# Supplementary material for: Heterocyclic 1,3-diazepine-based thio­nes and selones as versatile halogen-bond acceptors
Source: Acta Crystallogr B Struct Sci Cryst Eng Mater. 2022 Aug 31;78(Pt 5):745–55. doi: 10.1107/S2052520622008150 (PMC9533313; doi:10.1107/S2052520622008150)
Supplement: Supplementary file 1 [file b-78-00745-sup1.cif]

data_SDiazMesS
#==============================================================================

# PROCESSING SUMMARY (IUCr Office Use Only)

_journal_date_recd_electronic      2022-01-25
_journal_date_to_coeditor         ?
_journal_date_from_coeditor       ?
_journal_date_accepted     ?
_journal_date_printers_first      ?
_journal_date_printers_final      ?
_journal_date_proofs_out          ?
_journal_date_proofs_in           ?
_journal_coeditor_name            ?
_journal_coeditor_code      RM5061
_journal_coeditor_notes
; ?
;
_journal_paper_category      FA
_journal_techeditor_code      ?
_iucr_compatibility_tag          ACTA95
_journal_techeditor_notes  
;
;
_journal_coden_ASTM               ?
_journal_name_full                ?
_journal_year                     ?
_journal_volume                   ?
_journal_issue                    ?
_journal_page_first               ?
_journal_page_last                ?
_journal_suppl_publ_number        ?
_journal_suppl_publ_pages         ?

#==============================================================================

_audit_creation_date               2021-11-01
_audit_creation_method
;
Olex2 1.5
(compiled 2021.10.07 svn.r9718050b for OlexSys, GUI svn.r6410)
;
_shelx_SHELXL_version_number       '2016/6'
_audit_contact_author_address      ?
_audit_contact_author_email        ?
_audit_contact_author_name         ''
_audit_contact_author_phone        ?
_publ_contact_author_id_orcid      ?
_publ_section_references
;
Dolomanov, O.V., Bourhis, L.J., Gildea, R.J, Howard, J.A.K. & Puschmann, H.
 (2009), J. Appl. Cryst. 42, 339-341.

Sheldrick, G.M. (2008). Acta Cryst. A64, 112-122.
;
_chemical_name_common              ?
_chemical_name_systematic          ?
_chemical_formula_moiety           'C23 H30 N2 S'
_chemical_formula_sum              'C23 H30 N2 S'
_chemical_formula_weight           366.55
_chemical_melting_point            ?
loop_
  _atom_type_symbol
  _atom_type_description
  _atom_type_scat_dispersion_real
  _atom_type_scat_dispersion_imag
  _atom_type_scat_source
 'C' 'C' 0.0033 0.0016 'International Tables Vol C Tables 4.2.6.8 and 6.1.1.4'
 'H' 'H' 0.0000 0.0000 'International Tables Vol C Tables 4.2.6.8 and 6.1.1.4'
 'N' 'N' 0.0061 0.0033 'International Tables Vol C Tables 4.2.6.8 and 6.1.1.4'
 'S' 'S' 0.1246 0.1234 'International Tables Vol C Tables 4.2.6.8 and 6.1.1.4'

_shelx_space_group_comment
;
The symmetry employed for this shelxl refinement is uniquely defined
by the following loop, which should always be used as a source of
symmetry information in preference to the above space-group names.
They are only intended as comments.
;
_space_group_crystal_system        'monoclinic'
_space_group_IT_number             14
_space_group_name_H-M_alt          'P 1 21/c 1'
_space_group_name_Hall             '-P 2ybc'
loop_
  _space_group_symop_operation_xyz
 'x, y, z'
 '-x, y+1/2, -z+1/2'
 '-x, -y, -z'
 'x, -y-1/2, z-1/2'

_cell_length_a                     16.4064(14)
_cell_length_b                     8.7386(9)
_cell_length_c                     14.8229(14)
_cell_angle_alpha                  90
_cell_angle_beta                   104.983(3)
_cell_angle_gamma                  90
_cell_volume                       2052.9(3)
_cell_formula_units_Z              4
_cell_measurement_reflns_used      9938
_cell_measurement_temperature      99.99
_cell_measurement_theta_max        27.86
_cell_measurement_theta_min        2.57
_shelx_estimated_absorpt_T_max     0.972
_shelx_estimated_absorpt_T_min     0.952
_exptl_absorpt_coefficient_mu      0.166
_exptl_absorpt_correction_T_max    0.7456
_exptl_absorpt_correction_T_min    0.7055
_exptl_absorpt_correction_type     multi-scan
_exptl_absorpt_process_details     'SADABS v2016/2 (Bruker AXS Inc., 2017)'
_exptl_absorpt_special_details     ?
_exptl_crystal_colour              colourless
_exptl_crystal_colour_primary      colourless
_exptl_crystal_density_diffrn      1.186
_exptl_crystal_density_meas        'not measured'
_exptl_crystal_density_method      'not measured'
_exptl_crystal_description         block
_exptl_crystal_F_000               792
_exptl_crystal_size_max            0.299
_exptl_crystal_size_mid            0.194
_exptl_crystal_size_min            0.172
_exptl_transmission_factor_max     'not measured'
_exptl_transmission_factor_min     'not measured'
_diffrn_reflns_av_R_equivalents    0.0438
_diffrn_reflns_av_unetI/netI       0.0231
_diffrn_reflns_Laue_measured_fraction_full  0.997
_diffrn_reflns_Laue_measured_fraction_max  0.997
_diffrn_reflns_limit_h_max         19
_diffrn_reflns_limit_h_min         -20
_diffrn_reflns_limit_k_max         10
_diffrn_reflns_limit_k_min         -10
_diffrn_reflns_limit_l_max         18
_diffrn_reflns_limit_l_min         -18
_diffrn_reflns_number              33473
_diffrn_reflns_point_group_measured_fraction_full  0.997
_diffrn_reflns_point_group_measured_fraction_max  0.997
_diffrn_reflns_theta_full          25.242
_diffrn_reflns_theta_max           26.500
_diffrn_reflns_theta_min           2.570
_diffrn_ambient_temperature        99.99
_diffrn_detector_area_resol_mean   ?
_diffrn_measured_fraction_theta_full  0.997
_diffrn_measured_fraction_theta_max  0.997
_diffrn_measurement_device_type    'Bruker D8 Venture Photon 2'
_diffrn_measurement_method         '\f and \w scans'
_diffrn_radiation_type             MoK\a
_diffrn_radiation_wavelength       0.71073
_diffrn_source                     'Incoatec I\mS'
_diffrn_source_current             1.0
_diffrn_source_power               0.05
_diffrn_source_voltage             50.0
_diffrn_standards_number           0
_reflns_Friedel_coverage           0.000
_reflns_Friedel_fraction_full      .
_reflns_Friedel_fraction_max       .
_reflns_number_gt                  3717
_reflns_number_total               4240
_reflns_special_details
;
 Reflections were merged by SHELXL according to the crystal
 class for the calculation of statistics and refinement.
 
 _reflns_Friedel_fraction is defined as the number of unique
 Friedel pairs measured divided by the number that would be
 possible theoretically, ignoring centric projections and
 systematic absences.
;
_reflns_threshold_expression       'I > 2\s(I)'
_computing_cell_refinement         'SAINT V8.38A (Bruker AXS Inc., 2017)'
_computing_data_collection         'APEX3 v2017.3-0 (Bruker AXS Inc., 2017)'
_computing_data_reduction          'SAINT V8.38A (Bruker AXS Inc., 2017)'
_computing_molecular_graphics      'Mercury (Macrae <i>et al.</i>, 2008)'
_computing_publication_material    'Olex2 1.5 (Dolomanov <i>et al.</i>, 2009)'
_computing_structure_refinement    'SHELXL 2018/3 (Sheldrick, 2015<i>b</i>)'
_computing_structure_solution      'SHELXT 2018/2 (Sheldrick, 2015<i>a</i>)'
_refine_diff_density_max           0.366
_refine_diff_density_min           -0.274
_refine_diff_density_rms           0.046
_refine_ls_extinction_coef         .
_refine_ls_extinction_method       none
_refine_ls_goodness_of_fit_ref     1.032
_refine_ls_hydrogen_treatment      constr
_refine_ls_matrix_type             full
_refine_ls_number_parameters       241
_refine_ls_number_reflns           4240
_refine_ls_number_restraints       0
_refine_ls_R_factor_all            0.0435
_refine_ls_R_factor_gt             0.0368
_refine_ls_restrained_S_all        1.032
_refine_ls_shift/su_max            0.001
_refine_ls_shift/su_mean           0.000
_refine_ls_structure_factor_coef   Fsqd
_refine_ls_weighting_details      
 'w=1/[\s^2^(Fo^2^)+(0.0371P)^2^+1.5577P] where P=(Fo^2^+2Fc^2^)/3'
_refine_ls_weighting_scheme        calc
_refine_ls_wR_factor_gt            0.0899
_refine_ls_wR_factor_ref           0.0972
_refine_special_details            ?
_olex2_refinement_description
;
1. Fixed Uiso
 At 1.2 times of:
  All C(H) groups, All C(H,H) groups
 At 1.5 times of:
  All C(H,H,H) groups
2.a Secondary CH2 refined with riding coordinates:
 C2(H2A,H2B), C3(H3A,H3B), C4(H4A,H4B), C5(H5A,H5B)
2.b Aromatic/amide H refined with riding coordinates:
 C8(H8), C10(H10), C17(H17), C19(H19)
2.c Idealised Me refined as rotating group:
 C12(H12A,H12B,H12C), C13(H13A,H13B,H13C), C14(H14A,H14B,H14C), C21(H21A,H21B,
 H21C), C22(H22A,H22B,H22C), C23(H23A,H23B,H23C)
;
_atom_sites_solution_hydrogens     geom
_atom_sites_solution_primary      dual
_atom_sites_solution_secondary    difmap
loop_
  _atom_site_label
  _atom_site_type_symbol
  _atom_site_fract_x
  _atom_site_fract_y
  _atom_site_fract_z
  _atom_site_U_iso_or_equiv
  _atom_site_adp_type
  _atom_site_occupancy
  _atom_site_site_symmetry_order
  _atom_site_calc_flag
  _atom_site_refinement_flags_posn
  _atom_site_refinement_flags_adp
  _atom_site_refinement_flags_occupancy
  _atom_site_disorder_assembly
  _atom_site_disorder_group
 S1 S 0.69533(2) 0.74837(4) 0.29532(2) 0.01726(10) Uani 1 1 d . . . . .
 N1 N 0.80101(7) 0.72854(13) 0.46402(8) 0.0151(2) Uani 1 1 d . . . . .
 C1 C 0.71991(8) 0.75052(14) 0.41320(9) 0.0139(3) Uani 1 1 d . . . . .
 C2 C 0.82151(9) 0.67659(17) 0.56223(9) 0.0190(3) Uani 1 1 d . . . . .
 H2A H 0.875834 0.620679 0.576717 0.023 Uiso 1 1 calc R U . . .
 H2B H 0.777332 0.604724 0.570419 0.023 Uiso 1 1 calc R U . . .
 N2 N 0.65924(7) 0.77220(13) 0.45957(8) 0.0149(2) Uani 1 1 d . . . . .
 C3 C 0.82787(9) 0.80908(19) 0.63033(10) 0.0226(3) Uani 1 1 d . . . . .
 H3A H 0.879540 0.869083 0.632559 0.027 Uiso 1 1 calc R U . . .
 H3B H 0.831765 0.768877 0.693744 0.027 Uiso 1 1 calc R U . . .
 C4 C 0.75048(9) 0.91216(17) 0.59967(10) 0.0210(3) Uani 1 1 d . . . . .
 H4A H 0.743420 0.971097 0.654188 0.025 Uiso 1 1 calc R U . . .
 H4B H 0.759687 0.986048 0.552646 0.025 Uiso 1 1 calc R U . . .
 C5 C 0.67010(9) 0.82163(17) 0.55817(9) 0.0184(3) Uani 1 1 d . . . . .
 H5A H 0.669915 0.729642 0.597099 0.022 Uiso 1 1 calc R U . . .
 H5B H 0.621009 0.885205 0.561472 0.022 Uiso 1 1 calc R U . . .
 C7 C 0.89749(8) 0.57991(16) 0.39698(9) 0.0170(3) Uani 1 1 d . . . . .
 C6 C 0.86912(8) 0.72241(16) 0.41884(9) 0.0157(3) Uani 1 1 d . . . . .
 C9 C 1.00943(9) 0.70720(19) 0.34508(10) 0.0213(3) Uani 1 1 d . . . . .
 C8 C 0.96802(9) 0.57501(17) 0.36037(9) 0.0196(3) Uani 1 1 d . . . . .
 H8 H 0.988079 0.478646 0.345599 0.024 Uiso 1 1 calc R U . . .
 C10 C 0.97800(9) 0.84722(17) 0.36537(10) 0.0201(3) Uani 1 1 d . . . . .
 H10 H 1.004896 0.938571 0.353551 0.024 Uiso 1 1 calc R U . . .
 C11 C 0.90822(9) 0.85794(16) 0.40253(9) 0.0175(3) Uani 1 1 d . . . . .
 C12 C 0.85341(9) 0.43400(17) 0.41083(11) 0.0228(3) Uani 1 1 d . . . . .
 H12A H 0.876495 0.396782 0.474710 0.034 Uiso 1 1 calc R U . . .
 H12B H 0.862168 0.356645 0.366391 0.034 Uiso 1 1 calc R U . . .
 H12C H 0.792865 0.453602 0.400395 0.034 Uiso 1 1 calc R U . . .
 C13 C 1.08734(10) 0.6999(2) 0.30884(13) 0.0324(4) Uani 1 1 d . . . . .
 H13A H 1.137314 0.721830 0.359870 0.049 Uiso 1 1 calc R U . . .
 H13B H 1.082865 0.775777 0.259110 0.049 Uiso 1 1 calc R U . . .
 H13C H 1.092381 0.597390 0.284035 0.049 Uiso 1 1 calc R U . . .
 C14 C 0.87597(10) 1.01221(17) 0.42238(10) 0.0233(3) Uani 1 1 d . . . . .
 H14A H 0.914717 1.091985 0.412426 0.035 Uiso 1 1 calc R U . . .
 H14B H 0.872274 1.015614 0.487285 0.035 Uiso 1 1 calc R U . . .
 H14C H 0.819916 1.029486 0.380350 0.035 Uiso 1 1 calc R U . . .
 C15 C 0.57190(8) 0.75149(16) 0.40930(9) 0.0151(3) Uani 1 1 d . . . . .
 C16 C 0.52152(9) 0.87994(16) 0.37804(9) 0.0166(3) Uani 1 1 d . . . . .
 C17 C 0.43675(9) 0.85616(17) 0.33349(10) 0.0199(3) Uani 1 1 d . . . . .
 H17 H 0.401693 0.941873 0.311240 0.024 Uiso 1 1 calc R U . . .
 C18 C 0.40206(9) 0.70968(18) 0.32076(10) 0.0223(3) Uani 1 1 d . . . . .
 C19 C 0.45411(9) 0.58466(17) 0.35178(10) 0.0210(3) Uani 1 1 d . . . . .
 H19 H 0.430990 0.484470 0.342404 0.025 Uiso 1 1 calc R U . . .
 C20 C 0.53954(9) 0.60283(16) 0.39638(9) 0.0176(3) Uani 1 1 d . . . . .
 C21 C 0.55692(9) 1.03973(16) 0.39057(10) 0.0217(3) Uani 1 1 d . . . . .
 H21A H 0.520413 1.108131 0.345174 0.033 Uiso 1 1 calc R U . . .
 H21B H 0.613724 1.039769 0.380716 0.033 Uiso 1 1 calc R U . . .
 H21C H 0.559652 1.075316 0.453981 0.033 Uiso 1 1 calc R U . . .
 C22 C 0.30947(10) 0.6871(2) 0.27393(14) 0.0358(4) Uani 1 1 d . . . . .
 H22A H 0.298031 0.577958 0.261797 0.054 Uiso 1 1 calc R U . . .
 H22B H 0.294632 0.743469 0.214758 0.054 Uiso 1 1 calc R U . . .
 H22C H 0.275699 0.725370 0.314851 0.054 Uiso 1 1 calc R U . . .
 C23 C 0.59506(10) 0.46490(17) 0.42671(11) 0.0235(3) Uani 1 1 d . . . . .
 H23A H 0.559768 0.373804 0.424544 0.035 Uiso 1 1 calc R U . . .
 H23B H 0.629714 0.480296 0.490622 0.035 Uiso 1 1 calc R U . . .
 H23C H 0.631789 0.450947 0.384670 0.035 Uiso 1 1 calc R U . . .

loop_
  _atom_site_aniso_label
  _atom_site_aniso_U_11
  _atom_site_aniso_U_22
  _atom_site_aniso_U_33
  _atom_site_aniso_U_23
  _atom_site_aniso_U_13
  _atom_site_aniso_U_12
 S1 0.01580(18) 0.0250(2) 0.01103(17) -0.00034(13) 0.00354(13) 0.00180(13)
 N1 0.0139(5) 0.0195(6) 0.0125(5) 0.0016(4) 0.0040(4) 0.0013(4)
 C1 0.0159(6) 0.0117(6) 0.0144(6) -0.0001(5) 0.0042(5) -0.0006(5)
 C2 0.0166(6) 0.0254(7) 0.0145(6) 0.0054(6) 0.0031(5) 0.0021(6)
 N2 0.0134(5) 0.0200(6) 0.0113(5) -0.0024(4) 0.0029(4) -0.0009(4)
 C3 0.0186(7) 0.0353(8) 0.0132(6) -0.0007(6) 0.0028(5) -0.0041(6)
 C4 0.0226(7) 0.0249(7) 0.0159(7) -0.0050(6) 0.0056(5) -0.0040(6)
 C5 0.0189(7) 0.0257(7) 0.0117(6) -0.0028(5) 0.0058(5) -0.0007(6)
 C7 0.0147(6) 0.0204(7) 0.0147(6) 0.0010(5) 0.0015(5) 0.0007(5)
 C6 0.0127(6) 0.0214(7) 0.0125(6) 0.0008(5) 0.0025(5) 0.0003(5)
 C9 0.0140(6) 0.0335(8) 0.0162(7) 0.0034(6) 0.0032(5) 0.0012(6)
 C8 0.0165(7) 0.0245(7) 0.0174(7) 0.0002(6) 0.0033(5) 0.0047(6)
 C10 0.0168(7) 0.0252(7) 0.0174(7) 0.0035(6) 0.0027(5) -0.0043(6)
 C11 0.0165(6) 0.0207(7) 0.0137(6) 0.0006(5) 0.0010(5) -0.0007(5)
 C12 0.0238(7) 0.0192(7) 0.0267(8) -0.0008(6) 0.0088(6) -0.0003(6)
 C13 0.0237(8) 0.0416(10) 0.0369(9) 0.0054(8) 0.0168(7) 0.0030(7)
 C14 0.0270(8) 0.0193(7) 0.0236(7) -0.0003(6) 0.0066(6) -0.0023(6)
 C15 0.0138(6) 0.0204(7) 0.0120(6) -0.0011(5) 0.0049(5) -0.0006(5)
 C16 0.0182(7) 0.0192(7) 0.0141(6) -0.0013(5) 0.0071(5) 0.0007(5)
 C17 0.0182(7) 0.0241(7) 0.0172(7) -0.0034(6) 0.0044(5) 0.0058(6)
 C18 0.0164(7) 0.0307(8) 0.0202(7) -0.0075(6) 0.0056(6) -0.0009(6)
 C19 0.0192(7) 0.0221(7) 0.0233(7) -0.0059(6) 0.0085(6) -0.0053(6)
 C20 0.0183(7) 0.0195(7) 0.0162(6) -0.0012(5) 0.0068(5) -0.0004(5)
 C21 0.0237(7) 0.0183(7) 0.0237(7) -0.0007(6) 0.0069(6) 0.0001(6)
 C22 0.0169(8) 0.0397(10) 0.0479(11) -0.0153(8) 0.0030(7) 0.0001(7)
 C23 0.0259(7) 0.0180(7) 0.0264(8) 0.0009(6) 0.0066(6) 0.0000(6)

_geom_special_details
;
 All esds (except the esd in the dihedral angle between two l.s. planes)
 are estimated using the full covariance matrix.  The cell esds are taken
 into account individually in the estimation of esds in distances, angles
 and torsion angles; correlations between esds in cell parameters are only
 used when they are defined by crystal symmetry.  An approximate (isotropic)
 treatment of cell esds is used for estimating esds involving l.s. planes.
;
loop_
  _geom_bond_atom_site_label_1
  _geom_bond_atom_site_label_2
  _geom_bond_distance
  _geom_bond_site_symmetry_2
  _geom_bond_publ_flag
 S1 C1 1.6887(14) . ?
 N1 C1 1.3625(17) . ?
 N1 C2 1.4783(17) . ?
 N1 C6 1.4447(17) . ?
 C1 N2 1.3611(17) . ?
 C2 H2A 0.9900 . ?
 C2 H2B 0.9900 . ?
 C2 C3 1.522(2) . ?
 N2 C5 1.4898(16) . ?
 N2 C15 1.4454(17) . ?
 C3 H3A 0.9900 . ?
 C3 H3B 0.9900 . ?
 C3 C4 1.527(2) . ?
 C4 H4A 0.9900 . ?
 C4 H4B 0.9900 . ?
 C4 C5 1.5245(19) . ?
 C5 H5A 0.9900 . ?
 C5 H5B 0.9900 . ?
 C7 C6 1.3965(19) . ?
 C7 C8 1.4001(19) . ?
 C7 C12 1.506(2) . ?
 C6 C11 1.3974(19) . ?
 C9 C8 1.388(2) . ?
 C9 C10 1.391(2) . ?
 C9 C13 1.510(2) . ?
 C8 H8 0.9500 . ?
 C10 H10 0.9500 . ?
 C10 C11 1.3961(19) . ?
 C11 C14 1.505(2) . ?
 C12 H12A 0.9800 . ?
 C12 H12B 0.9800 . ?
 C12 H12C 0.9800 . ?
 C13 H13A 0.9800 . ?
 C13 H13B 0.9800 . ?
 C13 H13C 0.9800 . ?
 C14 H14A 0.9800 . ?
 C14 H14B 0.9800 . ?
 C14 H14C 0.9800 . ?
 C15 C16 1.3999(19) . ?
 C15 C20 1.3977(19) . ?
 C16 C17 1.392(2) . ?
 C16 C21 1.505(2) . ?
 C17 H17 0.9500 . ?
 C17 C18 1.394(2) . ?
 C18 C19 1.390(2) . ?
 C18 C22 1.511(2) . ?
 C19 H19 0.9500 . ?
 C19 C20 1.396(2) . ?
 C20 C23 1.508(2) . ?
 C21 H21A 0.9800 . ?
 C21 H21B 0.9800 . ?
 C21 H21C 0.9800 . ?
 C22 H22A 0.9800 . ?
 C22 H22B 0.9800 . ?
 C22 H22C 0.9800 . ?
 C23 H23A 0.9800 . ?
 C23 H23B 0.9800 . ?
 C23 H23C 0.9800 . ?

loop_
  _geom_angle_atom_site_label_1
  _geom_angle_atom_site_label_2
  _geom_angle_atom_site_label_3
  _geom_angle
  _geom_angle_site_symmetry_1
  _geom_angle_site_symmetry_3
  _geom_angle_publ_flag
 C1 N1 C2 121.92(11) . . ?
 C1 N1 C6 120.72(11) . . ?
 C6 N1 C2 116.02(11) . . ?
 N1 C1 S1 120.55(10) . . ?
 N2 C1 S1 120.92(10) . . ?
 N2 C1 N1 118.52(12) . . ?
 N1 C2 H2A 109.2 . . ?
 N1 C2 H2B 109.2 . . ?
 N1 C2 C3 112.26(12) . . ?
 H2A C2 H2B 107.9 . . ?
 C3 C2 H2A 109.2 . . ?
 C3 C2 H2B 109.2 . . ?
 C1 N2 C5 128.18(11) . . ?
 C1 N2 C15 118.63(11) . . ?
 C15 N2 C5 113.15(10) . . ?
 C2 C3 H3A 109.7 . . ?
 C2 C3 H3B 109.7 . . ?
 C2 C3 C4 110.02(12) . . ?
 H3A C3 H3B 108.2 . . ?
 C4 C3 H3A 109.7 . . ?
 C4 C3 H3B 109.7 . . ?
 C3 C4 H4A 109.1 . . ?
 C3 C4 H4B 109.1 . . ?
 H4A C4 H4B 107.9 . . ?
 C5 C4 C3 112.33(12) . . ?
 C5 C4 H4A 109.1 . . ?
 C5 C4 H4B 109.1 . . ?
 N2 C5 C4 114.70(11) . . ?
 N2 C5 H5A 108.6 . . ?
 N2 C5 H5B 108.6 . . ?
 C4 C5 H5A 108.6 . . ?
 C4 C5 H5B 108.6 . . ?
 H5A C5 H5B 107.6 . . ?
 C6 C7 C8 118.40(13) . . ?
 C6 C7 C12 121.52(12) . . ?
 C8 C7 C12 120.07(13) . . ?
 C7 C6 N1 118.99(12) . . ?
 C7 C6 C11 121.35(12) . . ?
 C11 C6 N1 119.57(12) . . ?
 C8 C9 C10 118.20(13) . . ?
 C8 C9 C13 121.19(14) . . ?
 C10 C9 C13 120.61(14) . . ?
 C7 C8 H8 119.1 . . ?
 C9 C8 C7 121.75(13) . . ?
 C9 C8 H8 119.1 . . ?
 C9 C10 H10 118.9 . . ?
 C9 C10 C11 122.15(13) . . ?
 C11 C10 H10 118.9 . . ?
 C6 C11 C14 121.68(12) . . ?
 C10 C11 C6 118.12(13) . . ?
 C10 C11 C14 120.19(13) . . ?
 C7 C12 H12A 109.5 . . ?
 C7 C12 H12B 109.5 . . ?
 C7 C12 H12C 109.5 . . ?
 H12A C12 H12B 109.5 . . ?
 H12A C12 H12C 109.5 . . ?
 H12B C12 H12C 109.5 . . ?
 C9 C13 H13A 109.5 . . ?
 C9 C13 H13B 109.5 . . ?
 C9 C13 H13C 109.5 . . ?
 H13A C13 H13B 109.5 . . ?
 H13A C13 H13C 109.5 . . ?
 H13B C13 H13C 109.5 . . ?
 C11 C14 H14A 109.5 . . ?
 C11 C14 H14B 109.5 . . ?
 C11 C14 H14C 109.5 . . ?
 H14A C14 H14B 109.5 . . ?
 H14A C14 H14C 109.5 . . ?
 H14B C14 H14C 109.5 . . ?
 C16 C15 N2 119.48(12) . . ?
 C20 C15 N2 118.55(12) . . ?
 C20 C15 C16 121.94(13) . . ?
 C15 C16 C21 121.81(12) . . ?
 C17 C16 C15 117.98(13) . . ?
 C17 C16 C21 120.21(13) . . ?
 C16 C17 H17 119.2 . . ?
 C16 C17 C18 121.61(13) . . ?
 C18 C17 H17 119.2 . . ?
 C17 C18 C22 120.58(14) . . ?
 C19 C18 C17 118.87(13) . . ?
 C19 C18 C22 120.55(14) . . ?
 C18 C19 H19 119.2 . . ?
 C18 C19 C20 121.55(14) . . ?
 C20 C19 H19 119.2 . . ?
 C15 C20 C23 121.55(13) . . ?
 C19 C20 C15 118.04(13) . . ?
 C19 C20 C23 120.38(13) . . ?
 C16 C21 H21A 109.5 . . ?
 C16 C21 H21B 109.5 . . ?
 C16 C21 H21C 109.5 . . ?
 H21A C21 H21B 109.5 . . ?
 H21A C21 H21C 109.5 . . ?
 H21B C21 H21C 109.5 . . ?
 C18 C22 H22A 109.5 . . ?
 C18 C22 H22B 109.5 . . ?
 C18 C22 H22C 109.5 . . ?
 H22A C22 H22B 109.5 . . ?
 H22A C22 H22C 109.5 . . ?
 H22B C22 H22C 109.5 . . ?
 C20 C23 H23A 109.5 . . ?
 C20 C23 H23B 109.5 . . ?
 C20 C23 H23C 109.5 . . ?
 H23A C23 H23B 109.5 . . ?
 H23A C23 H23C 109.5 . . ?
 H23B C23 H23C 109.5 . . ?

loop_
  _geom_hbond_atom_site_label_D
  _geom_hbond_atom_site_label_H
  _geom_hbond_atom_site_label_A
  _geom_hbond_distance_DH
  _geom_hbond_distance_HA
  _geom_hbond_distance_DA
  _geom_hbond_angle_DHA
  _geom_hbond_site_symmetry_A
 C3 H3B S1 0.99 3.01 3.7030(15) 128.3 4_576
 C5 H5A S1 0.99 2.87 3.4858(14) 121.4 4_576

loop_
  _geom_torsion_atom_site_label_1
  _geom_torsion_atom_site_label_2
  _geom_torsion_atom_site_label_3
  _geom_torsion_atom_site_label_4
  _geom_torsion
  _geom_torsion_site_symmetry_1
  _geom_torsion_site_symmetry_2
  _geom_torsion_site_symmetry_3
  _geom_torsion_site_symmetry_4
  _geom_torsion_publ_flag
 S1 C1 N2 C5 -160.74(11) . . . . ?
 S1 C1 N2 C15 16.83(17) . . . . ?
 N1 C1 N2 C5 20.1(2) . . . . ?
 N1 C1 N2 C15 -162.33(12) . . . . ?
 N1 C2 C3 C4 49.58(15) . . . . ?
 N1 C6 C11 C10 175.13(12) . . . . ?
 N1 C6 C11 C14 -6.0(2) . . . . ?
 C1 N1 C2 C3 -86.27(15) . . . . ?
 C1 N1 C6 C7 -96.59(15) . . . . ?
 C1 N1 C6 C11 86.86(16) . . . . ?
 C1 N2 C5 C4 24.2(2) . . . . ?
 C1 N2 C15 C16 -101.69(15) . . . . ?
 C1 N2 C15 C20 80.59(16) . . . . ?
 C2 N1 C1 S1 -158.36(10) . . . . ?
 C2 N1 C1 N2 20.80(19) . . . . ?
 C2 N1 C6 C7 70.48(16) . . . . ?
 C2 N1 C6 C11 -106.07(15) . . . . ?
 C2 C3 C4 C5 36.75(16) . . . . ?
 N2 C15 C16 C17 -177.21(11) . . . . ?
 N2 C15 C16 C21 3.45(19) . . . . ?
 N2 C15 C20 C19 176.91(12) . . . . ?
 N2 C15 C20 C23 -4.93(19) . . . . ?
 C3 C4 C5 N2 -79.12(15) . . . . ?
 C5 N2 C15 C16 76.22(15) . . . . ?
 C5 N2 C15 C20 -101.49(14) . . . . ?
 C7 C6 C11 C10 -1.3(2) . . . . ?
 C7 C6 C11 C14 177.58(13) . . . . ?
 C6 N1 C1 S1 7.93(17) . . . . ?
 C6 N1 C1 N2 -172.91(12) . . . . ?
 C6 N1 C2 C3 106.84(13) . . . . ?
 C6 C7 C8 C9 -0.4(2) . . . . ?
 C9 C10 C11 C6 -0.4(2) . . . . ?
 C9 C10 C11 C14 -179.36(13) . . . . ?
 C8 C7 C6 N1 -174.76(12) . . . . ?
 C8 C7 C6 C11 1.7(2) . . . . ?
 C8 C9 C10 C11 1.7(2) . . . . ?
 C10 C9 C8 C7 -1.3(2) . . . . ?
 C12 C7 C6 N1 6.02(19) . . . . ?
 C12 C7 C6 C11 -177.50(13) . . . . ?
 C12 C7 C8 C9 178.86(13) . . . . ?
 C13 C9 C8 C7 177.75(14) . . . . ?
 C13 C9 C10 C11 -177.34(14) . . . . ?
 C15 N2 C5 C4 -153.50(12) . . . . ?
 C15 C16 C17 C18 0.6(2) . . . . ?
 C16 C15 C20 C19 -0.7(2) . . . . ?
 C16 C15 C20 C23 177.42(13) . . . . ?
 C16 C17 C18 C19 -1.3(2) . . . . ?
 C16 C17 C18 C22 178.76(14) . . . . ?
 C17 C18 C19 C20 1.0(2) . . . . ?
 C18 C19 C20 C15 0.0(2) . . . . ?
 C18 C19 C20 C23 -178.16(13) . . . . ?
 C20 C15 C16 C17 0.4(2) . . . . ?
 C20 C15 C16 C21 -178.91(12) . . . . ?
 C21 C16 C17 C18 179.97(13) . . . . ?
 C22 C18 C19 C20 -179.09(14) . . . . ?

_shelx_res_file
;
TITL d8-5299_a.res in P2(1)/c
    d8-5299_a.res
    created by SHELXL-2016/6 at 14:30:06 on 01-Nov-2021
REM Old TITL d8-5299 in P2(1)/c
REM SHELXT solution in P2(1)/c
REM R1 0.112, Rweak 0.001, Alpha 0.037, Orientation as input
REM Formula found by SHELXT: C23 N2 S
CELL 0.71073 16.4064 8.7386 14.8229 90 104.983 90
ZERR 4 0.0014 0.0009 0.0014 0 0.003 0
LATT 1
SYMM -X,0.5+Y,0.5-Z
SFAC C H N S
UNIT 92 120 8 4
EQIV $1 +X,1.5-Y,0.5+Z

L.S. 10
PLAN  5
SIZE 0.172 0.194 0.299
TEMP -173.16
CONF
HTAB C3 S1_$1
HTAB C5 S1_$1
BOND $H
LIST 4
MORE -1
fmap 2
acta
OMIT -3 53
OMIT -1 0 2
REM <olex2.extras>
REM <HklSrc "%.\\d8-5299_a.hkl">
REM </olex2.extras>

WGHT    0.037100    1.557700
FVAR       0.81246
S1    4    0.695329    0.748368    0.295322    11.00000    0.01580    0.02498 =
         0.01103   -0.00034    0.00354    0.00180
N1    3    0.801006    0.728538    0.464016    11.00000    0.01386    0.01945 =
         0.01246    0.00164    0.00402    0.00128
C1    1    0.719908    0.750521    0.413204    11.00000    0.01588    0.01168 =
         0.01441   -0.00010    0.00419   -0.00055
C2    1    0.821514    0.676592    0.562229    11.00000    0.01661    0.02543 =
         0.01447    0.00542    0.00307    0.00209
AFIX  23
H2A   2    0.875834    0.620679    0.576717    11.00000   -1.20000
H2B   2    0.777332    0.604724    0.570419    11.00000   -1.20000
AFIX   0
N2    3    0.659243    0.772197    0.459575    11.00000    0.01343    0.01997 =
         0.01127   -0.00236    0.00290   -0.00085
C3    1    0.827873    0.809077    0.630327    11.00000    0.01860    0.03534 =
         0.01316   -0.00067    0.00282   -0.00409
AFIX  23
H3A   2    0.879540    0.869083    0.632559    11.00000   -1.20000
H3B   2    0.831765    0.768877    0.693744    11.00000   -1.20000
AFIX   0
C4    1    0.750482    0.912156    0.599674    11.00000    0.02259    0.02489 =
         0.01588   -0.00499    0.00557   -0.00404
AFIX  23
H4A   2    0.743420    0.971097    0.654188    11.00000   -1.20000
H4B   2    0.759687    0.986048    0.552646    11.00000   -1.20000
AFIX   0
C5    1    0.670099    0.821629    0.558167    11.00000    0.01888    0.02570 =
         0.01168   -0.00282    0.00575   -0.00068
AFIX  23
H5A   2    0.669915    0.729642    0.597099    11.00000   -1.20000
H5B   2    0.621009    0.885205    0.561472    11.00000   -1.20000
AFIX   0
C7    1    0.897489    0.579913    0.396984    11.00000    0.01467    0.02044 =
         0.01474    0.00102    0.00154    0.00067
C6    1    0.869122    0.722413    0.418838    11.00000    0.01269    0.02137 =
         0.01249    0.00084    0.00255    0.00031
C9    1    1.009432    0.707200    0.345085    11.00000    0.01397    0.03349 =
         0.01616    0.00343    0.00319    0.00124
C8    1    0.968024    0.575006    0.360372    11.00000    0.01645    0.02449 =
         0.01735    0.00020    0.00327    0.00466
AFIX  43
H8    2    0.988079    0.478646    0.345599    11.00000   -1.20000
AFIX   0
C10   1    0.978003    0.847223    0.365366    11.00000    0.01682    0.02515 =
         0.01736    0.00345    0.00270   -0.00426
AFIX  43
H10   2    1.004896    0.938571    0.353551    11.00000   -1.20000
AFIX   0
C11   1    0.908216    0.857944    0.402525    11.00000    0.01652    0.02074 =
         0.01368    0.00065    0.00100   -0.00069
C12   1    0.853405    0.433995    0.410829    11.00000    0.02377    0.01924 =
         0.02666   -0.00079    0.00877   -0.00029
AFIX 137
H12A  2    0.876495    0.396782    0.474710    11.00000   -1.50000
H12B  2    0.862168    0.356645    0.366391    11.00000   -1.50000
H12C  2    0.792865    0.453602    0.400395    11.00000   -1.50000
AFIX   0
C13   1    1.087337    0.699909    0.308843    11.00000    0.02372    0.04164 =
         0.03690    0.00538    0.01679    0.00299
AFIX 137
H13A  2    1.137314    0.721830    0.359870    11.00000   -1.50000
H13B  2    1.082865    0.775777    0.259110    11.00000   -1.50000
H13C  2    1.092381    0.597390    0.284035    11.00000   -1.50000
AFIX   0
C14   1    0.875969    1.012206    0.422377    11.00000    0.02699    0.01932 =
         0.02355   -0.00033    0.00662   -0.00231
AFIX 137
H14A  2    0.914717    1.091985    0.412426    11.00000   -1.50000
H14B  2    0.872274    1.015614    0.487285    11.00000   -1.50000
H14C  2    0.819916    1.029486    0.380350    11.00000   -1.50000
AFIX   0
C15   1    0.571902    0.751490    0.409302    11.00000    0.01384    0.02039 =
         0.01198   -0.00110    0.00494   -0.00058
C16   1    0.521525    0.879936    0.378036    11.00000    0.01818    0.01915 =
         0.01409   -0.00130    0.00712    0.00071
C17   1    0.436746    0.856157    0.333493    11.00000    0.01822    0.02414 =
         0.01723   -0.00344    0.00438    0.00585
AFIX  43
H17   2    0.401693    0.941873    0.311240    11.00000   -1.20000
AFIX   0
C18   1    0.402060    0.709679    0.320758    11.00000    0.01641    0.03073 =
         0.02023   -0.00752    0.00565   -0.00085
C19   1    0.454107    0.584664    0.351778    11.00000    0.01916    0.02215 =
         0.02332   -0.00589    0.00849   -0.00528
AFIX  43
H19   2    0.430990    0.484470    0.342404    11.00000   -1.20000
AFIX   0
C20   1    0.539536    0.602831    0.396378    11.00000    0.01827    0.01951 =
         0.01622   -0.00121    0.00681   -0.00038
C21   1    0.556916    1.039727    0.390570    11.00000    0.02372    0.01825 =
         0.02365   -0.00070    0.00693    0.00014
AFIX 137
H21A  2    0.520413    1.108131    0.345174    11.00000   -1.50000
H21B  2    0.613724    1.039769    0.380716    11.00000   -1.50000
H21C  2    0.559652    1.075316    0.453981    11.00000   -1.50000
AFIX   0
C22   1    0.309472    0.687139    0.273927    11.00000    0.01689    0.03966 =
         0.04792   -0.01531    0.00297    0.00006
AFIX 137
H22A  2    0.298031    0.577958    0.261797    11.00000   -1.50000
H22B  2    0.294632    0.743469    0.214758    11.00000   -1.50000
H22C  2    0.275699    0.725370    0.314851    11.00000   -1.50000
AFIX   0
C23   1    0.595060    0.464902    0.426707    11.00000    0.02590    0.01800 =
         0.02641    0.00091    0.00657    0.00005
AFIX 137
H23A  2    0.559768    0.373804    0.424544    11.00000   -1.50000
H23B  2    0.629714    0.480296    0.490622    11.00000   -1.50000
H23C  2    0.631789    0.450947    0.384670    11.00000   -1.50000
AFIX   0
HKLF 4


REM  d8-5299_a.res in P2(1)/c
REM R1 =  0.0368 for    3717 Fo > 4sig(Fo)  and  0.0435 for all    4240 data
REM    241 parameters refined using      0 restraints

END

WGHT      0.0371      1.5577

REM Highest difference peak  0.366,  deepest hole -0.274,  1-sigma level  0.046
Q1    1   1.1119  0.8040  0.3054  11.00000  0.05    0.37
Q2    1   1.0644  0.6907  0.2375  11.00000  0.05    0.30
Q3    1   0.8314  0.7235  0.4396  11.00000  0.05    0.27
Q4    1   0.2764  0.7732  0.2620  11.00000  0.05    0.27
Q5    1   0.5400  0.9548  0.3792  11.00000  0.05    0.26
;
_shelx_res_checksum                96429
_shelx_hkl_file
;
   0   0   2  986.30   29.30
   0   0  -2 1062.39   29.10
   0   0  -2 1066.29   29.50
   0   0   2 1003.70   29.90
   0   0   2  959.50   28.80
   0   0  -2 1009.20   30.00
   0   0   3    0.70    0.90
   0   0   3    0.00    0.60
   0   0  -3   -0.30    0.70
   0   0   3    0.10    0.60
   0   0  -3   -0.10    0.60
   0   0  -3   -0.50    0.50
   0   0   5    1.20    0.90
   0   0   5   -0.20    0.50
   0   0  -5    2.10    1.30
   0   0   5    0.90    0.80
   0   0  -5    1.10    1.20
   0   0  -5    0.70    1.20
   0   0   6 3382.86   96.09
   0   0  -6 3256.77   95.89
   0   0  -6 3312.47   94.59
   0   0  -6 3427.36   98.19
   0   0   6 3350.66   98.09
   0   0   7    1.80    1.80
   0   0   7    1.00    1.30
   0   0  -7    2.30    1.70
   0   0  -7    2.00    1.60
   0   0  -7    1.40    1.30
   0   0   8 1020.60   38.50
   0   0  -8  968.00   39.80
   0   0   8 1044.20   40.80
   0   0  -8  993.10   38.40
   0   0  -8 1018.10   36.70
   0   0  -9    1.60    2.10
   0   0   9    2.20    1.80
   0   0  -9    0.60    1.10
   0   0   9    3.10    1.90
   0   0  -9    2.10    1.50
   0   0 -10  803.82   32.90
   0   0  10  828.72   35.50
   0   0 -10  755.32   36.60
   0   0 -10  793.72   35.30
   0   0 -11  117.69   11.20
   0   0 -12  188.78   17.60
   0   0  12  169.98   15.60
   0   0 -12  174.28   14.10
   0   0  12  146.99   15.70
   0   0 -12  184.18   16.50
   0   0 -13   47.50    8.30
   0   0 -13   49.60    8.10
   0   0  13   46.80    8.90
   0   0 -14   82.49   12.60
   0   0 -14   84.79   12.70
   0   0  14   84.89   12.90
   0   0  14   88.89   12.50
   0   0 -14   77.19   10.30
   0   0 -15    4.10    3.20
   0   0 -15    5.60    3.30
   0   0  15    5.40    4.80
   0   0  15    3.70    2.70
   0   0 -15    8.50    3.90
   0   0 -16  268.37   24.30
   0   0  16  209.78   22.20
   0   0 -16  233.08   18.60
   0   0  16  247.38   22.40
   0   0 -16  240.48   22.20
   0   0 -17   -4.30    3.10
   0   0 -17   -0.30    4.60
   0   0  17    9.40    4.40
   0   0 -18  164.18   21.00
   0   0 -18  142.09   16.30
   0   1   0    0.20    0.30
   0  -1   0    0.50    0.40
   0   1   1   10.80    1.40
   0   1  -1   18.00    2.10
   0   1   1   16.30    2.00
   0  -1   1   15.60    2.00
   0  -1  -1   16.10    2.00
   0  -1   1   17.40    2.00
   0  -1   1   16.50    1.50
   0  -1  -1   17.40    1.70
   0   1  -3   27.50    3.30
   0   1   3   21.40    3.10
   0   1  -3   24.20    4.40
   0   1   3   22.70    3.10
   0   1  -3   25.20    3.50
   0  -1   3   24.00    3.30
   0  -1  -3   24.80    3.20
   0  -1   3   23.10    2.90
   0  -1  -3   25.70    3.40
   0  -1   3   27.80    3.60
   0   1  -4 4226.38  114.29
   0   1  -4 4223.98  111.69
   0   1  -4 4171.18  112.19
   0   1   4 3511.75  111.69
   0  -1   4 4088.09  111.39
   0  -1  -4 4141.09  113.49
   0  -1  -4 4032.00  112.79
   0  -1   4 4198.58  113.89
   0  -1   4 4373.66  113.09
   0   1  -5  130.99    9.80
   0   1  -5  143.09    9.10
   0   1   5  146.69    9.70
   0   1  -5  134.89    8.80
   0  -1   5  135.89    8.70
   0  -1  -5  138.39    9.40
   0  -1  -5  139.39    9.80
   0  -1   5  139.09    9.30
   0  -1   5  129.89    9.70
   0   1  -6 1448.06   44.90
   0   1   6 1384.56   47.10
   0   1   6 1484.25   47.70
   0   1  -6 1351.36   52.09
   0   1  -6 1351.56   44.70
   0  -1   6 1303.27   46.70
   0  -1   6 1406.06   45.40
   0  -1  -6 1270.17   50.39
   0  -1  -6 1377.16   46.00
   0  -1  -6 1366.96   43.70
   0  -1   6 1337.17   44.30
   0   1  -7   67.29    7.10
   0   1  -7   72.49    8.30
   0   1  -7   73.89    7.40
   0   1   7   73.69    8.30
   0  -1   7   67.79    7.30
   0  -1  -7   59.99    6.40
   0  -1   7   80.39    8.70
   0  -1   7   77.49    7.60
   0  -1  -7   77.19    7.90
   0   1  -8  178.58   14.20
   0   1  -8  162.78   11.80
   0   1  -8  172.78   12.50
   0   1   8  180.78   13.40
   0   1   8  162.28   13.40
   0  -1  -8  177.78   13.80
   0  -1  -8  169.48   11.80
   0  -1   8  165.18   12.30
   0  -1   8  150.48   11.80
   0  -1  -8  184.18   13.60
   0  -1   8  173.18   13.80
   0   1  -9   41.00    7.50
   0   1   9   55.89    8.20
   0   1   9   52.49    7.50
   0   1  -9   50.29    7.20
   0   1  -9   53.19    6.80
   0  -1   9   69.39   10.00
   0  -1  -9   54.49    8.00
   0  -1   9   52.19    7.20
   0  -1  -9   46.40    7.30
   0  -1  -9   57.09    6.90
   0  -1   9   52.79    8.30
   0   1  10   75.49    9.60
   0   1  10   76.99   12.80
   0   1 -10   69.09    9.00
   0   1 -10   64.79    8.00
   0   1 -10   71.59    9.90
   0  -1  10   75.29   10.40
   0  -1 -10   56.39    8.80
   0  -1  10   77.69    9.10
   0  -1 -10   74.79    8.30
   0  -1  10   64.59    8.60
   0  -1 -10   65.59    9.40
   0   1 -11    1.00    2.80
   0   1 -11    4.10    2.60
   0   1 -11    7.30    3.60
   0   1  11    2.00    3.20
   0   1  11    2.20    1.80
   0  -1  11    3.90    3.00
   0  -1 -11    3.90    3.30
   0  -1 -11    0.10    2.20
   0  -1  11    1.70    1.90
   0  -1 -11    3.20    2.20
   0  -1  11    2.00    2.10
   0   1  12  458.25   29.20
   0   1 -12  477.95   27.30
   0   1 -12  455.45   24.70
   0   1  12  498.05   28.30
   0   1 -12  469.75   29.30
   0  -1 -12  453.05   27.70
   0  -1  12  440.06   28.80
   0  -1 -12  473.85   29.20
   0  -1  12  477.15   27.00
   0  -1 -12  474.05   25.20
   0   1 -13  120.69   12.30
   0   1  13  140.39   16.00
   0   1  13  136.29   14.70
   0   1 -13  142.79   14.60
   0   1 -13  142.69   16.60
   0  -1 -13  137.19   15.10
   0  -1 -13  132.09   12.90
   0  -1  13  158.58   15.00
   0  -1  13  152.18   16.80
   0  -1 -13  147.79   16.10
   0   1 -14   45.20    9.40
   0   1  14   43.50    8.50
   0   1 -14   35.90    7.30
   0   1  14   40.80    9.00
   0   1 -14   45.40   10.80
   0  -1 -14   38.00    7.90
   0  -1  14   69.59   11.00
   0  -1 -14   50.29   10.10
   0  -1 -14   52.59   10.30
   0   1 -15    8.10    4.00
   0   1 -15    6.20    3.70
   0   1  15   -1.40    3.60
   0   1 -15   -4.30    3.00
   0   1  15    0.90    3.10
   0   1 -15   -0.80    3.50
   0  -1  15   -2.00    2.40
   0  -1 -15   -2.70    3.00
   0  -1  15    2.00    3.40
   0   1 -16  179.48   21.10
   0   1 -16  173.98   20.30
   0   1  16  205.08   21.90
   0   1 -16  175.68   18.80
   0  -1 -16  190.78   20.70
   0  -1 -16  179.98   19.60
   0  -1  16  194.38   19.30
   0  -1  16  163.28   20.00
   0   1 -17   93.79   14.40
   0   1 -17   59.39   13.00
   0  -1 -17   88.79   16.00
   0  -1  17   53.69   12.20
   0  -1 -17   63.59   10.70
   0   1 -18  731.93   47.50
   0  -1 -18  787.82   38.60
   0  -1  18  831.12   46.10
   0  -1 -18  837.52   48.50
   0   2  -1 1748.43   52.29
   0   2   1 1831.22   52.79
   0   2  -1 1750.42   52.69
   0   2   1 1790.82   53.29
   0  -2   1 1900.11   52.89
   0  -2  -1 1802.82   52.99
   0  -2  -1 1858.51   51.39
   0  -2   1 1872.31   52.99
   0   2   2 1514.55   44.30
   0   2  -2 1478.55   46.00
   0   2  -2 1606.94   46.50
   0   2  -2 1582.84   43.10
   0   2   2 1501.25   45.80
   0  -2   2 1416.46   46.00
   0  -2  -2 1537.35   46.00
   0  -2   2 1523.65   42.90
   0  -2  -2 1520.65   44.10
   0   2  -3    4.80    2.50
   0   2  -3    2.80    1.10
   0   2   3    5.50    1.80
   0   2  -3    6.40    2.10
   0  -2   3    4.90    1.60
   0  -2   3    6.20    2.20
   0  -2  -3    2.80    1.30
   0  -2   3    2.90    1.60
   0  -2   3    1.40    0.90
   0  -2  -3    3.10    1.30
   0  -2  -3    2.60    1.30
   0   2  -4 2167.08   64.69
   0   2   4 2176.18   63.99
   0   2  -4 2135.09   60.39
   0  -2  -4 1920.81   62.29
   0  -2   4 2064.29   63.49
   0  -2   4 2101.59   63.69
   0  -2   4 2167.68   60.59
   0  -2  -4 2127.79   63.59
   0  -2  -4 2070.99   61.39
   0   2  -5  132.89   10.60
   0   2  -5  157.48    9.30
   0   2   5  128.89   10.20
   0   2  -5  138.29   10.60
   0  -2  -5  157.58   10.70
   0  -2   5  153.88   10.90
   0  -2   5  154.68   10.80
   0  -2   5  146.39    9.10
   0   2  -6  210.88   14.80
   0   2  -6  255.27   13.60
   0   2   6  259.67   15.90
   0   2  -6  254.97   16.20
   0   2   6  299.07   16.20
   0  -2   6  264.47   15.80
   0  -2   6  260.57   13.70
   0  -2   6  269.27   15.60
   0  -2  -6  269.17   15.50
   0  -2  -6  252.27   15.30
   0   2  -7   29.40    5.70
   0   2   7   31.90    5.70
   0   2   7   28.70    5.50
   0   2  -7   24.10    5.20
   0   2  -7   29.30    4.90
   0  -2  -7   30.20    5.80
   0  -2  -7   26.80    5.30
   0  -2   7   32.10    7.80
   0  -2   7   28.40    5.30
   0  -2   7   29.80    5.60
   0   2   8 1996.60   68.99
   0   2  -8 2079.19   66.69
   0   2  -8 2055.39   71.39
   0   2   8 2279.67   72.39
   0   2  -8 2017.20   70.79
   0  -2   8 2122.59   71.09
   0  -2   8 2160.08   66.99
   0  -2  -8 2092.89   69.69
   0  -2  -8 2084.59   70.19
   0  -2   8 2226.78   70.09
   0   2   9    7.90    3.30
   0   2  -9    5.50    2.50
   0   2   9    4.90    3.10
   0   2  -9   14.40    4.80
   0   2  -9   11.70    4.30
   0  -2   9    9.30    3.70
   0  -2   9    9.00    3.10
   0  -2  -9   17.60    4.40
   0  -2   9    3.30    2.60
   0  -2  -9    7.30    3.80
   0  -2  -9    7.00    3.00
   0   2  10   36.20    7.90
   0   2 -10   51.39    7.70
   0   2  10   56.49    8.20
   0   2 -10   45.80    8.30
   0   2 -10   43.70    8.10
   0  -2 -10   57.89    7.60
   0  -2  10   57.99    8.60
   0  -2  10   57.59    9.10
   0  -2 -10   42.50    7.60
   0  -2 -10   50.49    8.40
   0  -2  10   52.39    7.40
   0   2 -11   40.80    8.70
   0   2 -11   56.09    9.80
   0   2  11   46.50    9.40
   0   2  11   48.20    8.60
   0  -2 -11   51.69    8.70
   0  -2  11   48.60    8.30
   0  -2  11   49.40    8.80
   0  -2 -11   50.99    8.70
   0  -2 -11   52.19    8.00
   0  -2  11   48.70    7.90
   0   2 -12  577.24   30.70
   0   2  12  574.24   33.90
   0   2 -12  607.54   34.80
   0   2 -12  589.44   34.30
   0  -2  12  588.14   33.70
   0  -2  12  620.54   31.10
   0  -2  12  637.14   32.00
   0  -2 -12  607.44   33.30
   0  -2 -12  646.44   30.40
   0  -2 -12  561.74   32.80
   0   2  13   -1.80    2.60
   0   2 -13    1.20    2.80
   0   2 -13    4.60    2.30
   0   2 -13   -2.10    2.00
   0  -2  13    5.90    4.50
   0  -2  13   -3.70    1.60
   0  -2 -13   -3.30    1.80
   0  -2 -13   -1.30    3.80
   0  -2  13    2.20    2.20
   0  -2 -13    0.50    2.80
   0   2  14   55.79   11.80
   0   2 -14   21.20    6.30
   0   2 -14   34.90    8.70
   0  -2  14   42.30   10.40
   0  -2  14   40.30    8.90
   0  -2 -14   44.10    8.60
   0  -2 -14   25.80    7.90
   0  -2 -14   53.89   10.40
   0   2 -15   -4.00    3.60
   0   2 -15    3.50    2.80
   0   2  15    2.10    5.00
   0   2 -15    0.40    3.90
   0  -2  15    5.40    4.20
   0  -2 -15   -3.40    3.20
   0  -2  15    0.20    2.90
   0  -2 -15   -3.50    3.10
   0  -2 -15    1.00    3.40
   0   2 -16   27.20    9.50
   0   2 -16   23.50    9.00
   0   2 -16   20.20    7.90
   0   2  16   30.30    8.50
   0  -2 -16   29.00   11.20
   0  -2 -16   34.50    8.90
   0  -2  16   22.70    6.40
   0  -2  16   36.80   14.00
   0  -2 -16   46.00   11.30
   0   2 -17   29.00    8.20
   0   2 -17   29.00    8.30
   0  -2 -17   28.10    8.30
   0  -2 -17   12.70    6.00
   0  -2  17   26.20    8.20
   0   2 -18  151.48   21.20
   0  -2  18  144.99   19.30
   0  -2 -18  147.59   21.00
   0  -2 -18  131.39   16.40
   0   3   0   -0.60    0.60
   0   3   0    1.40    1.80
   0   3   0    0.10    0.70
   0  -3   0    0.70    1.00
   0   3   1   30.40    4.30
   0   3   1   28.70    4.10
   0   3   1   29.50    3.70
   0   3  -1   21.90    3.70
   0   3  -1   29.30    4.00
   0  -3   1   21.20    3.70
   0  -3  -1   14.30    3.30
   0  -3   1   28.40    4.10
   0  -3  -1   20.60    3.20
   0   3   2 3165.68   87.79
   0   3  -2 3065.09   89.79
   0   3   2 3095.99   89.99
   0   3  -2 2974.20   90.09
   0  -3  -2 3269.67   90.99
   0  -3   2 3117.59   90.69
   0  -3   2 3173.58   90.19
   0  -3   2 3168.18   85.79
   0  -3  -2 3244.58   87.79
   0   3   3   17.30    3.20
   0   3  -3   19.90    3.90
   0   3  -3   19.30    3.90
   0   3   3   16.80    3.70
   0  -3  -3   14.00    3.00
   0  -3   3   18.70    4.10
   0  -3   3   15.30    2.60
   0  -3  -3   11.70    2.60
   0  -3  -3   13.60    3.30
   0  -3   3   20.60    3.70
   0   3  -4  707.13   28.40
   0   3  -4  681.83   23.90
   0   3  -4  652.63   27.90
   0   3   4  716.83   28.20
   0  -3   4  690.73   24.00
   0  -3  -4  649.54   24.80
   0  -3   4  630.14   28.30
   0  -3  -4  721.93   27.30
   0  -3   4  694.53   27.90
   0  -3   4  666.03   28.50
   0  -3  -4  693.13   27.90
   0   3  -5  509.45   24.50
   0   3  -5  521.15   20.60
   0   3  -5  550.24   25.40
   0   3   5  536.85   24.50
   0  -3  -5  511.15   23.40
   0  -3   5  542.15   25.00
   0  -3  -5  529.75   21.90
   0  -3   5  522.35   24.00
   0  -3  -5  516.45   24.10
   0  -3   5  549.85   21.10
   0   3  -6 5427.16  159.68
   0   3  -6 5835.12  160.78
   0   3   6 5600.14  159.68
   0   3  -6 5515.85  153.68
   0  -3   6 5842.92  160.38
   0  -3  -6 5539.45  155.38
   0  -3   6 5808.52  154.18
   0  -3  -6 5561.04  158.88
   0  -3  -6 5590.94  158.38
   0   3  -7  555.54   23.90
   0   3  -7  572.94   28.40
   0   3  -7  564.94   28.40
   0  -3  -7  554.84   25.10
   0  -3  -7  612.64   27.70
   0  -3   7  570.04   27.70
   0  -3   7  574.24   27.50
   0  -3  -7  537.75   26.80
   0  -3   7  580.24   27.70
   0   3  -8  912.01   35.20
   0   3   8  977.20   40.70
   0   3  -8  939.81   40.70
   0   3  -8  922.31   40.50
   0  -3  -8  970.70   39.20
   0  -3  -8  941.71   37.20
   0  -3  -8  931.41   39.50
   0  -3   8  921.21   35.30
   0  -3   8  937.31   39.50
   0  -3   8  917.91   39.50
   0   3  -9   11.20    3.50
   0   3  -9   13.30    4.70
   0  -3   9    9.80    4.40
   0  -3  -9    6.00    2.70
   0  -3   9   12.60    4.60
   0  -3   9    9.10    2.80
   0  -3  -9   14.70    5.40
   0  -3  -9   15.80    5.30
   0   3 -10  248.88   20.10
   0   3 -10  272.47   17.50
   0   3  10  254.87   19.90
   0   3 -10  281.17   20.90
   0  -3  10  243.18   19.30
   0  -3 -10  260.67   19.70
   0  -3  10  263.37   17.20
   0  -3 -10  233.78   18.60
   0  -3  10  278.67   19.90
   0   3 -11  113.59   14.00
   0   3 -11  121.39   14.60
   0   3 -11  105.69   11.50
   0   3  11   97.89   11.50
   0  -3  11  132.19   14.60
   0  -3  11  127.89   12.20
   0  -3 -11  119.99   13.60
   0  -3  11  136.69   13.80
   0  -3 -11  115.29   12.00
   0  -3 -11  117.49   13.60
   0   3 -12  237.68   21.20
   0   3  12  250.67   21.90
   0   3 -12  254.57   21.90
   0   3 -12  250.87   18.50
   0  -3 -12  263.87   21.30
   0  -3  12  263.67   18.90
   0  -3  12  262.17   21.60
   0  -3 -12  241.38   17.80
   0  -3  12  221.78   19.40
   0   3  13   18.90    7.40
   0   3 -13    8.20    4.50
   0   3 -13   12.30    5.10
   0  -3  13   17.20    6.40
   0  -3 -13   15.80    5.70
   0  -3  13   11.70    4.80
   0  -3  13    9.90    4.40
   0  -3 -13   10.60    4.40
   0   3 -14    6.20    4.20
   0   3 -14    7.50    3.30
   0   3 -14    6.70    5.20
   0   3  14   14.30    4.70
   0  -3  14    9.40    4.20
   0  -3 -14    5.40    3.50
   0  -3  14    3.80    3.40
   0  -3  14   23.00   11.00
   0  -3 -14    4.10    4.00
   0   3 -15    9.20    6.10
   0   3 -15   18.10    5.50
   0   3 -15   15.40    6.50
   0   3  15    7.60    6.00
   0  -3 -15    2.70    5.30
   0  -3  15   15.60    5.30
   0  -3 -15   17.90    7.90
   0  -3  15   10.40    5.30
   0  -3 -15   16.50    5.60
   0  -3  15   25.70    6.70
   0   3 -16  268.47   27.20
   0   3 -16  256.37   26.00
   0  -3  16  239.78   21.50
   0  -3  16  270.87   22.50
   0  -3 -16  286.97   26.30
   0  -3 -16  251.37   20.40
   0   3 -17    8.40    6.10
   0   3 -17   -5.30    4.80
   0  -3 -17   -0.30    4.50
   0  -3 -17   -1.70    4.80
   0  -3  17   -1.30    3.90
   0   3 -18  384.46   33.70
   0  -3  18  398.66   29.80
   0  -3 -18  352.86   30.60
   0  -3 -18  392.06   33.80
   0  -3 -18  355.66   26.30
   0   4   0 2132.29   66.19
   0   4   0 2255.07   69.39
   0   4   0 2279.87   68.99
   0  -4   0 2176.68   66.89
   0   4  -1   43.50    6.00
   0   4   1   44.80    5.20
   0   4  -1   44.00    5.60
   0   4   1   42.40    5.80
   0   4   1   38.50    5.60
   0  -4   1   39.50    5.40
   0  -4   1   41.50    5.70
   0  -4  -1   44.40    5.30
   0   4   2    0.50    0.90
   0   4   2    0.80    1.60
   0   4  -2   -1.00    1.20
   0   4  -2    2.10    1.70
   0  -4   2    5.70    1.80
   0  -4   2   -0.20    1.10
   0  -4  -2    3.30    1.70
   0  -4   2   -0.40    0.70
   0   4   3  756.82   30.80
   0   4  -3  754.82   31.00
   0   4   3  741.13   28.20
   0   4  -3  787.62   31.00
   0  -4  -3  757.22   31.10
   0  -4   3  677.73   30.50
   0  -4   3  823.12   31.40
   0  -4  -3  732.33   27.70
   0  -4   3  731.03   25.70
   0  -4  -3  712.73   28.50
   0   4   4 1601.74   55.39
   0   4  -4 1639.54   56.29
   0   4   4 1680.53   53.19
   0   4  -4 1579.44   55.49
   0  -4   4 1708.63   56.19
   0  -4   4 1513.95   56.29
   0  -4  -4 1736.93   56.59
   0  -4   4 1655.23   49.99
   0  -4  -4 1739.03   54.59
   0  -4  -4 1594.74   51.69
   0   4   5  224.88   15.40
   0   4  -5  191.38   14.80
   0   4  -5  234.88   12.30
   0   4  -5  227.48   15.70
   0  -4   5  202.28   14.60
   0  -4   5  228.68   16.20
   0  -4  -5  215.58   15.10
   0  -4   5  194.98   11.40
   0  -4  -5  172.48   13.00
   0  -4  -5  225.88   13.60
   0   4  -6   78.49    9.50
   0   4  -6   93.79   10.20
   0   4   6   97.19   10.40
   0   4  -6   88.39    7.60
   0  -4   6   83.99   10.00
   0  -4  -6   76.39    8.80
   0  -4   6   85.79    7.60
   0  -4   6   76.99    9.10
   0  -4  -6   96.49   10.30
   0  -4  -6   90.79    8.40
   0   4  -7  565.54   29.30
   0   4  -7  586.74   29.80
   0   4  -7  568.54   23.90
   0   4   7  545.55   28.40
   0  -4  -7  551.54   25.10
   0  -4   7  561.84   29.10
   0  -4  -7  537.35   27.30
   0  -4  -7  543.85   28.00
   0  -4   7  538.45   28.70
   0  -4   7  564.94   28.50
   0   4  -8 1935.41   68.69
   0   4  -8 1865.01   68.39
   0   4  -8 1906.01   60.79
   0   4   8 1845.02   77.09
   0  -4   8 1923.91   60.79
   0  -4  -8 1845.22   65.89
   0  -4   8 1877.61   66.79
   0  -4  -8 1832.02   66.49
   0  -4  -8 1781.12   61.69
   0  -4   8 1943.81   68.39
   0   4  -9  172.88   12.40
   0   4   9  155.68   15.10
   0   4  -9  146.99   14.60
   0   4  -9  140.79   15.00
   0  -4   9  140.89   14.10
   0  -4   9  130.49   14.00
   0  -4   9  141.79   11.70
   0  -4  -9  152.48   14.70
   0  -4  -9  125.49   11.70
   0  -4  -9  139.69   14.20
   0   4 -10  363.86   20.90
   0   4 -10  360.86   25.30
   0   4 -10  370.06   25.50
   0   4  10  384.86   25.90
   0  -4 -10  365.16   24.40
   0  -4 -10  348.07   23.70
   0  -4  10  350.36   24.30
   0  -4  10  367.26   20.70
   0  -4  10  378.36   25.00
   0  -4 -10  377.26   22.20
   0   4 -11   66.99    9.20
   0   4 -11   67.59   11.10
   0   4  11   60.19   10.50
   0   4 -11   79.19   11.80
   0  -4  11   67.89   10.80
   0  -4 -11   70.89   11.10
   0  -4  11   75.29    9.50
   0  -4 -11   52.69    9.60
   0  -4  11   68.69   10.70
   0  -4 -11   72.99    9.60
   0   4 -12   56.09   11.10
   0   4 -12   39.10    8.00
   0   4  12   44.70   10.40
   0  -4  12   40.90    8.40
   0  -4 -12   47.80    8.50
   0  -4  12   55.09   10.50
   0  -4  12   44.00    8.20
   0  -4 -12   54.39   13.10
   0   4 -13    7.20    4.20
   0   4  13   12.90    6.10
   0   4 -13    0.70    3.50
   0   4 -13    5.50    4.40
   0  -4  13   15.80    5.70
   0  -4 -13   11.30    6.40
   0  -4 -13   11.50    5.00
   0  -4  13   10.20    3.80
   0  -4  13    6.80    3.40
   0  -4 -13    7.10    4.80
   0   4  14  128.19   18.00
   0   4 -14  154.68   16.00
   0   4 -14  153.28   18.70
   0   4 -14  175.18   20.10
   0  -4  14  193.08   16.90
   0  -4  14  167.78   19.20
   0  -4 -14  170.68   19.20
   0  -4 -14  157.48   17.50
   0  -4 -14  164.58   16.70
   0  -4  14  184.68   19.00
   0  -4 -14  180.58   17.20
   0   4 -15    8.40    4.00
   0   4 -15    1.10    4.40
   0   4  15   -5.70    3.60
   0  -4  15    0.80    3.10
   0  -4 -15   -0.70    3.00
   0  -4 -15   -1.50    4.30
   0  -4  15    0.70    5.00
   0  -4 -15    1.10    4.10
   0   4 -16   90.89   15.30
   0   4 -16   93.99   13.80
   0  -4  16   82.59   13.90
   0  -4  16   93.59   12.90
   0  -4 -16   82.99   13.20
   0  -4 -16   81.69   13.80
   0  -4 -16   93.69   14.20
   0   4 -17  115.09   15.40
   0   4 -17  160.78   19.50
   0  -4 -17  124.69   15.80
   0  -4  17  108.49   16.30
   0  -4  17  139.59   16.70
   0  -4 -17  123.69   19.80
   0  -4 -17  124.89   17.40
   0   5   0    3.10    1.70
   0   5   0    9.80    3.20
   0   5   0    2.30    1.80
   0  -5   0    7.20    2.80
   0   5   1   33.00    6.00
   0   5  -1   23.50    5.00
   0   5   1   28.30    5.40
   0   5  -1   25.10    4.70
   0   5  -1   23.10    5.10
   0   5   1   32.50    4.90
   0  -5  -1   30.00    5.00
   0  -5   1   24.50    5.10
   0   5  -2  107.79   10.50
   0   5   2  102.49    9.90
   0   5  -2   90.29    9.30
   0   5   2   89.49    8.60
   0   5   2  104.49   10.20
   0  -5   2  108.29    8.10
   0  -5   2  112.09   10.40
   0  -5  -2  112.89    9.50
   0  -5   2  106.49   10.40
   0   5  -3   74.29    8.70
   0   5   3   81.59    7.90
   0   5   3   81.29    8.70
   0   5  -3   75.59    9.00
   0  -5  -3   90.59   10.10
   0  -5  -3   89.69    8.30
   0  -5   3   81.79    6.90
   0  -5   3   82.79    9.70
   0  -5   3   83.19    9.20
   0   5   4   25.90    4.80
   0   5   4   27.30    5.60
   0   5  -4   28.40    5.80
   0   5  -4   34.10    6.20
   0  -5   4   23.70    5.50
   0  -5  -4   22.10    4.60
   0  -5  -4   23.70    4.50
   0  -5  -4   22.90    5.60
   0  -5   4   20.10    3.90
   0  -5   4   23.90    5.80
   0   5   5  617.94   26.60
   0   5   5  522.55   27.60
   0   5  -5  546.85   27.90
   0   5  -5  571.74   29.00
   0  -5  -5  564.34   26.60
   0  -5   5  517.85   29.10
   0  -5   5  526.15   29.00
   0  -5  -5  533.45   27.80
   0  -5   5  546.85   27.90
   0  -5   5  551.64   22.60
   0  -5  -5  535.95   24.30
   0   5  -6 1949.80   68.89
   0   5  -6 1903.11   67.79
   0   5   6 1941.11   67.99
   0  -5   6 2010.10   60.29
   0  -5  -6 2041.80   68.69
   0  -5   6 1871.51   68.99
   0  -5   6 1859.21   67.09
   0  -5  -6 1787.82   64.89
   0  -5  -6 1936.41   62.49
   0   5  -7   73.19   10.00
   0   5  -7   70.09    7.50
   0   5   7   66.89    9.90
   0   5  -7   84.99   10.70
   0  -5   7   75.59    9.90
   0  -5  -7   79.09   10.20
   0  -5   7   77.49   10.80
   0  -5  -7   83.19   10.10
   0  -5   7   77.79    8.10
   0  -5  -7   84.29    8.80
   0   5   8    0.50    2.70
   0   5  -8    0.30    1.80
   0   5  -8    0.10    1.70
   0   5  -8    0.90    2.80
   0  -5   8    0.90    1.50
   0  -5   8   -0.80    1.70
   0  -5  -8    2.50    3.00
   0  -5   8    2.90    3.30
   0  -5  -8   -2.30    1.90
   0  -5  -8    3.00    2.10
   0   5  -9   43.70    9.10
   0   5  -9   55.99   10.10
   0   5   9   34.50    9.00
   0   5  -9   47.40    6.80
   0  -5   9   41.80    8.70
   0  -5   9   38.80    8.60
   0  -5   9   41.70    6.70
   0  -5  -9   45.00    8.70
   0  -5  -9   44.90    8.80
   0  -5  -9   52.59    7.80
   0   5 -10   13.20    4.30
   0   5 -10   13.60    4.90
   0   5  10   29.40    6.50
   0  -5 -10   13.80    4.90
   0  -5  10   10.30    5.90
   0  -5 -10   17.40    5.90
   0  -5  10   11.80    3.50
   0  -5  10   17.60    5.40
   0  -5 -10   15.20    4.70
   0   5  11  108.69   14.40
   0   5 -11   85.39   10.00
   0   5 -11   85.89   12.90
   0  -5  11   52.69    9.80
   0  -5 -11   70.69    9.60
   0  -5  11   79.69   12.10
   0  -5  11   72.79    9.60
   0   5 -12   13.60    6.30
   0   5  12   11.70    6.20
   0   5 -12    1.40    3.00
   0  -5  12    5.90    4.40
   0  -5 -12   -0.40    2.90
   0  -5 -12    2.10    3.30
   0  -5  12    4.70    3.40
   0  -5  12    7.50    4.70
   0  -5 -12    3.00    3.10
   0   5 -13   -0.90    3.60
   0   5  13   -2.70    3.60
   0   5 -13    0.00    3.00
   0   5 -13    1.00    3.40
   0  -5  13   -2.70    3.30
   0  -5  13   -4.30    2.80
   0  -5 -13    3.00    2.60
   0  -5 -13    3.20    3.60
   0  -5 -13   -1.70    2.60
   0  -5  13    1.70    3.00
   0   5 -14  202.88   17.70
   0   5 -14  174.08   20.20
   0   5  14  213.98   22.60
   0  -5  14  197.38   20.70
   0  -5  14  183.88   16.50
   0  -5 -14  177.78   19.30
   0  -5 -14  151.88   17.20
   0  -5  14  211.88   29.10
   0  -5 -14  177.78   17.90
   0   5 -15    7.20    6.20
   0   5 -15   10.10    4.20
   0  -5 -15    6.60    5.00
   0  -5 -15    7.30    5.70
   0  -5  15   15.50    3.80
   0  -5  15    5.60    5.70
   0   5 -16  245.08   21.70
   0   5 -16  218.58   26.50
   0  -5 -16  293.07   24.30
   0  -5  16  253.47   21.90
   0  -5 -16  257.47   23.20
   0  -5 -16  273.87   27.20
   0  -5  16  270.77   25.50
   0   6   0 2080.79   71.29
   0   6   0 1976.20   67.49
   0   6   0 2160.98   71.79
   0  -6   0 2094.99   68.99
   0   6   1 1186.08   46.70
   0   6  -1 1149.69   44.20
   0   6   1 1182.58   43.80
   0   6  -1 1180.88   47.50
   0   6  -1 1196.28   47.20
   0  -6   1 1221.58   46.10
   0  -6  -1 1110.19   43.50
   0   6   2   15.30    4.30
   0   6  -2   47.70    7.80
   0   6   2   22.50    5.30
   0   6   2   10.20    3.70
   0   6  -2   23.00    5.40
   0  -6   2   29.30    7.70
   0  -6  -2   20.70    5.00
   0  -6   2   26.90    6.60
   0  -6   2   27.50    4.60
   0   6  -3   49.60    8.00
   0   6   3   57.19    8.40
   0   6  -3   71.49    9.30
   0   6   3   59.49    8.60
   0   6   3   65.29    8.00
   0  -6  -3   55.79    7.50
   0  -6  -3   54.69    7.20
   0  -6   3   55.09    6.20
   0  -6   3   56.99    8.90
   0  -6   3   55.89    8.60
   0   6  -4   54.49    8.90
   0   6  -4   56.09    7.90
   0   6   4   53.99    8.50
   0   6   4   58.39    7.90
   0  -6  -4   55.09    7.20
   0  -6   4   64.79    9.60
   0  -6  -4   57.79    9.50
   0  -6   4   62.59    8.90
   0  -6   4   58.29    6.40
   0  -6  -4   68.19    8.30
   0   6  -5  367.96   23.60
   0   6   5  337.27   22.40
   0   6  -5  360.06   23.00
   0   6   5  356.96   20.60
   0  -6  -5  338.57   20.90
   0  -6   5  406.06   24.10
   0  -6  -5  379.26   20.20
   0  -6  -5  378.46   24.30
   0  -6   5  358.46   18.30
   0  -6   5  356.46   24.10
   0   6  -6   98.39   12.20
   0   6  -6   96.59   12.10
   0   6   6   90.39   11.70
   0  -6   6   97.19    8.70
   0  -6   6   97.89   12.00
   0  -6   6   87.89   12.20
   0  -6  -6   98.49   11.00
   0  -6  -6   97.19   12.40
   0  -6  -6   81.19    9.00
   0   6  -7    0.20    2.50
   0   6  -7   -2.60    2.00
   0   6   7    0.60    2.20
   0  -6  -7   -2.40    1.80
   0  -6  -7   -1.50    2.60
   0  -6  -7    0.30    1.70
   0  -6   7    1.40    2.90
   0  -6   7    0.80    1.90
   0   6   8   -0.20    1.90
   0   6  -8    3.80    2.30
   0   6  -8    3.30    2.70
   0  -6  -8    9.30    3.90
   0  -6   8   -3.60    2.00
   0  -6  -8    5.40    2.90
   0  -6   8   10.10    4.90
   0  -6  -8    7.10    4.10
   0  -6   8    2.90    1.90
   0   6  -9   21.70    7.00
   0   6   9   22.70    6.80
   0  -6  -9   24.20    6.80
   0  -6   9   23.30    5.50
   0  -6   9   28.80    6.80
   0  -6   9   23.70    8.50
   0  -6  -9   24.10    5.70
   0  -6  -9   19.80    5.80
   0   6 -10  943.61   48.40
   0   6 -10  999.60   39.40
   0   6  10  986.10   48.00
   0  -6 -10  929.11   40.10
   0  -6  10  844.02   46.50
   0  -6  10  929.11   38.00
   0  -6  10  950.40   48.30
   0  -6 -10  983.20   47.30
   0   6 -11   13.70    4.70
   0   6 -11    2.10    3.10
   0   6  11   17.30    5.60
   0  -6 -11   11.70    4.30
   0  -6 -11   14.60    5.60
   0  -6  11   22.70    8.70
   0  -6 -11   11.20    4.40
   0  -6  11    8.10    3.80
   0   6 -12   86.99   11.10
   0   6 -12   91.49   15.00
   0   6  12  104.69   15.60
   0   6 -12   96.49   14.50
   0  -6  12   99.59   14.70
   0  -6  12  104.59   11.50
   0  -6  12  100.89   15.20
   0  -6 -12   77.09   13.40
   0  -6 -12   88.69   11.60
   0  -6 -12   83.09   14.10
   0   6  13   -0.60    4.80
   0   6 -13    5.70    5.40
   0   6 -13   -3.10    3.00
   0  -6  13   -3.70    2.60
   0  -6  13    1.20    3.70
   0  -6 -13   -3.50    2.60
   0  -6 -13   -1.50    3.20
   0   6 -14    7.60    4.40
   0   6 -14    7.90    6.20
   0  -6 -14   11.80    5.10
   0  -6  14   12.40    4.10
   0  -6  14    4.80    5.30
   0  -6 -14   12.20    6.10
   0   6 -15    4.30    4.40
   0   6 -15   17.50    7.70
   0  -6  15    1.10    5.70
   0  -6 -15   -1.30    5.20
   0  -6 -15    2.60    4.30
   0  -6  15    6.90    5.00
   0  -6 -15    8.80    5.50
   0   6 -16  479.35   38.00
   0   6 -16  479.05   31.20
   0  -6  16  461.25   29.40
   0  -6  16  475.75   36.30
   0  -6 -16  477.55   31.40
   0  -6 -16  457.65   36.60
   0   7   0   11.20    4.10
   0   7   0    3.10    2.90
   0   7   0    4.70    3.60
   0  -7   0    7.50    3.80
   0   7   1 1101.09   46.40
   0   7  -1 1042.80   42.80
   0   7   1  958.90   44.00
   0   7   1 1046.10   42.30
   0   7  -1 1020.10   45.50
   0   7  -1 1024.50   45.60
   0  -7   1 1082.69   44.80
   0  -7  -1 1003.00   42.20
   0   7   2 2382.46   82.69
   0   7  -2 2197.38   78.89
   0   7   2 2313.57   77.99
   0   7  -2 2514.45   84.89
   0   7  -2 2513.15   84.39
   0   7   2 2354.76   82.69
   0  -7  -2 2148.98   77.19
   0  -7   2 2694.53   84.59
   0  -7   2 2453.85   74.19
   0   7   3  779.72   37.60
   0   7  -3  709.93   37.00
   0   7  -3  799.12   36.50
   0   7   3  726.03   33.50
   0   7   3  824.42   38.50
   0  -7  -3  783.22   33.60
   0  -7   3  754.12   36.80
   0  -7   3  740.63   37.30
   0  -7   3  743.53   29.90
   0  -7  -3  725.03   33.50
   0   7   4  442.76   27.10
   0   7   4  424.46   24.20
   0   7  -4  435.16   26.20
   0   7  -4  467.45   28.40
   0   7   4  400.76   26.50
   0  -7   4  425.86   26.60
   0  -7   4  471.05   21.40
   0  -7   4  458.15   28.20
   0  -7  -4  454.85   24.40
   0  -7  -4  474.65   25.80
   0   7   5  114.09   13.50
   0   7   5  102.99   11.50
   0   7  -5  122.29   13.80
   0   7  -5  112.79   14.00
   0  -7  -5  118.49   11.70
   0  -7   5  106.09    9.50
   0  -7   5  122.09   15.00
   0  -7  -5   95.59   11.40
   0  -7  -5   99.49   13.50
   0  -7   5   95.99   12.40
   0   7   6  149.59   16.00
   0   7  -6  161.38   16.10
   0   7  -6  140.79   15.70
   0   7   6  153.48   14.40
   0  -7  -6  145.59   16.20
   0  -7  -6  151.78   14.60
   0  -7   6  147.29   17.20
   0  -7   6  141.39   15.10
   0  -7   6  142.09   11.20
   0  -7  -6  151.18   13.40
   0   7  -7    9.30    4.70
   0   7  -7    3.30    3.00
   0   7   7   -2.50    2.90
   0  -7   7    5.80    2.90
   0  -7   7    2.80    3.20
   0  -7  -7    4.60    4.10
   0  -7   7    1.20    2.40
   0  -7  -7    6.00    3.70
   0  -7  -7    6.00    2.90
   0   7   8  452.15   30.30
   0   7  -8  484.85   32.40
   0   7  -8  502.25   31.60
   0  -7  -8  449.26   28.30
   0  -7  -8  515.75   38.70
   0  -7   8  496.35   31.30
   0  -7   8  496.35   23.80
   0  -7   8  482.35   32.90
   0  -7  -8  524.35   27.10
   0   7  -9    0.60    3.00
   0   7  -9    2.60    3.30
   0   7   9   -2.60    2.10
   0  -7  -9    5.30    4.50
   0  -7   9    3.30    2.50
   0  -7   9   -1.70    3.10
   0  -7  -9    0.40    2.20
   0  -7   9    9.00    4.10
   0   7  10    0.00    3.70
   0   7 -10    2.70    3.90
   0   7 -10    1.70    3.50
   0  -7  10    2.30    4.10
   0  -7 -10   -5.40    2.00
   0  -7  10   -0.10    1.90
   0  -7 -10   -0.10    2.30
   0  -7  10    6.50    4.10
   0  -7 -10   -0.70    3.00
   0   7 -11   65.49   12.70
   0   7  11   84.29   14.50
   0   7 -11   75.19   13.00
   0  -7  11   44.90   11.30
   0  -7 -11   56.79    9.50
   0  -7 -11   79.99   10.90
   0  -7  11   58.29   12.10
   0  -7  11   56.49    9.10
   0  -7 -11   63.89   12.60
   0   7 -12    8.10    6.20
   0   7  12   12.30    6.20
   0  -7  12    9.30    5.90
   0  -7 -12    8.30    4.60
   0  -7  12   17.20    5.30
   0  -7 -12   13.10    7.60
   0  -7 -12    9.30    3.80
   0   7 -13   69.89   14.50
   0  -7  13   61.29   10.10
   0  -7  13   49.20   13.20
   0  -7 -13   72.09   13.40
   0  -7 -13   73.69   11.70
   0   7 -14   94.79   17.40
   0  -7 -14   84.79   16.80
   0  -7  14  115.39   13.00
   0  -7  14  104.29   17.90
   0  -7 -14   96.29   14.30
   0   8   0  149.19   14.20
   0   8   0  130.69   15.00
   0   8   0  127.89   15.00
   0  -8   0  142.99   14.60
   0   8   1  647.54   32.80
   0   8  -1  721.33   37.70
   0   8   1  686.33   36.90
   0   8  -1  691.33   34.30
   0   8   1  672.33   37.20
   0   8  -1  681.93   39.10
   0  -8  -1  686.13   34.50
   0  -8   1  713.33   36.40
   0   8  -2    1.00    2.40
   0   8   2    9.80    4.20
   0   8  -2    2.50    2.80
   0   8   2   10.00    5.10
   0   8   2    7.10    4.30
   0  -8   2    7.20    3.10
   0  -8  -2   10.50    4.60
   0  -8   2    3.80    2.60
   0   8   3  213.38   24.50
   0   8  -3  248.68   21.50
   0   8   3  232.58   17.70
   0   8   3  236.98   20.40
   0   8  -3  235.48   18.90
   0   8  -3  279.57   22.10
   0  -8   3  260.37   21.70
   0  -8  -3  232.68   17.20
   0  -8   3  221.48   14.80
   0  -8  -3  260.27   19.20
   0   8   4   38.40    8.90
   0   8   4   40.30    9.30
   0   8  -4   54.59    9.80
   0   8   4   49.50    8.10
   0   8  -4   54.89   10.00
   0  -8   4   41.10    6.80
   0  -8   4   56.79    9.60
   0  -8  -4   45.20    8.10
   0  -8   4   46.50   10.60
   0  -8  -4   46.60    8.30
   0   8  -5  158.08   16.60
   0   8   5  140.19   15.30
   0   8   5  141.39   16.20
   0   8  -5  146.39   16.90
   0   8   5  136.69   14.20
   0  -8   5  122.59   10.70
   0  -8   5  152.58   17.00
   0  -8  -5  155.08   14.70
   0  -8   5  140.19   15.70
   0  -8  -5  132.39   13.00
   0   8  -6   22.00    7.30
   0   8  -6   10.00    4.90
   0   8   6   12.30    5.30
   0   8   6   28.50    8.40
   0   8   6   10.40    4.50
   0  -8   6   11.10    3.70
   0  -8   6   11.90    5.30
   0  -8  -6   32.20    7.50
   0  -8   6   37.40    8.50
   0  -8  -6   13.00    4.50
   0   8  -7    5.20    3.50
   0   8  -7    3.20    3.00
   0   8   7    0.00    2.60
   0  -8  -7    2.20    3.40
   0  -8   7   -0.70    3.60
   0  -8   7    0.00    1.80
   0  -8  -7    1.60    2.70
   0  -8  -7   -0.80    1.80
   0  -8   7   -0.10    4.00
   0   8  -8   74.99   13.70
   0   8   8  103.89   13.80
   0   8  -8   76.99   12.50
   0  -8   8   89.39   13.50
   0  -8   8   70.59    8.60
   0  -8  -8   96.29   11.90
   0  -8  -8  101.99   15.40
   0  -8   8  107.69   16.30
   0   8  -9    8.00    5.70
   0   8   9   12.50    5.40
   0   8  -9   19.40    6.30
   0  -8  -9   10.70    4.30
   0  -8  -9   12.00    6.20
   0  -8  -9    6.70    3.90
   0  -8   9    8.80    3.90
   0  -8   9    6.70    6.40
   0  -8   9   16.30    6.30
   0   8 -10  458.15   34.00
   0   8  10  453.05   33.10
   0  -8 -10  442.06   30.40
   0  -8 -10  431.66   32.80
   0  -8  10  408.36   33.10
   0  -8 -10  416.26   25.80
   0  -8  10  404.16   22.30
   0   8 -11   44.10   11.50
   0  -8 -11    9.60    5.70
   0  -8  11   18.20    7.10
   0  -8 -11   17.80    6.00
   0  -8  11   16.90    4.80
   0   8 -12   81.79   16.70
   0  -8  12   40.30    8.70
   0  -8 -12   44.20   11.40
   0  -8  12   26.80    8.00
   0  -8 -12   50.59   10.30
   0   8 -13   34.20   11.10
   0  -8 -13   25.40    7.00
   0  -8  13   29.40   10.40
   0  -8 -13   26.50   10.70
   0  -8  13   37.40    8.70
   0   9   0   -3.80    2.00
   0   9   0    4.30    3.90
   0  -9   0    2.10    1.90
   0   9   1    1.20    3.80
   0   9  -1   -1.20    2.70
   0   9  -1   -0.30    2.50
   0   9   1   -2.30    1.90
   0   9  -1    1.70    3.10
   0   9   1    2.80    3.50
   0  -9   1    1.50    2.70
   0  -9  -1    2.10    2.60
   0  -9  -1   -1.80    3.00
   0   9  -2   87.29   13.30
   0   9   2   95.39   12.40
   0   9  -2  112.69   13.70
   0   9   2  119.29   15.70
   0   9  -2  134.69   16.30
   0   9   2  110.89   14.80
   0  -9   2  100.99   14.60
   0  -9  -2  102.79   11.40
   0  -9  -2  121.59   13.70
   0  -9   2  112.99   10.90
   0   9  -3   52.19    9.60
   0   9  -3   47.90   10.30
   0   9   3   54.19   10.50
   0   9   3   28.20    7.80
   0   9   3   24.20    6.70
   0   9  -3   45.60   11.20
   0  -9  -3   28.90    7.80
   0  -9  -3   30.00    7.40
   0  -9   3   33.30    6.10
   0  -9   3   23.60    7.40
   0   9   4    5.90    4.20
   0   9   4    3.50    3.30
   0   9  -4   -3.30    4.00
   0   9  -4    3.00    4.40
   0   9   4    1.70    3.50
   0   9  -4    4.10    4.00
   0  -9  -4    4.00    2.80
   0  -9   4    5.10    2.60
   0  -9   4    3.90    4.20
   0  -9  -4   -0.10    2.60
   0   9   5   23.80    6.70
   0   9   5   15.80    5.50
   0   9   5   16.00    6.70
   0   9  -5    9.40    5.60
   0   9  -5   21.40    7.90
   0  -9  -5   14.00    5.20
   0  -9   5   20.40    8.00
   0  -9   5   16.70    5.60
   0  -9  -5    7.50    3.60
   0  -9   5   19.40    6.90
   0  -9   5   16.30    4.50
   0   9   6  147.79   15.60
   0   9   6  133.99   16.60
   0   9  -6  141.29   17.20
   0   9  -6  153.68   18.50
   0   9   6  162.98   19.60
   0  -9   6  165.48   12.80
   0  -9  -6  127.29   13.90
   0  -9   6  140.69   18.60
   0  -9   6  144.09   18.00
   0   9   7   23.10    7.50
   0   9  -7   10.70    4.80
   0   9   7   15.40    6.50
   0   9  -7    6.30    4.60
   0  -9   7   20.00    4.90
   0  -9  -7    4.80    4.10
   0  -9  -7    7.60    3.90
   0   9   8  169.18   20.60
   0   9  -8  177.08   21.40
   0   9   8  212.98   20.60
   0  -9   8  179.98   13.60
   0  -9  -8  179.18   19.10
   0  -9   8  195.18   22.80
   0  -9  -8  169.78   21.90
   0  -9  -8  173.18   16.40
   0   9  -9    4.20    5.70
   0  -9  -9    0.90    6.10
   0  -9   9   -4.10    2.90
   0  -9  -9    3.30    4.50
   0  -9   9   -2.00    4.50
   0   9 -10    5.50    4.00
   0  -9 -10   -1.60    3.30
   0  -9  10   -0.20    6.30
   0  -9  10    8.80    3.70
   0  -9 -10   11.10    6.50
   0   9 -11   -0.50    6.00
   0  -9 -11    6.10    4.40
   0  -9  11    0.80    3.90
   0  -9 -11   -2.00    7.40
   0  -9  11   -2.00   11.20
   0  10   0  155.58   17.10
   0  10   0  156.48   18.60
   0  10   0  148.89   19.30
   0 -10   0  138.69   17.40
   0 -10   0  150.78   14.00
   0  10   1   15.00    5.80
   0  10  -1   16.80    7.30
   0  10  -1   29.20    8.40
   0  10   1   22.80    7.20
   0  10   1   19.40    7.60
   0  10  -1   18.00    7.30
   0 -10  -1   24.10    7.60
   0 -10   1   23.00    7.70
   0 -10  -1   33.80    7.90
   0 -10   1   35.40    8.10
   0  10  -2   -2.70    2.60
   0  10  -2   11.80    4.70
   0  10   2    1.50    4.50
   0  10  -2   13.60    5.80
   0  10   2    4.30    4.10
   0  10   2   10.30    5.80
   0 -10   2    5.10    3.50
   0 -10  -2    6.30    3.70
   0 -10   2    6.00    4.70
   0 -10  -2   -2.30    3.80
   0  10  -3   10.50    6.60
   0  10   3   10.50    6.00
   0  10  -3    6.60    5.20
   0  10  -3    8.30    5.20
   0  10   3   13.80    6.30
   0  10   3   11.90    4.40
   0 -10  -3   16.50    6.00
   0 -10  -3   13.70    4.90
   0 -10   3   11.60    6.30
   0 -10   3   10.40    4.00
   0  10  -4   -7.50    3.30
   0  10   4    2.50    3.30
   0  10  -4    3.60    4.00
   0  10   4    9.30    6.40
   0  10   4   -4.50    2.60
   0  10  -4    1.00    4.30
   0 -10   4   -2.70    2.80
   0 -10  -4    3.60    4.00
   0 -10  -4   -1.10    2.30
   0 -10   4    0.40    4.50
   0  10  -5   47.20   11.00
   0  10   5   56.29   13.10
   0  10   5   32.50    9.30
   0  10  -5   38.60   12.70
   0  10  -5   45.00   10.90
   0  10   5   32.80    9.10
   0 -10   5   24.60    8.30
   0 -10   5   46.60    7.90
   0 -10  -5   45.20    9.40
   0  10  -6    8.60    6.70
   0  10   6   15.40    7.90
   0  10  -6   19.40    8.50
   0  10   6   31.30    9.30
   0 -10   6   33.60    7.30
   0 -10   6   35.00   10.10
   0 -10  -6   28.60    7.00
   0 -10  -6   19.60    6.40
   0  10   7   19.70    7.70
   0  10  -7    9.40    7.20
   0 -10  -7   15.00    5.70
   0 -10   7   17.00    4.50
   0 -10  -7   24.30    6.80
   0  10  -8   53.09   13.10
   0  10   8   53.19   13.80
   0 -10   8   45.90    8.10
   0 -10   8   34.70   11.90
   0 -10  -8   31.50    8.90
   0  10   9   68.39   15.30
   0  10  -9   67.39   14.90
   0 -10   9   49.90   12.70
   0 -10  -9   76.59   12.90
   0 -10   9   60.59    9.50
   0  11   0   -0.60    4.90
   0  11   0   -2.10    4.10
   0 -11   0    2.30    4.50
   0 -11   0   -1.60    4.20
   0 -11   0    1.50    3.70
   0  11  -1    2.00    6.60
   0  11   1    2.30    5.20
   0  11   1    0.10    5.00
   0  11  -1   10.50    6.60
   0 -11  -1    4.10    4.10
   0 -11   1   -1.50    3.30
   0 -11   1    8.20    5.10
   0 -11   1    7.10    3.80
   0 -11  -1    2.50    4.90
   0  11   2  154.08   17.50
   0  11   2  142.59   19.60
   0  11  -2  123.09   19.00
   0 -11  -2  139.19   18.20
   0 -11   2  148.99   19.00
   0 -11   2  151.68   13.80
   0 -11   2  131.19   13.60
   0  11  -3   94.19   15.80
   0  11   3   90.99   14.10
   0  11   3   91.79   15.90
   0 -11   3   79.09   17.50
   0 -11   3   70.89   10.20
   0 -11  -3   78.39   14.30
   0  11   4    9.90    6.10
   0  11  -4    3.50    4.90
   0  11   4   -1.10    4.40
   0 -11   4   -1.30    3.50
   0 -11   4   -3.50    4.90
   0 -11  -4    0.80    4.50
   0  11   5   16.00    6.90
   0  11   5    7.50    7.10
   0  11  -5    6.70    5.90
   0 -11   5    2.10    3.80
   0 -11  -5   -0.70    5.20
   0 -11   5   10.00    6.70
   0 -11  -5   10.60    6.10
   1   0 -19   -3.60    6.70
   1   0 -18 1671.53   76.89
  -1   0  18 1496.95   69.29
   1   0 -17    9.40    5.90
   1   0 -17    1.20    4.60
  -1   0  17    1.70    3.80
  -1   0  16  468.15   34.20
   1   0 -16  459.35   25.40
  -1   0  16  443.66   30.10
   1   0 -16  428.26   32.70
   1   0 -16  461.45   31.70
  -1   0  15    1.40    3.30
  -1   0  15   -3.00    2.50
   1   0 -15    0.40    2.50
   1   0 -15   -1.90    2.70
   1   0 -15    0.50    4.00
  -1   0  14  246.98   22.30
  -1   0  14  219.58   19.60
   1   0 -14  260.07   17.30
   1   0 -14  264.77   22.70
   1   0 -14  248.78   20.70
   1   0 -13    1.50    2.60
   1   0 -13    0.40    1.60
   1   0 -13   -2.60    2.30
  -1   0  13   -3.20    2.20
  -1   0  13   -1.40    1.90
  -1   0  12  852.41   42.70
   1   0 -12  912.81   36.20
   1   0 -12  902.11   41.40
  -1   0  12  939.81   41.50
   1   0 -12  888.91   42.80
  -1   0  11    1.80    2.60
   1   0 -11   -0.30    3.40
   1   0 -11    2.10    1.60
   1   0 -11    0.80    1.60
  -1   0  11   -0.90    1.90
  -1   0  10    5.90    3.00
   1   0 -10    5.90    2.50
   1   0 -10    8.00    2.80
   1   0 -10   10.30    3.70
  -1   0  10    3.60    2.40
   1   0  -9   -2.30    1.20
  -1   0   9    1.30    1.90
  -1   0   9   -0.10    1.60
   1   0  -9    0.00    1.10
   1   0  -9   -1.10    1.20
   1   0  -8  568.64   27.40
   1   0  -8  576.04   23.10
  -1   0   8  558.44   27.40
   1   0  -8  576.04   26.30
  -1   0   8  602.34   26.50
   1   0  -7   -0.60    1.00
  -1   0   7    0.10    1.20
   1   0  -7   -0.60    0.90
   1   0  -7   -0.50    1.30
   1   0  -6  564.84   20.80
   1   0  -6  560.74   23.60
  -1   0   6  553.24   24.50
  -1   0   6  620.64   24.20
   1   0  -6  575.74   24.60
   1   0  -5   -0.40    0.70
   1   0  -5   -0.20    0.60
  -1   0   5   -1.50    0.60
  -1   0   5    0.90    1.20
  -1   0   5    0.10    0.70
   1   0  -5    1.20    1.20
   1   0  -4 1602.74   49.00
   1   0  -4 1718.63   50.29
   1   0  -4 1658.13   46.10
  -1   0   4 1687.13   46.20
  -1   0   4 1618.84   49.99
  -1   0   4 1590.34   48.90
  -1   0   3   -0.10    0.60
   1   0  -3    0.70    0.50
   1   0  -3    0.00    0.50
   1   0  -3    0.10    0.80
  -1   0   3    0.30    0.40
  -1   0   2  893.51   23.90
   1   0   1    0.40    0.60
  -1   0  -1    0.10    0.30
   1   0   2 1517.35   45.30
  -1   0  -2 1661.03   45.00
   1   0   2 1630.14   45.10
  -1   0  -2 1644.34   45.80
  -1   0  -2 1573.74   44.30
   1   0   2 1503.35   44.20
   1   0   3   -0.40    0.60
  -1   0  -3    0.30    0.60
   1   0   3    0.50    1.00
  -1   0  -3    0.90    1.20
   1   0   3   -0.70    0.50
  -1   0  -3    1.40    0.80
  -1   0  -4 4772.22  129.49
  -1   0  -4 4916.21  130.99
  -1   0  -4 4982.70  130.89
   1   0   4 4744.13  130.79
   1   0   4 4468.85  128.99
   1   0   4 4874.21  130.49
   1   0   5    0.50    1.00
  -1   0  -5   -0.90    0.80
   1   0   5   -0.30    0.40
  -1   0  -5    0.80    0.90
  -1   0  -5    1.00    1.30
   1   0   6  526.15   22.30
  -1   0  -6  517.85   23.40
  -1   0  -6  540.15   22.90
  -1   0  -6  543.65   22.60
   1   0   6  505.65   23.40
  -1   0  -7   -1.10    1.30
  -1   0  -7   -0.70    1.20
   1   0   7    0.40    1.20
   1   0   7    0.50    1.30
  -1   0  -7   -0.80    0.90
  -1   0  -8 2451.25   77.89
  -1   0  -8 2526.45   80.59
   1   0   8 2592.54   78.59
  -1   0  -8 2489.15   78.29
   1   0   9   -0.50    1.40
  -1   0  -9   -1.30    1.00
   1   0   9   -0.50    1.30
  -1   0  -9   -1.20    0.90
  -1   0  -9   -1.80    1.10
   1   0  10  350.06   21.40
  -1   0 -10  339.97   21.20
  -1   0 -10  361.06   21.00
  -1   0 -10  338.57   22.40
   1   0  10  409.56   24.40
   1   0  11    0.20    2.30
  -1   0 -11    0.00    1.40
  -1   0 -11   -0.20    2.00
  -1   0 -11   -1.50    1.80
   1   0  11    3.30    2.00
  -1   0 -12  241.08   18.00
   1   0  12  250.27   19.20
   1   0  12  237.58   20.70
  -1   0 -12  275.97   20.20
  -1   0 -12  286.17   21.90
   1   0  13   -3.70    1.70
  -1   0 -13   -2.50    3.50
  -1   0 -13   -0.80    2.00
   1   0  13    0.60    2.00
  -1   0 -13   -2.80    2.40
   1   0  14   56.19   11.40
  -1   0 -14   31.80   11.80
  -1   0 -14   57.79   10.20
  -1   0 -14   57.19   11.20
   1   0  14   71.69   11.70
   1   0  15    2.40    3.50
  -1   0 -15   -0.60    2.80
  -1   0 -15   -1.40    2.90
  -1   0 -15   -6.50    2.70
  -1   0 -16  473.85   32.40
  -1   0 -16  457.95   28.70
   1   0  16  484.65   46.60
  -1   0 -16  506.05   34.30
  -1   0 -17    8.50    4.80
  -1   0 -17   -0.70    4.00
  -1   0 -18  185.68   20.10
  -1   0 -18  144.59   17.40
   1   1 -18  183.48   27.60
  -1  -1  18  164.38   19.60
   1  -1 -18  120.79   19.50
   1  -1 -18  134.09   17.10
   1   1 -17   14.80    5.30
   1   1 -17    6.90    5.60
   1   1 -17    7.00    4.80
  -1   1  17   -0.30    3.40
   1  -1 -17    7.50    4.10
   1  -1 -17   10.10    5.40
  -1  -1  17    6.20    4.80
   1   1 -16  116.39   16.20
  -1   1  16   92.79   15.40
  -1   1  16  102.99   14.80
   1   1 -16   81.89   14.50
   1   1 -16   76.79   13.10
  -1  -1  16  108.99   14.50
   1  -1 -16   79.29   13.10
   1  -1 -16  109.79   11.70
  -1  -1  16  105.49   17.00
   1  -1 -16   95.89   15.50
   1   1 -15    8.80    3.50
  -1   1  15    9.80    4.50
  -1   1  15    8.40    4.40
   1   1 -15    3.50    4.40
  -1  -1  15    6.40    3.20
   1  -1 -15    3.20    5.40
  -1  -1  15    8.20    6.30
   1  -1 -15    3.70    3.90
   1   1 -14   29.40    8.10
  -1   1  14   43.50    9.20
  -1   1  14   20.60    6.20
   1   1 -14   61.49   10.90
   1   1 -14   57.59   10.00
  -1  -1  14   51.99   10.70
   1  -1 -14   33.20    6.80
  -1  -1  14   48.70   11.80
   1  -1 -14   39.80    9.40
   1  -1 -14   47.80    8.70
  -1   1  13   17.20    5.40
   1   1 -13    8.30    4.40
   1   1 -13   15.00    4.40
  -1   1  13   15.60    5.30
   1   1 -13   17.30    6.30
   1   1 -13   18.40    6.20
  -1  -1  13   15.30    4.60
   1  -1 -13   22.30    6.10
   1  -1 -13   16.20    4.90
  -1  -1  13   16.10    5.50
   1  -1 -13   21.20    5.60
  -1   1  12  343.87   23.40
  -1   1  12  358.86   25.20
   1   1 -12  386.46   26.00
   1   1 -12  348.37   20.00
   1   1 -12  351.66   23.00
  -1  -1  12  410.56   24.50
   1  -1 -12  368.76   25.00
   1  -1 -12  348.37   19.70
  -1  -1  12  349.77   25.20
   1  -1 -12  351.76   24.00
  -1   1  11    2.40    1.90
   1   1 -11   -1.10    0.90
  -1   1  11   -2.00    2.10
   1   1 -11   -0.70    1.80
  -1  -1  11    0.00    1.40
  -1  -1  11   -2.00    1.70
   1  -1 -11    2.40    1.80
  -1  -1  11   -0.70    1.60
   1  -1 -11   -1.10    2.20
   1  -1 -11    0.80    1.80
  -1   1  10  320.37   20.20
   1   1 -10  278.47   16.40
   1   1 -10  303.87   21.00
  -1   1  10  297.97   20.60
   1   1 -10  306.67   19.30
  -1  -1  10  309.37   21.20
  -1  -1  10  328.37   19.00
   1  -1 -10  296.57   20.40
   1  -1 -10  315.67   16.90
  -1  -1  10  276.77   18.50
   1   1  -9    5.00    2.60
  -1   1   9    5.00    3.00
  -1   1   9    2.90    1.90
   1   1  -9    5.40    3.10
   1   1  -9    3.90    2.00
  -1  -1   9    2.40    1.60
   1  -1  -9    3.70    2.40
  -1  -1   9    2.80    1.90
  -1  -1   9    8.50    3.50
   1  -1  -9    0.30    1.00
   1  -1  -9    6.50    2.10
   1   1  -8 1376.06   48.90
   1   1  -8 1468.45   46.80
   1   1  -8 1359.76   51.29
  -1   1   8 1377.36   49.90
  -1   1   8 1406.36   51.59
  -1  -1   8 1428.06   49.30
   1  -1  -8 1395.26   51.09
  -1  -1   8 1451.85   47.70
  -1  -1   8 1536.15   52.99
   1  -1  -8 1437.86   46.00
   1  -1  -8 1418.26   50.29
   1   1  -7    2.40    1.90
  -1   1   7   -0.10    0.70
   1   1  -7    1.50    1.50
  -1   1   7    1.90    1.80
   1   1  -7    0.40    0.90
  -1  -1   7    0.80    1.00
   1  -1  -7    1.00    1.30
  -1  -1   7    2.50    1.70
  -1  -1   7    1.80    1.40
   1  -1  -7    1.10    1.60
   1  -1  -7    0.60    1.10
   1   1  -6  682.43   28.40
   1   1  -6  679.53   26.60
   1   1  -6  680.23   24.90
  -1   1   6  688.53   28.20
  -1  -1   6  622.74   25.80
  -1  -1   6  690.03   28.50
   1  -1  -6  708.63   24.20
   1  -1  -6  722.23   27.70
   1  -1  -6  659.93   27.60
  -1  -1   6  721.93   25.90
   1   1  -5    0.60    0.90
  -1   1   5    2.20    1.50
   1   1  -5   -0.10    0.80
   1   1  -5    1.80    1.20
  -1   1   5    3.00    1.60
  -1  -1   5    0.60    1.10
   1  -1  -5   -0.50    0.60
   1  -1  -5   -1.10    0.50
  -1  -1   5    3.40    2.00
  -1  -1   5    0.70    0.90
   1   1  -4  661.23   24.20
   1   1  -4  711.33   25.70
  -1   1   4  722.83   25.90
  -1   1   4  702.53   25.10
   1  -1  -4  722.23   25.20
  -1  -1   4  659.43   25.50
  -1  -1   4  728.33   24.80
  -1  -1   4  725.83   24.00
   1  -1  -4  719.83   25.70
   1   1  -3  330.97   14.00
   1   1  -3  299.97   13.40
   1   1  -3  305.97   12.60
  -1   1   3  302.77   13.20
  -1  -1   3  329.37   12.90
  -1  -1   3  300.17   13.60
   1  -1  -3  303.97   13.20
   1  -1  -3  322.97   13.20
  -1  -1   3  325.57   12.50
  -1  -1   3  319.97   13.80
  -1   1   1  226.08    9.40
   1   1  -1  282.07   10.40
  -1   1   1  279.77    9.40
  -1  -1   1  284.57   10.00
  -1  -1   1  270.97   10.30
   1  -1  -1  280.57   10.00
   1  -1  -1  288.87    9.40
  -1  -1   1  268.17   10.20
   1  -1  -1  268.87    8.30
  -1   1  -1    0.80    0.60
  -1   1  -1    0.10    0.30
   1   1   1    0.10    0.40
   1   1   1    0.30    0.40
  -1   1  -1    0.90    0.30
   1  -1   1    0.70    0.80
   1  -1   1    0.80    0.30
  -1  -1  -1    0.80    0.60
  -1  -1  -1    0.30    0.50
   1  -1   1    0.50    0.50
   1   1   2 2912.31   80.89
  -1   1  -2 2974.80   78.39
  -1   1  -2 2959.90   81.89
  -1   1  -2 2910.71   80.79
   1  -1   2 2837.72   80.59
  -1  -1  -2 2939.11   80.79
   1  -1   2 3110.69   82.49
   1  -1   2 3032.20   78.39
  -1  -1  -2 2976.10   81.39
  -1   1  -3 2029.90   62.89
  -1   1  -3 2039.90   61.99
  -1   1  -3 2265.87   63.19
   1   1   3 2261.87   63.09
   1  -1   3 2244.18   60.29
   1  -1   3 2071.89   62.39
  -1  -1  -3 2172.48   62.69
   1  -1   3 2215.18   63.89
  -1  -1  -3 2354.76   63.19
  -1   1  -4    5.70    1.70
   1   1   4    4.70    1.90
  -1   1  -4    5.30    2.00
  -1   1  -4    0.50    1.00
   1  -1   4    3.00    1.20
   1  -1   4    2.20    1.50
   1  -1   4    2.70    1.20
  -1  -1  -4    1.00    1.00
  -1  -1  -4    1.20    0.80
  -1   1  -5   18.50    3.20
   1   1   5   17.90    3.80
   1   1   5   16.60    3.50
  -1   1  -5   13.20    3.00
  -1  -1  -5   16.50    3.30
   1  -1   5   11.30    3.20
  -1  -1  -5   14.80    3.40
   1  -1   5   16.50    3.00
   1  -1   5   11.80    3.20
   1   1   6 2485.35   77.89
  -1   1  -6 2673.23   76.79
  -1   1  -6 2667.93   78.59
  -1   1  -6 2771.02   80.29
   1   1   6 2494.35   78.99
   1  -1   6 2599.64   76.29
  -1  -1  -6 2569.84   78.29
   1  -1   6 2595.24   79.59
   1  -1   6 2644.44   79.29
  -1  -1  -6 2661.23   77.89
  -1  -1  -6 2541.25   78.89
   1   1   7  281.37   17.20
   1   1   7  241.98   15.40
  -1   1  -7  268.37   15.80
  -1   1  -7  253.87   14.80
  -1   1  -7  275.57   16.90
   1  -1   7  275.77   16.50
  -1  -1  -7  275.07   15.70
   1  -1   7  284.47   15.40
  -1  -1  -7  270.17   16.10
  -1  -1  -7  277.27   16.80
  -1   1  -8  264.47   15.70
  -1   1  -8  252.27   17.10
  -1   1  -8  250.77   15.80
   1   1   8  234.18   15.90
   1   1   8  268.07   17.50
  -1  -1  -8  227.88   15.00
   1  -1   8  261.67   16.50
   1  -1   8  237.18   15.00
  -1  -1  -8  270.27   17.30
  -1  -1  -8  242.88   16.10
   1  -1   8  227.78   16.50
   1   1   9   31.00    5.90
  -1   1  -9   28.30    6.20
   1   1   9   30.40    6.40
  -1   1  -9   32.10    6.00
  -1   1  -9   25.30    5.10
   1  -1   9   31.20    5.70
   1  -1   9   42.20    7.10
  -1  -1  -9   32.40    5.80
  -1  -1  -9   35.50    6.60
  -1  -1  -9   31.00    5.90
   1  -1   9   34.10    6.50
  -1   1 -10  202.38   15.20
   1   1  10  208.88   17.30
  -1   1 -10  195.28   16.40
  -1   1 -10  202.88   15.40
   1   1  10  208.98   16.30
  -1  -1 -10  188.88   15.70
  -1  -1 -10  198.88   16.50
   1  -1  10  201.48   15.10
  -1  -1 -10  212.38   15.30
   1  -1  10  199.68   15.40
   1  -1  10  223.38   17.90
  -1   1 -11   28.00    7.40
   1   1  11   31.70    7.90
   1   1  11   38.10    7.20
  -1   1 -11   29.40    6.90
  -1   1 -11   33.10    7.00
   1  -1  11   31.70    7.20
  -1  -1 -11   42.70    7.60
  -1  -1 -11   27.50    7.30
   1  -1  11   38.50    7.00
  -1  -1 -11   31.60    7.60
   1   1  12 1238.68   53.49
  -1   1 -12 1173.58   52.19
  -1   1 -12 1137.19   48.70
  -1   1 -12 1212.88   48.30
   1   1  12 1207.68   50.69
   1  -1  12 1175.88   52.59
  -1  -1 -12 1260.77   49.00
   1  -1  12 1250.37   49.30
  -1  -1 -12 1192.38   50.59
  -1  -1 -12 1120.69   51.09
   1   1  13  195.98   19.40
  -1   1 -13  253.67   21.90
  -1   1 -13  225.18   18.70
  -1   1 -13  183.98   16.60
  -1  -1 -13  235.28   21.60
  -1  -1 -13  211.58   19.00
   1  -1  13  225.28   18.20
  -1  -1 -13  199.38   17.20
  -1   1 -14  172.48   18.90
   1   1  14  170.18   18.60
  -1   1 -14  149.59   14.80
  -1   1 -14  139.99   15.40
  -1  -1 -14  168.78   16.20
  -1  -1 -14  152.48   17.40
  -1  -1 -14  151.88   16.60
   1  -1  14  156.98   18.20
  -1   1 -15   13.80    4.30
   1   1  15    8.30    6.00
  -1   1 -15   11.50    5.40
  -1   1 -15    9.50    5.50
   1  -1  15    6.20    4.80
   1  -1  15   16.50    5.90
  -1  -1 -15   11.60    5.20
  -1  -1 -15   10.80    5.40
  -1  -1 -15    8.00    5.30
  -1   1 -16   26.00    8.30
  -1   1 -16   19.60    6.00
  -1   1 -16   16.90    5.90
  -1  -1 -16   21.10    7.80
   1  -1  16   24.90    6.80
  -1  -1 -16   23.10    6.90
  -1  -1 -16   17.40    6.90
  -1   1 -17   58.59   12.80
  -1   1 -17   27.70    8.50
  -1  -1 -17   97.29   14.60
  -1  -1 -17   61.59   11.90
  -1   1 -18  108.29   17.60
  -1  -1 -18  106.99   17.50
  -1  -1 -18   75.89   13.00
   1   2 -18  547.05   39.60
   1  -2 -18  545.75   31.40
  -1  -2  18  613.04   38.50
   1   2 -17    7.60    6.40
   1   2 -17    3.00    4.60
   1  -2 -17    3.90    4.50
  -1  -2  17   11.50    5.60
   1  -2 -17    8.90    7.30
  -1   2  16  335.07   29.20
   1   2 -16  359.86   29.90
   1   2 -16  367.86   28.80
   1   2 -16  347.77   32.00
   1  -2 -16  361.46   22.40
  -1  -2  16  322.87   27.90
  -1  -2  16  370.66   26.80
   1  -2 -16  388.26   29.50
   1  -2 -16  368.26   29.00
   1   2 -15    9.00    4.00
   1   2 -15   -2.50    3.60
   1   2 -15   -3.10    3.90
   1  -2 -15    0.50    2.50
  -1  -2  15    1.80    2.70
   1  -2 -15   -1.10    2.30
  -1  -2  15    0.60    3.70
   1  -2 -15    3.00    3.30
   1   2 -14   12.00    5.40
   1   2 -14    8.80    4.70
  -1   2  14    9.70    5.20
  -1   2  14    9.60    4.40
  -1  -2  14   13.10    5.80
   1  -2 -14    8.50    4.10
   1  -2 -14    7.80    3.90
  -1  -2  14    2.70    2.90
  -1  -2  14   12.40    5.10
   1  -2 -14    2.80    5.30
   1   2 -13    8.00    4.40
  -1   2  13    5.90    4.40
  -1   2  13    3.10    3.00
   1   2 -13    1.90    3.80
   1   2 -13    1.10    2.90
   1  -2 -13    3.20    3.30
  -1  -2  13    8.10    3.70
   1  -2 -13    7.40    3.70
  -1  -2  13    5.20    4.00
  -1  -2  13   13.70    5.60
  -1   2  12  181.88   18.00
   1   2 -12  217.78   19.00
   1   2 -12  222.58   19.70
   1   2 -12  174.88   15.90
  -1   2  12  207.88   18.00
  -1  -2  12  188.38   18.20
  -1  -2  12  231.68   17.20
   1  -2 -12  190.28   17.70
   1  -2 -12  213.48   18.90
  -1  -2  12  215.58   16.80
   1  -2 -12  226.28   15.50
   1   2 -11    3.10    3.00
  -1   2  11    4.40    2.60
   1   2 -11    7.10    4.20
   1   2 -11    6.80    3.50
  -1   2  11    7.20    3.40
   1  -2 -11    5.30    2.30
  -1  -2  11    1.40    2.80
  -1  -2  11    7.60    3.60
   1  -2 -11    1.40    1.80
   1  -2 -11    3.10    2.80
  -1  -2  11    5.90    3.10
  -1   2  10   -3.40    2.00
   1   2 -10    0.90    1.80
   1   2 -10    0.20    1.40
  -1   2  10    1.70    1.70
   1   2 -10    0.20    1.70
  -1  -2  10    1.00    2.00
   1  -2 -10   -0.30    1.80
  -1  -2  10   -0.10    1.60
   1  -2 -10    1.80    2.30
  -1  -2  10    2.20    2.60
   1  -2 -10    0.10    1.70
   1   2  -9  219.48   16.70
  -1   2   9  183.58   14.80
   1   2  -9  203.98   14.50
  -1  -2   9  214.38   16.40
   1  -2  -9  186.78   15.00
  -1  -2   9  187.28   14.00
  -1  -2   9  208.08   14.50
   1  -2  -9  195.28   12.70
   1   2  -8   72.89    7.90
  -1   2   8   70.49    8.90
   1   2  -8   80.49    9.50
   1   2  -8   69.89    9.10
  -1   2   8   51.89    7.40
  -1  -2   8   61.69    7.40
  -1  -2   8   69.89    8.70
  -1  -2   8   72.29    8.00
   1  -2  -8   67.59    8.40
   1  -2  -8   57.99    7.80
   1   2  -7   76.69    9.00
   1   2  -7   73.79    8.70
   1   2  -7   87.29    8.20
  -1   2   7   62.89    7.50
  -1   2   7   72.39    8.60
  -1  -2   7   72.89    7.80
   1  -2  -7   78.39    8.80
  -1  -2   7   74.99    7.60
   1  -2  -7   78.59    8.50
  -1  -2   7   63.69    7.90
   1   2  -6 2637.04   81.49
  -1   2   6 2533.85   79.49
   1   2  -6 2794.52   82.59
  -1   2   6 2522.05   80.59
   1   2  -6 2649.53   78.09
  -1  -2   6 2606.54   81.19
  -1  -2   6 2701.03   78.29
   1  -2  -6 3075.19   89.09
   1  -2  -6 2311.07   78.59
  -1  -2   6 2741.53   79.49
   1   2  -5  450.05   21.40
  -1   2   5  434.46   20.60
   1   2  -5  465.45   19.30
   1   2  -5  486.35   21.60
  -1  -2   5  468.15   20.10
  -1  -2   5  465.45   21.20
   1  -2  -5  470.95   20.50
  -1  -2   5  450.85   19.10
   1   2  -4  569.34   21.00
  -1   2   4  562.84   22.70
   1   2  -4  558.44   23.20
  -1   2   4  540.15   21.70
   1   2  -4  577.94   23.30
  -1  -2   4  565.34   23.70
  -1  -2   4  567.94   21.00
   1  -2  -4  590.04   22.40
  -1  -2   4  546.55   22.70
   1  -2  -4  559.14   20.00
   1  -2  -4  555.24   22.50
   1   2  -3 1200.68   39.10
  -1   2   3 1196.28   38.50
   1   2  -3 1152.88   38.70
   1   2  -3 1214.58   36.70
  -1   2   3 1345.67   38.40
   1  -2  -3 1179.48   35.20
   1  -2  -3 1159.88   38.20
  -1  -2   3 1189.38   39.40
  -1  -2   3 1175.08   36.60
   1  -2  -3 1194.38   37.60
   1   2  -2    2.60    1.40
  -1   2   2    4.30    1.70
  -1   2   2    3.30    1.00
   1   2  -2    3.20    1.40
   1  -2  -2    6.30    1.60
  -1  -2   2    4.80    1.50
  -1  -2   2    1.50    1.00
   1  -2  -2    2.10    1.20
  -1  -2   2    3.30    1.40
   1  -2  -2    2.50    1.00
   1   2  -1  756.22   25.50
   1   2  -1  780.82   25.90
  -1   2   1  722.53   23.20
  -1  -2   1  770.22   25.70
  -1  -2   1  767.12   25.70
   1  -2  -1  785.22   23.50
   1  -2  -1  754.42   23.40
   1  -2  -1  786.22   25.70
   1   2   0    0.70    0.80
   1   2   0    1.00    1.10
  -1   2   0    2.20    1.20
   1   2   0    1.00    0.70
   1  -2   0    0.20    0.60
   1  -2   0    0.60    0.80
  -1  -2   0    0.40    0.70
   1   2   1  562.04   20.20
   1   2   1  567.34   19.80
  -1   2  -1  532.35   19.60
  -1   2  -1  521.95   19.60
  -1  -2  -1  556.64   19.60
   1  -2   1  576.44   20.30
   1  -2   1  562.04   16.40
   1  -2   1  558.54   19.80
   1   2   2    4.00    1.30
   1   2   2    3.20    1.20
  -1   2  -2    9.30    2.30
  -1   2  -2    4.80    1.60
  -1  -2  -2   10.60    2.30
   1  -2   2    9.50    2.20
   1  -2   2    2.30    1.20
  -1  -2  -2    5.20    1.60
   1  -2   2    7.70    1.40
  -1   2  -3   29.30    2.80
  -1   2  -3   22.20    3.70
  -1   2  -3   32.00    4.50
   1   2   3   18.20    3.30
   1  -2   3   24.20    2.60
   1  -2   3   26.20    4.20
  -1  -2  -3   22.20    3.60
  -1  -2  -3   26.40    3.70
  -1   2  -4  179.18   11.50
  -1   2  -4  202.48    9.70
  -1   2  -4  189.28   12.40
   1   2   4  199.88   11.90
   1  -2   4  206.48   12.70
   1  -2   4  199.08   11.70
   1  -2   4  195.78    9.40
  -1  -2  -4  185.78   11.20
  -1  -2  -4  187.68   11.50
   1   2   5   55.59    6.50
  -1   2  -5   61.99    6.80
  -1   2  -5   57.39    6.70
  -1   2  -5   64.79    5.60
  -1  -2  -5   54.99    6.40
   1  -2   5   68.39    5.70
   1  -2   5   62.49    7.20
   1  -2   5   69.29    7.10
  -1  -2  -5   64.09    8.20
  -1   2  -6  986.20   37.70
  -1   2  -6  966.50   33.60
   1   2   6  894.91   36.60
  -1   2  -6 1041.80   37.30
  -1  -2  -6  971.50   36.70
  -1  -2  -6  976.80   37.00
   1  -2   6 1007.00   39.50
   1  -2   6  964.70   33.40
   1  -2   6  982.30   37.30
  -1   2  -7  150.98   10.70
  -1   2  -7  155.08   12.10
   1   2   7  146.79   12.60
  -1   2  -7  176.08   13.50
  -1  -2  -7  157.38   12.50
   1  -2   7  139.89   12.20
  -1  -2  -7  152.18   12.20
   1  -2   7  155.58   10.60
  -1   2  -8  404.96   20.00
  -1   2  -8  386.46   21.30
   1   2   8  422.46   23.40
  -1   2  -8  397.96   22.90
  -1  -2  -8  379.06   22.00
  -1  -2  -8  408.46   22.20
   1  -2   8  383.66   22.20
   1  -2   8  414.26   20.10
   1  -2   8  376.26   22.20
  -1   2  -9    4.90    2.70
   1   2   9    5.20    2.90
  -1   2  -9   10.30    3.30
  -1   2  -9    3.60    2.10
  -1  -2  -9    6.40    3.70
   1  -2   9    8.70    3.30
  -1  -2  -9    3.60    2.70
  -1  -2  -9    4.10    3.90
   1  -2   9    2.10    2.10
  -1   2 -10  593.44   31.70
   1   2  10  614.04   32.30
  -1   2 -10  577.64   28.10
  -1   2 -10  574.84   28.90
   1  -2  10  600.04   31.60
   1  -2  10  621.84   31.20
   1  -2  10  585.14   28.00
  -1  -2 -10  600.54   29.10
  -1  -2 -10  582.64   30.50
  -1  -2 -10  590.84   31.10
  -1   2 -11   -0.50    2.50
   1   2  11    0.40    2.90
  -1   2 -11    0.40    2.20
  -1   2 -11    1.50    2.20
   1  -2  11   -1.20    1.40
  -1  -2 -11    0.70    3.30
  -1  -2 -11   -0.40    1.80
  -1  -2 -11   -3.60    1.60
   1  -2  11   -1.40    1.80
   1  -2  11    3.00    3.20
  -1   2 -12  135.59   13.40
   1   2  12  114.99   14.50
  -1   2 -12  123.59   13.20
  -1   2 -12  121.39   14.70
  -1  -2 -12  125.99   13.70
  -1  -2 -12  113.79   13.30
   1  -2  12  130.69   14.00
   1  -2  12  152.38   13.80
   1  -2  12  108.69   14.00
  -1  -2 -12  117.59   14.00
  -1   2 -13    2.20    2.40
  -1   2 -13    0.10    1.80
  -1   2 -13   -3.00    2.00
  -1   2 -13    2.30    2.90
   1   2  13   -6.90    2.50
  -1  -2 -13   -2.30    2.80
  -1  -2 -13    0.00    2.60
   1  -2  13   -0.70    2.10
   1  -2  13   -0.80    2.00
  -1  -2 -13   -1.30    2.70
   1   2  14   31.00    8.80
  -1   2 -14   23.60    6.20
  -1   2 -14   17.70    6.50
  -1   2 -14   27.90    9.10
  -1  -2 -14   11.30    5.30
  -1  -2 -14   44.20    8.60
  -1  -2 -14   32.40   13.40
  -1   2 -15   -2.40    2.70
  -1   2 -15    5.30    5.40
  -1   2 -15   -0.80    3.40
   1   2  15    3.20    3.60
  -1  -2 -15    2.10    4.10
  -1  -2 -15   -4.90    3.00
   1  -2  15    0.90    2.70
   1  -2  15    0.80    2.80
  -1  -2 -15   -0.80    2.70
  -1   2 -16   86.49   15.30
  -1   2 -16   67.19   14.30
  -1   2 -16  134.59   26.10
   1  -2  16   93.79   14.10
  -1  -2 -16   96.29   13.40
  -1  -2 -16  110.09   15.70
  -1   2 -17   12.50    6.80
  -1   2 -17   13.50    4.80
  -1  -2 -17   15.70    6.80
   1  -2  17   20.50    7.50
  -1  -2 -17   19.90    7.70
  -1   2 -18  823.72   50.79
  -1  -2 -18  886.01   51.49
  -1  -2 -18  835.62   42.50
   1   3 -18  418.46   36.60
   1  -3 -18  482.55   36.30
  -1  -3  18  475.05   33.50
   1  -3 -18  480.75   30.40
   1   3 -17   41.10    9.70
   1   3 -17    7.90    7.50
  -1  -3  17   21.70    7.10
   1  -3 -17   13.40    6.60
   1  -3 -17   17.50    8.00
   1   3 -16   25.20    8.60
  -1   3  16   17.30    7.40
   1   3 -16   22.40    8.40
   1  -3 -16   10.50    5.10
  -1  -3  16    8.30    5.40
  -1  -3  16   22.00    6.70
   1  -3 -16   12.20    5.40
   1   3 -15    7.60    4.60
  -1   3  15   14.10    6.50
   1   3 -15   11.90    5.90
   1   3 -15   16.60    6.90
   1  -3 -15   15.70    5.50
   1  -3 -15    9.60    5.70
  -1  -3  15    9.90    4.70
  -1  -3  15   12.00    5.20
   1  -3 -15   14.20    5.70
  -1  -3  15   12.40    6.00
  -1   3  14   89.79   14.20
   1   3 -14   83.89   13.80
   1   3 -14   67.39   15.30
   1   3 -14   86.19   12.10
  -1  -3  14   86.99   10.50
   1  -3 -14   85.69   13.20
  -1  -3  14   67.79   10.80
  -1  -3  14   97.39   14.20
   1  -3 -14   87.79   11.00
  -1   3  13   51.69   10.70
   1   3 -13   42.60    9.10
   1   3 -13   49.10    9.30
   1  -3 -13   63.09   15.70
  -1  -3  13   51.09    9.00
  -1  -3  13   53.79    9.90
  -1  -3  13   45.00   10.00
   1  -3 -13   47.60    8.40
  -1   3  12  136.79   15.60
   1   3 -12  109.89   14.30
   1   3 -12  134.39   15.80
   1   3 -12  114.49   12.80
   1  -3 -12  125.39   12.20
  -1  -3  12  137.49   14.20
  -1  -3  12  132.59   13.30
   1  -3 -12  132.79   14.60
  -1  -3  12  127.69   15.30
   1   3 -11    2.30    3.30
   1   3 -11    0.50    2.60
  -1   3  11   -0.90    2.20
   1  -3 -11   -4.10    2.00
   1  -3 -11    3.90    3.40
   1  -3 -11    1.30    2.30
  -1  -3  11    1.20    2.80
  -1  -3  11   -0.60    1.80
  -1  -3  11    2.10    2.30
   1   3 -10  250.97   19.70
   1   3 -10  229.58   16.40
  -1   3  10  226.18   18.60
   1   3 -10  210.38   18.00
  -1  -3  10  244.08   16.50
   1  -3 -10  237.38   18.20
  -1  -3  10  222.78   17.20
  -1  -3  10  230.98   18.50
   1  -3 -10  219.38   17.70
   1   3  -9  409.36   21.70
   1   3  -9  457.05   26.00
  -1   3   9  428.56   25.30
   1   3  -9  430.16   25.90
   1  -3  -9  387.86   23.30
  -1  -3   9  411.26   21.70
   1  -3  -9  388.66   21.40
   1  -3  -9  401.86   24.00
  -1  -3   9  433.06   23.80
  -1  -3   9  352.26   31.70
  -1   3   8 2071.29   70.09
   1   3  -8 1988.60   69.59
   1   3  -8 1984.60   64.99
   1   3  -8 2171.68   71.69
  -1  -3   8 1991.00   64.79
   1  -3  -8 2030.40   68.99
   1  -3  -8 1977.60   64.49
  -1  -3   8 2090.69   68.49
  -1  -3   8 1981.50   69.19
   1  -3  -8 1947.61   67.69
   1   3  -7  262.37   15.10
   1   3  -7  254.97   17.40
   1   3  -7  248.08   17.50
  -1  -3   7  262.27   15.10
  -1  -3   7  255.77   17.10
   1  -3  -7  261.57   14.80
  -1  -3   7  247.28   16.30
   1  -3  -7  280.97   17.50
   1  -3  -7  253.47   16.30
  -1   3   6   -1.00    1.20
   1   3  -6    0.30    1.30
   1   3  -6   -0.20    1.40
   1   3  -6   -0.60    0.90
   1  -3  -6    2.70    1.70
   1  -3  -6    0.10    0.90
  -1  -3   6   -0.60    0.70
  -1  -3   6   -1.60    1.10
  -1  -3   6    0.70    1.10
   1  -3  -6    1.80    1.80
   1   3  -5   19.40    4.40
  -1   3   5   21.90    4.50
   1   3  -5   18.10    4.30
   1   3  -5   23.20    3.90
  -1  -3   5   23.60    4.70
  -1  -3   5   12.10    3.70
   1  -3  -5   25.00    4.60
   1  -3  -5   21.30    3.50
  -1  -3   5   16.80    4.00
  -1  -3   5   21.70    3.90
   1  -3  -5   22.50    5.70
  -1   3   4  403.26   19.80
   1   3  -4  452.25   18.20
   1   3  -4  433.86   20.60
   1   3  -4  436.76   22.90
   1  -3  -4  417.16   19.10
  -1  -3   4  407.96   17.60
   1  -3  -4  413.36   19.90
  -1  -3   4  454.65   20.90
  -1  -3   4  433.26   21.20
   1  -3  -4  452.05   17.40
  -1   3   3  743.03   28.80
   1   3  -3  745.13   29.20
  -1   3   3  782.72   26.30
   1   3  -3  783.92   29.90
  -1  -3   3  761.12   26.50
   1  -3  -3  801.12   29.50
  -1  -3   3  804.32   30.50
  -1  -3   3  824.82   30.00
   1  -3  -3  745.93   27.40
   1  -3  -3  776.32   25.80
   1   3  -2  734.73   28.40
   1   3  -2  743.73   27.90
  -1   3   2  720.83   27.60
  -1   3   2  741.23   25.20
  -1  -3   2  766.12   28.50
   1  -3  -2  808.02   26.30
   1  -3  -2  879.81   26.00
   1  -3  -2  694.93   27.60
  -1  -3   2  755.12   25.90
  -1  -3   2  720.03   27.90
  -1   3   1   83.69    6.10
   1   3  -1   96.79    7.80
   1   3  -1   97.89    7.50
  -1   3   1   84.99    7.10
  -1  -3   1   84.59    7.10
  -1  -3   1   91.79    7.50
   1  -3  -1   94.09    6.40
   1   3   0 6240.08  173.78
   1   3   0 6481.95  174.78
   1   3   0 6560.14  173.18
  -1   3   0 6285.47  173.28
  -1   3   0 6930.11  174.98
  -1   3   0 6560.44  171.88
   1  -3   0 6263.17  171.88
  -1  -3   0 6252.67  172.78
   1   3   1  778.22   29.30
   1   3   1  869.41   29.00
  -1   3  -1  809.52   28.70
  -1   3  -1  850.31   29.70
   1   3   1  819.72   29.70
  -1  -3  -1  792.02   28.40
  -1  -3  -1  834.82   30.70
   1  -3   1  807.72   29.20
   1  -3   1  846.72   29.30
   1   3   2   60.59    5.90
   1   3   2   72.69    6.80
  -1   3  -2   78.39    7.00
  -1   3  -2   67.49    6.50
   1  -3   2   71.29    6.90
  -1  -3  -2   62.89    5.90
   1  -3   2   69.09    4.40
  -1  -3  -2   70.69    6.90
  -1   3  -3    0.80    1.20
  -1   3  -3    1.20    1.30
   1   3   3   -1.20    0.80
   1   3   3   -1.20    0.60
   1  -3   3    0.40    0.90
  -1  -3  -3    0.30    2.10
   1  -3   3    0.20    1.10
  -1  -3  -3   -1.00    0.50
   1  -3   3    0.90    0.80
  -1   3  -4  105.59    9.40
   1   3   4  107.39    9.30
  -1   3  -4  109.09    9.40
  -1   3  -4  114.49    7.00
   1  -3   4  109.39    7.00
  -1  -3  -4  120.39    9.00
   1  -3   4  116.89    9.50
  -1  -3  -4  115.59    9.30
   1  -3   4  103.49   10.10
  -1  -3  -4  112.79    9.60
  -1   3  -5  381.76   20.30
   1   3   5  410.96   20.70
  -1   3  -5  397.46   21.20
  -1   3  -5  376.86   16.10
   1  -3   5  400.06   16.40
   1  -3   5  398.26   20.10
   1  -3   5  405.76   21.60
  -1  -3  -5  368.36   18.50
   1   3   6  366.26   20.60
  -1   3  -6  377.26   16.90
  -1   3  -6  352.86   20.90
  -1   3  -6  341.77   20.30
  -1  -3  -6  374.46   20.20
  -1  -3  -6  388.86   19.60
   1  -3   6  373.36   21.40
   1  -3   6  363.46   20.00
  -1  -3  -6  388.96   20.80
   1  -3   6  381.66   16.80
  -1   3  -7   96.99    8.30
   1   3   7  113.59   11.30
  -1   3  -7  111.19   11.10
  -1   3  -7  100.49   11.00
   1  -3   7  105.69   10.60
   1  -3   7   94.99    8.20
  -1  -3  -7  106.49   10.80
  -1  -3  -7  112.39   10.80
  -1  -3  -7  121.19   10.60
   1  -3   7   96.59   10.80
  -1   3  -8  203.88   16.60
  -1   3  -8  182.28   15.50
  -1   3  -8  183.08   12.50
   1   3   8  199.18   15.70
   1  -3   8  183.68   12.40
   1  -3   8  182.48   15.60
  -1  -3  -8  190.08   14.40
  -1  -3  -8  183.48   14.80
  -1  -3  -8  186.88   15.20
   1  -3   8  195.98   15.40
  -1   3  -9 1154.88   47.60
   1   3   9 1074.29   46.50
  -1   3  -9 1108.19   47.60
  -1   3  -9 1081.99   41.20
   1  -3   9 1094.09   46.00
   1  -3   9 1111.99   47.00
  -1  -3  -9 1151.38   45.20
   1  -3   9 1117.09   40.90
  -1  -3  -9 1114.69   45.50
  -1   3 -10   23.30    5.20
   1   3  10    7.40    4.50
  -1   3 -10   10.10    4.80
  -1   3 -10   10.80    4.50
  -1  -3 -10   14.30    5.10
   1  -3  10    4.60    2.90
   1  -3  10   19.50    5.00
  -1  -3 -10    5.60    3.10
   1  -3  10    9.00    4.30
  -1  -3 -10    9.60    4.20
  -1   3 -11    1.30    2.80
   1   3  11    0.20    3.00
  -1   3 -11   -0.70    2.20
  -1   3 -11   -0.80    3.00
  -1  -3 -11    1.30    2.40
   1  -3  11    1.50    2.70
  -1  -3 -11   -2.50    2.20
   1  -3  11   -2.80    2.10
   1  -3  11   -0.60    2.40
  -1  -3 -11   -0.20    2.00
  -1   3 -12  543.05   34.90
  -1   3 -12  498.25   31.90
  -1   3 -12  477.85   26.90
   1   3  12  499.05   32.00
   1  -3  12  511.55   30.90
  -1  -3 -12  480.55   32.40
  -1  -3 -12  514.35   28.50
   1  -3  12  502.25   27.10
  -1   3 -13  129.39   15.60
   1   3  13  157.98   17.10
  -1   3 -13  158.88   15.20
  -1  -3 -13  156.58   17.00
   1  -3  13  138.09   15.70
   1  -3  13  125.09   13.30
  -1  -3 -13  130.59   22.60
  -1   3 -14  502.45   29.70
  -1   3 -14  509.85   34.90
  -1   3 -14  536.25   35.10
   1   3  14  472.55   33.50
  -1  -3 -14  499.45   32.30
   1  -3  14  494.35   29.10
  -1  -3 -14  535.55   34.50
  -1  -3 -14  530.75   31.00
   1  -3  14  489.75   31.60
   1  -3  14  535.95   34.20
  -1   3 -15   16.80    6.50
   1   3  15    1.80    5.60
  -1   3 -15    9.20    6.40
  -1   3 -15   20.20    6.30
   1  -3  15   18.00    6.50
  -1  -3 -15   12.30    6.20
   1  -3  15   13.60    4.80
  -1  -3 -15   15.90    6.20
   1  -3  15   27.70    7.70
  -1  -3 -15   20.90    6.60
  -1   3 -16  145.49   20.00
  -1   3 -16  134.19   17.50
  -1  -3 -16  119.39   16.30
   1  -3  16  136.69   15.80
  -1  -3 -16  123.19   17.10
  -1  -3 -16  119.29   17.80
  -1   3 -17  -10.60    5.10
  -1   3 -17   -6.00    4.40
  -1  -3 -17   -6.10    5.20
   1  -3  17    1.80    4.90
  -1  -3 -17   -4.40    3.20
  -1  -3 -17    4.20    4.80
   1   4 -17   -9.40    4.20
   1   4 -17   14.70    7.00
   1  -4 -17    6.20    5.40
  -1  -4  17    0.40    3.80
   1  -4 -17   -7.20    3.70
  -1  -4  17    2.70    4.20
   1  -4 -17  -13.20    4.70
   1   4 -16  321.57   29.60
   1   4 -16  303.37   34.50
   1  -4 -16  314.17   27.60
   1  -4 -16  331.57   25.10
  -1  -4  16  350.16   26.70
   1  -4 -16  344.77   23.90
  -1  -4  16  361.46   26.20
  -1   4  15   17.80    7.70
   1   4 -15   20.00    7.20
   1   4 -15   15.60    6.20
   1   4 -15   20.70    7.70
  -1  -4  15   14.30    6.30
   1  -4 -15   21.60    6.80
  -1  -4  15   32.00    9.10
  -1  -4  15   20.60    5.80
   1  -4 -15   28.50    9.20
   1  -4 -15   16.60    5.70
   1   4 -14   48.00   11.30
   1   4 -14   51.29   11.30
   1   4 -14   27.40    7.30
  -1   4  14   39.00   13.70
   1  -4 -14   35.60    8.30
  -1  -4  14   32.80    9.10
  -1  -4  14   51.49   10.40
  -1  -4  14   53.09    9.70
   1  -4 -14   39.90    9.90
   1  -4 -14   51.19    9.60
  -1   4  13    4.30    3.10
   1   4 -13   -4.20    2.40
  -1  -4  13   -0.70    2.80
   1  -4 -13   -4.90    2.60
  -1  -4  13    5.70    2.90
   1  -4 -13   -1.90    2.80
   1  -4 -13   -0.70    2.50
  -1  -4  13   -1.50    2.40
   1   4 -12   80.19   12.90
   1   4 -12   84.49   10.60
   1   4 -12   69.39   11.70
  -1   4  12   87.49   13.60
  -1  -4  12   96.29   11.40
   1  -4 -12   79.39   11.90
  -1  -4  12   94.89   12.80
  -1  -4  12   71.09   11.40
   1  -4 -12   97.79   11.10
   1   4 -11   52.99   13.10
   1   4 -11   44.10    9.50
  -1   4  11   56.79   10.20
   1   4 -11   55.19   10.20
  -1  -4  11   60.09    8.70
   1  -4 -11   54.79    8.30
   1  -4 -11   49.80    9.60
  -1  -4  11   66.19   10.40
  -1  -4  11   58.69   10.00
   1  -4 -11   48.10    9.50
   1   4 -10  312.77   23.10
   1   4 -10  260.17   20.90
   1   4 -10  271.57   18.00
  -1   4  10  302.47   22.50
  -1  -4  10  308.57   22.20
  -1  -4  10  251.67   19.90
   1  -4 -10  294.57   21.30
   1  -4 -10  281.37   18.10
  -1  -4  10  298.47   18.50
   1  -4 -10  260.27   20.40
  -1   4   9   83.69   10.90
   1   4  -9   85.39   11.30
   1   4  -9   77.49    8.70
   1   4  -9   76.89   10.40
  -1  -4   9   70.59    8.40
  -1  -4   9   74.89   10.10
   1  -4  -9   69.29    8.20
  -1  -4   9   67.79    9.80
   1  -4  -9   99.59   11.20
   1  -4  -9   79.89   10.50
  -1   4   8  186.78   16.00
   1   4  -8  200.78   13.60
   1   4  -8  195.78   16.40
   1   4  -8  191.28   16.70
  -1  -4   8  200.38   13.70
  -1  -4   8  206.58   16.70
   1  -4  -8  201.08   16.20
   1  -4  -8  175.98   17.80
   1  -4  -8  188.68   12.90
  -1  -4   8  204.08   16.40
   1   4  -7  145.79   11.00
   1   4  -7  149.99   13.70
   1   4  -7  154.48   14.00
   1  -4  -7  159.18   13.60
  -1  -4   7  147.79   13.40
  -1  -4   7  146.29   11.10
  -1  -4   7  141.69   13.00
   1  -4  -7  145.39   12.80
   1  -4  -7  158.88   11.50
   1   4  -6 2993.40   96.39
  -1   4   6 3058.99   96.19
   1   4  -6 3063.29   90.79
   1   4  -6 3196.78   98.09
  -1  -4   6 2934.21   91.29
  -1  -4   6 3165.08   97.19
  -1  -4   6 3224.78   97.29
   1  -4  -6 3021.90   89.89
   1  -4  -6 3272.97   96.99
   1  -4  -6 3186.68   94.89
   1   4  -5    2.90    2.20
   1   4  -5    0.30    1.00
  -1   4   5    1.20    1.40
   1   4  -5    5.40    2.80
  -1  -4   5    4.50    2.60
   1  -4  -5   -0.90    1.50
   1  -4  -5    4.10    1.70
  -1  -4   5    1.60    1.30
   1  -4  -5    1.40    1.60
  -1  -4   5    3.00    1.70
   1   4  -4  144.89   12.00
  -1   4   4  135.69   11.10
  -1   4   4  158.08   10.10
   1   4  -4  142.09   11.70
   1  -4  -4  170.98   11.40
   1  -4  -4  148.89   11.80
  -1  -4   4  151.68   12.60
  -1  -4   4  131.89   11.30
   1  -4  -4  132.19    9.00
  -1  -4   4  138.89    9.40
  -1   4   3  251.07   15.30
   1   4  -3  250.67   15.60
   1   4  -3  237.68   15.00
  -1   4   3  259.57   13.20
  -1  -4   3  262.37   16.10
   1  -4  -3  228.78   13.30
  -1  -4   3  262.57   13.10
   1  -4  -3  236.08   12.50
  -1  -4   3  263.97   15.70
   1  -4  -3  262.87   16.70
  -1   4   2 1868.51   60.29
   1   4  -2 1700.53   59.09
  -1   4   2 1921.61   57.09
   1   4  -2 1880.01   61.09
   1  -4  -2 1987.90   57.39
   1  -4  -2 1787.42   56.59
   1  -4  -2 2013.60   62.19
  -1  -4   2 1862.41   56.89
  -1  -4   2 2008.00   61.49
  -1  -4   2 1876.61   60.79
   1   4  -1   48.10    6.40
  -1   4   1   52.19    5.50
  -1   4   1   75.99    9.30
  -1   4   1   45.60    6.00
   1   4  -1   53.39    6.20
  -1  -4   1   47.00    6.10
  -1  -4   1   43.20    8.60
   1  -4  -1   50.29    5.60
   1   4   0   87.69    8.70
   1   4   0  103.99    8.50
  -1   4   0  100.29    9.00
  -1   4   0  104.29    8.00
   1   4   0   98.99    9.10
  -1   4   0   94.89    8.50
   1  -4   0   98.09    8.10
  -1  -4   0   89.99    8.10
   1   4   1   39.10    5.30
  -1   4  -1   45.30    5.90
   1   4   1   38.20    5.70
   1   4   1   36.60    5.40
  -1   4  -1   49.20    5.70
  -1  -4  -1   34.20    5.10
   1  -4   1   31.90    5.10
   1  -4   1   42.50    5.80
   1   4   2 2063.89   65.29
  -1   4  -2 2127.59   67.49
   1   4   2 2051.99   67.19
  -1   4  -2 2231.78   66.99
   1  -4   2 2189.88   67.19
  -1  -4  -2 2123.19   65.19
   1  -4   2 2241.38   68.79
  -1  -4  -2 2132.19   68.49
   1  -4   2 2117.89   60.39
  -1   4  -3  375.56   19.60
   1   4   3  380.06   18.70
   1   4   3  393.96   20.10
  -1   4  -3  362.46   19.50
   1  -4   3  353.06   20.00
   1  -4   3  406.76   15.20
  -1  -4  -3  368.56   18.50
  -1  -4  -3  395.06   20.50
   1  -4   3  373.06   19.30
  -1   4  -4  430.06   22.00
   1   4   4  434.76   22.00
  -1   4  -4  427.46   22.00
   1   4   4  415.36   20.60
  -1  -4  -4  411.06   20.70
   1  -4   4  402.46   16.40
  -1  -4  -4  391.26   19.80
   1  -4   4  417.66   23.00
   1  -4   4  408.96   21.20
  -1  -4  -4  456.35   22.50
  -1   4  -5  446.96   23.60
  -1   4  -5  493.85   24.80
   1   4   5  441.76   23.40
  -1   4  -5  449.46   18.20
   1  -4   5  444.66   18.20
   1  -4   5  406.96   23.70
  -1  -4  -5  443.56   23.30
  -1  -4  -5  439.16   21.20
   1  -4   5  448.96   22.90
  -1  -4  -5  440.06   22.40
  -1   4  -6  756.12   27.10
   1   4   6  762.02   33.50
  -1   4  -6  718.13   33.40
  -1   4  -6  720.33   33.10
   1  -4   6  655.83   31.40
  -1  -4  -6  735.33   30.30
   1  -4   6  730.73   26.90
   1  -4   6  750.12   34.70
  -1  -4  -6  736.13   32.20
  -1  -4  -6  691.63   32.20
  -1   4  -7   12.70    4.40
   1   4   7   12.60    3.90
  -1   4  -7   11.40    3.20
  -1   4  -7   16.60    8.20
  -1  -4  -7   11.30    3.80
   1  -4   7   11.60    4.60
  -1  -4  -7   10.40    3.80
   1  -4   7   10.80    3.10
  -1  -4  -7    5.60    2.80
  -1   4  -8  428.36   26.20
   1   4   8  449.76   26.20
  -1   4  -8  433.96   20.70
  -1   4  -8  418.66   25.70
  -1  -4  -8  471.45   26.30
   1  -4   8  431.76   25.10
  -1  -4  -8  441.96   23.50
  -1  -4  -8  444.76   25.30
   1  -4   8  416.76   20.30
   1  -4   8  434.46   26.70
  -1   4  -9    4.10    2.50
  -1   4  -9    4.60    2.70
   1   4   9    2.90    3.10
  -1   4  -9    2.60    3.10
   1  -4   9    3.50    3.40
   1  -4   9    1.90    2.20
   1  -4   9    6.40    3.20
  -1  -4  -9    1.40    1.70
  -1  -4  -9    1.30    2.20
  -1  -4  -9    2.00    1.50
  -1   4 -10  197.68   18.30
  -1   4 -10  182.68   13.90
   1   4  10  174.38   17.30
  -1   4 -10  184.38   18.00
   1  -4  10  185.68   17.10
  -1  -4 -10  166.88   15.10
  -1  -4 -10  177.38   16.50
   1  -4  10  177.88   13.40
   1  -4  10  162.38   16.80
  -1  -4 -10  167.48   16.20
  -1   4 -11  104.59   16.80
  -1   4 -11  128.59   12.00
   1   4  11  124.79   15.10
   1  -4  11  119.29   11.60
  -1  -4 -11  107.69   13.90
  -1  -4 -11  107.09   12.50
   1  -4  11  124.69   15.00
  -1   4 -12   21.20    6.60
  -1   4 -12   27.70    6.90
   1   4  12   34.60    9.40
  -1  -4 -12   25.90    7.20
   1  -4  12   19.40    6.30
   1  -4  12   29.90    7.00
  -1  -4 -12   42.90    9.50
  -1   4 -13  257.27   19.00
  -1   4 -13  257.67   22.80
   1   4  13  231.28   22.60
   1  -4  13  247.68   18.60
  -1  -4 -13  241.58   19.80
  -1  -4 -13  247.58   20.80
  -1  -4 -13  250.27   22.30
   1  -4  13  220.38   21.10
  -1   4 -14   14.50    5.90
  -1   4 -14    6.00    5.40
   1   4  14    3.10    3.70
  -1   4 -14    8.10    5.90
  -1  -4 -14   10.60    5.60
   1  -4  14    7.90    5.70
  -1  -4 -14   10.80    6.20
  -1  -4 -14   17.20    6.80
   1  -4  14   13.30    4.80
   1  -4  14    7.60    5.40
  -1  -4 -14    4.90    4.30
  -1   4 -15    3.20    3.60
  -1   4 -15    2.30    5.30
  -1  -4 -15   -1.10    4.30
   1  -4  15    4.70    4.90
  -1  -4 -15    6.80    6.00
  -1  -4 -15    3.40    4.10
   1  -4  15   -2.40    3.40
  -1   4 -16  159.78   23.00
  -1   4 -16  169.38   17.60
  -1  -4 -16  155.08   18.70
  -1  -4 -16  185.38   21.20
   1  -4  16  163.48   17.00
  -1  -4 -16  152.88   18.90
   1  -4  16  156.58   19.10
  -1   4 -17  229.18   21.20
  -1   4 -17  217.78   24.10
   1  -4  17  160.58   20.40
   1  -4  17  184.48   19.50
  -1  -4 -17  184.58   21.80
  -1  -4 -17  163.68   18.60
  -1  -4 -17  172.68   22.50
   1   5 -17    6.80    5.40
   1   5 -17    5.40    6.40
   1  -5 -17    1.20    4.50
  -1  -5  17    4.50    5.00
   1  -5 -17    4.30    4.80
  -1  -5  17    5.50    5.10
   1  -5 -17    0.00    6.10
   1   5 -16   28.90   13.80
   1  -5 -16   17.80    6.50
  -1  -5  16   31.10    9.00
   1  -5 -16   19.90    7.40
  -1  -5  16   38.20    9.20
   1  -5 -16   34.30    7.70
   1   5 -15   29.10    6.50
   1   5 -15   15.30    7.40
   1  -5 -15   25.90    7.00
   1  -5 -15   13.10    5.50
  -1  -5  15   11.90    4.80
  -1  -5  15   21.00    8.20
   1  -5 -15   17.30    6.40
   1   5 -14    1.90    3.80
   1   5 -14    1.90    3.50
   1   5 -14    2.70    2.40
  -1   5  14    1.20    3.90
  -1  -5  14    3.30    5.00
   1  -5 -14   -0.70    2.80
   1  -5 -14    2.90    4.70
  -1  -5  14    2.30    3.10
   1  -5 -14    8.10    4.50
   1  -5 -14   10.20    5.50
  -1  -5  14   -4.70    3.40
  -1   5  13  123.29   16.60
   1   5 -13   82.49   13.90
   1   5 -13   81.99   10.80
   1  -5 -13  102.39   12.10
  -1  -5  13   99.39   14.50
   1  -5 -13  108.49   15.10
  -1  -5  13   89.89   11.30
   1  -5 -13   89.49   14.10
  -1  -5  13  104.59   14.60
   1   5 -12  127.89   13.30
  -1   5  12  125.79   16.40
   1   5 -12  123.99   16.50
  -1  -5  12  123.49   13.10
  -1  -5  12  123.89   15.50
   1  -5 -12  132.29   13.30
  -1  -5  12  139.79   16.20
   1  -5 -12  141.29   16.40
  -1   5  11    5.20    3.70
   1   5 -11   -0.10    2.30
   1   5 -11    5.40    2.80
  -1  -5  11    6.00    3.60
  -1  -5  11    1.50    2.70
  -1  -5  11    9.50    4.80
   1  -5 -11    3.30    2.50
   1  -5 -11    4.60    3.50
   1  -5 -11    5.50    3.40
  -1   5  10  295.97   23.20
   1   5 -10  296.87   23.60
   1   5 -10  311.47   19.30
  -1  -5  10  319.27   23.40
  -1  -5  10  286.37   22.30
   1  -5 -10  313.47   22.60
  -1  -5  10  301.17   18.80
   1  -5 -10  272.07   18.00
   1  -5 -10  272.27   21.40
   1   5  -9   11.20    3.50
   1   5  -9    9.90    5.30
  -1   5   9    5.70    3.10
   1   5  -9   10.80    4.40
  -1  -5   9    3.70    2.90
  -1  -5   9   11.00    3.50
  -1  -5   9    2.80    3.20
   1  -5  -9    8.60    4.10
   1  -5  -9   10.20    3.50
   1  -5  -9   10.10    4.90
   1   5  -8  619.84   33.50
   1   5  -8  564.44   31.60
   1   5  -8  604.74   27.30
  -1   5   8  579.24   31.90
  -1  -5   8  628.94   27.70
   1  -5  -8  674.23   32.10
  -1  -5   8  572.04   31.80
   1  -5  -8  590.04   31.60
   1  -5  -8  582.44   26.60
  -1  -5   8  604.34   32.10
   1   5  -7   28.70    6.80
   1   5  -7   25.40    6.70
  -1   5   7   28.30    5.70
   1  -5  -7   24.70    9.20
   1  -5  -7   26.80    6.60
  -1  -5   7   30.10    7.00
  -1  -5   7   27.80    6.80
  -1  -5   7   18.20    4.70
   1  -5  -7   21.50    4.70
  -1   5   6  413.16   23.80
   1   5  -6  437.66   25.30
   1   5  -6  366.36   23.00
  -1  -5   6  379.06   24.50
  -1  -5   6  396.76   19.40
   1  -5  -6  408.96   23.70
   1  -5  -6  351.56   21.00
   1  -5  -6  380.36   19.00
   1   5  -5    0.20    1.20
   1   5  -5    0.70    1.30
  -1   5   5   -2.60    1.50
  -1   5   5   -0.30    1.00
  -1  -5   5    1.20    2.40
  -1  -5   5    0.10    1.10
   1  -5  -5   -0.20    1.70
  -1  -5   5   -1.10    1.20
   1  -5  -5   -0.10    1.10
   1  -5  -5   -0.90    1.90
  -1   5   4  255.07   14.50
   1   5  -4  207.78   15.70
  -1   5   4  252.87   16.80
  -1  -5   4  240.68   17.50
  -1  -5   4  227.68   13.20
   1  -5  -4  229.28   14.60
  -1  -5   4  248.58   17.00
   1  -5  -4  241.98   17.10
   1   5  -3    1.50    2.10
   1   5  -3   -0.10    1.40
  -1   5   3   -0.10    1.10
  -1   5   3   -0.60    1.50
   1  -5  -3   -0.20    0.90
  -1  -5   3    0.90    1.30
  -1  -5   3   -0.20    1.50
  -1  -5   3    2.10    1.40
   1  -5  -3    0.30    1.50
   1  -5  -3   -0.70    1.20
   1   5  -2  342.07   19.10
   1   5  -2  321.47   19.50
  -1   5   2  333.77   16.90
  -1   5   2  343.57   19.50
  -1   5   2  331.37   19.20
  -1  -5   2  323.47   19.20
  -1  -5   2  364.26   17.20
  -1  -5   2  316.67   19.00
   1  -5  -2  312.97   16.20
   1   5  -1  129.79   10.70
  -1   5   1  130.59   11.30
  -1   5   1  135.09   10.10
  -1   5   1  123.89   11.10
   1   5  -1  142.09   12.20
   1   5  -1  110.39   11.00
  -1  -5   1  132.39   11.30
   1  -5  -1  139.99   10.50
  -1   5   0  791.52   33.50
  -1   5   0  748.53   32.60
  -1   5   0  781.02   30.70
   1   5   0  769.02   33.20
   1   5   0  828.32   32.30
   1   5   0  800.32   33.80
  -1  -5   0  776.92   32.20
   1  -5   0  795.32   31.50
   1   5   1  265.17   17.20
   1   5   1  274.17   17.20
  -1   5  -1  274.37   17.30
  -1   5  -1  249.68   15.30
   1   5   1  254.67   15.60
  -1  -5  -1  276.77   16.30
   1  -5   1  272.47   16.60
  -1   5  -2  222.08   14.50
  -1   5  -2  214.28   15.00
   1   5   2  201.28   14.80
   1   5   2  192.68   14.50
   1   5   2  181.38   13.10
   1  -5   2  192.48   10.50
  -1  -5  -2  214.88   13.90
   1  -5   2  218.58   15.20
   1  -5   2  204.28   14.50
   1   5   3   36.80    6.40
  -1   5  -3   30.80    5.90
   1   5   3   33.40    5.70
  -1   5  -3   36.60    6.10
   1  -5   3   35.60    6.30
   1  -5   3   41.00    4.50
   1  -5   3   38.60    6.60
  -1  -5  -3   37.90    7.00
  -1  -5  -3   33.80    5.50
  -1   5  -4  284.47   18.80
   1   5   4  295.57   19.10
  -1   5  -4  314.57   19.30
   1   5   4  311.97   18.10
  -1  -5  -4  283.87   17.50
  -1  -5  -4  307.47   19.60
   1  -5   4  284.87   18.30
   1  -5   4  295.97   13.80
   1  -5   4  272.87   19.90
   1  -5   4  301.67   20.00
  -1  -5  -4  303.87   17.20
   1   5   5   17.20    5.10
  -1   5  -5   10.60    4.00
  -1   5  -5   13.30    4.50
   1   5   5    8.50    3.30
  -1  -5  -5    6.20    3.40
  -1  -5  -5    9.70    3.60
   1  -5   5    8.00    2.30
  -1  -5  -5   12.70    3.80
   1  -5   5   10.50    4.20
   1  -5   5    5.20    3.20
  -1   5  -6   35.60    7.30
   1   5   6   35.30   11.30
  -1   5  -6   42.30    7.80
   1  -5   6   31.20    4.80
  -1  -5  -6   33.80    6.80
   1  -5   6   37.60    7.70
   1  -5   6   32.40    6.50
  -1  -5  -6   30.90    5.70
  -1  -5  -6   47.80   11.20
  -1   5  -7   70.59    9.10
  -1   5  -7   66.69    9.70
   1   5   7   50.29    8.40
  -1   5  -7   51.09    6.20
  -1  -5  -7   35.00    7.00
   1  -5   7   55.79    9.60
  -1  -5  -7   55.39    9.20
  -1  -5  -7   56.09    7.70
   1  -5   7   51.79    8.60
   1  -5   7   58.69    6.50
   1   5   8   10.00    3.00
  -1   5  -8    2.30    1.30
  -1   5  -8   10.40    4.40
  -1   5  -8    2.60    2.60
  -1  -5  -8    1.40    2.10
   1  -5   8    3.20    1.80
  -1  -5  -8    3.70    1.80
   1  -5   8    1.90    2.70
  -1  -5  -8    3.80    2.70
   1  -5   8   17.20    6.30
  -1   5  -9  303.27   23.20
  -1   5  -9  286.77   17.00
  -1   5  -9  305.47   23.20
  -1  -5  -9  313.87   22.50
  -1  -5  -9  302.87   22.00
  -1  -5  -9  319.47   20.30
   1  -5   9  305.07   23.80
   1  -5   9  310.27   17.40
   1  -5   9  317.17   22.90
  -1   5 -10  335.27   32.70
  -1   5 -10  359.46   19.80
   1   5  10  339.37   25.00
   1  -5  10  337.67   19.20
   1  -5  10  304.77   24.60
  -1  -5 -10  303.47   23.10
  -1  -5 -10  351.16   22.30
  -1  -5 -10  322.57   23.80
   1   5  11   14.40    6.20
  -1   5 -11    2.80    3.00
  -1   5 -11    9.90    4.50
  -1  -5 -11    3.40    2.60
   1  -5  11    2.10    3.30
  -1  -5 -11    4.60    3.30
   1  -5  11    4.80    2.60
  -1   5 -12  292.77   24.70
  -1   5 -12  313.27   20.20
   1   5  12  314.97   25.40
  -1  -5 -12  303.37   22.40
   1  -5  12  315.87   26.30
  -1  -5 -12  307.97   25.00
   1  -5  12  332.07   20.40
  -1   5 -13  138.09   17.60
  -1   5 -13  125.69   13.10
  -1   5 -13   98.49   15.60
   1   5  13  110.89   17.10
  -1  -5 -13  102.29   14.30
  -1  -5 -13  106.29   13.40
   1  -5  13  147.59   13.80
   1  -5  13  123.89   17.00
  -1  -5 -13  139.19   17.60
   1  -5  13  127.89   15.30
  -1   5 -14    7.80    5.10
   1   5  14    8.80    5.20
  -1   5 -14    6.10    4.80
   1  -5  14    8.00    5.70
  -1  -5 -14    7.50    4.40
  -1  -5 -14    6.50    5.70
  -1  -5 -14    8.80    3.80
   1  -5  14    7.30    4.40
  -1   5 -15   90.49   11.20
  -1   5 -15   59.39   14.10
  -1  -5 -15   59.39   11.40
   1  -5  15   61.39   13.20
  -1  -5 -15   50.69   12.10
  -1  -5 -15   71.19   14.20
   1  -5  15   67.49   11.70
  -1   5 -16  589.24   33.40
  -1   5 -16  506.45   38.80
   1  -5  16  558.54   32.90
  -1  -5 -16  558.14   35.70
   1  -5  16  554.64   38.40
  -1  -5 -16  620.74   40.50
   1   6 -16  109.09   19.50
   1   6 -16  144.09   17.80
   1  -6 -16  110.89   15.80
   1  -6 -16  156.68   21.30
  -1  -6  16  111.39   18.00
  -1  -6  16  132.39   16.00
   1  -6 -16  127.39   15.40
   1   6 -15  115.49   25.60
   1   6 -15  119.19   14.00
   1  -6 -15  146.29   18.70
   1  -6 -15  118.99   16.60
  -1  -6  15  121.59   14.20
   1  -6 -15  125.89   15.00
  -1  -6  15  106.49   17.00
   1   6 -14  227.08   18.60
   1   6 -14  225.88   23.80
  -1  -6  14  242.48   23.90
   1  -6 -14  246.98   24.30
  -1  -6  14  215.48   18.40
   1  -6 -14  228.98   19.20
   1   6 -13    8.40    3.70
  -1   6  13    7.90    4.30
   1   6 -13   -1.90    3.80
  -1  -6  13   -0.90    4.20
   1  -6 -13    1.70    2.50
  -1  -6  13    3.00    2.90
   1  -6 -13   -1.40    3.40
   1  -6 -13   -6.00    3.20
   1   6 -12   31.10    8.00
  -1   6  12   43.80   10.90
   1   6 -12   35.10    9.70
   1  -6 -12   35.70    7.50
  -1  -6  12   21.90    5.60
  -1  -6  12   16.50    6.80
  -1  -6  12   32.80    9.40
   1  -6 -12   24.00    8.30
   1  -6 -12   30.30    9.00
  -1   6  11   57.49   10.80
   1   6 -11   39.90    8.30
   1   6 -11   40.00   10.60
  -1  -6  11   49.90   10.60
  -1  -6  11   37.80    9.20
  -1  -6  11   42.00    8.40
   1  -6 -11   62.19    8.80
   1  -6 -11   45.70    9.40
   1   6 -10   11.60    5.70
   1   6 -10    7.50    3.60
  -1   6  10   11.80    5.80
  -1  -6  10   13.90    5.80
   1  -6 -10   14.70    5.80
  -1  -6  10    9.40    3.40
   1  -6 -10    1.30    2.70
   1  -6 -10    9.10    3.80
  -1  -6  10    8.30    3.40
  -1   6   9   34.60    8.80
   1   6  -9   46.00   10.20
  -1  -6   9   50.89   10.10
  -1  -6   9   46.70    9.00
   1  -6  -9   46.60    9.20
  -1  -6   9   38.20    6.90
   1  -6  -9   39.50    6.90
   1  -6  -9   53.89    9.90
   1   6  -8  116.39   14.10
   1   6  -8  110.89   14.10
  -1   6   8   83.39   11.60
  -1  -6   8  110.19   13.70
   1  -6  -8  129.09   11.40
  -1  -6   8  109.09   10.40
   1  -6  -8  117.49   12.90
  -1  -6   8  114.39   13.30
   1  -6  -8  109.19   13.40
   1   6  -7    2.30    3.10
  -1   6   7    1.10    2.80
   1   6  -7    4.30    3.60
   1  -6  -7    2.30    1.80
   1  -6  -7    1.90    2.50
  -1  -6   7    1.70    2.80
   1  -6  -7    0.60    2.20
  -1  -6   7    2.40    2.10
  -1  -6   7   -1.00    1.90
  -1   6   6 1078.49   48.10
   1   6  -6 1237.08   51.29
   1   6  -6 1207.18   49.90
  -1  -6   6 1174.68   42.50
  -1  -6   6 1155.98   51.29
   1  -6  -6 1159.98   42.80
  -1  -6   6 1224.78   49.90
   1  -6  -6 1184.68   49.90
   1  -6  -6 1212.98   48.00
  -1   6   5  189.88   14.00
  -1   6   5  182.28   15.80
   1   6  -5  192.28   16.30
   1   6  -5  183.98   16.40
   1  -6  -5  201.78   17.10
   1  -6  -5  192.18   13.40
  -1  -6   5  216.68   18.10
  -1  -6   5  198.28   13.20
  -1  -6   5  186.88   16.00
   1  -6  -5  182.88   14.40
  -1   6   4   33.60    5.40
  -1   6   4   42.30    7.70
   1   6  -4   34.90    7.00
   1   6  -4   24.90    6.60
   1  -6  -4   42.50    6.30
   1  -6  -4   26.50    6.80
  -1  -6   4   33.10    5.50
   1  -6  -4   35.30    6.20
  -1  -6   4   36.60    7.60
  -1  -6   4   33.10    7.30
   1   6  -3   48.20    8.00
   1   6  -3   50.99    8.30
  -1   6   3   51.99    8.10
  -1   6   3   46.10    7.80
  -1   6   3   39.90    6.10
  -1  -6   3   47.20    6.30
   1  -6  -3   43.90    6.20
   1  -6  -3   44.00    6.40
  -1  -6   3   48.70    8.20
  -1  -6   3   47.40    8.00
  -1   6   2 1108.39   45.70
  -1   6   2 1169.08   42.40
   1   6  -2 1153.38   45.10
  -1   6   2 1228.38   47.00
   1   6  -2 1176.58   47.30
   1   6  -2 1098.49   47.50
   1  -6  -2 1140.09   42.60
  -1  -6   2 1220.58   41.90
   1  -6  -2 1136.09   41.00
  -1  -6   2 1215.38   46.90
  -1  -6   2 1142.39   48.40
  -1   6   1   33.10    5.70
  -1   6   1   31.10    6.70
   1   6  -1   50.79    8.30
  -1   6   1   37.00    6.90
   1   6  -1   34.90    7.00
   1   6  -1   26.40    5.50
  -1  -6   1   46.00    7.50
   1  -6  -1   43.40    6.60
   1   6   0  367.96   20.90
   1   6   0  390.16   23.10
  -1   6   0  369.96   22.50
  -1   6   0  360.66   22.10
  -1   6   0  406.36   21.00
   1   6   0  363.96   22.60
  -1  -6   0  399.66   22.20
   1  -6   0  383.56   21.30
  -1   6  -1   19.90    5.10
   1   6   1   26.50    6.10
  -1   6  -1   16.40    5.30
  -1   6  -1   27.70    6.00
   1   6   1   26.50    6.50
   1   6   1   29.40    5.80
   1  -6   1   23.90    5.90
  -1  -6  -1   20.00    5.20
   1   6   2  860.71   38.00
   1   6   2  846.12   35.50
   1   6   2  862.31   38.00
  -1   6  -2  863.11   38.00
  -1   6  -2  752.02   34.60
   1  -6   2  842.92   30.20
   1  -6   2  934.41   38.70
   1  -6   2  910.71   37.80
  -1  -6  -2  829.22   35.30
  -1   6  -3  394.06   22.50
   1   6   3  406.66   22.10
   1   6   3  368.86   23.60
   1   6   3  412.36   24.00
  -1   6  -3  371.36   23.10
  -1  -6  -3  374.46   21.00
   1  -6   3  383.86   22.70
   1  -6   3  372.26   16.80
   1  -6   3  345.97   22.50
   1   6   4   36.20    6.80
  -1   6  -4   38.40    7.20
   1   6   4   42.40    7.80
  -1   6  -4   40.20    7.10
   1  -6   4   43.50    8.20
   1  -6   4   53.19    8.20
   1  -6   4   32.10    4.80
  -1  -6  -4   48.20    8.40
  -1  -6  -4   40.00    6.80
  -1  -6  -4   53.49    7.60
  -1   6  -5    1.30    2.20
   1   6   5    0.70    2.00
   1   6   5    6.10    2.90
  -1   6  -5    3.20    2.90
  -1  -6  -5    0.10    1.70
  -1  -6  -5    5.00    2.60
  -1  -6  -5    2.10    1.90
   1  -6   5    2.90    2.40
   1  -6   5    1.50    1.50
   1  -6   5    0.70    2.40
   1   6   6  752.62   37.10
  -1   6  -6  670.93   35.00
  -1   6  -6  686.93   36.30
  -1  -6  -6  757.12   32.90
   1  -6   6  748.13   36.20
   1  -6   6  727.43   38.60
   1  -6   6  761.02   28.10
  -1  -6  -6  746.63   35.10
  -1  -6  -6  743.23   37.20
   1   6   7   -1.40    2.30
  -1   6  -7    2.90    3.00
  -1   6  -7   -1.90    2.60
  -1  -6  -7    2.50    2.40
  -1  -6  -7    1.30    2.00
   1  -6   7    0.30    2.50
   1  -6   7    0.20    2.70
  -1  -6  -7   -0.80    2.10
  -1   6  -8  193.08   18.30
  -1   6  -8  154.48   16.40
   1   6   8  176.68   17.10
  -1  -6  -8  174.48   14.60
   1  -6   8  172.38   17.90
   1  -6   8  172.58   12.00
  -1  -6  -8  204.38   18.40
  -1  -6  -8  145.79   15.30
   1   6   9   10.40    4.30
  -1   6  -9   15.40    6.10
  -1   6  -9   14.20    5.20
  -1  -6  -9   28.50    6.60
  -1  -6  -9   17.10    5.40
  -1  -6  -9   13.40    5.10
   1  -6   9   37.00   10.10
   1  -6   9   27.90    5.60
  -1   6 -10  124.69   15.90
   1   6  10  151.98   16.70
  -1   6 -10  138.89   12.10
   1  -6  10  125.59   11.20
  -1  -6 -10  161.48   14.70
  -1  -6 -10  122.99   15.40
   1   6  11    1.50    4.30
  -1   6 -11    1.70    3.50
  -1   6 -11    8.00    3.20
  -1  -6 -11    7.70    4.10
  -1  -6 -11    4.90    5.30
   1  -6  11    8.10    4.60
   1  -6  11    2.60    2.50
  -1  -6 -11    7.80    4.60
  -1   6 -12   25.30    6.20
   1   6  12   18.90    6.00
  -1   6 -12   21.40    7.60
  -1   6 -12   17.80    5.90
  -1  -6 -12    9.30    4.40
   1  -6  12   29.90    8.70
   1  -6  12   15.70    7.80
   1  -6  12   31.00    6.70
  -1  -6 -12   32.80    8.70
  -1  -6 -12   26.80    7.10
   1   6  13    3.30    5.90
  -1   6 -13    2.10    4.60
  -1   6 -13    5.40    3.90
  -1  -6 -13    2.40    3.30
  -1  -6 -13    0.50    4.60
   1  -6  13    2.90    4.60
   1  -6  13    6.50    3.40
  -1   6 -14   23.90    8.60
  -1   6 -14   42.00    9.90
   1  -6  14   33.10   10.90
  -1  -6 -14   45.80   10.10
  -1  -6 -14   46.60   10.10
   1  -6  14   33.50    8.20
  -1   6 -15   71.79   15.80
  -1   6 -15   75.49   10.30
  -1  -6 -15   60.79   12.10
  -1  -6 -15   42.50   12.00
   1  -6  15   82.99   14.30
   1   7 -15   56.39    9.80
   1   7 -15   22.70    9.80
   1  -7 -15   31.80    8.00
  -1  -7  15   16.90    6.50
   1  -7 -15   26.10    8.90
  -1  -7  15   20.40    7.30
   1   7 -14   14.10    7.70
   1  -7 -14    0.10    6.30
  -1  -7  14   19.40    9.60
   1   7 -13   38.60   10.10
  -1  -7  13   32.90    8.40
  -1  -7  13   36.20   11.50
   1  -7 -13   37.50    8.00
  -1   7  12    2.70    4.50
   1   7 -12   -0.50    3.00
   1  -7 -12    5.80    4.60
   1  -7 -12    2.90    4.50
  -1  -7  12   -3.60    4.40
   1  -7 -12   -3.60    2.40
  -1  -7  12    1.30    2.60
  -1   7  11   23.90    8.10
   1   7 -11   33.90    9.60
   1   7 -11   24.20    8.00
  -1  -7  11   16.40    6.00
   1  -7 -11   28.70    6.70
  -1  -7  11   26.70    6.90
  -1  -7  11   25.00    7.50
   1  -7 -11   28.10    7.50
   1  -7 -11   17.30    6.70
   1   7 -10  923.91   47.80
  -1   7  10  872.61   47.30
   1   7 -10  917.61   49.10
  -1  -7  10  958.50   39.40
  -1  -7  10  958.80   50.09
   1  -7 -10  758.82   59.39
   1  -7 -10 1007.30   40.40
  -1  -7  10  884.51   46.80
   1  -7 -10  910.81   47.00
   1   7  -9   16.70    5.80
  -1   7   9   11.80    5.70
   1   7  -9   21.10    7.00
   1  -7  -9   12.00    3.90
   1  -7  -9   11.30    5.10
  -1  -7   9    8.60    3.80
  -1  -7   9   14.80    5.30
  -1  -7   9   13.00    5.60
  -1   7   8  396.36   27.50
   1   7  -8  402.86   29.10
   1   7  -8  410.76   28.30
  -1  -7   8  458.35   29.00
   1  -7  -8  449.26   29.60
  -1  -7   8  397.26   21.90
   1  -7  -8  404.76   22.70
   1  -7  -8  392.96   26.10
   1   7  -7  378.86   26.20
   1   7  -7  362.56   37.30
  -1   7   7  435.56   28.00
  -1  -7   7  388.56   26.40
  -1  -7   7  436.86   22.10
   1  -7  -7  406.56   25.10
  -1  -7   7  372.06   27.90
   1  -7  -7  348.17   20.90
   1  -7  -7  384.66   27.00
   1   7  -6  205.08   18.20
   1   7  -6  193.08   18.60
  -1   7   6  205.38   15.90
  -1   7   6  204.08   18.20
  -1  -7   6  200.58   18.20
   1  -7  -6  228.68   20.10
  -1  -7   6  217.78   20.40
  -1  -7   6  223.78   14.80
   1  -7  -6  210.78   17.00
   1  -7  -6  207.38   15.40
   1   7  -5   96.59   12.30
  -1   7   5  113.19   13.10
   1   7  -5   86.29   12.30
  -1   7   5  109.79   10.90
  -1  -7   5   89.79    9.20
   1  -7  -5   99.49   10.30
  -1  -7   5  101.89   12.80
   1  -7  -5   95.99   11.00
  -1  -7   5   93.59   12.20
  -1   7   4    1.30    2.60
   1   7  -4   10.90    4.20
  -1   7   4   11.00    4.80
  -1   7   4    6.50    3.10
   1   7  -4    5.80    3.50
   1  -7  -4    7.70    3.10
  -1  -7   4    4.40    3.00
   1  -7  -4   10.10    3.70
  -1  -7   4   10.90    3.60
  -1  -7   4    4.50    3.60
   1   7  -3  513.35   29.80
   1   7  -3  528.85   28.40
  -1   7   3  493.85   25.10
  -1   7   3  501.75   28.70
  -1   7   3  485.95   28.60
  -1  -7   3  540.95   30.30
  -1  -7   3  491.05   23.70
   1  -7  -3  525.35   26.00
   1  -7  -3  450.95   24.00
  -1  -7   3  500.95   28.70
   1   7  -2  202.18   16.40
  -1   7   2  196.88   18.00
   1   7  -2  215.18   18.10
   1   7  -2  212.28   18.50
  -1   7   2  219.48   18.20
  -1   7   2  195.38   14.80
   1  -7  -2  217.58   15.80
  -1  -7   2  203.18   17.40
   1  -7  -2  222.78   14.80
  -1  -7   2  197.78   14.20
   1   7  -1  593.54   32.30
  -1   7   1  614.94   32.00
   1   7  -1  613.44   32.40
   1   7  -1  590.24   30.10
  -1   7   1  574.24   28.10
  -1   7   1  555.84   36.00
  -1  -7   1  602.24   30.90
   1  -7  -1  570.64   28.90
   1   7   0 1648.94   62.89
   1   7   0 1609.74   59.29
   1   7   0 1603.64   61.99
  -1   7   0 1589.04   61.99
  -1   7   0 1712.43   59.09
  -1   7   0 1572.44   61.59
  -1  -7   0 1738.93   61.29
   1  -7   0 1634.74   59.89
  -1   7  -1  143.29   15.30
   1   7   1  161.68   15.80
   1   7   1  160.58   15.20
   1   7   1  154.08   16.10
  -1   7  -1  179.28   16.20
   1  -7   1  150.08   14.50
  -1  -7  -1  178.38   15.00
  -1   7  -2  996.60   44.80
   1   7   2  980.40   44.70
  -1   7  -2 1089.39   43.40
  -1   7  -2 1020.90   47.70
   1   7   2 1035.10   45.20
   1  -7   2  860.61   42.20
   1  -7   2 1051.59   36.40
  -1  -7  -2 1033.80   42.40
  -1   7  -3  315.17   22.40
   1   7   3  355.76   23.60
  -1   7  -3  325.17   21.60
   1   7   3  315.47   22.40
   1  -7   3  344.97   23.50
  -1  -7  -3  335.37   20.90
   1  -7   3  304.57   21.50
   1  -7   3  334.47   16.50
  -1   7  -4    3.50    2.80
  -1   7  -4    2.90    3.30
   1   7   4    0.10    1.80
   1   7   4    0.50    2.00
   1   7   4    2.70    3.50
  -1  -7  -4    2.00    2.40
   1  -7   4    1.10    3.20
   1  -7   4    2.80    2.00
  -1   7  -5  352.36   24.60
   1   7   5  416.86   24.90
  -1   7  -5  415.06   27.00
   1   7   5  430.56   27.20
   1  -7   5  438.26   29.70
   1  -7   5  422.96   19.00
  -1  -7  -5  453.25   24.60
  -1  -7  -5  409.96   24.60
  -1   7  -6   56.59    9.50
   1   7   6   46.00    8.00
   1   7   6   43.90    8.70
  -1  -7  -6   55.49    8.70
   1  -7   6   57.29    7.20
  -1  -7  -6   56.59   10.50
  -1  -7  -6   75.09   10.40
   1  -7   6   59.19   11.30
  -1   7  -7   70.99   11.30
   1   7   7   62.49   11.00
  -1   7  -7   64.69   10.90
   1  -7   7   70.49    7.30
  -1  -7  -7   68.09    9.50
   1  -7   7   73.89   13.30
  -1  -7  -7   75.49   11.80
  -1  -7  -7   53.99    9.60
  -1   7  -8    1.00    3.40
  -1   7  -8    0.10    2.50
   1   7   8   -0.30    3.20
   1  -7   8   -0.50    1.90
  -1  -7  -8   -1.40    2.60
  -1  -7  -8   -1.10    3.30
  -1  -7  -8    4.40    2.50
   1  -7   8    2.10    3.60
  -1   7  -9  154.78   17.20
   1   7   9  170.68   18.50
  -1   7  -9  173.68   19.60
  -1  -7  -9  148.19   14.30
  -1  -7  -9  149.29   17.70
   1  -7   9  161.98   11.90
   1  -7   9  155.08   18.70
   1   7  10  608.54   38.50
  -1   7 -10  565.54   37.30
  -1   7 -10  574.04   36.50
   1  -7  10  574.84   26.50
  -1  -7 -10  560.44   34.80
   1  -7  10  611.74   39.50
  -1  -7 -10  607.64   31.80
  -1  -7 -10  589.14   36.20
   1  -7  10  593.94   35.80
  -1   7 -11    7.60    4.70
  -1   7 -11    0.90    3.80
   1   7  11    4.90    5.20
  -1  -7 -11    6.40    4.10
  -1  -7 -11   10.10    4.80
   1  -7  11    7.30    3.30
   1  -7  11   10.90    5.80
  -1  -7 -11   10.50    6.30
   1  -7  11    6.50    5.00
  -1   7 -12  127.79   18.30
   1  -7  12  126.59   12.30
  -1  -7 -12  132.49   14.60
  -1  -7 -12  130.79   17.40
   1  -7  12  141.19   19.60
  -1   7 -13   -4.90    4.90
   1  -7  13   -1.50    3.10
  -1  -7 -13   -2.50    4.20
  -1  -7 -13    2.20    3.10
   1  -7  13   -2.30    3.90
  -1   7 -14   10.50    7.00
   1  -7  14    5.70    4.40
  -1  -7 -14   11.50    5.30
   1  -7  14   13.40    7.90
   1   8 -13   23.80    9.20
  -1  -8  13   27.50   10.00
   1  -8 -13   19.30    8.90
  -1  -8  13   25.10    6.30
   1   8 -12    8.00    7.10
  -1  -8  12   14.80    4.90
   1  -8 -12    7.80    4.40
   1  -8 -12    1.80    5.30
  -1  -8  12   13.80    7.10
  -1   8  11   53.69   12.80
   1   8 -11   62.79   12.20
  -1  -8  11   58.79    9.10
   1  -8 -11   53.89   12.70
   1  -8 -11   61.49   12.80
  -1  -8  11   65.39   13.70
   1  -8 -11   67.39   10.40
  -1   8  10   13.70    6.30
   1   8 -10   23.50    7.40
   1  -8 -10   10.40    5.40
   1  -8 -10   28.60    7.70
  -1  -8  10   26.30    9.40
   1  -8 -10   26.50    6.90
  -1  -8  10   20.80    5.30
   1   8  -9   21.80    7.80
  -1   8   9   30.40   11.00
   1  -8  -9   14.30    4.80
  -1  -8   9   17.90    6.20
  -1  -8   9   33.00   10.20
   1  -8  -9   14.40    5.30
   1  -8  -9   17.80    5.70
  -1  -8   9   17.50    5.00
   1   8  -8  172.68   19.00
  -1   8   8  184.48   19.00
   1   8  -8  194.18   20.70
  -1  -8   8  168.78   18.50
   1  -8  -8  186.68   15.60
  -1  -8   8  212.98   15.30
   1  -8  -8  177.38   20.10
  -1  -8   8  206.68   21.60
  -1   8   7   12.40    4.70
   1   8  -7   -0.30    2.90
   1   8  -7    9.60    4.50
   1  -8  -7    7.20    3.90
  -1  -8   7   -1.30    4.00
  -1  -8   7   -0.40    2.30
  -1  -8   7   -0.10    3.30
   1  -8  -7   10.00    4.90
   1  -8  -7    5.70    3.50
  -1   8   6  383.06   27.60
   1   8  -6  375.76   28.20
  -1   8   6  410.96   28.30
   1   8  -6  394.86   27.70
  -1   8   6  389.96   24.20
   1  -8  -6  388.56   23.10
  -1  -8   6  399.76   21.60
  -1  -8   6  405.86   27.90
   1  -8  -6  409.86   25.50
  -1  -8   6  442.56   31.20
   1   8  -5    7.90    2.90
   1   8  -5    2.30    3.30
  -1   8   5    5.40    2.90
  -1   8   5    6.70    3.70
  -1   8   5   -0.80    2.70
   1  -8  -5    0.60    2.20
  -1  -8   5   -0.60    2.50
   1  -8  -5   -1.20    2.20
  -1  -8   5    1.60    3.10
  -1  -8   5    4.00    3.10
  -1   8   4   31.80    8.00
  -1   8   4   21.30    6.70
   1   8  -4   33.60    8.10
  -1   8   4   36.20    7.50
   1   8  -4   37.00    8.20
   1  -8  -4   41.00    7.60
  -1  -8   4   32.20    8.70
   1  -8  -4   47.40    7.60
  -1  -8   4   31.50    6.50
  -1  -8   4   36.00    8.60
  -1   8   3   33.60    7.40
   1   8  -3   33.40    7.40
   1   8  -3   13.80    6.50
   1   8  -3   16.40    6.20
  -1   8   3   23.70    6.00
  -1   8   3   19.80    5.80
  -1  -8   3   26.00    7.10
   1  -8  -3   29.30    9.80
   1  -8  -3   22.00    5.80
  -1  -8   3   30.20    6.40
   1   8  -2  796.82   42.00
  -1   8   2  808.82   36.80
   1   8  -2  813.82   42.60
   1   8  -2  776.72   38.80
  -1   8   2  835.42   50.09
  -1   8   2  809.42   40.90
   1  -8  -2  860.51   38.40
   1  -8  -2  808.72   34.40
  -1  -8   2  878.21   42.00
  -1  -8   2  822.42   34.90
   1   8  -1   13.40    5.30
   1   8  -1    5.00    4.40
  -1   8   1    6.10    3.40
   1   8  -1    5.60    4.20
  -1   8   1    6.30    4.30
   1  -8  -1   12.40    3.70
  -1  -8   1   14.70    5.30
   1  -8  -1   10.80    4.70
  -1   8   0  411.96   26.40
  -1   8   0  340.57   22.10
   1   8   0  347.07   25.30
   1   8   0  330.27   22.50
   1   8   0  340.27   24.60
  -1  -8   0  319.77   23.00
   1  -8   0  345.07   23.50
  -1   8  -1   28.90   10.30
  -1   8  -1   33.10    7.10
   1   8   1   21.40    6.40
  -1   8  -1   30.00    7.70
   1   8   1   27.20    6.90
   1   8   1   15.30    5.10
   1  -8   1   19.90    5.00
  -1  -8  -1   20.90    6.50
   1  -8   1   34.20    8.40
   1   8   2  350.86   25.00
  -1   8  -2  275.67   23.00
   1   8   2  335.77   22.30
  -1   8  -2  304.97   23.80
  -1   8  -2  324.47   21.70
   1   8   2  333.77   24.60
   1  -8   2  328.87   17.60
   1  -8   2  330.27   23.70
  -1  -8  -2  352.16   23.10
   1   8   3  188.88   23.70
  -1   8  -3  210.48   19.90
  -1   8  -3  220.48   19.70
   1   8   3  222.78   20.10
   1   8   3  177.88   16.60
  -1   8  -3  194.98   17.20
   1  -8   3  203.28   18.90
  -1  -8  -3  232.08   17.70
   1  -8   3  201.98   12.90
  -1  -8  -3  196.08   17.10
   1   8   4  187.38   18.60
   1   8   4  156.38   15.20
  -1   8  -4  155.08   15.30
   1   8   4  145.89   16.20
  -1   8  -4  133.29   15.70
  -1  -8  -4  135.79   13.90
   1  -8   4  143.89   16.70
   1  -8   4  148.89   10.80
   1  -8   4  145.09   18.30
  -1  -8  -4  132.29   13.70
   1   8   5    0.50    2.20
  -1   8  -5    0.70    2.80
   1   8   5    8.10    3.80
  -1   8  -5    5.70    2.90
   1   8   5    2.70    3.10
   1  -8   5   12.20    7.00
  -1  -8  -5    6.40    3.40
   1  -8   5    8.10    2.80
  -1  -8  -5    8.40    4.60
  -1   8  -6  537.85   34.20
  -1   8  -6  543.95   32.80
   1   8   6  571.04   32.10
   1   8   6  562.44   34.20
   1   8   6  568.24   34.60
  -1  -8  -6  534.95   30.50
  -1  -8  -6  517.25   29.40
   1  -8   6  554.24   23.60
   1  -8   6  516.25   35.70
  -1   8  -7  108.99   15.00
   1   8   7   97.09   14.20
  -1   8  -7  105.69   14.20
  -1  -8  -7   94.99   12.20
   1  -8   7   88.69   15.40
   1  -8   7  104.69    9.30
  -1  -8  -7   82.79   13.80
   1   8   8  127.79   17.40
  -1   8  -8  148.79   17.00
  -1   8  -8  127.59   16.60
  -1  -8  -8  158.68   16.80
  -1  -8  -8  155.78   19.10
   1  -8   8  131.49   10.40
   1  -8   8  108.29   16.80
   1  -8   8  135.09   15.60
  -1  -8  -8  121.79   13.60
  -1   8  -9   83.99   14.00
  -1   8  -9   85.59   14.20
   1   8   9   80.99   14.50
  -1  -8  -9   70.79   11.00
  -1  -8  -9   86.49   13.20
  -1  -8  -9   90.39   14.70
   1  -8   9  103.09   16.30
   1  -8   9   97.99   12.70
   1  -8   9   76.49    7.90
   1   8  10   54.79   12.20
  -1   8 -10   81.69   14.90
  -1  -8 -10   68.29   13.10
   1  -8  10   74.89   14.10
  -1  -8 -10   66.89   13.10
   1  -8  10   90.29    8.70
  -1   8 -11   45.60   12.00
   1  -8  11   23.50    9.80
   1  -8  11   30.00    7.40
  -1  -8 -11   64.09   10.20
  -1  -8 -11   36.90   10.90
  -1   8 -12   20.60    6.90
  -1  -8 -12   29.00    7.60
  -1  -8 -12   35.10   11.10
   1  -8  12   25.90    8.60
   1  -8  12   18.30    5.30
  -1   8 -13    4.00    5.50
   1  -8  13    6.90    4.60
  -1  -8 -13    2.80    4.30
  -1  -8 -13    9.50    7.80
   1  -8  13   17.90    8.10
   1   9 -11   16.00    8.00
  -1  -9  11   10.20    7.10
   1  -9 -11   12.60    8.70
  -1  -9  11    4.00    4.30
   1   9 -10   97.69   20.60
  -1  -9  10   87.69   16.80
   1  -9 -10   72.59   16.40
  -1  -9  10   83.19   11.40
   1  -9 -10  101.99   13.20
  -1   9   9   -6.30    4.20
   1   9  -9   -1.00    5.30
   1  -9  -9   -0.70    3.70
  -1  -9   9    2.50    4.70
   1  -9  -9    2.20    3.50
   1  -9  -9   -0.30    3.30
  -1  -9   9    0.00    2.80
  -1   9   8   94.79   13.00
  -1   9   8  107.09   16.10
   1   9  -8   53.19   11.70
  -1  -9   8   75.59   15.90
  -1  -9   8   86.09   10.40
   1  -9  -8   75.79   10.40
  -1   9   7    4.30    4.20
   1   9  -7   13.10    6.50
   1   9  -7    6.50    6.20
  -1   9   7    7.80    5.20
  -1  -9   7   12.00    3.50
   1  -9  -7    9.60    4.50
  -1  -9   7    4.90    5.20
  -1  -9   7    0.90    5.40
   1   9  -6   90.39   15.60
   1   9  -6  108.79   14.40
  -1   9   6   75.89   13.70
  -1   9   6  108.09   12.60
  -1   9   6   79.59   12.90
  -1  -9   6   89.49   13.50
  -1  -9   6   93.29   14.80
   1  -9  -6   97.39   12.00
  -1  -9   6  104.19   15.30
  -1  -9   6  104.09   10.90
  -1   9   5    8.50    5.60
   1   9  -5    8.10    4.90
   1   9  -5   17.50    7.80
  -1   9   5   13.10    5.80
   1   9  -5    9.20    5.10
  -1   9   5    3.00    4.20
  -1  -9   5    4.20    4.40
  -1  -9   5    7.30    5.00
   1  -9  -5    7.10    4.20
   1  -9  -5    9.40    4.60
  -1  -9   5   12.40    4.40
   1   9  -4   -2.20    4.50
   1   9  -4    7.30    5.40
  -1   9   4    9.70    4.40
   1   9  -4    4.90    4.30
  -1   9   4    6.70    4.10
  -1   9   4   13.00    5.40
   1  -9  -4    6.40    3.70
  -1  -9   4    6.60    4.00
  -1  -9   4    5.50    4.10
   1  -9  -4    4.40    3.50
   1   9  -3    1.90    3.50
   1   9  -3    3.40    3.60
   1   9  -3   -0.90    3.00
  -1   9   3    0.40    3.30
  -1   9   3   -4.60    2.20
  -1   9   3    1.90    2.20
  -1  -9   3   -1.30    2.80
   1  -9  -3    1.30    2.90
   1  -9  -3    1.40    2.90
  -1  -9   3    2.40    2.40
   1   9  -2  118.59   14.20
  -1   9   2  153.68   17.20
   1   9  -2  134.09   16.20
   1   9  -2  165.98   17.90
  -1   9   2  118.39   15.60
  -1   9   2  141.29   14.50
  -1  -9   2  141.39   16.00
   1  -9  -2  116.19   14.40
  -1  -9   2  113.69   12.50
   1  -9  -2  130.09   12.60
   1   9  -1    6.10    4.20
   1   9  -1    2.90    3.10
  -1   9   1   -1.80    3.70
  -1   9   1    1.80    2.80
  -1   9   1    2.50    3.10
   1   9  -1   -1.90    3.10
   1  -9  -1    4.80    3.90
   1  -9  -1   -1.20    2.10
  -1  -9   1    1.80    1.90
  -1  -9   1    2.00    3.70
  -1   9   0  154.38   15.20
  -1   9   0  179.28   18.70
   1   9   0  180.98   19.30
   1   9   0  153.68   16.90
   1   9   0  177.78   16.70
  -1   9   0  162.38   17.70
   1  -9   0  150.98   16.20
   1  -9   0  175.48   13.50
   1   9   1    3.60    3.10
   1   9   1    2.00    3.10
  -1   9  -1   -1.50    3.00
  -1   9  -1    4.10    4.00
   1   9   1   -1.30    1.80
  -1   9  -1   -1.00    2.10
  -1  -9  -1   -0.20    2.20
   1  -9   1   -0.60    1.80
   1   9   2  249.97   20.30
   1   9   2  275.37   23.40
  -1   9  -2  261.27   21.10
  -1   9  -2  283.57   23.80
  -1   9  -2  289.77   24.40
   1   9   2  244.08   22.60
  -1  -9  -2  256.37   21.30
   1  -9   2  331.47   29.10
   1  -9   2  297.57   17.10
  -1   9  -3    1.40    4.30
   1   9   3   11.60    5.40
   1   9   3    9.90    5.30
  -1   9  -3    3.30    3.60
   1   9   3   14.80    5.00
  -1   9  -3    7.60    5.00
  -1  -9  -3   13.20    4.80
   1  -9   3    8.80    4.70
  -1  -9  -3   15.30    5.10
   1  -9   3   11.80    3.50
   1   9   4  324.07   23.70
   1   9   4  325.07   26.00
  -1   9  -4  316.17   26.50
  -1   9  -4  303.27   23.50
  -1   9  -4  386.96   28.70
   1   9   4  335.27   26.60
   1  -9   4  339.07   17.60
  -1  -9  -4  327.07   23.50
   1  -9   4  298.87   27.70
   1  -9   4  305.77   25.70
  -1  -9  -4  296.37   22.00
   1   9   5   -3.20    5.00
   1   9   5   -4.70    2.40
  -1   9  -5    7.90    5.80
  -1   9  -5   -3.40    3.50
   1   9   5    1.40    4.00
  -1   9  -5   -2.20    4.40
   1  -9   5   -0.80    1.60
  -1  -9  -5    3.70    2.80
  -1  -9  -5   -0.50    2.30
   1  -9   5   -0.10    3.90
   1  -9   5    0.20    3.40
   1   9   6    7.60    3.80
  -1   9  -6    3.80    3.60
   1   9   6   22.70    6.70
  -1   9  -6   10.30    5.20
   1   9   6   10.50    5.40
  -1  -9  -6   12.00    4.80
   1  -9   6   11.60    6.90
   1  -9   6   16.40    5.40
   1  -9   6   15.00    3.80
  -1   9  -7   21.30    8.10
   1   9   7   41.30   10.70
   1   9   7   28.70    8.10
  -1   9  -7   30.30    9.20
   1  -9   7   61.39    9.70
   1  -9   7   34.00    6.00
  -1  -9  -7   55.29   12.30
  -1  -9  -7   33.80    8.00
  -1   9  -8   69.49   14.30
   1   9   8   83.09   20.20
   1   9   8   52.49   10.80
  -1  -9  -8   56.19   10.90
   1  -9   8   61.19    7.30
  -1  -9  -8   49.90   12.80
   1  -9   8   45.30   12.10
  -1  -9  -8   85.99   11.50
  -1   9  -9    8.00    5.80
  -1  -9  -9    1.00    3.50
  -1  -9  -9   -3.40    6.00
   1  -9   9    0.00    2.50
   1  -9   9   -0.80    5.90
  -1   9 -10  174.98   21.90
   1  -9  10  183.58   12.90
  -1  -9 -10  228.58   19.90
   1  -9  10  206.18   24.70
  -1  -9 -10  206.18   24.50
  -1   9 -11   98.79   17.80
  -1  -9 -11  120.19   19.20
   1  -9  11  124.99   10.90
  -1  -9 -11  114.29   15.20
   1  -9  11  164.88   20.30
  -1  10   9   -2.60    5.70
   1  10  -9    4.80    6.20
  -1 -10   9   -0.30    6.40
  -1 -10   9   -3.60    3.40
   1 -10  -9   -3.70    3.20
   1  10  -8    6.00    5.60
  -1  10   8    7.10    6.10
   1 -10  -8   16.20    6.80
  -1 -10   8   43.20    7.90
   1 -10  -8   41.90    8.90
  -1 -10   8   19.10    8.10
   1  10  -7   82.89   21.90
  -1  10   7   61.09   16.00
  -1 -10   7   81.79   20.10
  -1 -10   7   73.79   10.40
   1 -10  -7   95.99   15.80
   1 -10  -7   94.49   13.90
  -1  10   6  107.09   16.70
   1  10  -6   79.29   15.50
   1  10  -6   66.69   15.50
  -1  10   6   86.79   11.70
  -1  10   6   81.39   15.70
   1 -10  -6   72.69   12.00
  -1 -10   6  106.99   16.90
  -1 -10   6   63.59    9.90
  -1  10   5   84.69   12.50
  -1  10   5   81.19   15.10
   1  10  -5   73.49   14.80
   1  10  -5   68.59   15.20
  -1  10   5   53.19   13.30
  -1 -10   5   80.39   14.80
  -1 -10   5   67.89   10.10
   1  10  -4   49.90   12.40
   1  10  -4   34.00    8.90
  -1  10   4   20.60    8.10
  -1  10   4   39.70   10.30
   1  10  -4   29.30    9.90
  -1  10   4   40.60    9.50
   1 -10  -4   53.09   13.70
  -1 -10   4   35.10    7.70
   1 -10  -4   50.39    9.40
  -1 -10   4   21.00    8.10
   1  10  -3   89.69   13.30
  -1  10   3  104.89   16.20
   1  10  -3   88.59   15.20
  -1  10   3   96.79   13.30
  -1  10   3   79.29   14.50
   1  10  -3  110.99   16.10
   1 -10  -3  102.29   12.50
  -1 -10   3   96.79   11.70
  -1 -10   3  113.19   17.00
   1 -10  -3   90.39   13.50
   1  10  -2  349.87   26.70
   1  10  -2  452.75   31.50
  -1  10   2  400.66   30.40
   1  10  -2  429.56   32.30
  -1  10   2  384.96   26.30
  -1  10   2  333.97   41.70
  -1 -10   2  394.26   29.90
  -1 -10   2  385.96   23.40
   1 -10  -2  399.76   23.90
   1 -10  -2  390.76   27.30
  -1  10   1    0.70    4.50
   1  10  -1    2.20    4.70
  -1  10   1    1.50    3.30
  -1  10   1   -2.20    2.90
   1  10  -1   -7.50    3.40
   1  10  -1   -3.40    2.80
   1 -10  -1   -3.20    2.90
  -1 -10   1    2.00    3.40
   1 -10  -1   -0.60    2.90
  -1 -10   1   -1.60    1.90
   1  10   0   49.80   11.90
  -1  10   0   27.90    8.90
  -1  10   0   46.70   11.70
  -1  10   0   54.69   10.00
   1  10   0   52.09   11.00
   1  10   0   67.69   13.90
   1 -10   0   51.69    8.50
   1 -10   0   21.20    7.70
   1 -10   0   41.30    7.30
  -1 -10   0   43.50   10.80
   1  10   1   99.99   15.20
  -1  10  -1   90.59   15.10
   1  10   1   90.09   14.00
   1  10   1   90.59   14.10
  -1  10  -1   76.69   14.10
  -1  10  -1   77.39   12.80
   1 -10   1   87.99   10.10
   1 -10   1   87.59    9.80
  -1 -10  -1   84.19   13.50
  -1 -10  -1   99.89   12.10
   1 -10   1   90.59   14.90
   1  10   2  276.87   25.10
   1  10   2  248.68   24.50
  -1  10  -2  263.67   24.70
  -1  10  -2  263.27   24.80
   1  10   2  252.07   21.90
  -1 -10  -2  248.48   19.00
  -1 -10  -2  273.67   23.00
   1 -10   2  269.27   16.80
   1 -10   2  264.57   17.10
   1 -10   2  253.07   23.60
   1  10   3   53.89   12.00
  -1  10  -3   46.50   14.30
  -1  10  -3   54.39   12.50
  -1  10  -3   63.99   11.60
   1  10   3   33.50    9.50
   1  10   3   51.39    9.60
   1 -10   3   44.60   12.30
   1 -10   3   56.09    7.50
  -1 -10  -3   57.49   11.40
   1  10   4   11.60    5.90
  -1  10  -4    3.60    5.00
  -1  10  -4   -7.20    4.50
   1  10   4    8.50    5.60
   1  10   4    4.60    3.90
  -1  10  -4    5.80    4.90
   1 -10   4   10.50    2.70
  -1 -10  -4    6.10    4.50
   1 -10   4   -6.00    4.30
  -1  10  -5   30.00    8.60
  -1  10  -5   15.80    6.50
   1  10   5   47.70   10.30
   1  10   5   19.90    6.70
  -1  10  -5   13.70    6.50
   1 -10   5   30.50    5.70
  -1 -10  -5   34.00    8.70
   1 -10   5   22.50    9.00
  -1  10  -6   66.09   13.10
   1  10   6   21.30    7.90
   1  10   6   39.30    9.90
  -1  10  -6   74.59   17.80
   1 -10   6   49.99    6.90
   1 -10   6   54.79   14.50
  -1 -10  -6   43.30   10.40
  -1 -10  -6   40.10    9.40
  -1  10  -7   -2.50    5.20
   1  10   7  -12.40    4.50
   1 -10   7    3.90    5.50
  -1 -10  -7    3.90    4.20
  -1 -10  -7   -8.50    3.40
   1 -10   7    1.30    2.60
  -1  10  -8  443.76   35.80
   1  10   8  466.65   38.30
   1 -10   8  449.86   21.10
  -1 -10  -8  461.25   30.40
   1 -10   8  461.55   39.50
   1  10   9    8.10    5.40
  -1  10  -9   -6.40    5.70
   1 -10   9   -9.70    5.70
  -1 -10  -9    0.00    4.70
   1 -10   9    7.20    2.50
  -1  11   5    6.10    6.80
   1  11  -5    9.90    6.30
  -1 -11   5    5.90    8.80
   1 -11  -5    5.80    5.70
  -1 -11   5   12.50    8.00
   1 -11  -5    1.60    5.40
  -1 -11   5    4.10    4.20
  -1  11   4   -3.40    4.40
   1  11  -4    0.30    6.70
  -1 -11   4   -2.60    3.60
  -1 -11   4    0.60    6.10
   1 -11  -4   -1.50    4.40
  -1  11   3   27.10    7.50
  -1  11   3   54.19   13.50
   1  11  -3   59.09   13.30
   1 -11  -3   52.39   12.50
  -1 -11   3   40.70    9.30
  -1 -11   3   29.80    9.80
   1  11  -2   57.39   12.80
  -1  11   2   25.80    6.50
  -1  11   2   25.50    6.70
  -1 -11   2   16.30    7.90
  -1 -11   2   18.20    7.00
   1 -11  -2   32.90    6.90
   1 -11  -2   25.00    8.20
   1  11  -1   43.00   11.70
  -1  11   1   18.40    8.60
  -1  11   1   27.00    8.00
   1 -11  -1   34.70    8.40
  -1 -11   1   37.80    8.50
  -1 -11   1   49.50   13.00
  -1  11   0  279.87   28.20
   1  11   0  316.67   33.90
  -1  11   0  289.87   24.60
   1  11   0  305.57   33.20
  -1 -11   0  373.06   29.20
   1 -11   0  331.57   21.40
   1 -11   0  296.97   19.90
   1 -11   0  312.57   26.60
  -1 -11   0  340.97   27.50
   1  11   1    4.70    5.60
  -1  11  -1   18.80    6.00
  -1  11  -1   13.60    7.20
   1  11   1   14.10    6.00
  -1  11  -1   21.30   10.30
   1 -11   1   13.70    4.60
  -1 -11  -1    8.90    4.80
  -1 -11  -1   11.90    7.00
   1 -11   1   16.10    4.50
   1 -11   1   16.40    7.40
  -1  11  -2   11.10    6.20
   1  11   2   12.30    5.10
   1  11   2    9.00    7.50
   1 -11   2    7.00    7.10
   1 -11   2   30.10    6.70
   1 -11   2   19.80    5.30
  -1 -11  -2   15.80    7.20
  -1  11  -3    8.70    6.00
   1  11   3   -7.70    4.00
   1  11   3    4.10    8.10
   1 -11   3    3.10    3.50
   1 -11   3    2.70    3.50
  -1 -11  -3   -0.50    4.80
   1  11   4   20.20    6.40
   1  11   4    7.80    5.50
  -1  11  -4    6.70    7.10
   1 -11   4   11.20    4.50
   1 -11   4    0.60    7.40
  -1 -11  -4   14.30    7.30
   1 -11   4    2.40    3.00
  -1 -11  -4    9.60    5.70
  -1  11  -5   17.00    7.10
   1  11   5   60.89   12.00
   1  11   5   40.70   11.30
   1 -11   5   32.10    7.30
   1 -11   5   31.70   10.30
  -1 -11  -5   27.60    7.70
  -1 -11  -5   26.90    8.00
  -2   0  19    0.50    5.50
   2   0 -19    4.10    6.90
  -2   0  18  101.29   16.00
   2   0 -18  124.09   17.90
   2   0 -18  106.79   19.10
  -2   0  17   -6.60    4.80
   2   0 -17   12.70    8.10
   2   0 -17    4.40    3.50
   2   0 -17   -3.30    3.70
  -2   0  17   -1.20    4.20
   2   0 -16   96.19   14.50
  -2   0  16   74.29   14.60
  -2   0  16   59.29   12.00
   2   0 -16   81.59   13.20
  -2   0  15   -2.20    2.80
   2   0 -15    0.40    3.00
   2   0 -15    2.00    3.30
   2   0 -15   -0.60    1.70
  -2   0  15   -4.50    3.10
   2   0 -14  431.16   28.60
   2   0 -14  444.16   36.20
   2   0 -14  432.06   22.20
  -2   0  14  491.85   31.90
  -2   0  14  483.25   29.70
   2   0 -14  431.36   28.40
   2   0 -13   -1.20    1.80
  -2   0  13    2.20    3.70
  -2   0  13    0.60    2.70
   2   0 -13    2.90    2.70
   2   0 -13   -1.50    2.00
   2   0 -12  317.27   23.30
  -2   0  12  336.77   22.30
   2   0 -12  320.67   17.10
   2   0 -12  307.07   21.90
  -2   0  12  311.07   23.20
  -2   0  11    1.30    2.30
   2   0 -11    1.80    2.10
  -2   0  11    2.10    2.30
   2   0 -11   -0.40    1.20
   2   0 -11    0.10    2.30
   2   0 -10 1423.66   55.39
   2   0 -10 1508.45   47.10
   2   0 -10 1444.36   54.09
  -2   0  10 1483.85   56.49
  -2   0  10 1426.66   53.59
  -2   0   9    1.60    1.30
  -2   0   9    1.10    1.50
   2   0  -9   -1.30    1.40
   2   0  -9    0.70    1.20
   2   0  -8 3143.89   99.09
   2   0  -8 3295.67   98.49
  -2   0   8 3404.76   98.49
  -2   0   8 3088.99   98.99
   2   0  -8 3386.56   91.29
  -2   0   7    1.30    1.30
   2   0  -7    0.30    0.80
   2   0  -7    1.10    2.00
  -2   0   7   -0.40    1.00
   2   0  -7    1.00    1.10
   2   0  -6  396.46   19.10
   2   0  -6  431.56   20.20
   2   0  -6  438.86   15.30
  -2   0   6  424.86   20.20
  -2   0   6  407.16   19.20
   2   0  -5   -0.50    1.00
  -2   0   5    0.60    1.00
   2   0  -5    0.60    0.70
   2   0  -5    0.80    1.20
  -2   0   5   -0.20    0.60
  -2   0   5    0.70    0.60
  -2   0   3    0.10    0.80
   2   0  -3   -0.40    0.50
  -2   0   3   -0.20    0.40
   2   0  -3    0.70    0.80
   2   0  -3    1.70    0.80
  -2   0   2    1.80    0.90
   2   0  -2    1.30    0.70
   2   0  -2    0.70    0.40
  -2   0   2    0.80    0.50
  -2   0   2    0.80    0.50
   2   0  -2    1.30    0.50
  -2   0   1   -0.10    0.20
  -2   0   1   -0.10    0.20
  -2   0   1    0.10    0.30
   2   0  -1    0.50    0.40
   2   0  -1    0.30    0.30
  -2   0   0  237.58    9.30
  -2   0   0  287.97   11.40
   2   0   1    0.30    0.40
  -2   0  -1   -0.10    0.30
  -2   0  -1    0.50    0.70
   2   0   1   -0.40    0.50
   2   0   2 1209.08   37.70
  -2   0  -2 1210.28   37.90
  -2   0  -2 1239.48   35.60
   2   0   2 1200.08   35.50
   2   0   3   -0.70    0.60
  -2   0  -3   -0.50    0.40
  -2   0  -3   -0.20    0.80
  -2   0  -3   -0.30    0.70
   2   0   3    0.80    0.90
   2   0   5    1.30    1.00
  -2   0  -5   -1.70    0.70
  -2   0  -5   -0.50    0.60
  -2   0  -5   -0.20    1.00
   2   0   5   -0.40    1.30
   2   0   6 3091.99   95.19
   2   0   6 3584.24   95.89
  -2   0  -6 3257.57   93.79
  -2   0  -6 3187.28   95.69
  -2   0  -6 3077.99   94.89
   2   0   7   -0.20    1.30
  -2   0  -7   -0.10    1.30
   2   0   7    0.20    1.20
  -2   0  -7   -0.30    1.60
  -2   0  -7    0.60    1.10
   2   0   8 1017.90   40.60
   2   0   8 1040.80   38.80
  -2   0  -8  922.61   37.50
  -2   0  -8 1010.80   39.90
  -2   0  -8  988.30   40.10
   2   0   9    0.90    1.70
  -2   0  -9   -1.40    1.30
  -2   0  -9   -1.90    1.70
  -2   0  -9    1.90    1.60
   2   0   9    0.20    1.40
   2   0  10    1.40    1.80
  -2   0 -10    0.30    2.20
   2   0  10    2.30    2.70
  -2   0 -10    2.30    2.20
  -2   0 -10   -0.60    2.10
  -2   0 -11   -1.30    1.40
  -2   0 -11   -1.30    1.70
   2   0  11   -3.20    1.60
   2   0  11    0.10    2.00
  -2   0 -11    1.00    1.90
  -2   0 -12  572.34   31.10
  -2   0 -12  587.94   33.20
  -2   0 -12  621.44   32.40
  -2   0 -13   -0.20    2.60
  -2   0 -13    3.00    2.70
  -2   0 -13    2.20    2.10
  -2   0 -14 1072.49   51.29
  -2   0 -14 1052.79   49.00
  -2   0 -14 1024.30   46.90
  -2   0 -15   -2.30    3.10
   2   0  15    0.40    3.50
  -2   0 -15   -2.20    2.20
  -2   0 -15    4.60    4.80
  -2   0 -16  142.59   16.70
  -2   0 -16  159.58   18.30
  -2   0 -16  139.89   18.20
  -2   0 -17   -4.60    3.00
  -2   0 -18    7.90    6.30
   2   1 -19    6.20    5.00
   2  -1 -19   -1.20    5.90
  -2  -1  19   -6.70    4.50
  -2   1  18   68.59   15.40
   2   1 -18   92.79   16.40
   2  -1 -18   75.59   14.70
   2  -1 -18   64.79   15.20
  -2  -1  18   93.29   15.30
   2   1 -17  156.88   18.10
  -2   1  17  177.48   19.00
  -2   1  17  155.18   25.10
   2   1 -17  121.29   17.00
   2   1 -17  159.68   17.80
  -2  -1  17  113.29   15.90
   2  -1 -17  138.29   12.40
   2  -1 -17  187.98   21.70
   2  -1 -17  146.59   21.70
  -2   1  16  222.78   23.70
   2   1 -16  216.88   22.20
  -2   1  16  242.78   22.30
   2   1 -16  246.28   23.70
   2   1 -16  232.28   21.60
   2  -1 -16  226.78   21.80
   2  -1 -16  209.88   15.20
   2  -1 -16  232.28   22.60
  -2  -1  16  273.87   25.50
  -2  -1  16  221.68   21.00
  -2   1  15    3.90    3.50
  -2   1  15   10.10    5.00
   2   1 -15   13.20    5.80
   2   1 -15    2.20    4.40
  -2  -1  15    1.80    3.00
   2  -1 -15    8.00    3.60
   2  -1 -15    2.30    4.00
  -2  -1  15   11.10    5.30
   2  -1 -15    3.80    5.00
  -2   1  14  126.29   15.90
   2   1 -14  155.88   16.30
   2   1 -14  140.39   16.10
  -2   1  14  166.48   17.00
   2   1 -14  172.38   20.80
  -2  -1  14  178.18   18.60
   2  -1 -14  158.58   22.80
  -2  -1  14  133.09   22.60
   2  -1 -14  169.68   12.40
   2  -1 -14  171.38   17.60
   2   1 -13   69.79   11.40
  -2   1  13   77.29   11.70
  -2   1  13   78.29   11.00
   2   1 -13   50.89    9.60
   2   1 -13   65.59   10.70
   2  -1 -13   79.99   11.20
  -2  -1  13   81.69   10.90
   2  -1 -13   69.69   11.30
  -2  -1  13   65.39   11.20
   2  -1 -13   71.89    7.90
   2   1 -12  854.31   39.50
  -2   1  12  807.32   40.00
   2   1 -12  791.82   37.50
   2   1 -12  765.62   39.10
  -2   1  12  691.33   36.10
  -2  -1  12  722.83   36.00
   2  -1 -12  785.52   39.00
  -2  -1  12  746.33   39.10
   2  -1 -12  796.62   38.50
   2  -1 -12  770.72   30.50
  -2   1  11  299.57   21.60
   2   1 -11  283.57   20.90
  -2   1  11  263.77   19.20
   2   1 -11  276.57   19.40
  -2  -1  11  270.57   16.00
  -2  -1  11  281.07   20.70
   2  -1 -11  268.07   20.00
   2  -1 -11  286.87   20.20
   2  -1 -11  288.67   15.30
  -2  -1  11  279.77   19.20
   2   1 -10   37.90    7.10
  -2   1  10   32.60    6.50
   2   1 -10   33.60    6.20
   2   1 -10   31.90    7.30
  -2   1  10   24.20    6.10
   2  -1 -10   17.40    7.20
  -2  -1  10   24.90    4.60
   2  -1 -10   29.40    6.60
  -2  -1  10   22.60    5.50
   2  -1 -10   37.80    5.10
  -2  -1  10   39.80    6.80
   2   1  -9  190.08   14.20
   2   1  -9  187.58   15.30
   2   1  -9  171.48   14.00
  -2   1   9  196.58   14.60
  -2   1   9  168.88   14.30
  -2  -1   9  195.78   14.30
   2  -1  -9  182.68   10.80
  -2  -1   9  186.88   12.00
   2  -1  -9  178.38   14.20
   2  -1  -9  185.48   14.80
  -2  -1   9  189.88   15.40
  -2   1   8   -0.30    1.40
  -2   1   8    1.10    1.70
   2   1  -8    0.20    1.20
   2   1  -8    0.40    1.80
   2   1  -8   -1.00    1.40
  -2  -1   8    0.80    1.60
  -2  -1   8    0.40    1.50
   2  -1  -8    0.10    0.90
  -2  -1   8   -0.10    1.10
   2  -1  -8    1.80    1.90
   2  -1  -8    0.30    1.20
  -2   1   7  106.69    9.60
   2   1  -7  105.09    9.60
   2   1  -7  153.38   14.40
  -2   1   7  106.39   10.00
   2   1  -7  100.79    9.20
   2  -1  -7  103.79    8.00
  -2  -1   7  110.59    9.60
  -2  -1   7  104.49    9.90
  -2  -1   7  110.39    8.00
   2   1  -6 6287.97  174.28
   2   1  -6 6293.97  173.78
  -2   1   6 6313.37  175.28
   2   1  -6 6249.77  175.68
   2  -1  -6 6294.27  167.48
   2  -1  -6 6226.48  174.68
  -2  -1   6 6330.07  173.78
   2  -1  -6 6823.52  175.28
  -2  -1   6 6515.25  170.28
  -2  -1   6 6452.65  176.08
  -2   1   5 1275.37   44.30
   2   1  -5 1485.75   45.70
  -2   1   5 1385.66   45.60
   2   1  -5 1407.76   44.90
   2   1  -5 1334.77   45.90
  -2  -1   5 1374.66   44.80
   2  -1  -5 1376.06   45.00
  -2  -1   5 1468.15   42.20
   2  -1  -5 1386.06   45.30
  -2  -1   5 1573.54   47.10
   2   1  -4 1260.57   41.10
   2   1  -4 1353.36   42.50
  -2   1   4 1355.56   41.90
   2   1  -4 1373.06   41.50
  -2   1   4 1322.37   41.30
  -2  -1   4 1405.06   41.80
  -2  -1   4 1235.78   41.40
   2  -1  -4 1294.37   41.30
   2  -1  -4 1338.47   41.70
  -2  -1   4 1290.67   42.00
  -2   1   3  446.06   16.10
  -2   1   3  384.36   15.60
   2   1  -3  426.26   16.60
   2   1  -3  413.06   15.90
   2   1  -3  405.96   15.90
  -2  -1   3  371.56   15.70
   2  -1  -3  373.16   15.40
   2  -1  -3  394.86   15.60
  -2  -1   3  420.86   16.40
  -2  -1   3  437.56   16.20
   2   1  -2 4043.50  114.99
   2   1  -2 4119.89  114.99
  -2   1   2 4851.31  114.79
  -2  -1   2 4224.38  115.09
  -2  -1   2 4608.34  115.39
   2  -1  -2 4006.90  113.99
   2   1  -1  409.76   14.30
   2   1  -1  388.06   14.70
  -2   1   1  445.16   13.60
  -2   1   1  353.36   11.60
  -2   1   1  414.36   13.10
   2  -1  -1  411.86   13.40
   2  -1  -1  432.96   14.40
   2  -1  -1  452.55   13.30
  -2  -1   1  408.26   14.20
  -2  -1   1  424.16   14.70
   2   1   0  142.89    6.60
  -2   1   0  152.78    4.90
  -2   1   0  143.29    5.90
   2   1   0  167.28    7.10
   2   1   0  161.28    8.80
   2  -1   0  146.29    5.40
   2  -1   0  156.88    7.90
   2  -1   0  142.19    5.80
  -2   1  -1   21.90    3.10
   2   1   1   20.00    2.40
   2   1   1   23.20    3.00
  -2   1  -1   20.10    1.40
  -2   1  -1   20.10    2.20
  -2  -1  -1   19.00    2.40
   2  -1   1   20.70    3.10
   2  -1   1   20.20    2.60
  -2  -1  -1   22.80    2.90
  -2   1  -2 4698.73  130.79
  -2   1  -2 5111.39  134.09
   2   1   2 4924.71  131.39
   2  -1   2 4937.81  130.79
  -2  -1  -2 4860.01  131.19
   2  -1   2 4993.20  134.39
  -2  -1  -2 4976.60  133.19
  -2   1  -3    3.40    1.60
   2   1   3    2.10    1.10
  -2   1  -3    4.20    1.90
   2  -1   3    1.40    1.20
   2  -1   3    3.00    1.20
   2  -1   3    4.30    1.30
  -2  -1  -3    2.30    1.10
  -2   1  -4  754.02   27.20
  -2   1  -4  758.32   28.60
  -2   1  -4  742.93   24.80
   2   1   4  720.83   27.10
  -2  -1  -4  721.83   26.90
  -2  -1  -4  735.73   26.90
   2  -1   4  723.13   26.80
   2  -1   4  709.23   24.50
   2  -1   4  774.42   29.10
   2   1   5  430.86   20.30
  -2   1  -5  463.55   21.90
  -2   1  -5  490.55   21.90
  -2   1  -5  469.05   18.70
  -2  -1  -5  437.36   21.80
   2  -1   5  438.46   21.50
   2  -1   5  466.85   20.80
  -2  -1  -5  455.85   20.30
   2  -1   5  484.45   18.80
  -2   1  -6 4115.89  117.79
   2   1   6 4086.89  117.19
  -2   1  -6 4077.19  116.99
  -2   1  -6 4094.99  113.79
   2  -1   6 4135.69  118.49
  -2  -1  -6 4073.49  116.29
   2  -1   6 3822.32  116.29
   2  -1   6 3965.80  113.19
  -2  -1  -6 4104.89  116.89
  -2  -1  -6 4096.89  117.09
   2   1   7  371.86   20.10
  -2   1  -7  347.67   17.50
  -2   1  -7  336.17   19.10
  -2   1  -7  317.87   18.90
  -2  -1  -7  297.47   18.20
   2  -1   7  369.36   20.30
  -2  -1  -7  343.87   18.80
  -2  -1  -7  320.07   18.60
   2  -1   7  334.47   17.20
  -2   1  -8 1271.17   44.60
  -2   1  -8 1275.17   47.70
  -2   1  -8 1249.38   46.80
   2   1   8 1221.78   47.30
  -2  -1  -8 1238.38   46.10
   2  -1   8 1255.47   47.50
   2  -1   8 1165.58   46.60
  -2  -1  -8 1263.87   46.90
   2  -1   8 1277.57   44.40
  -2  -1  -8 1236.88   47.00
   2   1   9  500.65   33.40
  -2   1  -9  460.95   26.00
  -2   1  -9  493.45   25.80
  -2   1  -9  469.25   23.90
   2  -1   9  453.15   34.60
  -2  -1  -9  487.75   25.50
   2  -1   9  467.15   23.80
  -2  -1  -9  477.65   26.10
   2  -1   9  495.65   26.10
  -2  -1  -9  494.45   25.70
  -2   1 -10  723.43   35.30
  -2   1 -10  753.12   34.50
  -2   1 -10  772.12   33.60
   2   1  10  742.33   36.10
   2  -1  10  783.62   35.30
   2  -1  10  671.33   34.60
  -2  -1 -10  683.53   34.40
   2  -1  10  687.83   31.90
  -2  -1 -10  735.83   34.20
  -2  -1 -10  691.43   33.50
   2   1  11  132.89   15.00
  -2   1 -11  146.69   14.20
  -2   1 -11  152.28   15.40
  -2   1 -11  143.29   13.40
   2  -1  11  158.28   16.10
  -2  -1 -11  154.58   14.60
  -2  -1 -11  150.28   15.00
   2  -1  11  137.69   12.80
  -2  -1 -11  130.59   13.80
  -2   1 -12   67.49   13.10
   2   1  12   72.99   12.20
  -2   1 -12   85.19   10.90
  -2   1 -12   89.19   12.20
  -2  -1 -12   77.59   11.10
  -2  -1 -12   63.79   10.70
  -2  -1 -12   57.39   10.00
   2  -1  12  103.99   11.50
  -2   1 -13    1.70    3.40
  -2   1 -13    2.90    2.90
  -2   1 -13    2.60    3.60
  -2  -1 -13    3.60    3.70
  -2  -1 -13   11.20    4.40
  -2  -1 -13    2.90    3.40
   2  -1  13    5.10    4.00
  -2   1 -14    5.40    3.00
  -2   1 -14    4.20    3.00
  -2   1 -14    0.60    3.60
  -2  -1 -14    2.20    3.70
  -2  -1 -14    8.70    4.50
  -2  -1 -14    7.40    3.80
  -2   1 -15   -2.60    2.60
  -2   1 -15    0.20    2.00
  -2   1 -15    2.70    2.50
   2   1  15   -6.40    3.50
  -2  -1 -15    6.50    4.50
   2  -1  15   -6.40    3.40
  -2  -1 -15    0.60    3.20
  -2  -1 -15    3.60    4.10
  -2   1 -16   62.49   12.00
  -2   1 -16   34.90   10.10
  -2   1 -16   55.99   10.80
  -2  -1 -16   62.49   13.00
  -2  -1 -16   70.19   11.60
  -2  -1 -16   55.69   11.20
  -2   1 -17    4.10    2.80
  -2   1 -17    1.00    8.40
  -2  -1 -17    0.20    6.00
  -2  -1 -17    0.80    5.20
  -2   1 -18  265.47   27.60
  -2  -1 -18  261.77   27.50
   2   2 -18  473.15   41.50
  -2  -2  18  518.25   34.40
   2  -2 -18  437.66   35.40
   2  -2 -18  427.56   23.20
   2   2 -17   60.99   12.50
  -2   2  17   55.09   12.20
   2   2 -17   44.50   10.70
   2   2 -17   36.00    9.60
  -2  -2  17   44.90   11.30
   2  -2 -17   41.50    8.10
   2  -2 -17   84.09   12.40
   2   2 -16  272.57   24.50
  -2   2  16  243.78   22.70
   2   2 -16  238.08   23.30
  -2   2  16  261.77   25.10
   2   2 -16  270.77   26.50
   2  -2 -16  227.68   23.00
  -2  -2  16  239.28   24.10
  -2  -2  16  264.17   22.40
   2  -2 -16  234.08   23.10
   2  -2 -16  247.98   17.10
   2   2 -15    7.40    3.90
  -2   2  15    4.90    3.30
   2   2 -15   -2.50    2.80
  -2   2  15    0.20    3.90
   2  -2 -15   -2.40    2.80
  -2  -2  15    2.40    2.80
   2  -2 -15    1.10    2.60
  -2  -2  15    3.10    4.00
   2  -2 -15   -1.70    2.40
  -2   2  14    4.20    2.60
   2   2 -14    1.40    2.40
   2   2 -14    0.30    2.90
  -2   2  14   -0.20    3.00
   2   2 -14    3.40    2.60
   2  -2 -14   -1.20    2.20
  -2  -2  14    0.20    2.30
   2  -2 -14   -0.50    3.40
  -2  -2  14   -7.20    3.00
  -2  -2  14   -3.10    1.90
   2   2 -13    7.20    3.60
   2   2 -13   18.60    6.90
  -2   2  13   11.50    4.10
   2   2 -13    6.80    3.10
   2  -2 -13    7.30    4.70
  -2  -2  13    8.50    4.70
   2  -2 -13   20.20    4.50
  -2  -2  13   20.40    5.40
  -2  -2  13   14.30    4.30
   2   2 -12  583.54   33.70
  -2   2  12  599.44   33.80
  -2   2  12  619.04   32.70
   2   2 -12  508.65   31.00
   2   2 -12  557.94   30.20
   2  -2 -12  544.25   31.60
  -2  -2  12  578.14   30.20
   2  -2 -12  569.24   32.30
   2  -2 -12  583.14   25.60
  -2  -2  12  592.64   33.60
  -2  -2  12  586.64   28.50
   2   2 -11   10.50    3.60
   2   2 -11   12.70    4.30
   2   2 -11   11.70    4.60
  -2   2  11   15.00    5.00
  -2   2  11    7.30    3.00
   2  -2 -11   19.00    4.50
  -2  -2  11   11.80    3.80
   2  -2 -11   20.90    5.80
  -2  -2  11   25.90    5.60
   2  -2 -11   15.10    5.10
  -2  -2  11   26.80    7.00
   2   2 -10  217.38   18.10
   2   2 -10  234.48   18.40
  -2   2  10  232.08   18.30
   2   2 -10  224.78   16.30
  -2   2  10  205.68   16.40
  -2  -2  10  217.98   15.20
  -2  -2  10  238.38   19.70
   2  -2 -10  220.88   13.10
   2  -2 -10  322.57   25.40
   2  -2 -10  224.58   17.30
  -2  -2  10  229.58   16.60
   2   2  -9  172.68   14.90
  -2   2   9  164.28   13.60
   2   2  -9  162.58   13.10
  -2   2   9  157.58   14.20
   2   2  -9  155.58   13.80
  -2  -2   9  151.88   12.60
   2  -2  -9  156.78   13.50
   2  -2  -9  172.98   10.80
  -2  -2   9  167.88   14.70
  -2  -2   9  173.38   12.60
   2   2  -8  765.92   31.00
  -2   2   8  752.82   31.90
  -2   2   8  702.53   32.30
   2   2  -8  714.43   32.10
   2   2  -8  752.32   33.60
  -2  -2   8  698.03   30.10
  -2  -2   8  728.63   29.40
   2  -2  -8  695.43   31.70
  -2  -2   8  720.03   32.70
   2  -2  -8  724.23   31.60
   2   2  -7  767.82   32.50
  -2   2   7  648.74   29.40
  -2   2   7  753.72   31.60
   2   2  -7  742.63   29.50
   2   2  -7  706.23   30.60
   2  -2  -7  723.03   30.80
  -2  -2   7  740.83   28.70
  -2  -2   7  717.73   31.40
   2  -2  -7  719.93   30.30
  -2  -2   7  756.32   29.80
  -2   2   6    2.00    1.80
   2   2  -6    0.10    0.80
   2   2  -6   -0.10    0.90
  -2   2   6    0.80    1.00
   2  -2  -6   -1.10    0.90
  -2  -2   6   -1.80    0.70
  -2  -2   6   -0.90    1.20
  -2  -2   6   -0.40    0.80
   2  -2  -6    0.00    0.70
  -2   2   5   23.00    4.20
   2   2  -5   24.30    4.40
   2   2  -5   24.00    4.00
   2   2  -5   22.30    4.30
  -2   2   5   34.40    4.80
  -2  -2   5   19.70    3.70
  -2  -2   5   38.20    6.80
  -2  -2   5   24.20    4.60
   2  -2  -5   21.30    3.80
   2  -2  -5   24.70    4.30
  -2   2   4    0.60    0.90
   2   2  -4    1.30    1.40
  -2   2   4    0.20    0.70
   2   2  -4    0.70    1.00
   2   2  -4    0.30    0.90
   2  -2  -4    0.10    0.90
   2  -2  -4    0.90    0.60
  -2  -2   4    1.10    1.10
  -2  -2   4    0.70    0.90
   2  -2  -4   -0.60    0.60
  -2  -2   4   -0.10    0.90
  -2   2   3  864.31   28.20
   2   2  -3  837.62   28.50
  -2   2   3  821.62   28.80
   2   2  -3  845.22   29.60
   2  -2  -3  808.32   28.60
   2  -2  -3  872.11   28.30
   2  -2  -3  873.31   24.80
  -2  -2   3  888.71   30.30
  -2  -2   3  810.32   28.20
   2   2  -2 1390.26   43.30
  -2   2   2 1241.38   44.20
  -2   2   2 1519.65   41.30
  -2   2   2 1403.36   38.70
   2   2  -2 1386.66   43.20
  -2  -2   2 1448.96   43.50
  -2  -2   2 1461.85   42.80
   2  -2  -2 1462.55   42.60
  -2  -2   2 1319.67   43.10
   2  -2  -2 1429.96   41.00
   2  -2  -2 1380.56   38.60
  -2   2   1  692.43   19.70
  -2   2   1  567.64   21.00
  -2   2   1  605.14   19.20
   2   2  -1  616.84   22.30
   2   2  -1  647.54   22.60
   2  -2  -1  635.24   21.80
   2  -2  -1  608.64   19.20
  -2  -2   1  616.44   22.40
  -2  -2   1  654.53   22.50
   2  -2  -1  647.14   19.70
  -2   2  -1   25.70    3.40
   2   2   1   19.20    3.10
  -2   2  -1   23.00    3.10
   2   2   1   19.10    3.00
  -2  -2  -1   21.40    3.20
   2  -2   1   23.70    2.90
  -2   2  -2 1151.88   36.40
  -2   2  -2 1156.58   38.90
   2   2   2 1156.78   37.70
  -2   2  -2 1230.58   38.30
   2   2   2 1209.78   37.30
  -2  -2  -2 1196.58   37.50
   2  -2   2 1155.68   31.40
   2  -2   2 1099.99   35.90
   2  -2   2 1075.49   38.60
  -2  -2  -2 1082.89   36.50
  -2   2  -3  692.53   26.50
  -2   2  -3  635.64   24.30
  -2   2  -3  659.63   20.30
   2   2   3  653.13   24.70
   2  -2   3  653.53   20.10
  -2  -2  -3  627.64   24.70
   2  -2   3  621.04   23.80
   2  -2   3  649.43   26.70
  -2  -2  -3  665.33   24.80
  -2   2  -4  790.22   30.60
   2   2   4  746.03   29.10
  -2   2  -4  768.62   29.20
  -2   2  -4  780.72   25.20
  -2  -2  -4  750.72   29.30
   2  -2   4  784.82   28.90
  -2  -2  -4  783.72   29.20
   2  -2   4  833.92   31.90
   2  -2   4  760.62   24.90
  -2   2  -5    1.60    1.60
  -2   2  -5   -0.20    1.00
   2   2   5    0.00    1.10
  -2   2  -5    0.10    1.00
   2  -2   5   -0.30    2.10
   2  -2   5    2.30    1.60
  -2  -2  -5    1.80    1.50
  -2  -2  -5   -0.40    0.90
  -2  -2  -5    2.10    1.70
   2  -2   5    1.20    0.90
  -2   2  -6  508.95   24.80
   2   2   6  531.75   25.00
  -2   2  -6  523.65   21.40
  -2   2  -6  578.54   25.70
  -2  -2  -6  531.45   24.40
  -2  -2  -6  498.25   24.00
   2  -2   6  540.45   21.30
   2  -2   6  508.45   24.20
   2  -2   6  558.74   26.70
  -2   2  -7   72.39    8.60
  -2   2  -7   54.79    7.40
   2   2   7   61.49    8.10
  -2   2  -7   61.99    6.70
   2  -2   7   61.69    6.60
  -2  -2  -7   63.99    8.00
   2  -2   7   57.19    8.30
   2  -2   7   60.09    7.80
  -2  -2  -7   70.49    8.20
  -2   2  -8    7.10    3.00
  -2   2  -8    6.30    2.90
  -2   2  -8    5.90    2.20
   2   2   8    0.70    2.20
   2  -2   8    4.50    2.90
  -2  -2  -8   -0.20    2.00
   2  -2   8   14.50    3.70
  -2  -2  -8    6.00    2.80
   2  -2   8    5.50    2.80
   2   2   9  292.87   20.20
  -2   2  -9  267.67   19.30
  -2   2  -9  299.07   17.70
  -2   2  -9  274.77   18.80
   2  -2   9  311.87   20.90
  -2  -2  -9  278.57   18.90
  -2  -2  -9  276.07   18.60
   2  -2   9  263.77   16.30
  -2  -2  -9  268.97   19.00
   2  -2   9  300.77   20.10
  -2   2 -10   12.50    4.20
   2   2  10   12.50    4.70
  -2   2 -10   11.30    4.80
  -2   2 -10    9.00    3.60
   2  -2  10    8.30    3.20
  -2  -2 -10    9.30    4.10
   2  -2  10   15.90    4.40
   2  -2  10   10.30    4.50
  -2  -2 -10   13.70    5.00
   2   2  11  337.77   24.00
  -2   2 -11  333.77   25.10
  -2   2 -11  314.87   22.60
  -2   2 -11  325.67   23.60
   2  -2  11  334.77   23.30
  -2  -2 -11  338.37   22.50
  -2  -2 -11  344.07   23.50
   2  -2  11  355.56   21.00
  -2  -2 -11  273.67   21.30
   2  -2  11  364.06   24.40
  -2   2 -12  931.51   40.90
  -2   2 -12  962.60   43.00
   2   2  12  928.71   46.10
  -2   2 -12  930.91   54.89
   2  -2  12  933.51   43.80
  -2  -2 -12  898.61   45.30
   2  -2  12  923.71   40.40
  -2  -2 -12  934.81   43.00
  -2  -2 -12  930.81   43.90
  -2   2 -13   49.10    9.50
  -2   2 -13   23.40    6.50
  -2   2 -13   47.80    9.50
  -2  -2 -13   40.80    8.20
   2  -2  13   41.60    8.10
  -2  -2 -13   45.70   10.00
  -2  -2 -13   53.59   10.10
   2  -2  13   44.50    9.00
   2   2  14  277.87   24.70
  -2   2 -14  291.47   23.00
  -2   2 -14  366.16   27.60
  -2   2 -14  325.47   23.10
  -2  -2 -14  291.67   23.00
   2  -2  14  321.47   23.00
  -2  -2 -14  367.86   27.40
  -2   2 -15  124.69   17.60
   2   2  15  110.09   16.40
  -2   2 -15  109.69   17.20
  -2   2 -15  131.69   15.90
  -2   2 -15  115.09   14.70
   2  -2  15  162.68   16.70
   2  -2  15  133.79   17.50
  -2  -2 -15  120.79   15.70
  -2  -2 -15  101.79   15.70
  -2  -2 -15  125.69   15.90
  -2   2 -16  222.98   22.20
  -2   2 -16  237.38   21.00
  -2  -2 -16  187.68   19.70
  -2  -2 -16  222.08   22.90
  -2   2 -17    0.50    3.80
  -2   2 -17   -0.80    5.20
  -2  -2 -17   10.80    5.00
  -2  -2 -17    8.80    6.10
  -2   2 -18   58.49   13.60
  -2  -2 -18   69.29   16.10
   2   3 -18  362.76   30.40
   2  -3 -18  302.77   19.60
  -2  -3  18  299.57   26.70
   2  -3 -18  331.77   46.60
   2   3 -17   84.29   15.70
   2   3 -17   87.69   13.50
   2  -3 -17   85.69   15.40
  -2  -3  17   71.89   13.30
   2  -3 -17   68.09    9.80
  -2   3  16  291.97   27.70
   2   3 -16  301.27   34.40
   2   3 -16  276.27   25.60
   2   3 -16  288.57   25.60
   2  -3 -16  295.17   19.30
  -2  -3  16  270.87   26.60
   2  -3 -16  303.37   26.50
  -2  -3  16  301.07   21.60
  -2  -3  16  267.17   22.80
   2   3 -15   22.00    7.80
   2   3 -15    4.90    4.30
   2   3 -15   12.70    4.90
  -2  -3  15    1.40    3.00
  -2  -3  15    8.00    5.00
  -2  -3  15   14.30    5.30
   2  -3 -15    0.50    3.40
   2  -3 -15    4.40    3.50
   2  -3 -15    8.70    5.30
   2   3 -14  125.29   14.00
  -2   3  14  138.79   16.20
  -2   3  14  112.19   15.60
   2   3 -14  135.09   17.40
  -2  -3  14  126.99   14.00
  -2  -3  14  128.19   14.50
  -2  -3  14  137.29   16.20
   2  -3 -14  125.09   16.00
   2  -3 -14  134.39   12.20
   2   3 -13   48.40    7.90
  -2   3  13   50.29   10.70
   2   3 -13   18.60    6.40
  -2   3  13   35.10    8.40
   2   3 -13   26.10   11.30
  -2  -3  13   15.40    5.20
  -2  -3  13   22.00    7.10
   2  -3 -13   24.50    6.10
  -2  -3  13   29.40    7.60
   2  -3 -13   23.60    7.50
  -2   3  12  551.84   31.10
  -2   3  12  463.15   30.50
   2   3 -12  518.75   28.40
   2   3 -12  534.55   32.40
   2   3 -12  553.14   32.30
  -2  -3  12  486.95   30.80
  -2  -3  12  475.95   27.40
  -2  -3  12  527.15   28.60
   2  -3 -12  511.75   30.70
   2  -3 -12  469.85   23.90
   2  -3 -12  536.55   42.90
   2   3 -11   73.79   10.40
  -2   3  11   59.59    9.90
  -2   3  11   58.79    9.00
   2   3 -11   64.79   10.80
   2   3 -11   52.49    8.20
  -2  -3  11   55.79    8.30
  -2  -3  11   57.09    9.10
  -2  -3  11   59.19    8.50
   2  -3 -11   60.89    7.50
   2  -3 -11   52.99    9.80
   2  -3 -11   54.69    9.50
   2   3 -10   48.00    7.60
   2   3 -10   41.10    7.90
  -2   3  10   54.79    8.70
   2   3 -10   40.50    8.20
  -2   3  10   49.20   14.30
   2  -3 -10   40.40    7.90
  -2  -3  10   46.20    7.50
   2  -3 -10   51.19    8.90
  -2  -3  10   39.90    7.50
  -2   3   9   29.90    6.10
   2   3  -9   23.50    5.30
   2   3  -9   40.80    7.70
  -2   3   9   33.70    6.80
   2  -3  -9   31.40    5.40
  -2  -3   9   30.40    6.20
  -2  -3   9   28.30    6.20
   2  -3  -9   35.40    7.30
  -2  -3   9   29.00    5.90
   2  -3  -9   34.40    8.50
   2   3  -8   86.29    8.90
  -2   3   8   82.99    9.90
   2   3  -8   79.09    9.80
  -2   3   8   83.39    9.30
   2   3  -8   95.69   11.10
  -2  -3   8   81.39    8.80
   2  -3  -8   85.29    9.50
   2  -3  -8   83.69    7.70
  -2  -3   8   80.69    9.70
   2  -3  -8   63.49    8.60
  -2  -3   8   80.89    9.00
   2   3  -7   -0.80    0.90
  -2   3   7   -0.50    1.20
   2   3  -7    0.50    1.30
   2   3  -7   -0.30    1.80
  -2   3   7    0.00    1.70
   2  -3  -7   -0.70    0.70
  -2  -3   7   -0.90    1.10
   2  -3  -7    0.10    1.60
   2  -3  -7    0.70    1.30
  -2  -3   7   -0.70    1.20
  -2  -3   7   -0.60    1.10
  -2   3   6   37.10    5.60
   2   3  -6   28.80    5.90
   2   3  -6   33.80    5.00
   2   3  -6   36.70    6.00
  -2   3   6   50.09    8.90
  -2  -3   6   38.60    8.80
   2  -3  -6   39.30    6.10
  -2  -3   6   43.00    6.50
   2  -3  -6   38.70    4.50
   2  -3  -6   38.70    5.90
  -2  -3   6   30.30    6.00
   2   3  -5   70.49    8.10
  -2   3   5   80.39    8.10
  -2   3   5   75.69    7.60
   2   3  -5   73.49    7.00
   2  -3  -5   78.29    7.90
  -2  -3   5   71.19    7.00
  -2  -3   5   81.89    8.30
   2  -3  -5   82.49    7.80
  -2  -3   5   73.39    8.60
   2  -3  -5   70.59    5.60
  -2   3   4   76.39    7.00
   2   3  -4   85.99    8.50
  -2   3   4   83.09    7.70
   2   3  -4   92.39    7.40
   2  -3  -4   93.69    6.00
  -2  -3   4   94.39    7.60
  -2  -3   4   83.69    8.40
  -2  -3   4  104.79    9.10
   2  -3  -4  100.99    7.80
  -2   3   3   -0.30    0.60
   2   3  -3    6.60    2.30
  -2   3   3   -0.90    0.80
   2   3  -3   -1.20    0.70
   2  -3  -3    0.90    0.80
  -2  -3   3    0.30    0.70
  -2  -3   3    0.60    1.20
  -2  -3   3   -0.50    0.70
   2  -3  -3    0.60    0.80
   2  -3  -3    0.10    0.50
  -2   3   2 5586.04  157.68
   2   3  -2 5780.02  159.48
  -2   3   2 5833.72  153.88
   2  -3  -2 5959.70  158.78
  -2  -3   2 5827.42  159.48
  -2  -3   2 6039.90  157.58
   2  -3  -2 5779.22  153.98
   2  -3  -2 5618.04  154.88
  -2  -3   2 6024.60  159.48
  -2   3   1  152.58    8.10
   2   3  -1  152.18    9.90
   2   3  -1  131.69    9.60
  -2   3   1  150.38    9.50
  -2   3   1  162.78    9.80
  -2  -3   1  154.28   10.00
   2  -3  -1  156.08    8.40
  -2  -3   1  148.49    9.90
   2  -3  -1  156.48    7.60
   2   3   0 2277.07   65.89
  -2   3   0 2204.28   65.29
   2   3   0 2307.07   65.59
  -2   3   0 2354.06   63.39
  -2   3   0 2145.69   64.39
   2   3   0 2210.48   66.09
  -2  -3   0 2169.58   64.99
   2  -3   0 1835.52   62.39
   2   3   1  130.09    9.20
  -2   3  -1  124.29    8.50
   2   3   1  142.19    9.70
  -2   3  -1  140.29    9.30
   2   3   1  132.99    9.40
   2  -3   1  167.18   10.10
   2  -3   1  143.69    5.70
   2  -3   1  122.79    8.60
  -2  -3  -1  129.79    9.10
  -2  -3  -1  143.89   10.10
  -2   3  -2 2337.57   72.29
   2   3   2 2442.26   72.59
  -2   3  -2 2413.76   72.09
   2   3   2 2592.84   73.29
  -2  -3  -2 2396.16   72.99
  -2  -3  -2 2451.05   72.29
   2  -3   2 2429.26   64.89
   2  -3   2 2416.86   71.69
   2  -3   2 2490.85   75.39
   2   3   3   87.69    8.00
  -2   3  -3   92.39    5.00
   2   3   3   89.49    8.20
  -2   3  -3   86.49    7.70
   2  -3   3   92.89    7.80
   2  -3   3   85.99    4.80
  -2  -3  -3   84.09    7.70
  -2  -3  -3   90.69    8.20
  -2   3  -4   81.49    8.10
  -2   3  -4   95.79    9.30
  -2   3  -4   72.29    5.10
   2  -3   4   84.39    5.40
   2  -3   4   80.69    9.00
  -2  -3  -4   66.09    7.50
   2  -3   4   68.49    7.30
  -2  -3  -4   90.89    9.80
  -2   3  -5   45.00    6.30
   2   3   5   55.19    7.10
  -2   3  -5   43.80    4.50
  -2   3  -5   43.90    6.90
   2  -3   5   49.00    7.40
  -2  -3  -5   38.90    6.10
   2  -3   5   52.79    6.60
  -2  -3  -5   48.80    6.60
   2  -3   5   50.59    4.70
  -2  -3  -5   48.30    6.50
  -2   3  -6   44.60    5.00
  -2   3  -6   47.60    7.40
   2   3   6   42.30    6.50
  -2   3  -6   34.40    6.30
  -2  -3  -6   47.30    6.70
   2  -3   6   45.20    7.40
   2  -3   6   49.10    5.10
   2  -3   6   43.00    6.40
  -2  -3  -6   46.80    6.80
  -2  -3  -6   45.70    6.90
  -2   3  -7   -1.70    1.30
  -2   3  -7   -0.90    1.40
  -2   3  -7    2.10    1.70
   2   3   7    0.90    2.10
   2  -3   7   -0.30    1.30
  -2  -3  -7    0.20    1.60
  -2  -3  -7   -1.00    1.20
  -2  -3  -7    0.50    1.60
   2  -3   7    0.50    1.90
   2  -3   7    0.30    0.70
   2   3   8  391.06   31.50
  -2   3  -8  493.05   29.00
  -2   3  -8  535.95   28.00
  -2   3  -8  502.25   22.40
  -2  -3  -8  500.05   26.50
  -2  -3  -8  529.45   27.70
   2  -3   8  498.45   28.30
   2  -3   8  470.85   21.70
   2  -3   8  453.85   25.60
  -2  -3  -8  485.45   25.90
  -2   3  -9   25.60    5.30
   2   3   9   30.10    7.00
  -2   3  -9   31.60    7.30
  -2   3  -9   34.50    7.00
  -2  -3  -9   38.80    7.20
   2  -3   9   18.70    6.30
  -2  -3  -9   23.50    6.10
   2  -3   9   25.30    6.70
  -2  -3  -9   26.70    6.30
   2  -3   9   28.00    5.30
  -2   3 -10  905.11   42.40
  -2   3 -10  902.41   43.70
   2   3  10  824.22   41.30
  -2   3 -10  919.01   36.80
  -2  -3 -10  850.41   40.60
  -2  -3 -10  955.70   42.00
   2  -3  10  924.41   43.20
  -2  -3 -10  895.71   41.10
   2  -3  10  883.01   36.10
   2  -3  10  873.61   41.00
  -2   3 -11   54.19   10.20
  -2   3 -11   42.20    8.40
   2   3  11   56.09   10.00
  -2   3 -11   51.19    7.90
  -2  -3 -11   39.00    8.20
  -2  -3 -11   52.79    9.50
  -2  -3 -11   47.70    8.70
   2  -3  11   39.10    8.40
   2  -3  11   50.49    7.70
  -2  -3 -11   45.90    9.20
  -2   3 -12   17.00    5.70
   2   3  12   17.20    6.70
  -2   3 -12   19.40    4.90
   2  -3  12   14.90    5.40
  -2  -3 -12   28.50    7.10
  -2  -3 -12   17.40    6.60
   2  -3  12   11.20    4.20
  -2  -3 -12   20.30    6.90
  -2   3 -13    9.70    3.60
   2   3  13    6.00    3.90
  -2   3 -13   -0.50    3.50
  -2   3 -13   -1.80    2.80
  -2  -3 -13    4.50    4.70
  -2  -3 -13    4.50    2.90
   2  -3  13   -2.30    3.20
  -2  -3 -13    5.60    4.40
  -2  -3 -13   -0.70    2.50
  -2   3 -14    0.50    4.50
  -2   3 -14   -3.30    2.80
  -2   3 -14   -3.20    3.60
   2   3  14   -2.90    3.70
   2  -3  14    6.60    4.30
  -2  -3 -14   -0.50    2.70
   2  -3  14   -0.20    3.90
  -2  -3 -14    0.20    4.60
  -2  -3 -14    5.90    4.50
  -2  -3 -14   -0.10    2.70
   2  -3  14    6.40    3.20
  -2   3 -15   62.79   13.20
  -2   3 -15   91.29   11.30
  -2   3 -15   80.99   21.80
  -2  -3 -15   49.40   11.70
  -2  -3 -15   37.30   14.00
   2  -3  15   64.19   11.10
  -2  -3 -15   58.49   11.60
   2  -3  15   42.90   11.70
  -2  -3 -15   66.59   11.90
  -2   3 -16    5.70    5.00
  -2   3 -16    3.10    6.60
  -2  -3 -16    1.80    4.10
  -2  -3 -16    1.80    5.80
  -2  -3 -16    4.00    3.00
  -2   3 -17   47.30   11.90
  -2   3 -17   47.50   10.60
  -2  -3 -17   76.79   12.30
  -2  -3 -17   36.90    9.90
   2   4 -18  638.54   45.00
   2  -4 -18  604.34   36.90
   2  -4 -18  570.74   29.80
  -2  -4  18  642.64   38.90
  -2  -4  18  645.84   37.80
   2  -4 -18  590.94   42.30
   2   4 -17   52.09   15.00
  -2  -4  17   33.20    8.90
   2  -4 -17   37.90    9.10
  -2  -4  17   41.40    9.90
   2  -4 -17   23.30    7.60
   2  -4 -17   23.90    8.50
   2   4 -16   10.70    6.80
   2   4 -16    8.30    5.40
   2  -4 -16   -1.90    4.30
   2  -4 -16   -1.50    3.80
  -2  -4  16    0.30    4.30
  -2  -4  16   -3.30    2.60
   2   4 -15   19.10    6.30
   2   4 -15   47.80   10.50
  -2   4  15   17.80    6.70
   2   4 -15   17.40    6.90
  -2  -4  15   20.30    6.10
   2  -4 -15   14.30    5.70
   2  -4 -15   14.00    5.70
   2  -4 -15    7.50    4.60
  -2  -4  15   15.40    6.50
   2  -4 -15   22.20    5.90
  -2  -4  15   20.10    5.60
  -2   4  14   -1.40    3.00
   2   4 -14    0.60    2.90
   2   4 -14    3.30    5.00
   2   4 -14    0.70    2.70
   2  -4 -14   -1.30    3.50
  -2  -4  14    0.40    4.00
   2  -4 -14    2.60    3.20
  -2  -4  14    1.30    3.50
  -2  -4  14    0.20    3.20
   2  -4 -14    0.90    2.90
   2  -4 -14    1.60    2.40
   2   4 -13   80.99   13.40
   2   4 -13   52.19   10.00
  -2   4  13   52.29   10.90
  -2  -4  13   67.69   11.80
  -2  -4  13   49.30    9.00
   2  -4 -13   76.99   10.10
  -2  -4  13   56.19   10.50
   2  -4 -13   47.80   10.10
   2  -4 -13   62.79    9.20
  -2   4  12  237.98   21.60
   2   4 -12  245.48   18.80
   2   4 -12  210.78   22.30
   2   4 -12  208.28   19.50
   2  -4 -12  250.17   17.70
   2  -4 -12  258.67   21.60
   2  -4 -12  236.38   20.30
  -2  -4  12  237.48   18.30
  -2  -4  12  234.38   20.60
  -2  -4  12  237.38   19.50
   2   4 -11   39.60    9.00
  -2   4  11   43.70    9.40
   2   4 -11   50.89    8.10
   2   4 -11   35.00    8.00
  -2  -4  11   47.80    8.40
   2  -4 -11   37.90    8.60
  -2  -4  11   46.80    9.70
   2  -4 -11   50.79    7.80
   2  -4 -11   39.50    8.40
  -2  -4  11   47.40    8.20
   2   4 -10  232.98   20.00
   2   4 -10  225.28   18.80
   2   4 -10  212.98   16.00
  -2   4  10  236.48   19.60
  -2  -4  10  228.38   18.50
   2  -4 -10  236.98   19.00
   2  -4 -10  246.68   19.10
   2  -4 -10  234.68   15.30
  -2  -4  10  245.08   18.50
  -2  -4  10  247.08   17.10
   2   4  -9   15.70    5.30
   2   4  -9    5.90    3.10
   2   4  -9   12.60    3.70
  -2   4   9    8.90    4.00
   2  -4  -9   20.50    4.40
   2  -4  -9   20.50    5.60
   2  -4  -9   16.90    5.60
  -2  -4   9   13.10    4.20
  -2  -4   9   15.50    4.90
  -2  -4   9    8.60    3.10
   2   4  -8  162.18   14.70
   2   4  -8  147.09   12.10
  -2   4   8  155.38   14.10
   2   4  -8  151.38   14.80
  -2  -4   8  148.29   12.10
  -2  -4   8  156.98   15.00
  -2  -4   8  154.78   13.70
   2  -4  -8  161.88   14.20
   2   4  -7 1393.36   52.89
   2   4  -7 1347.97   51.39
  -2   4   7 1341.27   51.09
   2   4  -7 1363.16   47.40
   2  -4  -7 1334.97   44.10
  -2  -4   7 1372.96   47.50
  -2  -4   7 1308.97   50.89
   2  -4  -7 1352.86   50.69
  -2  -4   7 1331.17   50.49
   2  -4  -7 1368.16   49.80
  -2   4   6  255.17   16.90
   2   4  -6  233.18   14.30
   2   4  -6  249.97   17.00
   2   4  -6  224.68   16.70
   2  -4  -6  235.88   15.40
  -2  -4   6  239.18   17.50
   2  -4  -6  244.68   12.60
  -2  -4   6  246.48   14.70
  -2  -4   6  211.48   15.90
   2  -4  -6  245.08   16.60
   2   4  -5    7.40    2.90
  -2   4   5    5.70    2.70
   2   4  -5    7.30    2.90
   2  -4  -5    6.20    2.50
  -2  -4   5    2.90    1.60
  -2  -4   5    6.40    2.50
   2  -4  -5    6.40    2.00
   2  -4  -5    5.00    2.30
  -2  -4   5    4.00    2.20
   2   4  -4  438.96   22.40
  -2   4   4  412.16   21.00
   2   4  -4  411.56   21.50
  -2   4   4  414.56   17.50
  -2  -4   4  434.36   22.10
   2  -4  -4  415.36   19.40
  -2  -4   4  420.86   19.20
   2  -4  -4  433.96   22.60
  -2  -4   4  410.06   22.10
   2  -4  -4  395.66   16.80
  -2   4   3 1625.54   47.90
   2   4  -3 1570.44   53.69
   2   4  -3 1544.75   52.79
  -2   4   3 1498.45   51.89
  -2  -4   3 1533.15   49.80
  -2  -4   3 1553.54   53.49
   2  -4  -3 1580.74   52.99
  -2  -4   3 1518.05   52.79
   2  -4  -3 1584.74   49.50
   2  -4  -3 1665.83   48.10
  -2   4   2  421.56   17.30
   2   4  -2  396.66   20.60
  -2   4   2  434.26   20.40
   2   4  -2  403.36   20.20
   2  -4  -2  390.86   17.00
  -2  -4   2  436.86   21.10
  -2  -4   2  400.86   20.40
   2  -4  -2  468.75   18.10
  -2   4   1  807.52   31.50
  -2   4   1  881.01   29.30
   2   4  -1  831.82   32.00
  -2   4   1  801.12   31.50
   2  -4  -1  873.51   27.70
  -2  -4   1  858.81   32.60
  -2  -4   1  798.02   32.00
   2  -4  -1  806.12   29.30
   2   4   0 3999.70  127.29
   2   4   0 4021.10  117.29
  -2   4   0 4206.68  117.79
  -2   4   0 4293.37  115.39
  -2   4   0 4033.80  117.99
   2   4   0 4331.97  119.69
  -2  -4   0 4056.99  117.59
  -2   4  -1   81.59    7.50
  -2   4  -1   87.19    8.30
   2   4   1   84.49    8.10
   2   4   1   82.89    8.40
  -2  -4  -1   78.69    7.70
   2  -4   1   81.69    7.90
   2  -4   1   86.29    8.00
   2   4   2 1339.17   47.40
   2   4   2 1376.16   46.90
  -2   4  -2 1498.35   47.40
  -2   4  -2 1354.66   47.00
   2  -4   2 1354.36   39.00
   2  -4   2 1268.17   47.70
  -2  -4  -2 1379.36   48.60
  -2  -4  -2 1410.96   46.70
   2  -4   2 1371.76   46.60
   2  -4   2 1381.36   50.39
  -2   4  -3   86.39    8.70
  -2   4  -3   77.89    8.20
   2   4   3   73.19    7.70
   2   4   3   72.39    8.20
   2  -4   3   82.59    8.30
  -2  -4  -3   70.79    7.50
   2  -4   3   70.09    8.90
  -2  -4  -3   82.49    8.90
   2  -4   3   81.49    5.00
   2   4   4   49.40    7.00
  -2   4  -4   51.39    7.30
   2   4   4   50.19    7.00
  -2   4  -4   52.79    7.20
  -2  -4  -4   55.49    6.80
  -2  -4  -4   46.30    6.80
   2  -4   4   47.70    4.10
   2  -4   4   42.00    7.30
   2  -4   4   45.10    6.40
  -2   4  -5  156.68   13.30
  -2   4  -5  141.69    8.30
   2   4   5  135.29   12.00
  -2   4  -5  169.48   13.30
   2  -4   5  154.38   14.20
   2  -4   5  167.98   12.80
  -2  -4  -5  138.39   11.40
  -2  -4  -5  131.89   11.90
  -2  -4  -5  141.49   12.10
   2  -4   5  150.38    8.40
  -2   4  -6   13.50    2.90
  -2   4  -6    9.80    3.60
  -2   4  -6   10.10    3.30
   2   4   6   10.60    4.10
   2  -4   6    9.50    2.90
  -2  -4  -6   14.00    4.00
  -2  -4  -6   11.00    3.90
   2  -4   6   18.80    3.40
   2  -4   6   24.50    6.30
  -2  -4  -6   20.30    5.10
  -2   4  -7  109.69   11.70
   2   4   7  111.49   12.70
  -2   4  -7  107.19    8.40
  -2   4  -7  128.09   13.50
   2  -4   7  106.39   11.10
  -2  -4  -7  118.09   11.90
   2  -4   7  110.99    8.40
   2  -4   7   95.79   11.90
  -2  -4  -7  103.89   10.70
  -2  -4  -7  110.49   11.50
  -2   4  -8   91.99   11.20
   2   4   8   79.69   10.70
  -2   4  -8   96.49   12.30
  -2   4  -8   83.99    8.20
   2  -4   8   93.69   12.20
  -2  -4  -8   76.89    9.70
   2  -4   8   93.39   10.80
  -2  -4  -8   88.79   10.00
   2  -4   8   85.49    8.40
  -2  -4  -8   89.19   11.10
   2   4   9  524.35   30.00
  -2   4  -9  521.95   23.70
  -2   4  -9  504.55   29.30
  -2   4  -9  513.85   30.30
   2  -4   9  457.35   29.40
   2  -4   9  479.35   22.50
  -2  -4  -9  484.65   28.10
  -2  -4  -9  488.95   26.90
  -2  -4  -9  462.35   27.70
   2  -4   9  443.06   27.00
   2   4  10   12.80    5.00
  -2   4 -10    7.00    3.10
  -2   4 -10   19.10    4.70
   2  -4  10   14.90    4.20
  -2  -4 -10   28.70    7.40
   2  -4  10   10.00    5.50
  -2  -4 -10    6.30    5.00
  -2  -4 -10   10.40    4.30
  -2   4 -11   44.40    7.40
   2   4  11   39.20    9.50
  -2   4 -11   35.60    8.70
   2  -4  11   44.50    7.30
   2  -4  11   52.29   10.50
  -2  -4 -11   37.80    8.20
  -2  -4 -11   27.60    9.30
  -2   4 -12  701.23   40.00
  -2   4 -12  694.23   33.00
   2   4  12  702.93   40.10
  -2  -4 -12  738.13   38.20
   2  -4  12  731.13   33.20
   2  -4  12  740.23   41.20
  -2  -4 -12  736.73   38.10
  -2  -4 -12  713.13   39.20
   2   4  13   28.80    8.50
  -2   4 -13   15.90    5.60
  -2   4 -13   36.50    8.60
  -2  -4 -13   29.00    8.40
   2  -4  13   38.20   10.40
  -2  -4 -13   21.10    7.00
   2  -4  13   20.60    5.60
  -2   4 -14   57.59   12.50
  -2   4 -14   87.69   14.80
   2   4  14   62.29   13.20
  -2   4 -14   52.99    9.90
  -2  -4 -14   49.10   11.40
  -2  -4 -14   57.59   12.20
  -2  -4 -14   92.89   12.50
   2  -4  14   67.49   13.20
  -2  -4 -14   63.79   11.90
   2  -4  14   62.79   12.80
   2  -4  14   64.69   10.20
  -2   4 -15   20.10    8.30
  -2   4 -15   49.50    9.10
   2  -4  15   28.40    9.00
  -2  -4 -15   39.10    9.60
   2  -4  15   36.60    9.40
  -2  -4 -15   46.60    9.40
  -2  -4 -15   43.90   11.10
  -2   4 -16  123.89   16.90
  -2   4 -16   66.89   11.20
   2  -4  16   81.29   12.70
   2  -4  16   91.59   15.00
  -2   4 -17   48.70   11.90
  -2   4 -17   13.70    8.00
   2  -4  17   15.40    7.90
  -2  -4 -17    4.90    6.00
  -2  -4 -17   19.10    8.80
   2   5 -17    4.70    4.90
   2   5 -17   -6.40    5.70
  -2  -5  17    3.20    4.70
   2  -5 -17  -10.70    5.90
   2  -5 -17   11.30    4.90
   2  -5 -17   -5.10    3.70
  -2  -5  17   -4.90    4.80
   2   5 -16  231.38   19.80
   2   5 -16  232.48   25.60
  -2  -5  16  250.37   22.70
   2  -5 -16  220.88   18.50
   2  -5 -16  191.68   23.00
  -2  -5  16  215.58   20.20
   2   5 -15    5.80    5.40
   2   5 -15   11.20    4.80
  -2   5  15    5.70    5.50
   2  -5 -15   13.70    8.20
  -2  -5  15    4.50    3.60
  -2  -5  15   11.50    5.90
   2  -5 -15    3.50    3.40
   2   5 -14  325.67   28.90
   2   5 -14  391.36   25.50
  -2   5  14  369.56   29.40
   2   5 -14  393.56   30.30
   2  -5 -14  389.46   24.40
  -2  -5  14  397.66   36.20
  -2  -5  14  342.57   27.10
   2  -5 -14  403.66   29.80
   2  -5 -14  425.66   30.90
  -2  -5  14  397.16   30.40
   2  -5 -14  388.26   24.20
   2   5 -13   53.79   10.30
  -2   5  13   26.10    8.50
   2   5 -13   49.00    9.50
   2   5 -13   34.20   10.00
  -2  -5  13   22.00    6.80
   2  -5 -13   37.70    9.80
   2  -5 -13   40.80    7.20
  -2  -5  13   46.80    9.30
  -2  -5  13   47.30   10.00
   2  -5 -13   29.90    8.90
   2   5 -12   68.39    9.50
  -2   5  12   45.90   10.60
   2   5 -12   77.19   13.50
  -2  -5  12   48.70    8.40
   2  -5 -12   36.00   12.30
  -2  -5  12   60.99   11.00
  -2  -5  12   77.89   11.90
   2  -5 -12   63.59    9.00
  -2   5  11   51.49    9.80
   2   5 -11   62.09   15.40
   2   5 -11   44.60    7.70
   2  -5 -11   34.40    6.90
  -2  -5  11   33.90    8.20
  -2  -5  11   41.20    7.60
   2  -5 -11   31.40    8.20
   2  -5 -11   37.50    8.50
  -2  -5  11   56.79   10.20
   2   5 -10   52.59    8.50
   2   5 -10   48.90    9.90
   2   5 -10   44.70    9.30
  -2   5  10   45.20    9.20
  -2  -5  10   59.49    9.00
  -2  -5  10   48.20    9.40
   2  -5 -10   58.79   10.20
   2  -5 -10   66.59   10.40
  -2  -5  10   57.19    9.90
   2  -5 -10   50.99    7.00
   2   5  -9    8.50    3.50
  -2   5   9   17.30    5.90
   2   5  -9   26.50    6.00
   2   5  -9   32.30    8.10
  -2  -5   9   16.80    6.00
   2  -5  -9   21.10    4.90
   2  -5  -9   18.90    6.10
   2  -5  -9   31.30    7.40
  -2  -5   9   35.60    6.80
  -2  -5   9   22.30    5.70
   2   5  -8    2.30    3.10
   2   5  -8    3.80    2.80
  -2   5   8   22.50   11.10
   2   5  -8    5.50    2.80
  -2  -5   8    2.70    2.70
  -2  -5   8    3.80    2.50
   2  -5  -8    7.40    3.00
   2  -5  -8    7.00    3.80
   2  -5  -8   15.10    4.70
  -2  -5   8    7.00    3.70
   2   5  -7   62.59    9.30
   2   5  -7   55.09    9.00
  -2   5   7   40.30    7.80
   2  -5  -7   61.99    8.30
  -2  -5   7   61.99   10.00
   2  -5  -7   56.39    9.00
   2  -5  -7   57.99    7.70
  -2  -5   7   59.19    7.70
  -2  -5   7   61.19    9.00
  -2  -5   7   46.30    8.40
   2   5  -6  567.84   30.20
  -2   5   6  574.44   28.90
  -2  -5   6  540.65   29.70
   2  -5  -6  547.75   22.90
   2  -5  -6  557.24   26.80
  -2  -5   6  550.84   28.70
  -2  -5   6  558.64   25.10
   2  -5  -6  536.35   28.20
  -2   5   5   95.09   10.30
   2   5  -5   65.79    8.90
   2   5  -5  102.89   11.30
  -2   5   5   92.29    8.10
   2  -5  -5  102.39    9.70
  -2  -5   5  103.59   11.00
  -2  -5   5   75.89   10.20
  -2  -5   5   87.39    8.50
   2  -5  -5  103.89   10.80
   2  -5  -5   93.59    7.80
  -2   5   4    4.70    2.20
   2   5  -4    6.30    3.30
   2   5  -4    2.00    2.20
  -2   5   4    1.30    1.80
  -2  -5   4    4.00    2.20
  -2  -5   4    1.90    1.40
  -2  -5   4    4.10    2.50
   2  -5  -4    3.90    2.80
   2  -5  -4    1.80    1.60
   2  -5  -4    4.70    2.20
   2   5  -3  162.88   13.70
   2   5  -3  137.19   12.20
  -2   5   3  159.18   12.70
   2  -5  -3  171.08   10.90
   2  -5  -3  164.28   10.90
  -2  -5   3  170.38   13.60
  -2  -5   3  159.78   11.30
   2  -5  -3  150.28   13.00
  -2  -5   3  145.09   12.80
  -2   5   2 1573.44   55.39
  -2   5   2 1601.14   55.69
   2   5  -2 1688.93   57.59
   2   5  -2 1554.64   55.29
  -2   5   2 1623.34   51.49
  -2  -5   2 1660.03   56.69
  -2  -5   2 1683.83   56.99
   2  -5  -2 1577.34   50.59
   2  -5  -2 1641.44   52.09
   2   5  -1   28.90    5.50
   2   5  -1   31.00    6.00
  -2   5   1   29.30    5.50
  -2   5   1   25.50    4.30
   2   5  -1   21.50    5.00
  -2   5   1   32.60    5.70
   2  -5  -1   27.00    3.90
  -2  -5   1   32.30    5.80
   2  -5  -1   27.40    5.00
   2   5   0  598.44   28.10
  -2   5   0  566.34   26.90
   2   5   0  628.94   28.70
  -2   5   0  580.84   25.00
  -2   5   0  628.94   28.20
   2   5   0  620.34   27.30
  -2  -5   0  591.74   27.00
   2  -5   0  559.54   25.50
  -2   5  -1   26.80    4.80
  -2   5  -1   26.70    5.20
   2   5   1   20.90    5.10
   2   5   1   32.80    5.60
  -2   5  -1   29.80    5.90
   2   5   1   26.80    5.60
  -2  -5  -1   32.50    5.60
   2  -5   1   33.70    5.80
   2   5   2  335.17   19.70
   2   5   2  322.57   19.50
  -2   5  -2  301.17   18.70
   2   5   2  320.77   18.40
  -2   5  -2  317.67   18.20
   2  -5   2  320.67   12.90
  -2  -5  -2  341.07   18.70
   2  -5   2  320.37   18.60
   2  -5   2  289.17   18.50
   2   5   3   28.90    5.20
  -2   5  -3   27.30    5.70
   2   5   3   26.30    5.60
  -2   5  -3   29.40    5.80
   2  -5   3   26.30    3.20
   2  -5   3   30.90    6.70
  -2  -5  -3   21.60    5.20
   2  -5   3   29.90    5.70
  -2  -5  -3   26.10    5.30
  -2   5  -4   -0.30    1.20
  -2   5  -4    0.80    1.50
   2   5   4    0.00    1.50
   2   5   4    2.20    1.70
   2  -5   4    2.30    1.80
  -2  -5  -4    0.20    1.60
   2  -5   4    1.70    0.90
  -2  -5  -4   -0.10    1.60
   2  -5   4    2.40    2.60
   2   5   5  115.49   11.50
   2   5   5  114.49   13.30
  -2   5  -5  108.19   11.50
  -2   5  -5  123.99   11.90
  -2  -5  -5  128.89   12.60
   2  -5   5   94.89   12.10
  -2  -5  -5  102.69   10.40
  -2  -5  -5  104.79   10.80
   2  -5   5  120.89   11.60
   2  -5   5  115.99    7.50
  -2   5  -6  294.27   20.20
   2   5   6  301.57   20.50
  -2   5  -6  271.87   19.90
   2  -5   6  293.07   21.70
   2  -5   6  269.67   18.70
  -2  -5  -6  265.57   18.70
  -2  -5  -6  287.17   20.10
   2  -5   6  274.17   13.30
  -2  -5  -6  274.77   17.80
  -2   5  -7    5.60    2.10
  -2   5  -7    4.80    3.30
  -2   5  -7    6.80    3.70
   2   5   7    2.40    2.70
  -2  -5  -7    8.60    4.00
  -2  -5  -7    3.50    3.00
   2  -5   7    4.10    3.10
   2  -5   7    7.90    2.40
  -2  -5  -7   13.40    4.80
   2  -5   7    5.30    3.60
   2   5   8  320.07   22.80
  -2   5  -8  339.17   17.10
  -2   5  -8  350.66   24.20
  -2   5  -8  320.17   23.30
  -2  -5  -8  370.86   23.80
  -2  -5  -8  334.97   21.10
   2  -5   8  346.07   23.00
   2  -5   8  335.07   24.90
  -2  -5  -8  330.37   23.00
  -2   5  -9  378.66   26.30
   2   5   9  360.06   25.00
  -2   5  -9  352.06   18.70
  -2   5  -9  367.76   25.60
  -2  -5  -9  355.46   22.80
  -2  -5  -9  396.56   26.00
  -2  -5  -9  374.96   25.10
   2  -5   9  347.57   26.20
   2  -5   9  364.66   18.70
  -2   5 -10  398.36   27.70
   2   5  10  355.16   26.20
  -2   5 -10  385.76   20.70
   2  -5  10  400.46   20.70
  -2  -5 -10  426.06   25.60
  -2  -5 -10  396.56   33.50
   2  -5  10  418.26   29.40
  -2   5 -11   57.49    8.50
  -2   5 -11   60.19   11.00
   2   5  11   87.99   12.70
   2  -5  11   56.49   12.00
  -2  -5 -11   75.29   10.30
  -2  -5 -11   64.89   11.20
   2  -5  11   66.09    8.70
   2   5  12    1.90    4.20
  -2   5 -12    9.90    4.10
  -2   5 -12    0.20    2.80
   2  -5  12    0.50    3.00
  -2  -5 -12    4.30    3.50
   2  -5  12   -2.10    4.20
  -2  -5 -12    2.20    2.40
  -2  -5 -12    0.30    3.10
   2   5  13   50.69   11.60
  -2   5 -13   32.50    8.10
  -2   5 -13   32.10    8.20
  -2   5 -13   25.20    8.40
   2  -5  13   47.30   11.10
  -2  -5 -13   37.70    9.30
  -2  -5 -13   42.90   11.00
  -2  -5 -13   47.10   10.80
   2  -5  13   25.40    7.90
   2  -5  13   34.00    7.90
  -2   5 -14   72.19   11.20
  -2   5 -14   83.89   14.30
   2  -5  14   83.59   15.90
  -2  -5 -14   86.59   13.50
  -2  -5 -14   70.49   13.30
   2  -5  14   74.19   10.90
  -2   5 -15  109.69   12.80
  -2   5 -15   69.89   24.50
   2  -5  15  122.89   21.70
  -2  -5 -15  125.79   18.80
   2  -5  15  113.59   17.40
  -2  -5 -15   91.29   14.70
  -2   5 -16   13.10    6.60
  -2   5 -16    8.20    5.20
   2  -5  16   11.30    6.60
   2  -5  16   22.20    6.50
  -2  -5 -16   10.10    7.00
  -2  -5 -16   15.20    8.30
   2   6 -16    2.10    6.70
   2   6 -16   10.20    5.50
  -2  -6  16   17.60    6.70
   2  -6 -16   14.00    7.30
   2  -6 -16    9.70    8.10
  -2  -6  16    9.50    5.80
   2  -6 -16    6.50    5.10
   2   6 -15    9.00    5.20
   2   6 -15    9.10    5.90
  -2  -6  15    9.00    4.60
   2  -6 -15    9.00    4.70
  -2  -6  15    7.10    4.30
   2  -6 -15   15.30    8.60
  -2   6  14   15.10    7.80
   2   6 -14    6.40    4.60
   2   6 -14   17.90    7.20
  -2  -6  14    8.30    4.70
   2  -6 -14    2.60    5.20
  -2  -6  14    3.10    5.30
   2  -6 -14    3.20    4.00
   2   6 -13   28.80    7.10
   2   6 -13   13.20    7.70
  -2   6  13    9.80    5.50
   2   6 -13   24.40    8.50
  -2  -6  13    7.80    5.90
   2  -6 -13   11.70    6.30
   2  -6 -13   17.70    5.40
  -2  -6  13   19.40    6.90
  -2  -6  13   13.90    5.10
   2  -6 -13   27.40    7.10
   2   6 -12    9.90    5.70
   2   6 -12   20.20    5.90
  -2   6  12   18.70    5.80
  -2  -6  12   22.60    8.20
  -2  -6  12   17.80    5.70
  -2  -6  12   16.20    6.20
   2  -6 -12    6.50    5.30
   2  -6 -12   11.70    6.30
   2  -6 -12   14.90    4.50
   2   6 -11    3.20    3.70
  -2   6  11   -1.80    2.70
   2   6 -11    4.70    4.10
  -2  -6  11    6.10    4.00
  -2  -6  11    2.20    3.00
  -2  -6  11    4.70    3.40
   2  -6 -11    0.90    2.40
   2  -6 -11    4.00    2.90
  -2   6  10  313.47   24.50
   2   6 -10  349.07   27.20
   2  -6 -10  340.97   19.70
  -2  -6  10  348.27   21.50
  -2  -6  10  371.26   26.20
   2  -6 -10  371.66   26.10
   2  -6 -10  306.77   22.90
  -2  -6  10  317.67   24.70
  -2   6   9  179.48   17.90
   2   6  -9  171.88   18.00
  -2  -6   9  199.88   15.40
   2  -6  -9  196.58   13.80
  -2  -6   9  191.58   18.60
   2  -6  -9  200.18   18.30
   2  -6  -9  185.58   16.90
  -2  -6   9  174.88   17.20
   2   6  -8  547.45   33.30
  -2   6   8  617.54   33.90
   2   6  -8  639.04   39.40
  -2  -6   8  622.94   29.00
   2  -6  -8  600.64   26.50
  -2  -6   8  612.04   33.70
  -2  -6   8  618.34   34.40
   2  -6  -8  582.94   31.00
   2  -6  -8  592.64   33.00
  -2   6   7   74.29   10.80
   2   6  -7   82.09   11.10
   2   6  -7   92.79   12.30
   2  -6  -7   77.99   11.00
   2  -6  -7   80.99   10.60
  -2  -6   7   91.09   11.40
  -2  -6   7   98.79   12.60
  -2  -6   7   94.69    9.80
   2  -6  -7   91.39    8.90
   2   6  -6  383.46   25.00
  -2   6   6  324.97   24.00
   2   6  -6  362.56   23.70
  -2  -6   6  372.46   24.80
  -2  -6   6  347.17   23.00
   2  -6  -6  341.37   18.10
   2  -6  -6  315.07   20.30
   2  -6  -6  340.97   23.10
  -2  -6   6  387.96   20.40
  -2   6   5  210.18   13.90
  -2   6   5  172.98   15.60
   2   6  -5  226.68   17.80
   2   6  -5  195.48   17.20
   2  -6  -5  212.38   15.00
  -2  -6   5  224.58   14.60
  -2  -6   5  196.18   17.60
   2  -6  -5  200.08   17.10
   2  -6  -5  199.98   13.20
  -2  -6   5  211.88   17.00
  -2   6   4    2.90    1.90
   2   6  -4    5.90    3.00
   2   6  -4    2.70    2.20
  -2   6   4    4.90    2.70
   2  -6  -4    4.30    2.40
  -2  -6   4    2.00    1.90
  -2  -6   4    7.50    3.60
   2  -6  -4    4.80    1.90
  -2  -6   4    2.40    2.70
   2  -6  -4    1.30    2.20
   2   6  -3   -0.80    1.60
  -2   6   3    0.20    1.30
   2   6  -3   -1.10    1.70
  -2   6   3    0.20    1.50
  -2   6   3    0.00    1.20
   2  -6  -3   -0.60    0.90
  -2  -6   3    0.70    1.60
   2  -6  -3    0.20    1.50
  -2  -6   3    0.00    1.20
  -2   6   2    1.70    2.10
   2   6  -2    0.60    1.60
   2   6  -2    0.70    2.70
   2   6  -2    0.60    1.40
  -2   6   2    0.00    1.50
  -2   6   2    1.60    2.40
  -2  -6   2    1.60    2.10
   2  -6  -2   -0.30    1.00
   2  -6  -2    2.70    1.80
  -2  -6   2    2.30    1.60
   2   6  -1   84.99   10.80
  -2   6   1   85.89   10.00
   2   6  -1   97.49   11.30
   2   6  -1  111.29   11.00
  -2   6   1  108.79    9.70
  -2   6   1   87.39   10.30
   2  -6  -1  100.79    8.00
  -2  -6   1  117.49   11.80
   2  -6  -1   93.39    9.60
   2   6   0  264.67   18.60
  -2   6   0  249.97   17.60
   2   6   0  241.08   18.00
  -2   6   0  273.57   16.40
   2   6   0  247.78   17.00
  -2   6   0  247.78   17.80
  -2  -6   0  237.68   17.10
   2  -6   0  276.27   17.30
   2   6   1 1062.59   44.00
  -2   6  -1 1028.30   43.50
  -2   6  -1 1090.79   41.20
   2   6   1 1091.19   42.50
  -2   6  -1 1007.90   42.60
   2   6   1 1081.89   43.80
  -2  -6  -1 1011.80   41.60
  -2   6  -2  289.97   19.40
  -2   6  -2  253.27   17.10
   2   6   2  262.37   18.80
   2   6   2  272.47   17.70
  -2  -6  -2  250.07   17.30
   2  -6   2  245.68   17.50
   2  -6   2  256.87   12.30
   2  -6   2  288.47   19.20
  -2   6  -3  238.08   18.00
  -2   6  -3  270.47   18.10
   2   6   3  252.67   17.60
   2   6   3  267.37   19.10
   2   6   3  262.07   19.10
   2  -6   3  274.67   12.50
   2  -6   3  256.27   18.00
   2  -6   3  253.77   19.00
  -2  -6  -3  257.57   17.30
   2   6   4  337.07   21.20
  -2   6  -4  347.17   21.90
   2   6   4  322.27   21.70
  -2   6  -4  345.47   22.40
  -2  -6  -4  362.06   21.00
   2  -6   4  351.16   24.40
   2  -6   4  330.37   21.30
   2  -6   4  344.97   14.60
  -2   6  -5  350.36   22.70
  -2   6  -5  341.77   22.90
   2   6   5  365.16   22.70
   2   6   5  327.27   22.50
  -2  -6  -5  375.76   24.50
   2  -6   5  333.57   24.50
  -2  -6  -5  319.07   21.20
  -2  -6  -5  354.86   21.20
   2  -6   5  339.37   22.00
   2  -6   5  376.86   15.60
  -2   6  -6  296.17   21.70
  -2   6  -6  343.07   23.40
   2   6   6  317.67   22.50
  -2  -6  -6  359.36   24.20
  -2  -6  -6  328.67   20.50
   2  -6   6  336.77   22.20
   2  -6   6  280.57   23.00
   2  -6   6  310.57   14.70
  -2  -6  -6  323.87   21.60
  -2   6  -7  182.78   17.20
  -2   6  -7  173.78   17.00
   2   6   7  194.58   18.10
   2  -6   7  205.88   11.70
   2  -6   7  205.38   19.40
  -2  -6  -7  222.18   17.90
  -2  -6  -7  214.88   16.60
  -2  -6  -7  219.68   18.80
  -2   6  -8    3.80    2.80
  -2   6  -8    2.30    3.20
   2   6   8    1.90    3.00
  -2  -6  -8    2.10    2.50
   2  -6   8    1.00    2.00
  -2  -6  -8   -0.50    2.90
   2  -6   8    4.90    3.30
  -2  -6  -8    0.20    2.40
   2   6   9   64.49   11.80
  -2   6  -9   73.49   11.70
  -2   6  -9   77.59   12.00
   2  -6   9   81.79    8.00
   2  -6   9   61.69   15.00
  -2  -6  -9   71.09   10.10
  -2  -6  -9   66.39   11.50
   2   6  10  356.86   27.20
  -2   6 -10  380.36   28.10
  -2   6 -10  378.76   27.90
  -2   6 -10  365.16   19.80
   2  -6  10  328.97   27.10
  -2  -6 -10  354.26   26.70
   2  -6  10  387.56   19.60
  -2  -6 -10  414.36   25.90
  -2  -6 -10  283.17   29.00
  -2   6 -11   11.30    5.40
   2   6  11    9.80    5.00
  -2   6 -11   14.40    4.20
   2  -6  11    8.90    3.70
  -2  -6 -11   13.90    5.40
  -2  -6 -11   10.80    5.00
  -2  -6 -11   12.00    5.40
   2  -6  11    9.10    4.80
   2   6  12   99.59   15.80
  -2   6 -12  114.69   15.40
  -2   6 -12   96.29   11.30
  -2   6 -12  103.09   14.80
   2  -6  12   99.19   14.90
  -2  -6 -12   91.19   12.90
   2  -6  12   97.99   10.70
  -2  -6 -12  102.59   15.30
   2  -6  12   95.59   15.70
  -2  -6 -12   97.69   14.80
  -2   6 -13   56.49    9.00
  -2   6 -13   45.60   11.90
   2  -6  13   50.59    8.90
   2  -6  13   38.60   11.70
  -2  -6 -13   56.69   12.30
  -2  -6 -13   40.60   10.40
  -2   6 -14  -12.80    5.40
   2  -6  14   -0.80    5.50
   2  -6  14    1.50    3.70
  -2  -6 -14    2.60    3.60
  -2   6 -15   76.29   10.40
  -2   6 -15   64.79   15.20
  -2  -6 -15   61.79   13.10
   2  -6  15   63.89   15.80
  -2  -6 -15   65.49   21.40
   2  -6  15   70.79   10.00
  -2  -6 -15   57.89   14.60
   2   7 -15    7.80    8.70
   2  -7 -15   15.50    5.10
  -2  -7  15    8.30    4.80
   2  -7 -15   10.30    8.90
  -2  -7  15    8.80    6.20
   2   7 -14  219.98   29.40
  -2  -7  14  199.48   22.70
   2  -7 -14  196.98   16.70
   2  -7 -14  255.27   25.20
  -2  -7  14  199.88   18.60
   2   7 -13  125.79   18.20
  -2   7  13  135.39   19.10
   2  -7 -13  116.39   17.60
  -2  -7  13  121.69   13.90
  -2  -7  13  126.69   18.00
   2  -7 -13  116.39   12.90
  -2   7  12   10.80    5.90
   2   7 -12    6.30    5.10
  -2  -7  12   10.30    5.60
   2  -7 -12    2.50    3.70
   2  -7 -12    1.40    3.10
   2  -7 -12    9.50    6.30
  -2  -7  12    6.30    5.20
  -2  -7  12   12.00    4.10
   2   7 -11   44.20   10.80
   2   7 -11   30.10    9.30
  -2   7  11   24.50    8.10
  -2  -7  11   41.30   10.60
   2  -7 -11   37.60    7.20
  -2  -7  11   46.30    8.40
   2  -7 -11   54.99   12.10
   2  -7 -11   35.10    9.90
  -2  -7  11   35.20    9.20
   2   7 -10  260.07   23.90
  -2   7  10  221.48   22.00
  -2  -7  10  241.58   28.80
  -2  -7  10  227.58   21.50
  -2  -7  10  227.68   17.40
   2  -7 -10  219.38   16.00
   2  -7 -10  235.08   21.20
   2   7  -9   15.30    5.60
  -2   7   9   17.80    7.10
   2  -7  -9    7.90    4.30
   2  -7  -9   17.40    4.80
  -2  -7   9   10.40    4.90
  -2  -7   9   28.10    6.70
   2  -7  -9   18.30    6.30
  -2  -7   9   25.20    7.50
   2   7  -8   30.40    8.20
   2   7  -8   44.90   10.50
  -2   7   8   27.40    7.20
  -2  -7   8   45.80   10.40
   2  -7  -8   40.70    7.00
   2  -7  -8   25.30    6.70
  -2  -7   8   35.60    7.60
  -2  -7   8   50.89    9.70
   2  -7  -8   21.60    6.60
   2   7  -7  123.99   16.10
   2   7  -7  119.29   14.60
  -2   7   7  128.49   14.30
  -2  -7   7  126.19   18.80
   2  -7  -7  111.39   14.40
   2  -7  -7  123.19   11.40
  -2  -7   7  138.89   15.00
   2  -7  -7  146.09   14.30
  -2  -7   7  129.69   12.10
   2   7  -6 1200.68   52.79
  -2   7   6 1133.59   50.09
  -2   7   6 1213.88   45.00
   2   7  -6 1161.38   50.69
   2  -7  -6 1087.89   42.40
  -2  -7   6 1191.18   52.99
   2  -7  -6 1106.49   50.99
  -2  -7   6 1072.19   49.50
   2  -7  -6 1121.59   46.10
  -2  -7   6 1188.78   44.20
  -2   7   5    1.40    1.90
   2   7  -5   -2.20    1.80
  -2   7   5    0.40    3.20
   2   7  -5    7.90    3.50
   2  -7  -5   -2.10    1.90
  -2  -7   5    4.20    3.00
   2  -7  -5    1.00    2.80
  -2  -7   5    5.90    2.70
  -2  -7   5    2.50    3.10
   2  -7  -5    3.40    2.70
  -2   7   4   59.69    9.30
   2   7  -4   44.80    8.80
   2   7  -4   57.69    8.70
  -2   7   4   42.90    6.60
  -2   7   4   48.40    9.00
  -2  -7   4   53.79    7.60
   2  -7  -4   47.90    7.20
  -2  -7   4   50.49    8.80
  -2  -7   4   49.90    9.70
   2  -7  -4   40.70    6.80
  -2   7   3   34.80    7.10
   2   7  -3   40.40    7.70
   2   7  -3   30.10    7.30
  -2   7   3   17.70    6.20
  -2   7   3   47.90    7.20
   2  -7  -3   35.80    6.50
  -2  -7   3   23.40    6.40
   2  -7  -3   43.80    6.60
  -2  -7   3   34.10    7.60
  -2  -7   3   36.30    6.50
  -2   7   2   72.49   10.40
  -2   7   2   68.69   10.30
   2   7  -2   81.69   10.10
   2   7  -2   80.09   11.20
  -2   7   2   78.29    8.80
   2   7  -2   93.49   11.90
   2  -7  -2   88.79    8.80
  -2  -7   2   81.79   10.80
   2  -7  -2   89.19    9.80
  -2  -7   2   90.79    9.70
  -2   7   1 1324.27   53.79
   2   7  -1 1323.67   54.69
   2   7  -1 1373.66   55.39
  -2   7   1 1380.66   49.70
  -2   7   1 1417.36   54.39
   2   7  -1 1339.97   52.39
  -2  -7   1 1432.46   54.39
   2  -7  -1 1372.76   45.70
   2  -7  -1 1215.08   49.40
  -2   7   0  609.74   32.40
  -2   7   0  632.44   32.40
   2   7   0  618.44   31.30
   2   7   0  587.74   32.40
  -2   7   0  598.14   28.90
   2   7   0  685.53   34.00
  -2  -7   0  629.04   31.70
   2  -7   0  644.94   25.10
   2  -7   0  555.74   29.30
   2   7   1   37.60    8.70
  -2   7  -1   37.80    7.80
  -2   7  -1   48.40    8.80
   2   7   1   39.00    7.30
  -2   7  -1   45.80    7.40
   2   7   1   38.30    7.90
   2  -7   1   49.50    8.80
  -2  -7  -1   54.69    8.50
  -2   7  -2    4.80    3.70
  -2   7  -2   13.70    5.10
  -2   7  -2   25.90    5.60
   2   7   2   18.50    5.70
   2   7   2   23.40    6.20
   2   7   2   14.70    4.80
  -2  -7  -2   13.90    4.40
   2  -7   2   18.90    3.90
   2  -7   2   11.40    4.70
   2   7   3 2668.53   88.69
  -2   7  -3 2650.14   91.09
   2   7   3 2839.52   92.79
   2   7   3 2789.62   92.49
  -2   7  -3 2600.94   88.39
  -2  -7  -3 2544.95   87.09
   2  -7   3 2724.13   90.19
   2  -7   3 2732.73   77.29
   2  -7   3 2704.53   92.09
   2  -7   3 2648.03   95.89
   2   7   4  120.39   12.90
   2   7   4  129.99   14.40
   2   7   4  134.39   14.50
  -2   7  -4   96.79   11.80
  -2   7  -4  126.89   13.90
  -2  -7  -4  107.59   11.90
   2  -7   4  132.59   15.70
   2  -7   4  118.89    8.40
   2   7   5  197.68   17.00
   2   7   5  185.78   17.60
  -2   7  -5  199.58   17.80
  -2   7  -5  205.48   17.90
   2   7   5  188.28   17.50
  -2  -7  -5  197.88   16.80
  -2  -7  -5  197.98   16.20
   2  -7   5  201.68   11.10
   2  -7   5  222.08   20.60
   2   7   6  372.66   26.50
  -2   7  -6  359.96   25.40
  -2   7  -6  407.06   27.60
   2  -7   6  425.56   17.60
   2  -7   6  371.66   42.30
  -2  -7  -6  461.05   29.90
  -2  -7  -6  376.96   25.10
  -2  -7  -6  434.16   25.10
  -2   7  -7  344.97   25.70
   2   7   7  325.97   24.90
  -2   7  -7  374.76   26.00
  -2  -7  -7  329.77   22.20
  -2  -7  -7  320.37   25.40
  -2  -7  -7  364.26   24.20
   2  -7   7  325.27   15.70
   2  -7   7  349.96   27.60
   2   7   8   -1.80    2.60
  -2   7  -8    5.40    3.50
  -2   7  -8   -2.50    2.20
  -2  -7  -8   -4.80    2.10
   2  -7   8    0.50    1.60
   2  -7   8   -5.40    3.30
  -2  -7  -8    1.80    2.40
   2   7   9    8.40    5.30
  -2   7  -9    8.30    5.40
  -2  -7  -9   10.90    4.40
  -2  -7  -9    7.00    4.40
   2  -7   9    8.70    3.00
   2  -7   9    2.00    4.00
  -2  -7  -9    3.70    3.40
  -2   7 -10   50.89   11.50
  -2   7 -10   77.89   13.50
   2   7  10   46.30   11.40
  -2  -7 -10   70.69   11.00
   2  -7  10   74.39   12.10
  -2  -7 -10   51.39   12.20
  -2  -7 -10   74.29   13.00
   2  -7  10   74.09   14.00
   2  -7  10   84.99    8.40
  -2   7 -11    7.70    7.30
   2   7  11    2.80    5.40
  -2   7 -11   -8.90    4.00
   2  -7  11   -1.40    2.10
  -2  -7 -11    0.10    3.00
  -2  -7 -11   -3.50    3.70
   2  -7  11    1.00    4.00
  -2  -7 -11    3.20    3.40
  -2   7 -12  200.78   23.00
   2  -7  12  198.98   14.70
   2  -7  12  208.28   23.90
  -2  -7 -12  197.78   18.90
  -2  -7 -12  223.28   22.80
  -2   7 -13   23.30    6.80
  -2  -7 -13   42.90   10.90
  -2  -7 -13   50.89    9.10
   2  -7  13   22.20    5.90
   2  -7  13   42.60   12.60
  -2   7 -14   17.70    8.40
   2  -7  14   40.90   11.50
  -2  -7 -14   19.00    6.60
  -2  -7 -14   28.10    9.00
   2  -7  14   30.00    6.90
   2   8 -13   15.80    6.70
   2  -8 -13    3.70    3.80
  -2  -8  13    7.70    7.10
   2  -8 -13   20.30    9.20
  -2  -8  13    0.90    6.20
   2   8 -12    1.30    4.80
  -2  -8  12    5.60    5.10
  -2  -8  12   21.10    6.90
   2  -8 -12    8.90    6.10
   2  -8 -12    5.10    3.90
   2   8 -11   81.99   14.90
  -2   8  11   69.09   14.40
  -2  -8  11   60.49   10.80
   2  -8 -11   83.79   10.40
   2  -8 -11   83.79   14.20
   2  -8 -11   88.29   13.40
  -2  -8  11   66.09   14.10
  -2   8  10  101.89   14.60
   2   8 -10   92.29   15.50
   2  -8 -10  114.79   14.30
  -2  -8  10  118.79   16.30
  -2  -8  10   79.39   15.00
   2  -8 -10   99.69   15.60
  -2  -8  10   85.29   11.60
   2  -8 -10   77.69   10.30
  -2   8   9   13.30    5.60
   2   8  -9   -1.40    3.30
   2   8  -9    1.80    3.60
   2  -8  -9    7.60    3.10
  -2  -8   9    8.70    5.90
  -2  -8   9    6.60    4.50
  -2  -8   9    6.50    3.40
   2   8  -8  471.25   33.00
   2   8  -8  389.26   29.20
  -2   8   8  448.56   31.00
   2  -8  -8  486.55   25.10
  -2  -8   8  420.86   32.00
  -2  -8   8  399.96   23.80
   2  -8  -8  412.26   30.90
  -2  -8   8  467.25   31.40
   2   8  -7   11.60    4.50
   2   8  -7   14.50    6.00
  -2   8   7   12.00    4.90
  -2  -8   7   20.90    6.80
   2  -8  -7    7.30    5.90
   2  -8  -7   12.30    5.30
   2  -8  -7   16.10    4.70
  -2  -8   7   10.60    5.90
  -2  -8   7    8.40    3.80
  -2   8   6  310.37   20.40
   2   8  -6  319.17   24.50
  -2   8   6  312.97   24.10
   2   8  -6  319.07   25.70
  -2   8   6  277.77   23.10
  -2  -8   6  295.57   25.00
   2  -8  -6  298.37   19.40
   2  -8  -6  286.37   20.80
  -2  -8   6  328.57   24.70
  -2  -8   6  284.47   18.80
   2   8  -5  121.59   15.20
  -2   8   5  118.39   12.30
   2   8  -5   90.29   12.50
  -2   8   5  105.59   13.80
  -2   8   5   99.59   13.50
  -2  -8   5   99.09   13.90
  -2  -8   5   88.49   13.30
   2  -8  -5  108.49   11.80
  -2  -8   5   93.29   10.50
   2  -8  -5   89.69   10.50
   2   8  -4    6.00    3.80
   2   8  -4    4.40    3.10
   2   8  -4    3.60    3.90
  -2   8   4    1.20    3.30
  -2   8   4    4.10    2.30
  -2   8   4    6.20    4.70
  -2  -8   4   -0.60    3.00
   2  -8  -4    0.10    2.40
  -2  -8   4    0.70    2.70
   2  -8  -4    1.20    2.40
  -2   8   3  103.19   13.20
  -2   8   3   98.39   13.30
   2   8  -3   87.69   13.10
   2   8  -3  108.49   13.10
  -2   8   3   91.59   12.40
   2   8  -3   98.39   14.30
   2  -8  -3   94.79   11.00
  -2  -8   3  106.69   13.80
  -2  -8   3   90.59   10.40
   2  -8  -3   61.79    8.90
  -2   8   2    8.40    4.40
   2   8  -2    1.30    2.70
  -2   8   2    7.80    4.10
  -2   8   2    0.10    2.10
   2   8  -2    0.80    4.10
   2   8  -2    0.10    1.90
   2  -8  -2   -1.30    1.90
  -2  -8   2   -2.60    2.40
  -2  -8   2   -1.50    2.40
   2  -8  -2   -0.50    1.80
   2   8  -1   -0.40    2.70
  -2   8   1   -0.50    3.60
  -2   8   1    3.30    2.70
  -2   8   1   -0.40    1.50
   2   8  -1    3.10    2.60
   2   8  -1   -0.30    3.60
   2  -8  -1    2.50    2.50
   2  -8  -1    3.50    2.70
  -2  -8   1    0.90    2.40
   2   8   0   71.39   11.10
   2   8   0   74.59   11.60
  -2   8   0   62.29   11.10
  -2   8   0   69.69    9.80
  -2   8   0   69.49   10.60
   2   8   0   70.09   10.20
   2  -8   0   77.39    7.90
  -2  -8   0   83.09   10.60
   2  -8   0   65.89   10.40
   2   8   1  423.96   26.40
   2   8   1  410.36   27.50
  -2   8  -1  415.16   27.80
   2   8   1  479.55   29.70
  -2   8  -1  405.06   27.10
  -2   8  -1  400.16   24.60
  -2  -8  -1  433.96   26.80
   2  -8   1  453.85   20.90
   2  -8   1  407.36   26.20
   2  -8   1  397.96   19.00
  -2   8  -2  402.46   26.90
   2   8   2  373.86   26.20
   2   8   2  395.06   26.90
  -2   8  -2  358.46   25.70
  -2   8  -2  351.06   22.90
   2   8   2  367.66   23.80
   2  -8   2  298.07   23.30
  -2  -8  -2  361.06   24.10
   2  -8   2  355.36   17.10
   2   8   3    5.80    3.10
   2   8   3    2.90    2.50
  -2   8  -3    2.40    3.40
   2   8   3    5.50    3.70
  -2   8  -3   -3.10    2.10
  -2   8  -3   -1.90    2.60
   2  -8   3    2.50    1.90
  -2  -8  -3   -0.80    2.20
   2  -8   3    1.90    3.10
   2  -8   3    1.70    3.00
   2   8   4  158.08   22.90
   2   8   4  174.68   16.70
   2   8   4  170.68   17.90
  -2   8  -4  151.38   17.10
  -2   8  -4  188.78   17.10
  -2  -8  -4  165.28   15.80
   2  -8   4  149.79   18.30
  -2  -8  -4  154.98   15.70
   2  -8   4  154.68   10.00
   2   8   5  222.58   20.40
  -2   8  -5  182.68   17.80
  -2   8  -5  223.58   20.70
   2   8   5  249.28   21.40
   2   8   5  204.68   18.90
   2  -8   5  261.27   24.00
  -2  -8  -5  234.28   18.90
   2  -8   5  244.38   12.40
  -2  -8  -5  261.87   19.90
  -2   8  -6    2.00    3.10
   2   8   6    0.60    2.90
  -2   8  -6    1.80    2.60
   2   8   6   -0.10    2.50
   2   8   6   -2.80    3.10
  -2  -8  -6    1.10    2.40
   2  -8   6    0.50    1.70
  -2  -8  -6    2.80    3.30
   2  -8   6   -4.90    3.60
   2   8   7   81.59   19.50
  -2   8  -7  123.29   15.50
  -2   8  -7   99.49   13.70
  -2  -8  -7   95.79   12.60
  -2  -8  -7  114.59   15.80
   2  -8   7  108.89    8.00
   2  -8   7   79.89   14.60
  -2   8  -8    4.10    4.60
  -2   8  -8    6.20    3.00
   2   8   8   11.80    5.50
  -2  -8  -8    4.80    2.90
   2  -8   8    3.80    2.00
  -2  -8  -8    2.70    3.80
   2  -8   8   10.20    6.80
  -2  -8  -8   12.40    4.20
   2  -8   8    5.10    3.90
  -2   8  -9   21.80    8.00
  -2   8  -9   12.80    6.30
   2   8   9   29.70    8.70
   2  -8   9   41.60   13.20
  -2  -8  -9   39.20    9.70
  -2  -8  -9   27.50    7.20
  -2  -8  -9   31.40    9.40
  -2   8 -10   -0.80    5.10
  -2  -8 -10   10.90    4.50
   2  -8  10    1.50    2.40
  -2  -8 -10    3.50    3.70
   2  -8  10    0.70    5.40
  -2   8 -11   80.69   14.20
   2  -8  11   48.90   13.10
   2  -8  11   53.69    7.20
  -2  -8 -11   37.10   10.10
  -2  -8 -11   74.59   13.80
  -2   8 -12  106.89   16.60
  -2  -8 -12   83.49   13.10
   2  -8  12  106.19   18.50
  -2  -8 -12   98.09   19.90
   2  -8  12  109.59   10.70
   2   9 -12   67.49   17.00
   2  -9 -12   62.49    9.90
  -2  -9  12   68.69   11.30
   2  -9 -12   60.39   16.50
   2   9 -11    3.20    5.70
  -2  -9  11   -0.30    3.60
   2  -9 -11    0.90    6.70
  -2  -9  11   11.60    6.70
   2  -9 -11   -1.30    4.00
   2   9 -10   24.90    9.30
   2  -9 -10   21.90    6.90
  -2  -9  10   26.90    9.80
   2  -9 -10    9.40    6.30
  -2  -9  10   20.90    5.70
   2  -9 -10   25.60    6.80
   2   9  -9   19.50    8.40
  -2   9   9    6.80    6.90
   2  -9  -9   15.50    6.30
  -2  -9   9   15.90    5.20
   2  -9  -9   16.20    5.20
   2  -9  -9   10.30    5.70
  -2  -9   9   23.70    9.30
   2   9  -8   51.19   12.90
  -2   9   8   54.89   11.40
  -2   9   8   62.79   12.50
   2  -9  -8   65.29   11.70
   2  -9  -8   47.50    8.80
  -2  -9   8   41.40    8.00
  -2  -9   8   42.20   11.30
  -2   9   7  119.69   16.30
  -2   9   7  124.89   15.70
   2   9  -7  117.39   17.50
   2   9  -7  149.99   17.70
  -2  -9   7  127.79   13.10
  -2  -9   7  122.69   17.30
   2  -9  -7  128.49   13.50
  -2  -9   7  150.98   19.90
  -2  -9   7  138.99   19.40
  -2   9   6   31.30    9.10
   2   9  -6   15.90    6.30
  -2   9   6   46.70    9.30
   2   9  -6   32.20    9.90
  -2   9   6   31.10    8.40
  -2  -9   6   17.70    6.20
   2  -9  -6   24.90    6.30
  -2  -9   6   25.00    6.20
   2  -9  -6   31.40    7.60
  -2  -9   6   22.80    7.80
   2   9  -5   19.60    7.50
   2   9  -5   18.70    6.90
  -2   9   5   21.20    7.90
   2   9  -5   34.00   10.00
  -2   9   5   13.90    4.50
  -2   9   5   24.30    7.50
  -2  -9   5   36.40    9.40
   2  -9  -5   16.40    5.10
   2  -9  -5   21.80    6.10
  -2  -9   5   17.20    5.80
  -2   9   4   16.90    5.20
  -2   9   4    9.70    4.10
  -2   9   4   17.40    6.10
   2   9  -4   24.90    7.80
   2   9  -4   19.50    7.30
   2   9  -4   13.10    6.70
   2  -9  -4   14.10    4.50
  -2  -9   4   12.40    6.30
   2  -9  -4   16.70    5.10
  -2  -9   4   18.20    5.00
   2   9  -3    0.20    2.60
  -2   9   3   -1.50    3.90
  -2   9   3   -3.10    2.00
   2   9  -3   -0.90    3.50
   2   9  -3   -6.40    3.50
  -2   9   3   -0.50    3.20
  -2  -9   3   -2.60    1.80
  -2  -9   3    0.60    2.70
   2  -9  -3   -1.00    2.80
   2  -9  -3   -2.40    1.90
  -2   9   2  783.92   42.10
   2   9  -2  785.52   43.60
  -2   9   2  791.02   37.70
   2   9  -2  788.82   43.10
  -2   9   2  815.52   43.20
   2   9  -2  807.22   41.10
  -2  -9   2  811.12   43.00
   2  -9  -2  806.52   34.30
  -2  -9   2  798.82   36.90
   2  -9  -2  821.32   39.50
   2   9  -1   39.20    7.90
   2   9  -1   15.40    5.60
   2   9  -1   17.90    5.20
  -2   9   1    7.20    3.50
  -2   9   1   17.00    4.60
  -2   9   1   33.30    7.40
  -2  -9   1   13.70    5.30
   2  -9  -1   25.70    5.50
   2  -9  -1   17.20    6.30
   2   9   0  127.99   14.90
  -2   9   0  138.39   15.90
   2   9   0  140.59   16.50
  -2   9   0  112.09   14.60
  -2   9   0  106.99   13.00
   2   9   0  142.39   16.00
  -2  -9   0  128.59   15.30
   2  -9   0  130.09   10.80
   2  -9   0  140.29   15.60
   2   9   1    2.70    3.00
   2   9   1    0.40    2.90
   2   9   1    8.30    5.20
  -2   9  -1   -0.40    3.70
  -2   9  -1    0.60    2.90
  -2   9  -1    9.30    4.90
   2  -9   1   -2.10    1.60
  -2  -9  -1   -3.50    2.10
   2  -9   1    2.50    2.20
   2  -9   1    0.90    3.60
  -2   9  -2  135.29   15.90
   2   9   2  124.99   14.40
   2   9   2  126.59   16.00
  -2   9  -2  127.89   16.00
   2   9   2  111.89   15.40
  -2   9  -2  127.79   14.40
   2  -9   2  110.69   21.70
   2  -9   2  123.99    9.70
   2  -9   2  122.39    9.40
  -2  -9  -2  116.59   15.00
   2   9   3  110.59   14.90
   2   9   3   98.69   13.00
  -2   9  -3   90.19   14.60
   2   9   3   93.39   14.10
  -2   9  -3   99.69   12.90
  -2   9  -3  104.99   14.10
  -2  -9  -3   94.89   12.20
  -2  -9  -3   88.89   14.50
   2  -9   3  100.29    9.70
   2  -9   3  104.79   15.50
  -2   9  -4    0.10    3.20
  -2   9  -4    1.40    3.80
  -2   9  -4   -1.00    3.50
   2   9   4    1.10    3.90
   2   9   4   -1.00    2.80
   2   9   4   -0.30    4.60
  -2  -9  -4   -1.10    1.80
   2  -9   4    3.90    3.90
   2  -9   4    5.20    2.40
  -2  -9  -4    5.70    3.50
   2   9   5  121.59   15.40
  -2   9  -5  130.29   15.90
  -2   9  -5  134.99   17.00
   2   9   5  109.39   16.30
   2   9   5  118.39   16.40
  -2   9  -5  151.98   21.60
  -2  -9  -5  116.49   14.30
   2  -9   5  140.59    9.20
   2  -9   5  107.79   17.50
   2   9   6   33.90    9.40
   2   9   6   46.00   11.70
   2   9   6   45.00   11.30
  -2   9  -6   49.80   10.90
  -2  -9  -6   48.90    9.10
   2  -9   6   46.30    5.60
   2  -9   6   60.19   13.70
  -2  -9  -6   62.39   12.70
   2   9   7  144.59   18.40
  -2   9  -7  155.58   17.50
  -2   9  -7  125.19   17.70
   2   9   7  138.29   17.80
  -2  -9  -7  123.39   15.20
   2  -9   7  160.38   19.60
  -2  -9  -7  148.39   16.20
   2  -9   7  137.09    8.80
   2   9   8   52.19   11.90
  -2   9  -8   24.90    7.20
   2  -9   8   48.90    5.70
  -2  -9  -8   60.19   11.30
  -2  -9  -8   38.80    9.90
   2  -9   8   74.79   15.10
   2   9   9    4.50    6.50
  -2  -9  -9    7.00    4.70
  -2  -9  -9    2.20    5.20
   2  -9   9    0.70    4.90
   2  -9   9   15.60    3.50
  -2   9 -10   70.99   13.00
   2  -9  10   26.30    5.30
  -2  -9 -10   18.90    6.10
   2  -9  10   11.00    9.30
  -2   9 -11   93.59   16.80
  -2  -9 -11   67.59   13.60
  -2  -9 -11   61.29   15.00
   2  -9  11   84.99   17.00
  -2  10   9   -4.40    5.50
   2  10  -9   -5.20    6.50
   2 -10  -9   -3.30    3.80
  -2 -10   9   -0.80    4.00
  -2 -10   9    6.10    5.60
  -2  10   8  341.47   29.40
   2  10  -8  310.17   30.30
  -2 -10   8  277.67   20.20
   2 -10  -8  289.27   23.50
  -2 -10   8  209.28   29.90
   2 -10  -8  322.37   22.20
  -2  10   7   16.40    9.10
   2  10  -7    6.30    8.20
  -2  10   7   -0.10    5.30
   2 -10  -7   23.30   11.60
   2 -10  -7    9.20    5.70
  -2 -10   7    3.50    6.00
  -2 -10   7    7.90    4.60
  -2  10   6  181.18   21.50
  -2  10   6  188.98   21.00
  -2  10   6  209.78   19.00
   2  10  -6  170.98   33.10
   2  10  -6  253.57   25.40
  -2 -10   6  163.58   21.20
  -2 -10   6  183.58   16.50
   2 -10  -6  171.18   16.70
  -2  10   5    6.90    5.40
   2  10  -5   -0.10    5.40
  -2  10   5   17.70    6.60
  -2  10   5    4.30    4.60
   2  10  -5    4.30    4.90
   2 -10  -5    3.40    2.90
   2 -10  -5   15.70    5.00
  -2 -10   5   11.90    6.40
  -2 -10   5   10.10    4.40
  -2  10   4   38.60    9.60
   2  10  -4   14.20    6.40
  -2  10   4   20.80    7.70
  -2  10   4   20.90    6.60
   2  10  -4   39.30    7.80
   2  10  -4    6.60    6.30
  -2 -10   4   17.10    5.60
  -2 -10   4   30.40    8.80
   2 -10  -4   20.10    6.10
   2 -10  -4   19.00    6.30
   2  10  -3  112.09   17.40
  -2  10   3  123.89   14.60
   2  10  -3  127.39   17.90
  -2  10   3  115.79   18.50
  -2  10   3  131.69   17.40
   2  10  -3  154.38   17.40
  -2 -10   3  125.19   12.80
   2 -10  -3  174.18   17.40
  -2 -10   3  147.79   19.50
   2 -10  -3  145.79   14.30
  -2  10   2    5.80    6.00
   2  10  -2   -3.60    3.40
   2  10  -2    8.60    5.60
  -2  10   2    1.40    2.70
  -2  10   2    5.60    4.90
   2  10  -2    2.20    4.40
  -2 -10   2    6.50    5.30
  -2 -10   2    0.30    2.70
   2 -10  -2   -3.80    2.60
  -2  10   1   78.29   14.00
   2  10  -1   86.09   12.90
   2  10  -1  106.49   14.80
  -2  10   1   84.39   12.20
  -2  10   1   95.49   14.60
   2  10  -1   79.09   13.90
   2 -10  -1   89.39   13.50
   2 -10  -1   82.19   12.80
  -2 -10   1   84.99   11.60
  -2 -10   1   91.49   14.60
   2  10   0   86.59   14.60
  -2  10   0   59.79   12.70
  -2  10   0   53.99   12.40
   2  10   0   50.09   11.00
  -2  10   0   52.39    9.90
   2  10   0   70.29   12.50
   2 -10   0   61.69    8.40
   2 -10   0   58.89    8.70
  -2 -10   0   74.19   12.70
   2 -10   0   50.79   10.70
  -2  10  -1   -6.40    3.60
  -2  10  -1   -3.80    2.80
   2  10   1   -2.90    4.40
   2  10   1   -3.90    3.50
  -2  10  -1    2.50    5.20
  -2 -10  -1   -1.50    3.60
   2 -10   1    0.70    4.30
   2 -10   1   -2.10    2.00
   2 -10   1   -0.30    2.30
   2  10   2  151.78   20.00
  -2  10  -2  175.68   18.10
   2  10   2  135.39   17.00
  -2  10  -2  157.48   17.70
  -2  10  -2  154.48   17.80
   2 -10   2  185.88   22.60
   2 -10   2  154.58   11.50
  -2 -10  -2  151.78   17.60
   2 -10   2  155.98   19.10
   2 -10   2  169.68   11.70
  -2  10  -3    4.10    4.80
  -2  10  -3    5.70    4.10
  -2  10  -3    8.00    5.00
   2  10   3   -5.00    3.40
   2  10   3   13.70    3.80
   2 -10   3   -1.90    2.10
   2 -10   3   -4.90    4.20
   2 -10   3   -3.00    2.30
  -2  10  -4   49.20   10.80
  -2  10  -4    6.50    7.30
  -2  10  -4   22.00    6.50
   2  10   4   14.90    6.50
  -2 -10  -4   27.40   10.50
   2 -10   4   23.00    4.30
   2 -10   4   29.60    4.10
  -2 -10  -4   40.70    9.80
   2 -10   4   34.20   10.20
  -2  10  -5   -3.20    3.90
   2  10   5    5.30    5.50
   2  10   5   -3.00    4.00
  -2  10  -5    5.30    4.60
  -2  10  -5    3.60    4.40
   2 -10   5    4.40    1.90
   2 -10   5    3.50    1.90
  -2 -10  -5   -3.40    3.80
   2 -10   5    1.90    6.70
  -2 -10  -5   -1.90    3.30
   2  10   6   34.90   10.80
  -2  10  -6   27.00    8.80
   2  10   6   52.09   10.00
  -2  10  -6   46.30   16.40
  -2 -10  -6   27.90    7.70
  -2 -10  -6   45.20    9.60
   2 -10   6   49.10   17.30
  -2  10  -7   24.30    9.60
   2  10   7   37.80   10.80
  -2 -10  -7   33.80    8.30
   2 -10   7   46.60   14.00
  -2  10  -8   -5.10    6.30
   2  10   8   -1.70    8.20
   2 -10   8    0.40    7.30
  -2 -10  -8    0.90    4.60
   2  11  -5  302.07   30.60
  -2  11   5  349.27   30.10
  -2  11   5  317.87   25.60
   2 -11  -5  346.87   26.50
   2 -11  -5  290.47   30.20
  -2 -11   5  333.47   22.30
  -2 -11   5  365.06   33.20
  -2  11   4  125.69   15.40
   2  11  -4  144.39   18.60
  -2  11   4  142.19   19.40
  -2 -11   4  123.79   28.90
   2 -11  -4   92.79   15.20
  -2 -11   4  140.69   14.60
   2  11  -3  247.68   25.90
  -2  11   3  252.47   21.60
  -2  11   3  218.18   24.30
   2 -11  -3  252.47   23.40
  -2 -11   3  278.87   26.60
   2 -11  -3  230.88   19.00
  -2 -11   3  199.08   17.70
   2  11  -2   34.00   12.20
  -2  11   2   34.30    8.50
  -2  11   2   41.70   11.40
  -2 -11   2   32.10   10.10
   2 -11  -2   46.20   12.10
   2 -11  -2   27.60    6.40
  -2 -11   2   20.80    8.30
   2  11  -1  117.49   25.80
  -2  11   1  184.48   21.20
  -2  11   1  175.28   21.30
  -2  11   1  154.18   17.10
   2 -11  -1  132.59   12.70
  -2 -11   1  148.99   16.20
  -2 -11   1  121.89   19.20
   2 -11  -1  136.89   17.50
   2 -11  -1  150.78   13.60
  -2  11   0   24.30    8.80
  -2  11   0   55.49   12.50
  -2  11   0   47.30   10.70
  -2 -11   0   74.09   14.90
   2 -11   0   53.69   12.20
  -2 -11   0   68.49   13.00
   2 -11   0   52.89    8.20
  -2  11  -1  106.99   17.50
  -2  11  -1   98.59   17.70
  -2  11  -1   98.69   14.70
   2  11   1  129.59   29.80
  -2 -11  -1   78.29   15.30
   2 -11   1  146.19   21.80
   2 -11   1  114.99   10.80
   2 -11   1  117.29   17.30
   2 -11   1   87.79   10.20
  -2 -11  -1  106.49   15.10
  -2  11  -2   -5.20    5.10
   2  11   2    2.40    5.60
  -2  11  -2   -2.70    6.10
  -2  11  -2   -2.50    4.00
  -2 -11  -2   -2.20    4.90
   2 -11   2   -0.40    2.90
   2 -11   2   -9.70    4.60
  -2 -11  -2    8.90    5.60
   2 -11   2   -3.00    2.80
  -2  11  -3   -3.90    6.20
   2  11   3   -4.00    5.30
  -2  11  -3   -1.30    6.30
   2 -11   3    0.20    2.70
  -2 -11  -3   -7.30    3.90
   2 -11   3    2.30    4.40
  -2 -11  -3   -5.30    5.20
   2 -11   3   -1.90    3.50
  -2  11  -4   17.50    7.50
   2  11   4    5.40    5.10
  -2 -11  -4   13.60    6.20
  -2 -11  -4   17.80    5.70
   2 -11   4   15.00    8.40
   3   0 -19   -0.90    6.90
  -3   0  19   -6.00    3.50
   3   0 -18    7.00    4.70
   3   0 -18   -4.10    5.90
  -3   0  18   -5.20    3.50
  -3   0  17   -8.20    4.30
   3   0 -17   -2.60    3.70
   3   0 -17    1.80    5.00
   3   0 -17   -3.30    4.80
  -3   0  17   -7.50    2.80
   3   0 -16  136.69   17.20
   3   0 -16  136.69   17.80
  -3   0  16  139.59   16.20
  -3   0  16  133.99   19.90
   3   0 -15   -2.40    3.40
  -3   0  15   -0.40    3.00
  -3   0  15   -2.80    2.30
   3   0 -15    0.70    3.10
   3   0 -15    1.80    3.40
  -3   0  14 1188.58   55.89
  -3   0  14 1206.38   53.59
   3   0 -14 1334.47   54.29
   3   0 -14 1182.58   55.29
   3   0 -14 1251.77   54.59
   3   0 -13   -0.80    2.20
   3   0 -13    0.10    2.50
  -3   0  13    2.90    2.00
  -3   0  13    1.00    2.90
   3   0 -12  361.36   25.10
  -3   0  12  400.96   26.20
   3   0 -12  368.46   24.40
   3   0 -12  380.26   24.30
  -3   0  12  376.56   24.20
   3   0 -11   -2.30    1.90
  -3   0  11    2.40    2.30
   3   0 -11    3.10    2.50
   3   0 -11   -0.20    1.70
  -3   0  11   -0.10    2.10
  -3   0  10    2.70    1.90
   3   0 -10    2.30    1.40
   3   0 -10    4.60    3.10
  -3   0  10    1.20    1.60
   3   0 -10    7.50    3.30
   3   0 -10    3.40    2.60
   3   0  -9   -0.80    1.10
   3   0  -9   -0.90    1.30
  -3   0   9   -1.20    0.70
  -3   0   9   -0.60    1.50
   3   0  -9   -1.10    1.50
   3   0  -8 5622.94  160.28
  -3   0   8 5712.13  162.08
  -3   0   8 5779.82  160.58
   3   0  -8 5506.85  157.88
   3   0  -8 5818.72  162.08
   3   0  -7   -0.30    1.30
   3   0  -7   -1.00    1.00
  -3   0   7    0.70    0.90
   3   0  -7   -2.10    1.00
  -3   0   7   -0.80    0.70
  -3   0   6  789.62   30.80
   3   0  -6  792.92   30.50
  -3   0   6  790.62   30.50
   3   0  -6  827.72   28.70
   3   0  -6  790.52   30.70
   3   0  -5   -0.80    0.50
   3   0  -5   -0.10    0.80
  -3   0   5    0.10    0.80
  -3   0   5    0.10    0.90
   3   0  -5    1.10    1.10
  -3   0   3    0.80    0.70
  -3   0   3   -0.40    0.50
   3   0  -3    0.50    0.60
  -3   0   3    0.60    0.80
   3   0  -3    0.30    0.70
   3   0  -3    1.10    0.90
  -3   0   2    1.60    0.70
   3   0  -2    2.00    1.00
  -3   0   2    0.50    0.60
   3   0  -2    1.30    0.70
   3   0  -2    2.30    0.90
  -3   0   2    1.00    0.70
   3   0  -1    0.20    0.40
   3   0  -1    0.00    0.40
  -3   0   1   -0.10    0.60
  -3   0   1    0.40    0.50
  -3   0   1    0.50    0.30
  -3   0   1    1.80    0.90
  -3   0   0   41.00    3.60
   3   0   0   40.20    1.80
  -3   0   0   41.00    1.80
   3   0   0   42.00    1.80
  -3   0  -1    0.70    0.80
   3   0   1    0.30    0.50
  -3   0  -1    0.00    0.40
  -3   0  -3    0.10    0.80
   3   0   3    0.90    0.90
  -3   0  -3    0.50    1.30
  -3   0  -4 3227.28   91.29
  -3   0  -4 3278.77   94.99
   3   0   4 3206.78   91.39
  -3   0  -4 3208.88   90.59
  -3   0  -5    0.70    1.00
  -3   0  -5    1.50    1.30
  -3   0  -5    1.00    1.20
   3   0   5    0.10    1.10
  -3   0  -6 7956.30  217.28
  -3   0  -6 7725.93  214.38
   3   0   6 8090.99  215.18
  -3   0  -6 7789.02  212.88
  -3   0  -7   -0.30    1.30
  -3   0  -7   -1.60    1.00
  -3   0  -7   -3.00    1.30
   3   0   7    0.50    1.20
   3   0   8  705.93   31.90
  -3   0  -8  730.43   32.00
  -3   0  -8  662.23   31.90
  -3   0  -8  671.53   29.70
   3   0   9   -0.20    1.50
  -3   0  -9   -0.20    1.20
  -3   0  -9   -0.70    1.30
  -3   0  -9   -0.30    1.90
   3   0  10   80.79   10.60
  -3   0 -10   96.89   13.20
  -3   0 -10   83.89   10.40
  -3   0 -10   69.39   10.00
   3   0  11    0.40    2.00
  -3   0 -11   -1.80    2.00
  -3   0 -11   -0.10    2.00
  -3   0 -11   -1.70    2.40
  -3   0 -12  674.53   42.60
  -3   0 -12  690.83   35.20
  -3   0 -12  727.33   36.70
  -3   0 -13   -3.40    3.20
  -3   0 -13   -1.00    2.40
  -3   0 -13    7.80    3.30
  -3   0 -14    2.70    4.00
  -3   0 -14   18.40    5.50
  -3   0 -14    9.10    4.90
  -3   0 -15    0.30    3.40
  -3   0 -15   -2.50    2.70
   3   0  15    2.50    4.40
  -3   0 -15    1.10    4.30
  -3   0 -16   13.90    7.20
  -3   0 -16    5.50    3.90
  -3   0 -16    8.90    5.70
  -3   0 -17   -4.90    3.60
  -3   1  19    1.30    5.80
   3   1 -19    6.70    7.90
   3  -1 -19    6.80    9.10
   3  -1 -19   -0.60    5.30
  -3  -1  19   -4.40    4.50
   3   1 -18  162.58   20.60
  -3   1  18  162.78   20.50
   3   1 -18  189.28   22.70
   3  -1 -18  148.79   20.50
  -3  -1  18  173.28   19.90
   3  -1 -18  154.58   17.80
   3   1 -17    6.10    5.80
  -3   1  17    8.00    5.80
  -3   1  17    5.00    4.10
   3   1 -17   20.10    6.60
   3   1 -17    6.60    4.30
  -3  -1  17   15.10    6.50
   3  -1 -17    8.90    5.90
  -3  -1  17    1.70    4.20
  -3   1  16  570.74   39.20
   3   1 -16  494.45   32.90
   3   1 -16  471.65   34.20
  -3   1  16  471.05   32.70
   3  -1 -16  515.15   34.30
  -3  -1  16  510.15   35.30
   3  -1 -16  509.75   34.40
  -3  -1  16  484.35   31.90
  -3   1  15   21.70    7.20
   3   1 -15   27.20    8.00
   3   1 -15   36.80    9.60
  -3   1  15   37.70    9.30
   3  -1 -15   32.30    5.40
   3  -1 -15   37.00    9.60
   3  -1 -15   25.30    7.30
  -3  -1  15   15.10    5.60
   3  -1 -15   14.00    4.70
  -3  -1  15   32.40    8.20
   3   1 -14  160.78   17.50
   3   1 -14  190.08   17.70
  -3   1  14  172.18   17.50
   3   1 -14  152.28   16.50
  -3   1  14  177.88   18.80
   3  -1 -14  188.48   17.90
  -3  -1  14  147.79   24.10
   3  -1 -14  163.58   11.00
   3  -1 -14  160.28   17.70
  -3  -1  14  161.48   17.70
   3   1 -13   -1.30    3.20
  -3   1  13    1.60    2.50
   3   1 -13    1.30    3.00
   3   1 -13    0.50    2.80
  -3   1  13    1.00    2.70
   3  -1 -13   -0.40    2.40
   3  -1 -13   -0.70    1.60
  -3  -1  13   -0.80    3.10
  -3  -1  13    1.70    2.10
   3  -1 -13    0.10    3.50
  -3   1  12  320.77   23.60
   3   1 -12  295.67   21.40
   3   1 -12  319.17   21.90
   3   1 -12  362.66   24.60
  -3   1  12  319.77   22.30
   3  -1 -12  316.37   22.90
  -3  -1  12  304.57   23.00
   3  -1 -12  306.67   15.20
  -3  -1  12  333.77   22.20
   3  -1 -12  319.77   22.80
   3   1 -11  116.39   12.20
   3   1 -11  140.59   13.30
  -3   1  11  115.29   12.10
  -3   1  11  124.39   13.60
   3   1 -11  107.79   12.80
   3  -1 -11  106.19   12.30
  -3  -1  11  105.29   15.30
  -3  -1  11  127.49    9.70
   3  -1 -11  117.79    8.20
  -3  -1  11   98.29   11.20
   3   1 -10  301.97   19.20
  -3   1  10  310.97   20.80
  -3   1  10  284.47   19.00
   3   1 -10  299.37   19.30
   3   1 -10  256.77   19.30
  -3  -1  10  292.37   15.10
  -3  -1  10  276.17   18.50
   3  -1 -10  251.17   18.70
   3  -1 -10  270.87   12.80
  -3  -1  10  279.97   20.00
  -3   1   9   37.00    6.50
  -3   1   9   28.40    5.60
   3   1  -9   29.70    6.10
   3   1  -9   24.70    5.40
   3   1  -9   33.60    6.40
   3  -1  -9   25.60    5.90
  -3  -1   9   26.70    5.60
  -3  -1   9   25.00    4.20
   3  -1  -9   22.20    5.60
  -3  -1   9   30.50    5.90
   3  -1  -9   31.90    4.70
   3   1  -8 1570.84   56.79
   3   1  -8 1708.13   59.79
  -3   1   8 1715.33   58.29
   3   1  -8 1612.94   57.49
  -3   1   8 1755.32   59.69
   3  -1  -8 1753.82   49.40
   3  -1  -8 1788.02   59.29
  -3  -1   8 1829.72   58.89
   3  -1  -8 1755.62   59.39
  -3  -1   8 1779.12   60.49
  -3  -1   8 1766.92   52.59
  -3   1   7  418.96   21.20
   3   1  -7  451.45   21.10
   3   1  -7  452.95   22.90
   3   1  -7  444.96   21.50
   3  -1  -7  427.56   21.50
   3  -1  -7  443.46   21.90
  -3  -1   7  457.15   21.70
   3  -1  -7  449.95   15.10
  -3  -1   7  438.16   22.30
  -3  -1   7  460.05   17.70
   3   1  -6 4248.17  118.39
   3   1  -6 4370.06  119.59
   3   1  -6 4428.56  120.89
  -3   1   6 4108.29  119.39
  -3  -1   6 4269.37  113.49
   3  -1  -6 4096.69  119.09
  -3  -1   6 4136.19  119.99
   3  -1  -6 4120.19  119.09
   3  -1  -6 4198.98  110.09
  -3  -1   6 4086.49  120.19
   3   1  -5  407.76   18.30
   3   1  -5  410.96   17.70
   3   1  -5  399.76   18.80
  -3   1   5  403.96   18.20
  -3   1   5  389.86   17.90
   3  -1  -5  415.46   18.50
  -3  -1   5  416.76   18.40
  -3  -1   5  354.56   17.40
   3  -1  -5  413.76   18.20
  -3  -1   5  419.46   18.90
   3   1  -4 1071.19   35.70
  -3   1   4 1133.99   36.60
   3   1  -4 1091.29   37.00
  -3   1   4 1129.49   36.50
  -3  -1   4 1172.08   36.60
   3  -1  -4 1124.19   36.30
  -3  -1   4 1171.28   37.30
  -3  -1   4 1127.49   37.10
   3  -1  -4 1131.59   36.80
   3   1  -3  969.40   31.30
  -3   1   3  950.70   30.90
  -3   1   3  994.30   31.50
   3   1  -3  942.41   32.00
   3   1  -3  963.50   31.90
   3  -1  -3 1019.20   31.70
   3  -1  -3 1044.20   26.80
  -3  -1   3 1025.80   31.80
  -3  -1   3 1038.60   32.30
   3  -1  -3 1003.60   31.00
  -3  -1   3 1007.40   32.50
   3  -1  -3  936.61   28.10
  -3   1   2  285.87   10.20
  -3   1   2  252.57    9.90
   3   1  -2  239.18   11.30
   3   1  -2  232.48   10.60
   3   1  -2  242.08   10.60
  -3   1   2  251.17   10.40
   3  -1  -2  235.98    9.80
   3  -1  -2  237.08    9.60
  -3  -1   2  243.38   10.90
  -3  -1   2  248.28   11.40
  -3  -1   2  235.08   10.30
  -3   1   1  435.96   13.60
   3   1  -1  445.56   15.00
  -3   1   1  408.76   15.70
  -3   1   1  452.45   14.30
   3   1  -1  415.06   15.70
  -3  -1   1  431.76   14.80
   3  -1  -1  393.46   15.70
   3  -1  -1  443.26   14.20
  -3  -1   1  442.36   16.00
  -3   1   0 2891.21   78.09
   3   1   0 2908.61   77.49
  -3   1   0 2999.30   73.39
  -3   1   0 2915.71   73.39
   3   1   0 2685.03   74.69
   3   1   0 2638.74   74.59
  -3  -1   0 2718.83   76.89
   3  -1   0 2470.15   77.49
   3   1   1   18.90    3.00
   3   1   1   21.30    2.50
  -3   1  -1   18.00    3.30
  -3   1  -1   22.30    2.30
   3  -1   1   24.90    3.90
  -3  -1  -1   21.00    2.50
   3  -1   1   21.60    2.10
  -3   1  -2 5837.32  151.58
  -3   1  -2 5655.83  157.88
  -3   1  -2 5880.91  153.58
   3   1   2 5705.93  153.98
  -3  -1  -2 5962.80  154.18
   3  -1   2 5920.11  158.78
   3  -1   2 5802.82  153.18
  -3  -1  -2 5694.33  156.98
  -3   1  -3   55.99    5.00
  -3   1  -3   63.69    4.50
  -3   1  -3   55.09    6.40
   3   1   3   61.29    5.50
  -3  -1  -3   55.09    5.20
   3  -1   3   52.59    4.90
   3  -1   3   55.39    6.50
  -3   1  -4 4106.89  111.29
   3   1   4 3970.10  114.09
  -3   1  -4 4194.18  114.19
  -3   1  -4 4155.48  117.69
   3  -1   4 3873.91  117.29
  -3  -1  -4 4167.28  114.09
   3  -1   4 4186.48  113.99
  -3   1  -5    1.30    1.70
  -3   1  -5    1.20    1.50
  -3   1  -5    1.40    1.30
   3   1   5    1.40    1.60
  -3  -1  -5    4.70    2.00
   3  -1   5    3.40    2.50
   3  -1   5    2.00    1.40
  -3  -1  -5    2.00    1.70
  -3  -1  -5    2.40    1.30
  -3   1  -6  175.18   10.90
  -3   1  -6  174.58   13.20
   3   1   6  150.78   11.60
  -3   1  -6  154.58   11.70
   3  -1   6  177.08   12.20
   3  -1   6  134.79   12.10
  -3  -1  -6  151.18   12.40
  -3  -1  -6  180.98   12.40
  -3  -1  -6  158.78   11.60
  -3   1  -7   65.59    8.30
   3   1   7   83.79    9.10
  -3   1  -7   82.19    8.10
  -3   1  -7   79.49    8.90
   3  -1   7   75.19    8.40
  -3  -1  -7   81.49    8.90
  -3  -1  -7   72.49    8.20
   3  -1   7   73.39    7.60
   3  -1   7   76.69    9.20
  -3  -1  -7   76.39    9.10
  -3   1  -8  643.54   30.20
   3   1   8  591.64   28.80
  -3   1  -8  576.24   28.40
  -3   1  -8  605.74   26.50
   3  -1   8  558.84   29.00
  -3  -1  -8  598.94   28.10
  -3  -1  -8  554.04   28.60
   3  -1   8  587.54   28.60
  -3  -1  -8  580.34   28.20
   3  -1   8  570.74   25.80
  -3   1  -9   71.69    8.50
   3   1   9   78.79   10.10
  -3   1  -9   85.49   10.50
  -3   1  -9   71.59    9.60
   3  -1   9   84.89   10.50
  -3  -1  -9   80.59    9.70
   3  -1   9   62.29    7.80
   3  -1   9   84.49   10.60
  -3  -1  -9   70.49    9.50
  -3  -1  -9   81.29    9.90
  -3   1 -10  128.89   11.60
   3   1  10  135.49   14.00
  -3   1 -10  117.29   12.80
  -3   1 -10  126.89   13.40
  -3  -1 -10  114.49   12.50
   3  -1  10  125.19   13.00
  -3  -1 -10  116.89   12.80
  -3  -1 -10  121.19   12.50
  -3   1 -11   10.00    3.50
  -3   1 -11    9.90    4.00
  -3   1 -11   10.10    6.40
   3   1  11    9.50    4.40
  -3  -1 -11    7.50    3.90
  -3  -1 -11   16.50    6.30
  -3  -1 -11    8.20    3.90
   3  -1  11    5.00    3.30
  -3   1 -12    0.30    3.40
  -3   1 -12   -0.30    2.60
  -3   1 -12    1.80    3.70
  -3  -1 -12    2.30    3.20
  -3  -1 -12    1.90    2.50
  -3   1 -13    5.90    3.50
  -3   1 -13   -0.20    2.80
  -3   1 -13    1.60    3.20
  -3  -1 -13   -0.80    3.20
  -3  -1 -13    1.50    3.20
  -3  -1 -13   -2.90    2.20
  -3   1 -14  268.37   22.50
  -3   1 -14  217.08   19.20
  -3   1 -14  216.78   20.90
  -3  -1 -14  254.07   22.40
  -3  -1 -14  245.38   21.20
  -3  -1 -14  237.68   21.30
  -3   1 -15    6.40    3.50
   3   1  15   -8.10    4.20
  -3   1 -15    0.50    3.10
  -3   1 -15   -1.10    3.20
  -3  -1 -15   -0.50    2.90
   3  -1  15    3.80    4.20
  -3  -1 -15   -0.30    2.80
  -3  -1 -15    4.30    3.30
  -3   1 -16  254.97   23.00
  -3   1 -16  241.48   24.30
  -3  -1 -16  271.77   23.80
  -3   1 -17    5.00    5.10
  -3  -1 -17    5.20    5.20
   3   2 -19    2.20    6.70
   3  -2 -19   -1.30    5.40
  -3  -2  19   -2.70    4.40
   3  -2 -19   -5.30    5.80
   3   2 -18   14.10    8.90
  -3   2  18   16.40    7.20
   3  -2 -18   19.50    9.00
  -3  -2  18   27.80    8.50
   3  -2 -18   32.60   10.90
   3   2 -17    4.20    6.10
   3   2 -17   -2.90    4.70
  -3   2  17    9.40    4.50
   3   2 -17   17.30    6.00
  -3   2  17    2.50    4.30
   3  -2 -17   -4.70    4.20
   3  -2 -17    2.20    2.30
  -3  -2  17    1.60    4.30
   3   2 -16  237.68   20.90
   3   2 -16  176.68   21.10
  -3   2  16  199.38   22.20
  -3   2  16  233.18   22.00
   3   2 -16  174.28   22.10
   3  -2 -16  213.58   21.90
   3  -2 -16  207.58   13.30
  -3  -2  16  188.18   18.90
  -3  -2  16  188.48   21.00
   3  -2 -16  182.98   20.00
  -3   2  15   70.99   11.90
   3   2 -15   86.49   14.70
  -3   2  15  100.49   13.90
   3   2 -15  108.59   13.70
   3  -2 -15  113.19   14.80
   3  -2 -15  105.69    9.00
  -3  -2  15  103.39   13.50
  -3  -2  15  100.29   14.80
  -3   2  14  220.78   21.30
   3   2 -14  219.18   21.80
   3   2 -14  211.28   19.30
   3   2 -14  194.88   18.20
  -3   2  14  214.68   20.00
  -3  -2  14  222.98   24.80
   3  -2 -14  221.18   13.30
   3  -2 -14  214.08   20.30
  -3  -2  14  219.48   21.10
  -3  -2  14  225.08   16.30
   3   2 -13   17.10    6.00
  -3   2  13   15.00    7.80
  -3   2  13   14.70    6.00
   3   2 -13   16.60    5.70
   3   2 -13   20.20    7.00
   3  -2 -13   10.00    4.00
  -3  -2  13    7.90    4.20
  -3  -2  13   14.80    4.80
  -3  -2  13   21.80    6.50
   3  -2 -13   18.10    4.00
   3   2 -12  718.63   36.60
  -3   2  12  760.92   38.70
   3   2 -12  706.83   35.40
  -3   2  12  716.53   36.40
   3   2 -12  763.92   39.40
  -3  -2  12  704.03   31.60
  -3  -2  12  747.43   36.00
   3  -2 -12  747.03   28.20
   3  -2 -12  790.32   38.40
  -3  -2  12  713.93   37.80
   3  -2 -12  741.03   37.60
   3   2 -11  320.97   23.40
   3   2 -11  367.76   23.40
   3   2 -11  355.06   22.40
  -3   2  11  354.66   23.10
  -3   2  11  360.66   28.00
  -3  -2  11  344.47   23.70
   3  -2 -11  372.76   24.00
  -3  -2  11  384.36   23.00
   3  -2 -11  383.26   24.10
   3  -2 -11  381.86   17.30
  -3   2  10  619.04   31.00
   3   2 -10  632.24   32.90
   3   2 -10  589.54   29.80
  -3   2  10  615.14   32.00
   3   2 -10  606.64   30.90
   3  -2 -10  590.74   30.90
   3  -2 -10  674.93   32.50
  -3  -2  10  657.13   30.80
   3  -2 -10  651.83   24.30
  -3  -2  10  652.63   32.90
  -3  -2  10  665.53   27.90
  -3   2   9  401.66   23.00
   3   2  -9  415.06   24.50
   3   2  -9  419.46   23.50
  -3   2   9  434.36   24.40
   3   2  -9  413.26   22.40
   3  -2  -9  418.26   23.40
  -3  -2   9  398.96   22.30
  -3  -2   9  440.16   20.60
   3  -2  -9  432.16   24.00
  -3  -2   9  428.96   24.40
   3  -2  -9  408.66   17.20
  -3   2   8   17.50    4.50
   3   2  -8   22.10    5.60
   3   2  -8   23.80    5.00
  -3   2   8   20.50    5.10
   3   2  -8   29.60    5.80
   3  -2  -8   23.80    5.20
  -3  -2   8   29.60    5.70
   3  -2  -8   26.40    5.60
  -3  -2   8   24.90    4.40
   3   2  -7   79.09    8.50
   3   2  -7   85.69    8.60
  -3   2   7   78.29    8.50
  -3   2   7   73.69    8.40
   3   2  -7   71.49    8.70
   3  -2  -7   67.79    7.90
  -3  -2   7   77.09    8.50
  -3  -2   7   81.59    7.30
   3  -2  -7   84.59    9.50
  -3  -2   7   86.59    8.60
   3   2  -6  907.51   34.30
   3   2  -6  868.41   35.00
   3   2  -6  910.21   33.60
  -3   2   6  795.22   32.50
  -3   2   6  900.31   34.40
   3  -2  -6  916.71   34.00
   3  -2  -6  897.11   33.80
  -3  -2   6  933.11   35.20
  -3  -2   6  863.41   34.70
  -3  -2   6  945.71   38.20
   3   2  -5 1167.78   40.10
   3   2  -5 1134.99   39.20
  -3   2   5 1181.58   40.00
  -3   2   5 1157.08   39.20
   3   2  -5 1124.39   40.70
  -3  -2   5 1103.49   39.10
   3  -2  -5 1156.68   39.40
  -3  -2   5 1117.19   40.20
   3  -2  -5 1199.18   39.90
  -3  -2   5 1244.78   41.50
  -3   2   4  175.58   10.30
   3   2  -4  182.38   11.40
   3   2  -4  186.68   11.00
  -3   2   4  171.98   10.50
  -3  -2   4  185.08   11.30
   3  -2  -4  171.38   10.30
   3  -2  -4  168.28    6.70
  -3  -2   4  181.58   11.30
  -3  -2   4  163.88   10.50
   3  -2  -4  182.48   10.50
  -3   2   3    5.10    1.70
   3   2  -3    1.40    1.00
  -3   2   3    1.80    1.20
   3   2  -3    2.70    1.50
   3   2  -3    2.40    1.30
  -3  -2   3    0.80    0.90
   3  -2  -3    1.70    1.00
   3  -2  -3    2.30    1.20
  -3  -2   3    3.10    1.40
  -3  -2   3    3.30    1.60
   3  -2  -3    2.60    0.70
  -3   2   1  105.09    6.40
   3   2  -1  107.19    7.30
   3   2  -1  115.09    7.70
  -3   2   1  108.19    5.50
  -3   2   1  110.79    5.30
  -3  -2   1  105.19    7.10
  -3  -2   1  122.29    8.00
   3  -2  -1  104.99    7.50
   3  -2  -1  115.09    5.50
  -3   2   0 4545.15  123.79
   3   2   0 4723.03  125.69
   3   2   0 4820.82  126.09
  -3  -2   0 4580.54  126.59
   3  -2   0 4757.72  119.69
   3  -2   0 4452.55  127.49
   3   2   1  159.08    9.00
  -3   2  -1  149.69    8.10
   3   2   1  156.08    9.70
  -3   2  -1  156.28   10.10
   3  -2   1  148.49    8.00
  -3  -2  -1  151.78    9.00
  -3  -2  -1  150.68    9.50
  -3   2  -2 1211.78   31.70
   3   2   2 1205.98   39.80
  -3   2  -2 1187.98   36.80
  -3   2  -2 1210.18   40.50
   3   2   2 1102.59   37.20
  -3  -2  -2 1143.99   37.50
   3  -2   2 1185.18   41.10
  -3  -2  -2 1146.59   38.80
   3  -2   2 1104.79   36.10
  -3   2  -3   70.79    6.30
  -3   2  -3   70.69    4.30
  -3   2  -3   77.59    7.70
   3   2   3   66.09    6.20
   3  -2   3   79.69    8.20
  -3  -2  -3   65.79    6.30
   3  -2   3   57.59    5.60
  -3  -2  -3   67.39    6.90
   3   2   4    0.80    1.00
  -3   2  -4    0.50    1.30
  -3   2  -4    1.30    1.70
  -3   2  -4   -0.60    0.50
  -3  -2  -4    0.70    1.10
   3  -2   4    0.00    0.70
   3  -2   4   -0.20    0.90
  -3  -2  -4    0.40    1.20
   3   2   5   15.00    3.90
  -3   2  -5   16.60    2.90
  -3   2  -5   19.90    4.70
  -3   2  -5   10.90    3.20
  -3  -2  -5   16.10    3.90
   3  -2   5   18.40    3.90
  -3  -2  -5   13.50    3.70
   3  -2   5    9.90    3.20
  -3  -2  -5   16.40    4.30
   3  -2   5   12.00    2.50
  -3   2  -6  155.98   12.20
  -3   2  -6  166.58   10.20
   3   2   6  151.68   12.10
  -3   2  -6  160.58   13.20
   3  -2   6  143.29   11.30
  -3  -2  -6  155.38   12.00
   3  -2   6  165.68   10.00
   3  -2   6  154.08   13.40
   3   2   7   57.09    7.80
  -3   2  -7   57.19    8.30
  -3   2  -7   62.19    6.60
  -3   2  -7   64.39    8.30
   3  -2   7   70.49    8.30
   3  -2   7   58.19    8.70
   3  -2   7   56.99    6.30
  -3  -2  -7   57.99    7.50
  -3  -2  -7   73.39    8.70
  -3   2  -8  851.51   37.70
  -3   2  -8  870.21   33.20
  -3   2  -8  809.72   36.50
   3   2   8  823.82   37.80
   3  -2   8  882.71   37.40
  -3  -2  -8  891.11   37.30
  -3  -2  -8  857.01   36.70
   3  -2   8  880.61   32.80
  -3  -2  -8  776.62   36.30
   3  -2   8  864.41   39.20
   3   2   9    6.30    3.00
  -3   2  -9    2.90    1.90
  -3   2  -9    4.50    3.40
  -3   2  -9    3.50    2.90
   3  -2   9    3.90    2.50
   3  -2   9    3.30    2.80
  -3  -2  -9    4.50    3.00
  -3  -2  -9    1.60    2.00
   3  -2   9    3.70    2.00
  -3  -2  -9    4.30    3.10
  -3   2 -10  207.68   17.60
  -3   2 -10  197.18   25.90
  -3   2 -10  212.98   15.60
   3   2  10  219.08   18.50
  -3  -2 -10  221.38   17.80
  -3  -2 -10  199.48   17.20
  -3  -2 -10  231.58   18.40
   3  -2  10  222.78   15.50
   3  -2  10  241.88   18.50
   3  -2  10  210.38   18.40
   3   2  11   34.20   10.80
  -3   2 -11   41.60    8.00
  -3   2 -11   20.00    6.30
   3  -2  11   32.50    6.40
  -3  -2 -11   45.30   14.80
  -3  -2 -11   36.20    8.20
   3  -2  11   42.50    8.60
  -3  -2 -11   34.80    7.40
   3  -2  11   30.60    8.10
  -3   2 -12    2.40    3.20
  -3   2 -12   -3.50    2.20
  -3   2 -12    0.40    3.40
  -3  -2 -12    1.80    2.40
   3  -2  12    0.90    2.90
  -3  -2 -12    0.50    2.30
  -3  -2 -12    4.10    3.90
   3  -2  12    4.30    2.80
  -3   2 -13   22.90    7.10
  -3   2 -13   21.70    5.80
  -3   2 -13   25.50    7.20
  -3  -2 -13   24.30    7.40
  -3  -2 -13   11.40    6.00
  -3  -2 -13   17.40    6.00
   3   2  14   -5.60    2.60
  -3   2 -14   -5.00    3.30
  -3   2 -14    2.40    2.80
  -3   2 -14    1.80    4.00
  -3  -2 -14   -2.00    2.80
  -3  -2 -14   -0.50    4.60
  -3  -2 -14    1.80    2.90
  -3   2 -15  129.79   14.60
  -3   2 -15   97.49   15.30
  -3  -2 -15  126.19   16.50
  -3  -2 -15  110.99   15.20
  -3  -2 -15  113.79   16.70
  -3   2 -16   10.60    4.30
  -3   2 -16   12.30    5.10
  -3  -2 -16    4.50    4.30
  -3  -2 -16   10.10    7.20
  -3   2 -17    8.80    4.70
  -3   2 -17   16.80    5.50
  -3  -2 -17   -2.90    5.30
   3   3 -18  259.07   40.90
   3  -3 -18  280.27   28.20
   3  -3 -18  267.07   15.30
  -3  -3  18  276.67   26.10
   3   3 -17   46.90   11.40
   3   3 -17   11.50    8.60
  -3  -3  17   28.90    8.30
   3  -3 -17   28.10    5.80
   3  -3 -17   14.70    8.00
  -3   3  16   61.99   14.40
   3   3 -16   81.29   14.60
   3   3 -16   80.49   12.90
  -3   3  16   54.19   12.30
   3   3 -16   77.69   11.60
  -3  -3  16   53.09   13.40
  -3  -3  16   46.70    9.30
   3  -3 -16   55.49   12.60
   3  -3 -16   70.59    8.30
  -3  -3  16   71.29   12.00
   3   3 -15   19.10    6.10
   3   3 -15    8.80    4.10
  -3   3  15   16.60    6.90
  -3   3  15   11.40    3.90
   3  -3 -15    6.10    3.10
  -3  -3  15   15.20    6.90
  -3  -3  15   11.80    4.90
   3  -3 -15    8.00    5.20
  -3  -3  15   17.40    5.20
   3  -3 -15   17.20    4.70
  -3   3  14  269.57   24.10
  -3   3  14  262.37   22.50
   3   3 -14  261.07   23.80
   3   3 -14  265.57   21.60
   3  -3 -14  260.87   24.00
  -3  -3  14  262.47   19.60
  -3  -3  14  245.98   22.80
  -3  -3  14  307.17   28.60
   3  -3 -14  272.77   16.20
   3   3 -13    1.60    3.10
   3   3 -13   -1.30    2.10
   3   3 -13   -2.00    1.80
  -3   3  13    1.20    3.10
  -3   3  13    1.80    2.70
   3  -3 -13   -1.40    1.90
  -3  -3  13    2.10    3.70
  -3  -3  13   -1.70    2.20
  -3  -3  13   -2.30    2.50
   3  -3 -13   -3.20    1.80
   3   3 -12  239.68   19.00
   3   3 -12  235.28   20.20
  -3   3  12  234.68   20.70
   3   3 -12  239.18   21.10
   3  -3 -12  273.37   21.30
  -3  -3  12  238.08   18.50
   3  -3 -12  277.97   15.70
   3  -3 -12  273.47   21.40
  -3  -3  12  280.17   22.20
  -3  -3  12  248.38   18.10
  -3   3  11    8.00    3.70
   3   3 -11    9.10    3.50
  -3   3  11    7.30    3.00
   3   3 -11   14.30    5.00
   3   3 -11    6.30    3.00
  -3  -3  11    7.60    3.70
   3  -3 -11   11.50    4.40
   3  -3 -11   12.70    5.00
  -3  -3  11    6.00    3.60
  -3  -3  11   12.50    3.90
  -3   3  10  581.94   31.70
   3   3 -10  608.74   32.80
   3   3 -10  574.84   31.00
   3   3 -10  618.84   29.80
  -3   3  10  636.64   31.40
  -3  -3  10  612.34   28.90
  -3  -3  10  567.14   31.40
  -3  -3  10  618.04   29.80
   3  -3 -10  592.34   31.00
  -3   3   9  418.06   24.50
  -3   3   9  370.96   22.50
   3   3  -9  398.06   22.10
   3   3  -9  397.36   24.30
   3   3  -9  387.46   24.50
   3  -3  -9  419.96   24.00
  -3  -3   9  422.66   24.70
   3  -3  -9  399.16   19.50
  -3  -3   9  421.86   22.10
   3  -3  -9  397.96   33.60
  -3  -3   9  400.86   22.40
  -3   3   8  208.68   15.00
   3   3  -8  182.88   13.60
   3   3  -8  212.58   15.90
  -3   3   8  196.98   15.30
   3   3  -8  211.58   16.60
  -3  -3   8  225.18   14.70
   3  -3  -8  202.58   11.90
   3  -3  -8  159.58   13.60
  -3  -3   8  203.58   14.40
  -3  -3   8  205.38   15.60
   3  -3  -8  201.68   15.30
   3   3  -7  356.66   20.20
  -3   3   7  315.37   18.40
  -3   3   7  331.07   19.70
   3   3  -7  340.07   18.50
  -3  -3   7  340.87   21.00
   3  -3  -7  338.97   15.10
   3  -3  -7  353.76   19.50
   3  -3  -7  353.26   19.80
  -3  -3   7  329.27   19.80
  -3  -3   7  329.87   18.50
   3   3  -6 1194.98   44.00
  -3   3   6 1131.49   41.80
   3   3  -6 1136.09   41.50
   3   3  -6 1197.88   45.00
  -3   3   6 1194.28   43.80
  -3  -3   6 1194.18   44.20
   3  -3  -6 1200.18   43.20
  -3  -3   6 1208.68   45.20
   3  -3  -6 1315.77   43.60
  -3  -3   6 1176.08   42.00
   3  -3  -6 1186.48   36.60
   3   3  -5  442.06   21.50
  -3   3   5  437.06   20.80
   3   3  -5  422.66   19.80
  -3  -3   5  397.16   21.00
  -3  -3   5  416.06   20.40
   3  -3  -5  393.86   14.80
   3  -3  -5  418.26   19.50
   3  -3  -5  431.66   20.50
   3   3  -4  856.71   33.40
   3   3  -4  886.11   33.30
  -3   3   4  870.01   30.70
  -3   3   4  878.91   32.30
  -3  -3   4  881.91   33.70
  -3  -3   4  864.71   31.60
   3  -3  -4  890.91   31.00
   3  -3  -4  875.31   32.20
  -3  -3   4  798.52   32.40
   3  -3  -4  867.51   26.20
   3   3  -3 1486.15   48.80
  -3   3   3 1458.15   41.70
  -3   3   3 1499.45   45.20
   3   3  -3 1388.56   48.20
  -3   3   3 1528.05   47.50
   3  -3  -3 1464.15   47.20
   3  -3  -3 1597.84   45.70
  -3  -3   3 1479.65   48.60
   3  -3  -3 1397.46   41.60
  -3  -3   3 1454.05   47.30
   3   3  -2    2.10    1.60
  -3   3   2    2.00    1.30
   3   3  -2    1.30    1.20
  -3   3   2    0.10    0.80
   3  -3  -2    0.00    0.60
  -3  -3   2    0.00    1.00
  -3  -3   2    2.00    1.50
  -3  -3   2   -0.60    0.80
   3  -3  -2    0.60    0.80
   3  -3  -2    0.00    1.00
  -3   3   1 1675.13   51.19
  -3   3   1 1807.52   54.19
   3   3  -1 1668.43   55.39
  -3   3   1 1882.01   54.59
  -3  -3   1 1887.51   55.99
  -3  -3   1 1742.13   55.99
   3  -3  -1 1863.01   50.19
   3  -3  -1 1853.71   52.29
  -3   3   0  207.18   10.40
  -3   3   0  189.18   10.70
   3   3   0  177.28   11.40
   3  -3   0  201.08    7.10
   3  -3   0  211.08   13.10
  -3  -3   0  182.18   11.50
  -3   3  -1  764.22   27.40
   3   3   1  748.93   28.30
   3   3   1  777.32   29.10
  -3   3  -1  748.63   27.20
   3   3   1  722.03   27.90
   3  -3   1  745.33   30.30
   3  -3   1  774.62   27.10
  -3  -3  -1  707.63   28.00
  -3  -3  -1  750.12   29.00
  -3   3  -2 2368.06   67.79
  -3   3  -2 2229.78   70.49
   3   3   2 2187.68   67.89
   3   3   2 2181.98   66.99
  -3  -3  -2 2259.07   67.79
   3  -3   2 2116.29   70.89
   3  -3   2 2130.49   65.19
  -3  -3  -2 2159.88   67.09
  -3   3  -3 1137.79   40.40
   3   3   3 1111.99   40.50
   3   3   3 1135.09   39.50
  -3   3  -3 1086.79   31.00
  -3   3  -3 1101.19   38.60
  -3  -3  -3 1104.29   39.50
   3  -3   3 1127.99   31.00
   3  -3   3 1145.79   42.90
  -3  -3  -3 1082.69   39.10
   3  -3   3 1111.49   38.00
   3   3   4 1924.41   62.99
  -3   3  -4 2025.80   65.29
  -3   3  -4 2011.60   56.09
  -3   3  -4 2078.39   63.39
   3  -3   4 1988.80   54.89
  -3  -3  -4 1982.50   63.29
   3  -3   4 2010.20   67.29
  -3  -3  -4 1868.01   62.89
   3  -3   4 1914.81   61.69
  -3   3  -5  131.79   10.90
   3   3   5  116.59   10.40
  -3   3  -5  114.99    7.20
  -3   3  -5  114.09   11.30
  -3   3  -5  134.59   12.20
   3  -3   5  119.99   12.00
  -3  -3  -5  122.09   10.70
  -3  -3  -5  126.79   11.00
   3  -3   5  119.99    9.90
   3  -3   5  125.39    7.30
  -3   3  -6   13.30    3.10
   3   3   6   17.80    4.60
  -3   3  -6   22.00    5.30
  -3   3  -6   21.70    5.10
  -3  -3  -6   10.00    3.30
   3  -3   6   16.20    4.00
   3  -3   6   18.80    3.20
  -3  -3  -6   24.70    5.10
  -3  -3  -6   18.30    4.40
   3  -3   6   26.50    6.50
  -3   3  -7  522.55   26.40
   3   3   7  498.25   26.10
  -3   3  -7  449.95   25.90
  -3   3  -7  500.15   20.90
  -3  -3  -7  466.75   25.00
  -3  -3  -7  487.05   25.80
   3  -3   7  476.25   20.30
   3  -3   7  475.15   24.70
   3  -3   7  490.05   28.10
  -3  -3  -7  488.85   25.50
  -3   3  -8   36.50    7.00
   3   3   8   33.30    7.00
  -3   3  -8   30.00    4.90
  -3   3  -8   38.50    7.70
   3  -3   8   41.00    8.00
  -3  -3  -8   33.60    7.20
   3  -3   8   47.20    6.00
  -3  -3  -8   29.90    6.30
  -3  -3  -8   45.00    7.60
   3  -3   8   38.30    7.10
  -3   3  -9  160.48   15.90
  -3   3  -9  152.78   14.80
   3   3   9  126.79   13.70
  -3   3  -9  161.08   12.20
  -3  -3  -9  156.48   14.10
   3  -3   9  154.18   11.70
   3  -3   9  167.58   14.80
   3  -3   9  185.28   17.20
  -3  -3  -9  148.29   14.50
  -3  -3  -9  171.28   15.20
  -3   3 -10    1.30    3.70
   3   3  10    3.40    3.30
  -3   3 -10    1.20    2.10
  -3   3 -10    4.90    3.20
  -3  -3 -10    2.50    2.50
   3  -3  10    4.10    3.40
   3  -3  10    1.60    2.10
  -3  -3 -10    4.80    3.60
  -3  -3 -10    6.70    2.80
  -3  -3 -10    7.30    5.80
   3  -3  10    7.10    3.50
  -3   3 -11   70.79   12.70
  -3   3 -11   75.09   11.30
  -3   3 -11   77.39    9.30
  -3  -3 -11   85.99   11.90
  -3  -3 -11   82.09   11.70
  -3  -3 -11   92.49   12.50
   3  -3  11   75.29   11.90
   3  -3  11   91.49    9.90
  -3  -3 -11   86.49   11.50
  -3   3 -12  544.85   33.90
  -3   3 -12  582.64   29.60
  -3   3 -12  535.65   32.80
   3  -3  12  560.94   28.80
   3  -3  12  582.34   35.00
  -3  -3 -12  610.24   34.60
  -3  -3 -12  574.54   34.10
  -3  -3 -12  546.25   32.60
  -3  -3 -12  563.54   33.40
  -3   3 -13    0.70    3.50
  -3   3 -13   -1.40    2.70
  -3   3 -13    1.80    2.60
   3  -3  13    2.20    3.90
  -3  -3 -13    0.20    4.30
  -3  -3 -13   -1.50    5.00
  -3  -3 -13    3.70    2.30
   3  -3  13    0.20    2.30
  -3  -3 -13    0.60    2.30
  -3   3 -14   83.89   14.80
  -3   3 -14  105.29   12.30
   3   3  14   91.89   14.80
  -3   3 -14   89.19   16.30
   3  -3  14  108.19   15.40
  -3  -3 -14   90.39   13.50
  -3  -3 -14  114.79   15.60
  -3  -3 -14  115.29   16.00
  -3  -3 -14  106.09   14.70
   3  -3  14   88.79   15.20
  -3   3 -15   52.09   13.00
  -3   3 -15   84.49   12.00
  -3  -3 -15  105.59   15.60
   3  -3  15  100.99   15.10
  -3  -3 -15   96.99   12.90
  -3  -3 -15   83.09   14.40
  -3   3 -16    9.10    7.00
  -3  -3 -16   -7.10    3.40
  -3  -3 -16    4.20    6.60
  -3  -3 -16    1.40    5.60
  -3   3 -17    9.20    4.40
  -3   3 -17   -2.60    6.00
  -3  -3 -17   -7.30    3.90
  -3  -3 -17   15.40    8.20
  -3  -3 -17  -10.50    6.20
   3   4 -18  215.88   25.60
   3  -4 -18  174.68   18.60
   3  -4 -18  162.78   14.10
  -3  -4  18  153.88   17.80
  -3  -4  18  178.68   20.80
   3  -4 -18  178.68   25.70
   3   4 -17   22.50    8.30
   3  -4 -17   54.19   11.90
   3  -4 -17   46.10    8.40
   3  -4 -17   64.99   14.70
  -3  -4  17   35.10    9.10
  -3  -4  17   54.39   12.40
   3   4 -16   23.30    8.60
  -3   4  16   12.90    7.00
   3   4 -16   46.50   10.20
   3  -4 -16   34.80    7.50
   3  -4 -16   21.10    7.40
  -3  -4  16   16.90    5.30
   3  -4 -16   11.40    5.10
  -3  -4  16    9.20    4.50
   3   4 -15  116.99   15.20
   3   4 -15  105.79   16.30
  -3   4  15  121.69   17.00
   3   4 -15  104.09   13.70
  -3  -4  15   74.19   14.70
  -3  -4  15   83.39   12.30
   3  -4 -15  104.59   14.90
   3  -4 -15  107.79   15.60
   3  -4 -15   97.09   11.10
   3  -4 -15   85.69   11.90
  -3  -4  15  122.89   14.70
   3   4 -14  195.18   17.50
  -3   4  14  163.48   19.30
   3   4 -14  170.88   19.70
   3  -4 -14  201.28   19.80
  -3  -4  14  186.88   17.40
   3  -4 -14  165.58   13.50
  -3  -4  14  168.88   19.80
  -3  -4  14  150.58   23.50
   3  -4 -14  173.48   15.30
  -3   4  13  262.27   23.20
   3   4 -13  280.87   21.20
   3   4 -13  287.87   24.50
  -3  -4  13  265.47   20.50
  -3  -4  13  286.07   21.40
   3  -4 -13  304.97   19.70
   3  -4 -13  262.27   17.20
   3  -4 -13  308.57   24.00
  -3  -4  13  253.47   22.70
   3   4 -12 1089.89   51.49
  -3   4  12 1020.10   49.50
   3   4 -12 1013.50   44.80
   3   4 -12 1054.89   49.00
  -3  -4  12 1027.30   49.00
   3  -4 -12 1058.69   48.80
   3  -4 -12 1058.69   41.60
   3  -4 -12 1149.29   49.90
  -3  -4  12 1047.70   45.30
  -3  -4  12  995.80   45.00
  -3   4  11    4.50    2.90
  -3   4  11    4.90    3.10
   3   4 -11    9.80    5.10
   3   4 -11    5.90    3.10
   3   4 -11   -1.10    2.10
  -3  -4  11    2.20    2.40
  -3  -4  11    0.90    2.80
  -3  -4  11   -1.60    1.60
   3  -4 -11    4.30    2.60
   3  -4 -11    0.30    2.50
   3  -4 -11    3.80    3.20
  -3   4  10   -3.00    2.20
   3   4 -10    0.60    2.30
   3   4 -10    1.70    2.90
  -3   4  10   -1.60    1.90
   3   4 -10    2.60    3.00
   3  -4 -10    2.10    1.90
   3  -4 -10    4.20    3.00
  -3  -4  10    0.80    1.90
  -3  -4  10    1.50    2.80
  -3  -4  10    1.30    2.60
   3  -4 -10   -2.70    1.40
  -3   4   9   -2.30    1.10
   3   4  -9   -2.10    1.40
   3   4  -9   -1.60    1.50
  -3   4   9   -2.20    1.50
   3   4  -9    2.90    2.60
  -3  -4   9    0.00    1.80
   3  -4  -9    0.60    1.40
  -3  -4   9   -2.80    1.50
  -3  -4   9   -1.70    1.40
   3   4  -8   37.20    7.30
  -3   4   8   38.40    7.00
  -3   4   8   39.40    7.00
   3   4  -8   32.30    6.20
   3   4  -8   33.30    7.40
  -3  -4   8   27.10    6.40
  -3  -4   8   25.60    5.40
   3  -4  -8   37.90    6.90
  -3  -4   8   36.60    6.60
   3  -4  -8   36.40    6.80
   3  -4  -8   33.50    4.70
   3   4  -7   48.50    7.00
  -3   4   7   57.79    8.60
   3   4  -7   49.99    7.30
   3   4  -7   49.80    8.20
  -3   4   7   49.50    7.10
   3  -4  -7   62.49    8.50
   3  -4  -7   59.79    7.70
  -3  -4   7   55.59    9.00
   3  -4  -7   54.59    5.40
  -3  -4   7   68.79    8.00
  -3  -4   7   67.09    8.70
   3   4  -6    1.40    2.00
  -3   4   6    3.60    1.50
   3   4  -6    4.10    2.10
   3  -4  -6    2.40    2.00
  -3  -4   6    2.90    2.10
  -3  -4   6    5.40    3.00
  -3  -4   6    6.00    2.90
   3  -4  -6    2.70    2.00
   3  -4  -6    5.40    1.60
   3   4  -5   19.70    5.20
   3   4  -5   23.00    4.90
  -3   4   5    9.10    3.40
  -3  -4   5    8.20    2.90
  -3  -4   5   20.30    4.40
  -3  -4   5    5.40    2.10
   3  -4  -5    9.20    2.80
   3  -4  -5   12.00    2.40
  -3   4   4  109.89    7.00
  -3   4   4  118.59   10.00
   3   4  -4  105.49   10.40
   3   4  -4  125.29   10.90
  -3  -4   4  130.99   11.10
  -3  -4   4  107.89   10.50
  -3  -4   4  108.69    9.40
   3  -4  -4  111.69    9.90
   3  -4  -4  109.29    7.00
   3  -4  -4  115.49    9.10
   3   4  -3  763.92   31.30
   3   4  -3  693.53   29.90
  -3   4   3  751.32   29.80
  -3   4   3  752.52   25.00
   3  -4  -3  743.23   30.20
   3  -4  -3  694.43   24.70
  -3  -4   3  728.43   30.90
   3  -4  -3  712.53   26.50
  -3  -4   3  726.73   30.40
   3   4  -2 1629.14   55.19
  -3   4   2 1794.02   50.19
  -3   4   2 1638.84   54.09
   3  -4  -2 1686.63   50.49
   3  -4  -2 1684.03   49.99
  -3  -4   2 1678.33   55.69
  -3  -4   2 1614.74   55.69
  -3   4   1 1482.95   44.20
  -3   4   1 1386.26   46.80
   3   4  -1 1505.45   50.19
   3   4  -1 1327.87   48.10
   3   4  -1 1417.66   48.30
  -3   4   1 1499.05   47.80
   3  -4  -1 1489.25   41.80
  -3  -4   1 1486.15   49.20
   3  -4  -1 1189.38   43.60
  -3  -4   1 1357.76   47.90
   3   4   0 1727.13   58.79
   3   4   0 1756.72   58.89
  -3   4   0 1884.21   55.99
   3   4   0 1837.62   59.09
  -3   4   0 1677.53   56.99
  -3   4   0 1811.82   58.29
   3  -4   0 1969.60   57.59
   3  -4   0 1846.02   50.49
  -3  -4   0 1849.11   58.99
  -3   4  -1  223.28   12.80
   3   4   1  201.18   13.30
   3   4   1  193.18   13.40
   3   4   1  195.98   13.30
  -3   4  -1  189.68   12.50
   3  -4   1  201.38    7.30
  -3  -4  -1  192.18   13.00
   3  -4   1  194.78   12.40
   3  -4   1  181.88   14.20
   3   4   2   33.40    5.40
   3   4   2   29.50    5.30
  -3   4  -2   31.70    5.10
  -3   4  -2   25.80    4.90
   3  -4   2   29.10    4.80
  -3  -4  -2   24.70    5.10
   3  -4   2   35.00    6.40
  -3  -4  -2   28.10    5.20
   3   4   3  101.29    9.60
  -3   4  -3  101.19    9.40
  -3   4  -3   96.19    9.40
   3   4   3  107.69   10.10
  -3  -4  -3   95.49    9.20
   3  -4   3   98.39   10.80
  -3  -4  -3   96.49    9.70
   3  -4   3  106.19    9.10
   3   4   4  173.48   13.30
   3   4   4  169.98   13.40
  -3   4  -4  156.38   12.80
  -3   4  -4  148.79   12.30
   3  -4   4  171.88   12.50
   3  -4   4  168.78   14.90
  -3  -4  -4  152.78   12.20
   3  -4   4  177.38    7.50
  -3  -4  -4  159.48   12.80
  -3   4  -5  183.08   14.30
  -3   4  -5  177.98   14.70
  -3   4  -5  189.98    9.20
   3   4   5  190.38   14.60
   3  -4   5  192.18    9.10
   3  -4   5  193.08   14.00
   3  -4   5  194.08   16.50
  -3  -4  -5  202.58   14.50
  -3  -4  -5  197.58   14.80
  -3   4  -6  132.99    8.20
  -3   4  -6  126.49   12.20
   3   4   6  142.09   13.30
  -3   4  -6  139.39   13.50
  -3  -4  -6  129.19   12.80
  -3  -4  -6  125.39   12.10
   3  -4   6  116.09   11.90
   3  -4   6  140.69    8.30
   3  -4   6  132.09   14.10
  -3  -4  -6  121.79   11.60
  -3   4  -7   13.00    4.50
  -3   4  -7   14.50    4.40
   3   4   7   25.90    6.60
  -3   4  -7   12.20    3.00
   3  -4   7   21.40    5.60
  -3  -4  -7   10.10    3.70
  -3  -4  -7   23.40    5.50
   3  -4   7   16.00    5.40
   3  -4   7   15.50    3.20
  -3  -4  -7   10.00    3.70
   3   4   8  528.05   29.10
  -3   4  -8  528.55   29.00
  -3   4  -8  486.85   29.10
  -3   4  -8  503.45   21.90
   3  -4   8  466.95   29.90
   3  -4   8  532.85   22.30
  -3  -4  -8  499.25   27.80
  -3  -4  -8  469.15   26.70
   3  -4   8  494.95   27.10
  -3  -4  -8  470.65   27.00
  -3   4  -9  419.16   20.20
   3   4   9  353.16   24.80
  -3   4  -9  389.56   25.70
  -3   4  -9  372.86   26.10
  -3  -4  -9  403.76   25.40
   3  -4   9  396.56   27.70
  -3  -4  -9  383.16   24.30
  -3  -4  -9  397.86   25.30
   3  -4   9  412.96   25.00
   3  -4   9  400.56   19.60
  -3   4 -10  859.11   42.90
  -3   4 -10  906.61   35.90
   3   4  10  894.81   44.10
   3  -4  10  931.21   35.70
   3  -4  10  883.11   45.50
  -3  -4 -10  896.51   42.70
  -3  -4 -10  900.11   41.90
  -3   4 -11  344.67   20.40
  -3   4 -11  359.06   26.10
  -3  -4 -11  327.57   24.70
   3  -4  11  337.67   20.00
  -3  -4 -11  347.87   24.60
   3  -4  11  380.66   28.10
  -3   4 -12   -4.70    2.10
  -3   4 -12    2.70    3.30
   3   4  12    2.10    3.40
  -3  -4 -12    3.60    4.10
   3  -4  12   -0.80    2.00
  -3  -4 -12   -4.50    2.30
  -3  -4 -12   -1.40    3.70
   3  -4  12   -3.40    2.70
  -3   4 -13  312.07   25.50
  -3   4 -13  273.77   19.60
   3   4  13  237.78   23.30
   3  -4  13  264.67   24.50
   3  -4  13  271.07   19.00
  -3  -4 -13  254.37   22.30
  -3  -4 -13  262.47   22.90
  -3  -4 -13  274.37   21.40
  -3  -4 -13  288.57   24.30
  -3   4 -14   75.99   14.20
  -3   4 -14   75.19   11.40
  -3  -4 -14   50.89   11.40
   3  -4  14   74.39   13.80
  -3  -4 -14   60.49   11.70
  -3  -4 -14   79.29   12.30
  -3   4 -15   28.90    7.30
  -3   4 -15   41.50   10.70
   3  -4  15   34.20   11.20
  -3  -4 -15   25.80    8.00
  -3  -4 -15   22.70    8.30
  -3   4 -16   13.00    4.50
  -3   4 -16   -1.80    4.30
  -3  -4 -16    9.40    7.00
   3  -4  16    1.80    6.10
  -3  -4 -16   -1.40    4.50
   3   5 -17    6.00    5.80
   3   5 -17   16.80    7.70
   3  -5 -17   10.70    6.30
   3  -5 -17   18.40    8.40
  -3  -5  17   21.20    7.00
  -3  -5  17   19.10    7.40
   3  -5 -17    8.00    4.20
   3   5 -16    7.50    6.00
   3   5 -16   21.20    7.00
   3  -5 -16   17.70    6.30
  -3  -5  16   20.40    8.10
   3  -5 -16   23.50    8.40
   3  -5 -16   27.80    7.30
  -3  -5  16   14.70    6.20
   3   5 -15    9.40    3.30
  -3   5  15   -6.30    4.70
   3  -5 -15   -0.50    3.20
  -3  -5  15    0.40    3.10
   3  -5 -15   -0.80    2.90
   3  -5 -15    7.30    4.30
   3   5 -14    6.80    6.20
   3   5 -14   18.40    5.70
   3   5 -14   16.10    5.70
  -3   5  14    3.90    5.90
   3  -5 -14   10.30    3.60
  -3  -5  14    9.20    5.90
  -3  -5  14   16.30    6.50
  -3  -5  14    8.20    5.10
   3  -5 -14   13.30    5.30
   3  -5 -14    9.90    5.90
   3   5 -13    5.80    4.60
   3   5 -13    7.80    3.70
  -3   5  13    6.80    4.70
   3   5 -13    4.60    4.70
   3  -5 -13   16.80    8.00
  -3  -5  13   14.40    6.30
  -3  -5  13    4.50    3.10
  -3  -5  13   11.50    5.50
   3  -5 -13    3.80    3.70
   3  -5 -13    2.20    2.70
   3   5 -12    4.20    3.10
  -3   5  12    3.50    4.50
   3   5 -12    1.40    2.60
  -3  -5  12    5.10    3.80
  -3  -5  12   -0.10    3.30
  -3  -5  12    1.90    2.90
   3  -5 -12   -1.50    1.80
   3  -5 -12   -0.20    2.00
  -3   5  11    4.80    4.00
   3   5 -11   11.20    5.50
   3   5 -11    8.20    4.80
   3   5 -11    5.20    3.20
   3  -5 -11   15.60    4.20
  -3  -5  11    9.90    4.10
  -3  -5  11   12.50    4.60
   3  -5 -11   12.40    4.80
  -3  -5  11   20.80    7.50
   3  -5 -11   16.80    6.70
   3   5 -10  267.17   19.00
   3   5 -10  284.67   23.00
  -3   5  10  275.37   21.90
   3   5 -10  274.97   21.80
  -3  -5  10  279.17   19.40
  -3  -5  10  286.37   22.30
   3  -5 -10  317.67   22.70
   3  -5 -10  271.17   16.10
  -3  -5  10  297.07   21.60
   3  -5 -10  297.37   21.50
  -3   5   9  260.57   20.10
   3   5  -9  245.98   19.70
   3   5  -9  234.18   20.30
   3   5  -9  246.38   17.40
   3  -5  -9  256.17   19.20
  -3  -5   9  251.27   17.60
  -3  -5   9  248.38   19.10
   3  -5  -9  246.88   19.50
   3  -5  -9  261.27   14.70
  -3  -5   9  297.77   21.80
   3   5  -8  431.26   23.50
   3   5  -8  454.45   27.20
   3   5  -8  437.26   27.40
  -3   5   8  445.76   26.50
  -3  -5   8  433.26   27.90
  -3  -5   8  446.76   23.70
   3  -5  -8  430.26   24.70
  -3  -5   8  386.36   25.20
   3  -5  -8  457.85   19.90
  -3  -5   8  470.25   27.10
   3  -5  -8  420.86   25.50
   3   5  -7   24.50    6.50
   3   5  -7   33.60    7.00
  -3   5   7   18.20    5.40
  -3  -5   7   26.60    6.50
  -3  -5   7   26.40    7.20
   3  -5  -7   16.30    4.80
   3  -5  -7   28.50    4.40
  -3  -5   7   31.10    5.90
  -3   5   6   33.30    6.80
   3   5  -6   53.79    8.70
   3   5  -6   51.29    8.20
  -3  -5   6   43.80    7.60
   3  -5  -6   59.89    8.40
   3  -5  -6   48.60    7.10
  -3  -5   6   38.20    7.80
  -3  -5   6   41.60    6.50
   3  -5  -6   42.70    5.00
  -3   5   5    1.80    1.20
   3   5  -5    9.30    3.70
   3   5  -5    1.40    2.10
  -3   5   5   -1.80    1.20
   3  -5  -5    2.90    2.60
  -3  -5   5    2.90    2.10
   3  -5  -5    2.70    2.00
  -3  -5   5    5.80    3.30
  -3  -5   5    3.20    2.20
   3  -5  -5    4.20    1.80
   3   5  -4  303.27   19.70
  -3   5   4  312.37   18.80
  -3   5   4  296.07   14.50
   3   5  -4  304.57   19.40
  -3  -5   4  310.07   20.00
  -3  -5   4  315.67   19.50
   3  -5  -4  312.87   19.40
   3  -5  -4  291.17   14.50
   3  -5  -4  322.87   16.70
  -3  -5   4  298.17   17.20
  -3   5   3  687.03   30.70
  -3   5   3  744.83   26.70
   3   5  -3  661.63   31.70
   3   5  -3  711.23   31.70
  -3  -5   3  751.52   32.90
   3  -5  -3  714.03   32.40
   3  -5  -3  717.03   27.30
   3  -5  -3  651.43   26.10
  -3  -5   3  732.03   30.00
  -3  -5   3  767.02   32.80
  -3   5   2  385.46   20.60
   3   5  -2  408.46   22.30
  -3   5   2  373.76   20.40
   3   5  -2  366.36   20.90
  -3   5   2  408.96   17.90
   3  -5  -2  370.26   16.70
   3  -5  -2  396.46   18.30
  -3  -5   2  394.76   21.90
  -3  -5   2  385.86   21.30
   3   5  -1  219.38   15.10
  -3   5   1  205.18   14.30
  -3   5   1  225.38   15.00
  -3   5   1  233.88   12.90
   3   5  -1  195.58   15.10
   3   5  -1  248.58   16.50
   3  -5  -1  176.68   12.20
  -3  -5   1  220.28   15.40
   3  -5  -1  204.58   10.60
  -3   5   0 1268.57   44.00
   3   5   0 1284.97   47.30
   3   5   0 1273.87   48.00
   3   5   0 1200.48   47.40
  -3   5   0 1313.47   47.10
  -3   5   0 1334.17   47.70
   3  -5   0 1324.77   38.90
  -3  -5   0 1333.57   47.80
   3  -5   0 1378.66   46.60
  -3   5  -1  121.39   11.00
  -3   5  -1  133.59   11.90
   3   5   1  113.19   10.70
  -3   5  -1  122.29   10.00
   3   5   1  124.79   11.40
   3  -5   1  127.59    8.10
   3  -5   1  125.09    6.50
  -3  -5  -1  120.59   11.00
   3   5   2  348.07   20.60
   3   5   2  349.47   20.30
   3   5   2  387.96   21.50
  -3   5  -2  390.46   21.00
  -3   5  -2  356.66   19.40
   3  -5   2  357.36   22.70
   3  -5   2  352.46   19.60
   3  -5   2  352.26   12.40
  -3  -5  -2  340.87   19.70
  -3   5  -3  354.06   21.10
   3   5   3  390.06   21.90
  -3   5  -3  374.66   21.10
   3   5   3  353.16   21.40
   3  -5   3  419.56   13.30
   3  -5   3  409.76   24.80
  -3  -5  -3  399.56   23.20
  -3  -5  -3  394.26   21.40
   3  -5   3  358.46   20.40
  -3   5  -4  100.39   10.60
   3   5   4  109.49   11.70
  -3   5  -4   97.59   10.40
   3   5   4  105.59   11.10
   3  -5   4  100.29   12.20
  -3  -5  -4   99.19   11.10
  -3  -5  -4  113.09   10.90
   3  -5   4   89.29   12.30
   3  -5   4   96.59    5.30
  -3   5  -5   47.60    8.00
  -3   5  -5   31.60    6.50
   3   5   5   48.10    8.00
   3  -5   5   36.30    7.80
  -3  -5  -5   41.40    7.10
  -3  -5  -5   40.30    6.70
   3  -5   5   34.00    3.70
   3  -5   5   37.70    6.70
  -3   5  -6  710.33   34.40
   3   5   6  667.83   33.90
  -3   5  -6  723.43   35.10
   3  -5   6  764.12   38.70
   3  -5   6  705.13   24.20
  -3  -5  -6  644.94   32.90
  -3  -5  -6  779.72   35.60
   3  -5   6  691.73   32.90
  -3  -5  -6  704.03   32.80
  -3   5  -7  209.18   17.70
  -3   5  -7  198.88   17.80
  -3   5  -7  208.78   11.40
   3   5   7  203.28   17.40
   3  -5   7  199.68   11.00
  -3  -5  -7  185.68   16.60
  -3  -5  -7  205.98   17.30
  -3  -5  -7  195.98   16.00
   3  -5   7  224.18   17.10
   3  -5   7  209.98   19.60
   3   5   8  109.29   13.30
  -3   5  -8  105.19   13.00
  -3   5  -8  100.69    8.30
  -3   5  -8  113.49   13.80
  -3  -5  -8  104.69   11.80
   3  -5   8  110.69    8.50
   3  -5   8  107.19   14.30
  -3  -5  -8  110.79   12.70
  -3  -5  -8  109.09   12.90
   3  -5   8   94.39   11.70
  -3   5  -9   63.49   12.20
  -3   5  -9   68.09   10.70
   3   5   9   82.39   12.10
  -3   5  -9   63.69    7.30
   3  -5   9   61.29   11.40
   3  -5   9   59.59    6.70
  -3  -5  -9   69.09    9.90
  -3  -5  -9   66.59    9.50
  -3  -5  -9   67.09   10.90
  -3   5 -10  222.98   20.30
  -3   5 -10  194.28   13.60
   3   5  10  238.58   20.80
  -3   5 -10  249.78   27.70
   3  -5  10  223.28   14.30
   3  -5  10  219.28   21.80
  -3  -5 -10  215.88   18.40
  -3  -5 -10  216.98   19.70
  -3   5 -11  190.28   14.20
   3   5  11  177.58   18.60
  -3   5 -11  202.98   20.10
  -3  -5 -11  210.38   19.90
  -3  -5 -11  176.98   17.50
   3  -5  11  205.58   21.30
   3  -5  11  188.58   13.90
   3   5  12  350.06   27.70
  -3   5 -12  335.07   20.30
  -3   5 -12  324.57   27.20
  -3   5 -12  329.87   26.50
  -3  -5 -12  340.17   26.30
   3  -5  12  320.37   19.60
   3  -5  12  324.87   27.60
  -3  -5 -12  331.57   24.80
   3   5  13  138.29   19.00
  -3   5 -13  114.59   17.10
  -3   5 -13  141.89   14.00
   3  -5  13  148.99   19.30
  -3  -5 -13  142.19   16.50
  -3  -5 -13  159.88   17.50
  -3  -5 -13  164.08   28.00
   3  -5  13  141.69   22.30
   3  -5  13  148.99   13.60
  -3   5 -14  103.99   16.70
  -3   5 -14  133.39   14.30
   3  -5  14  111.69   17.40
  -3  -5 -14  129.49   17.20
  -3  -5 -14  121.69   15.90
  -3   5 -15  147.39   19.40
  -3   5 -15  118.79   14.40
  -3  -5 -15  127.19   18.00
  -3  -5 -15  152.48   20.20
  -3  -5 -15  110.59   15.50
   3  -5  15  121.89   18.90
  -3   5 -16   39.90   10.50
  -3   5 -16   59.59   11.00
  -3  -5 -16   80.49   13.60
  -3  -5 -16   53.09   14.50
   3  -5  16   57.69   13.80
  -3  -5 -16   33.40    9.60
   3   6 -16  107.49   18.00
   3   6 -16   69.49   13.20
   3  -6 -16   95.89   12.90
  -3  -6  16  122.19   15.90
   3  -6 -16  116.49   14.50
  -3  -6  16   81.09   15.40
   3  -6 -16   76.59   18.20
   3   6 -15   11.50    7.20
   3   6 -15   -1.70    3.80
   3  -6 -15   14.40    5.20
   3  -6 -15   14.00    8.30
  -3  -6  15    9.90    5.80
  -3  -6  15   20.30    7.50
  -3   6  14  416.26   31.70
   3   6 -14  459.05   33.10
   3   6 -14  432.46   27.70
   3  -6 -14  355.26   29.60
  -3  -6  14  404.56   27.00
   3  -6 -14  398.16   23.60
  -3  -6  14  397.46   29.80
   3   6 -13   -4.00    2.20
   3   6 -13   -1.50    3.30
   3   6 -13   -0.70    2.70
  -3   6  13   -4.10    2.70
   3  -6 -13    3.40    4.50
   3  -6 -13    5.30    3.40
  -3  -6  13    1.80    3.10
  -3  -6  13    3.00    4.70
   3  -6 -13   -2.50    3.00
   3   6 -12   11.60    4.00
   3   6 -12    7.30    3.90
  -3   6  12   24.00    8.70
  -3  -6  12    5.00    4.10
  -3  -6  12   15.00    6.20
  -3  -6  12   -1.30    5.30
   3  -6 -12   25.50    5.70
   3  -6 -12   19.40    6.40
   3  -6 -12   10.50    5.60
   3   6 -11    7.40    4.40
   3   6 -11    5.00    4.60
  -3   6  11    5.50    3.90
  -3  -6  11    1.50    3.00
  -3  -6  11    5.30    3.00
   3  -6 -11    9.20    3.30
   3  -6 -11    0.10    2.90
  -3  -6  11    0.10    3.00
   3   6 -10   26.00    9.10
  -3   6  10   39.90    8.90
  -3  -6  10   61.69    9.40
   3  -6 -10   38.10    6.20
   3  -6 -10   38.60    9.20
  -3  -6  10   48.10    9.60
   3  -6 -10   57.09    9.80
  -3  -6  10   33.40    7.90
   3   6  -9  414.26   28.70
  -3   6   9  381.36   26.50
  -3  -6   9  405.96   26.90
   3  -6  -9  409.36   26.90
   3  -6  -9  402.86   25.50
   3  -6  -9  400.46   19.90
  -3  -6   9  392.16   23.30
  -3  -6   9  367.06   26.00
  -3   6   8  202.68   18.20
   3   6  -8  217.98   19.80
   3  -6  -8  188.28   16.30
  -3  -6   8  210.28   19.60
   3  -6  -8  185.98   17.50
  -3  -6   8  199.18   15.70
  -3  -6   8  199.58   18.60
   3  -6  -8  220.58   13.50
  -3   6   7   16.10    6.40
   3   6  -7   16.60    5.50
   3   6  -7   18.20    6.40
   3  -6  -7   22.20    5.70
   3  -6  -7   14.20    5.10
  -3  -6   7   17.20    5.70
  -3  -6   7   12.80    4.20
   3  -6  -7   13.40    3.60
  -3  -6   7   13.20    5.10
   3   6  -6  221.58   18.70
  -3   6   6  222.78   17.90
   3   6  -6  231.58   18.50
   3  -6  -6  220.88   15.90
  -3  -6   6  227.78   18.50
  -3  -6   6  208.28   15.30
   3  -6  -6  212.38   17.90
  -3  -6   6  213.48   18.70
   3   6  -5  113.39   12.70
   3   6  -5  125.69   13.70
  -3   6   5  118.29   12.30
  -3   6   5  106.09    9.10
   3  -6  -5  126.59   13.40
  -3  -6   5  103.19   11.90
   3  -6  -5  102.59   10.10
  -3  -6   5  102.39   12.30
  -3  -6   5   97.09   10.00
  -3   6   4  337.87   17.60
   3   6  -4  322.57   22.20
  -3   6   4  347.37   21.90
   3   6  -4  357.16   22.40
   3  -6  -4  386.46   19.60
  -3  -6   4  367.66   23.60
   3  -6  -4  378.26   23.80
  -3  -6   4  351.56   19.90
  -3  -6   4  362.06   24.50
  -3   6   3  300.27   16.50
   3   6  -3  352.56   22.50
  -3   6   3  327.37   20.50
   3   6  -3  335.17   21.20
  -3   6   3  308.67   20.10
  -3  -6   3  328.47   21.10
  -3  -6   3  308.47   21.10
   3  -6  -3  314.17   17.10
  -3  -6   3  324.27   19.00
   3  -6  -3  355.86   17.50
   3   6  -2  170.08   14.90
  -3   6   2  143.69   10.80
   3   6  -2  165.68   22.80
  -3   6   2  159.58   13.60
  -3   6   2  157.78   13.60
   3  -6  -2  172.38   12.40
  -3  -6   2  161.48   14.20
   3  -6  -2  157.08   10.50
  -3  -6   2  135.39   13.30
   3   6  -1   -1.70    1.20
   3   6  -1    3.80    2.80
  -3   6   1   -2.20    1.40
  -3   6   1   -1.90    0.90
  -3   6   1    3.30    2.10
   3  -6  -1    0.60    1.10
   3  -6  -1    0.50    1.50
  -3  -6   1    1.60    1.60
  -3   6   0   85.59   10.30
  -3   6   0  105.49    9.60
   3   6   0  109.89   14.30
  -3   6   0   83.59    9.90
   3   6   0   98.19   10.90
   3   6   0   95.49   11.30
   3  -6   0   87.39    9.60
  -3  -6   0  100.39   10.80
   3  -6   0  100.79    6.90
  -3   6  -1    0.20    1.50
  -3   6  -1    0.60    1.50
   3   6   1    0.00    1.70
  -3   6  -1    1.00    1.70
   3   6   1    0.20    1.80
   3   6   1    1.20    2.10
   3  -6   1    1.60    2.60
   3  -6   1   -0.80    0.70
  -3  -6  -1   -0.50    1.20
   3   6   2  258.87   18.60
  -3   6  -2  228.88   17.10
   3   6   2  217.58   16.50
  -3   6  -2  240.38   16.50
   3   6   2  211.78   17.00
   3  -6   2  203.08   18.20
  -3  -6  -2  206.78   15.90
   3  -6   2  226.78   10.00
   3  -6   2  221.38   16.10
   3   6   3  158.18   14.60
   3   6   3  159.38   14.70
  -3   6  -3  171.08   14.70
  -3   6  -3  172.28   14.00
   3   6   3  156.58   14.20
   3  -6   3  181.98   14.60
  -3  -6  -3  153.28   13.70
   3  -6   3  148.19   15.60
   3  -6   3  151.48    7.50
  -3   6  -4    1.30    1.70
   3   6   4    2.00    2.40
  -3   6  -4   -3.10    1.40
   3  -6   4    1.80    1.80
   3  -6   4    4.50    4.00
   3  -6   4    0.60    0.90
  -3  -6  -4   -2.10    1.30
  -3  -6  -4   -1.80    1.80
  -3   6  -5  511.75   28.50
  -3   6  -5  564.14   30.00
   3   6   5  492.95   28.40
   3   6   5  533.15   29.90
   3  -6   5  470.85   27.00
   3  -6   5  510.95   17.80
  -3  -6  -5  508.35   29.90
   3  -6   5  569.24   33.30
  -3  -6  -5  514.85   27.40
  -3   6  -6  514.25   29.90
  -3   6  -6  527.85   30.20
   3   6   6  519.65   30.30
  -3  -6  -6  543.15   31.00
   3  -6   6  516.45   32.80
   3  -6   6  507.85   18.80
  -3  -6  -6  580.34   29.10
   3  -6   6  480.35   28.00
  -3  -6  -6  558.94   30.10
  -3   6  -7   -0.40    2.10
  -3   6  -7    3.60    3.00
   3   6   7    8.00    3.90
  -3  -6  -7    1.50    2.70
   3  -6   7    5.40    1.80
  -3  -6  -7    3.20    3.00
   3  -6   7    4.60    3.00
  -3  -6  -7    1.20    2.40
   3  -6   7   -3.80    2.70
  -3   6  -8  148.69   16.20
  -3   6  -8  149.49   16.10
   3   6   8  153.58   16.30
  -3  -6  -8  140.49   14.00
   3  -6   8  145.39    9.40
   3  -6   8  140.29   18.00
  -3  -6  -8  138.19   14.70
  -3  -6  -8  159.38   18.30
  -3   6  -9  100.79   14.00
  -3   6  -9   89.89   12.60
   3   6   9   84.09   12.80
  -3  -6  -9   93.29   13.60
   3  -6   9   89.89   14.30
  -3  -6  -9   83.29   11.60
  -3   6 -10  158.18   21.40
  -3   6 -10  161.28   11.90
  -3   6 -10  147.09   17.40
   3   6  10  176.48   24.10
   3  -6  10  143.69   10.90
  -3  -6 -10  127.29   15.70
   3  -6  10  145.89   18.30
  -3  -6 -10  153.68   15.90
  -3  -6 -10  137.99   24.40
  -3   6 -11  137.39   17.70
  -3   6 -11  152.18   12.30
  -3   6 -11  137.49   17.20
   3   6  11  146.79   17.40
   3  -6  11  110.29   15.00
  -3  -6 -11  127.19   15.20
   3  -6  11  139.59   11.40
  -3  -6 -11  156.18   18.10
   3  -6  11  147.39   19.50
  -3  -6 -11  152.58   17.10
  -3   6 -12  396.36   31.00
  -3   6 -12  422.96   22.70
   3   6  12  354.66   34.00
   3  -6  12  419.56   33.70
   3  -6  12  414.76   21.70
  -3  -6 -12  382.86   29.50
  -3  -6 -12  401.96   28.10
  -3   6 -13    5.60    3.70
  -3   6 -13    5.00    5.40
   3  -6  13    4.30    3.40
   3  -6  13    2.30    5.30
  -3  -6 -13    3.10    4.10
  -3  -6 -13    1.00    2.30
  -3   6 -14   -5.80    4.20
  -3   6 -14    0.00    3.20
  -3  -6 -14   -5.30    3.20
  -3  -6 -14    6.80    6.10
  -3  -6 -14    5.80    5.90
   3  -6  14    0.10    5.90
  -3   6 -15   30.90   10.90
  -3   6 -15   52.09    9.80
  -3  -6 -15   18.60    8.20
   3  -6  15   51.39   13.00
  -3  -6 -15   32.20   11.00
  -3  -6 -15   16.60    6.90
   3   7 -15  235.08   26.40
  -3  -7  15  232.08   21.50
  -3  -7  15  211.98   23.00
   3  -7 -15  260.77   26.90
   3  -7 -15  218.78   17.40
   3   7 -14   -6.30    4.20
  -3  -7  14    1.50    5.20
   3  -7 -14    3.60    3.50
   3  -7 -14    2.20    6.20
  -3  -7  14   12.40    4.70
   3   7 -13   -5.40    3.40
  -3   7  13    3.70    4.50
  -3  -7  13   -3.50    3.90
   3  -7 -13   -1.50    3.60
   3  -7 -13    0.30    2.80
  -3  -7  13    3.10    4.50
   3   7 -12   58.89   12.80
  -3   7  12   61.49   13.20
  -3  -7  12   44.10    9.60
   3  -7 -12   42.60   11.10
   3  -7 -12   52.39   11.50
  -3  -7  12   73.39   12.30
   3  -7 -12   43.40    7.30
  -3   7  11   23.40    6.70
   3   7 -11   39.30   10.50
   3   7 -11   42.90   10.40
   3  -7 -11   59.69   11.90
  -3  -7  11   52.19   11.00
  -3  -7  11   24.30    6.50
   3  -7 -11   37.30    7.00
  -3  -7  11   26.40    8.10
   3  -7 -11   45.70   11.30
  -3   7  10   16.00    7.20
   3   7 -10    9.10    5.50
  -3  -7  10    6.50    4.60
  -3  -7  10   10.40    4.30
  -3  -7  10   17.80    6.50
   3  -7 -10   12.60    3.70
  -3   7   9    3.10    3.60
   3   7  -9   -0.70    2.50
   3  -7  -9   -0.50    3.50
  -3  -7   9   -3.70    1.80
   3  -7  -9    2.40    2.30
  -3  -7   9    5.50    4.10
   3  -7  -9    6.00    4.00
   3   7  -8   65.89   12.90
  -3   7   8   55.99   11.00
  -3  -7   8   60.59   10.90
   3  -7  -8   80.89    8.60
  -3  -7   8   70.79    9.50
   3  -7  -8   66.99   11.70
  -3  -7   8   47.60   10.40
   3  -7  -8   63.79   10.30
   3   7  -7   73.99   11.60
   3   7  -7   64.29   10.30
  -3   7   7   68.49   11.20
   3  -7  -7   59.09    8.90
  -3  -7   7   64.99    9.20
  -3  -7   7   71.09   12.30
   3  -7  -7   76.29   12.00
   3  -7  -7   60.39    7.50
  -3  -7   7   79.19   11.70
   3   7  -6 1297.07   55.69
  -3   7   6 1356.36   55.99
  -3   7   6 1363.96   48.40
   3   7  -6 1290.37   57.09
   3  -7  -6 1354.96   47.40
  -3  -7   6 1389.96   51.19
   3  -7  -6 1482.75   52.49
  -3  -7   6 1327.77   55.99
  -3  -7   6 1258.47   57.29
   3  -7  -6 1294.77   56.39
  -3   7   5  216.98   18.20
  -3   7   5  227.98   15.00
  -3   7   5  211.08   18.00
   3   7  -5  241.08   20.20
   3   7  -5  201.68   17.90
   3  -7  -5  220.68   15.90
   3  -7  -5  209.48   14.30
  -3  -7   5  206.98   19.00
  -3  -7   5  207.78   15.60
  -3  -7   5  222.78   19.10
  -3   7   4    4.40    1.90
  -3   7   4    0.60    2.10
   3   7  -4   -0.10    2.40
   3   7  -4    2.50    2.60
  -3   7   4   -4.10    1.70
  -3  -7   4   -0.40    2.30
   3  -7  -4    1.10    1.90
  -3  -7   4    3.40    2.30
   3  -7  -4    1.40    2.10
  -3  -7   4   -1.20    2.70
   3   7  -3    0.30    1.50
  -3   7   3    1.20    1.40
   3   7  -3    6.00    4.90
  -3   7   3   -0.50    2.80
  -3   7   3    2.40    3.40
   3   7  -3    3.80    3.10
   3  -7  -3   -0.10    1.50
  -3  -7   3    0.00    1.80
  -3  -7   3   -1.00    1.80
  -3  -7   3    0.40    2.80
   3  -7  -3    2.90    1.90
   3   7  -2  479.15   27.80
  -3   7   2  510.15   28.80
  -3   7   2  519.05   28.60
   3   7  -2  504.25   29.60
   3   7  -2  529.15   30.70
  -3   7   2  501.85   24.40
   3  -7  -2  504.75   22.60
  -3  -7   2  515.35   29.10
   3  -7  -2  474.55   25.10
   3   7  -1  324.37   21.60
   3   7  -1  290.87   21.80
  -3   7   1  309.27   21.30
   3   7  -1  336.27   23.10
  -3   7   1  330.57   22.00
  -3   7   1  314.77   18.60
  -3  -7   1  288.37   21.00
   3  -7  -1  299.37   19.60
   3  -7  -1  334.97   16.10
   3   7   0   26.70    6.50
   3   7   0   36.70    7.90
  -3   7   0   34.30    6.10
   3   7   0   55.59    8.60
  -3   7   0   34.00    7.60
  -3   7   0   63.29    9.40
  -3  -7   0   41.70    8.20
   3  -7   0   38.10    7.00
   3  -7   0   39.80    5.00
   3   7   1  128.69   14.10
  -3   7  -1  137.09   14.00
  -3   7  -1  124.39   13.10
   3   7   1  141.59   14.20
   3   7   1  130.39   14.00
  -3   7  -1  123.69   11.90
   3  -7   1  134.49    8.70
  -3  -7  -1  113.19   12.50
   3  -7   1  140.09    8.40
   3  -7   1  167.98   14.90
  -3   7  -2    5.90    2.90
  -3   7  -2   10.50    4.40
   3   7   2   15.20    4.80
   3   7   2   10.60    4.20
  -3   7  -2    7.30    4.10
   3   7   2   25.40    4.80
  -3  -7  -2   11.00    4.00
   3  -7   2   11.60    5.30
   3  -7   2    9.30    2.30
   3  -7   2   13.40    2.80
  -3   7  -3  613.14   32.60
   3   7   3  571.54   31.30
   3   7   3  620.34   33.50
   3   7   3  609.34   33.10
  -3   7  -3  633.54   31.50
   3  -7   3  576.04   20.40
  -3  -7  -3  622.14   31.30
   3  -7   3  602.14   35.60
   3  -7   3  601.24   31.30
   3   7   4  716.53   36.60
  -3   7  -4  694.33   34.70
  -3   7  -4  722.23   36.30
   3   7   4  642.44   34.10
   3   7   4  672.43   35.60
   3  -7   4  663.73   41.20
  -3  -7  -4  649.93   33.00
   3  -7   4  653.63   22.00
   3  -7   4  702.03   39.40
   3   7   5    2.50    2.90
  -3   7  -5    3.00    2.60
   3   7   5    6.20    4.20
   3   7   5    7.30    3.20
  -3   7  -5   12.00    6.80
  -3  -7  -5    3.60    3.50
   3  -7   5   -0.90    6.80
  -3  -7  -5    1.80    2.20
  -3  -7  -5    1.50    3.00
   3  -7   5    4.50    1.40
  -3   7  -6  221.58   19.30
  -3   7  -6  207.28   19.10
   3   7   6  230.08   20.20
   3  -7   6  211.58    9.90
  -3  -7  -6  222.88   21.10
  -3  -7  -6  230.78   18.80
   3  -7   6  193.98   20.80
  -3  -7  -6  207.28   17.40
  -3   7  -7 1057.59   49.99
   3   7   7 1025.10   49.10
  -3   7  -7  993.20   48.20
   3  -7   7 1091.89   33.20
  -3  -7  -7 1076.49   50.99
  -3  -7  -7  990.70   45.10
   3  -7   7 1050.39   53.69
  -3   7  -8    9.50    4.50
   3   7   8    9.10    5.70
  -3   7  -8    6.30    4.20
  -3  -7  -8    4.10    3.40
  -3  -7  -8    5.10    4.00
   3  -7   8    6.10    2.10
   3  -7   8    3.90    4.20
  -3   7  -9   39.80    8.80
  -3   7  -9   30.60    9.10
   3   7   9   28.80    8.60
  -3  -7  -9   15.70    5.50
   3  -7   9   18.40    7.40
  -3  -7  -9   22.90    7.20
   3  -7   9   28.90    4.80
  -3   7 -10   25.20    8.30
   3   7  10    9.70    5.40
  -3   7 -10    8.70    5.20
  -3  -7 -10    7.80    4.40
   3  -7  10   15.70    6.20
  -3  -7 -10   11.60    5.30
   3  -7  10   22.00    9.40
   3  -7  10   22.90    5.30
  -3  -7 -10   22.80    8.20
  -3   7 -11   96.79   16.20
  -3  -7 -11  107.39   15.60
   3  -7  11  102.69   17.20
  -3  -7 -11  102.19   13.70
   3  -7  11   79.19    8.40
  -3   7 -12  105.99   17.30
  -3  -7 -12  100.29   16.90
  -3  -7 -12  130.29   15.90
   3  -7  12   84.79   17.50
   3  -7  12  114.29   10.80
  -3   7 -13   22.30    8.70
  -3  -7 -13    9.70    5.10
  -3  -7 -13   10.20    5.00
   3  -7  13   12.50    9.60
  -3   7 -14  116.19   19.10
  -3  -7 -14  146.69   20.20
   3  -7  14  160.88   34.30
  -3  -7 -14  134.49   17.90
   3  -8 -14  109.59   18.20
   3   8 -13   20.50   10.00
  -3  -8  13   36.60   10.70
   3  -8 -13   38.70    8.00
   3  -8 -13   42.90   11.70
  -3  -8  13   31.20    7.80
   3   8 -12  100.99   16.20
  -3   8  12   77.99   15.00
  -3  -8  12   57.69   13.10
  -3  -8  12   64.89   14.50
   3  -8 -12   86.49   15.70
   3  -8 -12   78.59   10.10
  -3   8  11   24.80    7.80
  -3  -8  11   31.70    9.30
   3  -8 -11   43.70   10.10
   3  -8 -11   18.40    5.20
   3  -8 -11   16.10    7.40
  -3  -8  11   21.00    6.60
  -3   8  10  112.59   16.30
   3   8 -10  120.49   17.50
  -3  -8  10  122.49   16.50
  -3  -8  10   78.29   14.50
  -3  -8  10  110.69   12.30
   3  -8 -10  115.99   22.50
   3  -8 -10  103.69   16.00
   3  -8 -10  101.99   10.60
   3   8  -9  103.99   14.70
   3   8  -9   96.79   14.30
  -3   8   9  105.69   15.70
  -3  -8   9  108.09   15.70
  -3  -8   9  102.89   12.20
   3  -8  -9  124.49   16.70
  -3  -8   9  107.29   15.90
   3  -8  -9  111.69   11.00
   3   8  -8   36.30    8.60
   3   8  -8   10.80    4.40
  -3   8   8   10.50    4.00
   3  -8  -8   14.40    4.50
   3  -8  -8    5.60    6.80
   3  -8  -8   15.40    5.00
  -3  -8   8   13.70    5.90
  -3  -8   8   11.80    7.20
  -3  -8   8   10.90    4.60
   3   8  -7    0.10    2.70
  -3   8   7   -0.10    2.40
   3   8  -7   -1.70    4.40
   3  -8  -7    1.20    3.20
   3  -8  -7    1.20    2.20
  -3  -8   7    1.30    2.10
   3  -8  -7   -1.60    2.90
  -3  -8   7    0.00    3.40
  -3  -8   7    4.30    3.70
   3   8  -6   85.79   12.40
   3   8  -6   86.09   13.10
  -3   8   6   65.89    9.50
  -3   8   6   77.69   12.20
  -3   8   6   94.39   13.00
   3  -8  -6   66.39    8.70
   3  -8  -6   63.29    9.90
  -3  -8   6   88.79   13.10
  -3  -8   6   55.99   11.80
  -3  -8   6   78.59   10.30
  -3   8   5   21.90    6.70
   3   8  -5   38.40    8.90
  -3   8   5   34.90    6.80
  -3   8   5   27.20    7.00
   3  -8  -5   32.60    7.00
  -3  -8   5   20.90    5.80
  -3  -8   5   31.80    8.40
   3  -8  -5   30.30    6.80
   3   8  -4   80.79   18.60
   3   8  -4   80.19   12.50
   3   8  -4   72.39   11.40
  -3   8   4   74.49   11.70
  -3   8   4   77.59    9.70
  -3   8   4   75.79   11.50
   3  -8  -4   77.29    9.60
   3  -8  -4   87.29   10.20
  -3  -8   4   82.09   12.10
  -3  -8   4   95.09   10.60
  -3  -8   4   78.89   12.50
  -3   8   3  173.38   17.10
   3   8  -3  184.38   18.20
   3   8  -3  206.08   17.90
   3   8  -3  172.98   18.30
  -3   8   3  183.48   14.20
  -3   8   3  166.78   17.10
  -3  -8   3  148.49   19.70
   3  -8  -3  197.38   15.90
   3  -8  -3  172.88   13.40
  -3  -8   3  169.18   14.60
   3   8  -2  135.79   14.70
   3   8  -2  144.89   15.80
  -3   8   2  116.49   11.80
   3   8  -2  121.29   14.80
  -3   8   2  110.29   13.70
  -3   8   2  129.29   14.40
   3  -8  -2  126.79   10.70
   3  -8  -2  120.89   12.80
  -3  -8   2  128.09   14.80
  -3  -8   2  125.99   12.80
   3   8  -1   13.40    5.00
   3   8  -1    6.50    3.70
   3   8  -1    5.90    4.60
  -3   8   1    1.60    2.20
  -3   8   1    2.70    2.90
  -3  -8   1    2.10    2.90
   3  -8  -1    6.50    2.50
   3  -8  -1    7.60    3.90
  -3   8   0   70.59    9.20
   3   8   0   53.49   10.00
  -3   8   0   56.09    9.80
   3   8   0   60.89   10.50
  -3   8   0   70.89   10.10
   3   8   0   67.79   11.10
   3  -8   0   52.79    9.40
   3  -8   0   69.49    6.90
  -3  -8   0   65.89   10.70
   3   8   1   23.20    6.50
   3   8   1   13.60    5.00
   3   8   1   12.90    5.00
  -3   8  -1   30.80    6.40
  -3   8  -1   22.00    6.50
  -3   8  -1   32.10    7.30
  -3  -8  -1   15.60    5.40
   3  -8   1   13.10    3.20
   3  -8   1   26.90    4.10
   3  -8   1   10.40    4.60
   3   8   2    0.30    2.90
  -3   8  -2    3.40    3.10
   3   8   2    7.70    4.10
  -3   8  -2    2.70    2.80
  -3   8  -2    6.70    3.90
   3   8   2    8.70    4.70
   3  -8   2    4.50    1.90
  -3  -8  -2    2.40    2.60
   3  -8   2    7.30    2.40
   3  -8   2    1.90    3.10
   3   8   3   10.40    4.40
   3   8   3    4.90    3.90
  -3   8  -3    9.70    4.60
  -3   8  -3    5.80    4.30
   3   8   3    9.10    4.70
  -3   8  -3   13.50    5.10
  -3  -8  -3    7.60    3.40
   3  -8   3   12.40    3.10
   3  -8   3   18.40    6.80
   3  -8   3   10.80    2.60
   3   8   4    0.90    2.20
   3   8   4   -0.50    3.50
   3   8   4    5.40    3.40
  -3   8  -4    0.40    2.90
  -3   8  -4   -0.60    2.80
  -3  -8  -4    0.90    2.60
   3  -8   4   -3.30    2.00
   3   8   5 1003.90   47.00
  -3   8  -5  891.61   44.60
   3   8   5  955.20   47.50
  -3   8  -5 1000.50   48.30
   3   8   5 1027.00   48.50
  -3  -8  -5 1008.50   45.20
   3  -8   5  877.71   49.90
  -3   8  -6   21.90    7.30
   3   8   6   24.50    6.80
  -3   8  -6   31.80    8.30
   3   8   6   38.00    9.20
  -3  -8  -6   39.10    9.10
   3  -8   6   46.50   10.90
   3   8   7  188.28   19.80
   3   8   7  199.28   20.20
  -3   8  -7  188.88   22.80
  -3   8  -7  183.98   19.60
  -3  -8  -7  221.08   22.30
  -3  -8  -7  203.58   19.10
   3  -8   7  197.78   22.40
  -3  -8  -7  190.78   21.40
  -3   8  -8  151.08   18.20
   3   8   8  134.59   17.60
  -3   8  -8  127.89   16.10
   3  -8   8  112.19   18.40
  -3  -8  -8  146.69   16.00
  -3  -8  -8  138.79   16.30
   3  -8   8  157.08   17.20
  -3  -8  -8  138.29   18.50
  -3   8  -9  128.29   17.00
  -3   8  -9   98.89   16.10
  -3  -8  -9  136.29   15.90
  -3  -8  -9  104.99   15.40
   3  -8   9   88.29   17.30
  -3  -8  -9   99.49   16.50
   3  -8   9  125.29    7.60
  -3   8 -10  281.97   26.30
   3  -8  10  266.07   27.20
  -3  -8 -10  318.87   24.30
   3  -8  10  280.17   13.60
  -3  -8 -10  320.57   28.50
  -3   8 -11    6.00    7.00
   3  -8  11   21.30    8.80
  -3  -8 -11    7.80    5.30
  -3  -8 -11    9.00    6.60
  -3   8 -12   81.19   15.40
  -3  -8 -12   71.59   13.10
   3  -8  12   57.29   25.90
  -3  -8 -12   54.99   13.70
   3   9 -12  -12.80    5.40
   3  -9 -12    3.60    6.00
  -3  -9  12   -3.80    7.50
  -3  -9  12    6.80    5.00
   3  -9 -12   -2.20    2.90
   3   9 -11   25.10   10.10
  -3  -9  11   17.30    6.40
   3  -9 -11    7.80    3.00
   3  -9 -11    2.70    5.40
   3   9 -10   21.50    8.70
  -3   9  10   22.80    6.40
   3  -9 -10    7.00    7.60
  -3  -9  10   16.20    5.80
   3  -9 -10    2.00    5.10
  -3  -9  10   21.20    8.10
   3  -9 -10   11.70    5.00
  -3   9   9   -1.80    4.20
   3   9  -9   -5.30    5.10
  -3  -9   9   15.20    5.40
   3  -9  -9    4.70    3.80
   3  -9  -9   -2.80    3.00
   3  -9  -9   -0.90    4.00
  -3  -9   9    6.40    3.80
  -3   9   8  245.98   23.60
  -3   9   8  215.78   31.70
   3   9  -8  255.37   23.30
  -3  -9   8  207.28   24.00
  -3  -9   8  229.28   18.30
   3  -9  -8  228.58   17.30
  -3  -9   8  242.08   25.20
  -3  -9   8  235.38   31.70
  -3   9   7   94.79   13.60
   3   9  -7   58.39   12.10
  -3   9   7   53.29   11.80
   3   9  -7   74.79   13.50
  -3  -9   7   59.69   12.40
   3  -9  -7   62.39    9.20
  -3  -9   7   67.79   10.40
  -3  -9   7   71.99   13.00
   3   9  -6   68.69   13.40
  -3   9   6   65.19   10.00
   3   9  -6   54.19   11.70
  -3   9   6   72.49   11.80
  -3   9   6   63.59   12.00
   3  -9  -6   59.99    9.50
  -3  -9   6   48.40   11.70
  -3  -9   6   73.69   10.50
  -3  -9   6   51.39   12.00
   3  -9  -6   67.59   10.30
   3   9  -5    6.80    9.20
   3   9  -5   26.10    8.30
  -3   9   5   16.90    5.30
   3   9  -5   27.30    8.00
  -3   9   5   16.50    6.00
  -3   9   5   23.00    7.60
  -3  -9   5   21.70    5.80
  -3  -9   5   11.50    6.40
   3  -9  -5   13.90    5.40
   3  -9  -5   32.20    7.30
   3   9  -4    2.70    3.00
  -3   9   4   -0.60    2.40
   3   9  -4    2.90    4.00
  -3   9   4    1.90    3.50
   3   9  -4    6.20    4.30
  -3   9   4   -0.20    2.40
  -3  -9   4   -4.70    2.00
   3  -9  -4   -0.90    2.80
  -3  -9   4    1.90    2.70
   3  -9  -4   -1.00    2.40
   3   9  -3   77.89   13.20
   3   9  -3   68.79   12.80
  -3   9   3   69.99    9.80
  -3   9   3   41.50   10.10
  -3   9   3   45.30   10.10
   3   9  -3   64.69   11.10
   3  -9  -3   57.49    9.70
  -3  -9   3   50.89    9.30
  -3  -9   3   66.99   12.00
   3  -9  -3   62.29    8.40
  -3   9   2    9.20    5.20
  -3   9   2    0.40    2.40
   3   9  -2   -1.00    3.80
   3   9  -2    4.40    3.30
   3   9  -2    1.80    4.20
  -3   9   2    5.30    3.80
   3  -9  -2    0.20    2.10
  -3  -9   2    6.20    2.90
  -3  -9   2   -1.90    2.30
   3  -9  -2   -0.10    3.50
  -3   9   1   21.10    6.00
   3   9  -1    7.10    4.10
  -3   9   1   21.10    6.50
   3   9  -1   24.60    6.90
   3   9  -1   16.00    6.20
  -3   9   1   21.50    6.30
   3  -9  -1   13.10    4.90
   3  -9  -1   23.60    5.20
  -3  -9   1   12.30    4.50
   3   9   0   60.59   11.00
  -3   9   0   70.59    9.90
  -3   9   0   85.59   12.00
  -3   9   0   74.39   12.80
   3   9   0   78.99   13.20
   3   9   0   64.19   11.90
   3  -9   0   65.59   11.60
   3  -9   0   76.09    8.10
   3  -9   0   65.09    7.40
  -3  -9   0   75.89   12.00
   3   9   1   44.40    9.90
  -3   9  -1   36.10    9.00
  -3   9  -1   37.40    8.40
  -3   9  -1   20.60    5.70
   3   9   1   14.90    5.50
   3   9   1   19.30    5.90
   3  -9   1   22.10    7.90
   3  -9   1   29.20    4.80
   3  -9   1   34.40    5.20
  -3  -9  -1   52.89   10.40
   3  -9   1   37.30    9.30
  -3   9  -2   49.10    9.60
  -3   9  -2   38.90    9.80
   3   9   2   43.80    9.80
  -3   9  -2   34.40    8.10
   3   9   2   21.30    6.20
   3   9   2   29.60   11.90
   3  -9   2   38.90    5.00
   3  -9   2   34.40    4.70
   3  -9   2   19.20    7.60
  -3  -9  -2   35.00    9.40
  -3   9  -3   30.00    9.20
   3   9   3   34.30    9.50
   3   9   3   27.20    8.00
  -3   9  -3   41.60    8.80
   3   9   3   42.20   10.40
  -3   9  -3   20.30    5.80
  -3  -9  -3   41.40    9.30
   3  -9   3   33.20    3.90
   3  -9   3   26.60    9.60
  -3   9  -4   80.59   13.70
   3   9   4   51.19   11.90
  -3   9  -4   82.59   13.40
   3   9   4   67.79   12.40
   3   9   4   69.49   12.80
  -3   9  -4   68.69   10.70
   3  -9   4   76.09   14.70
  -3  -9  -4   67.29   11.40
   3   9   5    5.30    4.70
   3   9   5    3.20    5.40
  -3   9  -5    2.70    3.70
  -3   9  -5    7.20    5.80
   3   9   5    4.00    4.50
  -3   9  -5   -1.10    3.70
   3  -9   5   -1.40    4.90
  -3  -9  -5   -3.50    2.60
  -3  -9  -5    6.70    4.30
   3   9   6  191.88   20.70
  -3   9  -6  185.38   19.30
  -3   9  -6  174.58   20.60
   3   9   6  179.08   20.10
  -3  -9  -6  192.58   19.10
   3  -9   6  194.98   22.70
  -3  -9  -6  181.88   18.40
  -3   9  -7   43.90   10.70
  -3   9  -7   53.69   12.80
   3   9   7   51.69   12.10
  -3  -9  -7   43.70   10.00
  -3  -9  -7   39.30   10.30
   3  -9   7   71.59   14.10
   3   9   8   33.80    9.10
  -3   9  -8   10.00    6.80
   3  -9   8   37.60   11.20
  -3  -9  -8   20.00    6.20
  -3   9  -9   -2.20    4.70
   3   9   9    4.80    6.20
  -3  -9  -9    1.50    5.60
   3  -9   9    2.50    7.80
  -3  -9  -9   -1.60    3.90
  -3   9 -10    0.00    5.40
  -3  -9 -10   -0.10    4.20
   3  -9  10   -3.90    5.90
  -3  -9 -10   14.50    4.50
  -3  10   9   63.69   14.20
   3  10  -9   40.60   12.00
   3 -10  -9   32.90    8.30
  -3 -10   9   57.19    9.80
   3 -10  -9   51.09    9.80
  -3 -10   9   25.90   10.10
  -3  10   8   -2.90    5.00
   3  10  -8    2.70   10.60
  -3  10   8    3.30    9.40
   3 -10  -8   -0.40    4.00
  -3 -10   8   -8.30    8.20
  -3 -10   8    5.30    4.30
   3 -10  -8    9.80    5.50
   3  10  -7   29.80   11.20
  -3  10   7   27.20   10.90
  -3  10   7   33.80   10.20
  -3 -10   7   28.00    6.70
  -3 -10   7   19.80    7.70
   3 -10  -7   41.60    9.40
  -3  10   6   89.59   15.60
   3  10  -6   61.79   14.00
  -3  10   6   56.79   10.70
  -3  10   6   29.90    9.00
  -3 -10   6   60.59   11.00
   3 -10  -6   44.20    9.80
  -3 -10   6   50.59   11.30
  -3  10   5  353.36   29.40
   3  10  -5  363.76   31.10
  -3  10   5  389.06   32.50
   3 -10  -5  381.96   24.60
  -3 -10   5  376.56   24.40
  -3 -10   5  360.86   30.50
   3 -10  -5  362.66   24.40
   3  10  -4   11.00    4.30
  -3  10   4    3.50    4.40
  -3  10   4    0.70    3.20
  -3  10   4   -0.70    3.20
   3  10  -4    2.10    4.90
  -3 -10   4   -6.00    2.40
  -3 -10   4    0.50    4.30
   3 -10  -4   -0.10    3.50
   3 -10  -4    0.50    3.60
  -3  10   3  214.28   20.40
  -3  10   3  154.38   18.10
  -3  10   3  175.18   16.50
   3  10  -3  188.58   19.80
   3  10  -3  186.48   20.20
   3  10  -3  201.18   19.50
  -3 -10   3  189.18   21.00
   3 -10  -3  173.88   17.40
   3 -10  -3  168.18   14.50
  -3 -10   3  185.18   16.90
  -3  10   2   13.40    7.60
   3  10  -2    3.60    4.20
  -3  10   2   14.50    5.80
   3  10  -2   10.90    5.40
   3  10  -2   15.60    5.50
  -3  10   2    5.70    4.40
   3 -10  -2   15.60    4.50
  -3 -10   2   14.40    6.30
  -3 -10   2   17.60    6.40
   3 -10  -2   38.30    9.50
  -3  10   1   -0.90    4.10
   3  10  -1    4.00    5.10
   3  10  -1   -1.20    3.20
   3  10  -1    1.60    4.00
  -3  10   1   -0.80    2.70
  -3  10   1    3.30    5.80
  -3 -10   1    0.50    4.00
  -3 -10   1    1.20    3.80
   3 -10  -1    3.60    3.40
  -3  10   0  169.88   19.90
   3  10   0  186.98   18.80
   3  10   0  211.58   21.40
   3  10   0  207.98   21.90
  -3  10   0  192.88   17.70
  -3  10   0  202.28   21.00
   3 -10   0  185.28   13.20
  -3 -10   0  200.88   20.60
   3 -10   0  160.68   18.30
   3 -10   0  185.08   12.70
   3  10   1   75.49   12.50
   3  10   1   53.19   12.20
  -3  10  -1   64.89   12.50
   3  10   1   75.49   14.40
  -3  10  -1   76.59   11.80
  -3  10  -1   51.49   12.10
   3 -10   1   78.19    8.10
  -3 -10  -1   63.69   12.40
   3 -10   1   60.79   14.40
   3 -10   1   52.89    6.90
  -3  10  -2    8.50    5.50
  -3  10  -2   15.80    5.90
   3  10   2   19.30    7.00
   3  10   2    8.10    7.20
   3  10   2   21.10    7.60
  -3  10  -2   20.40    6.20
   3 -10   2   25.70    4.60
  -3 -10  -2   43.30   11.00
   3 -10   2   16.40    6.40
   3 -10   2   19.20    4.80
  -3  10  -3  130.59   15.00
   3  10   3  140.59   17.30
  -3  10  -3  143.59   16.20
  -3  10  -3  128.09   17.30
   3  10   3  143.39   19.00
   3 -10   3  139.09   20.40
  -3 -10  -3  142.79   17.00
   3  10   4   18.10    6.00
  -3  10  -4    9.90    4.90
   3  10   4   27.00    8.20
  -3  10  -4   10.70    5.00
  -3  10  -4    9.50    4.70
  -3 -10  -4   18.60    6.60
  -3 -10  -4   35.70    9.10
   3 -10   4   25.70    9.40
   3  10   5  290.27   27.40
  -3  10  -5  258.77   23.70
  -3  10  -5  272.07   34.20
  -3  10  -5  256.27   26.40
   3  10   5  263.47   24.20
  -3 -10  -5  264.67   23.50
  -3 -10  -5  241.78   22.70
   3 -10   5  364.76   44.00
   3  10   6   10.80    6.70
  -3  10  -6   13.00    7.70
  -3  10  -6    9.00    8.30
  -3 -10  -6    8.70    5.10
   3 -10   6    9.20    7.50
  -3  10  -7   11.90    6.90
   3  10   7    6.10    7.30
  -3  10  -7   24.80    6.90
   3 -10   7   10.00    8.40
  -3 -10  -7    5.10    5.20
   3  10   8   19.10   14.30
  -3  10  -8   26.80    8.90
   3 -10   8   37.40   10.90
  -3 -10  -8   47.40   11.30
   3  11  -5   -6.20    6.90
  -3  11   5   -0.70    5.20
  -3  11   5   -0.30    5.20
  -3 -11   5    0.60    4.20
   3 -11  -5    2.10    4.60
   3 -11  -5    6.10    5.00
  -3  11   4    5.90    5.60
  -3  11   4    6.90    7.00
   3  11  -4    1.10    5.20
  -3 -11   4   13.80    7.20
   3 -11  -4    6.20    4.60
  -3 -11   4    3.60    4.20
   3 -11  -4    5.20    4.10
  -3  11   3   32.20    9.50
  -3  11   3   53.79   10.90
  -3  11   3   42.90   11.10
   3  11  -3   39.40   11.50
   3 -11  -3   48.60   11.90
  -3 -11   3   65.39   10.20
  -3 -11   3   23.40    9.50
   3 -11  -3   28.30    6.90
   3  11  -2   25.20   13.40
  -3  11   2   18.40    7.60
  -3  11   2   16.70    6.70
  -3  11   2   18.90    6.60
  -3 -11   2   20.30    7.50
  -3 -11   2   14.60    5.90
   3 -11  -2   18.20    5.70
   3 -11  -2    7.40    6.10
  -3  11   1    6.30    6.60
   3  11  -1    5.60   11.70
  -3  11   1    2.70    3.50
   3 -11  -1    5.30    2.90
   3 -11  -1    1.90    3.40
  -3 -11   1    7.60    6.10
  -3 -11   1    2.70    4.70
   3  11   0   -7.80    7.00
  -3  11   0    1.50    4.80
  -3  11   0   -5.30    5.00
  -3  11   0    5.50    4.70
   3 -11   0    6.50    3.40
  -3 -11   0   -3.90    5.60
  -3 -11   0   -5.60    3.50
   3 -11   0    2.50    3.20
   3 -11   0   11.90    6.00
   3  11   1  -13.40    8.90
  -3  11  -1   -3.30    4.70
  -3  11  -1   -2.50    5.30
  -3  11  -1   -2.40    3.80
  -3 -11  -1   -1.40    4.90
   3 -11   1    2.10    2.90
   3 -11   1    8.30    2.50
   3 -11   1   -6.90    4.90
  -3  11  -2  110.59   16.10
   3  11   2  174.88   29.00
  -3  11  -2  156.58   19.90
  -3  11  -2  152.48   20.00
   3 -11   2  114.39   21.50
  -3 -11  -2  174.88   18.10
  -3 -11  -2  160.38   20.40
  -3  11  -3    9.60    6.30
  -3  11  -3   27.10    8.70
   3  11   3   16.80    9.00
  -3 -11  -3    7.20    6.40
   3 -11   3   -1.70    4.80
  -3 -11  -3   17.60    6.80
  -3  11  -4   38.90   11.20
   3  11   4   45.80   12.50
  -3  11  -4   55.09   14.60
   3 -11   4   38.00   11.60
  -3 -11  -4   32.00    9.00
  -4   0  19   -5.40    4.60
   4   0 -19   -1.90    7.50
   4   0 -18   95.09   15.10
   4   0 -18  130.59   19.20
  -4   0  18  117.29   16.80
   4   0 -17   -1.80    3.40
  -4   0  17    1.40    5.30
  -4   0  17   -1.20    3.80
   4   0 -17    8.50    7.60
   4   0 -16  297.97   25.80
   4   0 -16  294.87   25.10
  -4   0  16  309.87   25.40
  -4   0  16  304.97   26.70
   4   0 -15    0.00    3.20
  -4   0  15   -1.00    2.70
   4   0 -15   -2.10    2.50
   4   0 -15   -4.20    2.60
  -4   0  15    0.40    2.60
   4   0 -14  107.59   13.50
  -4   0  14  108.99   13.50
  -4   0  14   68.89   11.40
   4   0 -14  115.69   14.40
   4   0 -14   88.29   13.00
   4   0 -13    4.30    3.10
   4   0 -13   -2.00    2.00
  -4   0  13   -3.80    2.10
  -4   0  13   -2.00    1.80
   4   0 -13    0.70    2.90
   4   0 -12  781.22   37.80
   4   0 -12  759.72   35.20
   4   0 -12  756.52   38.60
  -4   0  12  721.73   38.10
  -4   0  12  821.32   38.00
  -4   0  11    0.50    1.30
   4   0 -11    3.50    2.10
   4   0 -11   -3.00    1.90
   4   0 -11    2.10    2.80
  -4   0  11   -1.80    1.50
   4   0 -10  188.08   16.00
  -4   0  10  213.88   16.10
   4   0 -10  176.48   13.50
   4   0 -10  206.28   16.10
  -4   0   9   -0.20    1.20
   4   0  -9   -1.60    1.30
   4   0  -9   -0.90    1.30
  -4   0   9    0.00    1.50
   4   0  -9   -1.70    1.20
   4   0  -8 3568.64  111.49
  -4   0   8 3554.44  109.39
  -4   0   8 3423.66  107.69
   4   0  -8 3582.64  108.59
   4   0  -8 4143.89  106.89
  -4   0   7   -0.50    1.10
  -4   0   7   -0.40    1.00
   4   0  -7    0.60    1.10
   4   0  -7    0.40    1.70
   4   0  -7   -0.30    1.00
   4   0  -6 2599.24   74.49
   4   0  -6 2680.53   78.19
  -4   0   6 2648.44   80.69
  -4   0   6 2447.26   77.49
   4   0  -5   -0.60    0.50
   4   0  -5   -1.30    0.70
  -4   0   5   -0.60    0.50
   4   0  -5    0.40    0.80
  -4   0   5    0.70    1.10
   4   0  -4 9075.19  239.08
   4   0  -3    0.60    0.60
  -4   0   3    1.10    0.70
   4   0  -3    0.30    0.70
  -4   0   3    0.10    0.60
   4   0  -3    0.10    0.60
  -4   0   3    0.00    0.50
  -4   0   2  300.97   11.00
  -4   0   2  280.47   10.50
  -4   0   2  264.27   12.20
   4   0  -2  291.27   11.00
   4   0  -2  272.07   12.30
  -4   0   2  296.87   11.70
   4   0  -1    0.40    0.30
  -4   0   1    0.90    0.70
  -4   0   1   -0.30    0.40
  -4   0   1   -0.30    0.40
   4   0  -1    0.00    0.70
  -4   0   1   -0.40    0.20
  -4   0   0 1151.18   36.30
  -4   0   0 1067.79   29.40
  -4   0   0 1102.19   34.30
   4   0   1    0.60    0.50
  -4   0  -1    0.30    0.40
  -4   0  -1    0.50    1.00
   4   0   2 5202.78  134.39
  -4   0  -2 5104.99  134.19
  -4   0  -2 4900.91  140.49
  -4   0  -3    0.70    0.90
   4   0   3    1.30    1.00
  -4   0  -3   -0.10    1.20
  -4   0  -4 1607.94   52.29
  -4   0  -4 1721.33   57.69
  -4   0  -4 1830.52   53.29
   4   0   4 1741.53   53.09
   4   0   5   -0.80    0.90
  -4   0  -5    0.50    1.80
  -4   0  -5    0.60    0.90
  -4   0  -5   -0.10    0.70
  -4   0  -6  665.13   27.30
  -4   0  -6  630.34   26.30
   4   0   6  599.94   26.70
  -4   0  -6  618.54   29.70
  -4   0  -7   -0.90    1.50
  -4   0  -7    0.20    1.10
  -4   0  -7    1.30    1.70
   4   0   7   -0.20    1.50
  -4   0  -8  516.15   28.40
  -4   0  -8  543.55   25.70
  -4   0  -8  557.54   27.10
   4   0   8  525.15   26.80
  -4   0  -9    1.20    2.20
  -4   0  -9    0.00    1.90
   4   0   9    1.80    2.00
  -4   0  -9    1.40    1.80
  -4   0 -10  130.99   12.80
  -4   0 -10  179.38   18.30
  -4   0 -10  134.89   13.90
   4   0  10  126.09   13.50
  -4   0 -11   -3.30    1.60
   4   0  11    1.20    2.20
  -4   0 -11   -1.80    2.00
  -4   0 -11   -0.20    3.20
  -4   0 -12   99.69   12.90
  -4   0 -12   94.29   13.20
  -4   0 -12   87.49   11.60
  -4   0 -13    1.60    4.00
  -4   0 -13   -0.60    3.10
  -4   0 -13    2.40    2.70
  -4   0 -14  341.37   26.30
  -4   0 -14  402.36   26.80
  -4   0 -14  343.87   26.70
  -4   0 -15   -4.20    2.50
  -4   0 -15   -2.70    3.20
  -4   0 -15   -2.20    2.80
  -4   0 -16  613.84   38.90
  -4   0 -16  586.54   37.10
  -4   0 -17   -6.50    3.70
  -4   0 -17   -4.70    6.00
  -4   1  19    9.70    4.60
   4   1 -19    1.90    9.00
   4  -1 -19    1.40    7.30
   4  -1 -19    6.60    6.50
  -4  -1  19   -0.40    4.20
   4   1 -18    1.20    4.70
   4   1 -18   -3.40    3.50
  -4   1  18    4.10    5.10
  -4  -1  18    6.40    3.90
   4  -1 -18   11.90    7.10
   4   1 -17   -1.00    4.20
   4   1 -17    1.00    3.90
   4   1 -17    1.20    4.30
  -4   1  17    7.70    6.00
  -4   1  17    9.60    5.80
   4  -1 -17   10.10    6.30
  -4  -1  17    2.20    4.20
  -4  -1  17   -1.60    4.70
  -4   1  16  293.47   24.70
  -4   1  16  288.07   25.90
   4   1 -16  286.67   24.70
   4   1 -16  281.17   25.50
   4  -1 -16  279.87   22.20
  -4  -1  16  280.37   23.50
  -4  -1  16  281.77   31.70
   4  -1 -16  275.77   24.80
   4  -1 -16  283.17   24.90
  -4   1  15    0.10    2.80
   4   1 -15    2.20    3.10
   4   1 -15    2.40    3.50
   4   1 -15    0.20    3.50
  -4   1  15   -0.90    2.90
   4  -1 -15   -0.10    2.50
  -4  -1  15    5.60    4.40
  -4  -1  15   -1.80    2.90
   4  -1 -15    0.80    3.00
   4  -1 -15    5.30    3.40
   4   1 -14  361.76   27.40
   4   1 -14  380.66   26.60
  -4   1  14  395.86   28.50
   4   1 -14  382.76   25.80
  -4   1  14  344.77   25.50
   4  -1 -14  409.86   25.40
   4  -1 -14  398.56   27.70
  -4  -1  14  372.16   27.50
  -4  -1  14  372.86   27.10
   4   1 -13    1.80    3.90
  -4   1  13    8.50    4.40
  -4   1  13   11.80    5.70
   4   1 -13    6.90    4.10
   4   1 -13    2.00    3.50
  -4  -1  13    8.10    4.10
  -4  -1  13    6.20    2.90
   4  -1 -13    6.50    3.50
   4  -1 -13   11.60    4.70
   4   1 -12   71.19   10.10
  -4   1  12   75.29   10.60
   4   1 -12   79.89   10.90
   4   1 -12   63.19   10.10
  -4   1  12   62.69   10.40
   4  -1 -12   68.89   10.40
   4  -1 -12   72.89    9.70
   4  -1 -12   77.79   11.20
  -4  -1  12   79.49   10.60
  -4  -1  12   64.79   10.60
   4   1 -11   97.19   11.70
   4   1 -11   94.49   10.40
  -4   1  11   54.09    9.60
   4   1 -11   84.29   10.70
  -4   1  11   78.09   10.40
  -4  -1  11   67.79    9.70
   4  -1 -11   89.29    9.90
   4  -1 -11   78.69   10.60
  -4  -1  11   81.59   11.10
  -4  -1  11   81.99    7.10
   4  -1 -11   72.99   10.50
   4  -1 -11   77.09    5.10
   4   1 -10    1.00    2.20
  -4   1  10    0.60    1.60
   4   1 -10   -0.30    1.70
   4   1 -10    3.00    2.60
  -4   1  10   -0.90    1.80
   4  -1 -10   -0.40    1.50
   4  -1 -10   -0.60    0.60
  -4  -1  10    8.80    2.50
  -4  -1  10    2.00    2.10
   4  -1 -10    0.10    2.10
  -4  -1  10    3.70    2.50
   4   1  -9    4.90    2.50
   4   1  -9    6.20    3.20
   4   1  -9    9.70    3.80
  -4   1   9    6.30    3.00
  -4   1   9    5.90    2.60
  -4  -1   9    7.00    2.20
   4  -1  -9   11.60    3.90
   4  -1  -9    5.70    2.40
   4  -1  -9    6.00    2.90
  -4  -1   9    3.90    2.60
  -4  -1   9    8.50    3.30
   4   1  -8 1365.16   48.20
  -4   1   8 1442.76   50.99
   4   1  -8 1332.77   49.50
   4   1  -8 1470.55   51.79
  -4   1   8 1290.37   49.00
   4  -1  -8 1528.95   57.49
  -4  -1   8 1369.66   42.30
   4  -1  -8 1440.96   45.90
   4  -1  -8 1382.86   50.09
  -4  -1   8 1415.56   51.19
  -4  -1   8 1403.46   49.99
   4   1  -7   48.00    6.60
   4   1  -7   58.19    7.10
  -4   1   7   42.50    6.20
  -4   1   7   48.30    6.40
   4   1  -7   50.49    6.20
  -4  -1   7   41.60    6.10
   4  -1  -7   50.39    6.80
   4  -1  -7   49.40    6.30
  -4  -1   7   39.30    6.00
  -4  -1   7   53.39    4.60
   4  -1  -7   37.80    4.60
   4   1  -6 1514.65   51.59
  -4   1   6 1568.54   51.19
   4   1  -6 1650.83   50.09
   4   1  -6 1506.75   51.19
  -4   1   6 1663.43   51.89
  -4  -1   6 1485.55   51.19
   4  -1  -6 1551.44   51.19
  -4  -1   6 1551.64   50.49
   4  -1  -6 1564.94   50.79
   4  -1  -6 1540.75   46.00
  -4  -1   6 1533.85   51.29
  -4   1   5   -0.10    0.80
   4   1  -5    0.60    0.80
   4   1  -5    1.30    1.40
   4   1  -5    2.00    1.40
  -4   1   5   -0.70    0.50
  -4  -1   5    0.70    1.00
   4  -1  -5    0.60    1.00
   4  -1  -5    0.80    0.70
  -4  -1   5    0.80    1.30
   4  -1  -5    0.20    1.00
  -4  -1   5   -0.90    0.50
  -4   1   4   17.20    2.90
   4   1  -4   17.60    3.00
  -4   1   4   21.50    3.50
   4   1  -4   15.70    3.10
   4   1  -4   13.70    3.00
  -4  -1   4   16.70    3.10
  -4  -1   4   19.90    3.50
  -4  -1   4   16.20    2.90
   4  -1  -4   17.60    1.70
   4  -1  -4   18.10    2.00
   4  -1  -4   13.70    2.70
   4  -1  -4   15.20    3.00
   4   1  -3  231.58   11.00
  -4   1   3  193.68    7.10
  -4   1   3  229.28   10.50
  -4   1   3  236.98   11.30
  -4   1   3  251.47    9.50
   4   1  -3  226.98   11.10
   4  -1  -3  227.58   11.20
   4  -1  -3  246.98   10.50
   4  -1  -3  221.48    9.50
  -4  -1   3  229.48   11.00
  -4  -1   3  218.78   11.00
  -4  -1   3  223.58   11.90
   4  -1  -3  241.18    7.40
   4   1  -2 2015.80   58.19
  -4   1   2 2130.09   55.79
  -4   1   2 2043.70   57.39
  -4   1   2 1996.90   53.69
  -4   1   2 1857.51   62.99
   4   1  -2 2140.79   57.49
   4  -1  -2 1962.50   57.59
   4  -1  -2 1974.00   57.19
   4  -1  -2 2011.70   55.79
  -4  -1   2 2141.59   59.89
  -4  -1   2 2024.70   58.19
  -4  -1   2 2023.30   57.09
  -4   1   1  520.45   19.10
  -4   1   1  482.05   16.60
   4   1  -1  495.25   18.60
  -4   1   1  487.05   14.80
   4   1  -1  486.65   16.60
  -4  -1   1  501.15   18.60
   4  -1  -1  455.25   18.70
   4  -1  -1  501.55   16.70
  -4  -1   1  498.35   16.60
  -4   1   0 1042.40   30.60
  -4   1   0 1034.50   35.10
  -4   1   0 1049.49   29.00
   4   1   0 1081.79   31.10
   4   1   0 1046.60   31.00
   4   1   0 1060.69   34.40
  -4  -1   0 1052.49   34.00
   4  -1   0 1064.59   35.40
   4   1   1  179.68    8.40
  -4   1  -1  191.68   11.60
   4   1   1  182.78   10.90
  -4   1  -1  178.58    7.50
  -4  -1  -1  168.88    8.20
   4  -1   1  186.98   11.60
  -4  -1  -1  178.28   10.50
   4  -1   1  173.08    7.10
   4   1   2   31.60    3.50
  -4   1  -2   31.10    4.70
  -4   1  -2   27.10    3.10
   4  -1   2   32.50    3.20
  -4  -1  -2   32.60    3.50
  -4  -1  -2   31.90    4.70
   4  -1   2   32.20    5.20
  -4   1  -3   11.60    3.80
  -4   1  -3    7.80    1.90
   4   1   3    9.40    2.30
  -4   1  -3    4.90    1.50
  -4  -1  -3    5.00    1.60
   4  -1   3   10.30    2.30
   4  -1   3    7.20    2.70
  -4   1  -4  188.28   10.00
  -4   1  -4  183.28   10.90
  -4   1  -4  181.58   13.20
   4   1   4  182.18   11.20
   4  -1   4  178.98   10.70
   4   1   5  870.71   32.50
  -4   1  -5  844.12   29.80
  -4   1  -5  856.61   31.90
  -4   1  -5  857.11   35.50
  -4  -1  -5  854.81   32.50
  -4  -1  -5  828.62   31.60
  -4  -1  -5  840.42   34.90
   4  -1   5  839.12   31.80
   4  -1   5  842.12   35.50
   4   1   6    0.90    1.00
  -4   1  -6   -0.70    1.70
  -4   1  -6    0.10    1.20
  -4   1  -6    2.50    1.70
  -4  -1  -6    0.10    1.00
   4  -1   6    1.00    2.00
  -4  -1  -6    0.50    1.90
   4  -1   6    2.60    1.70
  -4  -1  -6   11.20    3.30
   4   1   7   22.70    5.20
  -4   1  -7   19.70    4.80
  -4   1  -7   22.70    5.60
  -4   1  -7   21.90    4.00
   4  -1   7   25.60    5.10
  -4  -1  -7   22.70    5.90
  -4  -1  -7   26.50    5.20
  -4  -1  -7   25.70    5.20
   4  -1   7   29.80    6.50
  -4   1  -8  146.59   13.80
   4   1   8  137.19   13.50
  -4   1  -8  144.99   11.60
  -4   1  -8  157.58   13.30
  -4  -1  -8  145.49   12.80
  -4  -1  -8  142.99   12.60
   4  -1   8  133.59   13.40
  -4  -1  -8  155.28   14.30
   4  -1   8  136.69   12.50
  -4   1  -9  469.65   26.50
   4   1   9  502.75   27.40
  -4   1  -9  485.45   28.00
  -4   1  -9  475.55   24.40
  -4  -1  -9  500.85   27.50
   4  -1   9  480.65   28.10
  -4  -1  -9  489.65   26.60
  -4  -1  -9  490.55   28.30
   4  -1   9  543.05   28.10
  -4   1 -10  698.83   35.20
  -4   1 -10  742.33   33.20
   4   1  10  730.63   36.20
  -4   1 -10  733.23   38.10
  -4  -1 -10  793.12   35.80
  -4  -1 -10  709.83   41.20
  -4  -1 -10  688.93   34.60
   4  -1  10  689.93   35.20
  -4   1 -11   49.70   10.00
   4   1  11   59.49   12.20
  -4   1 -11   59.89    8.90
  -4   1 -11   65.49   10.20
  -4  -1 -11   52.09    9.00
  -4  -1 -11   65.69    9.80
  -4  -1 -11   60.79   10.50
   4  -1  11   68.89   10.50
  -4   1 -12  656.73   36.50
  -4   1 -12  704.33   37.60
  -4   1 -12  660.73   33.90
  -4  -1 -12  725.13   38.50
  -4  -1 -12  690.63   36.80
  -4  -1 -12  635.04   34.90
  -4   1 -13  192.28   19.10
  -4   1 -13  178.58   18.20
  -4   1 -13  185.18   17.40
  -4  -1 -13  192.18   18.30
  -4  -1 -13  190.18   19.70
  -4  -1 -13  205.98   19.20
   4   1  14    8.30    3.90
  -4   1 -14   11.70    4.80
  -4   1 -14    5.70    4.30
  -4   1 -14    3.20    3.70
  -4  -1 -14    5.40    3.60
  -4  -1 -14    8.30    5.50
   4  -1  14    0.50    3.20
  -4  -1 -14    4.20    4.20
  -4   1 -15   27.40    8.00
  -4   1 -15   30.10    8.00
  -4  -1 -15   34.80    8.90
  -4  -1 -15   38.50    9.50
  -4   1 -16   40.70   10.40
  -4   1 -16   27.50    7.10
  -4   1 -16   22.20    8.60
  -4  -1 -16   48.20    9.20
  -4   1 -17   15.10    7.60
  -4   1 -17   16.50    5.00
  -4  -1 -17   22.70   11.30
   4   2 -19   -5.00    8.00
  -4   2  19    4.90    6.10
  -4  -2  19   -1.30    5.40
   4  -2 -19   -5.30    6.30
   4  -2 -19    1.80    9.10
   4   2 -18   63.99   15.90
  -4   2  18   69.39   15.70
   4  -2 -18   85.99   17.30
   4  -2 -18  104.69   17.60
  -4  -2  18  106.59   16.20
   4   2 -17   11.10    6.20
  -4   2  17    2.40    5.50
   4   2 -17    7.70    6.90
  -4   2  17   11.10    6.00
   4  -2 -17    2.30    3.10
   4  -2 -17   13.40    6.30
  -4  -2  17    9.80    5.20
  -4  -2  17    3.00    5.90
  -4   2  16   70.89   18.00
   4   2 -16   53.09   11.30
   4   2 -16   69.29   12.30
  -4   2  16   62.59   11.20
  -4  -2  16   46.90   11.00
  -4  -2  16   49.10   12.30
   4  -2 -16   48.20   11.20
   4  -2 -16   52.29   10.70
   4  -2 -16   64.19   12.70
  -4   2  15   -0.10    3.00
   4   2 -15    2.30    3.30
  -4   2  15    4.10    3.20
   4   2 -15   -2.70    3.10
   4  -2 -15    0.70    1.10
   4  -2 -15    2.80    3.70
  -4  -2  15   -0.20    2.40
  -4  -2  15    1.70    3.00
   4   2 -14   73.19   11.30
   4   2 -14   69.09   11.60
  -4   2  14   50.39   11.10
  -4   2  14   72.89   11.70
   4   2 -14   74.29   11.90
  -4  -2  14   76.79    8.70
   4  -2 -14   71.29    6.10
  -4  -2  14   70.99   11.80
  -4  -2  14   62.99   11.60
   4  -2 -14   76.29   11.40
   4   2 -13   71.79   10.90
   4   2 -13   57.09   10.80
   4   2 -13   65.39   10.80
  -4   2  13   56.89   13.80
  -4   2  13   68.69   11.90
  -4  -2  13   60.99    7.80
   4  -2 -13   67.49   11.20
  -4  -2  13   68.09   11.80
   4  -2 -13   72.89    6.00
  -4  -2  13   64.89   10.20
   4   2 -12  244.68   19.00
   4   2 -12  236.68   20.10
   4   2 -12  241.68   19.20
  -4   2  12  236.98   19.20
  -4   2  12  210.68   19.20
   4  -2 -12  237.48   19.60
   4  -2 -12  240.48   11.60
  -4  -2  12  257.27   20.80
  -4  -2  12  234.48   15.20
  -4  -2  12  233.28   18.40
   4  -2 -12  235.88   19.40
   4   2 -11    0.90    2.50
   4   2 -11   -0.10    1.60
  -4   2  11    2.10    2.50
  -4   2  11    2.60    3.00
   4   2 -11    1.60    2.70
  -4  -2  11   -0.90    1.40
  -4  -2  11    0.70    3.00
  -4  -2  11   -0.40    1.50
   4  -2 -11    1.00    1.30
   4  -2 -11    4.90    3.00
   4  -2 -11   -1.20    2.00
   4   2 -10  104.49   11.30
   4   2 -10   84.69   11.30
   4   2 -10  103.09   11.20
  -4   2  10   79.49   10.50
  -4   2  10   87.79   10.30
   4  -2 -10   99.69   11.20
  -4  -2  10   82.89   10.70
  -4  -2  10   94.39    8.50
  -4  -2  10  105.89   11.40
   4  -2 -10  110.79    9.90
   4  -2 -10   95.59   11.20
  -4   2   9  191.38   15.00
   4   2  -9  183.88   14.50
   4   2  -9  197.58   16.10
   4   2  -9  209.88   15.60
  -4   2   9  201.58   15.90
  -4  -2   9  217.98   16.50
   4  -2  -9  216.38   16.00
   4  -2  -9  212.18   11.00
   4  -2  -9  193.88   15.30
  -4  -2   9  218.08   15.60
  -4  -2   9  211.18   12.80
   4   2  -8  710.03   32.90
   4   2  -8  740.13   31.70
   4   2  -8  711.83   31.20
  -4   2   8  782.42   32.90
  -4   2   8  704.83   31.30
  -4  -2   8  668.93   30.70
  -4  -2   8  752.42   27.90
   4  -2  -8  706.83   31.60
   4  -2  -8  715.83   31.60
  -4  -2   8  750.42   33.00
   4   2  -7  866.21   35.20
  -4   2   7  848.92   33.20
  -4   2   7  812.72   33.60
   4   2  -7  831.52   33.10
   4   2  -7  783.92   32.80
  -4  -2   7  834.92   33.30
  -4  -2   7  817.02   34.10
   4  -2  -7  824.32   33.20
   4  -2  -7  776.12   32.80
  -4  -2   7  834.52   34.40
   4   2  -6    6.30    2.30
  -4   2   6   14.00    3.60
  -4   2   6    6.60    2.20
   4   2  -6    6.80    2.30
   4   2  -6   11.90    3.50
  -4  -2   6    8.90    3.10
  -4  -2   6   11.10    3.50
   4  -2  -6   11.90    3.40
  -4  -2   6   10.10    3.00
   4  -2  -6    7.30    2.40
   4   2  -5  280.27   15.40
   4   2  -5  293.97   16.20
   4   2  -5  287.87   15.50
  -4   2   5  279.47   15.10
  -4   2   5  288.37   15.00
  -4  -2   5  304.27   16.20
  -4  -2   5  303.07   16.00
   4  -2  -5  286.87   15.00
   4  -2  -5  287.27   15.10
   4  -2  -5  284.47    9.90
   4   2  -4  152.88   10.10
  -4   2   4  156.58    9.60
  -4   2   4  136.59    9.10
   4   2  -4  140.79   10.00
   4   2  -4  156.48   10.40
  -4  -2   4  139.39    9.80
  -4  -2   4  162.08   10.40
  -4  -2   4  132.49    9.70
   4  -2  -4  141.19    9.10
   4  -2  -4  141.69    9.30
   4  -2  -4  130.49    7.70
   4   2  -3  427.86   18.40
  -4   2   3  416.36   17.00
  -4   2   3  429.56   16.80
   4   2  -3  409.56   18.20
  -4  -2   3  434.36   18.30
   4  -2  -3  414.66   16.80
  -4  -2   3  446.46   19.00
   4  -2  -3  389.66   16.50
   4  -2  -3  469.95   17.40
  -4   2   2 1571.14   42.20
  -4   2   2 1580.74   45.40
   4   2  -2 1545.25   48.00
  -4   2   2 1556.34   46.00
   4   2  -2 1566.74   48.90
   4  -2  -2 1627.84   45.70
   4  -2  -2 1604.44   46.10
  -4  -2   2 1622.04   48.20
  -4  -2   2 1579.94   49.10
   4  -2  -2 1499.65   47.80
  -4  -2   2 1554.34   49.20
  -4   2   1  814.82   29.10
  -4   2   1  841.22   24.50
  -4   2   1  808.62   25.70
   4   2  -1  823.22   29.10
  -4   2   1  833.12   25.90
   4   2  -1  774.92   27.50
   4  -2  -1  830.42   24.50
   4  -2  -1  816.32   29.50
  -4  -2   1  804.62   28.90
  -4   2   0    0.40    1.00
   4   2   0    1.40    1.10
  -4   2   0    0.70    0.60
  -4   2   0    0.80    0.50
   4   2   0    0.10    1.00
   4   2   0   -0.30    0.60
   4  -2   0    1.90    1.20
  -4  -2   0    0.60    0.90
  -4   2  -1  384.86   19.00
  -4   2  -1  406.56   15.60
   4   2   1  436.66   17.10
   4  -2   1  419.36   20.10
  -4  -2  -1  413.26   18.60
   4  -2   1  409.76   15.30
  -4  -2  -1  413.26   17.20
  -4   2  -2  697.13   29.20
   4   2   2  699.43   26.00
  -4   2  -2  738.73   21.00
  -4   2  -2  723.63   25.20
   4   2   2  768.52   29.50
   4  -2   2  768.42   25.00
   4  -2   2  774.62   30.90
  -4  -2  -2  695.23   26.00
  -4  -2  -2  685.33   27.80
   4   2   3   23.00    3.80
  -4   2  -3   23.10    3.60
  -4   2  -3   21.90    4.70
  -4   2  -3   26.90    2.70
  -4  -2  -3   24.00    6.00
   4  -2   3   24.30    5.20
  -4  -2  -3   23.60    5.30
   4  -2   3   22.70    3.50
  -4   2  -4  330.77   18.80
   4   2   4  305.37   16.00
  -4   2  -4  286.07   12.10
  -4   2  -4  283.07   15.20
   4  -2   4  302.77   18.80
  -4  -2  -4  290.37   17.20
   4  -2   4  307.07   15.10
  -4  -2  -4  280.77   15.30
  -4   2  -5    0.60    1.30
  -4   2  -5    0.30    1.00
   4   2   5    0.30    1.10
  -4   2  -5   -1.90    1.10
  -4  -2  -5    0.10    0.80
  -4  -2  -5    0.60    1.20
   4  -2   5    1.60    1.30
   4  -2   5    0.70    1.40
  -4   2  -6  610.34   23.70
   4   2   6  635.74   28.30
  -4   2  -6  625.34   27.80
  -4   2  -6  621.04   30.20
  -4  -2  -6  620.24   29.90
   4  -2   6  643.64   31.50
  -4  -2  -6  604.64   27.30
  -4  -2  -6  593.64   27.60
   4  -2   6  596.04   26.80
   4   2   7  306.67   19.00
  -4   2  -7  292.27   15.50
  -4   2  -7  312.27   18.80
  -4   2  -7  276.17   19.50
  -4  -2  -7  292.07   18.10
   4  -2   7  286.87   17.80
   4  -2   7  294.47   20.60
  -4  -2  -7  270.07   17.70
   4   2   8  504.25   27.20
  -4   2  -8  555.24   27.80
  -4   2  -8  528.15   28.90
  -4   2  -8  533.45   23.90
  -4  -2  -8  517.75   27.00
   4  -2   8  548.45   30.30
   4  -2   8  519.95   26.90
  -4  -2  -8  559.94   35.10
  -4  -2  -8  496.75   28.10
  -4   2  -9    0.80    1.90
   4   2   9    6.00    2.90
  -4   2  -9    0.50    1.80
  -4   2  -9    3.70    4.40
   4  -2   9    4.60    3.10
  -4  -2  -9    3.30    3.00
  -4  -2  -9    5.20    2.90
   4  -2   9    3.30    3.30
  -4  -2  -9    3.90    2.50
   4   2  10    8.10    3.50
  -4   2 -10   12.00    3.70
  -4   2 -10    4.90    3.30
  -4   2 -10    4.00    3.70
  -4  -2 -10    5.10    2.90
   4  -2  10   11.50    4.50
   4  -2  10   13.00    4.80
  -4  -2 -10   14.10    5.00
  -4  -2 -10   19.00    6.40
  -4   2 -11   51.99    9.40
  -4   2 -11   40.90    8.90
  -4   2 -11   36.10    8.70
  -4  -2 -11   42.00    8.30
  -4  -2 -11   36.40    8.60
  -4  -2 -11   36.30    9.10
   4  -2  11   39.60    8.80
   4  -2  11   50.39    9.00
  -4   2 -12    8.30    4.80
  -4   2 -12   12.60    5.10
  -4   2 -12    4.70    3.60
  -4  -2 -12    8.40    4.60
   4  -2  12   19.60    6.40
  -4  -2 -12    6.40    3.50
  -4  -2 -12   10.00    5.80
  -4   2 -13  121.69   13.90
  -4   2 -13  156.78   17.50
  -4   2 -13  109.69   15.10
  -4  -2 -13  125.69   14.90
  -4  -2 -13  151.18   17.00
  -4  -2 -13  148.29   16.10
  -4   2 -14  603.24   37.90
   4   2  14  659.03   39.70
  -4   2 -14  655.93   34.80
  -4  -2 -14  632.14   38.00
   4  -2  14  573.04   36.40
  -4  -2 -14  653.43   38.40
  -4  -2 -14  693.33   38.90
  -4   2 -15  254.07   24.60
  -4   2 -15  245.78   20.80
  -4  -2 -15  213.58   22.30
  -4  -2 -15  266.37   26.20
  -4   2 -16  292.57   30.20
  -4   2 -16  308.97   25.00
  -4   2 -17  181.28   21.40
  -4   2 -17  233.78   25.20
  -4  -2 -17  227.58   24.00
  -4  -2 -17  238.68   23.80
  -4   3  18  186.08   20.10
   4   3 -18  156.98   22.30
  -4  -3  18  161.98   19.70
   4  -3 -18  143.39   21.10
  -4   3  17   26.20    8.80
  -4   3  17   19.90    7.70
   4   3 -17   14.80    7.40
   4   3 -17   14.10    6.40
  -4  -3  17   18.40    6.70
   4  -3 -17   44.70   11.40
   4   3 -16   48.20   11.70
  -4   3  16   84.69   14.70
   4   3 -16   70.09   14.60
  -4   3  16   75.19   15.10
   4   3 -16   83.59   14.60
   4  -3 -16   64.19   12.40
  -4  -3  16   87.19   13.00
  -4  -3  16   73.79   14.20
  -4  -3  16   90.49   11.40
   4  -3 -16   77.19    6.80
  -4   3  15  102.89   14.60
   4   3 -15   91.19   14.40
   4   3 -15   98.19   13.20
  -4   3  15  122.19   15.60
   4   3 -15  109.39   14.40
   4  -3 -15  113.59    8.70
  -4  -3  15  111.29   14.30
  -4  -3  15  124.59   17.60
  -4  -3  15   93.79   11.40
   4  -3 -15  103.49   15.70
   4   3 -14    4.30    3.30
  -4   3  14    1.00    3.70
   4   3 -14   14.50    5.00
  -4   3  14    9.70    4.20
  -4  -3  14   11.00    4.40
  -4  -3  14    2.70    3.20
   4  -3 -14   22.00    3.40
   4  -3 -14    8.40    5.70
  -4  -3  14    9.70    4.90
   4   3 -13   74.49   12.80
  -4   3  13   85.49   13.20
   4   3 -13   65.39   11.10
   4   3 -13   95.89   12.00
  -4   3  13   92.69   12.40
  -4  -3  13   75.79    9.90
   4  -3 -13   58.29   11.30
   4  -3 -13   72.29    7.30
  -4  -3  13   92.19   12.30
  -4  -3  13   75.79   12.10
   4   3 -12  889.91   42.60
   4   3 -12  908.31   45.40
  -4   3  12  907.01   44.70
   4   3 -12  871.41   41.20
  -4   3  12  984.80   44.10
  -4  -3  12  875.91   37.90
   4  -3 -12  925.41   43.80
   4  -3 -12  914.11   43.50
  -4  -3  12  949.40   45.00
  -4  -3  12  884.11   41.20
   4  -3 -12  952.30   33.00
   4   3 -11  367.96   24.20
  -4   3  11  390.66   24.60
  -4   3  11  350.96   25.30
   4   3 -11  395.56   26.40
   4   3 -11  352.86   23.10
  -4  -3  11  342.27   24.50
   4  -3 -11  388.46   24.90
  -4  -3  11  398.26   21.80
  -4  -3  11  395.06   24.00
   4  -3 -11  405.36   25.40
   4   3 -10  496.85   29.30
  -4   3  10  500.85   27.40
  -4   3  10  495.95   28.50
   4   3 -10  476.15   27.30
  -4  -3  10  502.45   26.70
  -4  -3  10  520.25   24.90
   4  -3 -10  478.25   27.50
   4  -3 -10  492.05   27.60
  -4   3   9  262.17   18.20
  -4   3   9  272.37   19.10
   4   3  -9  278.37   18.30
   4   3  -9  251.97   19.40
   4   3  -9  282.57   19.10
  -4  -3   9  269.77   18.20
   4  -3  -9  284.97   14.60
   4  -3  -9  216.88   19.90
   4  -3  -9  256.47   18.30
  -4  -3   9  289.17   17.10
  -4  -3   9  304.37   20.20
   4   3  -8  139.99   13.40
  -4   3   8  136.69   12.00
   4   3  -8  117.09   11.10
   4   3  -8  130.69   12.10
  -4   3   8  137.99   12.70
  -4  -3   8  143.39   12.10
  -4  -3   8  141.29   12.80
   4  -3  -8  134.89   12.20
   4  -3  -8  124.19    8.30
   4  -3  -8  123.09   11.70
  -4  -3   8  138.59   13.30
   4   3  -7   88.69   10.00
  -4   3   7   90.79    9.10
  -4   3   7   81.79    9.10
   4   3  -7   79.69    8.60
   4   3  -7   75.49    9.00
  -4  -3   7   82.19    9.30
   4  -3  -7   78.99    5.60
  -4  -3   7   71.09    9.20
   4  -3  -7   71.19    9.90
   4  -3  -7   78.39    8.70
  -4  -3   7   74.09    8.40
   4   3  -6    1.50    1.70
   4   3  -6    3.60    2.60
  -4   3   6    2.40    1.60
   4   3  -6    0.70    1.10
  -4   3   6    2.10    1.90
  -4  -3   6   -0.10    1.40
   4  -3  -6    1.50    1.40
  -4  -3   6    0.40    1.70
   4  -3  -6    1.20    0.80
  -4  -3   6    0.60    1.40
   4  -3  -6   -0.30    1.10
  -4   3   5  577.84   25.60
  -4   3   5  563.24   27.50
   4   3  -5  663.63   27.70
   4   3  -5  628.04   27.70
   4   3  -5  598.24   26.10
   4  -3  -5  607.94   25.10
   4  -3  -5  618.94   25.90
   4  -3  -5  660.73   18.90
  -4  -3   5  619.44   26.30
  -4  -3   5  588.54   27.20
  -4  -3   5  615.34   27.00
   4   3  -4 2121.99   67.99
   4   3  -4 2070.39   67.89
  -4   3   4 2084.89   65.99
  -4   3   4 2234.18   64.99
   4  -3  -4 2123.19   65.99
  -4  -3   4 2260.67   72.69
  -4  -3   4 2243.38   68.19
  -4  -3   4 2141.19   68.39
   4  -3  -4 2181.38   64.99
   4  -3  -4 2320.07   58.49
  -4   3   3  199.28   11.60
   4   3  -3  206.08   12.90
   4   3  -3  199.18   12.80
  -4   3   3  210.18   10.80
  -4   3   3  202.18    7.80
   4  -3  -3  215.08   12.10
  -4  -3   3  208.38   12.90
  -4  -3   3  205.38   13.20
  -4  -3   3  191.68   12.40
   4  -3  -3  222.58   11.10
   4  -3  -3  184.28    7.80
  -4   3   2   29.60    3.30
  -4   3   2   29.20    4.00
   4   3  -2   28.00    4.60
  -4   3   2   31.20    2.90
   4   3  -2   31.80    4.80
   4  -3  -2   27.70    4.10
   4  -3  -2   23.30    4.20
   4  -3  -2   29.30    3.40
  -4  -3   2   30.80    4.60
  -4  -3   2   30.50    6.60
  -4   3   1 1207.18   39.90
   4   3  -1 1207.08   41.10
   4   3  -1 1133.19   41.20
  -4   3   1 1242.38   39.20
  -4   3   1 1233.88   37.00
  -4   3   1 1283.17   35.10
   4   3  -1 1182.28   41.70
   4  -3  -1 1188.08   35.00
  -4  -3   1 1277.87   41.30
   4  -3  -1 1275.77   42.90
  -4   3   0  619.94   23.70
  -4   3   0  636.74   23.30
   4   3   0  586.14   24.50
   4   3   0  623.14   25.90
   4   3   0  676.83   25.40
  -4   3   0  588.94   22.40
   4  -3   0  629.64   27.00
   4   3   1 1154.58   39.90
   4   3   1 1252.57   42.30
  -4   3  -1 1127.79   39.00
  -4   3  -1 1187.58   38.70
   4   3   1 1170.98   40.10
   4  -3   1 1268.67   38.60
  -4  -3  -1 1205.08   41.50
  -4  -3  -1 1210.28   41.30
   4  -3   1 1076.69   42.60
  -4   3  -2 1721.83   52.89
  -4   3  -2 1659.93   50.29
   4   3   2 1605.44   53.59
   4   3   2 1595.64   51.49
   4  -3   2 1513.75   49.10
  -4  -3  -2 1597.14   51.79
  -4  -3  -2 1560.34   52.59
   4  -3   2 1462.95   54.59
  -4   3  -3  106.49    8.80
   4   3   3  118.09    9.60
   4   3   3  105.39   10.10
   4  -3   3  110.99   11.10
  -4  -3  -3  124.19    9.90
  -4  -3  -3  106.19    9.70
   4  -3   3  117.39    8.80
  -4   3  -4  565.54   27.70
   4   3   4  581.74   25.50
  -4   3  -4  545.35   18.30
  -4   3  -4  571.54   24.80
   4  -3   4  571.14   24.10
   4  -3   4  565.34   28.80
  -4  -3  -4  552.94   26.10
  -4  -3  -4  570.34   25.40
  -4   3  -5  517.85   26.90
  -4   3  -5  531.65   19.00
   4   3   5  521.65   25.10
  -4   3  -5  544.55   25.20
  -4  -3  -5  538.85   26.20
   4  -3   5  494.35   28.00
   4  -3   5  532.85   23.90
  -4  -3  -5  499.65   24.30
  -4   3  -6   11.90    2.80
  -4   3  -6    8.40    3.10
   4   3   6    8.70    3.30
  -4  -3  -6    7.40    2.80
  -4  -3  -6    6.20    2.60
   4  -3   6    6.70    3.10
   4  -3   6   18.60    4.50
  -4  -3  -6   10.40    3.70
   4   3   7   92.09   10.40
  -4   3  -7   90.09    7.60
  -4   3  -7   89.79   11.20
  -4   3  -7   88.59   10.20
  -4  -3  -7  106.79   11.60
   4  -3   7   97.39   12.50
  -4  -3  -7  100.99   10.70
   4   3   8  855.41   38.80
  -4   3  -8  842.62   39.60
  -4   3  -8  835.82   31.90
  -4   3  -8  868.91   38.30
   4  -3   8  817.72   40.90
  -4  -3  -8  852.91   39.00
  -4  -3  -8  836.72   37.50
   4  -3   8  847.42   37.10
  -4  -3  -8  839.62   38.00
  -4   3  -9   92.19    9.10
   4   3   9   94.99   12.10
  -4   3  -9   86.59   11.90
  -4   3  -9  112.29   12.50
   4  -3   9  103.09   13.60
  -4  -3  -9   80.39   10.90
  -4  -3  -9   92.49   11.70
   4  -3   9   98.19   11.40
  -4  -3  -9  100.09   11.60
  -4   3 -10  558.04   32.20
  -4   3 -10  547.15   26.20
  -4   3 -10  596.74   32.30
   4  -3  10  548.25   33.80
  -4  -3 -10  564.94   31.00
  -4  -3 -10  576.04   31.60
   4  -3  10  539.55   30.60
  -4  -3 -10  547.15   32.00
  -4  -3 -10  552.24   32.10
  -4   3 -11  110.89   11.20
  -4   3 -11  116.99   14.40
  -4   3 -11  116.29   14.70
  -4  -3 -11  126.49   14.50
  -4  -3 -11  132.39   15.00
  -4  -3 -11  138.39   15.50
   4  -3  11  130.69   16.10
  -4  -3 -11  120.39   14.80
  -4   3 -12  160.58   14.70
  -4   3 -12  163.38   17.60
  -4   3 -12  165.48   17.50
  -4  -3 -12  173.48   18.00
  -4  -3 -12  182.68   19.00
  -4  -3 -12  161.58   16.90
   4  -3  12  199.48   19.60
  -4  -3 -12  160.78   16.90
  -4   3 -13   41.70    9.00
  -4   3 -13   70.49   12.20
  -4  -3 -13   47.00    9.60
  -4  -3 -13   66.29   11.80
  -4  -3 -13   78.29   12.50
   4  -3  13   72.79   12.50
  -4  -3 -13   64.69   12.70
  -4   3 -14   99.29   12.00
  -4   3 -14   95.59   16.30
   4   3  14   83.79   15.70
  -4   3 -14  105.69   15.40
   4  -3  14  117.89   16.40
  -4  -3 -14  125.19   15.90
   4  -3  14  114.39   15.60
  -4  -3 -14  108.79   14.70
  -4  -3 -14   99.99   15.30
  -4   3 -15    9.40    6.40
  -4   3 -15   34.70    8.30
  -4  -3 -15   27.90    8.40
  -4  -3 -15   46.30   10.40
  -4   3 -16   -7.20    3.70
  -4  -3 -16   -2.50    5.80
  -4  -3 -16   -4.30    4.60
  -4  -3 -16    3.40    4.70
   4   4 -18   57.09   14.70
   4  -4 -18   34.40    8.90
   4  -4 -18   20.30   10.20
  -4  -4  18   22.50    7.60
  -4  -4  18   25.90    8.20
   4   4 -17  184.38   22.80
   4   4 -17  142.19   21.60
  -4  -4  17  184.38   20.00
   4  -4 -17  169.48   17.40
   4  -4 -17  166.68   11.60
   4  -4 -17  154.18   21.30
  -4  -4  17  176.58   17.30
  -4   4  16   37.00    9.00
   4   4 -16   22.90    9.20
   4   4 -16   33.40    9.20
   4  -4 -16   47.10    6.60
  -4  -4  16   35.00    9.20
  -4  -4  16   43.90   11.00
   4  -4 -16   40.90    9.00
   4  -4 -16   45.60   11.70
  -4  -4  16   19.30    9.30
   4   4 -15    5.10    6.00
   4   4 -15    0.20    3.20
   4   4 -15    5.50    3.60
  -4   4  15   -2.80    2.90
  -4  -4  15    2.60    3.40
  -4  -4  15   -0.30    3.90
   4  -4 -15    0.50    2.10
   4  -4 -15   10.00    5.80
   4  -4 -15   -1.80    3.70
  -4  -4  15   -0.90    3.00
   4  -4 -15   -3.20    2.50
  -4   4  14  460.95   30.80
  -4   4  14  454.65   32.70
   4   4 -14  442.16   34.30
   4   4 -14  461.55   28.90
   4   4 -14  490.65   33.90
   4  -4 -14  455.55   25.10
  -4  -4  14  461.85   29.00
   4  -4 -14  465.15   31.50
  -4  -4  14  455.65   27.90
   4  -4 -14  452.85   22.30
   4  -4 -14  467.15   31.40
  -4  -4  14  464.15   32.20
  -4   4  13  153.18   16.80
  -4   4  13  142.69   17.00
   4   4 -13  145.99   17.70
   4   4 -13  145.79   14.80
  -4  -4  13  147.09   15.20
   4  -4 -13  155.28   17.10
  -4  -4  13  132.49   16.20
   4  -4 -13  144.59   11.00
  -4  -4  13  147.39   14.90
   4  -4 -13  133.59   12.10
   4   4 -12   15.20    5.30
   4   4 -12   13.60    5.70
   4   4 -12   14.40    3.90
  -4   4  12   20.50    6.70
   4  -4 -12    8.70    5.20
   4  -4 -12   15.10    5.30
   4  -4 -12   21.70    5.00
  -4  -4  12   16.80    4.90
  -4  -4  12   20.00    5.70
  -4  -4  12   11.60    4.80
   4   4 -11   65.79   11.30
  -4   4  11   60.29   10.90
   4   4 -11   63.19   10.40
  -4   4  11   76.29   10.80
   4   4 -11   71.29   10.10
  -4  -4  11   75.79   11.50
   4  -4 -11   71.09   10.90
   4  -4 -11   78.69   11.40
   4  -4 -11   76.49    8.20
  -4  -4  11   72.69   10.00
  -4  -4  11   68.79    9.70
   4   4 -10  154.08   15.40
   4   4 -10  152.48   15.90
  -4   4  10  122.09   12.90
  -4   4  10  145.09   16.30
   4   4 -10  182.78   14.90
   4  -4 -10  156.08   14.80
  -4  -4  10  118.09   13.40
  -4  -4  10  154.78   14.00
   4  -4 -10  162.98   15.50
  -4  -4  10  141.09   13.10
   4  -4 -10  143.19   10.20
  -4   4   9   84.09   10.90
   4   4  -9  102.69   11.80
   4   4  -9   76.09    9.80
  -4   4   9   78.89    9.70
   4   4  -9   85.49   11.50
   4  -4  -9   73.59    9.90
  -4  -4   9   82.69    9.70
  -4  -4   9   79.49   11.40
   4  -4  -9   74.79    9.80
  -4  -4   9   85.29   10.10
   4  -4  -9   79.59    7.00
  -4   4   8  538.35   26.70
  -4   4   8  518.65   27.90
   4   4  -8  538.25   28.60
   4   4  -8  589.74   27.70
   4   4  -8  491.55   28.60
  -4  -4   8  540.35   29.80
  -4  -4   8  502.75   27.80
  -4  -4   8  492.05   25.90
   4  -4  -8  524.15   20.30
   4  -4  -8  516.55   27.30
   4  -4  -8  574.14   27.70
   4   4  -7   62.79    8.10
  -4   4   7   62.19    8.50
   4   4  -7   75.89   10.20
   4   4  -7   72.99    9.10
  -4   4   7   76.99    8.60
  -4  -4   7   76.09    8.80
  -4  -4   7   67.09    9.50
  -4  -4   7   68.49    9.00
   4  -4  -7   61.99    7.90
   4  -4  -7   65.59    5.30
   4  -4  -7   73.89    9.10
   4   4  -6 1335.37   50.89
  -4   4   6 1385.16   50.49
   4   4  -6 1396.36   52.49
  -4   4   6 1412.86   48.60
  -4  -4   6 1333.87   51.89
   4  -4  -6 1422.56   50.49
  -4  -4   6 1364.46   49.20
   4  -4  -6 1452.05   41.30
  -4  -4   6 1377.36   51.29
   4  -4  -6 1445.96   49.10
   4   4  -5   61.19    8.20
  -4   4   5   58.49    6.80
   4   4  -5   50.29    7.30
  -4   4   5   49.10    6.80
   4  -4  -5   63.59    4.50
  -4  -4   5   48.60    7.10
   4  -4  -5   50.79    7.00
  -4  -4   5   62.59    8.50
  -4  -4   5   50.69    7.00
   4  -4  -5   52.49    6.50
   4   4  -4  114.59   10.90
  -4   4   4  110.99    9.80
  -4   4   4  107.29    6.50
   4   4  -4  127.09   11.00
  -4  -4   4  102.39    9.90
   4  -4  -4  119.59   10.20
  -4  -4   4  110.59    9.90
  -4  -4   4  125.09   11.30
   4  -4  -4  123.79    9.00
   4  -4  -4  135.99    7.10
   4   4  -3  164.88   12.50
   4   4  -3  176.28   13.70
  -4   4   3  162.58    8.30
  -4   4   3  161.28   11.50
   4  -4  -3  174.98   12.30
  -4  -4   3  162.28   11.90
   4  -4  -3  130.89    8.00
  -4  -4   3  161.28   12.30
   4  -4  -3  157.58    9.60
  -4  -4   3  172.98   13.00
  -4   4   2  345.87   17.30
  -4   4   2  333.77   13.90
  -4   4   2  342.57   17.20
   4   4  -2  303.17   17.80
   4   4  -2  334.37   18.50
   4  -4  -2  325.57   14.40
  -4  -4   2  337.47   18.10
   4  -4  -2  319.77   13.80
  -4  -4   2  334.47   18.60
   4   4  -1  238.38   15.10
  -4   4   1  248.88   14.20
  -4   4   1  243.38   12.10
   4   4  -1  254.27   15.70
   4   4  -1  240.58   15.30
  -4   4   1  231.78   13.80
   4  -4  -1  227.18   15.60
   4  -4  -1  259.67   11.90
  -4  -4   1  248.38   15.60
   4   4   0  642.54   28.10
  -4   4   0  639.44   26.50
   4   4   0  647.24   27.70
  -4   4   0  666.23   26.40
  -4   4   0  610.64   24.30
   4   4   0  669.93   28.10
   4  -4   0  590.34   28.60
   4  -4   0  648.84   19.00
  -4  -4   0  654.93   28.00
  -4   4  -1 2882.01   85.99
   4   4   1 2937.71   88.49
   4   4   1 2956.50   89.59
   4   4   1 2876.61   88.19
  -4   4  -1 2981.10   86.79
  -4  -4  -1 2866.81   88.59
   4  -4   1 2778.52   85.39
   4  -4   1 3170.88   93.29
   4   4   2   16.70    4.60
   4   4   2   10.30    3.30
  -4   4  -2   20.00    3.90
  -4   4  -2    8.80    2.80
   4  -4   2   23.80    4.40
  -4  -4  -2   20.80    5.00
   4  -4   2   13.00    4.50
  -4  -4  -2   19.50    4.60
  -4   4  -3  199.88   14.40
  -4   4  -3  224.08   14.30
   4   4   3  214.88   14.70
   4   4   3  223.28   15.70
   4  -4   3  232.68   14.10
   4  -4   3  197.88   16.30
  -4  -4  -3  199.28   14.50
  -4  -4  -3  199.28   14.40
  -4   4  -4 1496.35   55.69
   4   4   4 1662.63   56.29
  -4   4  -4 1643.34   55.29
   4   4   4 1567.24   57.49
   4  -4   4 1567.24   53.69
  -4  -4  -4 1621.74   56.29
   4  -4   4 1624.84   60.69
  -4  -4  -4 1568.34   55.49
  -4   4  -5   28.30    5.70
  -4   4  -5   22.30    5.80
   4   4   5   23.00    5.40
  -4  -4  -5   23.30    5.30
   4  -4   5   26.30    6.40
  -4  -4  -5   21.60    5.50
   4  -4   5   30.20    5.60
   4   4   6  471.95   25.70
  -4   4  -6  463.05   32.70
  -4   4  -6  461.05   17.70
  -4   4  -6  450.35   24.80
   4  -4   6  453.55   28.30
  -4  -4  -6  439.66   24.90
   4  -4   6  470.85   24.50
  -4  -4  -6  466.45   25.60
  -4  -4  -6  471.15   25.30
  -4   4  -7  316.97   22.40
   4   4   7  338.77   22.10
  -4   4  -7  334.07   21.40
  -4   4  -7  327.37   15.30
   4  -4   7  316.57   20.20
   4  -4   7  320.57   14.80
  -4  -4  -7  342.97   21.70
  -4  -4  -7  327.57   21.50
   4  -4   7  317.17   23.90
  -4  -4  -7  336.67   21.50
   4   4   8  228.78   18.60
  -4   4  -8  237.38   18.50
  -4   4  -8  229.88   19.70
  -4   4  -8  216.18   12.40
   4  -4   8  214.58   12.50
   4  -4   8  216.98   17.10
  -4  -4  -8  212.48   17.50
   4  -4   8  231.18   20.50
  -4  -4  -8  234.78   18.30
   4   4   9  506.45   33.30
  -4   4  -9  527.95   23.80
  -4   4  -9  520.55   30.30
  -4   4  -9  574.64   33.60
   4  -4   9  560.54   23.80
  -4  -4  -9  552.74   30.50
   4  -4   9  561.24   30.10
  -4  -4  -9  519.05   30.00
   4  -4   9  496.35   32.70
  -4   4 -10   51.99    9.60
  -4   4 -10   36.90    6.60
  -4  -4 -10   49.80    9.20
   4  -4  10   33.90    8.00
  -4  -4 -10   47.90    9.30
   4  -4  10   47.50   10.70
  -4   4 -11  105.29   14.20
  -4   4 -11  139.69   12.40
  -4  -4 -11  146.09   15.50
   4  -4  11  106.09   15.50
  -4  -4 -11  118.99   14.30
  -4   4 -12   22.40    6.90
  -4   4 -12   21.80    6.50
  -4  -4 -12   25.50    8.00
  -4  -4 -12   44.70   10.10
  -4  -4 -12   18.70    5.90
   4  -4  12   24.90    8.30
  -4  -4 -12   34.20    9.10
   4   4  13   46.80   11.50
  -4   4 -13   51.49   12.50
  -4   4 -13   58.59    9.80
  -4   4 -13   70.49   13.20
   4  -4  13   69.89   12.30
  -4  -4 -13   53.69   11.00
  -4  -4 -13   54.79   12.00
  -4  -4 -13   42.70   10.90
   4  -4  13   73.99   13.60
  -4   4 -14  321.87   22.60
  -4   4 -14  312.97   27.50
  -4  -4 -14  349.87   27.90
  -4  -4 -14  309.67   26.60
   4  -4  14  358.06   29.90
  -4   4 -15    2.80    4.00
  -4   4 -15    0.50    7.80
   4  -4  15   12.30    6.30
  -4  -4 -15   12.80    6.30
  -4  -4 -15    9.80    9.20
  -4  -4 -15   23.80    7.50
  -4   4 -16  290.67   29.60
  -4   4 -16  314.27   24.10
   4  -4  16  331.17   30.00
  -4  -4 -16  357.86   30.50
  -4  -4 -16  333.67   30.20
  -4  -4 -16  387.76   31.70
   4   5 -17   -1.20    7.50
   4  -5 -17   -1.40    4.90
  -4  -5  17    7.00    6.00
  -4  -5  17    8.70    6.00
   4  -5 -17    3.60    6.80
   4  -5 -17    9.60    4.00
   4   5 -16   26.20    9.20
   4   5 -16   11.10    5.30
  -4   5  16    7.70   10.30
  -4  -5  16   16.80    6.90
   4  -5 -16   17.10    5.20
  -4  -5  16   25.20    7.60
   4  -5 -16   39.80   11.10
   4  -5 -16   21.90    5.40
  -4   5  15  117.89   17.30
   4   5 -15  101.99   13.70
   4   5 -15  103.69   17.10
   4  -5 -15  112.69   16.10
   4  -5 -15  107.59   11.20
  -4  -5  15   89.49   13.90
  -4  -5  15  105.79   16.50
   4  -5 -15  114.59   12.30
  -4  -5  15  104.09   14.10
  -4   5  14   51.59   11.70
   4   5 -14   49.10   11.40
   4   5 -14   30.70   10.40
   4   5 -14   55.69    9.50
  -4  -5  14   48.30    9.60
   4  -5 -14   45.70    7.80
   4  -5 -14   57.19   11.40
   4  -5 -14   27.50    8.30
  -4  -5  14   31.60    8.50
  -4  -5  14   35.40    9.40
   4   5 -13   11.70    4.90
   4   5 -13   18.00    5.30
  -4   5  13    6.00    4.40
   4   5 -13   15.80    6.20
  -4  -5  13   34.70    9.10
   4  -5 -13   12.90    6.40
  -4  -5  13   18.70    6.30
  -4  -5  13   33.70    7.60
   4  -5 -13   24.60    5.40
   4  -5 -13   25.70    9.90
  -4   5  12  468.85   31.50
   4   5 -12  448.76   27.90
   4   5 -12  459.85   32.30
  -4  -5  12  537.85   29.80
   4  -5 -12  501.45   23.30
   4  -5 -12  483.05   31.10
  -4  -5  12  439.76   30.40
  -4  -5  12  488.75   29.30
  -4   5  11   63.09   11.00
   4   5 -11   62.39   10.10
   4   5 -11   64.99   10.40
   4   5 -11   59.29   11.10
   4  -5 -11   63.09    7.60
  -4  -5  11   74.59   11.60
  -4  -5  11   76.19   11.00
   4  -5 -11   67.49   11.00
  -4  -5  11   71.99   10.30
   4  -5 -11   75.59   11.10
   4   5 -10  874.21   43.70
   4   5 -10  798.92   40.80
  -4   5  10  757.62   39.90
   4   5 -10  851.91   38.40
  -4  -5  10  831.52   41.50
  -4  -5  10  799.72   37.40
  -4  -5  10  821.42   39.00
   4  -5 -10  819.32   39.90
   4  -5 -10  892.31   40.60
   4   5  -9  175.88   17.40
   4   5  -9  214.88   18.30
  -4   5   9  175.98   20.20
   4   5  -9  204.08   19.10
  -4  -5   9  191.88   16.70
  -4  -5   9  224.48   18.70
  -4  -5   9  196.78   18.70
   4  -5  -9  207.68   17.80
   4  -5  -9  198.38   16.70
  -4  -5   9  188.68   15.60
   4  -5  -9  197.38   11.60
  -4   5   8   -0.80    2.20
   4   5  -8   -0.30    2.20
   4   5  -8   -1.30    1.80
  -4  -5   8   -0.70    1.20
   4  -5  -8   -0.60    1.30
  -4  -5   8   -4.80    2.10
  -4  -5   8    0.30    2.70
   4  -5  -8   -2.10    1.40
   4  -5  -8   -0.50    1.10
   4   5  -7    5.60    3.50
   4   5  -7    5.40    3.80
  -4   5   7    3.30    2.50
  -4  -5   7    4.60    3.40
   4  -5  -7    5.30    2.40
  -4  -5   7    1.90    1.80
  -4  -5   7    1.20    2.00
   4  -5  -7    9.80    3.90
   4  -5  -7    2.30    1.30
   4   5  -6  166.08   14.60
   4   5  -6  163.18   15.10
  -4   5   6  165.08   13.80
   4  -5  -6  154.18   13.70
  -4  -5   6  162.58   14.50
  -4  -5   6  164.58   15.10
  -4  -5   6  155.98   12.90
   4  -5  -6  158.88   12.60
   4  -5  -6  172.98    9.60
   4   5  -5   11.00    4.10
  -4   5   5   14.40    3.00
  -4   5   5   14.60    4.40
  -4  -5   5    8.30    3.00
  -4  -5   5   23.40    6.20
  -4  -5   5   17.50    4.40
   4  -5  -5   17.40    4.00
   4  -5  -5   16.00    3.10
   4  -5  -5   14.30    4.40
   4   5  -4    2.10    1.90
  -4   5   4    0.40    1.40
   4   5  -4    0.40    2.00
  -4   5   4   -0.40    0.60
   4  -5  -4    1.80    1.10
  -4  -5   4    1.40    1.50
   4  -5  -4    6.00    2.30
  -4  -5   4    1.50    1.70
   4  -5  -4   -0.80    1.00
  -4   5   3   32.10    5.70
   4   5  -3   30.00    6.30
  -4   5   3   35.80    4.30
   4   5  -3   32.80    6.10
   4  -5  -3   33.80    4.40
  -4  -5   3   38.80    6.30
   4  -5  -3   30.60    4.30
  -4  -5   3   31.60    5.80
  -4  -5   3   37.20    6.50
  -4   5   2  331.87   18.30
   4   5  -2  295.67   18.80
   4   5  -2  294.57   18.50
  -4   5   2  265.47   16.80
  -4   5   2  294.57   14.40
   4  -5  -2  284.97   13.50
   4  -5  -2  312.27   15.30
  -4  -5   2  307.17   18.70
  -4  -5   2  279.47   18.40
   4   5  -1    1.20    1.40
   4   5  -1    0.00    1.60
   4   5  -1   -1.00    1.20
  -4   5   1    1.50    1.50
  -4   5   1   -0.20    0.70
  -4   5   1   -2.10    1.20
   4  -5  -1    1.40    1.40
   4  -5  -1    2.10    0.90
  -4  -5   1    1.90    1.60
   4   5   0 1137.69   44.00
  -4   5   0 1114.29   42.40
  -4   5   0 1121.09   39.60
   4   5   0 1139.19   43.90
  -4   5   0 1101.29   42.10
   4   5   0 1146.59   44.20
   4  -5   0 1159.08   46.40
   4  -5   0 1150.18   33.20
  -4  -5   0 1164.18   44.20
  -4   5  -1  636.74   29.10
  -4   5  -1  604.24   26.50
   4   5   1  607.64   29.00
   4   5   1  622.24   29.40
  -4   5  -1  619.84   27.90
   4   5   1  583.34   28.80
  -4  -5  -1  656.03   29.60
   4  -5   1  668.33   32.30
  -4   5  -2  232.58   15.70
  -4   5  -2  250.57   16.00
   4   5   2  228.58   16.20
   4   5   2  224.28   16.00
   4   5   2  232.58   16.70
   4  -5   2  244.08   15.50
   4  -5   2  265.67   19.50
  -4  -5  -2  245.28   16.60
   4   5   3    1.00    1.80
   4   5   3    0.50    1.60
  -4   5  -3   -0.20    1.20
  -4   5  -3    1.10    1.50
   4  -5   3   -0.20    1.80
  -4  -5  -3    0.10    2.10
  -4  -5  -3    2.00    1.90
   4  -5   3    2.20    2.30
  -4   5  -4    1.40    1.80
   4   5   4    2.00    1.90
   4   5   4    5.50    2.50
  -4   5  -4    0.50    2.10
   4  -5   4    0.50    1.90
   4  -5   4    3.00    3.10
  -4  -5  -4   -0.10    1.40
  -4  -5  -4    0.50    1.80
   4   5   5  270.27   19.20
  -4   5  -5  250.37   17.90
  -4  -5  -5  271.47   19.20
   4  -5   5  289.27   22.20
  -4  -5  -5  276.27   18.70
   4  -5   5  268.97   18.00
   4   5   6    0.80    2.60
  -4   5  -6    1.00    1.90
  -4   5  -6    0.80    2.00
   4  -5   6    1.70    3.10
  -4  -5  -6    2.80    2.20
   4  -5   6    2.40    1.20
  -4  -5  -6    4.20    2.30
   4  -5   6    6.50    3.30
  -4  -5  -6    5.30    3.30
  -4   5  -7   22.10    3.60
  -4   5  -7   19.90    5.80
  -4   5  -7   32.60    6.80
   4   5   7   38.90    8.30
   4  -5   7   13.80    5.30
   4  -5   7   28.10    3.70
  -4  -5  -7   30.40    6.60
  -4  -5  -7   29.40    6.70
  -4  -5  -7   34.80    7.40
   4  -5   7   28.00    6.30
  -4   5  -8  227.78   20.10
  -4   5  -8  258.87   20.40
  -4   5  -8  246.18   13.00
   4   5   8  250.07   21.40
   4  -5   8  232.48   18.40
   4  -5   8  246.48   12.70
  -4  -5  -8  220.28   19.00
  -4  -5  -8  252.77   19.30
   4  -5   8  241.18   22.20
  -4  -5  -8  261.27   20.40
  -4   5  -9  460.35   20.70
  -4   5  -9  496.65   31.30
  -4   5  -9  468.45   29.30
   4  -5   9  397.86   26.50
  -4  -5  -9  497.15   29.80
  -4  -5  -9  444.16   27.60
   4  -5   9  479.25   33.20
  -4   5 -10  146.29   16.40
  -4   5 -10  141.89   11.30
  -4   5 -10  154.38   18.10
  -4  -5 -10  144.79   15.50
   4  -5  10   99.79   15.80
  -4  -5 -10  138.49   15.10
  -4   5 -11    5.80    3.30
  -4   5 -11    0.30    3.20
  -4   5 -11    4.10    2.20
   4  -5  11   -0.10    2.60
  -4  -5 -11    6.20    3.90
  -4  -5 -11   -1.80    3.00
   4  -5  11    0.80    3.50
  -4   5 -12  443.06   32.50
  -4   5 -12  414.06   30.60
   4   5  12  488.15   33.50
  -4   5 -12  434.26   23.50
   4  -5  12  419.56   29.60
  -4  -5 -12  433.26   29.70
  -4  -5 -12  450.15   31.00
  -4  -5 -12  412.76   30.40
   4  -5  12  451.55   33.80
  -4   5 -13   96.29   11.00
  -4   5 -13   61.29   13.60
  -4  -5 -13   79.89   12.60
   4  -5  13   94.39   16.60
  -4  -5 -13   63.59   12.20
  -4   5 -14  427.96   25.40
  -4   5 -14  355.16   30.30
  -4  -5 -14  382.56   35.00
  -4  -5 -14  384.06   29.60
   4  -5  14  422.96   34.40
  -4  -5 -14  367.56   30.00
  -4   5 -15   -5.20    5.50
  -4   5 -15    7.90    3.90
  -4  -5 -15    9.50    6.70
   4  -5  15    3.50    6.30
  -4  -5 -15   -5.10    3.90
  -4  -5 -15    2.50    5.10
   4   6 -16  203.48   34.10
   4   6 -16  207.38   20.90
   4  -6 -16  229.88   26.00
   4  -6 -16  224.98   18.40
  -4  -6  16  234.18   22.40
   4  -6 -16  208.68   17.00
  -4  -6  16  184.88   20.30
   4   6 -15    3.00    6.00
  -4   6  15   -4.90    4.40
   4  -6 -15    5.30    3.00
  -4  -6  15    6.40    5.10
   4  -6 -15    2.30    5.00
  -4  -6  15    2.70    4.40
   4   6 -14   65.59   12.70
  -4   6  14   57.19   13.90
   4   6 -14   68.69   11.70
  -4  -6  14   87.09   15.50
   4  -6 -14   48.20   12.50
   4  -6 -14   61.59    8.80
  -4  -6  14   47.30   13.50
  -4  -6  14   52.49   11.40
   4   6 -13  205.18   19.10
   4   6 -13  268.57   25.50
   4   6 -13  243.78   23.60
  -4   6  13  282.37   25.10
  -4  -6  13  231.78   22.90
  -4  -6  13  262.17   22.10
   4  -6 -13  236.08   22.90
   4  -6 -13  242.68   21.80
  -4  -6  13  246.08   22.20
   4  -6 -13  254.77   16.40
   4   6 -12    6.60    4.30
  -4   6  12    4.80    4.70
   4   6 -12    0.00    3.30
   4   6 -12    1.90    2.80
   4  -6 -12   11.40    3.70
   4  -6 -12    4.90    5.40
  -4  -6  12    5.70    4.10
  -4  -6  12    9.20    5.00
   4  -6 -12    8.40    4.10
  -4  -6  12    5.70    4.30
   4   6 -11  133.99   17.30
  -4   6  11  153.98   17.50
   4  -6 -11  145.59   11.20
  -4  -6  11  157.78   17.10
  -4  -6  11  132.79   14.40
   4  -6 -11  129.99   15.60
  -4  -6  11  145.49   16.10
  -4   6  10  104.89   14.30
   4   6 -10  109.19   15.70
   4  -6 -10  117.89   13.50
   4  -6 -10   92.89    8.40
  -4  -6  10   88.19   12.90
  -4  -6  10  102.99   13.10
  -4  -6  10   87.69   11.00
   4  -6 -10   87.79   13.00
   4   6  -9  179.38   18.80
  -4   6   9  192.68   18.50
  -4  -6   9  186.88   17.90
  -4  -6   9  202.08   22.00
   4  -6  -9  187.48   17.80
  -4  -6   9  187.28   17.90
  -4  -6   9  188.68   16.20
   4  -6  -9  199.98   17.10
   4   6  -8  184.28   18.20
  -4   6   8  212.18   18.10
  -4  -6   8  190.58   19.00
  -4  -6   8  233.98   19.70
   4  -6  -8  186.08   17.30
   4  -6  -8  215.58   17.10
  -4  -6   8  207.38   16.30
   4  -6  -8  205.18   12.10
   4   6  -7    2.20    2.50
  -4   6   7    3.90    3.20
   4   6  -7   -1.40    3.10
  -4  -6   7    0.70    2.30
  -4  -6   7   -3.70    1.70
  -4  -6   7    1.80    2.10
   4  -6  -7   -3.40    1.60
   4  -6  -7    4.90    2.10
   4  -6  -7    3.00    4.30
  -4   6   6  360.36   23.40
   4   6  -6  403.16   25.40
   4  -6  -6  354.46   23.50
  -4  -6   6  360.16   23.90
  -4  -6   6  383.96   25.70
   4  -6  -6  386.06   17.60
   4  -6  -6  370.16   21.10
  -4  -6   6  394.06   22.40
  -4   6   5   36.60    5.00
   4   6  -5   38.40    8.00
   4   6  -5   19.60    5.50
  -4   6   5   48.60    7.60
   4  -6  -5   23.40    6.10
   4  -6  -5   32.10    5.00
  -4  -6   5   32.90    6.30
  -4  -6   5   37.00    7.40
  -4  -6   5   34.60    7.10
   4  -6  -5   33.20    5.80
   4   6  -4  981.70   43.80
  -4   6   4 1078.89   43.10
   4   6  -4  991.30   43.20
  -4   6   4  969.40   35.20
  -4   6   4 1000.90   42.30
  -4  -6   4 1043.10   41.10
   4  -6  -4 1096.69   36.70
   4  -6  -4  998.80   37.50
  -4  -6   4  980.50   49.40
  -4  -6   4 1008.10   44.20
  -4   6   3  257.87   14.30
   4   6  -3  263.57   19.50
  -4   6   3  274.97   18.40
   4   6  -3  280.57   19.30
  -4   6   3  221.08   16.60
  -4  -6   3  262.87   19.20
  -4  -6   3  230.88   16.70
  -4  -6   3  273.07   19.00
   4  -6  -3  319.17   16.30
   4  -6  -3  250.17   14.30
  -4   6   2   34.20    5.20
   4   6  -2   37.30    7.50
  -4   6   2   35.60    6.70
  -4   6   2   43.60    6.90
   4   6  -2   41.20    7.80
   4   6  -2   21.70    5.90
   4  -6  -2   41.20    5.80
   4  -6  -2   48.20    5.40
   4   6  -1   25.80    6.10
  -4   6   1   23.70    5.40
   4   6  -1   26.80    6.30
  -4   6   1   17.40    4.10
  -4   6   1   25.40    5.50
   4   6  -1   11.30    4.00
   4  -6  -1   12.10    3.50
   4  -6  -1   25.70    3.50
  -4  -6   1   25.70    6.20
   4   6   0  290.87   19.90
  -4   6   0  290.07   19.10
  -4   6   0  301.97   19.20
  -4   6   0  321.87   17.60
   4   6   0  274.57   19.30
   4   6   0  279.27   19.70
   4  -6   0  309.47   12.30
  -4  -6   0  289.77   19.60
   4  -6   0  234.58   19.70
   4   6   1   14.40    5.20
  -4   6  -1   11.90    4.10
  -4   6  -1   15.00    4.30
   4   6   1   18.50    4.90
   4   6   1    7.80    3.80
  -4   6  -1   10.00    3.80
  -4  -6  -1    9.20    3.20
   4  -6   1   12.00    4.90
   4   6   2   49.99    8.50
   4   6   2   52.49    8.40
   4   6   2   42.60    7.80
  -4   6  -2   40.20    7.10
  -4   6  -2   46.40    7.30
  -4  -6  -2   49.20    7.50
   4  -6   2   46.60    8.70
   4   6   3   76.39   10.30
   4   6   3   60.09    9.00
  -4   6  -3   71.19    9.80
   4   6   3   89.99   10.80
  -4   6  -3   61.79    8.80
  -4  -6  -3   73.69    9.50
   4  -6   3   70.89   11.20
   4  -6   3   67.79    9.00
   4   6   4  384.06   24.20
  -4   6  -4  315.47   21.50
   4   6   4  363.86   23.50
  -4   6  -4  343.47   22.00
   4   6   4  365.36   23.80
  -4  -6  -4  350.36   24.00
  -4  -6  -4  362.86   22.60
   4  -6   4  380.86   26.70
   4  -6   4  362.36   22.10
   4   6   5   66.79   10.10
  -4   6  -5   58.29    9.60
   4   6   5   48.50    9.10
  -4   6  -5   58.89    9.20
  -4  -6  -5   63.99    9.20
  -4  -6  -5   42.10    8.80
   4  -6   5   65.69   11.60
   4  -6   5   56.49    8.80
  -4   6  -6  663.73   35.10
   4   6   6  715.33   36.70
  -4   6  -6  741.93   36.80
  -4  -6  -6  685.73   34.40
  -4  -6  -6  688.03   36.30
   4  -6   6  644.54   38.70
  -4  -6  -6  760.52   36.70
   4  -6   6  691.83   34.30
   4   6   7   33.80    7.90
  -4   6  -7   42.90    8.10
  -4  -6  -7   38.70   10.20
   4  -6   7   38.10   10.80
  -4  -6  -7   37.00    7.60
  -4  -6  -7   49.30    8.70
   4  -6   7   41.60    8.10
   4   6   8   56.59   12.80
  -4   6  -8   28.50    7.40
  -4   6  -8   54.99   10.70
   4  -6   8   45.40   10.10
  -4  -6  -8   42.50   10.10
  -4  -6  -8   50.49    9.10
   4   6   9  212.88   19.90
  -4   6  -9  213.48   20.40
  -4   6  -9  214.58   20.00
  -4  -6  -9  204.48   19.70
   4  -6   9  228.68   23.30
  -4  -6  -9  199.08   18.30
  -4  -6  -9  163.28   20.00
  -4   6 -10   13.00    4.90
  -4   6 -10   13.30    5.90
  -4   6 -10    8.50    3.30
   4   6  10   10.20    4.10
   4  -6  10   11.50    6.40
  -4  -6 -10    5.30    4.10
  -4  -6 -10   18.80    7.40
  -4  -6 -10   12.70    5.10
   4  -6  10   10.60    3.80
   4   6  11   71.99   13.30
  -4   6 -11   63.09   12.90
  -4   6 -11   62.29   11.50
  -4   6 -11   66.79    8.20
   4  -6  11   94.89   13.20
  -4  -6 -11   66.59   11.60
  -4  -6 -11   53.89   11.40
   4  -6  11   64.99   14.60
  -4  -6 -11   89.09   13.40
  -4   6 -12    6.70    5.40
  -4   6 -12    1.60    2.90
   4  -6  12   12.30    6.00
  -4  -6 -12    6.80    4.80
  -4  -6 -12    8.30    6.30
  -4   6 -13   -3.20    4.20
  -4   6 -13    2.10    3.60
   4  -6  13   16.70    7.40
  -4  -6 -13    0.60    3.40
  -4  -6 -13    0.20    4.60
  -4   6 -14  265.97   18.80
  -4   6 -14  238.48   25.90
  -4  -6 -14  277.17   26.50
  -4  -6 -14  268.47   26.00
   4  -6  14  260.97   28.40
  -4  -6 -14  268.97   24.90
   4   7 -15  111.99   20.40
  -4  -7  15  137.69   18.20
  -4  -7  15  117.39   15.80
   4  -7 -15  115.19   12.30
   4  -7 -15  151.88   21.50
   4   7 -14  315.17   31.20
  -4   7  14  316.87   31.00
   4  -7 -14  371.96   20.80
  -4  -7  14  332.07   28.70
   4  -7 -14  387.46   31.60
  -4  -7  14  330.47   25.10
   4   7 -13   11.60    5.60
  -4   7  13    1.50    5.00
  -4  -7  13    3.50    5.00
   4  -7 -13    1.50    2.40
   4  -7 -13    1.40    4.20
   4  -7 -13   -8.10    4.60
  -4  -7  13    5.20    3.40
  -4   7  12  439.16   31.90
   4   7 -12  402.76   32.60
   4  -7 -12  404.06   29.60
   4  -7 -12  419.06   31.40
  -4  -7  12  443.56   32.80
  -4  -7  12  440.26   32.80
  -4  -7  12  396.86   30.00
   4  -7 -12  419.66   21.50
   4   7 -11  849.02   46.70
  -4   7  11  978.10   48.90
   4   7 -11  935.21   50.99
   4  -7 -11  820.92   33.80
  -4  -7  11  886.31   47.60
  -4  -7  11  918.61   42.50
   4  -7 -11  878.31   45.10
   4  -7 -11  934.91   47.80
  -4  -7  11  870.81   46.60
  -4   7  10   -4.90    2.80
   4   7 -10   -1.80    2.00
  -4  -7  10   -2.40    3.20
   4  -7 -10   -1.60    1.70
  -4  -7  10   -1.60    2.70
   4  -7 -10    1.40    3.00
   4  -7 -10    2.50    3.10
  -4  -7  10    0.50    2.90
  -4   7   9   87.79   13.10
   4   7  -9   75.69   13.00
   4  -7  -9   79.29   11.50
   4  -7  -9   68.59   12.10
   4  -7  -9   82.19    8.30
  -4  -7   9   72.19   14.70
  -4  -7   9   81.09   11.00
  -4  -7   9   90.19   13.40
  -4  -7   9   85.49   14.20
   4   7  -8  131.19   21.00
  -4   7   8  158.38   16.80
   4  -7  -8  125.69   13.80
   4  -7  -8  137.39   15.50
   4  -7  -8  124.29   10.10
  -4  -7   8  126.19   16.80
  -4  -7   8  134.79   13.40
  -4  -7   8  129.59   15.60
  -4   7   7  272.27   21.80
   4   7  -7  329.67   25.10
  -4  -7   7  327.97   21.10
  -4  -7   7  326.37   24.10
   4  -7  -7  308.77   20.70
   4  -7  -7  311.47   24.10
  -4  -7   7  274.97   23.40
   4  -7  -7  333.97   17.50
  -4   7   6  158.28   12.00
  -4   7   6  169.78   16.20
   4   7  -6  166.88   17.20
   4   7  -6  174.18   16.80
  -4  -7   6  164.68   18.50
  -4  -7   6  166.28   16.90
   4  -7  -6  155.98   16.40
   4  -7  -6  144.79   11.10
  -4  -7   6  155.48   14.00
   4   7  -5   45.50    8.30
  -4   7   5   55.29    9.80
  -4   7   5   71.29   10.10
  -4   7   5   54.39    6.60
   4   7  -5   42.80    9.40
  -4  -7   5   45.50    8.70
  -4  -7   5   45.20    7.80
  -4  -7   5   55.79   10.30
   4  -7  -5   42.90    7.20
   4  -7  -5   54.69    7.20
  -4   7   4  850.51   39.50
  -4   7   4  849.41   39.40
  -4   7   4  806.62   32.40
   4   7  -4  841.22   40.50
   4   7  -4  875.81   41.90
   4  -7  -4  841.72   33.80
  -4  -7   4  843.02   40.40
  -4  -7   4  842.12   41.40
   4  -7  -4  762.42   32.50
  -4  -7   4  882.51   37.60
  -4   7   3   -0.20    1.70
  -4   7   3    3.80    2.30
   4   7  -3    2.00    3.10
  -4   7   3    0.70    2.50
   4   7  -3    3.40    1.90
   4   7  -3    0.70    1.80
  -4  -7   3    5.60    3.20
   4  -7  -3    0.10    1.40
   4  -7  -3    1.50    1.90
  -4  -7   3    5.40    3.20
   4   7  -2  497.35   28.90
   4   7  -2  482.65   27.30
  -4   7   2  463.75   26.80
  -4   7   2  435.66   25.90
  -4   7   2  464.55   22.40
   4   7  -2  444.86   28.10
   4  -7  -2  457.45   20.20
  -4  -7   2  444.66   27.40
   4  -7  -2  367.86   21.70
   4   7  -1    2.00    2.50
  -4   7   1    0.80    2.10
   4   7  -1   -3.00    1.90
   4   7  -1    0.50    2.20
  -4   7   1    1.00    1.90
  -4   7   1    0.80    1.80
   4  -7  -1   -0.20    1.30
  -4  -7   1   -1.00    1.80
   4  -7  -1   -0.10    1.90
   4   7   0  149.29   14.90
  -4   7   0  159.68   14.80
  -4   7   0  123.69   11.60
  -4   7   0  131.99   13.40
   4   7   0  178.08   16.20
   4   7   0  155.98   15.30
   4  -7   0  141.09   13.30
   4  -7   0  125.69    8.00
   4  -7   0  154.68   16.70
  -4  -7   0  140.39   14.40
   4   7   1  186.38   16.70
  -4   7  -1  130.39   12.40
   4   7   1  153.08   14.70
  -4   7  -1  159.88   14.70
  -4   7  -1  160.18   15.40
   4   7   1  177.38   16.40
  -4  -7  -1  160.98   15.40
   4  -7   1  141.99    7.40
   4  -7   1  133.59   15.80
   4  -7   1  158.58    7.90
   4   7   2  787.22   38.00
  -4   7  -2  730.53   36.30
  -4   7  -2  738.53   34.40
   4   7   2  778.12   38.50
  -4   7  -2  797.62   38.10
   4   7   2  771.52   38.50
   4  -7   2  725.53   40.20
  -4  -7  -2  769.82   37.10
   4   7   3    2.30    2.80
   4   7   3    0.70    2.70
  -4   7  -3    6.10    3.50
   4   7   3    1.00    2.10
  -4   7  -3    8.10    3.90
  -4  -7  -3    2.20    3.10
   4  -7   3    5.50    3.10
   4  -7   3    2.90    2.80
   4   7   4    6.30    3.80
  -4   7  -4   -2.10    2.20
  -4   7  -4   -1.20    1.50
   4   7   4   -0.40    2.30
   4   7   4    2.70    3.00
   4  -7   4    2.00    3.90
   4  -7   4    3.70    2.90
  -4  -7  -4    1.70    2.30
   4   7   5  796.42   41.30
   4   7   5  800.92   41.00
   4   7   5  848.02   41.70
  -4   7  -5  853.51   40.60
  -4   7  -5  915.11   42.40
  -4  -7  -5  835.52   39.70
   4  -7   5  736.43   43.90
  -4  -7  -5  878.21   46.30
   4   7   6   72.59   11.80
  -4   7  -6   57.49   10.60
  -4   7  -6   75.99   11.30
  -4  -7  -6   75.59   10.90
  -4  -7  -6   78.69   12.50
   4  -7   6   59.29   12.10
   4   7   7  648.34   37.70
  -4   7  -7  639.34   36.80
  -4   7  -7  652.33   37.00
  -4  -7  -7  684.73   39.10
   4  -7   7  714.33   42.90
  -4  -7  -7  660.43   35.30
  -4   7  -8  181.08   18.60
  -4   7  -8  139.59   16.70
   4   7   8  179.08   19.20
  -4  -7  -8  150.08   17.20
  -4  -7  -8  158.08   18.10
  -4  -7  -8  156.28   25.10
   4  -7   8  122.39   18.70
  -4   7  -9    7.20    4.80
   4   7   9   -2.40    3.50
  -4   7  -9    9.30    3.30
  -4  -7  -9    4.60    4.20
  -4  -7  -9    3.50    4.10
  -4  -7  -9   10.00    5.50
   4  -7   9    4.90    5.90
   4  -7   9    6.20    4.20
  -4   7 -10  141.99   18.00
  -4   7 -10  148.99   18.70
   4   7  10  120.49   17.50
  -4  -7 -10  179.48   19.40
   4  -7  10  159.38   25.80
  -4  -7 -10  150.38   17.00
  -4  -7 -10  142.69   16.80
   4  -7  10  138.69   19.90
  -4   7 -11  416.26   31.50
  -4  -7 -11  436.26   31.70
  -4  -7 -11  450.85   30.40
   4  -7  11  401.46   34.90
  -4   7 -12   46.80   17.20
  -4  -7 -12   56.69   12.50
  -4  -7 -12   48.00   12.80
   4  -7  12   66.79   15.30
  -4   7 -13    7.40    7.00
   4  -7  13   50.49   12.40
  -4  -7 -13   49.20   10.00
  -4  -7 -13   11.90    5.70
   4   8 -14   41.00   12.70
  -4  -8  14   60.99   12.10
  -4  -8  14   36.10    8.70
   4  -8 -14   72.09   15.40
   4   8 -13   23.90   13.50
  -4  -8  13   61.79   11.90
   4  -8 -13   46.60    7.50
  -4  -8  13   50.79   13.70
   4  -8 -13   35.30   10.40
   4   8 -12    4.70    5.70
  -4   8  12    1.30    4.90
  -4  -8  12   -1.60    4.30
   4  -8 -12   -0.80    2.70
   4  -8 -12    5.90    6.60
  -4  -8  12   -2.30    3.70
   4  -8 -12   -2.90    4.70
  -4   8  11   11.40    5.40
  -4  -8  11    2.70    3.40
   4  -8 -11   -1.30    4.50
  -4  -8  11    2.30    4.20
   4  -8 -11   -0.10    4.20
   4  -8 -11   -1.80    2.10
  -4   8  10   21.00    8.10
   4   8 -10   22.80    8.00
  -4  -8  10   20.60    7.00
   4  -8 -10   50.99   12.10
  -4  -8  10   32.50   10.20
  -4  -8  10   27.10    7.00
   4  -8 -10   21.50    5.20
   4  -8 -10   31.80    7.60
   4   8  -9  107.39   15.00
   4   8  -9  101.09   16.50
  -4   8   9  104.89   15.50
   4  -8  -9  104.69   10.30
  -4  -8   9   98.79   12.80
   4  -8  -9   99.89   17.00
  -4  -8   9   88.49   14.60
  -4  -8   9  101.09   16.60
  -4  -8   9  102.19   14.90
   4   8  -8  258.47   24.00
  -4   8   8  283.77   23.70
   4   8  -8  280.67   23.90
   4  -8  -8  244.88   20.20
   4  -8  -8  279.97   24.40
  -4  -8   8  249.58   24.80
  -4  -8   8  247.38   19.50
  -4  -8   8  260.17   26.50
   4  -8  -8  278.77   16.80
   4   8  -7   24.30    7.60
  -4   8   7   17.90    7.60
   4   8  -7   16.20    7.40
  -4  -8   7    9.30    4.20
   4  -8  -7   21.10    5.90
  -4  -8   7    8.30    4.70
   4  -8  -7   21.10    5.70
  -4  -8   7   28.60    8.60
   4  -8  -7    7.00    4.30
   4   8  -6  394.56   28.20
   4   8  -6  440.86   30.60
  -4   8   6  412.56   22.20
  -4   8   6  383.76   27.30
  -4   8   6  439.06   29.10
  -4  -8   6  458.45   31.90
   4  -8  -6  410.66   21.90
  -4  -8   6  394.76   24.90
  -4  -8   6  454.05   30.20
   4  -8  -6  444.46   25.10
  -4   8   5   -2.30    2.30
  -4   8   5   -1.20    2.60
   4   8  -5    3.60    2.10
  -4   8   5   -0.70    1.90
   4   8  -5   -0.80    3.10
  -4  -8   5    2.10    3.60
  -4  -8   5    1.90    3.50
  -4  -8   5   -0.20    2.00
   4  -8  -5    1.20    2.50
  -4   8   4  341.77   24.30
   4   8  -4  349.77   26.20
  -4   8   4  344.17   19.60
   4   8  -4  363.76   25.50
  -4   8   4  336.17   24.50
   4   8  -4  292.97   25.00
   4  -8  -4  366.36   20.70
   4  -8  -4  345.67   20.00
  -4  -8   4  330.17   25.80
  -4  -8   4  335.97   22.10
  -4   8   3  437.36   28.20
   4   8  -3  443.86   29.70
  -4   8   3  448.76   23.50
   4   8  -3  437.06   28.40
   4   8  -3  428.66   29.60
  -4   8   3  477.95   28.80
   4  -8  -3  424.16   21.70
  -4  -8   3  483.25   27.00
   4  -8  -3  391.16   23.20
  -4  -8   3  442.96   29.30
  -4   8   2   22.80    5.30
   4   8  -2   11.90    4.70
  -4   8   2   18.80    5.80
  -4   8   2    9.80    4.30
   4   8  -2   16.30    5.40
   4   8  -2   12.20    5.30
   4  -8  -2   14.60    5.00
   4  -8  -2   21.20    4.90
  -4  -8   2   16.60    5.30
   4   8  -1    0.20    3.00
   4   8  -1    5.30    4.20
  -4   8   1   -0.20    1.90
  -4   8   1   -1.20    3.30
   4   8  -1    2.10    3.20
  -4   8   1    2.70    2.40
   4  -8  -1    2.20    1.50
  -4  -8   1    2.00    3.10
   4  -8  -1   -0.90    2.10
  -4   8   0   83.59   12.10
  -4   8   0   89.89   10.50
   4   8   0   86.29   12.60
  -4   8   0   86.99   12.90
   4   8   0   78.59   12.10
   4   8   0   90.19   12.50
   4  -8   0   62.59   12.10
  -4  -8   0   91.29   12.00
   4  -8   0   89.29    7.00
  -4   8  -1   50.69   10.20
   4   8   1   42.50    9.20
   4   8   1   33.00    8.30
  -4   8  -1   50.09    9.50
  -4   8  -1   64.19    9.10
   4   8   1   46.60    9.70
   4  -8   1   47.10   10.50
  -4  -8  -1   57.69   10.00
   4  -8   1   46.10    4.40
   4  -8   1   42.00    4.50
  -4   8  -2   64.89    9.80
  -4   8  -2   62.09   10.60
  -4   8  -2   51.49   10.10
   4   8   2   60.19   10.60
   4   8   2   77.89   11.00
   4   8   2   35.30    9.20
   4  -8   2   70.79   12.60
  -4  -8  -2   39.00    8.60
  -4   8  -3  202.18   18.70
   4   8   3  141.29   16.00
  -4   8  -3  202.58   17.80
   4   8   3  175.08   18.20
   4   8   3  183.28   17.80
  -4   8  -3  197.68   18.50
   4  -8   3  178.18   20.00
  -4  -8  -3  163.88   16.20
   4   8   4  115.19   15.90
   4   8   4  112.09   14.70
   4   8   4  119.79   15.00
  -4   8  -4  123.29   15.00
  -4   8  -4  118.09   13.90
  -4  -8  -4  160.78   20.80
   4  -8   4  129.39   17.00
   4   8   5   60.39   12.40
   4   8   5   60.69   11.30
  -4   8  -5   72.09   11.80
   4   8   5   76.09   13.30
  -4   8  -5   85.69   12.10
  -4  -8  -5   70.69   11.50
   4  -8   5   73.19   13.60
   4   8   6  677.03   39.70
   4   8   6  686.33   39.50
  -4   8  -6  715.03   39.90
  -4   8  -6  681.73   38.00
  -4  -8  -6  659.83   36.90
  -4  -8  -6  706.83   37.20
   4  -8   6  705.83   44.20
   4   8   7   57.79   12.10
   4   8   7   61.49   11.90
  -4   8  -7   66.49   15.40
  -4   8  -7   66.69   12.70
   4  -8   7   79.79   12.90
  -4  -8  -7   66.59   13.20
   4  -8   7   46.90   12.30
  -4  -8  -7   52.89   10.50
  -4  -8  -7   60.29   11.10
  -4   8  -8  175.88   19.00
  -4   8  -8  198.08   19.20
   4   8   8  185.28   21.50
  -4  -8  -8  234.48   21.00
  -4  -8  -8  186.28   18.70
   4  -8   8  133.99   24.20
  -4  -8  -8  209.08   22.20
   4  -8   8  180.48   21.70
  -4   8  -9  265.77   24.70
   4  -8   9  194.48   23.40
  -4  -8  -9  215.78   22.50
  -4  -8  -9  222.58   21.20
  -4   8 -10   65.09   14.20
   4  -8  10   95.59   18.10
  -4  -8 -10  108.09   16.60
  -4  -8 -10   73.89   13.60
  -4   8 -11    0.30    4.90
  -4  -8 -11   -7.50    5.00
  -4  -8 -11    0.30    4.10
   4  -8  11   -3.80    7.60
  -4   8 -12   76.69   15.10
  -4  -8 -12   75.69   16.20
   4  -8  12  110.69   19.20
  -4  -8 -12   64.29   14.30
   4   9 -12  206.58   26.90
   4  -9 -12  219.78   15.60
   4  -9 -12  192.08   25.10
  -4  -9  12  213.08   19.40
  -4  -9  12  181.38   23.40
   4   9 -11   -8.40   11.50
  -4  -9  11    8.40    5.50
   4  -9 -11    9.00    3.80
   4  -9 -11    1.60    5.30
  -4  -9  11   15.40    8.40
  -4   9  10  280.67   25.50
   4   9 -10  283.97   28.10
  -4  -9  10  298.67   23.20
   4  -9 -10  279.57   18.20
   4  -9 -10  285.37   28.10
   4  -9 -10  254.37   22.60
  -4  -9  10  294.47   28.60
   4   9  -9   20.30    8.40
  -4   9   9   49.40   10.60
   4  -9  -9   52.29    9.90
   4  -9  -9   46.40    8.10
  -4  -9   9   93.39   14.40
  -4  -9   9   41.50    9.80
   4  -9  -9   26.10    8.20
  -4  -9   9   26.40    9.60
  -4   9   8    3.60    4.10
   4   9  -8   -1.00    4.20
  -4   9   8    0.30    3.70
   4  -9  -8   -1.50    4.00
  -4  -9   8    0.30    3.50
   4  -9  -8    2.30    2.90
  -4  -9   8    5.10    3.60
  -4  -9   8    7.30    5.70
  -4   9   7   18.70    6.30
   4   9  -7   22.10    9.60
  -4   9   7   32.30    9.10
   4   9  -7   24.60    9.00
   4  -9  -7   21.10    6.70
   4  -9  -7   26.10    7.00
  -4  -9   7   25.60    8.20
  -4  -9   7   23.90    7.80
  -4  -9   7   17.30    6.20
  -4   9   6   38.90    7.50
   4   9  -6   23.90    7.70
   4   9  -6   26.80    7.50
  -4   9   6   56.09   11.10
  -4   9   6   28.80    8.60
  -4  -9   6   42.20   10.70
  -4  -9   6   30.70    7.30
  -4  -9   6   38.80   10.60
   4  -9  -6   27.80    6.70
   4  -9  -6   34.20    7.60
  -4   9   5  165.48   18.20
   4   9  -5  168.78   18.60
   4   9  -5  112.49   16.70
  -4   9   5  140.49   16.30
   4   9  -5  156.38   19.40
  -4   9   5  170.48   14.60
  -4  -9   5  148.29   15.10
   4  -9  -5  167.08   14.80
   4  -9  -5  148.49   13.90
  -4  -9   5  163.88   19.00
   4   9  -4   -0.90    2.60
   4   9  -4    0.90    3.60
  -4   9   4    3.90    4.00
  -4   9   4    2.10    3.40
   4   9  -4   -0.20    3.60
  -4   9   4    6.80    4.20
  -4  -9   4   -0.30    3.00
  -4  -9   4   -3.90    2.70
   4  -9  -4   -1.20    2.60
  -4   9   3   51.09    8.30
   4   9  -3   53.99   14.40
   4   9  -3   66.09   12.10
   4   9  -3   30.80    9.40
  -4   9   3   42.10   10.30
  -4   9   3   50.29   10.10
  -4  -9   3   59.89    9.90
  -4  -9   3   44.40   10.10
   4  -9  -3   65.69   10.10
   4  -9  -3   51.49    7.50
  -4   9   2  335.97   26.00
  -4   9   2  387.76   27.30
   4   9  -2  344.57   27.60
   4   9  -2  410.46   28.60
   4   9  -2  366.06   39.30
  -4   9   2  351.76   22.00
  -4  -9   2  379.26   27.70
  -4  -9   2  339.77   24.00
   4  -9  -2  378.96   19.40
   4  -9  -2  307.57   22.50
  -4   9   1   15.90    5.30
  -4   9   1   13.40    4.80
   4   9  -1   13.30    5.20
  -4   9   1   18.10    6.70
   4   9  -1   16.50    6.30
   4   9  -1   26.00   13.90
  -4  -9   1   21.30    6.70
   4  -9  -1   17.60    4.30
  -4   9   0  490.35   31.90
   4   9   0  402.76   34.20
   4   9   0  503.65   33.40
   4   9   0  443.06   29.50
  -4   9   0  462.15   30.50
  -4   9   0  479.55   27.30
   4  -9   0  481.65   19.80
  -4  -9   0  479.85   31.00
   4  -9   0  452.95   19.70
   4  -9   0  539.15   36.30
   4   9   1   40.10    8.00
  -4   9  -1   33.20    8.10
  -4   9  -1   35.40    9.30
   4   9   1   33.30    8.50
  -4   9  -1   26.40    7.80
   4   9   1   20.70    7.10
   4  -9   1   25.00    3.90
   4  -9   1   31.80   10.00
  -4  -9  -1   21.30    6.60
   4  -9   1   27.70    4.20
  -4   9  -2   46.80   10.30
   4   9   2   66.59   12.80
  -4   9  -2   54.09    8.90
   4   9   2   43.70   10.30
   4   9   2   49.90    9.90
  -4   9  -2   52.79   10.70
   4  -9   2   24.40    8.70
  -4  -9  -2   36.20    8.90
   4   9   3  219.38   20.10
   4   9   3  214.18   20.60
  -4   9  -3  208.08   20.40
  -4   9  -3  173.68   19.10
  -4   9  -3  193.38   18.20
   4   9   3  184.38   20.30
  -4  -9  -3  229.48   20.10
   4  -9   3  206.98   21.90
   4   9   4   41.10   10.60
  -4   9  -4   23.50    7.20
  -4   9  -4   24.70    7.40
  -4   9  -4   27.40    8.70
   4   9   4   11.70    6.90
   4   9   4   15.70    5.20
  -4  -9  -4   25.10    7.50
   4  -9   4   20.80    7.00
   4   9   5   57.99   12.40
   4   9   5   63.19   12.30
  -4   9  -5   37.40   11.10
  -4   9  -5   59.99   11.70
   4   9   5   46.30   10.60
  -4  -9  -5   42.20    9.80
   4  -9   5   57.69   13.20
  -4  -9  -5   57.29   11.20
  -4   9  -6   -3.10    2.80
  -4   9  -6   -5.30    4.20
   4   9   6   -1.20    4.40
   4  -9   6    6.10    5.90
  -4  -9  -6    2.60    3.30
  -4   9  -7   -2.00    4.90
   4   9   7    5.60    4.40
  -4   9  -7   11.10    6.60
  -4  -9  -7    3.00    4.20
   4  -9   7    6.00    6.80
  -4   9  -8  259.47   36.50
   4   9   8  284.07   27.00
   4  -9   8  324.67   30.20
  -4  -9  -8  303.27   25.10
  -4   9  -9    8.00    6.70
   4   9   9    5.40    6.10
  -4  -9  -9   -2.30    4.10
  -4  -9  -9    5.90    4.70
   4  -9   9   -6.30    7.00
  -4   9 -10   93.79   16.30
  -4  -9 -10  104.69   18.40
  -4  -9 -10   77.39   14.90
   4  -9  10   93.99   18.10
  -4  10   9   37.20   11.10
   4  10  -9   76.99   17.30
  -4 -10   9   55.79   13.00
  -4 -10   9   70.59   11.90
   4 -10  -9   42.70    9.90
   4 -10  -9   58.89   12.70
  -4  10   8  137.19   18.90
  -4  10   8  143.79   19.10
   4  10  -8  123.09   25.00
   4 -10  -8  133.99   12.90
   4 -10  -8  119.99   25.20
  -4 -10   8  139.99   20.80
  -4 -10   8  135.39   15.40
  -4  10   7  215.98   23.50
   4  10  -7  228.38   25.10
  -4  10   7  223.38   24.10
   4 -10  -7  252.17   18.80
  -4 -10   7  244.38   35.90
  -4 -10   7  222.08   20.20
   4  10  -6  199.98   23.60
  -4  10   6  222.98   25.70
  -4  10   6  199.38   21.20
  -4  10   6  201.58   17.40
   4 -10  -6  181.58   16.90
  -4 -10   6  223.98   23.70
  -4 -10   6  185.98   27.70
   4 -10  -6  219.18   17.70
  -4  10   5    5.70    4.20
  -4  10   5    0.00    3.70
   4  10  -5   -1.80    4.50
   4 -10  -5   -5.70    3.30
  -4 -10   5   10.90    6.40
   4 -10  -5    0.00    3.50
   4  10  -4   93.29   16.10
  -4  10   4   84.99   11.80
  -4  10   4  101.49   16.00
  -4  10   4  119.19   14.50
   4 -10  -4   91.89   11.00
  -4 -10   4   96.39   15.80
   4 -10  -4   73.59   11.50
  -4 -10   4  136.19   21.50
  -4  10   3   42.50   10.00
  -4  10   3   41.10   10.00
  -4  10   3   35.10    8.90
   4  10  -3   26.40    8.30
  -4 -10   3   25.80    7.70
   4 -10  -3   20.20    5.90
  -4 -10   3   20.50    7.20
   4 -10  -3   37.90    8.50
   4  10  -2   13.40    6.50
   4  10  -2   10.60    4.20
  -4  10   2   15.10    5.90
  -4  10   2    5.70    4.50
  -4  10   2   13.20    5.20
  -4 -10   2   12.10    5.20
   4 -10  -2   12.30    3.90
   4 -10  -2    6.40    4.40
  -4 -10   2    4.40    5.00
  -4  10   1    4.40    3.50
  -4  10   1   -1.10    3.50
   4  10  -1   -0.30    3.60
  -4  10   1    1.60    3.30
   4  10  -1   10.50    6.00
  -4 -10   1    1.60    3.70
   4 -10  -1    3.60    2.60
   4 -10  -1    1.80    4.20
   4 -10  -1    3.60    2.10
  -4 -10   1    5.80    5.60
  -4  10   0   -4.30    4.20
  -4  10   0    3.30    4.90
  -4  10   0   -5.70    2.50
   4 -10   0   -2.70    1.70
   4 -10   0   -1.10    2.30
  -4 -10   0    2.80    4.30
   4 -10   0    4.60    4.80
   4  10   1  125.39   16.20
  -4  10  -1  123.19   17.40
  -4  10  -1  122.69   13.10
   4  10   1  113.29   17.40
  -4  10  -1  132.29   17.70
  -4 -10  -1  125.09   16.60
   4 -10   1  139.89   20.30
   4  10   2  106.39   15.00
   4  10   2   93.89   15.70
  -4  10  -2   82.69   12.20
  -4  10  -2   83.59   14.40
  -4  10  -2  100.39   15.60
   4 -10   2   80.59   16.50
  -4 -10  -2   98.09   14.80
   4  10   3    0.40    4.10
  -4  10  -3    5.20    5.00
  -4  10  -3   -3.80    2.40
   4  10   3   -7.70    3.50
  -4  10  -3    4.10    4.20
  -4 -10  -3   -1.90    3.10
   4 -10   3   -3.40    4.70
   4  10   4  263.97   25.80
  -4  10  -4  194.28   24.10
   4  10   4  245.58   23.90
  -4  10  -4  223.48   24.20
  -4  10  -4  226.48   21.20
  -4 -10  -4  245.38   21.90
  -4 -10  -4  224.38   21.80
   4 -10   4  313.77   32.90
   4  10   5   66.39   15.30
  -4  10  -5   45.20   12.00
   4  10   5   53.89   13.30
  -4  10  -5   44.80   11.90
  -4  10  -5   65.49   11.20
  -4 -10  -5   72.39   13.20
   4 -10   5   63.09   16.00
  -4  10  -6   40.00   10.90
   4  10   6   72.89   15.70
  -4  10  -6   79.59   16.50
  -4 -10  -6   79.99   13.70
   4 -10   6   82.29   17.80
   4  10   7   12.20    8.50
  -4  10  -7   12.70    8.30
  -4  10  -7   19.30    8.30
   4 -10   7   16.50   10.60
  -4 -10  -7   16.80    7.50
  -4  11   5    8.30    4.80
  -4  11   5   -1.50    4.90
   4  11  -5   -8.90    6.00
  -4  11   5   12.40    8.50
  -4 -11   5    9.30    6.90
   4 -11  -5   11.20    4.50
   4 -11  -5    4.30    4.50
  -4 -11   5    0.90    5.20
  -4  11   4   -3.60    5.50
  -4  11   4    4.10    4.60
  -4  11   4   -7.30    3.30
   4  11  -4   -2.50    5.60
   4 -11  -4    1.50    5.10
  -4 -11   4   -2.40    5.50
   4 -11  -4   -8.80    3.90
  -4 -11   4    4.00    4.00
  -4  11   3   70.99   11.60
  -4  11   3   52.79   13.50
  -4  11   3   49.90   12.90
   4  11  -3   51.39   14.30
  -4 -11   3   29.20    7.90
   4 -11  -3   45.30   13.40
   4 -11  -3   37.20    8.00
   4 -11  -3   54.19   11.50
  -4 -11   3   42.80   12.70
  -4  11   2   69.39   15.40
   4  11  -2   55.09   15.90
  -4  11   2   73.79   12.70
  -4  11   2   66.39   13.30
  -4 -11   2   72.29   12.70
   4 -11  -2   55.29   14.60
   4 -11  -2   74.59    9.70
  -4 -11   2   80.29   21.00
  -4  11   1   36.30   10.00
   4  11  -1   39.60   13.50
  -4  11   1   44.40   10.20
  -4  11   1   26.00    7.00
  -4 -11   1   14.70    8.00
  -4 -11   1   14.80    7.50
   4 -11  -1   41.00    6.80
   4 -11  -1   21.80   12.30
   4 -11  -1   34.60    7.10
  -4  11   0  340.47   27.90
  -4  11   0  314.37   28.90
  -4  11   0  374.26   29.20
   4  11   0  293.97   33.50
  -4 -11   0  349.96   27.30
   4 -11   0  307.37   30.20
   4 -11   0  340.37   16.00
  -4 -11   0  357.06   29.90
   4  11   1  -11.40    4.90
  -4  11  -1    2.70    4.30
  -4  11  -1   -6.00    4.10
  -4  11  -1   -1.10    6.40
   4 -11   1    1.50    5.50
  -4  11  -2   91.29   13.20
  -4  11  -2  113.99   18.30
   4  11   2   69.39   23.80
  -4  11  -2   76.39   15.30
   4 -11   2   73.19   18.30
  -4 -11  -2   76.29   15.30
  -4  11  -3  170.48   21.50
   4  11   3  170.08   22.40
  -4  11  -3  175.38   21.60
  -4 -11  -3  161.08   21.00
   4 -11   3  146.79   24.20
   5   0 -19   -1.30    4.60
   5   0 -19  -11.60    5.60
  -5   0  19   -5.80    3.90
  -5   0  18  254.87   24.60
   5   0 -18  268.97   26.90
   5   0 -18  286.87   29.70
  -5   0  17    1.70    3.70
   5   0 -17   -0.60    4.40
  -5   0  17   -0.60    5.00
   5   0 -16   16.00    5.60
  -5   0  16    9.80    5.30
  -5   0  16   40.50    9.70
   5   0 -16   11.40    4.30
   5   0 -16   12.50    6.50
   5   0 -15   -2.10    3.10
  -5   0  15   -4.00    3.30
   5   0 -15   -4.20    2.90
  -5   0  15    0.20    2.60
   5   0 -15   -0.70    2.50
   5   0 -14  606.24   34.80
   5   0 -14  586.14   35.30
   5   0 -14  601.64   31.80
  -5   0  14  561.14   35.10
  -5   0  14  636.94   35.00
   5   0 -13   -3.30    2.10
   5   0 -13   -3.90    2.20
  -5   0  13   -1.30    2.90
  -5   0  13   -1.90    2.20
  -5   0  12  128.59   15.40
   5   0 -12  128.59   12.30
   5   0 -12  120.69   13.50
   5   0 -12  118.89   13.70
  -5   0  12  125.69   13.60
  -5   0  11    2.70    1.70
   5   0 -11   -1.30    2.30
   5   0 -11   -1.40    1.50
   5   0 -11   -1.80    1.50
  -5   0  11   -1.30    2.00
   5   0 -10 1487.55   54.09
  -5   0  10 1662.43   59.39
   5   0 -10 1606.44   78.49
   5   0 -10 1605.44   59.69
  -5   0  10 1743.73   61.19
   5   0  -9    0.80    1.50
  -5   0   9   -0.70    1.70
   5   0  -9   -0.70    1.10
  -5   0   9    1.30    1.70
   5   0  -9   -0.70    1.30
  -5   0   8   31.30    5.80
   5   0  -8   29.20    5.70
  -5   0   8   29.90    5.80
   5   0  -8   29.80    4.70
   5   0  -8   32.30    6.00
   5   0  -7    0.30    0.90
   5   0  -7    0.80    1.30
  -5   0   7    0.80    1.10
   5   0  -7   -0.10    1.30
  -5   0   7    0.40    1.60
   5   0  -6  147.09   10.60
   5   0  -6  161.58    9.30
  -5   0   6  164.58   11.20
   5   0  -6  152.08   11.20
  -5   0   6  145.79   11.00
  -5   0   5    0.30    0.80
  -5   0   5    0.20    0.50
  -5   0   5    0.90    1.40
   5   0  -5    0.50    0.70
   5   0  -5    0.60    1.10
   5   0  -5    0.50    0.70
  -5   0   5   -0.80    0.70
  -5   0   4   30.50    3.00
  -5   0   4   36.20    4.20
  -5   0   4   39.00    3.70
  -5   0   4   28.10    4.30
   5   0  -4   35.50    4.70
   5   0  -4   32.60    3.30
   5   0  -4   40.70    4.40
  -5   0   3    0.70    1.00
   5   0  -3    0.70    0.60
  -5   0   3    0.20    0.70
   5   0  -3    0.60    1.10
   5   0  -3    0.20    0.60
  -5   0   3    1.20    0.80
  -5   0   3    2.30    1.20
  -5   0   2 2970.90   84.09
   5   0  -2 3093.39   82.69
  -5   0   2 3077.79   82.29
  -5   0   2 3040.20   80.29
   5   0  -2 2933.71   84.39
  -5   0   2 2939.21   84.29
  -5   0   1    0.60    1.00
  -5   0   1    0.40    0.60
   5   0  -1    0.10    0.20
   5   0  -1    1.30    1.00
  -5   0   1    0.10    0.20
  -5   0   1   -0.30    0.50
  -5   0   0 1454.45   48.60
  -5   0   0 1556.44   40.70
  -5   0   0 1586.64   47.10
  -5   0  -1   -0.70    0.80
  -5   0  -1    0.00    0.40
   5   0   1    0.70    0.40
  -5   0  -2  629.34   20.70
   5   0   2  588.74   20.50
  -5   0  -2  669.23   27.60
  -5   0  -3   -0.20    1.20
  -5   0  -3    0.20    0.70
   5   0   3    0.50    0.90
  -5   0  -4 1428.96   49.80
  -5   0  -4 1477.35   52.49
   5   0   4 1465.05   46.30
  -5   0  -5    1.20    1.30
   5   0   5   -0.10    1.00
  -5   0  -5    2.50    1.20
  -5   0  -5    0.40    1.90
  -5   0  -6 4458.15  134.09
   5   0   6 4535.95  128.09
  -5   0  -6 4407.36  126.79
  -5   0  -6 4469.65  127.49
  -5   0  -7    0.80    1.20
  -5   0  -7    1.00    1.60
   5   0   7   -2.30    1.40
  -5   0  -7    0.00    1.90
  -5   0  -8  629.54   33.10
  -5   0  -8  630.84   29.00
   5   0   8  609.74   30.10
  -5   0  -8  639.84   29.90
  -5   0  -9    1.00    2.10
   5   0   9    1.50    2.50
  -5   0  -9   -0.70    1.40
  -5   0  -9    2.40    5.10
  -5   0 -10 4062.79  126.39
  -5   0 -10 4112.79  131.09
   5   0  10 4125.99  127.49
  -5   0 -10 4104.99  124.69
  -5   0 -11   -0.20    2.40
  -5   0 -11    1.30    2.30
   5   0  11   -1.10    2.20
  -5   0 -12  334.47   23.30
  -5   0 -12  321.37   23.90
  -5   0 -12  324.47   25.60
  -5   0 -13   -3.60    1.90
  -5   0 -13   -2.10    3.10
  -5   0 -13   -1.90    2.60
  -5   0 -14   63.49   11.90
   5   0  14   70.99   12.70
  -5   0 -14   60.89   10.10
  -5   0 -15    6.80    3.50
  -5   0 -15    1.90    3.70
  -5   0 -16   50.99   13.60
  -5   0 -16   71.59   13.60
  -5   0 -17   10.60    6.30
  -5   0 -17   -1.90    5.60
   5   1 -19   12.40    7.10
   5  -1 -19    7.40    8.80
  -5  -1  19    7.20    6.10
   5  -1 -19    2.50    5.60
   5   1 -18  204.68   23.50
   5   1 -18  181.58   19.40
  -5   1  18  196.68   21.40
   5  -1 -18  218.08   24.00
  -5  -1  18  175.78   20.80
   5   1 -17   19.00    7.50
   5   1 -17    8.90    5.00
  -5   1  17    4.70    5.50
   5   1 -17   13.40    7.20
  -5   1  17   15.90    5.80
  -5  -1  17    5.20    4.00
  -5  -1  17    2.50    6.00
   5  -1 -17   -2.70    3.60
   5  -1 -17   -1.30    3.30
  -5   1  16  138.99   16.70
  -5   1  16  136.59   17.50
   5   1 -16  128.29   16.80
   5   1 -16  141.69   17.90
  -5  -1  16  181.48   19.80
  -5  -1  16  162.38   17.80
   5  -1 -16  177.48   20.00
   5  -1 -16  166.58   17.00
   5  -1 -16  137.59   16.50
  -5   1  15   85.59   12.70
   5   1 -15   92.19   17.60
  -5   1  15   62.59   12.30
   5   1 -15   88.39   12.30
   5   1 -15   63.09   11.90
   5  -1 -15   83.49   14.50
  -5  -1  15   79.39   12.50
   5  -1 -15   77.59   11.60
  -5  -1  15   96.39   14.70
  -5   1  14  486.85   30.80
   5   1 -14  509.25   29.60
   5   1 -14  517.75   33.00
  -5   1  14  480.75   31.80
   5   1 -14  479.45   30.40
  -5  -1  14  460.05   29.60
   5  -1 -14  514.85   32.00
  -5  -1  14  460.45   31.20
   5  -1 -14  484.35   27.30
   5   1 -13  232.58   19.80
   5   1 -13  198.28   19.00
  -5   1  13  222.28   18.90
  -5   1  13  206.18   19.00
   5   1 -13  236.78   18.40
   5  -1 -13  222.38   16.80
  -5  -1  13  227.38   20.10
   5  -1 -13  202.38   18.50
  -5  -1  13  193.08   17.90
   5   1 -12  378.56   25.80
  -5   1  12  401.06   25.40
   5   1 -12  439.76   26.70
  -5   1  12  453.35   30.70
  -5  -1  12  408.36   26.70
  -5  -1  12  422.66   26.00
   5  -1 -12  373.66   25.10
[truncated: 40,102,405 more chars]
