# Supplementary material for: Heterocyclic 1,3-diazepine-based thio­nes and selones as versatile halogen-bond acceptors
Source: Acta Crystallogr B Struct Sci Cryst Eng Mater. 2022 Aug 31;78(Pt 5):745–55. doi: 10.1107/S2052520622008150 (PMC9533313; doi:10.1107/S2052520622008150)
Supplement: Supplementary file 2 [file b-78-00745-SDiazMesSsup2.hkl]

data_SDiazMesS                                                                  
_shelx_title ' d8-5299_a.res in P2(1)/c'                                        
_shelx_refln_list_code          4                                               
_shelx_F_calc_maximum      117.58                                               
_exptl_crystal_F_000       792.00                                               
_reflns_d_resolution_high  0.7964                                               
                                                                                
loop_                                                                           
 _space_group_symop_operation_xyz                                               
 'x, y, z'                                                                      
 '-x, y+1/2, -z+1/2'                                                            
 '-x, -y, -z'                                                                   
 'x, -y-1/2, z-1/2'                                                             
                                                                                
_cell_length_a    16.4064                                                       
_cell_length_b     8.7386                                                       
_cell_length_c    14.8229                                                       
_cell_angle_alpha  90.000                                                       
_cell_angle_beta  104.983                                                       
_cell_angle_gamma  90.000                                                       
                                                                                
_shelx_F_squared_multiplier     1.000                                           
                                                                                
loop_                                                                           
 _refln_index_h                                                                 
 _refln_index_k                                                                 
 _refln_index_l                                                                 
 _refln_F_squared_calc                                                          
 _refln_F_squared_meas                                                          
 _refln_F_squared_sigma                                                         
 _refln_observed_status                                                         
   2   0   0        449.18        394.01        38.17 o                         
   3   0   0         67.80         62.22         1.51 o                         
   4   0   0       1765.00       1669.92        29.81 o                         
   5   0   0       2361.89       2330.45        53.68 o                         
   6   0   0        628.70        565.81        24.85 o                         
   7   0   0      10838.33      11531.21       436.03 o                         
   8   0   0       3163.54       3288.14        77.16 o                         
   9   0   0       3053.16       3262.50        75.62 o                         
  10   0   0       1471.60       1533.74        44.30 o                         
  11   0   0         37.36         62.97         6.11 o                         
  12   0   0          8.51          8.48         2.70 o                         
  13   0   0        214.31        160.96        10.58 o                         
  14   0   0        521.24        518.60        20.26 o                         
  15   0   0        161.74        179.15        13.62 o                         
  16   0   0         33.73         35.05         5.90 o                         
  17   0   0          3.97          5.87         3.18 o                         
  18   0   0        585.94        597.08        25.00 o                         
  19   0   0        224.43        317.39        21.47 o                         
   2   1   0        241.67        227.89         4.55 o                         
   3   1   0       4568.19       4228.08        86.04 o                         
   4   1   0       1613.03       1597.09        17.32 o                         
   5   1   0       1519.10       1530.09        17.17 o                         
   6   1   0        445.40        426.52         9.23 o                         
   7   1   0       5736.46       6016.87        71.40 o                         
   8   1   0         62.58        110.61         4.23 o                         
   9   1   0        190.69        170.10         4.81 o                         
  10   1   0         29.35         21.66         1.87 o                         
  11   1   0        510.43        501.46         9.62 o                         
  12   1   0        102.73        131.11         7.07 o                         
  13   1   0         92.17         89.76         5.60 o                         
  14   1   0         31.20         15.54         2.63 o                         
  15   1   0         38.02         51.47         4.70 o                         
  16   1   0        482.35        440.39        14.29 o                         
  17   1   0        183.48        179.31         9.71 o                         
  18   1   0          2.89          6.65         2.44 o                         
  19   1   0         23.78         10.21         5.10 o                         
   1   2   0          0.35          1.16         0.45 o                         
   3   2   0       7474.94       7048.24        81.68 o                         
   4   2   0          2.87          0.94         0.40 o                         
   5   2   0       1589.44       1456.96        19.73 o                         
   6   2   0       4353.01       4246.78        44.04 o                         
   7   2   0        412.42        400.72         6.56 o                         
   8   2   0       5046.63       5123.20        57.94 o                         
   9   2   0          6.84          3.43         0.65 o                         
  10   2   0       3304.16       3268.50        42.47 o                         
  11   2   0         28.69         11.78         2.03 o                         
  12   2   0        138.21        131.71         4.89 o                         
  13   2   0        101.88         98.77         4.47 o                         
  14   2   0        163.66        164.25         8.22 o                         
  15   2   0         79.19         95.92         6.43 o                         
  16   2   0        183.81        207.36         9.44 o                         
  17   2   0         96.45        115.10         7.53 o                         
  18   2   0        233.60        250.65        11.77 o                         
  19   2   0          1.20          1.41         2.51 o                         
   1   3   0       9657.75       9776.15       106.74 o                         
   2   3   0       3494.45       3325.65        58.10 o                         
   3   3   0        199.90        297.51         7.98 o                         
   4   3   0        764.68        943.63        14.01 o                         
   5   3   0       2787.38       3136.77        34.07 o                         
   6   3   0       2808.40       2825.82        29.76 o                         
   7   3   0       2953.60       3107.47        54.61 o                         
   8   3   0        674.01        741.52        10.87 o                         
   9   3   0       2214.93       2239.66        24.98 o                         
  10   3   0        400.20        369.56         7.11 o                         
  11   3   0         88.91         94.46         3.30 o                         
  12   3   0         80.01         84.11         5.11 o                         
  13   3   0       2526.57       2414.21        36.09 o                         
  14   3   0          3.00          4.16         1.68 o                         
  15   3   0         50.68         52.64         3.65 o                         
  16   3   0          6.87          3.31         1.86 o                         
  17   3   0        196.69        199.86         6.58 o                         
  18   3   0         41.94         39.60         6.60 o                         
  19   3   0          1.01          0.90         3.78 o                         
   0   4   0       3877.43       3348.48        51.38 o                         
   1   4   0        162.97        147.91         4.54 o                         
   2   4   0       6120.21       6274.29        76.16 o                         
   3   4   0       2644.44       2761.62        35.14 o                         
   4   4   0        855.13        973.08        12.96 o                         
   5   4   0         60.83         13.60         2.30 o                         
   6   4   0        228.04        247.63         6.49 o                         
   7   4   0       1677.02       1772.77        22.98 o                         
   8   4   0        716.52        716.91        13.05 o                         
   9   4   0         47.31         46.54         3.39 o                         
  10   4   0       1427.96       1353.68        17.73 o                         
  11   4   0        904.33        886.83        13.35 o                         
  12   4   0        180.31        164.53         4.94 o                         
  13   4   0          2.95          4.04         1.03 o                         
  14   4   0        525.14        502.39        12.76 o                         
  15   4   0          9.89          8.05         2.76 o                         
  16   4   0        346.62        366.67        11.63 o                         
  17   4   0        214.98        227.49         8.70 o                         
  18   4   0         50.30         46.31         4.92 o                         
   1   5   0       1154.57       1192.23        17.37 o                         
   2   5   0        954.55        903.19        14.46 o                         
   3   5   0       2058.64       1975.51        23.12 o                         
   4   5   0       1790.74       1722.90        21.03 o                         
   5   5   0         16.82         15.64         1.84 o                         
   6   5   0        737.82        831.42        14.99 o                         
   7   5   0        240.97        235.58         6.96 o                         
   8   5   0         68.55         63.43         3.71 o                         
   9   5   0       1076.49       1077.45        17.86 o                         
  10   5   0        349.98        330.42         9.22 o                         
  11   5   0         84.72         77.87         4.22 o                         
  12   5   0          1.15          0.44         1.13 o                         
  13   5   0        749.45        776.36        17.62 o                         
  14   5   0         21.19         20.69         2.56 o                         
  15   5   0         71.73         70.57         7.49 o                         
  16   5   0        418.10        457.72        13.61 o                         
  17   5   0        309.90        386.72        13.12 o                         
   0   6   0       3243.19       3147.41        52.89 o                         
   1   6   0        568.51        577.47        11.74 o                         
   2   6   0        394.16        387.58         9.34 o                         
   3   6   0        167.59        146.55         4.99 o                         
   4   6   0        407.91        444.97         9.24 o                         
   5   6   0        990.68        929.96        17.34 o                         
   6   6   0         15.09         26.34         2.72 o                         
   7   6   0        455.52        422.59        10.36 o                         
   8   6   0        183.17        176.83         6.55 o                         
   9   6   0          8.60          8.19         1.71 o                         
  10   6   0         11.66         15.20         2.24 o                         
  11   6   0         37.07         30.19         3.94 o                         
  12   6   0        709.98        693.44        16.15 o                         
  13   6   0        115.11        110.96         5.81 o                         
  14   6   0         13.50          8.92         2.23 o                         
  15   6   0         46.13         43.16         4.17 o                         
  16   6   0          6.26          0.09         3.70 o                         
   1   7   0       2433.36       2486.48        32.65 o                         
   2   7   0        995.43        938.08        15.39 o                         
   3   7   0         63.62         62.40         4.44 o                         
   4   7   0        187.22        215.23         6.81 o                         
   5   7   0        318.53        289.40         7.33 o                         
   6   7   0       1498.76       1439.02        23.23 o                         
   7   7   0          9.74         10.07         2.07 o                         
   8   7   0         33.57         40.16         6.54 o                         
   9   7   0        349.99        369.76        11.97 o                         
  10   7   0        139.25        127.60         7.86 o                         
  11   7   0        545.30        564.73        14.09 o                         
  12   7   0        233.93        258.14         9.77 o                         
  13   7   0        135.37        127.90         7.07 o                         
  14   7   0         44.17         44.34         7.12 o                         
  15   7   0         18.61         13.51         2.90 o                         
   0   8   0        258.19        210.03        11.13 o                         
   1   8   0        513.50        526.25        13.62 o                         
   2   8   0        112.34        109.76         5.14 o                         
   3   8   0         93.09         97.63         4.78 o                         
   4   8   0        119.97        130.35         5.51 o                         
   5   8   0        807.55        816.55        16.29 o                         
   6   8   0         27.18         18.45         2.61 o                         
   7   8   0        116.71        120.35         6.84 o                         
   8   8   0        100.77         88.15         6.24 o                         
   9   8   0         19.83         10.48         2.31 o                         
  10   8   0        241.05        266.06         9.45 o                         
  11   8   0         32.93         35.36         4.28 o                         
  12   8   0        407.29        395.92        13.16 o                         
  13   8   0          0.20         -3.43         2.29 o                         
   1   9   0        255.40        253.28         8.83 o                         
   2   9   0        181.82        196.15         7.26 o                         
   3   9   0        100.84        108.50         4.99 o                         
   4   9   0        709.30        716.41        13.51 o                         
   5   9   0          3.03          1.24         2.01 o                         
   6   9   0        333.96        298.79        10.42 o                         
   7   9   0        163.33        169.71         7.88 o                         
   8   9   0         22.17         27.76         3.95 o                         
   9   9   0        382.86        389.56        13.78 o                         
  10   9   0          8.21          2.44         3.33 o                         
  11   9   0        293.23        323.22        13.11 o                         
   0  10   0        239.67        227.75        11.48 o                         
   1  10   0         77.18         69.69         4.89 o                         
   2  10   0         97.02         93.32         5.21 o                         
   3  10   0        296.37        286.69         8.42 o                         
   4  10   0          4.71         -2.03         2.09 o                         
   5  10   0         49.30         28.70         4.62 o                         
   6  10   0          6.64          5.45         2.79 o                         
   7  10   0        287.47        327.08        13.57 o                         
   8  10   0        395.54        437.94        16.84 o                         
 -20   1   1         70.56         69.25         8.10 o                         
 -19   1   1          4.68          0.54         3.61 o                         
 -18   1   1         80.38         89.27         9.05 o                         
 -17   1   1          5.86          5.41         1.97 o                         
 -16   1   1        361.95        340.70        11.94 o                         
 -15   1   1          4.41          2.47         1.76 o                         
 -14   1   1         62.25         54.40         4.59 o                         
 -13   1   1         99.35         86.23         5.65 o                         
 -12   1   1        131.03        110.16         5.96 o                         
 -11   1   1        142.39        174.95         4.91 o                         
 -10   1   1        325.18        325.95         6.68 o                         
  -9   1   1          5.90          4.45         0.83 o                         
  -8   1   1        145.36        130.27         4.24 o                         
  -7   1   1         40.46         37.97         2.19 o                         
  -6   1   1        845.10        864.34        11.40 o                         
  -5   1   1        393.01        417.04         6.23 o                         
  -4   1   1        773.31        745.51         8.69 o                         
  -3   1   1        659.46        654.03         8.27 o                         
  -2   1   1        666.38        627.41         9.99 o                         
  -1   1   1        454.65        413.43         6.48 o                         
   0   1   1         24.44         24.15         0.95 o                         
   1   1   1          0.63          0.78         0.19 o                         
   2   1   1         39.76         31.21         1.18 o                         
   3   1   1         40.38         32.27         1.51 o                         
   4   1   1        269.95        270.19         4.81 o                         
   5   1   1       1104.27       1119.84        14.31 o                         
   6   1   1        172.86        167.05         3.81 o                         
   7   1   1        448.75        522.26         9.43 o                         
   8   1   1        651.54        720.69        11.44 o                         
   9   1   1        499.58        476.28        12.86 o                         
  10   1   1          5.50          4.46         1.47 o                         
  11   1   1         52.54         44.57         2.66 o                         
  12   1   1        119.70        117.56         4.13 o                         
  13   1   1         19.06          3.28         2.04 o                         
  14   1   1          0.60          5.04         3.76 o                         
  15   1   1         37.66         33.18         4.39 o                         
  16   1   1        120.62        109.67         7.21 o                         
  17   1   1         55.61         42.05         5.13 o                         
  18   1   1          5.46          5.65         2.78 o                         
  19   1   1         54.90         32.07         4.99 o                         
 -19   2   1          4.19          4.37         4.57 o                         
 -18   2   1          0.00         -0.71         1.99 o                         
 -17   2   1         25.11         20.43         3.13 o                         
 -16   2   1        112.69        131.82         7.63 o                         
 -15   2   1        328.62        349.55        11.71 o                         
 -14   2   1        323.23        306.83         7.91 o                         
 -13   2   1       1153.30       1162.00        17.43 o                         
 -12   2   1        411.29        437.95         9.24 o                         
 -11   2   1         13.00         13.34         1.97 o                         
 -10   2   1          0.03          0.37         0.64 o                         
  -9   2   1        487.67        456.99         8.49 o                         
  -8   2   1         53.24         49.93         2.03 o                         
  -7   2   1         16.70         10.80         1.03 o                         
  -6   2   1         11.96          8.13         0.81 o                         
  -5   2   1       1033.95       1065.89        14.24 o                         
  -4   2   1       1251.26       1239.30        13.62 o                         
  -3   2   1        182.19        167.40         3.27 o                         
  -2   2   1        989.60        955.64        13.24 o                         
  -1   2   1       1198.50       1158.82        13.25 o                         
   0   2   1       2882.37       2758.58        28.20 o                         
   1   2   1        923.51        841.23        10.33 o                         
   2   2   1         27.87         33.60         1.92 o                         
   3   2   1        204.68        231.55         5.13 o                         
   4   2   1        647.88        625.07         9.92 o                         
   5   2   1         55.12         62.43         2.40 o                         
   6   2   1         71.49         80.99         2.66 o                         
   7   2   1        115.37        118.65         3.16 o                         
   8   2   1         64.01         78.71         3.27 o                         
   9   2   1         17.34         16.66         1.62 o                         
  10   2   1          2.88          1.53         0.94 o                         
  11   2   1        179.48        169.18         7.08 o                         
  12   2   1        100.07         90.95         4.81 o                         
  13   2   1        146.39        152.90         5.69 o                         
  14   2   1        336.39        316.85        10.40 o                         
  15   2   1        149.40        174.41         5.76 o                         
  16   2   1         28.31         24.10         3.61 o                         
  17   2   1          0.32         -1.26         2.07 o                         
  18   2   1          3.16          0.78         2.37 o                         
  19   2   1          0.81          3.55         3.71 o                         
 -19   3   1         51.80         54.53         6.59 o                         
 -18   3   1         10.04          9.78         3.31 o                         
 -17   3   1         22.18         16.99         2.21 o                         
 -16   3   1        241.63        249.12         8.49 o                         
 -15   3   1        123.16        125.63         5.24 o                         
 -14   3   1         12.43          9.35         2.00 o                         
 -13   3   1        671.56        670.81        12.30 o                         
 -12   3   1        181.78        176.40         5.93 o                         
 -11   3   1        243.58        205.64         6.92 o                         
 -10   3   1         76.98         88.22         3.88 o                         
  -9   3   1         89.57         92.09         3.25 o                         
  -8   3   1          2.77          1.59         0.61 o                         
  -7   3   1        530.84        506.67         8.29 o                         
  -6   3   1        739.97        856.18        11.15 o                         
  -5   3   1         37.88         26.73         1.39 o                         
  -4   3   1       1677.67       1856.77        19.96 o                         
  -3   3   1       2610.03       2729.52        43.28 o                         
  -2   3   1        242.05        230.96         4.58 o                         
  -1   3   1        144.93        136.95         4.01 o                         
   0   3   1         30.54         38.34         2.56 o                         
   1   3   1       1285.04       1247.93        14.80 o                         
   2   3   1        190.83        209.87         4.91 o                         
   3   3   1       1266.60       1135.37        14.24 o                         
   4   3   1       1669.98       1798.38        24.23 o                         
   5   3   1        220.86        286.00         6.26 o                         
   6   3   1        173.72        200.72         5.74 o                         
   7   3   1         99.23        131.44         4.93 o                         
   8   3   1        111.76        137.33         4.28 o                         
   9   3   1         17.93         24.16         2.02 o                         
  10   3   1          1.09          0.96         0.77 o                         
  11   3   1        611.97        610.91        10.38 o                         
  12   3   1        771.52        802.73        13.80 o                         
  13   3   1        635.75        660.60        14.75 o                         
  14   3   1        105.56        108.81         5.66 o                         
  15   3   1        522.77        513.40        12.06 o                         
  16   3   1        527.00        556.49        13.24 o                         
  17   3   1        133.82        130.26         5.56 o                         
  18   3   1          0.91          0.28         2.51 o                         
 -18   4   1         22.40         24.89         3.54 o                         
 -17   4   1         48.92         56.78         5.73 o                         
 -16   4   1          7.62          2.31         1.42 o                         
 -15   4   1        312.68        312.19         9.21 o                         
 -14   4   1        377.83        391.19         9.76 o                         
 -13   4   1       1021.99       1087.33        15.37 o                         
 -12   4   1        980.38       1002.92        14.61 o                         
 -11   4   1        200.05        213.32         5.67 o                         
 -10   4   1       1495.85       1513.21        19.57 o                         
  -9   4   1        299.15        302.33         6.61 o                         
  -8   4   1        202.64        241.64         6.21 o                         
  -7   4   1        400.83        370.97         6.34 o                         
  -6   4   1        252.06        285.98         5.96 o                         
  -5   4   1        102.18        158.29         6.00 o                         
  -4   4   1        299.20        370.86         7.14 o                         
  -3   4   1       1927.25       2149.74        39.59 o                         
  -2   4   1       1306.30       1265.43        17.13 o                         
  -1   4   1         60.52         78.23         3.63 o                         
   0   4   1         66.12         64.35         2.98 o                         
   1   4   1         58.52         60.42         2.93 o                         
   2   4   1        137.09        126.08         4.56 o                         
   3   4   1        298.10        300.90         5.92 o                         
   4   4   1       4178.75       4439.52        47.24 o                         
   5   4   1          0.91          0.94         1.10 o                         
   6   4   1        408.95        387.90         9.29 o                         
   7   4   1         65.82         74.32         4.01 o                         
   8   4   1        305.87        279.07         7.07 o                         
   9   4   1        158.46        155.68         5.57 o                         
  10   4   1        161.57        136.20         5.22 o                         
  11   4   1        377.89        385.51        10.08 o                         
  12   4   1          0.03         -1.00         0.81 o                         
  13   4   1          0.88         -0.21         0.89 o                         
  14   4   1          7.04          2.30         1.69 o                         
  15   4   1         48.76         47.60         3.87 o                         
  16   4   1          1.40          0.46         1.35 o                         
  17   4   1        367.62        416.78        13.64 o                         
  18   4   1          2.40          0.58         2.18 o                         
 -17   5   1          1.73          1.62         2.09 o                         
 -16   5   1         29.94         28.03         3.92 o                         
 -15   5   1         12.63          9.71         2.29 o                         
 -14   5   1          8.01          6.04         1.80 o                         
 -13   5   1         35.35         37.57         3.39 o                         
 -12   5   1          5.83          5.00         1.41 o                         
 -11   5   1         40.96         24.93         2.75 o                         
 -10   5   1        136.47        156.38         7.94 o                         
  -9   5   1        294.39        276.14         8.35 o                         
  -8   5   1          0.00         -0.99         0.66 o                         
  -7   5   1         27.25         12.29         1.66 o                         
  -6   5   1        159.03        220.88         5.64 o                         
  -5   5   1        180.38        167.44         5.03 o                         
  -4   5   1          0.75          0.70         0.65 o                         
  -3   5   1        286.69        323.57         9.04 o                         
  -2   5   1         29.58         42.72         2.55 o                         
  -1   5   1        189.01        198.65         5.88 o                         
   0   5   1         28.62         42.09         2.74 o                         
   1   5   1        404.27        403.61         9.42 o                         
   2   5   1         38.85         43.89         2.90 o                         
   3   5   1        156.13        188.02         5.08 o                         
   4   5   1        867.92        945.32        15.51 o                         
   5   5   1        825.25        949.82        15.72 o                         
   6   5   1        128.83         83.01         4.29 o                         
   7   5   1        224.97        199.49         6.51 o                         
   8   5   1        184.57        164.84         6.40 o                         
   9   5   1        412.30        437.77        11.39 o                         
  10   5   1       1043.96       1027.60        18.65 o                         
  11   5   1          8.67          7.41         1.91 o                         
  12   5   1        161.42        149.65         6.02 o                         
  13   5   1        108.87        101.82         5.88 o                         
  14   5   1        223.57        239.14        11.54 o                         
  15   5   1         28.91         22.91         3.98 o                         
  16   5   1        207.42        218.47        10.14 o                         
  17   5   1         18.41         24.01         3.97 o                         
 -16   6   1         48.40         59.55         4.25 o                         
 -15   6   1          3.03          1.47         1.56 o                         
 -14   6   1          2.17         -0.38         1.28 o                         
 -13   6   1        184.38        215.20         7.72 o                         
 -12   6   1         11.08          5.68         1.90 o                         
 -11   6   1        141.82        154.32         7.21 o                         
 -10   6   1        150.38        143.44         6.25 o                         
  -9   6   1         29.21         24.78         2.63 o                         
  -8   6   1          7.87          1.39         1.27 o                         
  -7   6   1         95.21         66.19         3.96 o                         
  -6   6   1         53.35         47.60         3.46 o                         
  -5   6   1        167.99        166.43         5.24 o                         
  -4   6   1         30.27         32.94         2.80 o                         
  -3   6   1          0.09         -0.08         1.12 o                         
  -2   6   1        160.11        150.53         5.27 o                         
  -1   6   1         65.51         57.22         3.81 o                         
   0   6   1       1785.29       1779.71        26.05 o                         
   1   6   1         27.70         36.44         3.04 o                         
   2   6   1       1510.21       1597.63        24.45 o                         
   3   6   1          0.83          0.21         0.68 o                         
   4   6   1         13.28         18.49         2.21 o                         
   5   6   1         20.38         20.36         2.21 o                         
   6   6   1         46.00         41.10         3.34 o                         
   7   6   1         82.72         42.84         3.38 o                         
   8   6   1        169.52        158.35         6.34 o                         
   9   6   1         99.82         76.56         5.15 o                         
  10   6   1        118.40        108.37         6.24 o                         
  11   6   1        287.23        295.32        13.91 o                         
  12   6   1         98.87        126.68         6.26 o                         
  13   6   1         36.73         34.50         3.47 o                         
  14   6   1          8.54          1.90         2.14 o                         
  15   6   1        115.93        109.10         6.03 o                         
  16   6   1          1.48          3.59         2.94 o                         
 -15   7   1          4.78          3.56         2.24 o                         
 -14   7   1          9.84          7.81         2.11 o                         
 -13   7   1         48.00         45.83         4.09 o                         
 -12   7   1        202.49        216.81         7.96 o                         
 -11   7   1         77.84         52.35         4.29 o                         
 -10   7   1        230.72        226.60         8.98 o                         
  -9   7   1        557.00        482.80        14.20 o                         
  -8   7   1        100.14         90.05         5.38 o                         
  -7   7   1        121.48         96.68         5.49 o                         
  -6   7   1          0.20         -0.85         0.93 o                         
  -5   7   1        145.67        132.70         5.07 o                         
  -4   7   1          0.07          0.01         0.93 o                         
  -3   7   1        437.46        478.93        10.21 o                         
  -2   7   1       2073.41       2051.70        26.21 o                         
  -1   7   1        891.76        893.58        16.65 o                         
   0   7   1       1548.93       1568.77        23.63 o                         
   1   7   1        257.40        245.08         8.82 o                         
   2   7   1         67.94         67.13         4.33 o                         
   3   7   1        210.49        204.48         5.67 o                         
   4   7   1        272.21        233.19         6.89 o                         
   5   7   1          6.62          5.52         1.55 o                         
   6   7   1         10.74          1.73         1.72 o                         
   7   7   1        114.25        105.88         9.00 o                         
   8   7   1         14.02          3.86         1.64 o                         
   9   7   1          4.54         10.29         2.38 o                         
  10   7   1        109.17        105.67         6.26 o                         
  11   7   1         93.53         72.21         4.97 o                         
  12   7   1        198.58        205.50         8.02 o                         
  13   7   1         26.60         25.47         4.00 o                         
  14   7   1          3.48          7.02         2.53 o                         
  15   7   1          0.49         -3.50         2.33 o                         
 -13   8   1          0.31          5.38         2.26 o                         
 -12   8   1         20.33         18.35         2.95 o                         
 -11   8   1        199.80        183.14         8.82 o                         
 -10   8   1         22.50         23.78         2.99 o                         
  -9   8   1        144.94        137.53         7.09 o                         
  -8   8   1          0.96          2.65         2.47 o                         
  -7   8   1        145.32        101.66         6.13 o                         
  -6   8   1        170.96        164.50         6.75 o                         
  -5   8   1         56.33         45.41         3.41 o                         
  -4   8   1          6.62          1.82         1.20 o                         
  -3   8   1         13.84          7.70         1.67 o                         
  -2   8   1          1.75          1.91         1.24 o                         
  -1   8   1         19.98         13.73         2.29 o                         
   0   8   1       1044.13       1040.83        19.26 o                         
   1   8   1         46.63         38.19         3.32 o                         
   2   8   1        601.60        640.17        11.94 o                         
   3   8   1         31.96         31.01         3.50 o                         
   4   8   1         62.02         71.44         3.48 o                         
   5   8   1         41.84         28.07         3.17 o                         
   6   8   1          1.40         -1.43         1.38 o                         
   7   8   1         32.55         13.36         2.59 o                         
   8   8   1          2.24         -0.27         1.68 o                         
   9   8   1          2.31          3.50         1.91 o                         
  10   8   1         99.60         78.37         5.82 o                         
  11   8   1        536.65        555.65        16.35 o                         
  12   8   1          0.28         -0.75         2.03 o                         
  13   8   1         60.56         69.82         7.31 o                         
 -11   9   1         25.08         10.51         2.99 o                         
 -10   9   1         15.97          6.39         2.41 o                         
  -9   9   1         58.37         49.42         5.17 o                         
  -8   9   1         79.94         78.78         6.08 o                         
  -7   9   1         69.09         66.01         5.08 o                         
  -6   9   1         32.77         34.95         3.65 o                         
  -5   9   1         62.31         55.49         4.19 o                         
  -4   9   1         35.49         25.68         3.06 o                         
  -3   9   1         35.86         26.67         2.73 o                         
  -2   9   1         30.95         31.02         4.24 o                         
  -1   9   1          1.68          2.20         1.38 o                         
   0   9   1          4.73          0.30         1.37 o                         
   1   9   1          1.07          0.33         1.27 o                         
   2   9   1          3.29          1.31         1.45 o                         
   3   9   1         54.08         47.39         4.58 o                         
   4   9   1         43.00         43.40         3.04 o                         
   5   9   1          9.34          5.28         2.05 o                         
   6   9   1          1.08         -2.59         1.73 o                         
   7   9   1          2.42         -0.90         1.88 o                         
   8   9   1         15.13         13.83         3.13 o                         
   9   9   1        106.88        104.48         7.75 o                         
  10   9   1         28.03         16.96         4.02 o                         
  11   9   1          8.95          9.21         3.58 o                         
  -8  10   1         10.06          0.37         3.74 o                         
  -7  10   1         10.16          5.80         5.05 o                         
  -6  10   1        146.77        158.19         8.83 o                         
  -5  10   1         72.35         86.82         4.85 o                         
  -4  10   1          5.48          4.28         1.60 o                         
  -3  10   1          6.74          1.52         1.89 o                         
  -2  10   1        127.21        133.05         6.40 o                         
  -1  10   1          0.21         -2.15         1.43 o                         
   0  10   1         39.55         36.64         3.54 o                         
   1  10   1        112.55        134.85         5.85 o                         
   2  10   1          1.00         -2.34         1.56 o                         
   3  10   1         98.60        100.32         5.17 o                         
   4  10   1        162.92        190.12         9.49 o                         
   5  10   1          9.09          8.10         2.52 o                         
   6  10   1         44.35         30.98         4.37 o                         
   7  10   1         72.79         81.48         9.71 o                         
 -20   0   2        459.37        458.29        23.07 o                         
 -19   0   2        728.08        775.93        28.75 o                         
 -18   0   2         68.49         79.48         9.30 o                         
 -17   0   2          8.18          0.24         3.56 o                         
 -16   0   2        451.72        443.43        19.11 o                         
 -15   0   2       3607.59       3502.12        70.69 o                         
 -14   0   2          1.17         -1.98         1.59 o                         
 -13   0   2       5583.50       5507.65       118.51 o                         
 -12   0   2         85.84        101.49         7.73 o                         
 -11   0   2       4851.59       4846.60        85.77 o                         
 -10   0   2        283.31        249.44        10.94 o                         
  -9   0   2       1132.93       1280.64        30.17 o                         
  -8   0   2       1602.48       1323.70        23.46 o                         
  -7   0   2        515.01        557.95         9.14 o                         
  -6   0   2       3539.74       3465.96        39.96 o                         
  -5   0   2       4670.49       4563.28        51.31 o                         
  -4   0   2        478.84        432.79         8.16 o                         
  -3   0   2          1.39          2.06         0.45 o                         
  -2   0   2          5.40          1.57         0.33 o                         
   0   0   2       1768.48       1538.96        22.77 o                         
   1   0   2       2520.03       2408.65        38.51 o                         
   2   0   2       1942.17       1840.97        27.74 o                         
   4   0   2       7982.97       7692.26       119.19 o                         
   5   0   2        991.72        944.60        30.82 o                         
   6   0   2       3995.59       4433.28        76.14 o                         
   7   0   2       2601.19       2903.08        50.09 o                         
   8   0   2        953.30        916.88        17.91 o                         
   9   0   2         65.68         69.30         4.63 o                         
  10   0   2       3921.56       3831.04        57.49 o                         
  11   0   2       1367.18       1387.15        30.97 o                         
  12   0   2        142.06        165.69        14.38 o                         
  13   0   2        765.62        726.07        32.30 o                         
  14   0   2         27.23          5.07         3.56 o                         
  15   0   2        173.26        206.26        13.67 o                         
  16   0   2         78.54         74.96         8.84 o                         
  17   0   2        132.67        146.05        13.71 o                         
  18   0   2        827.30        828.53        36.30 o                         
  19   0   2         39.51         26.05         8.03 o                         
 -20   1   2        548.09        579.14        19.41 o                         
 -19   1   2        184.63        210.47        10.31 o                         
 -18   1   2        453.47        455.35        14.68 o                         
 -17   1   2         54.39         57.09         5.31 o                         
 -16   1   2        925.54        896.41        20.35 o                         
 -15   1   2        210.44        195.61         8.55 o                         
 -14   1   2       1860.50       1926.34        31.69 o                         
 -13   1   2         51.91         53.79         4.36 o                         
 -12   1   2       2799.00       2873.50        40.50 o                         
 -11   1   2        614.80        618.34        11.38 o                         
 -10   1   2       1735.50       1639.51        19.62 o                         
  -9   1   2       1451.38       1721.14        19.31 o                         
  -8   1   2        554.21        608.64         9.09 o                         
  -7   1   2       2138.43       2143.48        22.22 o                         
  -6   1   2       2221.45       2139.93        18.68 o                         
  -5   1   2       1487.47       1516.56        16.21 o                         
  -4   1   2       3153.04       3077.49        27.23 o                         
  -3   1   2        392.89        373.68         4.90 o                         
  -2   1   2       6989.71       6561.21       195.00 o                         
   1   1   2       4928.16       4489.01        40.70 o                         
   2   1   2       7584.33       7468.40        75.72 o                         
   3   1   2       9159.83       8802.11        83.00 o                         
   4   1   2         47.77         47.21         2.16 o                         
   5   1   2       1718.49       1819.17        23.76 o                         
   6   1   2          0.24          4.64         0.81 o                         
   7   1   2       1262.57       1498.86        18.62 o                         
   8   1   2       1680.68       1648.26        20.17 o                         
   9   1   2        887.82        915.88        13.46 o                         
  10   1   2       1453.89       1489.93        26.46 o                         
  11   1   2        225.58        203.88         5.94 o                         
  12   1   2         70.01         60.03         4.81 o                         
  13   1   2        396.58        371.00         9.01 o                         
  14   1   2        192.44        178.04         9.60 o                         
  15   1   2         15.36          6.32         2.58 o                         
  16   1   2        212.41        212.23        11.48 o                         
  17   1   2        269.28        266.80        11.66 o                         
  18   1   2        290.06        306.86        14.85 o                         
  19   1   2         90.40         85.25         8.50 o                         
 -20   2   2        341.89        399.05        20.51 o                         
 -19   2   2        270.99        293.19        12.72 o                         
 -18   2   2        253.66        259.64        10.84 o                         
 -17   2   2         58.87         65.51         6.37 o                         
 -16   2   2        447.65        428.58        13.30 o                         
 -15   2   2        792.51        774.82        13.02 o                         
 -14   2   2         42.06         48.79         3.27 o                         
 -13   2   2       5338.21       5395.88        56.48 o                         
 -12   2   2         26.10         17.82         1.89 o                         
 -11   2   2        780.03        778.57        13.26 o                         
 -10   2   2       1118.28       1070.78        14.75 o                         
  -9   2   2          0.22          4.82         0.71 o                         
  -8   2   2          1.17          2.23         1.14 o                         
  -7   2   2       1654.19       1727.49        18.35 o                         
  -6   2   2         55.18         51.56         2.06 o                         
  -5   2   2       4982.32       4836.01        42.84 o                         
  -4   2   2       2482.29       2385.80        21.39 o                         
  -2   2   2       2296.25       2134.62        26.57 o                         
  -1   2   2          2.00          4.99         0.60 o                         
   0   2   2       2360.56       2306.84        22.68 o                         
   1   2   2         19.24          9.36         1.42 o                         
   2   2   2       1795.97       1746.98        19.67 o                         
   3   2   2       1758.52       1769.64        19.94 o                         
   4   2   2       1107.74       1104.47        16.58 o                         
   5   2   2        601.64        534.80        18.06 o                         
   6   2   2       1725.47       1899.21        28.81 o                         
   7   2   2       1854.20       1811.85        25.55 o                         
   8   2   2        131.01        101.49         3.80 o                         
   9   2   2        441.11        442.27         8.10 o                         
  10   2   2       1471.44       1414.64        20.33 o                         
  11   2   2        292.99        285.34         7.14 o                         
  12   2   2        195.41        195.66         7.83 o                         
  13   2   2        266.54        228.92         7.34 o                         
  14   2   2         77.34         53.47         3.89 o                         
  15   2   2        464.80        497.65        11.99 o                         
  16   2   2         44.24         36.31         5.11 o                         
  17   2   2        666.38        743.31        21.83 o                         
  18   2   2        436.06        448.66        17.96 o                         
 -19   3   2        227.19        247.21        11.79 o                         
 -18   3   2        155.20        164.93         8.77 o                         
 -17   3   2        214.04        225.91         8.25 o                         
 -16   3   2          5.23          2.54         1.94 o                         
 -15   3   2        119.04        112.83         5.38 o                         
 -14   3   2       4576.36       4662.73        53.13 o                         
 -13   3   2          0.08         -0.90         0.81 o                         
 -12   3   2        205.53        199.52         6.60 o                         
 -11   3   2        163.54        157.69         4.58 o                         
 -10   3   2         93.92         99.64         3.19 o                         
  -9   3   2        387.93        346.84         6.62 o                         
  -8   3   2         39.17         37.71         1.91 o                         
  -7   3   2       3210.67       3224.72        29.40 o                         
  -6   3   2       2448.01       2599.32        28.76 o                         
  -5   3   2        490.25        662.60         9.25 o                         
  -4   3   2         48.51         44.54         1.90 o                         
  -3   3   2          0.01          0.79         0.45 o                         
  -2   3   2       9109.59       8832.16        79.38 o                         
  -1   3   2       1050.77       1154.06        19.72 o                         
   0   3   2       5050.45       4763.98        45.04 o                         
   1   3   2         86.31        104.43         3.25 o                         
   2   3   2       3568.54       3699.16        36.25 o                         
   3   3   2       3141.37       3342.84        36.39 o                         
   4   3   2       2400.20       2414.03        32.64 o                         
   5   3   2        138.44         98.19         3.83 o                         
   6   3   2        333.20        314.57         7.71 o                         
   7   3   2        913.19       1140.96        18.49 o                         
   8   3   2          1.52          0.49         0.60 o                         
   9   3   2         36.84         32.15         2.12 o                         
  10   3   2        426.35        436.52         9.59 o                         
  11   3   2       1755.80       1827.26        25.58 o                         
  12   3   2        640.16        613.84        10.74 o                         
  13   3   2         31.03         46.75         4.39 o                         
  14   3   2          5.56          7.39         1.82 o                         
  15   3   2        631.62        630.31        16.21 o                         
  16   3   2       1647.39       1690.05        29.41 o                         
  17   3   2         34.82         33.40         3.86 o                         
  18   3   2         67.72         75.82         7.78 o                         
 -18   4   2        370.51        378.60        13.22 o                         
 -17   4   2         25.70         24.22         4.26 o                         
 -16   4   2        193.06        190.45         6.92 o                         
 -15   4   2         10.09         11.11         2.05 o                         
 -14   4   2         67.13         56.39         3.64 o                         
 -13   4   2       5383.96       5612.42        53.23 o                         
 -12   4   2          9.92          8.08         1.23 o                         
 -11   4   2         19.66         14.48         1.90 o                         
 -10   4   2          1.10          0.67         0.68 o                         
  -9   4   2        214.24        181.78         5.03 o                         
  -8   4   2       1367.26       1332.64        15.79 o                         
  -7   4   2        155.95        156.57         4.07 o                         
  -6   4   2       1294.58       1350.88        15.06 o                         
  -5   4   2        521.71        441.93         7.82 o                         
  -4   4   2        442.65        500.73         8.22 o                         
  -3   4   2       2457.52       2546.27        30.27 o                         
  -2   4   2        544.45        637.49        12.15 o                         
  -1   4   2       2791.16       2867.89        37.46 o                         
   0   4   2          2.88          1.36         0.94 o                         
   1   4   2       3132.11       3245.60        33.43 o                         
   2   4   2       2259.57       2082.70        22.26 o                         
   3   4   2         61.45         44.93         2.80 o                         
   4   4   2         37.20         25.62         2.53 o                         
   5   4   2       2007.23       1930.64        23.32 o                         
   6   4   2        489.53        649.47        11.25 o                         
   7   4   2        120.72         99.28         4.59 o                         
   8   4   2         17.12         24.56         3.01 o                         
   9   4   2       1328.34       1299.74        21.68 o                         
  10   4   2       2221.59       2275.64        34.56 o                         
  11   4   2        347.32        328.62         9.18 o                         
  12   4   2          0.12          0.43         1.31 o                         
  13   4   2          0.45          0.59         1.27 o                         
  14   4   2        262.80        249.66         5.65 o                         
  15   4   2       1457.06       1427.40        24.30 o                         
  16   4   2          0.05         -1.14         1.37 o                         
  17   4   2        376.80        398.76        16.49 o                         
 -18   5   2          1.09         -0.29         1.95 o                         
 -17   5   2        667.68        670.99        14.60 o                         
 -16   5   2         72.89         75.92         4.40 o                         
 -15   5   2        237.22        247.60         6.64 o                         
 -14   5   2        569.10        613.01        10.50 o                         
 -13   5   2         28.43         26.47         2.30 o                         
 -12   5   2       1258.96       1289.63        17.28 o                         
 -11   5   2         29.15         24.46         2.07 o                         
 -10   5   2        542.29        552.44        10.08 o                         
  -9   5   2        737.66        726.35        13.19 o                         
  -8   5   2         21.77         20.23         1.74 o                         
  -7   5   2        675.60        674.73        11.14 o                         
  -6   5   2         75.08         97.57         3.89 o                         
  -5   5   2        597.68        587.26         9.71 o                         
  -4   5   2        425.48        449.04         8.38 o                         
  -3   5   2        544.79        587.89         9.98 o                         
  -2   5   2       2441.83       2457.54        27.51 o                         
  -1   5   2        491.72        504.42         9.24 o                         
   0   5   2        197.55        157.52         4.82 o                         
   1   5   2        278.26        308.76         6.94 o                         
   2   5   2        449.48        483.74         8.94 o                         
   3   5   2        514.73        542.94         9.49 o                         
   4   5   2        354.45        363.64         8.79 o                         
   5   5   2        129.94        143.22         5.86 o                         
   6   5   2       1827.00       1734.85        24.24 o                         
   7   5   2         96.11         98.40         5.10 o                         
   8   5   2        936.85        917.07        17.62 o                         
   9   5   2        302.07        315.21         8.87 o                         
  10   5   2        108.56        125.85         5.82 o                         
  11   5   2        214.74        238.78        11.83 o                         
  12   5   2        105.68         88.76         5.16 o                         
  13   5   2         53.77         46.37         6.56 o                         
  14   5   2        731.12        752.90        15.59 o                         
  15   5   2         76.21         69.66         5.81 o                         
  16   5   2        258.76        244.01        12.77 o                         
  17   5   2          0.79         -2.49         2.39 o                         
 -17   6   2         66.54         65.67         7.81 o                         
 -16   6   2        511.43        522.76        11.53 o                         
 -15   6   2        229.80        241.87         8.34 o                         
 -14   6   2        211.94        222.16         7.10 o                         
 -13   6   2        519.82        518.95        11.22 o                         
 -12   6   2         63.09         69.35         4.56 o                         
 -11   6   2        249.90        236.23         7.93 o                         
 -10   6   2        216.70        220.91         7.41 o                         
  -9   6   2        317.41        361.16         9.83 o                         
  -8   6   2        641.83        660.34        11.62 o                         
  -7   6   2        360.39        352.31         7.92 o                         
  -6   6   2       1192.07       1198.18        17.21 o                         
  -5   6   2        107.13        105.71         5.10 o                         
  -4   6   2         59.93         59.65         3.33 o                         
  -3   6   2        246.80        238.53         6.64 o                         
  -2   6   2          1.99          1.52         0.78 o                         
  -1   6   2       1745.46       1763.79        20.49 o                         
   0   6   2         52.64         37.28         3.83 o                         
   1   6   2       1259.97       1294.96        18.22 o                         
   2   6   2        397.05        399.45         9.05 o                         
   3   6   2        343.40        340.68         7.78 o                         
   4   6   2         58.43         70.86         4.49 o                         
   5   6   2        809.26        813.08        16.50 o                         
   6   6   2         53.97         49.68         3.67 o                         
   7   6   2       1379.04       1332.67        21.55 o                         
   8   6   2          9.14          4.49         1.47 o                         
   9   6   2        795.43        777.69        17.57 o                         
  10   6   2        342.47        345.37        11.44 o                         
  11   6   2         29.05         22.16         4.49 o                         
  12   6   2         35.66         42.35         6.06 o                         
  13   6   2        140.35        126.36         6.68 o                         
  14   6   2         69.06         69.74         5.27 o                         
  15   6   2         90.58         86.48         6.68 o                         
 -15   7   2        144.08        150.23         6.39 o                         
 -14   7   2        267.59        280.92         9.36 o                         
 -13   7   2         34.62         30.44         4.30 o                         
 -12   7   2        834.19        805.47        16.07 o                         
 -11   7   2        215.20        182.36         7.12 o                         
 -10   7   2         28.16         37.59         3.53 o                         
  -9   7   2        365.88        422.21        11.86 o                         
  -8   7   2        483.60        464.25        13.04 o                         
  -7   7   2       1812.18       1866.70        29.01 o                         
  -6   7   2         14.60          7.31         1.78 o                         
  -5   7   2        537.86        507.05        10.71 o                         
  -4   7   2        673.75        681.85        13.25 o                         
  -3   7   2        791.31        762.52        13.64 o                         
  -2   7   2        117.35        126.11         4.82 o                         
  -1   7   2        323.69        315.64         7.86 o                         
   0   7   2       3673.63       3635.05        70.12 o                         
   1   7   2       1549.35       1535.94        26.16 o                         
   2   7   2         31.91         24.70         2.65 o                         
   3   7   2         18.34         18.46         1.84 o                         
   4   7   2       1122.94       1155.32        20.10 o                         
   5   7   2          5.47          5.74         2.16 o                         
   6   7   2        472.76        502.89        13.52 o                         
   7   7   2          0.97         -0.20         1.51 o                         
   8   7   2        993.48        917.41        19.33 o                         
   9   7   2        559.53        528.06        14.19 o                         
  10   7   2          0.08          1.16         1.52 o                         
  11   7   2         23.39         22.88         3.62 o                         
  12   7   2         36.97         48.01         4.49 o                         
  13   7   2         27.77         23.70         3.44 o                         
  14   7   2        553.70        574.05        16.54 o                         
 -14   8   2         11.95          8.74         2.51 o                         
 -13   8   2         11.35          4.16         2.43 o                         
 -12   8   2          1.56          3.21         1.92 o                         
 -11   8   2        351.93        367.73        12.51 o                         
 -10   8   2        200.50        186.76         7.32 o                         
  -9   8   2        114.17        105.69         5.83 o                         
  -8   8   2        125.88        149.56         6.88 o                         
  -7   8   2         31.04         22.41         2.49 o                         
  -6   8   2        939.30        944.75        15.60 o                         
  -5   8   2        166.35        135.81         5.52 o                         
  -4   8   2         23.37         24.82         2.55 o                         
  -3   8   2        193.76        190.39         6.40 o                         
  -2   8   2          2.47          0.73         1.26 o                         
  -1   8   2       1220.84       1243.50        18.90 o                         
   0   8   2         16.69          8.53         1.86 o                         
   1   8   2        502.64        496.22        11.32 o                         
   2   8   2        550.43        547.82        11.83 o                         
   3   8   2         11.67          6.52         1.37 o                         
   4   8   2         83.07         89.21         6.61 o                         
   5   8   2         63.83         81.59         5.39 o                         
   6   8   2         49.40         41.52         4.04 o                         
   7   8   2        527.84        516.49        15.43 o                         
   8   8   2        199.34        213.68         8.96 o                         
   9   8   2        285.47        259.88         9.77 o                         
  10   8   2         19.76         14.12         2.77 o                         
  11   8   2          2.77          6.21         2.69 o                         
  12   8   2         25.16         29.99         4.14 o                         
 -11   9   2        108.71        102.36         7.20 o                         
 -10   9   2         39.25         39.09         5.00 o                         
  -9   9   2        569.59        572.43        15.55 o                         
  -8   9   2         66.71         66.28         4.94 o                         
  -7   9   2        170.58        192.01         8.71 o                         
  -6   9   2         22.18         13.50         2.19 o                         
  -5   9   2        209.37        207.52         7.22 o                         
  -4   9   2        522.15        545.68        12.26 o                         
  -3   9   2          4.07          2.92         1.49 o                         
  -2   9   2       1197.75       1214.17        19.20 o                         
  -1   9   2        194.53        200.76         7.10 o                         
   0   9   2        151.23        166.44         6.40 o                         
   1   9   2        384.15        419.03        11.42 o                         
   2   9   2        203.90        187.24         6.51 o                         
   3   9   2         55.66         53.65         3.44 o                         
   4   9   2         60.29         72.33         5.28 o                         
   5   9   2         44.05         30.21         4.71 o                         
   6   9   2        370.84        388.78        12.22 o                         
   7   9   2          2.46         -3.07         2.32 o                         
   8   9   2        211.76        221.50        10.70 o                         
   9   9   2          5.72         -0.76         3.39 o                         
  10   9   2          9.05         -0.65         4.32 o                         
  -8  10   2        421.60        496.52        16.53 o                         
  -7  10   2          2.07         -3.56         2.50 o                         
  -6  10   2        109.14         79.82         5.44 o                         
  -5  10   2        312.39        345.58        10.88 o                         
  -4  10   2         19.92         15.37         2.43 o                         
  -3  10   2         43.35         21.07         2.76 o                         
  -2  10   2          2.21          2.21         1.96 o                         
  -1  10   2        585.19        597.79        13.55 o                         
   0  10   2          9.03          6.71         2.19 o                         
   1  10   2        390.44        396.65        10.21 o                         
   2  10   2        221.32        242.18         7.76 o                         
   3  10   2         26.67         30.27         3.19 o                         
   4  10   2        120.29        140.28         8.42 o                         
   5  10   2         28.78         26.64         3.78 o                         
   6  10   2         24.42         31.46         4.54 o                         
   7  10   2         65.33         84.63         8.55 o                         
 -20   1   3          2.12          1.54         3.42 o                         
 -19   1   3        247.46        233.29        11.26 o                         
 -18   1   3         10.44          6.41         2.94 o                         
 -17   1   3         31.43         15.77         2.82 o                         
 -16   1   3        162.19        158.17         7.91 o                         
 -15   1   3         18.31          8.45         2.16 o                         
 -14   1   3         37.69         30.46         3.48 o                         
 -13   1   3         47.18         46.04         4.06 o                         
 -12   1   3         31.91         25.19         2.59 o                         
 -11   1   3          3.79          7.15         0.88 o                         
 -10   1   3         49.07         51.90         2.60 o                         
  -9   1   3         79.16         85.78         3.01 o                         
  -8   1   3        362.80        381.03         5.65 o                         
  -7   1   3        294.38        289.05         4.83 o                         
  -6   1   3         42.39         37.05         1.49 o                         
  -5   1   3        138.78        139.51         2.52 o                         
  -4   1   3        359.65        346.44         4.25 o                         
  -3   1   3       1579.44       1504.22        14.64 o                         
  -2   1   3        658.87        618.08        10.80 o                         
  -1   1   3        491.94        476.66         6.33 o                         
   0   1   3         39.27         37.32         1.59 o                         
   1   1   3       3573.52       3315.87        49.93 o                         
   2   1   3          4.45          4.32         0.73 o                         
   3   1   3         82.82         87.33         3.04 o                         
   4   1   3         11.12         11.60         1.27 o                         
   5   1   3        376.89        326.17         7.00 o                         
   6   1   3        118.86        120.35         4.27 o                         
   7   1   3        153.54        158.47         5.14 o                         
   8   1   3        204.73        231.09         5.75 o                         
   9   1   3        154.04        132.52         4.42 o                         
  10   1   3          6.56          7.07         1.14 o                         
  11   1   3         42.53         50.41         3.82 o                         
  12   1   3        446.17        438.84         8.67 o                         
  13   1   3        250.00        225.67         6.85 o                         
  14   1   3         44.60         42.54         3.40 o                         
  15   1   3         13.29          7.79         2.64 o                         
  16   1   3         32.70         18.76         3.72 o                         
  17   1   3         56.60         50.23         6.76 o                         
  18   1   3         14.05          4.97         3.29 o                         
 -20   2   3         12.66          9.19         3.11 o                         
 -19   2   3          4.52          2.26         2.37 o                         
 -18   2   3          0.89         -0.86         2.47 o                         
 -17   2   3         52.08         49.50         4.98 o                         
 -16   2   3         20.59         13.43         2.45 o                         
 -15   2   3          1.53          1.60         0.92 o                         
 -14   2   3        341.75        330.79         7.67 o                         
 -13   2   3        581.00        599.44        11.16 o                         
 -12   2   3         35.61         39.96         2.96 o                         
 -11   2   3         32.55         37.37         2.24 o                         
 -10   2   3         33.53         26.51         1.66 o                         
  -9   2   3        431.55        440.77         7.19 o                         
  -8   2   3          1.77          3.80         0.63 o                         
  -7   2   3          0.67          0.63         0.38 o                         
  -6   2   3        361.09        368.94         5.26 o                         
  -5   2   3          2.10          0.60         0.58 o                         
  -4   2   3        637.97        646.50         9.00 o                         
  -3   2   3          5.97          3.50         0.51 o                         
  -2   2   3       1231.85       1285.03        14.26 o                         
  -1   2   3       1842.75       1821.76        18.10 o                         
   0   2   3         11.03          5.36         0.69 o                         
   1   2   3         44.87         38.58         1.94 o                         
   2   2   3       1039.47        986.50        11.94 o                         
   3   2   3         78.83        104.53         3.27 o                         
   4   2   3         40.29         36.72         2.12 o                         
   5   2   3         11.62         15.03         1.71 o                         
   6   2   3        142.51        137.67         4.15 o                         
   7   2   3         32.66         38.39         2.56 o                         
   8   2   3         48.29         64.62         3.24 o                         
   9   2   3        381.83        389.14         9.23 o                         
  10   2   3       1391.45       1343.36        18.88 o                         
  11   2   3        357.45        360.91         7.29 o                         
  12   2   3        228.01        218.90         7.11 o                         
  13   2   3         97.05         79.78         5.78 o                         
  14   2   3         39.94         34.76         3.17 o                         
  15   2   3        104.17         88.85         5.62 o                         
  16   2   3        115.46        127.38         6.95 o                         
  17   2   3         50.00         27.13         6.00 o                         
  18   2   3        363.99        423.89        25.97 o                         
 -19   3   3         13.71          9.75         4.47 o                         
 -18   3   3          3.00          0.70         2.02 o                         
 -17   3   3          6.89          7.37         1.55 o                         
 -16   3   3        115.69        116.88         5.11 o                         
 -15   3   3       1160.14       1219.80        20.79 o                         
 -14   3   3         16.18         13.49         1.78 o                         
 -13   3   3       1121.50       1186.54        17.35 o                         
 -12   3   3        212.55        247.60         5.48 o                         
 -11   3   3         18.94         22.68         1.91 o                         
 -10   3   3         66.65         71.81         2.54 o                         
  -9   3   3         47.14         63.09         2.54 o                         
  -8   3   3        236.90        256.44         4.84 o                         
  -7   3   3        134.09        125.82         3.33 o                         
  -6   3   3        567.61        597.35         8.03 o                         
  -5   3   3          0.44          0.62         0.40 o                         
  -4   3   3        332.22        307.20         4.94 o                         
  -3   3   3       2122.03       2236.42        22.02 o                         
  -2   3   3          0.41          0.21         0.60 o                         
  -1   3   3       1113.20       1176.35        13.53 o                         
   0   3   3         15.00         24.98         1.57 o                         
   1   3   3          0.43         -0.30         0.46 o                         
   2   3   3        143.90        134.62         3.58 o                         
   3   3   3       1533.22       1686.82        17.92 o                         
   4   3   3        174.59        171.38         5.52 o                         
   5   3   3        622.78        559.76        13.28 o                         
   6   3   3       1274.92       1206.51        18.57 o                         
   7   3   3          5.63          9.96         1.23 o                         
   8   3   3          1.04          1.37         0.82 o                         
   9   3   3         30.94         21.15         1.89 o                         
  10   3   3        496.42        481.35         8.24 o                         
  11   3   3         81.56         87.22         4.94 o                         
  12   3   3          1.86          1.29         1.16 o                         
  13   3   3         31.83         33.40         3.19 o                         
  14   3   3          3.27          1.23         1.54 o                         
  15   3   3         12.73         10.49         2.76 o                         
  16   3   3          5.80          0.34         2.24 o                         
  17   3   3         18.05         10.52         2.50 o                         
  18   3   3         11.49         10.83         3.28 o                         
 -19   4   3         35.86         42.88         7.27 o                         
 -18   4   3          2.53          1.71         2.32 o                         
 -17   4   3          4.93          1.29         1.92 o                         
 -16   4   3         10.74         12.69         1.93 o                         
 -15   4   3        174.06        171.01         6.35 o                         
 -14   4   3         88.87         85.73         4.81 o                         
 -13   4   3        406.89        402.73         7.82 o                         
 -12   4   3         62.99         61.63         2.86 o                         
 -11   4   3       2087.85       2037.42        21.63 o                         
 -10   4   3          6.44          9.76         1.15 o                         
  -9   4   3         11.69          6.21         0.89 o                         
  -8   4   3        148.06        147.14         4.23 o                         
  -7   4   3          6.92         13.79         1.33 o                         
  -6   4   3          1.39          3.25         0.69 o                         
  -5   4   3        195.68        198.07         4.49 o                         
  -4   4   3        261.27        242.28         5.15 o                         
  -3   4   3        965.34       1104.45        14.34 o                         
  -2   4   3       2164.01       2381.09        24.51 o                         
  -1   4   3        350.64        380.44         6.92 o                         
   0   4   3       1003.96       1131.87        14.37 o                         
   1   4   3        612.61        577.38         9.51 o                         
   2   4   3        194.21        118.53         3.82 o                         
   3   4   3        148.52        152.31         5.15 o                         
   4   4   3        356.60        321.96         7.90 o                         
   5   4   3        490.00        541.96        11.76 o                         
   6   4   3       1652.72       1905.15        27.02 o                         
   7   4   3         51.03         93.08         4.46 o                         
   8   4   3       1028.43       1112.28        17.70 o                         
   9   4   3        561.85        555.91        13.14 o                         
  10   4   3          8.88         12.24         1.92 o                         
  11   4   3          2.45          1.35         1.19 o                         
  12   4   3         87.46         81.03         5.40 o                         
  13   4   3        300.78        286.35         7.29 o                         
  14   4   3        714.80        729.01        11.98 o                         
  15   4   3        577.64        617.71        13.53 o                         
  16   4   3          4.28          7.24         2.80 o                         
  17   4   3         12.73          8.32         2.78 o                         
 -18   5   3         13.18         11.63         2.71 o                         
 -17   5   3          4.57          6.16         1.82 o                         
 -16   5   3         10.34          9.74         1.85 o                         
 -15   5   3          3.39          3.50         1.33 o                         
 -14   5   3        157.87        154.36         4.75 o                         
 -13   5   3         26.32         24.68         2.28 o                         
 -12   5   3       1228.82       1285.98        16.52 o                         
 -11   5   3        310.73        305.67         7.17 o                         
 -10   5   3        256.63        234.12         5.51 o                         
  -9   5   3        785.88        763.49        11.93 o                         
  -8   5   3        243.32        252.14         5.39 o                         
  -7   5   3         41.27         50.79         2.72 o                         
  -6   5   3         97.55        101.04         3.74 o                         
  -5   5   3         73.44         50.96         2.56 o                         
  -4   5   3         46.31         51.06         2.67 o                         
  -3   5   3       1105.47       1081.25        14.53 o                         
  -2   5   3        265.68        240.80         6.17 o                         
  -1   5   3          0.14          0.32         0.62 o                         
   0   5   3        150.10        124.87         4.33 o                         
   1   5   3         52.43         55.35         2.96 o                         
   2   5   3         38.25         41.25         2.55 o                         
   3   5   3        482.87        590.32        10.90 o                         
   4   5   3          3.01          1.10         0.90 o                         
   5   5   3        299.17        309.90         8.67 o                         
   6   5   3          9.51         10.15         1.65 o                         
   7   5   3         22.62         12.40         1.65 o                         
   8   5   3        241.83        227.26         7.44 o                         
   9   5   3        132.88        124.94         6.25 o                         
  10   5   3         92.88         95.82         6.17 o                         
  11   5   3         34.98         44.37         4.97 o                         
  12   5   3          5.95          6.14         2.06 o                         
  13   5   3         34.44         36.29         4.12 o                         
  14   5   3          3.21          4.78         1.64 o                         
  15   5   3        229.05        251.02         8.40 o                         
  16   5   3          8.58          3.14         2.83 o                         
 -17   6   3         75.92         75.23         9.18 o                         
 -16   6   3          2.74          3.38         1.29 o                         
 -15   6   3          3.35          5.89         1.95 o                         
 -14   6   3          5.99          5.81         1.44 o                         
 -13   6   3         83.04         87.98         4.10 o                         
 -12   6   3        146.41        132.48         5.75 o                         
 -11   6   3         21.09         13.63         2.01 o                         
 -10   6   3         24.07         22.66         2.20 o                         
  -9   6   3        622.74        586.42        10.89 o                         
  -8   6   3          7.69          5.79         1.17 o                         
  -7   6   3         25.45         23.20         1.98 o                         
  -6   6   3          4.87         10.22         1.29 o                         
  -5   6   3         65.08         64.52         3.17 o                         
  -4   6   3        394.61        401.11         9.64 o                         
  -3   6   3        479.14        492.98         9.28 o                         
  -2   6   3          0.54         -0.22         0.66 o                         
  -1   6   3         70.10         70.28         3.43 o                         
   0   6   3         91.06         87.94         3.79 o                         
   1   6   3        645.88        577.27        10.95 o                         
   2   6   3        401.08        395.76         8.68 o                         
   3   6   3        238.98        242.09         6.41 o                         
   4   6   3        103.23        108.24         5.19 o                         
   5   6   3         31.05         15.56         2.67 o                         
   6   6   3         20.77         13.87         2.28 o                         
   7   6   3         22.36         10.37         1.88 o                         
   8   6   3        179.59        177.97         7.69 o                         
   9   6   3          5.83          2.63         1.36 o                         
  10   6   3         15.27         17.73         2.83 o                         
  11   6   3         65.70         68.93         5.23 o                         
  12   6   3         23.45         11.88         3.03 o                         
  13   6   3         64.65         78.90         5.33 o                         
  14   6   3         54.63         52.16         6.58 o                         
  15   6   3          6.38          8.49         2.59 o                         
 -15   7   3         26.56         31.26         4.03 o                         
 -14   7   3         26.12         30.97         2.81 o                         
 -13   7   3         15.17         10.11         2.48 o                         
 -12   7   3          9.27         11.67         1.95 o                         
 -11   7   3         99.86         82.85         4.76 o                         
 -10   7   3         17.28          9.00         1.83 o                         
  -9   7   3         31.23         22.24         2.74 o                         
  -8   7   3          6.06          5.39         1.39 o                         
  -7   7   3        422.94        312.18         8.68 o                         
  -6   7   3        102.43         75.70         3.86 o                         
  -5   7   3          2.37         -0.02         0.87 o                         
  -4   7   3          2.72          2.88         0.98 o                         
  -3   7   3          0.96          1.47         0.91 o                         
  -2   7   3         56.29         54.66         3.28 o                         
  -1   7   3        757.66        760.29        12.95 o                         
   0   7   3       1172.62       1148.52        16.83 o                         
   1   7   3        504.95        499.12        11.34 o                         
   2   7   3       3843.80       4078.36        42.72 o                         
   3   7   3        883.11        911.87        15.14 o                         
   4   7   3          5.82          4.90         1.53 o                         
   5   7   3          6.69          4.76         2.13 o                         
   6   7   3        131.61        103.15         6.43 o                         
   7   7   3          6.81          9.73         2.22 o                         
   8   7   3          4.17          3.90         1.69 o                         
   9   7   3        309.96        300.83        10.90 o                         
  10   7   3         16.63         16.93         2.64 o                         
  11   7   3        247.69        212.69         9.00 o                         
  12   7   3         20.98         13.29         2.80 o                         
  13   7   3         71.82         79.80         6.94 o                         
  14   7   3         16.96         17.12         3.52 o                         
 -14   8   3         94.96        100.86         6.10 o                         
 -13   8   3         51.82         52.14         4.40 o                         
 -12   8   3          1.83         -1.90         1.78 o                         
 -11   8   3        109.29         93.21         5.68 o                         
 -10   8   3        119.25        111.19         5.60 o                         
  -9   8   3         53.31         43.17         4.24 o                         
  -8   8   3         55.08         46.59         3.54 o                         
  -7   8   3         33.84         17.63         2.31 o                         
  -6   8   3         35.92         33.22         3.37 o                         
  -5   8   3         12.80         12.85         1.80 o                         
  -4   8   3        639.09        667.25        12.67 o                         
  -3   8   3        280.04        271.19         7.80 o                         
  -2   8   3        140.38        141.03         5.73 o                         
  -1   8   3         42.53         38.10         3.17 o                         
   0   8   3        360.78        365.63         9.21 o                         
   1   8   3        323.60        310.90         8.50 o                         
   2   8   3          4.57          2.06         1.24 o                         
   3   8   3         15.98         15.27         1.86 o                         
   4   8   3        297.32        274.21         9.52 o                         
   5   8   3        266.70        233.12         9.53 o                         
   6   8   3        163.78        129.79         7.07 o                         
   7   8   3          5.29          8.40         2.36 o                         
   8   8   3         40.73         27.93         3.46 o                         
   9   8   3         94.81         93.69         6.11 o                         
  10   8   3         31.21         23.50         3.57 o                         
  11   8   3          6.57         14.64         4.30 o                         
  12   8   3          6.76          5.83         3.50 o                         
 -11   9   3          0.67         -2.16         2.28 o                         
 -10   9   3         29.53         26.05         5.18 o                         
  -9   9   3         53.88         44.49         4.54 o                         
  -8   9   3          0.00         -0.69         1.84 o                         
  -7   9   3         71.05         53.03         4.73 o                         
  -6   9   3         17.00         10.00         2.15 o                         
  -5   9   3         29.72         25.42         2.73 o                         
  -4   9   3         87.93         79.89         4.69 o                         
  -3   9   3         90.73         92.48         4.96 o                         
  -2   9   3          0.26         -1.81         1.21 o                         
  -1   9   3          0.77          0.66         1.32 o                         
   0   9   3         63.30         55.29         5.29 o                         
   1   9   3         21.11         14.42         2.16 o                         
   2   9   3        147.93        149.93         6.32 o                         
   3   9   3         47.51         49.99         3.59 o                         
   4   9   3        290.91        309.75        10.72 o                         
   5   9   3        239.54        241.81         9.93 o                         
   6   9   3          3.40          6.43         2.18 o                         
   7   9   3         64.72         48.09         6.60 o                         
   8   9   3          0.13         -2.11         3.21 o                         
   9   9   3          5.79          1.38         2.88 o                         
  10   9   3         41.60         45.88         7.01 o                         
  -8  10   3          4.59          3.43         2.95 o                         
  -7  10   3        215.35        256.97         9.12 o                         
  -6  10   3          0.43         -2.92         1.95 o                         
  -5  10   3         13.76         11.32         2.55 o                         
  -4  10   3         40.88         46.88         4.56 o                         
  -3  10   3        240.27        276.81         8.66 o                         
  -2  10   3        173.31        208.01         8.12 o                         
  -1  10   3        136.36        147.51         6.73 o                         
   0  10   3         20.49         17.10         2.53 o                         
   1  10   3         73.21         79.93         5.37 o                         
   2  10   3          6.54          2.09         3.31 o                         
   3  10   3        197.86        209.35         9.87 o                         
   4  10   3          0.47         -2.37         2.20 o                         
   5  10   3         53.51         44.36         5.66 o                         
   6  10   3        180.18        219.69        12.50 o                         
 -20   0   4          0.07          1.75         3.53 o                         
 -19   0   4        130.95        137.80        11.46 o                         
 -18   0   4         26.15         27.62         5.27 o                         
 -17   0   4        154.67        175.15        12.11 o                         
 -16   0   4       2299.05       2199.88        50.58 o                         
 -15   0   4       1090.17       1028.76        40.90 o                         
 -14   0   4        195.50        212.87        11.68 o                         
 -13   0   4         24.78         23.59         2.39 o                         
 -12   0   4        771.74        875.15        18.61 o                         
 -11   0   4       2220.72       2163.52        28.76 o                         
 -10   0   4       1851.76       2001.85        26.81 o                         
  -9   0   4        315.78        440.06         9.89 o                         
  -8   0   4       2856.57       3074.13        56.55 o                         
  -7   0   4      13692.73      14601.08       192.66 o                         
  -6   0   4         92.14        154.32         4.77 o                         
  -5   0   4         63.40         52.45         2.26 o                         
  -4   0   4      13825.18      13748.52       362.20 o                         
  -1   0   4       2573.84       2496.43        29.89 o                         
   1   0   4       7387.18       7267.62        88.97 o                         
   3   0   4       4685.50       4892.81        69.70 o                         
   4   0   4       2589.50       2618.09        53.09 o                         
   5   0   4       2346.93       2207.51        43.15 o                         
   6   0   4       2248.23       2625.46        48.76 o                         
   7   0   4         16.42          3.16         2.03 o                         
   8   0   4        335.05        319.08        11.55 o                         
   9   0   4        419.93        451.57        14.40 o                         
  10   0   4        440.77        390.92        11.97 o                         
  11   0   4        369.34        383.90        11.93 o                         
  12   0   4       1109.46       1078.36        23.07 o                         
  13   0   4        292.19        293.49        10.16 o                         
  14   0   4       1171.10       1190.18        34.40 o                         
  15   0   4        370.59        313.96        23.05 o                         
  16   0   4        120.65        111.61        17.19 o                         
  17   0   4        538.25        494.13        40.60 o                         
  18   0   4         86.52         98.34        13.37 o                         
 -20   1   4        321.41        327.14        12.54 o                         
 -19   1   4         63.30         57.57         5.57 o                         
 -18   1   4         79.11         83.60         6.82 o                         
 -17   1   4         55.58         51.38         4.88 o                         
 -16   1   4        918.46        912.29        20.05 o                         
 -15   1   4        922.54        862.45        18.71 o                         
 -14   1   4        485.83        476.37        13.16 o                         
 -13   1   4        694.74        680.14        10.42 o                         
 -12   1   4          0.11         -0.58         0.60 o                         
 -11   1   4        579.74        586.92        10.18 o                         
 -10   1   4       2392.56       2496.24        25.11 o                         
  -9   1   4        469.01        539.00         7.54 o                         
  -8   1   4       1912.54       1883.51        19.66 o                         
  -7   1   4       2365.53       2409.71        22.06 o                         
  -6   1   4        981.52       1097.85        10.60 o                         
  -5   1   4       1834.31       1877.36        17.05 o                         
  -4   1   4         20.34         25.99         1.17 o                         
  -3   1   4       1744.16       1709.60        18.51 o                         
  -2   1   4       2009.50       2006.34        21.30 o                         
  -1   1   4       1052.39       1070.64        12.67 o                         
   0   1   4       6460.48       6239.50        80.18 o                         
   1   1   4          3.20          3.77         0.83 o                         
   2   1   4       1106.42       1116.43        13.52 o                         
   3   1   4       6189.21       6208.09        65.62 o                         
   4   1   4        284.89        277.52         7.49 o                         
   5   1   4         80.13        113.44         3.92 o                         
   6   1   4          0.31          3.33         0.86 o                         
   7   1   4        458.27        499.58        10.69 o                         
   8   1   4        647.89        566.29        11.61 o                         
   9   1   4        123.40        127.31         5.69 o                         
  10   1   4        368.96        363.99         8.55 o                         
  11   1   4        274.25        253.94         6.93 o                         
  12   1   4        225.00        236.23         6.67 o                         
  13   1   4       3430.69       3197.03        46.72 o                         
  14   1   4        297.99        244.90         7.73 o                         
  15   1   4        260.49        253.03         9.61 o                         
  16   1   4         80.03         78.15         8.35 o                         
  17   1   4         11.46          4.00         3.04 o                         
  18   1   4        295.90        296.65        17.84 o                         
 -20   2   4         26.49         19.21         3.65 o                         
 -19   2   4        138.60        130.25         7.98 o                         
 -18   2   4        292.83        334.99        11.95 o                         
 -17   2   4        205.38        220.17         9.53 o                         
 -16   2   4        548.55        547.41        10.47 o                         
 -15   2   4        496.49        503.19        10.15 o                         
 -14   2   4       1694.69       1690.54        22.32 o                         
 -13   2   4        190.54        178.33         5.63 o                         
 -12   2   4        208.04        183.56         4.56 o                         
 -11   2   4        846.91        837.57        11.14 o                         
 -10   2   4         14.08         13.49         1.16 o                         
  -9   2   4       1268.59       1276.31        14.41 o                         
  -8   2   4       1550.51       1543.99        15.44 o                         
  -7   2   4       1641.62       1769.05        21.27 o                         
  -6   2   4       2663.28       2607.54        34.75 o                         
  -5   2   4          5.40          8.80         0.95 o                         
  -4   2   4        235.59        218.32         4.32 o                         
  -3   2   4        266.08        266.28         4.79 o                         
  -2   2   4          0.49          0.61         0.38 o                         
  -1   2   4        961.22        853.18        10.10 o                         
   0   2   4       3287.69       3190.27        31.63 o                         
   1   2   4        265.99        294.64         5.64 o                         
   2   2   4       1152.08       1176.77        14.36 o                         
   3   2   4          5.45          0.26         0.46 o                         
   4   2   4        444.37        449.27         8.37 o                         
   5   2   4       1812.23       1948.30        23.68 o                         
   6   2   4       1066.82       1019.54        14.88 o                         
   7   2   4        193.22        175.88         5.21 o                         
   8   2   4        186.34        178.18         5.35 o                         
   9   2   4          3.21          2.07         0.86 o                         
  10   2   4         74.83         59.03         3.56 o                         
  11   2   4         66.84         66.10         4.22 o                         
  12   2   4       1976.12       1917.99        28.20 o                         
  13   2   4         52.36         47.25         3.55 o                         
  14   2   4        105.42         90.81         7.19 o                         
  15   2   4        698.31        680.85        14.88 o                         
  16   2   4        153.37        132.24         6.22 o                         
  17   2   4          1.63         10.44         5.08 o                         
 -19   3   4         14.26          6.97         2.86 o                         
 -18   3   4        205.22        195.44         6.41 o                         
 -17   3   4        423.22        434.63        11.26 o                         
 -16   3   4          0.31         -0.05         1.08 o                         
 -15   3   4        569.85        564.97        14.37 o                         
 -14   3   4        340.24        357.78         8.49 o                         
 -13   3   4       4953.83       4874.39        44.35 o                         
 -12   3   4          2.69          0.69         0.66 o                         
 -11   3   4        837.56        843.69        11.50 o                         
 -10   3   4       3136.17       3147.72        31.56 o                         
  -9   3   4          1.72          0.79         0.67 o                         
  -8   3   4       1745.31       1883.64        21.11 o                         
  -7   3   4         19.20         17.27         1.53 o                         
  -6   3   4        880.45        952.07        12.46 o                         
  -5   3   4       1523.55       1367.96        15.96 o                         
  -4   3   4       3227.20       3309.50        35.57 o                         
  -3   3   4       1261.10       1314.76        15.06 o                         
  -2   3   4         95.88        137.91         3.93 o                         
  -1   3   4        653.95        653.19         9.37 o                         
   0   3   4        984.75       1034.75        12.25 o                         
   1   3   4        201.18        169.57         4.19 o                         
   2   3   4        146.72        120.03         4.86 o                         
   3   3   4       3061.82       2999.83        31.11 o                         
   4   3   4        811.13        854.08        13.09 o                         
   5   3   4       2929.25       3008.39        35.52 o                         
   6   3   4          0.24          1.49         0.81 o                         
   7   3   4        126.53        141.43         4.66 o                         
   8   3   4          1.61         -0.67         0.72 o                         
   9   3   4         95.17         69.33         3.46 o                         
  10   3   4       1624.18       1594.41        21.84 o                         
  11   3   4       1017.50        977.04        15.63 o                         
  12   3   4          1.69          0.07         0.88 o                         
  13   3   4        135.44        110.99         5.66 o                         
  14   3   4        344.63        355.20         8.83 o                         
  15   3   4        464.53        455.96        13.57 o                         
  16   3   4        125.50        120.72         6.81 o                         
  17   3   4         43.96         37.28         5.71 o                         
 -19   4   4        368.20        390.13        11.95 o                         
 -18   4   4         76.66         77.58         6.01 o                         
 -17   4   4        128.54        145.49         7.48 o                         
 -16   4   4         95.99         99.84         4.71 o                         
 -15   4   4         56.54         62.52         4.10 o                         
 -14   4   4       4048.19       3929.48        53.02 o                         
 -13   4   4        369.83        337.53         6.58 o                         
 -12   4   4        208.95        192.87         4.51 o                         
 -11   4   4         52.55         50.31         2.37 o                         
 -10   4   4        251.30        256.17         6.93 o                         
  -9   4   4       1292.77       1243.12        17.22 o                         
  -8   4   4          3.00         -0.33         0.58 o                         
  -7   4   4       2439.48       2552.20        36.83 o                         
  -6   4   4       2510.32       2537.97        30.26 o                         
  -5   4   4       1584.40       1637.92        18.10 o                         
  -4   4   4        218.24        180.09         4.36 o                         
  -3   4   4        225.41        172.07         4.39 o                         
  -2   4   4        636.93        632.22         9.65 o                         
  -1   4   4        181.06        220.60         5.20 o                         
   0   4   4       2310.21       2496.31        29.84 o                         
   1   4   4        535.48        633.41         9.94 o                         
   2   4   4        108.87         74.15         3.20 o                         
   3   4   4        198.42        252.81         5.92 o                         
   4   4   4       2331.51       2415.94        30.14 o                         
   5   4   4         99.56         95.61         4.76 o                         
   6   4   4        293.43        273.33         8.19 o                         
   7   4   4         84.06         58.21         3.92 o                         
   8   4   4        326.65        353.39        10.91 o                         
   9   4   4        179.30        175.77         6.83 o                         
  10   4   4          0.82         -1.43         0.95 o                         
  11   4   4        220.78        204.09         7.23 o                         
  12   4   4        637.18        636.24        13.01 o                         
  13   4   4         48.41         46.82         4.33 o                         
  14   4   4        516.65        519.85        12.75 o                         
  15   4   4        370.46        358.47         7.59 o                         
  16   4   4        412.24        418.54        11.96 o                         
 -18   5   4        176.93        177.57         6.52 o                         
 -17   5   4        215.14        216.43         6.96 o                         
 -16   5   4         77.43         82.45         4.63 o                         
 -15   5   4        134.95        130.38         4.09 o                         
 -14   5   4         14.83         13.64         3.64 o                         
 -13   5   4       2025.86       2030.82        26.11 o                         
 -12   5   4        447.06        453.43        10.27 o                         
 -11   5   4         23.36         15.40         1.77 o                         
 -10   5   4        416.03        430.42         8.37 o                         
  -9   5   4        344.37        380.13         8.35 o                         
  -8   5   4         96.86        114.12         4.21 o                         
  -7   5   4       1776.35       1754.08        22.39 o                         
  -6   5   4         70.75         40.11         2.49 o                         
  -5   5   4        928.78        824.04        12.00 o                         
  -4   5   4          1.19          1.34         0.73 o                         
  -3   5   4        477.05        463.02         8.43 o                         
  -2   5   4          8.68          4.81         0.97 o                         
  -1   5   4        392.09        360.60         8.35 o                         
   0   5   4         54.01         37.81         2.43 o                         
   1   5   4        497.75        449.35         8.24 o                         
   2   5   4          2.92          1.43         0.72 o                         
   3   5   4        156.00        152.19         4.81 o                         
   4   5   4          0.23          2.12         1.03 o                         
   5   5   4        211.12        195.12         6.77 o                         
   6   5   4          5.05          3.69         1.37 o                         
   7   5   4        117.20        137.31         6.55 o                         
   8   5   4         48.80         47.76         3.74 o                         
   9   5   4         31.71         22.22         2.64 o                         
  10   5   4        465.05        446.21        14.32 o                         
  11   5   4        970.24        991.31        23.62 o                         
  12   5   4          0.06         -1.63         1.69 o                         
  13   5   4        737.35        756.86        17.47 o                         
  14   5   4        452.89        494.67        13.39 o                         
  15   5   4        171.91        167.45         8.11 o                         
  16   5   4         22.83         21.49         6.17 o                         
 -17   6   4        296.08        304.40        12.50 o                         
 -16   6   4        595.88        596.53        13.02 o                         
 -15   6   4         50.76         55.74         4.54 o                         
 -14   6   4        330.62        315.90         8.52 o                         
 -13   6   4         20.55         20.36         2.28 o                         
 -12   6   4        786.50        736.80        18.34 o                         
 -11   6   4        501.64        514.54        12.37 o                         
 -10   6   4        111.56         95.54         4.84 o                         
  -9   6   4        225.33        235.41         5.94 o                         
  -8   6   4        482.01        434.34         8.76 o                         
  -7   6   4          0.02         -0.29         0.67 o                         
  -6   6   4        921.37        929.38        14.12 o                         
  -5   6   4          2.23          0.67         0.72 o                         
  -4   6   4       1561.50       1542.42        19.68 o                         
  -3   6   4        578.92        540.59        10.80 o                         
  -2   6   4          4.08          5.51         1.10 o                         
  -1   6   4         56.91         52.82         3.12 o                         
   0   6   4         78.02         89.39         3.89 o                         
   1   6   4         62.26         63.78         3.36 o                         
   2   6   4        544.01        519.75        10.91 o                         
   3   6   4          0.06         -0.13         1.24 o                         
   4   6   4        578.89        542.51        11.74 o                         
   5   6   4        131.00        132.66         5.74 o                         
   6   6   4          2.74         -1.58         1.05 o                         
   7   6   4         66.60         42.77         3.63 o                         
   8   6   4          1.99          0.61         1.57 o                         
   9   6   4        350.80        336.44        11.57 o                         
  10   6   4        665.28        661.05        17.60 o                         
  11   6   4        146.81        159.47         8.46 o                         
  12   6   4        299.10        317.69        11.78 o                         
  13   6   4          0.00         -0.15         1.75 o                         
  14   6   4        703.77        755.03        18.51 o                         
 -15   7   4        700.31        757.19        24.19 o                         
 -14   7   4         74.34         85.85         6.45 o                         
 -13   7   4        554.34        558.71        14.07 o                         
 -12   7   4        408.47        415.73        11.86 o                         
 -11   7   4         20.09         11.23         1.95 o                         
 -10   7   4         80.39         92.64         4.29 o                         
  -9   7   4        488.66        453.38        10.29 o                         
  -8   7   4          3.08         -1.11         1.03 o                         
  -7   7   4        243.61        259.13         8.56 o                         
  -6   7   4        206.96        197.52         6.01 o                         
  -5   7   4       1615.85       1572.50        20.66 o                         
  -4   7   4       1244.71       1267.01        17.93 o                         
  -3   7   4          4.04          1.05         1.02 o                         
  -2   7   4         77.13         74.79         3.85 o                         
  -1   7   4         12.50         10.43         1.62 o                         
   0   7   4        646.19        677.90        12.28 o                         
   1   7   4          1.88          2.71         1.29 o                         
   2   7   4        195.06        181.70         6.57 o                         
   3   7   4       1102.36       1023.66        16.73 o                         
   4   7   4          7.29          1.50         1.30 o                         
   5   7   4          0.78          0.56         1.30 o                         
   6   7   4         24.78         19.46         3.12 o                         
   7   7   4        121.93        103.50         6.96 o                         
   8   7   4         72.21         78.06         6.14 o                         
   9   7   4        126.81        131.49         8.84 o                         
  10   7   4         20.55         12.13         2.77 o                         
  11   7   4        169.86        159.84         8.16 o                         
  12   7   4         48.82         44.75         5.77 o                         
  13   7   4        395.61        430.56        15.12 o                         
 -14   8   4        819.21        920.47        23.01 o                         
 -13   8   4         25.17         21.35         3.55 o                         
 -12   8   4        603.48        575.82        17.31 o                         
 -11   8   4        265.45        253.29        11.22 o                         
 -10   8   4          0.06         -1.12         1.25 o                         
  -9   8   4        145.77        153.30         5.70 o                         
  -8   8   4        170.18        167.26         6.20 o                         
  -7   8   4          0.03         -0.42         1.18 o                         
  -6   8   4        415.03        396.80         9.93 o                         
  -5   8   4        156.24        151.44         5.68 o                         
  -4   8   4        479.15        519.44        11.01 o                         
  -3   8   4        130.71        122.50         5.19 o                         
  -2   8   4          5.22          3.63         1.41 o                         
  -1   8   4         66.46         54.10         3.67 o                         
   0   8   4         66.95         71.78         4.19 o                         
   1   8   4        212.86        224.37         7.14 o                         
   2   8   4        256.33        246.49         7.93 o                         
   3   8   4          0.13          0.27         1.50 o                         
   4   8   4        193.90        187.70         8.99 o                         
   5   8   4         11.23          7.68         1.90 o                         
   6   8   4          0.24         -0.22         1.43 o                         
   7   8   4         58.34         76.81         5.73 o                         
   8   8   4          7.20          6.11         2.29 o                         
   9   8   4        178.74        187.30         9.86 o                         
  10   8   4          3.25         -2.97         2.02 o                         
  11   8   4        147.14        183.33        10.05 o                         
 -11   9   4        149.23        158.36         7.56 o                         
 -10   9   4        258.45        263.65         9.75 o                         
  -9   9   4         30.19         21.44         2.70 o                         
  -8   9   4         53.61         58.11         4.75 o                         
  -7   9   4        236.28        243.08         7.92 o                         
  -6   9   4          0.13          0.27         1.62 o                         
  -5   9   4        181.20        186.70         6.86 o                         
  -4   9   4          0.81          0.57         1.59 o                         
  -3   9   4          0.82          0.38         1.31 o                         
  -2   9   4         21.25         24.09         2.62 o                         
  -1   9   4         16.14          9.19         2.02 o                         
   0   9   4          8.14          4.21         1.61 o                         
   1   9   4        481.50        491.76        10.98 o                         
   2   9   4          3.74          1.96         1.43 o                         
   3   9   4        107.44        107.02         6.67 o                         
   4   9   4         46.00         34.87         3.84 o                         
   5   9   4         34.23         35.19         5.89 o                         
   6   9   4         36.93         47.27         5.94 o                         
   7   9   4          7.89         12.00         4.35 o                         
   8   9   4         62.98         64.56         6.75 o                         
   9   9   4         81.27         77.25         8.78 o                         
  -8  10   4         10.09         15.97         6.58 o                         
  -7  10   4        168.30        183.46         8.75 o                         
  -6  10   4        312.39        318.78        10.82 o                         
  -5  10   4          2.32         -0.59         1.74 o                         
  -4  10   4        141.15        146.99         7.93 o                         
  -3  10   4          0.09          0.91         1.77 o                         
  -2  10   4         31.35         34.68         4.10 o                         
  -1  10   4         47.04         56.89         4.73 o                         
   0  10   4          5.79         -0.58         1.87 o                         
   1  10   4          6.65          6.97         2.55 o                         
   2  10   4         39.95         41.07         5.21 o                         
   3  10   4         27.72         26.99         4.25 o                         
   4  10   4        330.02        363.71        14.32 o                         
   5  10   4        101.08        102.54        11.34 o                         
 -20   1   5          0.60          2.71         2.44 o                         
 -19   1   5         68.91         63.47         5.87 o                         
 -18   1   5          0.01         -0.72         1.51 o                         
 -17   1   5         28.21         18.22         2.95 o                         
 -16   1   5        793.31        787.19        18.66 o                         
 -15   1   5         14.50          8.98         2.09 o                         
 -14   1   5         12.54         14.12         1.59 o                         
 -13   1   5         27.38         21.01         2.09 o                         
 -12   1   5         10.37          9.88         1.26 o                         
 -11   1   5         91.95         94.32         2.92 o                         
 -10   1   5          7.60          7.29         1.03 o                         
  -9   1   5         59.77         60.26         2.13 o                         
  -8   1   5         36.83         28.92         1.51 o                         
  -7   1   5        118.68        124.17         2.93 o                         
  -6   1   5        179.19        210.70         4.34 o                         
  -5   1   5          4.24          1.84         0.44 o                         
  -4   1   5          6.18          0.35         0.36 o                         
  -3   1   5        677.82        611.26         8.73 o                         
  -2   1   5       2013.89       2136.41        31.71 o                         
  -1   1   5          1.64          0.76         0.61 o                         
   0   1   5        226.66        208.72         4.72 o                         
   1   1   5         35.68         23.49         1.65 o                         
   2   1   5        701.26        698.64        10.38 o                         
   3   1   5          2.52          3.15         0.80 o                         
   4   1   5       1167.51       1284.98        16.53 o                         
   5   1   5        499.31        490.61         9.45 o                         
   6   1   5         24.31         10.79         1.41 o                         
   7   1   5         61.08         63.18         3.32 o                         
   8   1   5         69.54         58.33         3.68 o                         
   9   1   5          0.90         -0.33         0.98 o                         
  10   1   5         32.67         26.71         2.61 o                         
  11   1   5          6.66         11.07         2.16 o                         
  12   1   5        307.22        266.50         8.24 o                         
  13   1   5         17.24          8.72         1.67 o                         
  14   1   5          0.28          0.02         1.44 o                         
  15   1   5         93.94         86.66         4.03 o                         
  16   1   5          0.05          2.65         3.64 o                         
  17   1   5          0.28          0.82         3.12 o                         
 -20   2   5          0.34         -2.52         3.13 o                         
 -19   2   5         22.14         26.07         4.95 o                         
 -18   2   5         19.16         15.80         3.04 o                         
 -17   2   5        459.32        452.30        13.37 o                         
 -16   2   5        111.67        121.93         5.27 o                         
 -15   2   5         97.43         96.73         4.53 o                         
 -14   2   5        179.60        169.85         5.68 o                         
 -13   2   5        141.66        135.08         4.40 o                         
 -12   2   5         11.36          9.88         1.17 o                         
 -11   2   5          7.20         10.60         1.31 o                         
 -10   2   5         69.96         73.82         2.72 o                         
  -9   2   5          0.58          0.60         0.49 o                         
  -8   2   5        128.08        144.70         4.22 o                         
  -7   2   5          1.82          3.03         0.72 o                         
  -6   2   5         87.45         81.74         2.81 o                         
  -5   2   5        604.65        615.39         8.80 o                         
  -4   2   5        483.33        437.57         6.93 o                         
  -3   2   5       1787.41       1756.24        19.12 o                         
  -2   2   5         28.15         38.14         2.07 o                         
  -1   2   5        605.82        699.35        10.94 o                         
   0   2   5        196.72        222.94         5.52 o                         
   1   2   5        106.22         94.87         3.32 o                         
   2   2   5          9.16          1.03         0.57 o                         
   3   2   5         20.09         22.41         1.65 o                         
   4   2   5          4.28          0.35         0.59 o                         
   5   2   5        208.54        196.03         5.67 o                         
   6   2   5        107.60         95.91         3.96 o                         
   7   2   5         26.13         35.80         2.77 o                         
   8   2   5         62.91         47.34         2.94 o                         
   9   2   5        397.08        366.32         8.65 o                         
  10   2   5          1.63         -0.53         1.03 o                         
  11   2   5        540.92        507.53        10.93 o                         
  12   2   5         45.19         43.38         3.41 o                         
  13   2   5         32.14         37.49         3.96 o                         
  14   2   5         58.02         51.56         4.00 o                         
  15   2   5        107.22        113.35         5.22 o                         
  16   2   5         42.07         36.29         4.24 o                         
  17   2   5          0.11         -1.29         1.92 o                         
 -19   3   5         61.93         47.54         7.09 o                         
 -18   3   5        147.78        131.47         5.41 o                         
 -17   3   5          1.02         -2.79         1.86 o                         
 -16   3   5          0.11         -0.78         1.64 o                         
 -15   3   5         86.70         81.87         4.36 o                         
 -14   3   5        307.81        318.88         6.38 o                         
 -13   3   5        324.28        312.71         6.49 o                         
 -12   3   5        367.13        358.45         6.87 o                         
 -11   3   5        534.89        579.46        10.65 o                         
 -10   3   5       2325.44       2312.68        25.27 o                         
  -9   3   5         90.72         72.12         4.19 o                         
  -8   3   5         65.61         59.39         2.83 o                         
  -7   3   5        508.78        571.19         9.28 o                         
  -6   3   5          2.93          2.01         0.75 o                         
  -5   3   5          1.09          2.34         0.63 o                         
  -4   3   5        912.39        936.23        11.63 o                         
  -3   3   5        658.64        632.82        10.39 o                         
  -2   3   5        105.72        114.27         3.56 o                         
  -1   3   5         32.51         31.53         1.91 o                         
   0   3   5        799.75        801.88        11.15 o                         
   1   3   5        607.14        593.20        10.19 o                         
   2   3   5         70.87         72.25         2.89 o                         
   3   3   5        150.09        185.15         4.69 o                         
   4   3   5        774.34        794.51        13.04 o                         
   5   3   5        131.17        123.66         4.52 o                         
   6   3   5         73.08         65.51         3.36 o                         
   7   3   5         59.56         65.83         3.48 o                         
   8   3   5          8.15          2.37         0.94 o                         
   9   3   5        935.33        998.25        16.44 o                         
  10   3   5         69.89         72.97         3.96 o                         
  11   3   5        481.69        502.60        11.23 o                         
  12   3   5        379.72        359.31         9.16 o                         
  13   3   5         37.82         41.89         2.85 o                         
  14   3   5          0.11          1.07         1.29 o                         
  15   3   5        164.70        176.53         7.92 o                         
  16   3   5        869.70        923.91        24.34 o                         
 -19   4   5        123.10        137.19         8.21 o                         
 -18   4   5         13.03          7.60         2.54 o                         
 -17   4   5        136.66        148.82         6.68 o                         
 -16   4   5         14.69         12.57         2.40 o                         
 -15   4   5         77.34         80.95         3.85 o                         
 -14   4   5        190.55        180.99         5.93 o                         
 -13   4   5         11.40         13.86         1.56 o                         
 -12   4   5       2314.77       2266.47        26.04 o                         
 -11   4   5        744.46        786.98        13.36 o                         
 -10   4   5        135.94        140.78         4.72 o                         
  -9   4   5        365.02        381.86         7.93 o                         
  -8   4   5         53.33         37.42         2.71 o                         
  -7   4   5        138.38        151.58         4.67 o                         
  -6   4   5          1.45          2.19         0.75 o                         
  -5   4   5        617.13        725.33        10.63 o                         
  -4   4   5        100.16         85.12         3.20 o                         
  -3   4   5         12.05         19.10         3.17 o                         
  -2   4   5         11.86          8.31         1.15 o                         
  -1   4   5          2.52          2.91         0.82 o                         
   0   4   5        270.97        321.70         8.66 o                         
   1   4   5        744.34        675.51        10.45 o                         
   2   4   5        188.28        224.51         5.56 o                         
   3   4   5        311.65        289.84         6.39 o                         
   4   4   5         39.94         38.29         3.23 o                         
   5   4   5          8.80          7.26         1.22 o                         
   6   4   5        111.82        134.38         5.69 o                         
   7   4   5        429.08        390.67        11.45 o                         
   8   4   5        672.95        673.48        14.62 o                         
   9   4   5        107.26         94.28         5.53 o                         
  10   4   5         45.94         54.96         4.37 o                         
  11   4   5        106.37        100.49         4.54 o                         
  12   4   5          6.76         10.10         1.73 o                         
  13   4   5         17.30         16.32         1.88 o                         
  14   4   5         29.73         32.12         2.75 o                         
  15   4   5         27.89         28.02         2.78 o                         
  16   4   5         38.72         29.67         4.82 o                         
 -18   5   5          0.12          1.37         2.41 o                         
 -17   5   5          5.64          2.50         1.99 o                         
 -16   5   5         73.84         77.88         4.24 o                         
 -15   5   5         38.24         38.50         4.26 o                         
 -14   5   5         54.93         52.19         3.88 o                         
 -13   5   5        126.46        134.72         5.68 o                         
 -12   5   5         17.89         15.48         2.08 o                         
 -11   5   5        304.58        322.48         7.74 o                         
 -10   5   5        829.27        834.09        14.22 o                         
  -9   5   5         21.84         13.82         1.81 o                         
  -8   5   5         52.14         42.57         2.78 o                         
  -7   5   5         27.65         40.64         2.73 o                         
  -6   5   5        343.02        349.27         8.34 o                         
  -5   5   5         92.04        129.19         4.09 o                         
  -4   5   5         31.70         22.76         1.91 o                         
  -3   5   5          7.61          3.74         1.00 o                         
  -2   5   5        133.11        140.43         4.78 o                         
  -1   5   5          0.02         -0.47         0.63 o                         
   0   5   5        790.73        834.19        12.28 o                         
   1   5   5         20.94         14.74         1.67 o                         
   2   5   5        132.65        172.16         5.23 o                         
   3   5   5         73.82         58.26         3.32 o                         
   4   5   5        410.11        409.50        11.79 o                         
   5   5   5        204.61        218.64         7.90 o                         
   6   5   5        288.81        307.14         9.56 o                         
   7   5   5        382.55        350.32        10.41 o                         
   8   5   5        461.88        509.35        14.98 o                         
   9   5   5        165.59        140.25         9.88 o                         
  10   5   5         44.23         33.96         3.50 o                         
  11   5   5          7.47          6.45         2.00 o                         
  12   5   5         65.77         63.84         5.39 o                         
  13   5   5         22.41         19.59         3.53 o                         
  14   5   5         12.98         10.33         2.89 o                         
  15   5   5        121.46        109.28         7.57 o                         
 -17   6   5          0.00         -0.93         2.55 o                         
 -16   6   5        132.50        136.90         6.18 o                         
 -15   6   5         36.66         49.66         3.70 o                         
 -14   6   5         45.96         44.56         3.51 o                         
 -13   6   5         13.56         10.66         2.26 o                         
 -12   6   5         81.11         84.32         4.42 o                         
 -11   6   5         25.24         27.46         2.64 o                         
 -10   6   5         35.79         25.56         2.69 o                         
  -9   6   5         39.28         45.70         3.54 o                         
  -8   6   5        140.78        130.65         5.40 o                         
  -7   6   5        219.74        195.63         5.87 o                         
  -6   6   5        188.69        149.44         5.34 o                         
  -5   6   5         45.24         35.97         2.69 o                         
  -4   6   5         45.96         51.69         2.94 o                         
  -3   6   5        183.80        165.83         5.76 o                         
  -2   6   5        312.57        312.38         7.50 o                         
  -1   6   5        272.57        291.64         7.30 o                         
   0   6   5        556.40        551.17        10.48 o                         
   1   6   5          6.04          3.18         1.01 o                         
   2   6   5        562.69        533.01        10.28 o                         
   3   6   5        717.17        783.71        13.51 o                         
   4   6   5         70.33         87.73         5.06 o                         
   5   6   5        580.05        585.08        14.39 o                         
   6   6   5         45.89         27.66         3.44 o                         
   7   6   5          0.07         -0.71         1.58 o                         
   8   6   5         41.23         46.55         4.40 o                         
   9   6   5         21.82         21.48         3.24 o                         
  10   6   5          2.85          2.67         1.66 o                         
  11   6   5         68.79         73.96         6.27 o                         
  12   6   5        402.33        397.97        16.60 o                         
  13   6   5         14.73          5.59         3.79 o                         
  14   6   5          0.41          3.88         2.29 o                         
 -15   7   5         39.09         28.01         3.70 o                         
 -14   7   5          3.13          1.35         2.28 o                         
 -13   7   5        123.60        120.42         6.72 o                         
 -12   7   5         73.77         59.47         4.54 o                         
 -11   7   5         12.53         11.90         1.96 o                         
 -10   7   5          9.07          6.71         2.10 o                         
  -9   7   5        227.32        190.51         7.40 o                         
  -8   7   5        320.00        280.27         7.56 o                         
  -7   7   5        168.79        138.55         5.39 o                         
  -6   7   5        532.09        526.70        14.72 o                         
  -5   7   5        389.15        385.34         9.43 o                         
  -4   7   5         48.67         78.36         3.96 o                         
  -3   7   5        331.45        328.19         8.15 o                         
  -2   7   5          5.13          2.60         1.28 o                         
  -1   7   5        137.67        149.37         5.73 o                         
   0   7   5        145.86        164.69         5.90 o                         
   1   7   5        621.88        634.21        13.19 o                         
   2   7   5        305.57        302.37         8.21 o                         
   3   7   5          2.86          5.86         1.32 o                         
   4   7   5       1228.81       1266.10        23.30 o                         
   5   7   5        216.55        223.96         9.28 o                         
   6   7   5         19.25         16.86         4.37 o                         
   7   7   5         77.18         63.23         6.17 o                         
   8   7   5        110.95        102.08         6.87 o                         
   9   7   5          0.06         -2.51         1.67 o                         
  10   7   5          0.10         -0.59         1.85 o                         
  11   7   5          0.75         -2.04         2.61 o                         
  12   7   5         55.06         42.37         5.30 o                         
 -13   8   5         64.68         61.47         7.10 o                         
 -12   8   5          7.98         12.58         2.42 o                         
 -11   8   5         23.65         13.96         2.63 o                         
 -10   8   5        160.97        131.00         6.27 o                         
  -9   8   5        322.14        294.84         7.92 o                         
  -8   8   5         32.42         29.41         2.91 o                         
  -7   8   5        226.67        184.72         6.91 o                         
  -6   8   5         73.59         59.29         5.02 o                         
  -5   8   5          0.13         -0.84         1.07 o                         
  -4   8   5          0.60          0.48         1.23 o                         
  -3   8   5         37.51         45.24         3.75 o                         
  -2   8   5        151.98        153.69         5.98 o                         
  -1   8   5          5.32          3.42         1.35 o                         
   0   8   5        211.95        213.30         6.99 o                         
   1   8   5         13.86          7.59         1.78 o                         
   2   8   5        329.92        353.97        10.95 o                         
   3   8   5       1478.93       1468.73        30.56 o                         
   4   8   5         99.56        108.92         6.99 o                         
   5   8   5          3.26          2.77         1.67 o                         
   6   8   5         25.87         23.15         3.30 o                         
   7   8   5          0.11         -1.48         1.95 o                         
   8   8   5          0.38         -1.71         2.56 o                         
   9   8   5        105.24        114.14         8.13 o                         
  10   8   5         62.08         91.97         8.12 o                         
  11   8   5        108.70        128.57         9.05 o                         
 -11   9   5          9.78         13.70         2.88 o                         
 -10   9   5          0.27          0.35         1.86 o                         
  -9   9   5        217.56        199.01         7.37 o                         
  -8   9   5         67.36         69.88         5.03 o                         
  -7   9   5          1.26         -1.93         1.66 o                         
  -6   9   5          4.04          4.36         1.53 o                         
  -5   9   5        103.42         96.99         5.15 o                         
  -4   9   5        249.81        235.86         7.82 o                         
  -3   9   5         31.21         30.24         3.27 o                         
  -2   9   5         34.52         32.27         3.10 o                         
  -1   9   5         19.32         13.03         2.23 o                         
   0   9   5         31.25         23.75         2.53 o                         
   1   9   5          0.72         -0.74         1.33 o                         
   2   9   5        160.51        195.16         7.46 o                         
   3   9   5          9.01          2.96         2.05 o                         
   4   9   5         88.63         80.52         6.11 o                         
   5   9   5          5.90          5.37         2.22 o                         
   6   9   5         26.26         22.80         3.67 o                         
   7   9   5         11.87         14.39         3.35 o                         
   8   9   5          0.60          2.34         2.90 o                         
  -7  10   5          0.95          0.94         2.48 o                         
  -6  10   5          2.61         -3.12         2.08 o                         
  -5  10   5          9.57         13.50         2.65 o                         
  -4  10   5          0.01          0.96         2.86 o                         
  -3  10   5        498.82        561.22        15.77 o                         
  -2  10   5         16.24         11.57         2.63 o                         
  -1  10   5        106.00        111.37         7.60 o                         
   0  10   5         53.27         63.06         4.94 o                         
   1  10   5         38.20         41.28         5.03 o                         
   2  10   5          2.98          2.26         1.64 o                         
   3  10   5        365.20        407.65        14.20 o                         
   4  10   5         82.92         90.44         7.43 o                         
 -20   0   6        605.72        613.51        29.06 o                         
 -19   0   6        355.91        424.49        19.58 o                         
 -18   0   6        360.93        337.35        16.69 o                         
 -17   0   6        192.45        173.06        11.62 o                         
 -16   0   6        159.61        180.56        12.88 o                         
 -15   0   6        565.75        558.18        15.04 o                         
 -14   0   6          3.93          7.47         1.73 o                         
 -13   0   6        290.48        246.08         7.17 o                         
 -12   0   6        278.20        241.06         7.52 o                         
 -11   0   6        144.50        113.41         4.44 o                         
 -10   0   6        458.36        468.45         9.80 o                         
  -9   0   6       1244.79       1300.28        18.33 o                         
  -8   0   6         19.89          3.21         0.89 o                         
  -7   0   6          0.13          0.04         0.55 o                         
  -6   0   6        157.42        307.26         8.12 o                         
  -5   0   6        204.57        234.79         7.17 o                         
  -4   0   6       3977.37       3932.20        63.36 o                         
  -3   0   6       1151.98       1211.02        20.47 o                         
  -2   0   6        586.83        639.45        12.53 o                         
  -1   0   6        801.40        871.50        15.85 o                         
   0   0   6       5043.38       5069.07        65.41 o                         
   1   0   6        814.77        798.98        15.52 o                         
   2   0   6       5009.11       4922.38       111.16 o                         
   3   0   6      11545.26      11956.02       162.79 o                         
   4   0   6        924.81        953.67        20.76 o                         
   5   0   6       6651.53       6769.07        97.73 o                         
   6   0   6        796.36        631.38        16.42 o                         
   7   0   6        559.65        590.05        16.00 o                         
   8   0   6        307.95        321.89        11.45 o                         
   9   0   6        525.30        580.48        17.99 o                         
  10   0   6          0.18         -0.39         2.09 o                         
  11   0   6         24.71         25.32         4.60 o                         
  12   0   6        259.93        315.87        13.13 o                         
  13   0   6        958.58        858.76        23.66 o                         
  14   0   6          0.51         -0.33         1.82 o                         
  15   0   6         74.01         70.31         5.59 o                         
  16   0   6         78.58         65.82         7.96 o                         
  17   0   6        239.76        222.08        28.63 o                         
 -20   1   6        265.39        286.96        11.43 o                         
 -19   1   6        129.20        125.11         7.69 o                         
 -18   1   6        216.70        242.73         9.78 o                         
 -17   1   6         13.36          9.12         2.08 o                         
 -16   1   6        742.20        689.05        12.34 o                         
 -15   1   6         48.35         70.76         3.24 o                         
 -14   1   6          0.03         -0.80         0.71 o                         
 -13   1   6        680.58        632.67         9.90 o                         
 -12   1   6        206.00        221.76         4.88 o                         
 -11   1   6        884.54        885.16        11.75 o                         
 -10   1   6       1221.42       1198.03        12.93 o                         
  -9   1   6         74.55         70.76         2.36 o                         
  -8   1   6       2801.25       2744.18        23.92 o                         
  -7   1   6        526.26        646.52         9.93 o                         
  -6   1   6        353.28        398.60         6.78 o                         
  -5   1   6         39.62         29.19         1.81 o                         
  -4   1   6       2141.00       2361.91        23.09 o                         
  -3   1   6       6101.87       6377.11        56.47 o                         
  -2   1   6       9326.88       9669.67        83.17 o                         
  -1   1   6        953.15       1040.58        12.77 o                         
   0   1   6       2070.44       2082.60        21.53 o                         
   1   1   6       3775.44       3956.30        35.82 o                         
   2   1   6       5831.88       6148.35        55.75 o                         
   3   1   6        147.68        247.19         7.19 o                         
   4   1   6          1.54          2.10         1.10 o                         
   5   1   6       2402.87       2353.96        27.23 o                         
   6   1   6       1295.41       1366.25        18.53 o                         
   7   1   6        446.94        418.66         9.03 o                         
   8   1   6       1251.36       1158.20        19.06 o                         
   9   1   6         21.79         17.27         2.23 o                         
  10   1   6        608.65        592.15        12.00 o                         
  11   1   6        120.49        120.98         5.66 o                         
  12   1   6        650.04        634.55        13.85 o                         
  13   1   6        154.53        157.14         6.24 o                         
  14   1   6         65.43         49.03         4.61 o                         
  15   1   6        241.45        266.73         8.26 o                         
  16   1   6        107.15        107.82         4.71 o                         
  17   1   6         97.75        142.15        18.18 o                         
 -20   2   6        652.27        731.14        22.20 o                         
 -19   2   6        195.55        206.65        10.80 o                         
 -18   2   6          4.41          4.12         1.80 o                         
 -17   2   6        248.06        273.57         9.07 o                         
 -16   2   6        238.97        229.55         6.56 o                         
 -15   2   6          4.78          0.22         0.87 o                         
 -14   2   6         69.72         75.50         3.33 o                         
 -13   2   6          0.11          0.35         0.67 o                         
 -12   2   6         10.52          6.92         1.05 o                         
 -11   2   6        392.50        344.31         6.73 o                         
 -10   2   6        734.35        746.70        11.16 o                         
  -9   2   6        242.56        199.84         4.93 o                         
  -8   2   6        237.91        193.68         4.78 o                         
  -7   2   6       2575.46       2527.60        25.12 o                         
  -6   2   6        446.40        372.31         6.91 o                         
  -5   2   6          2.67          8.82         0.79 o                         
  -4   2   6         34.53         13.96         1.33 o                         
  -3   2   6       1363.71       1353.82        16.52 o                         
  -2   2   6          0.99         -0.47         0.44 o                         
  -1   2   6       4019.76       4029.75        69.29 o                         
   0   2   6        383.97        394.32         7.27 o                         
   1   2   6       1531.22       1479.98        18.39 o                         
   2   2   6        746.39        804.65        12.11 o                         
   3   2   6        244.04        238.95         6.22 o                         
   4   2   6        945.77        932.83        14.07 o                         
   5   2   6        897.84        895.53        14.55 o                         
   6   2   6         29.44         20.50         2.88 o                         
   7   2   6       1709.12       1731.71        23.15 o                         
   8   2   6        176.76        174.68         5.79 o                         
   9   2   6        484.18        511.94        10.58 o                         
  10   2   6         17.22         22.26         2.65 o                         
  11   2   6        472.15        465.74        11.41 o                         
  12   2   6        120.45        134.67         5.91 o                         
  13   2   6        522.11        490.27        11.85 o                         
  14   2   6        423.49        451.69        11.17 o                         
  15   2   6        108.35        123.36        12.72 o                         
  16   2   6         72.81         69.20         6.79 o                         
 -19   3   6        164.41        175.46         7.08 o                         
 -18   3   6        455.98        465.62        11.15 o                         
 -17   3   6        120.22        122.57         5.21 o                         
 -16   3   6          2.65         -0.41         1.29 o                         
 -15   3   6        177.34        164.51         5.60 o                         
 -14   3   6       1228.06       1219.78        18.22 o                         
 -13   3   6         54.36         60.78         3.27 o                         
 -12   3   6        525.49        540.63        10.59 o                         
 -11   3   6        116.51        118.58         4.26 o                         
 -10   3   6       2776.20       2698.83        29.40 o                         
  -9   3   6        125.15        111.86         3.97 o                         
  -8   3   6         95.25        100.55         3.76 o                         
  -7   3   6        174.12        252.36         5.74 o                         
  -6   3   6       1266.06       1397.40        16.43 o                         
  -5   3   6       2800.34       2894.66        31.42 o                         
  -4   3   6          0.05          1.61         0.61 o                         
  -3   3   6       1762.42       1809.45        19.46 o                         
  -2   3   6         51.58         56.82         2.72 o                         
  -1   3   6          0.82         -0.07         0.52 o                         
   0   3   6       7763.50       8542.02        79.70 o                         
   1   3   6        597.18        563.94         9.37 o                         
   2   3   6         97.19         68.22         3.01 o                         
   3   3   6         31.52         27.84         1.97 o                         
   4   3   6         32.14         14.79         1.67 o                         
   5   3   6        471.60        473.94        10.14 o                         
   6   3   6        495.35        485.60        10.33 o                         
   7   3   6         45.42         33.10         2.71 o                         
   8   3   6       5019.00       5023.82        55.52 o                         
   9   3   6         22.77         36.86         2.99 o                         
  10   3   6        274.14        269.80        13.81 o                         
  11   3   6         32.51         32.71         3.53 o                         
  12   3   6        348.91        335.70         9.93 o                         
  13   3   6        388.07        389.25        11.22 o                         
  14   3   6          3.17         -0.48         1.62 o                         
  15   3   6        819.85        867.93        15.98 o                         
  16   3   6        132.92        127.24         6.42 o                         
 -19   4   6         47.56         38.74         4.45 o                         
 -18   4   6         33.04         29.16         4.40 o                         
 -17   4   6        346.68        360.81        13.50 o                         
 -16   4   6        300.00        334.24         8.80 o                         
 -15   4   6          9.65          6.22         1.60 o                         
 -14   4   6         93.38         83.80         3.78 o                         
 -13   4   6        993.27       1007.23        16.33 o                         
 -12   4   6          0.13         -0.38         0.88 o                         
 -11   4   6       2462.61       2441.11        27.74 o                         
 -10   4   6        509.04        542.53        10.24 o                         
  -9   4   6        452.45        419.88         8.58 o                         
  -8   4   6         12.93         19.90         2.12 o                         
  -7   4   6        161.01        131.63         4.87 o                         
  -6   4   6         73.56         47.50         2.77 o                         
  -5   4   6        319.30        347.31         6.86 o                         
  -4   4   6       1990.02       2116.80        23.59 o                         
  -3   4   6          0.49          5.60         1.01 o                         
  -2   4   6        416.75        362.45         7.44 o                         
  -1   4   6       4529.62       4713.09        49.21 o                         
   0   4   6         99.49        131.72         4.32 o                         
   1   4   6       1169.61       1102.19        14.92 o                         
   2   4   6         24.73         21.42         2.10 o                         
   3   4   6        193.52        199.78         5.37 o                         
   4   4   6        737.51        698.55        12.42 o                         
   5   4   6         61.21         63.61         3.48 o                         
   6   4   6        618.08        567.29        11.46 o                         
   7   4   6       4511.09       4618.49        51.90 o                         
   8   4   6         64.47         52.82         3.44 o                         
   9   4   6        173.11        164.96         7.99 o                         
  10   4   6         29.02         42.23         4.09 o                         
  11   4   6        505.48        508.64        12.30 o                         
  12   4   6        548.48        551.10        11.39 o                         
  13   4   6         79.69         87.06         5.17 o                         
  14   4   6        559.57        604.29        11.96 o                         
  15   4   6          7.31         -0.86         3.09 o                         
 -18   5   6        119.58        122.25         8.06 o                         
 -17   5   6          0.27         -0.62         1.27 o                         
 -16   5   6         55.46         53.73         3.61 o                         
 -15   5   6          3.52          3.69         1.42 o                         
 -14   5   6         83.77         78.76         4.39 o                         
 -13   5   6        103.63        114.77         5.01 o                         
 -12   5   6          5.30          3.85         1.32 o                         
 -11   5   6          0.13          0.04         1.04 o                         
 -10   5   6        299.88        309.84        10.02 o                         
  -9   5   6        320.19        303.98         7.61 o                         
  -8   5   6        495.65        480.85         9.73 o                         
  -7   5   6         70.24         67.29         3.54 o                         
  -6   5   6        572.95        602.93        11.60 o                         
  -5   5   6        120.21        134.17         4.72 o                         
  -4   5   6        245.58        248.00         6.65 o                         
  -3   5   6         55.07         69.35         3.56 o                         
  -2   5   6        895.60        839.43        14.59 o                         
  -1   5   6        589.91        592.34        12.83 o                         
   0   5   6       2888.68       2918.09        33.40 o                         
   1   5   6         52.78         53.06         3.50 o                         
   2   5   6        412.16        424.38         9.31 o                         
   3   5   6       1167.39       1074.07        16.46 o                         
   4   5   6          3.61          3.90         1.06 o                         
   5   5   6        669.52        639.87        14.75 o                         
   6   5   6        716.61        697.19        15.70 o                         
   7   5   6        173.25        218.65         8.45 o                         
   8   5   6        883.13        847.87        19.36 o                         
   9   5   6          1.26          2.73         1.89 o                         
  10   5   6        340.59        317.50        11.66 o                         
  11   5   6        102.94         97.22         7.07 o                         
  12   5   6         97.29         85.30         6.15 o                         
  13   5   6        209.85        204.63        10.37 o                         
  14   5   6         24.21         16.86         3.98 o                         
 -17   6   6        496.01        526.98        12.82 o                         
 -16   6   6         20.00         21.89         3.02 o                         
 -15   6   6         37.97         49.49         3.87 o                         
 -14   6   6          0.38         -0.20         1.23 o                         
 -13   6   6         32.80         34.52         2.75 o                         
 -12   6   6        286.76        301.26         7.74 o                         
 -11   6   6         15.19          7.23         1.61 o                         
 -10   6   6        441.99        446.00        10.95 o                         
  -9   6   6        624.93        627.76        14.68 o                         
  -8   6   6        173.33        178.08         6.72 o                         
  -7   6   6        162.31        155.46         6.01 o                         
  -6   6   6         26.31         25.90         3.34 o                         
  -5   6   6         93.12         88.92         4.30 o                         
  -4   6   6        595.53        571.99        12.01 o                         
  -3   6   6        340.95        332.56         9.39 o                         
  -2   6   6        548.64        534.96        11.31 o                         
  -1   6   6       1759.16       1790.14        24.16 o                         
   0   6   6        135.72        142.01         5.54 o                         
   1   6   6       1131.25       1114.96        17.54 o                         
   2   6   6        476.09        486.76        10.53 o                         
   3   6   6        842.73        796.70        14.03 o                         
   4   6   6       1023.83       1061.37        19.31 o                         
   5   6   6         61.12         55.26         5.21 o                         
   6   6   6        839.64        829.02        21.69 o                         
   7   6   6       1621.91       1749.25        35.42 o                         
   8   6   6         42.22         30.01         7.79 o                         
   9   6   6        546.17        589.10        15.82 o                         
  10   6   6          0.35          1.03         2.37 o                         
  11   6   6        138.06        137.82         7.29 o                         
  12   6   6         45.43         42.16         4.99 o                         
  13   6   6         20.48         15.70         4.38 o                         
 -15   7   6          3.53          3.14         2.44 o                         
 -14   7   6         11.01         15.54         4.87 o                         
 -13   7   6         50.86         41.66         4.00 o                         
 -12   7   6         15.37          5.01         1.81 o                         
 -11   7   6        354.79        365.68         9.71 o                         
 -10   7   6        565.13        541.46        13.14 o                         
  -9   7   6         67.96         63.98         4.61 o                         
  -8   7   6         38.03         33.63         3.74 o                         
  -7   7   6         20.19         10.50         1.99 o                         
  -6   7   6         16.04          6.55         1.66 o                         
  -5   7   6         81.83         77.05         4.25 o                         
  -4   7   6        225.32        242.20         7.48 o                         
  -3   7   6       2039.19       2043.19        25.60 o                         
  -2   7   6       1735.96       1740.30        23.03 o                         
  -1   7   6        314.73        318.45         8.34 o                         
   0   7   6        206.54        224.67         7.03 o                         
   1   7   6         87.35         85.46         4.83 o                         
   2   7   6        589.49        617.29        17.71 o                         
   3   7   6        322.81        325.76         8.93 o                         
   4   7   6        128.53        107.05         7.10 o                         
   5   7   6        623.15        578.61        19.40 o                         
   6   7   6       1115.81       1091.40        22.59 o                         
   7   7   6        147.21        167.78         8.40 o                         
   8   7   6        261.53        286.48        10.83 o                         
   9   7   6         32.55         19.93         3.23 o                         
  10   7   6        202.71        203.57        10.74 o                         
  11   7   6        236.58        260.28        13.13 o                         
  12   7   6         11.06         13.13         4.49 o                         
 -13   8   6          4.20          2.22         2.09 o                         
 -12   8   6          9.72          1.37         2.03 o                         
 -11   8   6          8.27          5.57         2.39 o                         
 -10   8   6        143.03        131.20         7.02 o                         
  -9   8   6        589.27        561.35        12.79 o                         
  -8   8   6          6.70          5.92         1.93 o                         
  -7   8   6         84.27         90.77         5.80 o                         
  -6   8   6         13.17          9.25         1.74 o                         
  -5   8   6        152.36        154.89         5.85 o                         
  -4   8   6        625.82        638.73        12.69 o                         
  -3   8   6        127.04        114.67         5.47 o                         
  -2   8   6        457.94        457.73        10.66 o                         
  -1   8   6        592.54        605.05        12.50 o                         
   0   8   6         26.04         26.87         4.39 o                         
   1   8   6        779.06        827.21        15.75 o                         
   2   8   6          4.38          0.38         1.32 o                         
   3   8   6         51.09         50.43         5.13 o                         
   4   8   6       1038.10       1045.25        22.42 o                         
   5   8   6        148.04        143.15         7.21 o                         
   6   8   6        394.48        379.69        12.06 o                         
   7   8   6        268.95        270.17        12.70 o                         
   8   8   6        131.59        131.58         9.60 o                         
   9   8   6        463.02        524.91        19.07 o                         
  10   8   6        341.27        370.48        21.44 o                         
 -11   9   6         88.08        120.65         7.77 o                         
 -10   9   6         16.73         16.13         3.42 o                         
  -9   9   6         49.23         38.62         5.80 o                         
  -8   9   6        113.81        133.96         7.89 o                         
  -7   9   6        146.32        148.66         8.18 o                         
  -6   9   6         69.59         67.82         4.72 o                         
  -5   9   6        120.61        129.44         5.60 o                         
  -4   9   6         58.60         52.43         3.91 o                         
  -3   9   6         90.01         96.66         5.33 o                         
  -2   9   6         48.15         42.20         3.53 o                         
  -1   9   6        140.64        146.62         6.39 o                         
   0   9   6        216.40        223.62         8.23 o                         
   1   9   6         18.42         17.85         2.37 o                         
   2   9   6         68.06         73.11         5.04 o                         
   3   9   6        279.02        281.42        11.46 o                         
   4   9   6          0.09         -0.96         2.68 o                         
   5   9   6        183.48        184.51        10.57 o                         
   6   9   6        183.17        185.57        11.53 o                         
   7   9   6         28.45         28.92         4.99 o                         
  -6  10   6         12.11          4.23         2.88 o                         
  -5  10   6        105.39        134.86         7.35 o                         
  -4  10   6        269.37        309.56        11.10 o                         
  -3  10   6         79.41         84.67         7.79 o                         
  -2  10   6        254.63        289.57        12.06 o                         
  -1  10   6        126.71        124.24         7.25 o                         
   0  10   6         39.21         36.89         4.69 o                         
   1  10   6         67.24         71.86         7.26 o                         
   2  10   6         56.28         60.49         5.89 o                         
   3  10   6         21.56         15.21         4.57 o                         
 -20   1   7         79.78         82.49         6.55 o                         
 -19   1   7         84.78         84.32         6.39 o                         
 -18   1   7         10.36         11.81         2.53 o                         
 -17   1   7         19.22         16.88         2.23 o                         
 -16   1   7          8.59          7.06         1.44 o                         
 -15   1   7         10.05          8.81         1.17 o                         
 -14   1   7         19.35         17.37         1.66 o                         
 -13   1   7        240.65        225.58         5.51 o                         
 -12   1   7         80.38         77.80         2.92 o                         
 -11   1   7         38.36         42.29         2.16 o                         
 -10   1   7         57.56         53.70         2.22 o                         
  -9   1   7         29.34         23.87         1.49 o                         
  -8   1   7         23.43         10.26         1.12 o                         
  -7   1   7         24.77         23.74         1.81 o                         
  -6   1   7         29.46         20.09         1.65 o                         
  -5   1   7         12.49         13.94         1.18 o                         
  -4   1   7         68.39         71.93         2.70 o                         
  -3   1   7        627.01        675.43         9.68 o                         
  -2   1   7        149.86        165.71         4.78 o                         
  -1   1   7          0.65          1.56         0.54 o                         
   0   1   7        118.86        108.85         3.83 o                         
   1   1   7        379.95        409.52         7.67 o                         
   2   1   7        493.51        511.95         9.80 o                         
   3   1   7        102.88        116.28         4.09 o                         
   4   1   7         31.71         36.42         2.60 o                         
   5   1   7        200.47        203.70         6.10 o                         
   6   1   7         10.12         13.81         1.68 o                         
   7   1   7        221.46        247.63         7.54 o                         
   8   1   7         70.41         78.38         4.36 o                         
   9   1   7        508.85        499.50        10.69 o                         
  10   1   7        205.86        181.74         6.24 o                         
  11   1   7          1.65          0.69         1.20 o                         
  12   1   7        135.81        137.33         5.90 o                         
  13   1   7         13.40          6.95         1.62 o                         
  14   1   7         14.30         16.65         2.64 o                         
  15   1   7          3.28          2.81         1.53 o                         
  16   1   7          1.30         -0.18         1.79 o                         
 -20   2   7         35.27         34.57         4.48 o                         
 -19   2   7        156.03        173.01        12.01 o                         
 -18   2   7         67.21         73.23         4.19 o                         
 -17   2   7         16.04         16.18         1.94 o                         
 -16   2   7        344.09        348.11         8.00 o                         
 -15   2   7         63.57         60.14         2.76 o                         
 -14   2   7        100.92         92.34         3.28 o                         
 -13   2   7         85.77         83.23         3.24 o                         
 -12   2   7        255.63        228.28         5.30 o                         
 -11   2   7         32.57         30.70         2.42 o                         
 -10   2   7         76.73         77.31         3.73 o                         
  -9   2   7         20.04         13.58         1.61 o                         
  -8   2   7         72.70         76.04         3.15 o                         
  -7   2   7          3.16          0.73         0.55 o                         
  -6   2   7         51.13         51.50         2.09 o                         
  -5   2   7          3.92          1.58         0.59 o                         
  -4   2   7       1155.07       1246.98        16.07 o                         
  -3   2   7         78.26        119.45         4.02 o                         
  -2   2   7       1094.53       1103.47        14.56 o                         
  -1   2   7        115.73        112.73         3.93 o                         
   0   2   7         45.44         43.88         2.67 o                         
   1   2   7        291.33        233.71         6.40 o                         
   2   2   7         95.05         95.04         3.86 o                         
   3   2   7         81.64         93.83         3.88 o                         
   4   2   7        413.37        441.81         9.75 o                         
   5   2   7          1.66          2.07         0.96 o                         
   6   2   7        141.15        141.42         5.68 o                         
   7   2   7        576.33        590.27        11.06 o                         
   8   2   7         55.16         56.33         3.41 o                         
   9   2   7        447.71        459.49         9.89 o                         
  10   2   7        799.33        793.30        15.13 o                         
  11   2   7        327.76        298.25         9.39 o                         
  12   2   7          3.68          3.62         1.37 o                         
  13   2   7          6.59          2.02         2.31 o                         
  14   2   7         58.58         46.91         5.32 o                         
  15   2   7        125.23        149.62         6.98 o                         
  16   2   7         81.44        100.45         5.50 o                         
 -19   3   7         36.21         42.95         5.88 o                         
 -18   3   7        106.77        110.86         6.51 o                         
 -17   3   7          4.89          5.07         2.53 o                         
 -16   3   7        173.04        182.91         6.85 o                         
 -15   3   7        408.05        383.50         9.72 o                         
 -14   3   7         62.65         64.47         3.62 o                         
 -13   3   7          7.17          6.16         1.84 o                         
 -12   3   7        103.62         89.88         3.91 o                         
 -11   3   7          1.91          1.47         0.82 o                         
 -10   3   7         75.25         85.81         3.91 o                         
  -9   3   7          4.18          7.33         1.23 o                         
  -8   3   7          3.05          6.28         1.13 o                         
  -7   3   7          8.33          3.55         0.85 o                         
  -6   3   7        257.22        272.02         6.06 o                         
  -5   3   7         68.41         61.20         2.65 o                         
  -4   3   7         95.35        120.51         3.87 o                         
  -3   3   7        383.01        513.37         9.02 o                         
  -2   3   7          1.17         -0.56         0.52 o                         
  -1   3   7        370.42        392.31         8.20 o                         
   0   3   7        857.24        861.82        13.58 o                         
   1   3   7        155.28        159.62         4.86 o                         
   2   3   7          0.01         -0.05         0.62 o                         
   3   3   7        724.92        736.22        11.74 o                         
   4   3   7        138.41        143.15         5.87 o                         
   5   3   7          0.00          0.32         0.91 o                         
   6   3   7         65.17         65.01         3.70 o                         
   7   3   7        167.47        154.27         5.78 o                         
   8   3   7        171.65        163.15         6.17 o                         
   9   3   7         90.74         83.81         4.50 o                         
  10   3   7         17.12          7.19         1.68 o                         
  11   3   7         57.68         60.93         5.85 o                         
  12   3   7        113.79        103.27         7.64 o                         
  13   3   7         22.01         12.19         2.31 o                         
  14   3   7         26.70         28.03         3.16 o                         
  15   3   7         44.65         52.61         3.86 o                         
 -18   4   7         51.65         53.59         5.38 o                         
 -17   4   7          0.26         -2.29         1.89 o                         
 -16   4   7         79.99         88.31         4.62 o                         
 -15   4   7         90.43         93.93         5.37 o                         
 -14   4   7        143.16        144.21         6.31 o                         
 -13   4   7        173.79        179.35         5.95 o                         
 -12   4   7         99.71        103.57         4.91 o                         
 -11   4   7        370.41        339.15         8.04 o                         
 -10   4   7        419.80        409.91         8.85 o                         
  -9   4   7        963.03        961.34        14.61 o                         
  -8   4   7       2050.48       2078.16        24.50 o                         
  -7   4   7          0.44          1.27         0.76 o                         
  -6   4   7         38.36         38.69         3.15 o                         
  -5   4   7         73.16         57.41         3.26 o                         
  -4   4   7        127.31        104.48         3.74 o                         
  -3   4   7         69.34         85.88         3.44 o                         
  -2   4   7       1894.79       2047.57        23.68 o                         
  -1   4   7        227.21        227.20         6.33 o                         
   0   4   7        823.21        843.32        13.23 o                         
   1   4   7         17.38         16.49         1.88 o                         
   2   4   7        127.57        166.59         5.17 o                         
   3   4   7         19.61         23.64         2.15 o                         
   4   4   7        475.76        496.04         9.45 o                         
   5   4   7         14.61         13.30         1.73 o                         
   6   4   7       1895.60       1859.12        24.77 o                         
   7   4   7         99.66         97.11         4.77 o                         
   8   4   7        859.31        931.82        16.80 o                         
   9   4   7          0.33         -0.41         0.98 o                         
  10   4   7        163.11        158.31         6.79 o                         
  11   4   7         13.72         11.71         1.92 o                         
  12   4   7          8.04         10.04         2.21 o                         
  13   4   7         74.36         81.45         4.71 o                         
  14   4   7         98.93         99.01         4.93 o                         
 -18   5   7          0.51         -3.44         2.29 o                         
 -17   5   7          7.73          5.49         2.15 o                         
 -16   5   7         11.55         14.47         2.16 o                         
 -15   5   7         35.60         29.77         2.62 o                         
 -14   5   7        317.19        304.35         8.09 o                         
 -13   5   7        185.80        209.06         7.57 o                         
 -12   5   7         18.26          8.53         1.70 o                         
 -11   5   7          7.43          7.87         1.66 o                         
 -10   5   7         80.89         79.46         4.11 o                         
  -9   5   7        399.06        388.67         8.95 o                         
  -8   5   7         78.04         68.24         3.74 o                         
  -7   5   7          4.74          2.48         1.14 o                         
  -6   5   7         28.04         33.99         3.26 o                         
  -5   5   7         21.85         27.47         2.30 o                         
  -4   5   7         10.72          5.60         1.13 o                         
  -3   5   7         48.17         39.74         3.06 o                         
  -2   5   7         78.40         85.99         4.09 o                         
  -1   5   7         30.73         38.43         3.08 o                         
   0   5   7        115.51        117.07         4.51 o                         
   1   5   7         77.48         83.92         3.79 o                         
   2   5   7         21.84          8.97         1.44 o                         
   3   5   7        333.47        309.39         7.35 o                         
   4   5   7         35.64         41.33         2.89 o                         
   5   5   7        289.23        305.19         8.14 o                         
   6   5   7        212.23        221.66         9.36 o                         
   7   5   7         42.04         37.84         5.18 o                         
   8   5   7        534.15        529.64        19.53 o                         
   9   5   7         64.76         73.68         6.47 o                         
  10   5   7         20.69         17.67         3.05 o                         
  11   5   7         24.78         26.94         6.20 o                         
  12   5   7          1.16         -0.49         2.83 o                         
  13   5   7         27.93         19.66         3.77 o                         
  14   5   7         27.64         14.78         3.89 o                         
 -16   6   7          1.50         -0.37         1.87 o                         
 -15   6   7          2.31          4.02         1.57 o                         
 -14   6   7         41.33         35.83         3.08 o                         
 -13   6   7          3.91          4.30         1.49 o                         
 -12   6   7         79.44         81.00         4.44 o                         
 -11   6   7         12.16          9.18         1.76 o                         
 -10   6   7         56.68         57.37         4.11 o                         
  -9   6   7          1.94          0.45         1.14 o                         
  -8   6   7          0.79         -1.48         1.16 o                         
  -7   6   7          0.80          1.83         1.27 o                         
  -6   6   7        200.47        190.00         6.13 o                         
  -5   6   7         72.91         83.30         4.25 o                         
  -4   6   7          5.00          0.60         1.42 o                         
  -3   6   7         24.26         23.85         2.55 o                         
  -2   6   7        135.39        132.90         5.44 o                         
  -1   6   7          3.65          2.38         1.19 o                         
   0   6   7          1.32         -0.72         1.12 o                         
   1   6   7          3.80          0.52         1.28 o                         
   2   6   7        309.75        308.43         8.83 o                         
   3   6   7          6.70          3.65         1.42 o                         
   4   6   7         57.81         61.62         4.91 o                         
   5   6   7        514.38        473.65        19.81 o                         
   6   6   7         14.93          0.83         2.27 o                         
   7   6   7         31.22         23.14         3.76 o                         
   8   6   7          4.93          0.38         1.93 o                         
   9   6   7         10.89          7.42         2.40 o                         
  10   6   7         55.37         61.08         5.91 o                         
  11   6   7          0.05         -0.69         2.21 o                         
  12   6   7         76.88         84.10         7.08 o                         
 -15   7   7        150.18        153.26         9.25 o                         
 -14   7   7        105.41        137.98         7.34 o                         
 -13   7   7        356.68        388.26        11.39 o                         
 -12   7   7         24.77         24.74         2.71 o                         
 -11   7   7        204.75        206.63         7.72 o                         
 -10   7   7         76.86         61.73         4.47 o                         
  -9   7   7         40.45         30.38         3.57 o                         
  -8   7   7          0.54         -1.06         1.78 o                         
  -7   7   7        126.28         92.26         5.67 o                         
  -6   7   7        218.28        177.72         7.01 o                         
  -5   7   7        180.59        153.95         7.34 o                         
  -4   7   7        476.36        475.29        11.69 o                         
  -3   7   7         96.75        102.11         5.11 o                         
  -2   7   7        172.13        194.05         7.15 o                         
  -1   7   7        638.86        596.32        13.39 o                         
   0   7   7          7.37          5.58         1.58 o                         
   1   7   7        103.75        102.64         5.42 o                         
   2   7   7        477.13        514.54        12.26 o                         
   3   7   7       1561.75       1587.30        26.07 o                         
   4   7   7        916.77       1007.34        23.45 o                         
   5   7   7        348.90        346.41        12.10 o                         
   6   7   7         52.44         49.77         4.87 o                         
   7   7   7        109.72        132.16         7.71 o                         
   8   7   7         67.50         59.17         5.41 o                         
   9   7   7        133.88        147.43         8.26 o                         
  10   7   7          0.34         -2.92         2.41 o                         
  11   7   7          5.69          0.20         5.69 o                         
 -13   8   7         19.89         15.69         3.14 o                         
 -12   8   7        159.38        182.00         8.63 o                         
 -11   8   7          2.00          2.20         2.08 o                         
 -10   8   7         93.67         95.99         7.49 o                         
  -9   8   7        146.32        132.76         7.03 o                         
  -8   8   7        342.22        303.68         9.89 o                         
  -7   8   7         38.33         42.01         4.86 o                         
  -6   8   7        210.68        195.45         7.24 o                         
  -5   8   7        390.19        407.64        10.72 o                         
  -4   8   7         37.86         24.12         3.38 o                         
  -3   8   7          0.88          0.84         1.40 o                         
  -2   8   7         17.61         18.81         2.57 o                         
  -1   8   7          6.86          5.82         2.57 o                         
   0   8   7          1.51          1.43         1.32 o                         
   1   8   7        146.44        150.29         7.38 o                         
   2   8   7        170.91        158.21         8.34 o                         
   3   8   7        296.81        298.38        11.15 o                         
   4   8   7         97.98         94.63         6.19 o                         
   5   8   7        249.75        284.93         9.95 o                         
   6   8   7         96.48         83.03         6.21 o                         
   7   8   7         82.18         73.28         7.62 o                         
   8   8   7         44.76         38.81         5.63 o                         
   9   8   7          0.63          1.79         3.24 o                         
 -10   9   7         19.22         17.49         3.26 o                         
  -9   9   7         26.36         31.33         3.67 o                         
  -8   9   7         18.11         11.33         3.39 o                         
  -7   9   7         73.96         71.90         5.81 o                         
  -6   9   7         33.59         23.28         3.08 o                         
  -5   9   7         33.49         27.91         4.39 o                         
  -4   9   7         44.04         35.32         3.78 o                         
  -3   9   7         99.13        103.51         6.27 o                         
  -2   9   7        200.21        198.01         8.20 o                         
  -1   9   7         19.43         11.55         2.58 o                         
   0   9   7         27.10         18.05         3.62 o                         
   1   9   7         49.95         58.99         6.28 o                         
   2   9   7        188.27        212.82         7.96 o                         
   3   9   7         78.83         76.10         7.05 o                         
   4   9   7         12.35          6.48         3.43 o                         
   5   9   7        180.60        183.28        14.27 o                         
   6   9   7          5.97          5.70         4.55 o                         
  -5  10   7          5.06          3.91         2.60 o                         
  -4  10   7        333.84        351.73        14.33 o                         
  -3  10   7         59.31         45.87         5.48 o                         
  -2  10   7         17.25         12.04         3.61 o                         
  -1  10   7        107.48        124.93         9.24 o                         
   0  10   7         30.19         26.13         4.08 o                         
   1  10   7          3.93         -3.60         3.67 o                         
 -20   0   8        232.16        244.15        15.12 o                         
 -19   0   8        104.24         90.24         9.08 o                         
 -18   0   8          0.23         -2.53         1.68 o                         
 -17   0   8         77.58         78.99         7.98 o                         
 -16   0   8         18.66         12.52         2.58 o                         
 -15   0   8        100.36         48.33         4.47 o                         
 -14   0   8       1861.76       1693.06        27.33 o                         
 -13   0   8        351.22        424.34         9.93 o                         
 -12   0   8         15.92         11.29         1.74 o                         
 -11   0   8        268.11        276.31         8.03 o                         
 -10   0   8       1532.91       1682.49        24.01 o                         
  -9   0   8        613.42        547.48        12.08 o                         
  -8   0   8         31.76         35.10         2.88 o                         
  -7   0   8        169.56        105.82         6.23 o                         
  -6   0   8      11639.97      12079.10       148.26 o                         
  -5   0   8         28.47         46.12         3.75 o                         
  -4   0   8       5034.43       5568.89       157.91 o                         
  -3   0   8       8307.95       8617.79       108.78 o                         
  -2   0   8       4791.53       4959.11        87.97 o                         
  -1   0   8        859.30        874.05        17.60 o                         
   0   0   8       1342.55       1529.12        26.26 o                         
   1   0   8       3969.78       3810.81        59.70 o                         
   2   0   8       1394.18       1509.37        26.65 o                         
   3   0   8        824.77       1049.49        23.73 o                         
   4   0   8        694.78        813.01        20.41 o                         
   5   0   8        911.91        950.95        23.04 o                         
   6   0   8       4786.05       4855.57        76.48 o                         
   7   0   8        205.05        216.49        10.19 o                         
   8   0   8       1113.10       1060.42        25.73 o                         
   9   0   8        384.23        359.47        13.64 o                         
  10   0   8        366.55        363.09        14.96 o                         
  11   0   8       1180.07       1154.72        30.39 o                         
  12   0   8         58.14         61.89         5.63 o                         
  13   0   8        268.55        298.75        21.85 o                         
  14   0   8        257.50        280.00        14.60 o                         
  15   0   8         94.57         78.51         8.01 o                         
 -20   1   8         87.80         90.13         7.89 o                         
 -19   1   8        183.38        191.27         8.88 o                         
 -18   1   8        382.73        372.29         8.88 o                         
 -17   1   8          4.34          5.54         1.29 o                         
 -16   1   8        172.75        176.01         4.83 o                         
 -15   1   8        123.17        123.53         4.30 o                         
 -14   1   8          5.48         10.68         1.31 o                         
 -13   1   8       2182.16       2095.54        21.06 o                         
 -12   1   8         24.58         24.46         1.71 o                         
 -11   1   8        215.13        191.72         4.31 o                         
 -10   1   8        176.00        180.08         4.69 o                         
  -9   1   8         40.13         38.22         2.34 o                         
  -8   1   8        564.39        552.80        11.30 o                         
  -7   1   8          1.70          0.44         0.65 o                         
  -6   1   8         78.40         53.58         2.45 o                         
  -5   1   8       1767.90       1852.14        27.51 o                         
  -4   1   8       2077.21       2123.76        24.37 o                         
  -3   1   8       2535.60       2625.93        27.06 o                         
  -2   1   8          3.09          0.39         0.61 o                         
  -1   1   8       2014.38       2158.78        22.61 o                         
   0   1   8        272.10        258.00         5.87 o                         
   1   1   8        399.81        376.96         7.38 o                         
   2   1   8       1881.57       1888.80        22.25 o                         
   3   1   8        760.77        889.54        13.48 o                         
   4   1   8        246.58        219.12         6.58 o                         
   5   1   8       8651.27       8911.82        85.78 o                         
   6   1   8        998.54        977.03        17.75 o                         
   7   1   8       2079.65       2088.03        28.36 o                         
   8   1   8        510.65        478.61        11.22 o                         
   9   1   8        869.84        831.05        15.72 o                         
  10   1   8       1299.00       1256.61        21.48 o                         
  11   1   8         65.51         55.21         4.31 o                         
  12   1   8        500.80        530.94        12.73 o                         
  13   1   8          0.05          0.36         1.58 o                         
  14   1   8          0.06         -2.11         1.40 o                         
  15   1   8       1249.70       1302.35        23.06 o                         
 -19   2   8          7.02          2.23         1.58 o                         
 -18   2   8         74.73         82.55         4.72 o                         
 -17   2   8        321.05        321.95         7.86 o                         
 -16   2   8        278.00        288.66         6.27 o                         
 -15   2   8         25.52         31.88         2.28 o                         
 -14   2   8        303.36        269.07         6.54 o                         
 -13   2   8         28.06         33.23         2.67 o                         
 -12   2   8        353.90        356.16         8.39 o                         
 -11   2   8        216.77        189.19         5.74 o                         
 -10   2   8        340.61        337.50         7.80 o                         
  -9   2   8         42.54         43.00         2.77 o                         
  -8   2   8        184.27        207.34         5.99 o                         
  -7   2   8         37.00         21.20         1.77 o                         
  -6   2   8        352.62        320.17         6.56 o                         
  -5   2   8         68.50         56.42         2.57 o                         
  -4   2   8       1219.31       1099.06        15.03 o                         
  -3   2   8         37.68         36.94         2.60 o                         
  -2   2   8       1238.53       1099.77        15.13 o                         
  -1   2   8         71.13        102.24         3.94 o                         
   0   2   8       3145.81       3202.38        34.89 o                         
   1   2   8        716.05        602.71        10.97 o                         
   2   2   8          5.10          7.89         1.47 o                         
   3   2   8       1411.12       1292.09        17.40 o                         
   4   2   8        790.28        800.54        14.12 o                         
   5   2   8       1330.70       1363.84        19.87 o                         
   6   2   8        762.56        707.64        12.66 o                         
   7   2   8         27.88         22.35         2.41 o                         
   8   2   8       3259.40       3261.05        44.99 o                         
   9   2   8        390.84        396.03         9.69 o                         
  10   2   8         26.41         22.81         2.88 o                         
  11   2   8        154.50        151.36         6.57 o                         
  12   2   8          3.67          5.42         1.80 o                         
  13   2   8         68.72         67.49         4.98 o                         
  14   2   8        347.05        362.47        12.76 o                         
  15   2   8         56.86         67.35         6.20 o                         
 -19   3   8         13.98         12.30         2.98 o                         
 -18   3   8        227.09        261.07        10.57 o                         
 -17   3   8        343.55        358.93        10.23 o                         
 -16   3   8       1019.29       1076.83        29.88 o                         
 -15   3   8        678.93        670.69        12.59 o                         
 -14   3   8         71.93         65.11         4.36 o                         
 -13   3   8        217.32        195.68         6.34 o                         
 -12   3   8         38.77         31.02         2.78 o                         
 -11   3   8       2477.37       2490.79        28.18 o                         
 -10   3   8        722.93        681.43        12.20 o                         
  -9   3   8        185.14        192.68         5.52 o                         
  -8   3   8        665.81        663.26        11.16 o                         
  -7   3   8       1085.97       1140.93        15.72 o                         
  -6   3   8        191.91        188.52         5.26 o                         
  -5   3   8        462.45        545.03         9.22 o                         
  -4   3   8        208.94        200.73         5.33 o                         
  -3   3   8        288.13        304.83         6.64 o                         
  -2   3   8        114.34        124.49         4.20 o                         
  -1   3   8       2950.67       3064.19        32.52 o                         
   0   3   8       1513.10       1418.81        18.48 o                         
   1   3   8        282.65        285.70         7.00 o                         
   2   3   8        694.57        742.04        14.06 o                         
   3   3   8         62.50         56.97         3.20 o                         
   4   3   8       1242.87       1278.95        19.01 o                         
   5   3   8        360.34        352.36         9.38 o                         
   6   3   8        841.68        811.50        14.54 o                         
   7   3   8       4558.59       4590.39        47.68 o                         
   8   3   8        135.60        130.45         5.44 o                         
   9   3   8        210.13        198.98         7.67 o                         
  10   3   8         23.24         16.32         2.46 o                         
  11   3   8         11.10          8.45         1.62 o                         
  12   3   8        483.91        490.50        13.54 o                         
  13   3   8        194.54        189.05         8.32 o                         
  14   3   8         84.85         93.08         6.63 o                         
 -18   4   8        179.70        171.01         9.00 o                         
 -17   4   8       1268.91       1278.64        19.40 o                         
 -16   4   8        533.07        500.98        12.19 o                         
 -15   4   8          1.02         -0.26         1.69 o                         
 -14   4   8          5.95          3.56         1.25 o                         
 -13   4   8          0.76          0.02         1.01 o                         
 -12   4   8        918.34        877.99        14.42 o                         
 -11   4   8          3.29          0.32         1.02 o                         
 -10   4   8       1787.93       1782.10        23.60 o                         
  -9   4   8         79.63         97.02         4.34 o                         
  -8   4   8       2557.80       2613.12        29.55 o                         
  -7   4   8         64.09         48.49         2.89 o                         
  -6   4   8        366.97        360.44         8.89 o                         
  -5   4   8        526.32        475.45         8.70 o                         
  -4   4   8        876.91        803.67        12.20 o                         
  -3   4   8         43.36         51.94         2.90 o                         
  -2   4   8        290.63        233.70         7.34 o                         
  -1   4   8        335.50        296.60         7.37 o                         
   0   4   8       2684.30       2843.45        31.64 o                         
   1   4   8        692.43        661.12        11.62 o                         
   2   4   8        112.98        132.39         4.88 o                         
   3   4   8        805.45        758.82        12.72 o                         
   4   4   8        324.88        337.37         8.30 o                         
   5   4   8        672.61        680.69        13.18 o                         
   6   4   8        808.70        809.39        14.78 o                         
   7   4   8        213.69        195.11         6.85 o                         
   8   4   8       1499.95       1500.55        25.34 o                         
   9   4   8         31.75         32.51         6.99 o                         
  10   4   8          8.82          2.23         1.44 o                         
  11   4   8        642.94        653.86        14.06 o                         
  12   4   8         17.09         12.70         2.39 o                         
  13   4   8        193.38        222.77         8.16 o                         
  14   4   8        194.75        221.72         8.99 o                         
 -17   5   8         37.90         38.13         4.33 o                         
 -16   5   8        408.59        418.55         9.58 o                         
 -15   5   8        633.24        630.07        13.49 o                         
 -14   5   8         68.00         67.08         4.45 o                         
 -13   5   8        304.18        303.52         8.61 o                         
 -12   5   8        144.63        144.49         5.92 o                         
 -11   5   8        417.68        438.41        10.63 o                         
 -10   5   8        215.34        219.58         6.83 o                         
  -9   5   8          0.05         -1.41         0.94 o                         
  -8   5   8        133.28        133.15         5.53 o                         
  -7   5   8         75.11         93.79         4.60 o                         
  -6   5   8        289.10        279.75         9.31 o                         
  -5   5   8       1056.15       1109.93        17.37 o                         
  -4   5   8          0.09         -1.18         0.79 o                         
  -3   5   8        648.53        665.37        11.41 o                         
  -2   5   8         13.78          9.24         2.07 o                         
  -1   5   8        881.04        913.97        14.53 o                         
   0   5   8          0.51          0.89         0.97 o                         
   1   5   8         10.65          6.50         1.81 o                         
   2   5   8        488.12        513.41        11.20 o                         
   3   5   8        163.94        161.03         5.47 o                         
   4   5   8        373.13        370.31         8.47 o                         
   5   5   8         72.90         70.46         4.81 o                         
   6   5   8        761.67        787.55        17.50 o                         
   7   5   8       2158.88       2135.08        34.38 o                         
   8   5   8        158.25        147.64         8.47 o                         
   9   5   8         81.76         88.83         6.21 o                         
  10   5   8        280.27        302.86         9.84 o                         
  11   5   8          4.04          3.25         2.26 o                         
  12   5   8        127.85        146.21         9.14 o                         
  13   5   8         49.08         53.54         5.39 o                         
 -16   6   8          6.19          5.72         2.56 o                         
 -15   6   8         81.96         77.61         5.03 o                         
 -14   6   8       1241.73       1305.58        20.60 o                         
 -13   6   8          5.85         -0.01         1.52 o                         
 -12   6   8        446.42        447.78        10.64 o                         
 -11   6   8        104.44         97.06         4.90 o                         
 -10   6   8        184.08        181.36         6.91 o                         
  -9   6   8        540.16        529.99        12.30 o                         
  -8   6   8         39.21         24.47         2.71 o                         
  -7   6   8        837.43        820.54        19.71 o                         
  -6   6   8       1040.50        950.30        19.61 o                         
  -5   6   8         25.38         16.19         2.15 o                         
  -4   6   8        314.50        310.86         8.93 o                         
  -3   6   8        319.83        309.57         9.11 o                         
  -2   6   8        931.17        914.40        16.23 o                         
  -1   6   8        173.56        169.89         6.35 o                         
   0   6   8         10.90          4.68         1.82 o                         
   1   6   8        295.43        263.60         8.45 o                         
   2   6   8          2.94          2.78         1.42 o                         
   3   6   8        223.60        221.69         7.72 o                         
   4   6   8         70.52         69.62         5.95 o                         
   5   6   8        122.08        112.76         8.13 o                         
   6   6   8       1823.50       1731.53        33.43 o                         
   7   6   8          3.12         -1.78         1.78 o                         
   8   6   8        366.62        374.15        15.34 o                         
   9   6   8         33.99         35.61         3.92 o                         
  10   6   8        153.49        151.01        10.83 o                         
  11   6   8        472.65        516.87        16.74 o                         
  12   6   8         25.53         36.73         6.98 o                         
 -15   7   8        212.52        221.98         9.12 o                         
 -14   7   8          0.05         -3.19         2.45 o                         
 -13   7   8        207.62        236.71         9.02 o                         
 -12   7   8         24.62         21.64         3.73 o                         
 -11   7   8        216.89        233.54         9.15 o                         
 -10   7   8         58.30         61.29         4.49 o                         
  -9   7   8        241.51        224.45         8.68 o                         
  -8   7   8        801.33        862.55        17.80 o                         
  -7   7   8       1416.14       1447.63        24.46 o                         
  -6   7   8          1.43          2.84         1.54 o                         
  -5   7   8         71.31         65.47         4.43 o                         
  -4   7   8        210.22        200.67         7.75 o                         
  -3   7   8         88.61        101.15         5.60 o                         
  -2   7   8         50.37         54.30         4.63 o                         
  -1   7   8        558.89        624.90        14.08 o                         
   0   7   8        709.63        742.65        15.13 o                         
   1   7   8          0.21          0.76         1.45 o                         
   2   7   8          4.41         -1.62         1.87 o                         
   3   7   8          9.34          9.22         2.01 o                         
   4   7   8        205.81        237.52        10.69 o                         
   5   7   8        343.70        363.27        11.87 o                         
   6   7   8         90.04         97.00         8.06 o                         
   7   7   8        421.74        447.93        13.86 o                         
   8   7   8         68.62         76.11         6.68 o                         
   9   7   8        232.43        243.40        11.96 o                         
  10   7   8        296.69        284.00        15.24 o                         
 -12   8   8        307.65        354.57        11.67 o                         
 -11   8   8         40.07         30.02         3.41 o                         
 -10   8   8         63.24         55.94         5.14 o                         
  -9   8   8        175.15        185.50         8.33 o                         
  -8   8   8          0.36          3.92         2.07 o                         
  -7   8   8        527.47        537.97        13.56 o                         
  -6   8   8        472.94        464.93        11.73 o                         
  -5   8   8         26.16         17.99         2.43 o                         
  -4   8   8        419.60        402.48        11.10 o                         
  -3   8   8         23.06         21.35         2.68 o                         
  -2   8   8        633.63        664.79        17.98 o                         
  -1   8   8        301.61        288.02         9.82 o                         
   0   8   8        124.72        133.92         7.15 o                         
   1   8   8        203.60        204.42         7.67 o                         
   2   8   8          7.71          9.23         1.72 o                         
   3   8   8        227.27        211.73         9.21 o                         
   4   8   8        256.30        291.65        11.79 o                         
   5   8   8        407.79        433.78        16.26 o                         
   6   8   8        389.60        400.25        15.25 o                         
   7   8   8         97.68        115.73         9.29 o                         
   8   8   8        287.42        323.91        15.98 o                         
  -9   9   8          2.19          1.97         2.58 o                         
  -8   9   8         61.60         51.28         5.42 o                         
  -7   9   8        128.43        127.22         7.59 o                         
  -6   9   8         39.69         31.83         5.51 o                         
  -5   9   8        117.64        126.31         7.44 o                         
  -4   9   8          4.88          2.85         2.02 o                         
  -3   9   8        350.70        353.58        12.26 o                         
  -2   9   8         78.35         78.20         6.00 o                         
  -1   9   8        113.96        125.82         9.42 o                         
   0   9   8        284.68        275.77        10.04 o                         
   1   9   8         91.64         96.13         7.19 o                         
   2   9   8         80.00         73.87         8.45 o                         
   3   9   8         49.54         36.19         9.05 o                         
   4   9   8        440.29        450.50        21.85 o                         
   5   9   8         61.95         67.44        13.85 o                         
 -19   1   9        174.63        160.89         7.05 o                         
 -18   1   9          0.74         -0.96         1.22 o                         
 -17   1   9          0.87         -0.27         0.95 o                         
 -16   1   9         96.49         88.04         3.63 o                         
 -15   1   9         20.23         18.80         1.91 o                         
 -14   1   9          1.80          2.73         1.01 o                         
 -13   1   9         22.67         20.61         1.64 o                         
 -12   1   9         10.83          9.22         1.24 o                         
 -11   1   9          2.69         -0.07         0.74 o                         
 -10   1   9          0.79          0.31         0.64 o                         
  -9   1   9          0.45         -0.81         0.54 o                         
  -8   1   9          0.32          0.18         0.59 o                         
  -7   1   9         67.10         59.59         2.76 o                         
  -6   1   9        382.51        433.73         7.70 o                         
  -5   1   9        877.10        894.35        12.36 o                         
  -4   1   9         16.88         10.03         1.28 o                         
  -3   1   9         39.78         43.60         2.51 o                         
  -2   1   9        287.90        280.26         6.29 o                         
  -1   1   9          5.71          5.39         0.87 o                         
   0   1   9         64.18         80.53         3.47 o                         
   1   1   9         58.24         48.57         2.76 o                         
   2   1   9        735.77        727.85        12.71 o                         
   3   1   9         92.53        116.05         4.57 o                         
   4   1   9        719.78        747.02        13.70 o                         
   5   1   9         71.70         71.95         4.40 o                         
   6   1   9         20.55         21.37         2.42 o                         
   7   1   9          3.17          1.59         1.30 o                         
   8   1   9          1.74          0.67         1.31 o                         
   9   1   9        304.89        307.80        11.21 o                         
  10   1   9          3.16          0.64         1.34 o                         
  11   1   9         46.10         47.08         4.22 o                         
  12   1   9        205.12        204.56         8.14 o                         
  13   1   9          2.56         -0.31         1.94 o                         
  14   1   9          5.66          5.70         1.93 o                         
 -19   2   9          7.24          2.86         1.68 o                         
 -18   2   9         22.13         22.76         2.85 o                         
 -17   2   9        347.13        344.31         8.19 o                         
 -16   2   9        274.60        270.29         7.46 o                         
 -15   2   9          9.98          4.84         1.40 o                         
 -14   2   9         16.99         15.47         1.81 o                         
 -13   2   9         15.62         11.96         1.85 o                         
 -12   2   9         14.31          8.87         1.53 o                         
 -11   2   9          0.04         -1.16         0.77 o                         
 -10   2   9        134.11        116.30         4.69 o                         
  -9   2   9        111.82        111.87         4.92 o                         
  -8   2   9         44.90         41.56         2.49 o                         
  -7   2   9        106.30        102.18         3.80 o                         
  -6   2   9         75.92         83.71         3.37 o                         
  -5   2   9        396.09        406.99         7.82 o                         
  -4   2   9        220.25        311.84         6.68 o                         
  -3   2   9        624.58        634.60        10.21 o                         
  -2   2   9        236.38        248.86         6.33 o                         
  -1   2   9        254.86        302.18         7.86 o                         
   0   2   9         13.35         12.76         1.51 o                         
   1   2   9         22.85          7.77         1.40 o                         
   2   2   9        456.07        428.79         9.03 o                         
   3   2   9          5.78          5.59         1.20 o                         
   4   2   9          7.51          4.76         1.31 o                         
   5   2   9         86.23         77.79         4.27 o                         
   6   2   9          8.67          4.67         1.35 o                         
   7   2   9          7.24          3.85         1.19 o                         
   8   2   9        420.43        403.45        10.08 o                         
   9   2   9         13.16          3.84         1.62 o                         
  10   2   9         48.32         61.78         5.35 o                         
  11   2   9         55.49         46.73         4.04 o                         
  12   2   9          0.44         -0.21         1.86 o                         
  13   2   9          0.38         -1.73         1.58 o                         
  14   2   9          6.18         -2.17         3.03 o                         
 -19   3   9        123.45        134.44         7.82 o                         
 -18   3   9          4.02          1.15         1.57 o                         
 -17   3   9        536.03        578.25        13.91 o                         
 -16   3   9          6.02          3.09         1.50 o                         
 -15   3   9          3.71         -0.96         1.50 o                         
 -14   3   9         72.42         78.94         4.25 o                         
 -13   3   9         77.56         74.79         4.26 o                         
 -12   3   9         44.85         52.93         4.02 o                         
 -11   3   9        604.67        617.83        12.33 o                         
 -10   3   9       1707.92       1700.08        22.29 o                         
  -9   3   9        173.34        156.60         4.91 o                         
  -8   3   9        430.42        437.25         9.42 o                         
  -7   3   9         16.27          8.59         1.31 o                         
  -6   3   9         48.88         52.43         2.38 o                         
  -5   3   9        205.95        207.28         5.72 o                         
  -4   3   9        391.24        413.27         8.31 o                         
  -3   3   9        588.98        611.26        10.72 o                         
  -2   3   9         60.26         47.44         3.04 o                         
  -1   3   9        540.09        624.44        11.52 o                         
   0   3   9         10.62         16.40         2.02 o                         
   1   3   9       1580.99       1684.60        22.76 o                         
   2   3   9         54.73         43.35         3.03 o                         
   3   3   9        237.06        239.77         6.78 o                         
   4   3   9        135.24        144.68         5.78 o                         
   5   3   9         48.96         46.02         3.22 o                         
   6   3   9        107.52        107.75         4.95 o                         
   7   3   9        225.05        219.28         7.36 o                         
   8   3   9        250.06        275.52         9.47 o                         
   9   3   9       1582.35       1582.08        28.98 o                         
  10   3   9         28.47         21.42         2.73 o                         
  11   3   9          3.12          0.50         2.08 o                         
  12   3   9          9.30          7.65         2.01 o                         
  13   3   9         41.99         40.35         4.90 o                         
 -18   4   9         57.83         75.35         7.07 o                         
 -17   4   9        108.70        123.11         6.52 o                         
 -16   4   9         47.39         50.00         4.05 o                         
 -15   4   9        371.31        353.65        10.30 o                         
 -14   4   9        133.18        130.25         6.08 o                         
 -13   4   9        111.61        106.69         4.80 o                         
 -12   4   9        410.66        411.14        10.19 o                         
 -11   4   9        665.88        650.27        12.21 o                         
 -10   4   9          3.40          1.38         1.11 o                         
  -9   4   9        247.81        231.96         7.13 o                         
  -8   4   9         31.83         37.11         3.30 o                         
  -7   4   9          3.43          3.16         1.00 o                         
  -6   4   9         93.44         99.33         3.78 o                         
  -5   4   9        150.68        140.08         4.80 o                         
  -4   4   9        121.95        123.84         4.50 o                         
  -3   4   9          0.00         -1.12         0.74 o                         
  -2   4   9         27.28         20.39         2.02 o                         
  -1   4   9        107.02        118.22         4.68 o                         
   0   4   9        211.96        220.67         6.50 o                         
   1   4   9          3.06          4.26         1.10 o                         
   2   4   9        719.40        741.20        12.99 o                         
   3   4   9        583.43        599.18        11.49 o                         
   4   4   9        795.17        815.09        14.69 o                         
   5   4   9         54.24         56.07         4.24 o                         
   6   4   9        191.75        186.72         8.27 o                         
   7   4   9        247.91        271.50        10.04 o                         
   8   4   9          0.84         -1.27         1.47 o                         
   9   4   9        161.90        165.24         6.81 o                         
  10   4   9        280.26        276.44         8.38 o                         
  11   4   9        121.68        121.48         6.22 o                         
  12   4   9         20.80         20.88         2.93 o                         
  13   4   9         18.24         15.42         2.90 o                         
 -17   5   9         84.22         81.45         6.37 o                         
 -16   5   9          6.60          5.29         2.13 o                         
 -15   5   9         36.22         24.32         2.84 o                         
 -14   5   9          2.46          0.61         1.55 o                         
 -13   5   9          3.32          1.29         1.41 o                         
 -12   5   9         12.23          8.65         1.83 o                         
 -11   5   9        314.27        312.21         8.90 o                         
 -10   5   9       1105.98       1107.64        19.58 o                         
  -9   5   9          0.20         -0.31         1.15 o                         
  -8   5   9         52.28         44.42         3.18 o                         
  -7   5   9        169.54        154.08         5.72 o                         
  -6   5   9         18.61         14.47         1.97 o                         
  -5   5   9        191.88        203.79         5.97 o                         
  -4   5   9        287.48        300.45         7.66 o                         
  -3   5   9        441.11        386.61         8.92 o                         
  -2   5   9         26.14         34.60         3.36 o                         
  -1   5   9         15.91         12.24         1.74 o                         
   0   5   9         64.84         68.58         3.95 o                         
   1   5   9        487.41        464.31        10.55 o                         
   2   5   9        550.94        553.43        11.71 o                         
   3   5   9        103.55         99.79         4.77 o                         
   4   5   9        732.38        699.82        15.72 o                         
   5   5   9        633.69        649.40        16.19 o                         
   6   5   9        150.13        162.67         7.56 o                         
   7   5   9         64.17         66.55         4.66 o                         
   8   5   9         96.68        102.52         5.27 o                         
   9   5   9         72.01         71.48         4.35 o                         
  10   5   9         37.34         41.18         5.98 o                         
  11   5   9        136.86        157.26         9.97 o                         
  12   5   9          1.20          2.47         2.97 o                         
 -16   6   9         24.79         25.94         3.23 o                         
 -15   6   9         86.34         99.15         5.57 o                         
 -14   6   9         14.92         15.79         2.65 o                         
 -13   6   9         91.10        101.11         5.91 o                         
 -12   6   9         34.28         27.59         2.91 o                         
 -11   6   9         28.66         24.42         2.74 o                         
 -10   6   9         45.81         48.50         5.53 o                         
  -9   6   9        129.29        123.36         5.96 o                         
  -8   6   9          0.07         -0.72         1.45 o                         
  -7   6   9         79.31         81.96         5.17 o                         
  -6   6   9        287.92        247.04         9.53 o                         
  -5   6   9         97.26         81.49         4.55 o                         
  -4   6   9        281.08        288.54         9.69 o                         
  -3   6   9        573.76        601.31        13.40 o                         
  -2   6   9        286.14        286.36         8.98 o                         
  -1   6   9         74.58         66.71         4.60 o                         
   0   6   9         31.60         35.82         3.45 o                         
   1   6   9         28.07         30.57         4.53 o                         
   2   6   9        124.89        111.40         6.24 o                         
   3   6   9        127.74        136.30         8.07 o                         
   4   6   9        338.65        311.80        11.51 o                         
   5   6   9        790.51        794.49        21.51 o                         
   6   6   9         97.00        109.79         8.11 o                         
   7   6   9          0.06          1.04         1.92 o                         
   8   6   9         73.15         61.65         5.90 o                         
   9   6   9         87.68        110.17         9.80 o                         
  10   6   9         80.94         72.10         8.34 o                         
  11   6   9          0.04         -2.91         4.05 o                         
 -14   7   9         13.11          7.79         2.33 o                         
 -13   7   9         81.74         88.90         6.65 o                         
 -12   7   9         61.12         67.43         5.87 o                         
 -11   7   9         83.31        104.10         6.84 o                         
 -10   7   9          9.25          0.30         1.85 o                         
  -9   7   9        100.91         99.07         6.88 o                         
  -8   7   9        137.50        132.46         8.03 o                         
  -7   7   9          1.59          7.64         2.28 o                         
  -6   7   9       1128.13       1083.92        19.49 o                         
  -5   7   9         15.64         14.30         2.39 o                         
  -4   7   9        126.23        122.51         5.99 o                         
  -3   7   9          7.62          1.40         1.85 o                         
  -2   7   9         31.01         25.95         2.99 o                         
  -1   7   9         23.73         19.86         2.67 o                         
   0   7   9          5.00          2.24         1.68 o                         
   1   7   9        249.72        240.69         9.24 o                         
   2   7   9         12.22         10.37         2.30 o                         
   3   7   9         50.59         40.72         3.91 o                         
   4   7   9         11.89          7.87         2.25 o                         
   5   7   9        805.21        815.40        18.74 o                         
   6   7   9        319.59        322.70        14.84 o                         
   7   7   9        387.72        400.97        16.55 o                         
   8   7   9         71.77         71.21         9.13 o                         
   9   7   9         59.62         70.89         8.28 o                         
 -12   8   9        335.51        371.54        14.12 o                         
 -11   8   9          1.66          0.90         2.40 o                         
 -10   8   9          0.15         -2.23         2.47 o                         
  -9   8   9         24.32         18.86         3.49 o                         
  -8   8   9          0.56          0.87         2.17 o                         
  -7   8   9          1.57         -2.94         1.96 o                         
  -6   8   9        313.10        267.68        14.55 o                         
  -5   8   9        159.15        137.48         6.92 o                         
  -4   8   9        167.66        153.72         7.21 o                         
  -3   8   9        152.37        163.17         7.56 o                         
  -2   8   9         14.76          8.36         2.27 o                         
  -1   8   9         31.67         29.11         3.31 o                         
   0   8   9         19.34         16.42         2.56 o                         
   1   8   9        125.94        127.99         6.21 o                         
   2   8   9         43.12         42.40         4.77 o                         
   3   8   9        181.50        179.31        10.30 o                         
   4   8   9        312.59        342.45        18.59 o                         
   5   8   9        101.11         99.37         9.93 o                         
   6   8   9         41.78         45.08         8.05 o                         
   7   8   9         56.98         40.40         7.96 o                         
  -8   9   9          2.34          1.49         2.41 o                         
  -7   9   9         58.99         58.15         8.84 o                         
  -6   9   9         36.67         31.60         4.89 o                         
  -5   9   9          0.13         -0.92         2.20 o                         
  -4   9   9         66.98         70.32         9.11 o                         
  -3   9   9          3.05          2.72         3.44 o                         
  -2   9   9         31.95         22.66         3.60 o                         
  -1   9   9          0.13         -0.66         2.12 o                         
   0   9   9          3.93         -0.32         2.89 o                         
   1   9   9          4.84          1.22         2.65 o                         
   2   9   9         15.05         11.95         3.77 o                         
   3   9   9          4.23          0.78         3.52 o                         
 -19   0  10         75.99         78.67         5.16 o                         
 -18   0  10       1043.21       1059.54        26.17 o                         
 -17   0  10         27.33         32.99         3.59 o                         
 -16   0  10        164.29        157.60         7.94 o                         
 -15   0  10        748.35        718.18        15.01 o                         
 -14   0  10        157.99        136.68         5.87 o                         
 -13   0  10       2755.19       2521.91        33.04 o                         
 -12   0  10          4.69          8.06         1.87 o                         
 -11   0  10         21.49         11.27         2.27 o                         
 -10   0  10        756.00        730.41        17.52 o                         
  -9   0  10        184.95        168.09         9.72 o                         
  -8   0  10       1052.53       1037.13        21.68 o                         
  -7   0  10       3915.65       4003.43        58.05 o                         
  -6   0  10        518.37        587.99        15.31 o                         
  -5   0  10       2465.33       2454.36        49.51 o                         
  -4   0  10        236.00        296.12        12.16 o                         
  -3   0  10          5.51          4.68         1.23 o                         
  -2   0  10       2426.42       2213.52        35.91 o                         
  -1   0  10         13.98          9.77         1.89 o                         
   0   0  10       1178.98       1207.61        26.51 o                         
   1   0  10        533.94        544.46        15.36 o                         
   2   0  10          0.85          1.66         1.45 o                         
   3   0  10         76.07        124.30         8.23 o                         
   4   0  10        201.24        212.48        14.85 o                         
   5   0  10       6149.50       6213.59        96.47 o                         
   6   0  10       3055.77       2941.58        53.83 o                         
   7   0  10         39.15         28.74         4.27 o                         
   8   0  10         51.80         58.98         7.83 o                         
   9   0  10          2.36          1.08         2.95 o                         
  10   0  10        363.85        325.32        17.94 o                         
  11   0  10        271.02        245.91        12.33 o                         
  12   0  10        400.45        387.78        17.16 o                         
  13   0  10         86.50         79.68         7.42 o                         
 -19   1  10        360.73        363.35         8.49 o                         
 -18   1  10        227.15        249.34         6.15 o                         
 -17   1  10        514.35        498.53         9.13 o                         
 -16   1  10        403.79        402.97         9.10 o                         
 -15   1  10         84.48         84.93         4.60 o                         
 -14   1  10       2338.89       2135.07        25.28 o                         
 -13   1  10        524.81        542.61         9.33 o                         
 -12   1  10         60.12         49.90         2.82 o                         
 -11   1  10       1085.29       1023.08        13.49 o                         
 -10   1  10          7.64          7.46         1.21 o                         
  -9   1  10        753.76        741.60        12.41 o                         
  -8   1  10        867.44        872.93        13.74 o                         
  -7   1  10        581.08        563.73        10.53 o                         
  -6   1  10       9957.59      10193.35        89.09 o                         
  -5   1  10       1643.50       1765.52        21.42 o                         
  -4   1  10          3.31          1.49         0.91 o                         
  -3   1  10        404.14        427.61         8.48 o                         
  -2   1  10         72.40         47.31         2.78 o                         
  -1   1  10        446.70        459.77         9.17 o                         
   0   1  10        125.46        106.23         4.22 o                         
   1   1  10        343.57        308.80         7.30 o                         
   2   1  10       1048.58       1099.03        16.64 o                         
   3   1  10        167.97        186.98         6.84 o                         
   4   1  10       1115.53       1098.25        19.27 o                         
   5   1  10        212.71        220.75         8.03 o                         
   6   1  10        356.28        335.95         9.77 o                         
   7   1  10        355.16        325.63        10.09 o                         
   8   1  10          5.08          0.98         1.23 o                         
   9   1  10        113.85        114.16         8.10 o                         
  10   1  10        150.80        148.07         7.35 o                         
  11   1  10        144.09        149.44         6.71 o                         
  12   1  10        263.21        269.24        10.34 o                         
  13   1  10         53.30         51.67         4.59 o                         
 -19   2  10        120.37        134.75         6.35 o                         
 -18   2  10        189.12        222.33         7.16 o                         
 -17   2  10         38.94         26.49         2.79 o                         
 -16   2  10        204.59        195.46         7.19 o                         
 -15   2  10        591.53        594.94        12.06 o                         
 -14   2  10          6.41          7.10         1.53 o                         
 -13   2  10       1226.08       1164.06        17.20 o                         
 -12   2  10        892.79        910.58        16.02 o                         
 -11   2  10         68.85         62.27         4.23 o                         
 -10   2  10       1308.22       1287.38        18.59 o                         
  -9   2  10       1200.64       1244.19        16.63 o                         
  -8   2  10        917.63        893.93        12.36 o                         
  -7   2  10        841.53        792.17        12.00 o                         
  -6   2  10         17.08          8.23         1.27 o                         
  -5   2  10       2535.29       2528.73        27.28 o                         
  -4   2  10        180.23        145.82         4.83 o                         
  -3   2  10        942.99        961.35        13.79 o                         
  -2   2  10        356.45        347.93         7.80 o                         
  -1   2  10          0.11          0.51         0.82 o                         
   0   2  10         85.79         77.21         3.67 o                         
   1   2  10        903.90        899.12        14.44 o                         
   2   2  10         16.70         17.11         2.10 o                         
   3   2  10        378.48        330.04         8.57 o                         
   4   2  10         25.95         14.07         2.27 o                         
   5   2  10        442.35        416.10        10.41 o                         
   6   2  10        505.94        513.56        11.92 o                         
   7   2  10        457.49        442.12        11.44 o                         
   8   2  10        260.75        250.25        11.06 o                         
   9   2  10          7.80          6.53         1.83 o                         
  10   2  10        209.23        215.93         8.17 o                         
  11   2  10        572.21        546.66        13.52 o                         
  12   2  10        107.68        107.41         6.31 o                         
  13   2  10         30.23         28.38         4.32 o                         
 -18   3  10         41.91         32.95         4.26 o                         
 -17   3  10       1092.86       1134.99        20.24 o                         
 -16   3  10       1199.11       1168.22        23.70 o                         
 -15   3  10        192.61        198.98         9.05 o                         
 -14   3  10        457.02        430.23        10.74 o                         
 -13   3  10        671.41        682.43        13.62 o                         
 -12   3  10        346.83        358.16         9.46 o                         
 -11   3  10        200.90        208.14         7.44 o                         
 -10   3  10        379.33        365.48         9.03 o                         
  -9   3  10       1202.60       1169.59        17.81 o                         
  -8   3  10       6228.96       6269.54        61.21 o                         
  -7   3  10       1471.82       1451.08        17.15 o                         
  -6   3  10        926.88        881.26        11.46 o                         
  -5   3  10         41.41         37.40         2.99 o                         
  -4   3  10        718.57        752.03        14.63 o                         
  -3   3  10        849.53        912.74        15.56 o                         
  -2   3  10         62.47         69.13         4.19 o                         
  -1   3  10        377.01        349.29         8.98 o                         
   0   3  10        377.18        394.47         9.66 o                         
   1   3  10         29.82         17.03         2.27 o                         
   2   3  10       1286.63       1354.84        19.45 o                         
   3   3  10          5.92          5.63         1.34 o                         
   4   3  10        848.44        846.46        15.70 o                         
   5   3  10         89.95        105.29         5.35 o                         
   6   3  10         36.77         24.88         2.95 o                         
   7   3  10         20.16         11.31         2.03 o                         
   8   3  10        432.43        434.83        12.66 o                         
   9   3  10         20.52         15.05         2.48 o                         
  10   3  10        390.55        396.44        11.12 o                         
  11   3  10        382.91        376.78        12.75 o                         
  12   3  10        249.97        250.35        10.78 o                         
  13   3  10        170.82        189.05         9.52 o                         
 -17   4  10          5.99          6.99         2.18 o                         
 -16   4  10        488.12        506.59        15.37 o                         
 -15   4  10        959.12        959.95        20.56 o                         
 -14   4  10        361.75        378.37        10.69 o                         
 -13   4  10        142.88        137.33         6.43 o                         
 -12   4  10        602.16        595.21        12.91 o                         
 -11   4  10        536.66        567.68        11.35 o                         
 -10   4  10         72.08         66.63         4.06 o                         
  -9   4  10        956.11        904.33        14.25 o                         
  -8   4  10       1673.95       1759.12        22.16 o                         
  -7   4  10       2104.07       2143.31        25.26 o                         
  -6   4  10        507.53        527.62         9.48 o                         
  -5   4  10        777.54        782.29        12.65 o                         
  -4   4  10        265.87        224.93         6.33 o                         
  -3   4  10          4.46          0.47         0.99 o                         
  -2   4  10        402.86        355.41         8.62 o                         
  -1   4  10        383.64        430.36         9.71 o                         
   0   4  10        528.98        555.56        11.29 o                         
   1   4  10        300.77        269.24         7.67 o                         
   2   4  10         34.60         20.15         3.06 o                         
   3   4  10       1382.98       1362.31        23.32 o                         
   4   4  10         60.38         66.73         5.31 o                         
   5   4  10         16.51          8.05         1.82 o                         
   6   4  10         63.46         78.36         5.51 o                         
   7   4  10        813.99        825.45        19.00 o                         
   8   4  10        267.97        254.99         8.29 o                         
   9   4  10        103.71        103.03         5.47 o                         
  10   4  10        221.69        232.91         8.25 o                         
  11   4  10        156.30        160.92         8.67 o                         
  12   4  10        111.80        105.80        14.63 o                         
 -16   5  10        296.44        291.61        11.21 o                         
 -15   5  10         64.90         53.42         5.72 o                         
 -14   5  10        284.47        280.56         8.34 o                         
 -13   5  10          0.61         -1.37         1.35 o                         
 -12   5  10        128.40        119.77         5.80 o                         
 -11   5  10        639.72        634.58        13.39 o                         
 -10   5  10          3.95          2.81         1.51 o                         
  -9   5  10        605.62        606.74        13.07 o                         
  -8   5  10        727.32        753.35        14.26 o                         
  -7   5  10        309.83        329.24         8.36 o                         
  -6   5  10        621.19        635.93        11.42 o                         
  -5   5  10          8.20          9.01         1.44 o                         
  -4   5  10       1290.25       1254.33        20.21 o                         
  -3   5  10        425.78        430.19         9.86 o                         
  -2   5  10         86.08         81.09         4.36 o                         
  -1   5  10        435.01        449.02        10.65 o                         
   0   5  10         20.91         23.90         2.46 o                         
   1   5  10        541.17        507.06        12.33 o                         
   2   5  10        601.33        601.85        14.44 o                         
   3   5  10        324.97        331.39         9.78 o                         
   4   5  10        205.91        211.36         9.19 o                         
   5   5  10          1.27          2.43         1.69 o                         
   6   5  10        455.69        461.20        13.75 o                         
   7   5  10         75.76         70.03         6.59 o                         
   8   5  10         56.57         48.65         4.22 o                         
   9   5  10        188.09        184.55         7.79 o                         
  10   5  10         56.25         31.13         4.66 o                         
  11   5  10         96.20         86.89        14.71 o                         
 -15   6  10        609.48        608.65        16.35 o                         
 -14   6  10         14.48         10.83         2.54 o                         
 -13   6  10        245.87        260.19         8.63 o                         
 -12   6  10         60.71         59.07         4.28 o                         
 -11   6  10         11.84          5.81         1.68 o                         
 -10   6  10        230.80        238.51         7.94 o                         
  -9   6  10         79.32         71.30         4.55 o                         
  -8   6  10        500.49        497.50        11.86 o                         
  -7   6  10       1124.84       1126.38        20.74 o                         
  -6   6  10         37.28         35.36         3.07 o                         
  -5   6  10        717.30        760.86        18.38 o                         
  -4   6  10        168.10        148.37         6.48 o                         
  -3   6  10         60.88         66.75         5.65 o                         
  -2   6  10        552.80        515.28        12.70 o                         
  -1   6  10         18.07         13.24         2.00 o                         
   0   6  10       1495.20       1436.39        23.50 o                         
   1   6  10        225.73        208.79         8.93 o                         
   2   6  10        523.35        557.12        14.31 o                         
   3   6  10        223.27        227.42         8.06 o                         
   4   6  10         22.73         16.52         2.31 o                         
   5   6  10        149.55        127.49         7.57 o                         
   6   6  10          5.23          3.50         1.96 o                         
   7   6  10        417.08        413.59        14.95 o                         
   8   6  10         19.57         11.91         3.80 o                         
   9   6  10         12.78          4.77         4.46 o                         
 -13   7  10         91.86         85.18         8.83 o                         
 -12   7  10          5.36          6.40         2.38 o                         
 -11   7  10          1.86         -0.46         2.15 o                         
 -10   7  10          0.90          0.69         2.32 o                         
  -9   7  10        267.96        286.10         9.71 o                         
  -8   7  10         77.16         75.85         5.31 o                         
  -7   7  10       1006.86       1051.60        20.98 o                         
  -6   7  10       1739.60       1754.18        30.55 o                         
  -5   7  10        172.44        193.66        10.79 o                         
  -4   7  10          0.59         -1.69         1.33 o                         
  -3   7  10         20.02         17.61         3.03 o                         
  -2   7  10        332.59        349.94        11.75 o                         
  -1   7  10       1398.70       1402.43        25.80 o                         
   0   7  10          0.07          0.14         1.40 o                         
   1   7  10        857.59        888.79        17.42 o                         
   2   7  10        109.66        107.77         5.82 o                         
   3   7  10         23.38         23.42         3.29 o                         
   4   7  10        195.08        224.21        10.01 o                         
   5   7  10         49.59         61.36         6.91 o                         
   6   7  10        455.62        478.68        20.62 o                         
   7   7  10         53.25         39.84         6.44 o                         
   8   7  10          0.93         -0.80         4.44 o                         
 -11   8  10          0.43          1.01         2.74 o                         
 -10   8  10         97.47        103.68         7.72 o                         
  -9   8  10          5.69          6.59         2.33 o                         
  -8   8  10        572.45        628.75        17.68 o                         
  -7   8  10        979.58        989.20        22.64 o                         
  -6   8  10         52.75         46.09         4.44 o                         
  -5   8  10        276.46        296.91        10.60 o                         
  -4   8  10         50.10         41.66         4.10 o                         
  -3   8  10        163.29        163.19         7.89 o                         
  -2   8  10        142.80        144.52         7.31 o                         
  -1   8  10         42.47         31.80         3.76 o                         
   0   8  10        643.33        646.87        16.71 o                         
   1   8  10        114.01        117.24         7.47 o                         
   2   8  10          6.70          4.66         2.49 o                         
   3   8  10        427.82        439.75        15.38 o                         
   4   8  10        135.44        130.15        14.15 o                         
   5   8  10         85.98         75.16         9.48 o                         
  -6   9  10        196.47        203.12        10.74 o                         
  -5   9  10         97.59        101.82         7.08 o                         
  -4   9  10        442.08        426.90        13.76 o                         
  -3   9  10         24.94         21.25         4.15 o                         
  -2   9  10         36.02         32.05         4.36 o                         
  -1   9  10        133.95        135.61         9.98 o                         
   0   9  10          3.35          6.59         3.46 o                         
   1   9  10        271.03        299.36        12.84 o                         
 -19   1  11          1.39          1.11         1.89 o                         
 -18   1  11        138.03        132.42         5.74 o                         
 -17   1  11          2.05          0.63         1.68 o                         
 -16   1  11        213.94        213.36         6.58 o                         
 -15   1  11         12.96         11.10         1.48 o                         
 -14   1  11         17.17         16.23         2.28 o                         
 -13   1  11         23.78         20.17         2.25 o                         
 -12   1  11        129.21        118.32         4.88 o                         
 -11   1  11         14.65          8.00         1.47 o                         
 -10   1  11          0.06         -0.95         0.85 o                         
  -9   1  11          7.77          6.22         1.32 o                         
  -8   1  11          1.17          1.13         0.92 o                         
  -7   1  11         24.25         16.68         1.82 o                         
  -6   1  11         67.87         78.70         3.96 o                         
  -5   1  11         36.51         47.02         2.82 o                         
  -4   1  11        111.62        121.35         3.90 o                         
  -3   1  11        204.34        177.93         5.53 o                         
  -2   1  11        394.73        423.96         9.06 o                         
  -1   1  11          0.00         -0.40         0.75 o                         
   0   1  11          4.31          3.97         1.11 o                         
   1   1  11         49.94         51.32         3.49 o                         
   2   1  11        230.48        219.66         7.26 o                         
   3   1  11         15.91         13.78         2.21 o                         
   4   1  11         88.72         91.80         5.36 o                         
   5   1  11         28.02         21.54         2.77 o                         
   6   1  11        189.92        182.82         8.58 o                         
   7   1  11          8.17          8.54         2.39 o                         
   8   1  11         78.95         80.92         6.52 o                         
   9   1  11         84.58         85.43         6.01 o                         
  10   1  11         54.27         46.72         4.75 o                         
  11   1  11         50.98         37.93         4.91 o                         
  12   1  11          0.00         -1.58         2.12 o                         
 -18   2  11         37.55         48.44         6.03 o                         
 -17   2  11          2.73          0.45         2.22 o                         
 -16   2  11         53.39         47.44         3.64 o                         
 -15   2  11         31.02         27.06         2.74 o                         
 -14   2  11         30.92         28.08         3.25 o                         
 -13   2  11          0.00         -0.22         1.05 o                         
 -12   2  11          2.56          4.39         1.47 o                         
 -11   2  11         16.24          8.04         1.57 o                         
 -10   2  11         99.67         95.88         4.12 o                         
  -9   2  11         86.14         86.73         3.69 o                         
  -8   2  11          8.90          3.69         1.08 o                         
  -7   2  11        318.55        334.57         7.86 o                         
  -6   2  11          5.73          6.54         1.28 o                         
  -5   2  11        126.88        134.47         4.88 o                         
  -4   2  11          6.56          1.04         0.88 o                         
  -3   2  11        545.92        553.00        10.91 o                         
  -2   2  11         34.09         23.68         2.41 o                         
  -1   2  11         11.29          6.78         1.27 o                         
   0   2  11         81.59         75.01         4.14 o                         
   1   2  11          1.11         -0.69         0.98 o                         
   2   2  11        446.70        504.65        11.03 o                         
   3   2  11         51.86         52.84         4.05 o                         
   4   2  11         48.58         64.07         4.73 o                         
   5   2  11         38.88         45.50         4.08 o                         
   6   2  11        743.90        714.00        16.94 o                         
   7   2  11        619.79        632.34        17.46 o                         
   8   2  11        378.00        361.30        11.63 o                         
   9   2  11         27.01         21.13         3.18 o                         
  10   2  11          7.37          6.26         2.14 o                         
  11   2  11        137.66        130.77         7.31 o                         
  12   2  11         15.14         17.51         8.36 o                         
 -18   3  11        237.81        215.20         8.71 o                         
 -17   3  11          0.36          0.89         1.71 o                         
 -16   3  11         85.68         90.46         5.14 o                         
 -15   3  11          6.17          5.24         1.95 o                         
 -14   3  11          8.74          6.52         1.79 o                         
 -13   3  11          0.59          0.36         1.42 o                         
 -12   3  11         23.95         15.44         2.20 o                         
 -11   3  11          8.25          4.16         1.47 o                         
 -10   3  11        278.01        271.74         8.22 o                         
  -9   3  11          4.11          6.16         1.54 o                         
  -8   3  11        692.93        707.64        10.66 o                         
  -7   3  11         87.15         76.73         4.04 o                         
  -6   3  11        678.55        678.66        11.68 o                         
  -5   3  11          7.81          8.92         2.06 o                         
  -4   3  11        562.69        575.60        11.65 o                         
  -3   3  11         18.31         13.87         1.78 o                         
  -2   3  11         82.35         89.53         4.12 o                         
  -1   3  11          1.62          0.47         1.20 o                         
   0   3  11        196.98        179.67         6.22 o                         
   1   3  11          0.16         -0.65         1.15 o                         
   2   3  11         71.18         72.80         4.17 o                         
   3   3  11        136.49        125.21         5.68 o                         
   4   3  11        182.52        186.73         7.65 o                         
   5   3  11          3.66          3.46         1.83 o                         
   6   3  11          4.99          0.83         1.80 o                         
   7   3  11         16.64         14.63         2.38 o                         
   8   3  11         36.86         31.07         3.22 o                         
   9   3  11         26.82         31.10         3.48 o                         
  10   3  11          0.82         -1.09         1.79 o                         
  11   3  11         39.08         24.34         4.02 o                         
 -17   4  11         73.23         99.21         6.85 o                         
 -16   4  11         12.49          8.73         1.80 o                         
 -15   4  11        160.49        162.19         7.35 o                         
 -14   4  11          0.07         -0.97         1.79 o                         
 -13   4  11         42.96         42.16         4.07 o                         
 -12   4  11          3.54         -1.14         1.53 o                         
 -11   4  11        313.78        294.08         9.82 o                         
 -10   4  11        421.10        437.21        10.63 o                         
  -9   4  11       1366.86       1425.22        21.67 o                         
  -8   4  11       1287.04       1309.18        18.28 o                         
  -7   4  11        689.80        684.29         9.88 o                         
  -6   4  11          0.03         -0.94         0.93 o                         
  -5   4  11        279.89        301.38         7.63 o                         
  -4   4  11        112.25        108.45         4.72 o                         
  -3   4  11         10.15          3.51         1.31 o                         
  -2   4  11         60.43         67.78         4.07 o                         
  -1   4  11         71.96         83.73         4.67 o                         
   0   4  11         95.14        104.05         4.93 o                         
   1   4  11        207.22        178.71         7.74 o                         
   2   4  11         72.18         62.73         4.87 o                         
   3   4  11        541.19        526.83        14.49 o                         
   4   4  11        180.58        191.36        12.38 o                         
   5   4  11         62.22         65.84         4.99 o                         
   6   4  11         86.70         88.07         5.82 o                         
   7   4  11         90.07         81.66         6.10 o                         
   8   4  11         17.33         11.59         2.13 o                         
   9   4  11         14.22          7.44         2.46 o                         
  10   4  11        168.91        177.85         9.87 o                         
  11   4  11          8.68          8.11         3.64 o                         
 -16   5  11        268.50        277.20        10.12 o                         
 -15   5  11         24.59         21.64         3.94 o                         
 -14   5  11         95.35        106.16         6.34 o                         
 -13   5  11          0.45         -1.17         1.36 o                         
 -12   5  11        294.70        299.42         9.27 o                         
 -11   5  11         74.12         71.56         4.96 o                         
 -10   5  11        168.94        165.67         6.67 o                         
  -9   5  11         29.31         23.57         2.55 o                         
  -8   5  11        207.14        213.10         7.24 o                         
  -7   5  11         41.04         42.64         4.42 o                         
  -6   5  11         21.16         14.17         1.98 o                         
  -5   5  11          4.20          2.45         1.26 o                         
  -4   5  11        126.97        102.67         4.93 o                         
  -3   5  11         29.39         16.64         2.18 o                         
  -2   5  11         56.51         64.52         4.71 o                         
  -1   5  11         10.66          6.14         1.53 o                         
   0   5  11        121.75        119.43         7.48 o                         
   1   5  11          7.06          7.70         1.93 o                         
   2   5  11        115.88        101.63         5.90 o                         
   3   5  11        290.25        291.00         9.88 o                         
   4   5  11          0.25          3.18         1.69 o                         
   5   5  11        158.12        175.79         8.32 o                         
   6   5  11        200.99        194.16         7.80 o                         
   7   5  11         71.95         63.36         6.86 o                         
   8   5  11         91.69         91.13         7.90 o                         
   9   5  11          0.02         -2.64         2.17 o                         
  10   5  11         20.41         16.58         6.49 o                         
 -14   6  11         45.58         33.13         5.07 o                         
 -13   6  11          2.59         -0.79         2.08 o                         
 -12   6  11          1.36         -0.53         2.03 o                         
 -11   6  11        200.80        187.37         7.65 o                         
 -10   6  11         16.84         15.46         2.58 o                         
  -9   6  11        151.43        116.66         6.13 o                         
  -8   6  11          7.97          3.02         1.50 o                         
  -7   6  11         63.94         58.06         4.77 o                         
  -6   6  11          5.98          1.36         1.29 o                         
  -5   6  11        242.58        221.92         8.47 o                         
  -4   6  11        218.70        216.77         8.63 o                         
  -3   6  11         20.27          6.00         1.80 o                         
  -2   6  11          4.14          4.05         1.67 o                         
  -1   6  11         63.64         72.74         5.02 o                         
   0   6  11         25.04         16.92         2.60 o                         
   1   6  11          6.37          7.68         1.98 o                         
   2   6  11         18.13         17.07         2.54 o                         
   3   6  11        224.40        214.23         7.39 o                         
   4   6  11        114.61        107.56         5.93 o                         
   5   6  11        140.81        141.10         7.74 o                         
   6   6  11        126.61        139.38         8.54 o                         
   7   6  11         46.23         38.99         4.53 o                         
   8   6  11        223.15        230.33        16.35 o                         
 -12   7  11        234.13        253.12        11.18 o                         
 -11   7  11          7.38          7.31         4.50 o                         
 -10   7  11          4.37          3.70         2.44 o                         
  -9   7  11          6.72         12.05         2.98 o                         
  -8   7  11          3.53          5.64         2.41 o                         
  -7   7  11         81.56         84.54         6.51 o                         
  -6   7  11         52.52         47.56         5.70 o                         
  -5   7  11          1.47         -2.15         1.44 o                         
  -4   7  11       1395.04       1350.36        22.53 o                         
  -3   7  11         66.84         57.47         5.38 o                         
  -2   7  11         56.54         59.50         4.64 o                         
  -1   7  11         51.05         37.76         3.67 o                         
   0   7  11         93.46         98.96         5.75 o                         
   1   7  11         17.97         10.48         2.28 o                         
   2   7  11          1.29         -0.72         2.11 o                         
   3   7  11        134.74        141.22         8.63 o                         
   4   7  11        571.51        649.36        24.24 o                         
   5   7  11        526.33        538.65        22.03 o                         
   6   7  11         17.15         14.82         4.56 o                         
 -10   8  11        128.25        138.57         8.18 o                         
  -9   8  11          4.67         -1.03         2.62 o                         
  -8   8  11        267.70        272.28        11.74 o                         
  -7   8  11        183.42        210.43         9.25 o                         
  -6   8  11        108.22         91.56         6.76 o                         
  -5   8  11          4.12          7.24         2.09 o                         
  -4   8  11          1.24          2.09         2.21 o                         
  -3   8  11         53.67         38.07         5.12 o                         
  -2   8  11        125.39        116.96         7.33 o                         
  -1   8  11         96.91         92.47         6.66 o                         
   0   8  11         30.91         29.35         6.02 o                         
   1   8  11         69.51         64.30         9.35 o                         
   2   8  11         81.00         88.43        11.20 o                         
   3   8  11         22.08         15.52         5.00 o                         
 -18   0  12        257.05        257.99        14.01 o                         
 -17   0  12        106.13        126.73         8.34 o                         
 -16   0  12          7.00          1.73         2.47 o                         
 -15   0  12         29.84         25.74         5.77 o                         
 -14   0  12       1658.93       1572.55        33.82 o                         
 -13   0  12        638.67        667.91        20.82 o                         
 -12   0  12        333.87        357.23        13.75 o                         
 -11   0  12         17.51         13.61         2.96 o                         
 -10   0  12        887.08        864.72        21.33 o                         
  -9   0  12        242.41        290.58        11.12 o                         
  -8   0  12        178.35        171.84         8.54 o                         
  -7   0  12       4567.05       4542.12        66.82 o                         
  -6   0  12       7955.45       8038.56       107.53 o                         
  -5   0  12        189.16        188.80         9.21 o                         
  -4   0  12       1068.13       1165.51        25.39 o                         
  -3   0  12        566.96        571.91        16.81 o                         
  -2   0  12        522.97        483.54        14.30 o                         
  -1   0  12       1454.71       1365.76        27.56 o                         
   0   0  12        211.50        262.39        10.69 o                         
   1   0  12        443.04        390.77        13.81 o                         
   2   0  12        888.71        900.06        28.16 o                         
   3   0  12       1040.13       1060.65        33.05 o                         
   4   0  12        155.73        141.84        10.94 o                         
   5   0  12        496.17        495.56        21.18 o                         
   6   0  12        163.81        173.68        11.32 o                         
   7   0  12         78.11        114.40        10.89 o                         
   8   0  12       2812.35       2758.59        54.81 o                         
   9   0  12        474.60        436.22        17.97 o                         
  10   0  12         73.44         81.85         9.78 o                         
  11   0  12         10.30          9.76         6.59 o                         
 -18   1  12         32.68         42.80         3.44 o                         
 -17   1  12        210.73        228.83         6.71 o                         
 -16   1  12        265.98        281.51         8.32 o                         
 -15   1  12         40.75         35.48         2.87 o                         
 -14   1  12         47.95         50.92         3.35 o                         
 -13   1  12        156.65        126.85         8.52 o                         
 -12   1  12         19.02         25.26         2.71 o                         
 -11   1  12        742.41        721.65        14.44 o                         
 -10   1  12        870.26        851.15        15.49 o                         
  -9   1  12        595.60        577.54        12.06 o                         
  -8   1  12        513.17        481.67        10.48 o                         
  -7   1  12       1511.66       1484.26        21.64 o                         
  -6   1  12         36.38         31.97         3.35 o                         
  -5   1  12        598.12        617.60        13.05 o                         
  -4   1  12         96.39        108.97         5.00 o                         
  -3   1  12        417.87        482.60        10.26 o                         
  -2   1  12       1251.00       1171.52        17.82 o                         
  -1   1  12        537.83        547.06        11.16 o                         
   0   1  12        775.77        709.37        13.19 o                         
   1   1  12       1893.68       1816.50        24.20 o                         
   2   1  12         94.34        119.99         6.98 o                         
   3   1  12          0.57          1.77         2.02 o                         
   4   1  12        986.78       1027.04        22.43 o                         
   5   1  12          1.26          0.14         1.80 o                         
   6   1  12         35.63         28.06         3.82 o                         
   7   1  12       2151.32       2125.49        39.42 o                         
   8   1  12        431.83        421.33        12.46 o                         
   9   1  12        134.78        153.95         8.96 o                         
  10   1  12         51.44         58.38         5.57 o                         
  11   1  12         86.62         86.04        13.01 o                         
 -18   2  12        338.29        338.04        12.16 o                         
 -17   2  12         54.19         63.36         5.31 o                         
 -16   2  12        276.32        267.92         7.85 o                         
 -15   2  12         23.99         29.30         2.63 o                         
 -14   2  12         73.55         71.21         4.12 o                         
 -13   2  12        122.80        116.90         5.24 o                         
 -12   2  12         15.96         13.06         1.65 o                         
 -11   2  12        391.04        414.16         9.40 o                         
 -10   2  12        106.58         96.85         4.03 o                         
  -9   2  12        176.23        196.45         5.67 o                         
  -8   2  12       1602.60       1626.18        20.65 o                         
  -7   2  12        481.62        492.58         9.69 o                         
  -6   2  12        670.55        641.41        11.56 o                         
  -5   2  12        183.46        194.33         6.05 o                         
  -4   2  12        352.59        360.08         8.02 o                         
  -3   2  12       1108.47       1116.24        16.22 o                         
  -2   2  12        891.89        872.05        14.11 o                         
  -1   2  12        365.96        315.01         8.03 o                         
   0   2  12        962.07        913.90        15.62 o                         
   1   2  12        227.21        190.57         6.63 o                         
   2   2  12       1387.78       1410.58        22.28 o                         
   3   2  12          1.75          1.66         1.47 o                         
   4   2  12         19.06         13.99         2.59 o                         
   5   2  12        616.19        609.52        16.85 o                         
   6   2  12        857.66        823.80        21.21 o                         
   7   2  12         81.06         80.30         5.79 o                         
   8   2  12        103.01         92.09         5.86 o                         
   9   2  12         54.45         53.22         4.18 o                         
  10   2  12        433.11        433.11        15.85 o                         
  11   2  12         55.83         54.90         6.65 o                         
 -17   3  12          7.51          9.63         2.19 o                         
 -16   3  12          0.59         -0.23         1.68 o                         
 -15   3  12        587.90        599.29        13.27 o                         
 -14   3  12        364.63        377.64        12.58 o                         
 -13   3  12         26.21         18.82         2.68 o                         
 -12   3  12        116.48        122.82         6.37 o                         
 -11   3  12         28.44         24.44         2.91 o                         
 -10   3  12         49.04         42.17         3.56 o                         
  -9   3  12       1558.76       1595.05        22.46 o                         
  -8   3  12        759.34        731.98        16.35 o                         
  -7   3  12        945.05        923.60        14.79 o                         
  -6   3  12          8.07          6.36         1.38 o                         
  -5   3  12         44.80         36.63         2.73 o                         
  -4   3  12       1389.63       1388.13        18.96 o                         
  -3   3  12        367.46        387.30         9.35 o                         
  -2   3  12        845.98        771.37        13.70 o                         
  -1   3  12        195.57        193.85         7.11 o                         
   0   3  12        441.67        378.38        10.15 o                         
   1   3  12        768.23        761.33        16.19 o                         
   2   3  12         25.99         27.38         3.03 o                         
   3   3  12        853.19        859.24        16.44 o                         
   4   3  12        245.45        257.78         9.29 o                         
   5   3  12        392.70        395.91        12.00 o                         
   6   3  12          6.92          6.12         1.84 o                         
   7   3  12         80.87         79.36         5.38 o                         
   8   3  12         15.69          7.77         2.50 o                         
   9   3  12        401.08        443.62        15.23 o                         
  10   3  12         95.26         85.69         8.40 o                         
 -16   4  12        292.55        273.46         9.47 o                         
 -15   4  12        404.87        417.38        11.48 o                         
 -14   4  12         92.32         93.49         5.84 o                         
 -13   4  12        791.29        793.99        17.98 o                         
 -12   4  12         68.77         66.57         5.44 o                         
 -11   4  12          7.84          7.30         2.45 o                         
 -10   4  12          1.05         -1.34         1.14 o                         
  -9   4  12        113.62        114.23         7.42 o                         
  -8   4  12       2891.65       2946.97        37.97 o                         
  -7   4  12        290.08        289.60         6.27 o                         
  -6   4  12         19.86         13.42         1.95 o                         
  -5   4  12        380.88        419.27         9.74 o                         
  -4   4  12         31.39         24.08         2.45 o                         
  -3   4  12       1526.78       1592.35        22.59 o                         
  -2   4  12        350.29        359.26         9.52 o                         
  -1   4  12        163.58        129.90         5.97 o                         
   0   4  12         94.87         71.12         5.03 o                         
   1   4  12         42.04         43.31         4.18 o                         
   2   4  12       1081.59       1090.24        20.09 o                         
   3   4  12          1.00         -2.05         1.55 o                         
   4   4  12         40.96         40.94         4.28 o                         
   5   4  12         73.34         59.96         5.25 o                         
   6   4  12        204.84        194.57         8.87 o                         
   7   4  12         13.78         12.08         2.91 o                         
   8   4  12        260.20        274.99        13.03 o                         
   9   4  12         53.12         46.36         6.98 o                         
 -15   5  12         63.05         53.75         4.77 o                         
 -14   5  12        268.12        299.13        11.43 o                         
 -13   5  12          0.06         -2.79         1.99 o                         
 -12   5  12        846.89        878.30        18.30 o                         
 -11   5  12         34.78         27.99         3.04 o                         
 -10   5  12        567.16        587.82        13.29 o                         
  -9   5  12        723.82        705.00        13.17 o                         
  -8   5  12          1.95          0.76         1.41 o                         
  -7   5  12        317.16        329.17         9.78 o                         
  -6   5  12         51.24         58.40         4.38 o                         
  -5   5  12        487.85        484.09        12.83 o                         
  -4   5  12        710.13        730.51        15.54 o                         
  -3   5  12          3.03          1.94         1.42 o                         
  -2   5  12        100.26         93.46         6.83 o                         
  -1   5  12        190.73        196.55         7.96 o                         
   0   5  12          6.01          6.62         1.96 o                         
   1   5  12        505.69        474.07        13.25 o                         
   2   5  12          6.69          3.02         1.73 o                         
   3   5  12        506.77        502.13        13.04 o                         
   4   5  12        648.15        663.21        15.16 o                         
   5   5  12        339.77        342.22        10.80 o                         
   6   5  12          5.67         -1.61         2.42 o                         
   7   5  12         12.43         16.85         3.38 o                         
   8   5  12          3.90          0.66         2.56 o                         
 -14   6  12        132.55        134.53         7.00 o                         
 -13   6  12        502.56        522.45        13.17 o                         
 -12   6  12        168.14        191.77         8.19 o                         
 -11   6  12        570.51        579.61        13.26 o                         
 -10   6  12        338.17        355.54        10.27 o                         
  -9   6  12        106.52        119.55         5.99 o                         
  -8   6  12        132.10        133.04         6.71 o                         
  -7   6  12         10.91          7.11         2.23 o                         
  -6   6  12        723.65        705.06        15.28 o                         
  -5   6  12        436.16        466.35        11.34 o                         
  -4   6  12         12.84          8.47         1.89 o                         
  -3   6  12         17.53         18.83         3.76 o                         
  -2   6  12         27.33         22.98         2.91 o                         
  -1   6  12         63.31         44.90         3.99 o                         
   0   6  12        133.89        141.94         6.40 o                         
   1   6  12         41.97         34.39         3.17 o                         
   2   6  12        132.30        150.65         6.60 o                         
   3   6  12        616.95        612.92        15.74 o                         
   4   6  12         15.70          9.37         3.03 o                         
   5   6  12         45.80         38.92         4.68 o                         
   6   6  12         41.24         40.02         7.27 o                         
   7   6  12          7.30          4.90         4.65 o                         
 -11   7  12        280.58        283.81        11.53 o                         
 -10   7  12          5.30          2.61         2.53 o                         
  -9   7  12         13.85          8.80         2.95 o                         
  -8   7  12        414.88        429.22        12.31 o                         
  -7   7  12        940.20        919.74        21.75 o                         
  -6   7  12        106.45        104.03         5.71 o                         
  -5   7  12         81.65         83.32         5.95 o                         
  -4   7  12        603.93        636.86        15.78 o                         
  -3   7  12         71.95         79.87         6.00 o                         
  -2   7  12         15.53         10.22         2.40 o                         
  -1   7  12          1.53          0.39         1.91 o                         
   0   7  12         28.87         16.62         3.03 o                         
   1   7  12        197.92        198.27        10.66 o                         
   2   7  12        301.03        309.37        13.29 o                         
   3   7  12        170.98        168.39        10.07 o                         
   4   7  12         74.04         84.00        10.67 o                         
  -8   8  12         31.51         19.97         4.02 o                         
  -7   8  12          9.66          7.10         2.96 o                         
  -6   8  12        226.63        227.28        11.67 o                         
  -5   8  12        452.94        478.56        14.13 o                         
  -4   8  12          0.64          0.07         2.38 o                         
  -3   8  12         98.12        119.02         8.38 o                         
  -2   8  12         16.06         11.30         3.86 o                         
  -1   8  12         18.99         13.80         3.69 o                         
   0   8  12         64.66         70.42        10.24 o                         
   1   8  12         37.36         37.14         4.90 o                         
 -17   1  13         14.11          4.88         2.40 o                         
 -16   1  13          6.93          4.59         2.23 o                         
 -15   1  13          4.49         -0.46         1.53 o                         
 -14   1  13          3.60          2.86         1.57 o                         
 -13   1  13         23.96         17.40         2.33 o                         
 -12   1  13         18.52         18.30         2.45 o                         
 -11   1  13          5.60          2.40         1.70 o                         
 -10   1  13        144.29        138.85         6.31 o                         
  -9   1  13         64.84         61.76         4.44 o                         
  -8   1  13        132.30        127.64         6.31 o                         
  -7   1  13         80.03         84.66         4.84 o                         
  -6   1  13         68.26         71.00         4.83 o                         
  -5   1  13        320.11        327.91         9.41 o                         
  -4   1  13         17.54         10.09         1.96 o                         
  -3   1  13          0.78          0.46         1.19 o                         
  -2   1  13        118.17        108.48         5.02 o                         
  -1   1  13         31.18         24.96         2.38 o                         
   0   1  13        209.10        212.54         7.09 o                         
   1   1  13        334.46        326.06        10.63 o                         
   2   1  13          9.02          6.09         2.03 o                         
   3   1  13          5.83          0.76         1.80 o                         
   4   1  13        288.25        288.93        11.51 o                         
   5   1  13          9.84          5.31         1.80 o                         
   6   1  13        209.38        209.28         9.80 o                         
   7   1  13         19.91          8.31         2.75 o                         
   8   1  13          0.72          3.72         2.10 o                         
   9   1  13        148.21        156.68        10.36 o                         
  10   1  13          3.65         -2.58         2.45 o                         
 -17   2  13         55.11         57.53         5.73 o                         
 -16   2  13        104.04        115.89         8.11 o                         
 -15   2  13          0.00          0.19         1.66 o                         
 -14   2  13          0.02          0.47         1.70 o                         
 -13   2  13         73.74         65.84         4.67 o                         
 -12   2  13          1.03          3.76         1.31 o                         
 -11   2  13         76.71         83.93         4.75 o                         
 -10   2  13         85.11         86.72         6.68 o                         
  -9   2  13         63.22         56.70         4.19 o                         
  -8   2  13        273.24        266.71         7.20 o                         
  -7   2  13          4.58          6.23         1.44 o                         
  -6   2  13         75.30         76.50         4.03 o                         
  -5   2  13         94.06         84.22         4.58 o                         
  -4   2  13         86.21        101.57         4.63 o                         
  -3   2  13         22.25         23.23         2.48 o                         
  -2   2  13         15.69         19.10         2.67 o                         
  -1   2  13         11.54          7.94         1.77 o                         
   0   2  13          2.39         -0.48         1.34 o                         
   1   2  13          1.76         -1.59         1.10 o                         
   2   2  13         65.57         65.28         4.61 o                         
   3   2  13         39.26         31.01         4.01 o                         
   4   2  13        209.90        205.16        11.20 o                         
   5   2  13          5.90          3.26         1.92 o                         
   6   2  13          1.80         -0.13         2.01 o                         
   7   2  13          9.34          9.17         2.34 o                         
   8   2  13        157.24        140.97         8.19 o                         
   9   2  13          1.42          2.92         2.50 o                         
  10   2  13          0.70          0.53         4.20 o                         
 -16   3  13         16.86         20.99         2.67 o                         
 -15   3  13          0.97         -0.73         2.55 o                         
 -14   3  13          0.73         -1.27         1.84 o                         
 -13   3  13        118.13        116.23         5.57 o                         
 -12   3  13         64.04         65.45         6.92 o                         
 -11   3  13          9.71          5.50         2.02 o                         
 -10   3  13          8.43          7.58         1.83 o                         
  -9   3  13        169.13        164.88         5.12 o                         
  -8   3  13        421.68        451.16        10.07 o                         
  -7   3  13        169.86        167.19         6.76 o                         
  -6   3  13        389.14        392.82         9.72 o                         
  -5   3  13         18.12         20.76         2.16 o                         
  -4   3  13        114.98        119.39         5.24 o                         
  -3   3  13          1.21         -1.35         1.10 o                         
  -2   3  13         40.73         45.69         4.79 o                         
  -1   3  13         67.72         75.26         5.25 o                         
   0   3  13         22.79         18.93         2.73 o                         
   1   3  13        213.54        216.86         9.22 o                         
   2   3  13          7.43          3.53         1.98 o                         
   3   3  13          0.01          1.32         1.45 o                         
   4   3  13         93.03         94.94         6.70 o                         
   5   3  13        435.28        428.83        12.69 o                         
   6   3  13        250.73        244.25         9.36 o                         
   7   3  13         44.22         41.91         4.24 o                         
   8   3  13         25.28         27.05         4.89 o                         
   9   3  13         26.78         17.86         4.88 o                         
 -15   4  13         19.27         12.18         2.91 o                         
 -14   4  13         17.91         14.49         2.80 o                         
 -13   4  13          6.83          0.09         1.84 o                         
 -12   4  13        186.12        187.32         7.59 o                         
 -11   4  13         37.90         37.78         3.85 o                         
 -10   4  13         39.81         31.15         3.22 o                         
  -9   4  13        115.41        119.71         6.50 o                         
  -8   4  13        129.46        129.90         5.42 o                         
  -7   4  13        118.28        117.47         4.85 o                         
  -6   4  13        442.92        452.03         9.81 o                         
  -5   4  13        341.06        324.59        10.91 o                         
  -4   4  13        212.80        218.63         7.07 o                         
  -3   4  13        454.14        423.22        10.73 o                         
  -2   4  13        101.44         92.86         5.47 o                         
  -1   4  13          0.17         -1.07         1.51 o                         
   0   4  13         21.13         12.52         2.12 o                         
   1   4  13        370.36        371.35        11.09 o                         
   2   4  13         42.37         39.75         4.30 o                         
   3   4  13        389.83        411.24        11.23 o                         
   4   4  13         86.76         88.90         5.91 o                         
   5   4  13        177.00        159.29        10.02 o                         
   6   4  13          6.76          6.89         3.14 o                         
   7   4  13          0.81         -0.38         3.22 o                         
   8   4  13          1.66         -2.00         3.43 o                         
 -14   5  13          1.01          3.71         2.67 o                         
 -13   5  13         82.00         73.89         5.59 o                         
 -12   5  13        180.84        194.69         8.84 o                         
 -11   5  13         57.62         44.90         3.73 o                         
 -10   5  13          0.17          1.26         1.75 o                         
  -9   5  13          1.06          1.24         1.60 o                         
  -8   5  13         53.05         48.09         3.57 o                         
  -7   5  13         72.18         75.71         3.41 o                         
  -6   5  13        516.60        498.46        11.59 o                         
  -5   5  13          2.59         -0.03         1.43 o                         
  -4   5  13         29.91         29.71         3.78 o                         
  -3   5  13         15.45         10.07         1.96 o                         
  -2   5  13         63.76         60.40         4.43 o                         
  -1   5  13        133.91        147.18         6.71 o                         
   0   5  13          0.38         -0.52         1.47 o                         
   1   5  13        183.48        187.30         7.28 o                         
   2   5  13         63.26         56.21         4.37 o                         
   3   5  13        208.58        218.75         8.80 o                         
   4   5  13        114.63        124.12        10.28 o                         
   5   5  13         49.66         45.07         7.34 o                         
   6   5  13          3.18          6.56         2.70 o                         
   7   5  13         25.91         14.96         5.58 o                         
 -12   6  13          1.87         -3.43         2.28 o                         
 -11   6  13        119.66        123.83         6.35 o                         
 -10   6  13         90.09         90.81         5.48 o                         
  -9   6  13          0.41          1.84         2.00 o                         
  -8   6  13          3.90          1.60         1.88 o                         
  -7   6  13         69.23         60.07         5.33 o                         
  -6   6  13        229.73        227.46         7.74 o                         
  -5   6  13        237.53        243.41         8.19 o                         
  -4   6  13        360.54        374.49        10.36 o                         
  -3   6  13          4.95         -0.71         1.54 o                         
  -2   6  13         31.77         26.37         3.10 o                         
  -1   6  13          0.35          1.81         2.23 o                         
   0   6  13          0.41         -2.20         1.87 o                         
   1   6  13          6.14          5.23         2.35 o                         
   2   6  13         79.56         75.33         6.45 o                         
   3   6  13          4.51          4.99         2.19 o                         
   4   6  13          4.92          2.99         3.51 o                         
   5   6  13         77.45         53.69         6.25 o                         
 -10   7  13        484.41        557.14        15.35 o                         
  -9   7  13        116.98        115.52         7.37 o                         
  -8   7  13         71.22         58.48         7.31 o                         
  -7   7  13          1.45          0.61         2.16 o                         
  -6   7  13          2.44         -2.84         2.06 o                         
  -5   7  13         39.91         32.01         3.99 o                         
  -4   7  13          1.90          3.30         2.31 o                         
  -3   7  13          1.67         -1.19         2.24 o                         
  -2   7  13        202.82        185.90         9.93 o                         
  -1   7  13         49.39         54.96         6.98 o                         
   0   7  13         98.97        100.20         8.32 o                         
   1   7  13          2.55         -2.21         2.48 o                         
   2   7  13         53.45         53.40         8.43 o                         
 -17   0  14         74.79         93.86         8.43 o                         
 -16   0  14        515.96        521.73        18.23 o                         
 -15   0  14         20.35         14.85         3.96 o                         
 -14   0  14        486.94        511.70        16.81 o                         
 -13   0  14        227.19        238.84        11.09 o                         
 -12   0  14          1.73         -1.53         2.70 o                         
 -11   0  14       2210.73       2124.95        78.61 o                         
 -10   0  14          0.28          2.28         1.95 o                         
  -9   0  14        283.24        278.77        13.26 o                         
  -8   0  14         14.65         15.77         3.64 o                         
  -7   0  14         49.95         42.30         5.40 o                         
  -6   0  14       1147.17       1166.09        30.08 o                         
  -5   0  14        861.34        908.43        23.25 o                         
  -4   0  14        170.14        149.33        11.59 o                         
  -3   0  14       1719.02       1872.53        37.08 o                         
  -2   0  14        702.54        682.11        17.65 o                         
  -1   0  14        417.80        377.11        13.70 o                         
   0   0  14         89.90        126.15         8.18 o                         
   1   0  14         96.80         87.35         7.60 o                         
   2   0  14       1533.97       1588.88        42.83 o                         
   3   0  14         19.71         14.44         5.76 o                         
   4   0  14        564.38        552.05        29.11 o                         
   5   0  14        118.53         97.97         9.98 o                         
   6   0  14        540.46        521.72        24.39 o                         
   7   0  14       2115.43       2103.11        54.69 o                         
   8   0  14         10.50         16.79         5.42 o                         
   9   0  14        107.14        152.24        20.91 o                         
 -16   1  14        243.69        207.72         8.03 o                         
 -15   1  14        181.91        214.94         8.07 o                         
 -14   1  14        114.27        142.67         6.29 o                         
 -13   1  14        363.12        365.18         9.71 o                         
 -12   1  14        717.74        696.21        14.49 o                         
 -11   1  14         67.85         56.97         4.32 o                         
 -10   1  14        396.43        384.21        10.98 o                         
  -9   1  14        482.30        500.96        12.77 o                         
  -8   1  14       1118.65       1086.63        24.53 o                         
  -7   1  14         16.48         11.47         2.09 o                         
  -6   1  14         21.44         22.78         2.72 o                         
  -5   1  14        704.47        739.76        15.40 o                         
  -4   1  14        532.99        576.74        13.52 o                         
  -3   1  14        246.01        254.96         8.02 o                         
  -2   1  14        212.80        241.74         8.23 o                         
  -1   1  14         47.79         65.36         5.14 o                         
   0   1  14         84.04         70.47         4.60 o                         
   1   1  14        220.83        238.30         9.02 o                         
   2   1  14          4.76          6.99         2.16 o                         
   3   1  14        361.51        363.05        13.09 o                         
   4   1  14          7.26          8.37         2.14 o                         
   5   1  14        142.95        144.33         8.24 o                         
   6   1  14        234.95        262.04        11.96 o                         
   7   1  14        281.65        292.63        12.28 o                         
   8   1  14        648.25        662.82        21.74 o                         
 -16   2  14        585.55        616.20        18.99 o                         
 -15   2  14        339.38        316.92        16.12 o                         
 -14   2  14        297.44        295.34        10.74 o                         
 -13   2  14        682.35        695.32        15.61 o                         
 -12   2  14        204.23        206.98         6.89 o                         
 -11   2  14        370.55        348.20         9.35 o                         
 -10   2  14         80.45         84.03         4.93 o                         
  -9   2  14         37.40         28.68         3.02 o                         
  -8   2  14        154.27        145.27         6.48 o                         
  -7   2  14         82.80         90.58         5.43 o                         
  -6   2  14        428.63        419.65        10.02 o                         
  -5   2  14        227.18        211.91         7.08 o                         
  -4   2  14        109.32        107.64         4.79 o                         
  -3   2  14        301.50        328.57         9.02 o                         
  -2   2  14          3.05         -0.42         1.21 o                         
  -1   2  14          6.44         12.53         2.11 o                         
   0   2  14         57.50         59.99         5.39 o                         
   1   2  14         25.39         40.02         4.99 o                         
   2   2  14        449.37        484.52        17.68 o                         
   3   2  14          0.68         -1.75         1.78 o                         
   4   2  14        972.46        969.16        21.55 o                         
   5   2  14        800.40        827.40        21.78 o                         
   6   2  14          8.58          7.05         2.98 o                         
   7   2  14        751.39        763.99        21.21 o                         
   8   2  14         51.00         41.23         5.77 o                         
 -15   3  14        680.94        758.48        18.92 o                         
 -14   3  14         17.53         14.74         3.98 o                         
 -13   3  14        669.15        675.71        14.90 o                         
 -12   3  14       1075.74       1089.51        19.47 o                         
 -11   3  14        217.35        232.13         9.31 o                         
 -10   3  14         54.13         57.19         3.60 o                         
  -9   3  14          2.85          5.26         1.43 o                         
  -8   3  14        496.54        505.74        11.29 o                         
  -7   3  14        340.43        357.58        12.21 o                         
  -6   3  14       1241.08       1236.03        19.55 o                         
  -5   3  14        237.39        234.20         8.98 o                         
  -4   3  14         15.17         16.26         2.61 o                         
  -3   3  14        426.90        404.65        11.02 o                         
  -2   3  14        175.92        196.37         7.52 o                         
  -1   3  14        110.92        127.89         6.29 o                         
   0   3  14         19.70         11.60         2.14 o                         
   1   3  14        759.92        773.26        15.52 o                         
   2   3  14          7.81          0.91         1.58 o                         
   3   3  14        148.62        152.15         7.05 o                         
   4   3  14        141.93        161.11         7.61 o                         
   5   3  14        337.67        326.81        14.30 o                         
   6   3  14        831.10        836.78        22.58 o                         
   7   3  14          1.38          3.23         6.69 o                         
 -14   4  14        467.52        515.85        13.14 o                         
 -13   4  14        157.33        150.90         7.25 o                         
 -12   4  14         27.51         23.58         3.04 o                         
 -11   4  14        223.39        229.09         8.69 o                         
 -10   4  14        141.98        142.28         6.59 o                         
  -9   4  14        421.96        425.98        11.02 o                         
  -8   4  14         65.58         68.70         3.69 o                         
  -7   4  14         41.36         32.17         3.28 o                         
  -6   4  14         27.98         27.85         2.62 o                         
  -5   4  14        135.82        129.81         5.42 o                         
  -4   4  14        697.27        697.31        12.82 o                         
  -3   4  14        242.99        267.49         8.97 o                         
  -2   4  14          1.78          1.14         1.43 o                         
  -1   4  14         58.55         65.65         4.63 o                         
   0   4  14        241.10        254.44         8.19 o                         
   1   4  14         18.98         13.56         2.38 o                         
   2   4  14         86.88        100.33         5.49 o                         
   3   4  14        103.53        106.14         7.62 o                         
   4   4  14        485.94        499.35        17.98 o                         
   5   4  14       1440.89       1445.33        31.02 o                         
   6   4  14         25.61         13.41         4.18 o                         
 -13   5  14         39.08         39.11         4.28 o                         
 -12   5  14        172.25        167.67         9.60 o                         
 -11   5  14          0.18          0.31         2.08 o                         
 -10   5  14         34.55         32.50         3.87 o                         
  -9   5  14         46.33         40.76         4.23 o                         
  -8   5  14        104.54        103.97         5.87 o                         
  -7   5  14         47.21         35.36         2.96 o                         
  -6   5  14         63.50         63.78         4.30 o                         
  -5   5  14         70.53         70.64         4.99 o                         
  -4   5  14         70.47         67.33         4.72 o                         
  -3   5  14         22.51         17.01         2.57 o                         
  -2   5  14        555.71        582.89        12.92 o                         
  -1   5  14          4.44          3.28         1.62 o                         
   0   5  14        267.63        282.42         9.78 o                         
   1   5  14         14.30         11.57         2.55 o                         
   2   5  14        123.51        117.97         7.94 o                         
   3   5  14        172.52        184.85        10.96 o                         
   4   5  14        583.34        596.38        18.71 o                         
   5   5  14        198.24        201.41        10.68 o                         
 -11   6  14        182.18        182.23         9.61 o                         
 -10   6  14         59.57         50.44         5.07 o                         
  -9   6  14         14.34         12.06         3.10 o                         
  -8   6  14          1.14         -1.78         2.22 o                         
  -7   6  14          6.13          3.99         2.03 o                         
  -6   6  14          2.80          3.83         1.92 o                         
  -5   6  14          5.49          0.37         1.77 o                         
  -4   6  14         99.73         94.04         6.44 o                         
  -3   6  14        588.03        619.63        16.29 o                         
  -2   6  14         17.79         10.79         2.95 o                         
  -1   6  14        310.30        347.94        12.91 o                         
   0   6  14         22.44         14.43         3.10 o                         
   1   6  14         55.38         57.95         5.87 o                         
   2   6  14          1.99         -2.30         4.18 o                         
   3   6  14          0.62         -1.02         2.84 o                         
  -7   7  14        111.36         87.64         9.55 o                         
  -6   7  14        201.84        187.49         9.78 o                         
  -5   7  14        250.18        260.61        11.17 o                         
  -4   7  14        514.18        526.88        18.11 o                         
  -3   7  14          8.41          3.91         3.21 o                         
  -2   7  14        296.41        319.20        14.35 o                         
  -1   7  14         20.78         14.92         8.41 o                         
 -15   1  15          1.70         -2.96         1.98 o                         
 -14   1  15          1.84         -0.58         1.91 o                         
 -13   1  15          1.06         -0.28         2.35 o                         
 -12   1  15          5.72          0.12         1.85 o                         
 -11   1  15          4.33          3.84         1.97 o                         
 -10   1  15         79.05         68.89         4.58 o                         
  -9   1  15          1.60         -0.17         1.56 o                         
  -8   1  15         14.98          7.48         2.30 o                         
  -7   1  15          3.68         -0.26         1.49 o                         
  -6   1  15        110.69        111.75         6.07 o                         
  -5   1  15        107.71        122.55         6.59 o                         
  -4   1  15          3.32          1.71         1.48 o                         
  -3   1  15         49.76         41.89         3.68 o                         
  -2   1  15         14.10          8.63         2.08 o                         
  -1   1  15         15.79          9.89         2.24 o                         
   0   1  15          0.89          0.43         1.71 o                         
   1   1  15         25.41         16.24         2.64 o                         
   2   1  15          0.59         -0.59         2.13 o                         
   3   1  15          4.66          1.04         1.82 o                         
   4   1  15         66.88         49.46         6.46 o                         
   5   1  15         26.12         24.55         4.70 o                         
   6   1  15        270.96        278.00        12.85 o                         
   7   1  15          1.66          3.02         3.50 o                         
 -15   2  15          0.92         -1.31         2.43 o                         
 -14   2  15          0.25          2.14         2.48 o                         
 -13   2  15         10.07          8.62         2.91 o                         
 -12   2  15          2.99          1.00         1.56 o                         
 -11   2  15         45.75         41.64         3.34 o                         
 -10   2  15          1.36         -0.08         1.65 o                         
  -9   2  15          0.50         -1.67         1.36 o                         
  -8   2  15         29.40         18.23         2.52 o                         
  -7   2  15        159.01        164.48         7.94 o                         
  -6   2  15          0.71         -0.31         1.72 o                         
  -5   2  15         28.44         16.33         2.59 o                         
  -4   2  15          0.35          1.40         1.20 o                         
  -3   2  15        144.25        151.99         6.83 o                         
  -2   2  15          3.04          1.56         1.52 o                         
  -1   2  15          3.30          1.31         1.64 o                         
   0   2  15          1.52          0.07         1.72 o                         
   1   2  15          0.10         -0.03         1.59 o                         
   2   2  15        169.15        189.64         7.79 o                         
   3   2  15        166.26        177.07        10.57 o                         
   4   2  15        401.29        370.37        17.57 o                         
   5   2  15         39.81         40.97         5.20 o                         
   6   2  15        211.14        206.41        12.25 o                         
 -14   3  15          5.70          2.91         4.23 o                         
 -13   3  15         19.17         19.21         3.68 o                         
 -12   3  15          2.23          4.63         2.89 o                         
 -11   3  15        138.32        132.56         8.10 o                         
 -10   3  15         52.24         54.79         4.84 o                         
  -9   3  15         44.40         27.89         3.94 o                         
  -8   3  15          7.91          2.48         1.76 o                         
  -7   3  15        177.02        189.12         7.21 o                         
  -6   3  15        279.69        292.34         9.19 o                         
  -5   3  15        250.62        261.29         8.64 o                         
  -4   3  15        196.94        162.91         6.33 o                         
  -3   3  15         21.70         19.03         2.24 o                         
  -2   3  15         12.99         10.59         2.83 o                         
  -1   3  15         26.36         18.41         2.66 o                         
   0   3  15         26.43         21.07         2.82 o                         
   1   3  15         25.62         23.36         2.95 o                         
   2   3  15         98.04         98.36         7.06 o                         
   3   3  15        131.83        135.26         9.47 o                         
   4   3  15         48.06         44.49         9.56 o                         
   5   3  15         37.49         24.46         5.50 o                         
   6   3  15         55.80         47.36        10.42 o                         
 -13   4  15          5.78          1.43         3.22 o                         
 -12   4  15          1.59         -0.62         2.12 o                         
 -11   4  15         51.67         37.68         3.91 o                         
 -10   4  15         14.37          8.08         2.04 o                         
  -9   4  15        138.63        141.23         6.73 o                         
  -8   4  15        194.19        194.02         6.14 o                         
  -7   4  15        228.48        226.39         7.41 o                         
  -6   4  15        274.18        284.26         8.12 o                         
  -5   4  15          4.99          2.61         1.37 o                         
  -4   4  15          0.19          0.94         1.46 o                         
  -3   4  15        166.84        154.71         6.37 o                         
  -2   4  15         38.41         28.91         2.78 o                         
  -1   4  15         43.25         30.77         3.30 o                         
   0   4  15          3.56          0.62         2.02 o                         
   1   4  15          4.52          3.09         2.45 o                         
   2   4  15         62.51         59.35         5.34 o                         
   3   4  15         45.66         45.75         5.91 o                         
   4   4  15         16.12         14.69         4.07 o                         
 -11   5  15          1.06         -3.44         2.52 o                         
 -10   5  15         20.59         29.15         4.09 o                         
  -9   5  15         25.30         26.93         4.64 o                         
  -8   5  15         31.75         36.80         3.24 o                         
  -7   5  15        134.93        124.08         6.41 o                         
  -6   5  15         27.49         22.97         3.35 o                         
  -5   5  15         55.23         40.26         3.65 o                         
  -4   5  15        157.65        161.78         7.19 o                         
  -3   5  15          5.28          2.54         3.08 o                         
  -2   5  15         11.99         10.89         2.69 o                         
  -1   5  15         29.35         29.36         3.59 o                         
   0   5  15         12.10         14.70         3.01 o                         
   1   5  15         85.07        104.16         7.10 o                         
   2   5  15        157.23        164.80        10.54 o                         
   3   5  15        177.10        194.54        10.72 o                         
  -8   6  15         12.91          8.08         3.72 o                         
  -7   6  15         50.86         54.18         6.94 o                         
  -6   6  15        150.71        152.86         8.09 o                         
  -5   6  15         21.44         18.16         3.48 o                         
  -4   6  15          3.25          3.91         2.68 o                         
  -3   6  15         25.72         14.87         3.67 o                         
  -2   6  15         14.65         14.04         3.19 o                         
  -1   6  15        173.91        185.89         9.40 o                         
   0   6  15         12.94          7.67         2.95 o                         
 -14   0  16        128.48        117.51        10.08 o                         
 -13   0  16         36.75         20.02         4.32 o                         
 -12   0  16        147.59        159.15        10.84 o                         
 -11   0  16        147.98        167.88        11.11 o                         
 -10   0  16       1076.44       1016.25        28.76 o                         
  -9   0  16       1255.26       1201.61        28.91 o                         
  -8   0  16       1938.27       1915.68        40.33 o                         
  -7   0  16        200.00        180.74        11.57 o                         
  -6   0  16          5.55          4.04         2.59 o                         
  -5   0  16         29.26         25.48         6.25 o                         
  -4   0  16        439.11        457.44        19.49 o                         
  -3   0  16        174.83        207.62        13.35 o                         
  -2   0  16        111.94        119.07        10.18 o                         
  -1   0  16        674.28        686.26        20.54 o                         
   0   0  16        392.06        363.14        14.69 o                         
   1   0  16        699.01        724.63        25.69 o                         
   2   0  16        225.72        223.49        15.47 o                         
   3   0  16         20.31         13.01         4.45 o                         
   4   0  16        828.02        908.75        40.67 o                         
   5   0  16        103.64         95.47        15.60 o                         
 -14   1  16          9.36          7.27         2.51 o                         
 -13   1  16         18.08         15.92         2.89 o                         
 -12   1  16        155.06        151.82         7.56 o                         
 -11   1  16        164.22        156.13         7.63 o                         
 -10   1  16        216.73        207.84         9.75 o                         
  -9   1  16        353.78        368.35        10.67 o                         
  -8   1  16        236.36        240.45         8.63 o                         
  -7   1  16          1.23         -0.67         1.64 o                         
  -6   1  16         17.34          8.20         2.41 o                         
  -5   1  16        219.31        231.22         9.37 o                         
  -4   1  16        406.28        429.30        12.63 o                         
  -3   1  16        773.16        760.62        18.31 o                         
  -2   1  16        348.18        348.86        10.23 o                         
  -1   1  16        175.80        148.82         6.87 o                         
   0   1  16        272.00        277.45        10.79 o                         
   1   1  16         33.20         32.11         3.90 o                         
   2   1  16         73.67         87.91         7.01 o                         
   3   1  16        337.86        389.08        20.71 o                         
   4   1  16         36.56         53.93         8.57 o                         
   5   1  16        687.19        730.36        23.31 o                         
 -14   2  16         25.78         25.26         6.21 o                         
 -13   2  16         11.96         10.59         2.82 o                         
 -12   2  16         20.72         21.40         4.74 o                         
 -11   2  16        350.73        351.49        11.77 o                         
 -10   2  16         18.82         13.72         3.48 o                         
  -9   2  16        847.97        864.38        18.96 o                         
  -8   2  16        182.93        199.76         8.73 o                         
  -7   2  16         36.91         29.31         4.01 o                         
  -6   2  16       1082.96       1107.25        21.04 o                         
  -5   2  16         27.34         18.79         2.84 o                         
  -4   2  16         77.63         86.64         6.02 o                         
  -3   2  16        299.66        307.00         9.46 o                         
  -2   2  16        363.27        378.65        10.89 o                         
  -1   2  16        546.06        544.23        14.14 o                         
   0   2  16         58.56         44.63         4.54 o                         
   1   2  16        143.25        145.47        10.56 o                         
   2   2  16        342.57        330.06        16.17 o                         
   3   2  16         30.09         13.87         3.72 o                         
   4   2  16        417.45        458.30        29.17 o                         
 -13   3  16         25.07         16.48         3.70 o                         
 -12   3  16        242.05        240.31        11.16 o                         
 -11   3  16         32.91         32.30         4.18 o                         
 -10   3  16        728.77        737.91        15.21 o                         
  -9   3  16         37.52         37.91         4.77 o                         
  -8   3  16         32.15         26.78         4.18 o                         
  -7   3  16       1060.73       1141.07        23.65 o                         
  -6   3  16         29.16         26.89         3.34 o                         
  -5   3  16       1025.07       1063.39        20.76 o                         
  -4   3  16        131.42        116.94         5.63 o                         
  -3   3  16        102.96        101.11         5.55 o                         
  -2   3  16        440.31        437.62        12.46 o                         
  -1   3  16         36.65         23.94         3.62 o                         
   0   3  16        394.84        395.50        14.57 o                         
   1   3  16        203.46        196.63        10.68 o                         
   2   3  16          5.21          5.08         2.95 o                         
   3   3  16          2.54          0.19         4.71 o                         
   4   3  16          0.04         -4.49         3.43 o                         
 -11   4  16        805.28        842.34        20.41 o                         
 -10   4  16         37.65         30.01         4.34 o                         
  -9   4  16        240.82        251.87         7.17 o                         
  -8   4  16        143.74        160.99         6.32 o                         
  -7   4  16         12.62         12.34         2.05 o                         
  -6   4  16       2391.97       2486.17        31.18 o                         
  -5   4  16         47.59         41.94         6.09 o                         
  -4   4  16         45.69         58.11         4.56 o                         
  -3   4  16         46.75         32.30         5.42 o                         
  -2   4  16          0.45          1.13         3.04 o                         
  -1   4  16        512.37        509.36        15.55 o                         
   0   4  16        126.40        134.47         7.91 o                         
   1   4  16        242.85        247.63        10.93 o                         
   2   4  16        100.57        135.24        14.72 o                         
  -9   5  16         71.16         77.17         6.55 o                         
  -8   5  16        259.27        244.73         7.76 o                         
  -7   5  16        986.27       1069.08        25.39 o                         
  -6   5  16          6.76          4.66         2.31 o                         
  -5   5  16        255.58        290.03         9.66 o                         
  -4   5  16         38.92         30.41         4.32 o                         
  -3   5  16         34.47         28.41         3.94 o                         
  -2   5  16        353.21        340.37        13.15 o                         
  -1   5  16         57.98         43.41         5.10 o                         
   0   5  16        405.53        394.23        13.79 o                         
 -12   1  17         12.45         11.21         2.70 o                         
 -11   1  17          5.20         -0.81         2.25 o                         
 -10   1  17        104.06        112.44         7.38 o                         
  -9   1  17        215.22        205.11        10.03 o                         
  -8   1  17        211.58        192.73         9.71 o                         
  -7   1  17          1.34         -2.01         2.31 o                         
  -6   1  17          4.63         -0.16         2.16 o                         
  -5   1  17         11.47          8.59         3.24 o                         
  -4   1  17          8.54          4.54         2.52 o                         
  -3   1  17         22.21         12.34         2.74 o                         
  -2   1  17        232.09        226.53        10.01 o                         
  -1   1  17          4.62         10.44         2.62 o                         
   0   1  17        102.54        109.06        11.80 o                         
   1   1  17         99.03         95.37        16.47 o                         
   2   1  17          6.16          3.21         3.33 o                         
   3   1  17          1.75          7.72         5.52 o                         
 -12   2  17         49.15         44.61         5.15 o                         
 -11   2  17         57.49         49.97         5.59 o                         
 -10   2  17          4.52          4.26         2.39 o                         
  -9   2  17         11.22          6.35         3.89 o                         
  -8   2  17         82.56         93.03         7.93 o                         
  -7   2  17          0.04         -2.98         1.99 o                         
  -6   2  17          5.61          5.73         2.23 o                         
  -5   2  17         34.31         34.43         3.92 o                         
  -4   2  17         26.50         10.57         2.75 o                         
  -3   2  17          8.72          4.64         2.74 o                         
  -2   2  17         86.50         80.70         7.65 o                         
  -1   2  17         12.45          9.94         3.66 o                         
   0   2  17         57.36         37.16         5.15 o                         
   1   2  17         31.99         24.29         4.35 o                         
   2   2  17          8.03          6.62         4.35 o                         
 -10   3  17          1.50         -0.53         1.78 o                         
  -9   3  17         52.86         30.96         3.94 o                         
  -8   3  17         31.85         29.11         3.79 o                         
  -7   3  17         11.08          7.01         3.67 o                         
  -6   3  17        135.38        141.16         8.23 o                         
  -5   3  17         89.32        103.39         7.24 o                         
  -4   3  17         39.70         33.45         5.40 o                         
  -3   3  17         46.04         40.18         7.75 o                         
  -2   3  17        108.30        118.22         8.77 o                         
  -1   3  17         30.62         31.15         6.75 o                         
   0   3  17          5.61         -0.69         3.17 o                         
   1   3  17          0.34         -4.41         2.94 o                         
  -8   4  17         33.63         30.25         3.60 o                         
  -7   4  17          4.80          7.80         2.85 o                         
  -6   4  17        598.16        609.07        15.72 o                         
  -5   4  17        170.44        172.99         9.30 o                         
  -4   4  17        272.78        256.50        10.02 o                         
  -3   4  17         77.77         68.93         8.02 o                         
  -2   4  17         64.51         52.09         5.76 o                         
 -10   0  18         92.93         61.36         9.26 o                         
  -9   0  18       2599.04       2654.51        69.03 o                         
  -8   0  18         17.86          9.42         7.85 o                         
  -7   0  18       1052.28       1181.28        40.69 o                         
  -6   0  18         79.82         96.03        10.87 o                         
  -5   0  18        348.55        407.32        23.47 o                         
  -4   0  18        153.49        171.89        14.69 o                         
  -3   0  18         12.02         -1.57         5.45 o                         
  -2   0  18        184.06        168.15        15.33 o                         
  -1   0  18       2380.56       2393.59       132.24 o                         
  -9   1  18        318.12        266.32        10.88 o                         
  -8   1  18       2412.23       2314.43        65.19 o                         
  -7   1  18         13.68          6.52         3.11 o                         
  -6   1  18        566.84        612.77        19.08 o                         
  -5   1  18        281.16        294.51        14.65 o                         
  -4   1  18          5.62          4.72         3.25 o                         
  -3   1  18        239.16        249.93        12.48 o                         
  -2   1  18        114.45        121.74        10.41 o                         
  -1   1  18        215.09        224.77        20.33 o                         
  -8   2  18          9.64          5.71         3.06 o                         
  -7   2  18        445.78        498.30        16.14 o                         
  -6   2  18        239.58        233.84        13.08 o                         
  -5   2  18        179.77        213.81        13.94 o                         
  -4   2  18        119.78        134.57        12.23 o                         
  -3   2  18         45.02         32.74         5.87 o                         
  -2   2  18        667.82        693.25        27.59 o                         
                                                                                
