# Supplementary material for: Heterocyclic 1,3-diazepine-based thio­nes and selones as versatile halogen-bond acceptors
Source: Acta Crystallogr B Struct Sci Cryst Eng Mater. 2022 Aug 31;78(Pt 5):745–55. doi: 10.1107/S2052520622008150 (PMC9533313; doi:10.1107/S2052520622008150)
Supplement: Supplementary file 3 [file b-78-00745-SDiazMesSesup3.hkl]

data_SDiazMesSe                                                                 
_shelx_title ' d8-5274_a.res in Pbca'                                           
_shelx_refln_list_code          4                                               
_shelx_F_calc_maximum      495.32                                               
_exptl_crystal_F_000      3456.00                                               
_reflns_d_resolution_high  0.7791                                               
                                                                                
loop_                                                                           
 _space_group_symop_operation_xyz                                               
 'x, y, z'                                                                      
 '-x+1/2, -y, z+1/2'                                                            
 '-x, y+1/2, -z+1/2'                                                            
 'x+1/2, -y+1/2, -z'                                                            
 '-x, -y, -z'                                                                   
 'x-1/2, y, -z-1/2'                                                             
 'x, -y-1/2, z-1/2'                                                             
 '-x-1/2, y-1/2, z'                                                             
                                                                                
_cell_length_a    17.4279                                                       
_cell_length_b    15.2522                                                       
_cell_length_c    31.0253                                                       
_cell_angle_alpha  90.000                                                       
_cell_angle_beta   90.000                                                       
_cell_angle_gamma  90.000                                                       
                                                                                
_shelx_F_squared_multiplier     1.000                                           
                                                                                
loop_                                                                           
 _refln_index_h                                                                 
 _refln_index_k                                                                 
 _refln_index_l                                                                 
 _refln_F_squared_calc                                                          
 _refln_F_squared_meas                                                          
 _refln_F_squared_sigma                                                         
 _refln_observed_status                                                         
   4   0   0       4065.43       4063.77       263.88 o                         
   6   0   0        405.13       1121.19       195.62 o                         
   8   0   0     130106.69     122533.55      3291.84 o                         
  10   0   0      65619.48      68170.55      1908.60 o                         
  12   0   0        442.35        322.87       109.92 o                         
  14   0   0       3878.14       3789.86       313.69 o                         
  16   0   0      60042.32      59071.11      1506.02 o                         
  18   0   0      37098.92      34930.83      1011.30 o                         
  20   0   0       2407.00       2106.65       315.46 o                         
  22   0   0        255.20        830.97       390.12 o                         
   2   1   0      56579.12      58127.66       875.89 o                         
   4   1   0       9347.30       9775.38       204.75 o                         
   6   1   0      28174.57      27508.69       507.23 o                         
   8   1   0      18757.69      18420.67       421.72 o                         
  10   1   0       7866.01       7892.32       301.14 o                         
  12   1   0       2116.59       2127.41       148.42 o                         
  14   1   0       6749.85       6937.93       335.56 o                         
  16   1   0      17926.84      17125.85       404.02 o                         
  18   1   0       4927.40       5155.01       241.03 o                         
  20   1   0       5152.48       5270.98       385.89 o                         
  22   1   0        775.43        387.53       233.95 o                         
   0   2   0       2207.43       2205.04        77.23 o                         
   2   2   0      19372.35      19185.06       384.02 o                         
   4   2   0       9736.74       9063.87       183.38 o                         
   6   2   0      66846.95      66324.04      1136.54 o                         
   8   2   0        840.73        588.74        80.32 o                         
  10   2   0       2915.45       3435.73       154.43 o                         
  12   2   0       1399.52       1235.64       122.63 o                         
  14   2   0       5377.26       5200.06       225.87 o                         
  16   2   0       1331.61       1588.02       169.34 o                         
  18   2   0        104.11        324.76       130.47 o                         
  20   2   0       8583.90       8775.18       432.77 o                         
  22   2   0       2933.13       2986.98       473.55 o                         
   2   3   0       1418.22       1591.69        73.82 o                         
   4   3   0      55283.25      55050.91       945.96 o                         
   6   3   0        219.84        492.90        70.69 o                         
   8   3   0       4256.14       4078.22       176.18 o                         
  10   3   0       5332.24       5622.71       198.50 o                         
  12   3   0       2404.92       2383.93       275.74 o                         
  14   3   0       3828.18       3772.46       234.56 o                         
  16   3   0       2637.62       2298.19       216.21 o                         
  18   3   0       3762.48       3725.08       334.00 o                         
  20   3   0       2262.21       2320.47       249.60 o                         
  22   3   0          7.24         67.70       167.15 o                         
   0   4   0     144612.33     150390.09      2767.71 o                         
   2   4   0      13997.42      14787.46       299.08 o                         
   4   4   0      12864.00      12816.65       252.43 o                         
   6   4   0      22974.40      23682.77       473.60 o                         
   8   4   0       7696.34       6859.17       208.94 o                         
  10   4   0      37870.98      38994.30       839.77 o                         
  12   4   0         35.20        113.25       104.24 o                         
  14   4   0       1646.21       1588.83       183.04 o                         
  16   4   0      10789.86      11268.52       455.28 o                         
  18   4   0       2476.20       2952.68       330.81 o                         
  20   4   0       1652.41       1522.22       219.02 o                         
   2   5   0      12951.28      13531.76       248.08 o                         
   4   5   0        138.67         76.37        57.19 o                         
   6   5   0      19311.31      20194.78       394.90 o                         
   8   5   0       8199.00       8594.00       246.92 o                         
  10   5   0      61307.90      61236.19      1253.40 o                         
  12   5   0       7450.91       7176.31       317.22 o                         
  14   5   0       1782.74       2018.39       209.40 o                         
  16   5   0       3556.83       3601.51       261.98 o                         
  18   5   0      11462.17      11304.26       564.27 o                         
  20   5   0       2121.70       2141.81       290.18 o                         
   0   6   0      15689.18      15649.96       379.64 o                         
   2   6   0      60191.67      64081.42       946.55 o                         
   4   6   0     245337.84     244924.11      5203.69 o                         
   6   6   0      64361.00      63703.30      1032.27 o                         
   8   6   0         18.48         33.15        64.71 o                         
  10   6   0       9111.30       9350.39       253.85 o                         
  12   6   0      52634.56      51795.91      1138.20 o                         
  14   6   0      25365.53      25431.63       736.30 o                         
  16   6   0       4852.83       4281.91       277.40 o                         
  18   6   0        213.28        642.93       174.46 o                         
  20   6   0      14607.73      14095.03       623.92 o                         
   2   7   0       5566.87       5244.37       154.22 o                         
   4   7   0         13.10         -0.01        56.57 o                         
   6   7   0      40776.47      40064.15       695.15 o                         
   8   7   0         37.35         37.59        70.79 o                         
  10   7   0      23805.19      23207.18       470.71 o                         
  12   7   0       3799.19       4055.76       210.74 o                         
  14   7   0       5329.18       5216.23       246.18 o                         
  16   7   0       9015.29       8205.19       317.29 o                         
  18   7   0       4539.06       4770.39       274.53 o                         
  20   7   0      13147.93      13412.37       751.88 o                         
   0   8   0     167656.02     174362.80      3264.35 o                         
   2   8   0      29107.82      30226.56       510.08 o                         
   4   8   0        818.21        882.47        87.25 o                         
   6   8   0       2327.67       2774.51       145.67 o                         
   8   8   0      21399.37      20420.07       426.71 o                         
  10   8   0       3032.87       2768.29       159.36 o                         
  12   8   0        782.42       1104.94       148.83 o                         
  14   8   0        404.94        409.48       140.20 o                         
  16   8   0       7856.33       7737.96       318.92 o                         
  18   8   0      13070.32      12988.47       426.82 o                         
  20   8   0         94.30        211.76       195.63 o                         
   2   9   0       6670.93       6662.66       195.16 o                         
   4   9   0        508.94        664.54        96.92 o                         
   6   9   0       1517.79       1154.59       113.45 o                         
   8   9   0         23.09         74.09        83.53 o                         
  10   9   0      11148.94      11152.81       309.00 o                         
  12   9   0        669.54        955.04       141.40 o                         
  14   9   0      15303.74      15565.85       697.08 o                         
  16   9   0       5172.64       5046.62       276.57 o                         
  18   9   0       2352.59       2479.81       256.84 o                         
   0  10   0      35294.68      36713.48       824.61 o                         
   2  10   0       8042.52       8419.61       233.17 o                         
   4  10   0       4322.74       4485.87       186.26 o                         
   6  10   0       5358.09       5490.02       195.78 o                         
   8  10   0      10745.10      10257.15       294.77 o                         
  10  10   0      25619.65      24058.26       577.24 o                         
  12  10   0       4280.55       4704.15       428.68 o                         
  14  10   0       3909.46       4069.68       251.63 o                         
  16  10   0       7765.72       6599.22       312.10 o                         
  18  10   0        815.92        279.10       186.42 o                         
   2  11   0      10116.97      10659.20       272.37 o                         
   4  11   0      10620.43      10553.59       274.41 o                         
   6  11   0      21437.08      21706.47       474.60 o                         
   8  11   0        518.34        429.65       101.69 o                         
  10  11   0        359.57        306.28       115.48 o                         
  12  11   0        522.56        482.98       121.76 o                         
  14  11   0       4490.69       4511.95       274.05 o                         
  16  11   0       9148.13       6986.73       778.85 o                         
  18  11   0       1369.07       1582.80       352.16 o                         
   0  12   0      54919.59      52350.71      1317.85 o                         
   2  12   0      10934.03      10849.16       286.24 o                         
   4  12   0       3743.07       3769.83       186.06 o                         
   6  12   0       6456.30       7011.91       241.15 o                         
   8  12   0      22201.91      21450.11       462.25 o                         
  10  12   0      14861.08      15439.47       408.50 o                         
  12  12   0       1014.10        817.92       143.90 o                         
  14  12   0        217.31        105.32       125.34 o                         
  16  12   0      21086.86      20301.21       769.83 o                         
   2  13   0        809.04        893.64       123.51 o                         
   4  13   0        270.06        239.06       102.82 o                         
   6  13   0       6277.75       5868.00       287.51 o                         
   8  13   0       1361.67       1626.82       179.12 o                         
  10  13   0       9774.64      10370.13       424.71 o                         
  12  13   0       2959.39       3140.60       226.69 o                         
  14  13   0       3973.74       4069.64       652.48 o                         
  16  13   0       4242.35       3960.58       323.91 o                         
   0  14   0      11442.31      11975.55       496.79 o                         
   2  14   0      18984.83      19442.21       456.97 o                         
   4  14   0      42008.28      40869.09       939.77 o                         
   6  14   0       3682.64       3999.98       255.31 o                         
   8  14   0       6290.73       6079.54       340.20 o                         
  10  14   0          2.80         79.71       101.51 o                         
  12  14   0      16873.69      16117.05       671.32 o                         
  14  14   0       8959.11       9344.44       450.33 o                         
   2  15   0      13206.34      13852.81       492.76 o                         
   4  15   0       1130.09       1354.52       216.51 o                         
   6  15   0       6869.09       6590.18       333.99 o                         
   8  15   0        107.31        -61.20       121.60 o                         
  10  15   0      15758.46      15551.76       652.04 o                         
  12  15   0       2532.17       3034.99       295.34 o                         
  14  15   0       1534.76       1560.86       232.76 o                         
   0  16   0          2.90        639.64       238.80 o                         
   2  16   0       4018.70       3877.17       249.45 o                         
   4  16   0       2687.26       2252.17       277.21 o                         
   6  16   0       6565.41       6654.46       328.02 o                         
   8  16   0         20.84        364.99       180.31 o                         
  10  16   0       4776.92       4766.33       324.52 o                         
  12  16   0       9868.93       9412.78       554.41 o                         
   2  17   0       4365.17       4617.85       420.58 o                         
   4  17   0         13.57        -87.70       151.07 o                         
   6  17   0         11.22       -158.79       158.79 o                         
   8  17   0         83.98        126.62       163.97 o                         
  10  17   0        115.12        479.56       465.82 o                         
   0  18   0       1726.24       2374.92       488.12 o                         
   2  18   0       6319.90       6492.62       415.28 o                         
   4  18   0      11434.94      11485.54       554.24 o                         
   6  18   0       6828.99       7595.27       558.23 o                         
   8  18   0       3136.91       3134.80       319.70 o                         
   2  19   0       3638.03       3155.58       515.37 o                         
   4  19   0        658.32        638.10       297.46 o                         
   2   1   1         74.52         75.93        17.85 o                         
   3   1   1        563.79        557.07        32.94 o                         
   4   1   1        977.79       1100.44        50.74 o                         
   5   1   1       5184.38       5523.49       104.57 o                         
   6   1   1      14908.09      15288.31       220.46 o                         
   7   1   1       1444.11       1974.11        76.34 o                         
   8   1   1         41.14         26.07        42.27 o                         
   9   1   1         60.36        103.30        47.42 o                         
  10   1   1       2970.17       2895.49       103.07 o                         
  11   1   1        771.10        610.36        77.14 o                         
  12   1   1       7747.57       7949.97       261.23 o                         
  13   1   1        723.56        781.84        79.78 o                         
  14   1   1      13748.13      13852.35       249.78 o                         
  15   1   1       1851.25       1980.86       110.19 o                         
  16   1   1         10.14         29.72        67.06 o                         
  17   1   1        738.27        854.68        95.41 o                         
  18   1   1       1057.79        975.90       104.79 o                         
  19   1   1        642.19        456.29       112.53 o                         
  20   1   1       1140.96        831.32       132.96 o                         
  21   1   1         30.89        -82.11        98.67 o                         
  22   1   1          2.61        141.83       124.49 o                         
   0   2   1       3086.38       3088.25        97.18 o                         
   1   2   1      10807.64      11533.55       148.08 o                         
   2   2   1       3094.17       3177.54        68.06 o                         
   3   2   1       2422.66       2456.94        66.79 o                         
   4   2   1     138442.08     140980.39      1561.90 o                         
   5   2   1       3253.09       3316.91        83.32 o                         
   6   2   1      18098.83      18853.93       264.83 o                         
   7   2   1      16081.99      15029.13       228.90 o                         
   8   2   1        185.63        216.96        51.82 o                         
   9   2   1      58987.59      58687.70       777.94 o                         
  10   2   1       2467.73       2545.77       100.69 o                         
  11   2   1       5907.52       5658.26       145.36 o                         
  12   2   1      37843.79      37562.32       731.16 o                         
  13   2   1        568.11        605.18        84.25 o                         
  14   2   1      39498.24      38553.40       584.45 o                         
  15   2   1       6850.81       6656.72       202.25 o                         
  16   2   1        228.50        228.38        82.20 o                         
  17   2   1       4742.27       4885.64       220.44 o                         
  18   2   1         97.69        -17.89        82.33 o                         
  19   2   1       5858.56       5920.58       213.87 o                         
  20   2   1      10065.21       9504.58       287.70 o                         
  21   2   1        211.31        203.75       110.85 o                         
  22   2   1       2102.11       2100.63       168.63 o                         
   1   3   1       1567.34       1567.15        52.89 o                         
   2   3   1       3241.11       3141.91        66.43 o                         
   3   3   1      20042.14      20635.43       259.69 o                         
   4   3   1        673.34        790.55        48.44 o                         
   5   3   1       8803.22       8734.19       141.60 o                         
   6   3   1      42309.82      43703.14       525.53 o                         
   7   3   1      11485.68      11812.88       205.14 o                         
   8   3   1         33.60         26.14        51.04 o                         
   9   3   1        298.99        347.30        65.62 o                         
  10   3   1      21399.91      21669.41       344.50 o                         
  11   3   1       8849.72       9259.34       200.60 o                         
  12   3   1       3314.61       3082.77       129.98 o                         
  13   3   1       1384.10       1547.80       106.94 o                         
  14   3   1      32047.05      31355.79       496.65 o                         
  15   3   1       8485.34       8833.60       259.07 o                         
  16   3   1        381.18        197.03       103.06 o                         
  17   3   1        117.59        192.97       100.04 o                         
  18   3   1       2137.44       2389.81       152.98 o                         
  19   3   1       3043.01       3284.46       194.89 o                         
  20   3   1       2747.69       2959.07       173.57 o                         
  21   3   1        209.34        225.26        98.12 o                         
  22   3   1        866.66        932.29       133.20 o                         
   0   4   1       3358.49       3871.10       102.77 o                         
   1   4   1       2142.04       2092.26        58.17 o                         
   2   4   1      82300.03      83222.20       902.46 o                         
   3   4   1       7791.70       7825.46       145.46 o                         
   4   4   1        515.46        568.11        44.81 o                         
   5   4   1      52027.54      51307.80       607.90 o                         
   6   4   1       2931.16       2691.87       109.06 o                         
   7   4   1      14491.24      14108.36       252.16 o                         
   8   4   1      28398.92      27694.09       407.78 o                         
   9   4   1       2012.44       2251.25       111.33 o                         
  10   4   1      17780.23      17224.63       313.23 o                         
  11   4   1      31564.23      30876.86       496.69 o                         
  12   4   1        429.10        448.92        81.09 o                         
  13   4   1      41282.60      39191.59       620.32 o                         
  14   4   1       4178.76       3955.37       167.30 o                         
  15   4   1       3341.98       3636.29       176.01 o                         
  16   4   1       7442.73       7517.67       270.14 o                         
  17   4   1       2396.44       2386.39       161.57 o                         
  18   4   1      12800.37      13651.64       336.27 o                         
  19   4   1       7336.96       7052.89       282.33 o                         
  20   4   1       1251.87       1053.07       138.11 o                         
  21   4   1       7095.84       7925.49       272.69 o                         
   1   5   1      24822.46      24969.55       283.55 o                         
   2   5   1       7500.14       8335.82       130.05 o                         
   3   5   1      12657.44      13423.47       197.08 o                         
   4   5   1      10437.87      10858.67       172.68 o                         
   5   5   1       1696.35       1796.61        74.24 o                         
   6   5   1      18322.84      18212.25       287.09 o                         
   7   5   1      50726.45      53663.66       650.71 o                         
   8   5   1       4837.76       5049.70       123.70 o                         
   9   5   1       4713.29       4932.01       134.66 o                         
  10   5   1       9005.34       8664.92       335.11 o                         
  11   5   1       3709.75       3645.25       145.63 o                         
  12   5   1       1016.14       1079.23       102.10 o                         
  13   5   1         94.69         73.17        80.18 o                         
  14   5   1       7193.18       6767.90       210.28 o                         
  15   5   1      17194.13      16503.88       379.11 o                         
  16   5   1        585.65        674.67       116.86 o                         
  17   5   1       2963.78       2838.69       182.50 o                         
  18   5   1        107.16         93.77       106.02 o                         
  19   5   1       2022.97       2045.65       178.07 o                         
  20   5   1        915.82       1042.30       152.42 o                         
  21   5   1         51.41        -12.59       108.83 o                         
   0   6   1      10310.33      10754.31       205.02 o                         
   1   6   1       1902.04       2081.15        67.66 o                         
   2   6   1          0.22        -17.41        35.17 o                         
   3   6   1       2855.16       3134.58        82.33 o                         
   4   6   1         30.25         23.27        45.18 o                         
   5   6   1         25.80        -40.26        40.26 o                         
   6   6   1       1980.62       2438.01        87.55 o                         
   7   6   1      23656.75      24525.34       326.35 o                         
   8   6   1       2040.36       2008.65        87.61 o                         
   9   6   1       6108.61       5939.24       137.76 o                         
  10   6   1       2001.16       2445.61       105.80 o                         
  11   6   1          1.00        -14.85        60.51 o                         
  12   6   1       3960.90       3871.99       162.05 o                         
  13   6   1       2943.24       2938.07       153.62 o                         
  14   6   1       2752.84       2537.18       180.39 o                         
  15   6   1        382.68        434.45       109.83 o                         
  16   6   1        188.74        307.36       127.02 o                         
  17   6   1        996.10        891.58       138.80 o                         
  18   6   1          5.37        -81.19       100.62 o                         
  19   6   1        277.03        237.39       104.50 o                         
  20   6   1        761.84        617.26       145.49 o                         
  21   6   1        271.30        322.25       148.16 o                         
   1   7   1         33.50         65.55        42.73 o                         
   2   7   1          6.43        -25.68        38.38 o                         
   3   7   1       1994.02       2301.54        83.51 o                         
   4   7   1         10.80         -5.94        40.18 o                         
   5   7   1       3579.12       3801.54       110.39 o                         
   6   7   1         13.54         -7.11        46.49 o                         
   7   7   1         65.12         95.02        49.45 o                         
   8   7   1       1810.11       1787.59        88.12 o                         
   9   7   1          5.74        -50.68        50.68 o                         
  10   7   1        330.32        431.53        66.29 o                         
  11   7   1        829.61        906.81        84.48 o                         
  12   7   1        134.25         62.28        74.94 o                         
  13   7   1        132.72        194.88        76.75 o                         
  14   7   1       1509.73       1344.40       115.77 o                         
  15   7   1        110.50        143.90        85.12 o                         
  16   7   1        481.44        778.21       107.01 o                         
  17   7   1       1661.79       1800.72       132.53 o                         
  18   7   1         11.81        -36.65        87.72 o                         
  19   7   1       1968.93       1843.82       150.81 o                         
  20   7   1         17.46         68.29       107.77 o                         
   0   8   1       8743.04       8579.38       237.60 o                         
   1   8   1       1055.33       1043.69        65.48 o                         
   2   8   1      21344.78      21252.25       293.70 o                         
   3   8   1      18408.69      19220.98       254.13 o                         
   4   8   1       3437.35       3228.60        96.45 o                         
   5   8   1      12925.37      11560.26       198.74 o                         
   6   8   1        483.71        357.70        61.56 o                         
   7   8   1       4930.43       4803.18       130.78 o                         
   8   8   1      28210.22      28016.63       380.56 o                         
   9   8   1       7922.02       7544.37       166.02 o                         
  10   8   1       6143.50       6121.73       154.91 o                         
  11   8   1      19611.64      19333.39       317.35 o                         
  12   8   1        515.45        485.17        82.14 o                         
  13   8   1       5986.27       6268.97       221.58 o                         
  14   8   1       7018.26       6802.33       203.71 o                         
  15   8   1       4040.18       4181.46       179.27 o                         
  16   8   1       6107.10       5669.43       199.97 o                         
  17   8   1        312.38        303.14        99.95 o                         
  18   8   1       5440.68       5836.84       236.10 o                         
  19   8   1       5039.30       5148.48       245.14 o                         
  20   8   1        132.36         -2.24       120.81 o                         
   1   9   1      12951.54      13459.48       203.92 o                         
   2   9   1      18751.96      18059.64       250.18 o                         
   3   9   1       9870.23       9615.72       167.98 o                         
   4   9   1       2031.29       2053.02        88.42 o                         
   5   9   1       1620.90       1732.18       101.93 o                         
   6   9   1       2738.14       2419.38       108.10 o                         
   7   9   1      16415.30      15574.29       253.85 o                         
   8   9   1       5668.30       5802.44       150.51 o                         
   9   9   1       9399.09       9402.58       194.43 o                         
  10   9   1      11371.05      11795.60       227.60 o                         
  11   9   1       1282.86       1232.41        96.96 o                         
  12   9   1       5413.99       5052.60       169.06 o                         
  13   9   1         17.55         42.30        79.05 o                         
  14   9   1       5169.35       5149.62       190.18 o                         
  15   9   1       6544.50       6537.39       208.25 o                         
  16   9   1         27.55        131.09        89.87 o                         
  17   9   1        231.61        141.92        92.53 o                         
  18   9   1        802.29        564.44       170.73 o                         
  19   9   1       4856.10       4817.52       301.79 o                         
   0  10   1       4539.60       4931.26       171.36 o                         
   1  10   1      30064.96      28533.79       361.98 o                         
   2  10   1      11330.10      11179.53       197.89 o                         
   3  10   1       1035.38       1140.93        75.09 o                         
   4  10   1      29344.23      28283.01       365.77 o                         
   5  10   1       7883.07       8136.05       170.01 o                         
   6  10   1      20969.14      20726.16       316.72 o                         
   7  10   1       7450.07       7334.96       160.96 o                         
   8  10   1       2152.29       2022.80       112.97 o                         
   9  10   1      54781.50      54326.85       679.43 o                         
  10  10   1        171.59         93.11        74.44 o                         
  11  10   1       1391.52       1236.60       108.78 o                         
  12  10   1      10569.34      10516.48       234.52 o                         
  13  10   1       1379.79       1545.84       113.68 o                         
  14  10   1      13260.31      13525.46       295.24 o                         
  15  10   1       2625.06       2998.80       164.85 o                         
  16  10   1         81.81         98.94       109.84 o                         
  17  10   1      19578.08      18900.35       426.77 o                         
  18  10   1        276.44        285.89       119.17 o                         
  19  10   1       1423.39       1381.91       259.30 o                         
   1  11   1       7010.92       7143.92       167.25 o                         
   2  11   1      11513.12      11161.66       201.27 o                         
   3  11   1       3537.02       3554.39       130.74 o                         
   4  11   1        578.90        522.78        72.62 o                         
   5  11   1        132.75        203.40        65.10 o                         
   6  11   1       8751.73       8832.17       187.09 o                         
   7  11   1       3041.19       3163.71       128.14 o                         
   8  11   1       1562.25       1518.43        96.97 o                         
   9  11   1       2014.10       2154.72       118.08 o                         
  10  11   1       6372.46       6263.10       180.58 o                         
  11  11   1       8181.89       8293.54       223.68 o                         
  12  11   1       2147.58       1926.98       122.05 o                         
  13  11   1        467.71        443.89        95.32 o                         
  14  11   1       2787.79       3066.34       170.50 o                         
  15  11   1      10384.40       9309.11       325.14 o                         
  16  11   1        311.65         86.08       127.48 o                         
  17  11   1         26.61        133.11       106.43 o                         
  18  11   1       1202.74       1270.85       195.20 o                         
   0  12   1      14181.86      13486.41       325.01 o                         
   1  12   1        585.17        391.45        69.49 o                         
   2  12   1       4559.92       4587.22       137.41 o                         
   3  12   1       8877.94       9321.99       190.20 o                         
   4  12   1      13467.86      13442.76       231.75 o                         
   5  12   1      10649.52      10358.00       202.70 o                         
   6  12   1       2110.62       2149.69       127.58 o                         
   7  12   1       3545.52       3544.15       140.07 o                         
   8  12   1        141.08        185.35        77.03 o                         
   9  12   1       2127.36       2130.87       126.12 o                         
  10  12   1       1206.49       1249.78       106.80 o                         
  11  12   1        770.58        856.32       102.93 o                         
  12  12   1       1301.20       1393.20       115.69 o                         
  13  12   1       1013.47       1168.61       110.45 o                         
  14  12   1       1316.74       1172.17       112.51 o                         
  15  12   1        103.10        158.35        84.02 o                         
  16  12   1       1055.60       1429.56       175.15 o                         
  17  12   1        827.99        691.16       139.18 o                         
   1  13   1       4062.40       3895.97       137.21 o                         
   2  13   1        105.22        102.29        69.79 o                         
   3  13   1       1684.28       1792.26       105.09 o                         
   4  13   1         53.59          1.52        71.14 o                         
   5  13   1         50.26        102.92        76.77 o                         
   6  13   1       6803.13       6689.76       196.53 o                         
   7  13   1       1978.17       1848.16       127.75 o                         
   8  13   1        705.84        500.39       100.49 o                         
   9  13   1        308.09        437.92        96.33 o                         
  10  13   1         20.69         73.94        84.81 o                         
  11  13   1        721.74        781.32        94.23 o                         
  12  13   1          0.85        314.48        97.51 o                         
  13  13   1         10.68        -44.24        75.94 o                         
  14  13   1        525.10        327.43       119.71 o                         
  15  13   1          0.06        -57.39       114.02 o                         
  16  13   1        124.68        121.20       115.44 o                         
   0  14   1         98.85        186.13       110.38 o                         
   1  14   1       6401.89       6417.77       197.75 o                         
   2  14   1       4444.37       4337.42       156.01 o                         
   3  14   1      13245.10      12698.91       273.63 o                         
   4  14   1       2305.55       2716.96       148.36 o                         
   5  14   1       2530.92       2591.67       152.14 o                         
   6  14   1        524.31        590.02       110.40 o                         
   7  14   1       6457.71       6233.90       234.65 o                         
   8  14   1       4058.09       4334.93       186.23 o                         
   9  14   1      11357.55       9967.14       301.33 o                         
  10  14   1       3439.13       3374.90       176.49 o                         
  11  14   1       2453.04       2759.54       179.20 o                         
  12  14   1       4680.98       4791.95       251.74 o                         
  13  14   1       3104.10       2708.11       228.02 o                         
  14  14   1       1559.11       1377.31       183.74 o                         
  15  14   1       1858.31       1985.19       234.85 o                         
   1  15   1       4574.02       4513.50       279.44 o                         
   2  15   1        900.75        676.32       178.29 o                         
   3  15   1        140.79        150.98        84.26 o                         
   4  15   1         27.53        -74.90        74.90 o                         
   5  15   1        646.35        238.05       104.79 o                         
   6  15   1       3828.37       3655.23       212.32 o                         
   7  15   1        436.18        397.11       113.21 o                         
   8  15   1       3600.72       3233.16       174.48 o                         
   9  15   1        974.99        839.63       120.04 o                         
  10  15   1        856.32        868.70       145.26 o                         
  11  15   1       2875.08       2880.70       215.42 o                         
  12  15   1         12.86        119.08       117.10 o                         
  13  15   1        120.37        323.24       171.72 o                         
  14  15   1        310.39        763.82       171.77 o                         
   0  16   1      14530.36      13865.91       499.25 o                         
   1  16   1        454.02        268.24       106.68 o                         
   2  16   1       6921.21       6979.52       222.40 o                         
   3  16   1      19688.62      18992.03       386.20 o                         
   4  16   1         15.85         15.90        77.11 o                         
   5  16   1      16087.38      15618.69       314.48 o                         
   6  16   1        918.74       1066.78       133.88 o                         
   7  16   1       3465.19       3339.62       192.01 o                         
   8  16   1      15850.22      15532.69       354.46 o                         
   9  16   1        199.90        372.46       121.93 o                         
  10  16   1       7097.15       7293.52       308.29 o                         
  11  16   1       3846.36       3959.14       219.98 o                         
  12  16   1        112.84        558.03       150.03 o                         
   1  17   1       6638.12       6470.35       231.11 o                         
   2  17   1       9635.54       9178.49       271.66 o                         
   3  17   1        572.94        600.18       112.48 o                         
   4  17   1       1441.34       1523.57       129.07 o                         
   5  17   1        132.36        358.77       106.13 o                         
   6  17   1       7272.71       7157.00       250.36 o                         
   7  17   1       1668.54       1816.86       158.89 o                         
   8  17   1        741.16        697.67       137.46 o                         
   9  17   1        679.63        653.63       153.18 o                         
  10  17   1       4342.32       5066.04       423.13 o                         
  11  17   1       2924.68       3394.52       227.55 o                         
   0  18   1       4803.93       5141.40       375.95 o                         
   1  18   1       1298.47       1203.78       164.95 o                         
   2  18   1          0.59         -6.53       132.86 o                         
   3  18   1        907.38        919.62       164.29 o                         
   4  18   1       4804.68       4892.97       237.79 o                         
   5  18   1       1680.67       1724.71       213.69 o                         
   6  18   1        871.81        950.92       167.52 o                         
   7  18   1        354.03        373.25       166.51 o                         
   8  18   1       1266.35       1503.36       190.45 o                         
   1  19   1        575.12        503.06       200.46 o                         
   2  19   1       2016.22       2044.52       263.12 o                         
   3  19   1        975.22       1134.18       233.25 o                         
   4  19   1         37.18        172.81       154.79 o                         
   5  19   1        430.86        481.34       172.09 o                         
   2   0   2      19209.24      18665.88       417.26 o                         
   3   0   2        872.24        839.33        55.69 o                         
   4   0   2        260.35        265.14        42.65 o                         
   6   0   2       1720.59       1649.57       106.00 o                         
   7   0   2      12823.49      11885.06       403.02 o                         
   8   0   2      14226.12      16190.63       342.30 o                         
   9   0   2       1023.66       1233.27        99.87 o                         
  10   0   2        797.06        841.13       115.08 o                         
  11   0   2      20443.16      18067.31       528.31 o                         
  12   0   2       3830.31       3222.58       165.87 o                         
  13   0   2      19825.39      19309.46       480.86 o                         
  14   0   2       1816.41       1706.05       133.09 o                         
  15   0   2      22318.40      21277.64       582.06 o                         
  16   0   2        114.08        270.24       103.64 o                         
  17   0   2         45.42         -0.82       100.95 o                         
  18   0   2        999.81        990.62       152.54 o                         
  19   0   2       5457.90       5104.86       357.99 o                         
  20   0   2        548.35        776.81       164.39 o                         
  21   0   2      29261.99      29500.09       711.73 o                         
  22   0   2        272.42        241.35       220.41 o                         
   1   1   2      31837.77      32283.98       849.31 o                         
   2   1   2       9592.98       9420.33       132.76 o                         
   3   1   2      36138.38      35970.94       456.54 o                         
   4   1   2       4586.71       4956.45        95.39 o                         
   5   1   2       6484.23       6559.41       122.13 o                         
   6   1   2          6.24         99.66        39.32 o                         
   7   1   2       6036.00       5650.85       123.99 o                         
   8   1   2        214.31        198.95        51.07 o                         
   9   1   2        671.21        502.80        56.93 o                         
  10   1   2        507.71        522.83        61.93 o                         
  11   1   2      10518.12      10267.57       197.63 o                         
  12   1   2        212.52        273.70        63.91 o                         
  13   1   2       1382.58       1403.57        90.16 o                         
  14   1   2       5076.54       4955.77       146.31 o                         
  15   1   2       8871.35       8822.29       208.30 o                         
  16   1   2        795.40        802.06        93.64 o                         
  17   1   2        121.12         -7.64        74.52 o                         
  18   1   2        110.41        182.73        77.03 o                         
  19   1   2       9360.48       9065.73       273.03 o                         
  20   1   2          2.53         31.30        94.50 o                         
  21   1   2        834.23        740.22       124.67 o                         
  22   1   2        214.92        197.09       135.40 o                         
   0   2   2       3498.51       3418.14        93.05 o                         
   2   2   2      13261.42      13508.76       170.72 o                         
   3   2   2        237.99        265.59        29.42 o                         
   4   2   2     101145.86     101991.25      1260.34 o                         
   5   2   2         31.72         39.03        33.73 o                         
   6   2   2       1799.17       1772.97        69.07 o                         
   7   2   2      53418.34      54911.27       761.91 o                         
   8   2   2         29.14         65.86        46.33 o                         
   9   2   2      36068.41      34968.41       494.62 o                         
  10   2   2       1621.42       1686.40        93.34 o                         
  11   2   2       5600.94       5229.67       147.04 o                         
  12   2   2        317.48        229.59        68.43 o                         
  13   2   2          9.57        -60.57        60.57 o                         
  14   2   2       1515.75       1617.49       111.04 o                         
  15   2   2       5241.94       5611.63       181.26 o                         
  16   2   2       1023.36       1050.96       102.02 o                         
  17   2   2      12941.64      13051.67       286.91 o                         
  18   2   2          3.97         49.63        75.35 o                         
  19   2   2       2219.30       2648.66       158.22 o                         
  20   2   2        384.08        459.57       108.54 o                         
  21   2   2       1305.18       1712.38       150.34 o                         
  22   2   2         28.94        170.65       119.39 o                         
   1   3   2      21382.92      21722.18       236.20 o                         
   2   3   2      11770.64      12063.46       171.81 o                         
   3   3   2      29104.12      29268.09       352.14 o                         
   4   3   2      19620.98      20463.31       262.64 o                         
   5   3   2       6968.52       7651.45       163.68 o                         
   6   3   2       3820.33       3923.77        99.90 o                         
   7   3   2         73.87         41.44        45.89 o                         
   8   3   2        176.30        177.64        52.17 o                         
   9   3   2       3272.48       3552.56       116.47 o                         
  10   3   2          0.28        -51.44        51.44 o                         
  11   3   2        684.78        897.07        81.74 o                         
  12   3   2        454.31        304.94        71.38 o                         
  13   3   2       6191.00       6482.96       182.08 o                         
  14   3   2       8667.94       8652.21       227.46 o                         
  15   3   2       3582.61       3653.86       159.04 o                         
  16   3   2       1220.24       1449.73       133.82 o                         
  17   3   2       2402.47       2622.27       162.12 o                         
  18   3   2         53.05        155.73        92.75 o                         
  19   3   2         21.60         24.41        86.02 o                         
  20   3   2        423.39        551.94       144.02 o                         
  21   3   2         46.11         44.97        89.33 o                         
  22   3   2        158.98         62.25       113.67 o                         
   0   4   2      10265.10      10402.03       226.04 o                         
   1   4   2       9730.73       9811.55       142.08 o                         
   2   4   2       4334.36       4557.97        88.59 o                         
   3   4   2       7340.38       7798.15       142.51 o                         
   4   4   2        441.81        386.81        41.10 o                         
   5   4   2      93170.48      98347.37      1171.85 o                         
   6   4   2        548.76        627.32        54.90 o                         
   7   4   2        522.90        639.09        59.96 o                         
   8   4   2          7.79         17.03        50.00 o                         
   9   4   2        698.92        734.74        66.99 o                         
  10   4   2       1154.20       1080.89        85.00 o                         
  11   4   2      10742.18      10864.24       225.93 o                         
  12   4   2          0.55         54.45        65.15 o                         
  13   4   2       2815.81       2783.54       159.89 o                         
  14   4   2        190.15        267.76        89.14 o                         
  15   4   2      12237.92      12210.49       290.39 o                         
  16   4   2         94.29        208.70        94.57 o                         
  17   4   2         10.29         -3.96        93.74 o                         
  18   4   2         55.18         63.81       107.05 o                         
  19   4   2         65.45        116.05        90.55 o                         
  20   4   2         83.22        202.69       107.26 o                         
  21   4   2        902.58        741.57       157.48 o                         
   1   5   2      23283.30      24549.03       279.69 o                         
   2   5   2       8171.25       8165.81       128.53 o                         
   3   5   2       7325.94       7114.36       135.23 o                         
   4   5   2       1028.49       1270.62        60.66 o                         
   5   5   2      11814.93      12541.20       205.28 o                         
   6   5   2        450.44        343.67        46.81 o                         
   7   5   2       1202.23        816.85        70.19 o                         
   8   5   2      10311.01      11337.91       193.59 o                         
   9   5   2        883.52        851.32        69.75 o                         
  10   5   2       1237.70       1532.01        96.68 o                         
  11   5   2       4181.54       4080.34       153.81 o                         
  12   5   2        447.53        462.55        89.40 o                         
  13   5   2        832.52        744.16       100.14 o                         
  14   5   2       2290.58       2348.64       143.12 o                         
  15   5   2       9216.75       9649.65       267.05 o                         
  16   5   2         27.09        -91.05        95.45 o                         
  17   5   2       3929.43       3890.17       194.66 o                         
  18   5   2       1206.97       1136.05       133.72 o                         
  19   5   2        620.08        519.27       118.15 o                         
  20   5   2        280.39        319.59       118.16 o                         
  21   5   2        173.82        151.14       121.36 o                         
   0   6   2         40.99          9.54        46.76 o                         
   1   6   2     129037.27     129589.62      1253.18 o                         
   2   6   2        113.37        225.70        40.76 o                         
   3   6   2        447.55        426.26        45.40 o                         
   4   6   2          5.86         -6.03        41.33 o                         
   5   6   2       2588.26       2483.38        90.82 o                         
   6   6   2       2619.10       2769.47       100.65 o                         
   7   6   2      65298.79      66710.62       764.44 o                         
   8   6   2          5.52         -7.75        44.00 o                         
   9   6   2      82383.60      80634.78       919.95 o                         
  10   6   2       2246.36       2273.92       107.51 o                         
  11   6   2      32772.57      33122.22       504.52 o                         
  12   6   2       1041.80       1187.27       101.30 o                         
  13   6   2          0.83         75.08        74.93 o                         
  14   6   2       1411.85       1470.72       126.23 o                         
  15   6   2      10518.45      10495.40       309.96 o                         
  16   6   2          2.39         -1.98        95.26 o                         
  17   6   2      25574.18      25984.46       497.44 o                         
  18   6   2        258.93         91.61        99.93 o                         
  19   6   2       9079.05       9142.59       313.45 o                         
  20   6   2        635.05        602.57       140.72 o                         
  21   6   2        144.16        149.55       170.76 o                         
   1   7   2      44907.53      46568.38       496.99 o                         
   2   7   2          1.12        -25.83        38.25 o                         
   3   7   2      58481.61      60538.45       644.91 o                         
   4   7   2        202.67        172.02        45.68 o                         
   5   7   2      21082.32      20862.93       301.22 o                         
   6   7   2        667.29        812.72        65.83 o                         
   7   7   2      10860.90      10676.25       186.24 o                         
   8   7   2        178.74        175.95        54.21 o                         
   9   7   2        349.03        410.66        68.29 o                         
  10   7   2       4479.04       4510.30       130.04 o                         
  11   7   2      51193.63      51312.42       660.37 o                         
  12   7   2          3.47         50.74        69.82 o                         
  13   7   2       5081.74       5138.53       168.84 o                         
  14   7   2       1832.50       1752.66       127.34 o                         
  15   7   2      26223.50      25271.59       460.28 o                         
  16   7   2         11.80         98.62        94.26 o                         
  17   7   2        218.76        281.45       104.82 o                         
  18   7   2         37.40        -34.77        87.16 o                         
  19   7   2       9634.80       9960.68       298.62 o                         
  20   7   2        121.58         31.91       132.28 o                         
   0   8   2      29458.77      31377.69       490.15 o                         
   1   8   2       3794.10       3641.66        98.46 o                         
   2   8   2         40.95         61.39        43.42 o                         
   3   8   2      31399.69      31575.31       374.12 o                         
   4   8   2         25.44         -7.97        43.84 o                         
   5   8   2      53881.57      54499.67       621.01 o                         
   6   8   2        163.29        158.21        54.89 o                         
   7   8   2       1462.62       1624.77        91.66 o                         
   8   8   2         78.42        220.98        58.01 o                         
   9   8   2       1433.27       1508.61        89.33 o                         
  10   8   2        661.49        736.12        76.44 o                         
  11   8   2       8458.90       8373.61       185.43 o                         
  12   8   2       3142.28       3256.59       136.09 o                         
  13   8   2      29564.26      30017.98       489.29 o                         
  14   8   2       2647.10       2634.64       152.90 o                         
  15   8   2        575.94        441.53        94.84 o                         
  16   8   2        343.71        602.81       104.06 o                         
  17   8   2        112.66        120.70        86.11 o                         
  18   8   2          1.44        -28.06        95.03 o                         
  19   8   2        624.02        480.87       129.30 o                         
  20   8   2          0.46        310.43       132.58 o                         
   1   9   2        485.78        367.40        54.37 o                         
   2   9   2        199.20        220.45        51.60 o                         
   3   9   2       2260.02       2408.22        91.22 o                         
   4   9   2        397.74        418.69        56.73 o                         
   5   9   2       3004.03       2836.80       104.93 o                         
   6   9   2        273.07        422.78        67.45 o                         
   7   9   2        116.84        143.60        58.16 o                         
   8   9   2        342.43        356.84        65.69 o                         
   9   9   2       6238.17       6127.13       167.39 o                         
  10   9   2       4722.23       4730.98       146.62 o                         
  11   9   2       6924.31       6745.94       174.59 o                         
  12   9   2         16.01         52.66        81.39 o                         
  13   9   2       1278.09       1224.19       106.45 o                         
  14   9   2          3.34        109.44        85.97 o                         
  15   9   2         35.40         26.87        83.10 o                         
  16   9   2         36.99          6.97        88.52 o                         
  17   9   2       1286.74       1441.09       135.14 o                         
  18   9   2        265.80        358.79       104.64 o                         
  19   9   2       8028.26       8234.26       275.14 o                         
   0  10   2       1094.19        982.11       100.65 o                         
   1  10   2      10208.57      10261.61       187.74 o                         
   2  10   2       3297.98       3189.52       111.85 o                         
   3  10   2       3504.85       3855.78       116.27 o                         
   4  10   2          0.99         41.00        53.04 o                         
   5  10   2       6319.57       5792.88       145.71 o                         
   6  10   2          3.32         64.71        58.21 o                         
   7  10   2         73.10        128.98        63.64 o                         
   8  10   2        760.66        779.50        81.35 o                         
   9  10   2        909.17       1254.88        95.28 o                         
  10  10   2       6040.92       5882.85       168.57 o                         
  11  10   2       1799.70       1924.78       131.36 o                         
  12  10   2         94.74        170.53        74.68 o                         
  13  10   2         78.01        181.55       118.19 o                         
  14  10   2        103.87         69.35        84.61 o                         
  15  10   2        873.08        995.02       116.27 o                         
  16  10   2        765.40        612.42        99.38 o                         
  17  10   2       1337.21       1153.93       122.30 o                         
  18  10   2         79.90        -87.13       120.60 o                         
  19  10   2        747.49        535.33       115.06 o                         
   1  11   2       2525.60       2380.09       103.18 o                         
   2  11   2         42.55         98.25        58.95 o                         
   3  11   2        144.36        242.13        63.04 o                         
   4  11   2          0.71        -53.67        53.67 o                         
   5  11   2       7837.82       8465.95       174.87 o                         
   6  11   2       1579.41       1661.94        98.05 o                         
   7  11   2       1471.72       1586.58       101.61 o                         
   8  11   2       1468.21       1567.89        98.30 o                         
   9  11   2        961.10        822.74       115.89 o                         
  10  11   2       1038.99       1208.37       102.90 o                         
  11  11   2      10248.70      10470.77       230.62 o                         
  12  11   2        211.73        104.45        79.36 o                         
  13  11   2        551.01        561.36        96.42 o                         
  14  11   2        700.53        509.00       100.91 o                         
  15  11   2        284.62        263.82        97.95 o                         
  16  11   2         50.72        202.81       111.82 o                         
  17  11   2         52.56         33.03       109.14 o                         
  18  11   2          0.09        190.43       103.48 o                         
   0  12   2          9.72        118.56        89.15 o                         
   1  12   2       7405.65       6965.99       163.52 o                         
   2  12   2        294.90        380.18        85.22 o                         
   3  12   2      58936.76      59261.87       678.38 o                         
   4  12   2       1379.85       1513.04        95.47 o                         
   5  12   2      72627.30      72289.73       806.46 o                         
   6  12   2       4722.71       4951.00       154.58 o                         
   7  12   2       5175.53       5368.52       159.75 o                         
   8  12   2        870.65       1001.31       103.44 o                         
   9  12   2       1071.94       1263.23       109.60 o                         
  10  12   2         33.00        -15.39        75.97 o                         
  11  12   2      15929.09      15416.52       304.19 o                         
  12  12   2        214.95        227.28        87.94 o                         
  13  12   2      27054.64      27089.10       469.55 o                         
  14  12   2         24.24        -33.13        70.91 o                         
  15  12   2       7870.29       8252.72       279.40 o                         
  16  12   2        270.84        191.06       104.68 o                         
  17  12   2       3713.23       3847.27       238.29 o                         
   1  13   2       6011.58       6052.43       161.14 o                         
   2  13   2         59.23        -12.45        65.87 o                         
   3  13   2      12471.21      12701.34       231.19 o                         
   4  13   2        121.30        140.90        74.58 o                         
   5  13   2       8903.87       8758.96       233.97 o                         
   6  13   2       1708.19       1725.99       163.75 o                         
   7  13   2       1537.53       1650.30       123.03 o                         
   8  13   2        116.91        192.65        86.95 o                         
   9  13   2       7107.09       7018.64       209.15 o                         
  10  13   2        210.34        132.76        86.50 o                         
  11  13   2      11040.86      11319.95       271.09 o                         
  12  13   2        122.00         62.08        71.75 o                         
  13  13   2        186.02        136.18       108.13 o                         
  14  13   2        222.91        249.38       115.74 o                         
  15  13   2      11854.25      11266.08       315.75 o                         
  16  13   2         98.41        300.94       204.13 o                         
   0  14   2       5757.71       6135.22       316.12 o                         
   1  14   2      10931.77      10378.80       222.20 o                         
   2  14   2       3760.50       3727.54       155.71 o                         
   3  14   2        230.33        226.52        88.32 o                         
   4  14   2         39.29         -5.31        67.49 o                         
   5  14   2       3583.33       3473.91       169.79 o                         
   6  14   2       2096.21       2486.24       166.88 o                         
   7  14   2      15010.48      15523.09       344.43 o                         
   8  14   2          3.38        -17.54        66.49 o                         
   9  14   2      26834.24      27444.42       463.22 o                         
  10  14   2        186.31        238.50        87.39 o                         
  11  14   2       2868.29       3007.01       190.98 o                         
  12  14   2        387.36        278.57       107.24 o                         
  13  14   2       1903.68       1928.99       162.83 o                         
  14  14   2        519.04        703.83       165.03 o                         
  15  14   2       3112.66       3415.61       225.29 o                         
   1  15   2        266.56        248.10       109.82 o                         
   2  15   2       2877.64       2748.52       204.44 o                         
   3  15   2       1164.49       1345.07       171.94 o                         
   4  15   2          6.98        211.67        78.19 o                         
   5  15   2       2957.71       2906.78       202.16 o                         
   6  15   2         54.14         17.73        94.12 o                         
   7  15   2       2864.84       3141.09       179.46 o                         
   8  15   2         75.09        -24.49        86.17 o                         
   9  15   2       1523.82       1758.68       150.85 o                         
  10  15   2        112.87         86.94       116.15 o                         
  11  15   2       2505.77       2356.01       191.54 o                         
  12  15   2        206.11        180.06       139.31 o                         
  13  15   2       1411.74       1371.11       214.12 o                         
  14  15   2         65.02         17.24       124.21 o                         
   0  16   2       2627.53       2992.07       246.62 o                         
   1  16   2      11255.22      10751.73       290.85 o                         
   2  16   2        357.23        395.71       100.81 o                         
   3  16   2        469.21        349.99       103.59 o                         
   4  16   2         38.45        -87.84        87.84 o                         
   5  16   2        152.01        207.54        91.90 o                         
   6  16   2         96.72        192.43        89.14 o                         
   7  16   2       4723.20       4845.54       202.45 o                         
   8  16   2        364.30        246.18        99.91 o                         
   9  16   2       4136.18       3766.19       242.53 o                         
  10  16   2          0.33        131.74       118.54 o                         
  11  16   2        273.48        528.23       135.63 o                         
  12  16   2        100.53        318.82       148.75 o                         
   1  17   2        651.23        566.55       113.40 o                         
   2  17   2        304.79        386.91       113.01 o                         
   3  17   2          0.39        -17.51        92.15 o                         
   4  17   2        631.44        300.83       107.19 o                         
   5  17   2         26.61        -60.18       104.85 o                         
   6  17   2        390.37        245.74       119.39 o                         
   7  17   2        384.70        562.63       140.56 o                         
   8  17   2        411.81        463.28       139.73 o                         
   9  17   2       1787.71       1594.05       168.13 o                         
  10  17   2         21.50        335.28       179.36 o                         
  11  17   2        800.56       1079.26       361.26 o                         
   0  18   2         15.21         70.15       196.65 o                         
   1  18   2      24517.11      25570.60       576.76 o                         
   2  18   2        536.93        413.32       139.02 o                         
   3  18   2       8452.59       7490.27       291.12 o                         
   4  18   2        221.23        330.43       136.27 o                         
   5  18   2       1362.53       1418.81       172.29 o                         
   6  18   2        462.94        553.59       160.42 o                         
   7  18   2       8534.40       7877.20       389.92 o                         
   8  18   2        355.53        535.26       175.81 o                         
   1  19   2        573.37        502.67       178.55 o                         
   2  19   2         30.09        376.40       156.94 o                         
   3  19   2       4287.21       4804.25       342.46 o                         
   4  19   2        154.50        -40.20       159.15 o                         
   5  19   2       4560.03       4176.92       270.89 o                         
   1   1   3      13519.98      13267.10       235.63 o                         
   2   1   3      51789.34      50189.83       704.83 o                         
   3   1   3      10432.86      10809.73       165.30 o                         
   4   1   3      14374.15      14031.06       201.31 o                         
   5   1   3         11.09         15.83        32.00 o                         
   6   1   3       1541.16       1494.52        71.39 o                         
   7   1   3         68.29         91.20        44.89 o                         
   8   1   3        234.75        293.22        53.76 o                         
   9   1   3       8237.11       8833.69       175.31 o                         
  10   1   3       5542.06       5594.66       141.61 o                         
  11   1   3       5810.83       6550.56       169.72 o                         
  12   1   3        522.99        503.80        66.55 o                         
  13   1   3       1181.06       1286.85        94.61 o                         
  14   1   3         12.86         62.04        65.21 o                         
  15   1   3         53.72        -54.95        66.50 o                         
  16   1   3        177.08        197.26        90.51 o                         
  17   1   3         32.85         81.47        77.31 o                         
  18   1   3       2013.83       1972.55       142.69 o                         
  19   1   3        354.80        224.44       100.50 o                         
  20   1   3       1973.69       2283.93       149.44 o                         
  21   1   3        849.45        902.97       139.82 o                         
  22   1   3        146.95        160.54       121.81 o                         
   0   2   3        904.83        799.25        37.80 o                         
   1   2   3      39533.71      38428.59       419.57 o                         
   2   2   3       6924.16       6554.36        95.64 o                         
   3   2   3       2096.45       2238.91        57.73 o                         
   5   2   3        594.56        665.35        44.81 o                         
   6   2   3      29310.31      29142.48       380.33 o                         
   7   2   3      21181.95      20123.33       318.21 o                         
   8   2   3       2500.60       2499.06       102.08 o                         
   9   2   3      64021.52      62873.55       829.36 o                         
  10   2   3        160.54         67.23        53.96 o                         
  11   2   3       5523.19       5696.62       168.69 o                         
  12   2   3      42022.50      41770.99       600.10 o                         
  13   2   3        441.30        450.62        82.72 o                         
  14   2   3      22739.06      22098.03       380.34 o                         
  15   2   3      19892.00      19996.81       340.83 o                         
  16   2   3       1009.05       1157.95       109.44 o                         
  17   2   3       2503.95       2674.67       143.84 o                         
  18   2   3        396.08        490.74        98.81 o                         
  19   2   3       7763.55       7629.28       311.19 o                         
  20   2   3      14627.67      14896.33       342.98 o                         
  21   2   3        965.46       1106.50       140.39 o                         
  22   2   3       5284.84       5571.13       251.02 o                         
   1   3   3       7889.45       8254.43       108.25 o                         
   2   3   3       9125.19       8728.71       117.50 o                         
   3   3   3      24967.78      26497.19       308.72 o                         
   4   3   3        422.11        479.95        39.61 o                         
   5   3   3         56.54         57.72        33.47 o                         
   6   3   3      82807.73      84315.87      1013.57 o                         
   7   3   3       4360.77       3923.61       108.72 o                         
   8   3   3        695.93        850.15        62.73 o                         
   9   3   3       3242.40       3290.79       114.05 o                         
  10   3   3       8759.15       8656.89       187.37 o                         
  11   3   3      14876.68      14017.54       264.73 o                         
  12   3   3        127.81        173.00        71.40 o                         
  13   3   3        838.06        909.40        92.91 o                         
  14   3   3      10735.43      10343.07       238.50 o                         
  15   3   3       7820.41       7892.41       215.79 o                         
  16   3   3       7426.17       7343.90       218.54 o                         
  17   3   3       1064.71       1049.77       112.97 o                         
  18   3   3        217.09        404.57        91.56 o                         
  19   3   3       3313.72       3522.80       195.08 o                         
  20   3   3       5819.56       6501.59       295.47 o                         
  21   3   3        917.99       1163.29       136.62 o                         
  22   3   3       2281.08       2338.54       174.84 o                         
   1   4   3      24331.47      24352.99       292.03 o                         
   2   4   3      24732.82      24242.12       279.83 o                         
   3   4   3      48358.34      50204.53       561.69 o                         
   4   4   3        930.05       1019.32        52.93 o                         
   5   4   3      49301.14      49039.75       583.53 o                         
   6   4   3      12584.76      13272.25       199.66 o                         
   7   4   3       6696.91       7021.34       135.69 o                         
   8   4   3      27968.36      27073.05       380.34 o                         
   9   4   3       1771.87       1868.23        91.32 o                         
  10   4   3      21421.60      19836.90       327.90 o                         
  11   4   3      15359.94      14906.66       274.74 o                         
  12   4   3        573.12        583.32        82.25 o                         
  13   4   3      60359.99      59187.44       826.41 o                         
  14   4   3        152.92        233.42        82.05 o                         
  15   4   3        514.27        645.41       100.04 o                         
  16   4   3      13260.54      13496.10       316.70 o                         
  17   4   3         74.23         65.90       109.71 o                         
  18   4   3      12665.55      12839.83       374.22 o                         
  19   4   3       2665.10       2700.90       175.48 o                         
  20   4   3       1396.79       1565.96       160.67 o                         
  21   4   3       4951.30       5505.34       250.04 o                         
   1   5   3      10069.62      10853.41       143.69 o                         
   2   5   3        437.56        429.64        38.34 o                         
   3   5   3       8055.13       8245.91       134.87 o                         
   4   5   3      12239.55      13563.74       200.48 o                         
   5   5   3       2233.34       2397.27        81.45 o                         
   6   5   3       7847.35       7506.99       149.93 o                         
   7   5   3       1054.74       1006.12        63.49 o                         
   8   5   3       5373.93       5297.42       126.20 o                         
   9   5   3       7155.77       7516.32       162.35 o                         
  10   5   3       1147.41       1056.44        77.27 o                         
  11   5   3       4642.79       4571.85       157.88 o                         
  12   5   3       1078.07       1173.98       107.06 o                         
  13   5   3       4225.05       4060.10       170.50 o                         
  14   5   3       4533.36       4650.71       184.13 o                         
  15   5   3      20835.62      20809.52       425.10 o                         
  16   5   3       8006.74       8328.66       263.55 o                         
  17   5   3       1482.63       1487.55       140.23 o                         
  18   5   3        458.97        257.82       147.75 o                         
  19   5   3       2340.81       2416.68       213.68 o                         
  20   5   3         64.71        293.57       112.23 o                         
  21   5   3        192.61        462.01       151.77 o                         
   0   6   3       4646.23       4999.10       131.55 o                         
   1   6   3        730.87       1020.23        52.26 o                         
   2   6   3       1224.28       1421.05        64.71 o                         
   3   6   3       3365.46       3860.34        90.35 o                         
   4   6   3        486.62        448.49        49.36 o                         
   5   6   3      12716.62      13645.38       214.13 o                         
   6   6   3       3420.00       3394.32       102.33 o                         
   7   6   3         33.55        -22.12        42.83 o                         
   8   6   3       1146.91       1108.31        70.62 o                         
   9   6   3       6448.04       6343.46       147.71 o                         
  10   6   3       4938.24       5243.45       145.93 o                         
  11   6   3        935.09       1009.55        85.73 o                         
  12   6   3        279.68        596.60        83.03 o                         
  13   6   3       4498.93       4552.79       166.29 o                         
  14   6   3         23.95        104.64        79.20 o                         
  15   6   3       3398.38       3583.93       162.77 o                         
  16   6   3        104.25        143.90        94.66 o                         
  17   6   3       1963.72       2164.35       146.79 o                         
  18   6   3         40.99         92.78        91.16 o                         
  19   6   3        303.93        382.51       110.88 o                         
  20   6   3          7.79         19.13       106.89 o                         
  21   6   3          8.10        251.68       103.80 o                         
   1   7   3          0.92         45.94        40.50 o                         
   2   7   3       1960.37       2440.08        81.08 o                         
   3   7   3       2954.54       2957.76       102.16 o                         
   4   7   3        549.68        579.88        55.34 o                         
   5   7   3         39.27        -27.77        43.46 o                         
   6   7   3       1012.72        901.02        67.31 o                         
   7   7   3       1048.82       1400.02        80.28 o                         
   8   7   3        947.98       1083.18        72.64 o                         
   9   7   3        552.77        723.35        70.51 o                         
  10   7   3        145.81         61.58        55.99 o                         
  11   7   3        112.35        183.14        65.42 o                         
  12   7   3       1978.70       1888.32       107.20 o                         
  13   7   3       3310.96       3192.19       151.69 o                         
  14   7   3        341.36        426.12       100.54 o                         
  15   7   3        543.35        601.21        99.44 o                         
  16   7   3         98.14        228.38        94.32 o                         
  17   7   3         48.07        -55.46        85.41 o                         
  18   7   3         45.80         62.28       103.82 o                         
  19   7   3        277.70        292.47       108.65 o                         
  20   7   3         73.70        -49.60       113.03 o                         
   0   8   3      28353.01      26742.28       431.41 o                         
   1   8   3        152.24        321.98        52.68 o                         
   2   8   3      12778.46      12523.64       188.02 o                         
   3   8   3      13382.31      12757.50       190.84 o                         
   4   8   3       5246.05       5347.14       119.14 o                         
   5   8   3       9296.20       9129.44       171.96 o                         
   6   8   3       8649.16       8945.57       179.53 o                         
   7   8   3       5345.83       5393.28       141.71 o                         
   8   8   3      11822.57      10967.54       200.11 o                         
   9   8   3         89.67         45.83        57.48 o                         
  10   8   3      12958.12      12767.99       238.70 o                         
  11   8   3        171.26         73.16        64.39 o                         
  12   8   3         90.68          2.30        66.91 o                         
  13   8   3      19646.74      19551.64       340.36 o                         
  14   8   3       5609.81       5621.10       268.74 o                         
  15   8   3        958.33        852.21       141.49 o                         
  16   8   3      26372.98      25720.29       461.24 o                         
  17   8   3          2.92         36.19        84.55 o                         
  18   8   3       6049.60       6226.80       241.01 o                         
  19   8   3       3375.84       3574.13       196.60 o                         
  20   8   3       1369.86       1540.52       141.54 o                         
   1   9   3        419.54        339.05        54.08 o                         
   2   9   3       2980.98       2776.96        99.82 o                         
   3   9   3       2559.04       2749.32        95.09 o                         
   4   9   3       4759.10       4997.48       131.45 o                         
   5   9   3       2828.50       2897.20       118.97 o                         
   6   9   3       3005.77       3191.96       116.67 o                         
   7   9   3       9051.80       9471.60       207.75 o                         
   8   9   3        318.36        306.11        72.74 o                         
   9   9   3        769.48       1132.07        86.01 o                         
  10   9   3       9733.93       9862.00       202.93 o                         
  11   9   3       6087.33       6005.72       164.91 o                         
  12   9   3       5254.56       5538.52       183.38 o                         
  13   9   3         38.40         52.23        80.85 o                         
  14   9   3       2691.92       2894.55       153.92 o                         
  15   9   3       7336.37       7428.28       216.98 o                         
  16   9   3        224.03        317.76        88.62 o                         
  17   9   3        375.71        391.86        99.74 o                         
  18   9   3       1465.42       1784.33       152.70 o                         
  19   9   3       1455.77       1592.70       158.76 o                         
   0  10   3       1110.12       1138.54       107.20 o                         
   1  10   3      17208.27      17050.44       292.05 o                         
   2  10   3      13416.22      13497.37       226.13 o                         
   3  10   3        348.58        239.89        61.77 o                         
   4  10   3      54277.31      52681.06       578.40 o                         
   5  10   3       2864.97       3220.42       113.07 o                         
   6  10   3       6568.17       6103.92       151.59 o                         
   7  10   3      26288.63      26946.84       369.49 o                         
   8  10   3       5075.49       5137.26       149.92 o                         
   9  10   3      41068.38      41376.80       541.61 o                         
  10  10   3        506.06        640.76        83.84 o                         
  11  10   3       2279.49       2593.00       140.75 o                         
  12  10   3      14862.92      14634.59       278.17 o                         
  13  10   3        318.95        264.92        89.86 o                         
  14  10   3       7279.82       7245.01       207.12 o                         
  15  10   3       7029.53       6781.80       228.27 o                         
  16  10   3        985.71        871.55       108.82 o                         
  17  10   3       8744.35       8847.53       284.19 o                         
  18  10   3        406.37        305.28       125.28 o                         
  19  10   3        440.32        590.94       120.15 o                         
   1  11   3       5242.19       5069.22       134.54 o                         
   2  11   3       5281.95       4980.59       139.95 o                         
   3  11   3       7802.54       7238.81       159.03 o                         
   4  11   3        142.98         90.03        57.99 o                         
   5  11   3       3528.92       3349.05       121.53 o                         
   6  11   3      14892.11      14560.38       248.17 o                         
   7  11   3      11579.42      11297.47       217.97 o                         
   8  11   3        253.52        327.41        72.64 o                         
   9  11   3        197.81        212.43        75.28 o                         
  10  11   3       5758.60       5783.96       180.15 o                         
  11  11   3       3934.97       4051.52       159.95 o                         
  12  11   3       1015.11        947.11       107.46 o                         
  13  11   3         27.83        -64.93        81.04 o                         
  14  11   3       1261.99       1381.94       121.32 o                         
  15  11   3       1846.19       2109.41       156.52 o                         
  16  11   3        613.87        872.59       135.34 o                         
  17  11   3         99.18        125.88       109.23 o                         
  18  11   3        164.40        294.88       108.66 o                         
   0  12   3      33375.71      32719.99       592.17 o                         
   1  12   3       3510.10       3566.26       126.12 o                         
   2  12   3        691.48        634.88        79.14 o                         
   3  12   3         99.39        163.40        68.79 o                         
   4  12   3      25555.14      25349.14       357.24 o                         
   5  12   3       6463.59       6407.44       164.14 o                         
   6  12   3       2983.78       3381.16       136.70 o                         
   7  12   3          7.15          2.99        78.82 o                         
   8  12   3        976.61       1158.77       107.11 o                         
   9  12   3       3419.36       3180.09       159.61 o                         
  10  12   3         54.37         87.28        86.51 o                         
  11  12   3          6.71         28.48        81.05 o                         
  12  12   3       4968.79       4781.38       180.98 o                         
  13  12   3       1131.28       1361.15       128.99 o                         
  14  12   3       2813.25       2655.78       169.32 o                         
  15  12   3        665.75        678.16       124.32 o                         
  16  12   3       2386.76       3079.86       184.01 o                         
  17  12   3         60.19        151.73        93.38 o                         
   1  13   3        486.77        516.78        78.95 o                         
   2  13   3         97.50        128.28        69.70 o                         
   3  13   3        237.34        348.76        78.73 o                         
   4  13   3         28.10        -31.68        67.62 o                         
   5  13   3          5.97        -20.98        70.18 o                         
   6  13   3        212.20        191.97        77.36 o                         
   7  13   3         32.11         82.13        84.10 o                         
   8  13   3        156.75        140.72        85.59 o                         
   9  13   3         55.30        -53.15        84.43 o                         
  10  13   3         95.37         54.19        73.37 o                         
  11  13   3        676.01        487.29       107.36 o                         
  12  13   3         62.63         98.63        90.86 o                         
  13  13   3        322.53        341.35       112.15 o                         
  14  13   3        997.31       1244.23       139.13 o                         
  15  13   3        101.76        224.84       100.43 o                         
  16  13   3        694.36        653.29       123.12 o                         
   0  14   3        105.97        214.30       113.32 o                         
   1  14   3       2521.27       2553.94       129.62 o                         
   2  14   3        652.61        722.78        99.13 o                         
   3  14   3       6476.67       6453.94       231.68 o                         
   4  14   3       5560.11       5717.93       185.70 o                         
   5  14   3       1059.19        900.61       106.56 o                         
   6  14   3       1200.83       1260.21       137.70 o                         
   7  14   3       2426.48       2340.41       160.32 o                         
   8  14   3       4412.75       4487.57       194.19 o                         
   9  14   3       3218.63       3232.45       173.20 o                         
  10  14   3       2690.89       2661.98       152.64 o                         
  11  14   3        287.93        593.26       121.25 o                         
  12  14   3       5898.42       6245.09       242.22 o                         
  13  14   3       2277.35       2117.66       176.35 o                         
  14  14   3       3976.76       4130.81       231.49 o                         
  15  14   3       1140.89       1283.46       152.84 o                         
   1  15   3       1821.04       1908.86       189.39 o                         
   2  15   3        361.73        307.31        85.31 o                         
   3  15   3       3367.44       3687.84       206.46 o                         
   4  15   3       1807.80       1631.53       141.87 o                         
   5  15   3         21.74        -67.67        67.67 o                         
   6  15   3       4505.49       4728.08       227.44 o                         
   7  15   3       1656.00       1758.57       153.55 o                         
   8  15   3        509.24        594.68        93.18 o                         
   9  15   3        260.33        141.98       108.72 o                         
  10  15   3        451.82        471.05       123.58 o                         
  11  15   3       1480.45       1333.45       152.06 o                         
  12  15   3       1798.26       1870.60       164.32 o                         
  13  15   3          2.02         20.05       130.18 o                         
  14  15   3       2002.74       1824.95       195.08 o                         
   0  16   3      10675.92      11141.49       402.50 o                         
   1  16   3       1029.36        992.17       142.53 o                         
   2  16   3      11362.33      10960.53       323.50 o                         
   3  16   3       3776.32       3987.27       187.81 o                         
   4  16   3         24.95          1.33        79.37 o                         
   5  16   3      10950.61      10895.32       300.25 o                         
   6  16   3       3078.20       3072.92       235.73 o                         
   7  16   3       2034.54       2213.26       173.39 o                         
   8  16   3       9947.69       9804.53       286.35 o                         
   9  16   3         15.16        171.38       103.02 o                         
  10  16   3      12652.93      12049.65       330.26 o                         
  11  16   3       6875.28       6853.02       291.86 o                         
  12  16   3         30.44        -40.53       116.78 o                         
   1  17   3       2589.29       2645.12       180.86 o                         
   2  17   3       4569.25       4626.11       207.77 o                         
   3  17   3       3383.05       3898.62       221.18 o                         
   4  17   3       1752.27       1780.79       153.20 o                         
   5  17   3        867.88        825.20       137.44 o                         
   6  17   3       7407.70       7337.73       311.48 o                         
   7  17   3       2865.14       3242.85       215.91 o                         
   8  17   3        241.53        212.77       130.16 o                         
   9  17   3         11.56         -6.37       166.38 o                         
  10  17   3       1717.13       1847.65       242.65 o                         
   0  18   3       5255.76       5025.18       430.54 o                         
   1  18   3       5019.22       4857.50       265.61 o                         
   2  18   3        214.80        356.66       133.09 o                         
   3  18   3       2205.88       2110.05       189.91 o                         
   4  18   3       7251.64       7348.98       354.64 o                         
   5  18   3       1889.43       2113.70       224.79 o                         
   6  18   3         91.64         24.89       161.02 o                         
   7  18   3        825.04       1108.35       303.39 o                         
   8  18   3       1472.01       1522.75       215.28 o                         
   1  19   3        959.82        841.14       214.94 o                         
   2  19   3       1214.72       1399.99       211.45 o                         
   3  19   3       2800.79       2636.80       250.62 o                         
   4  19   3          3.27        170.64       174.15 o                         
   5  19   3       1248.91       1099.07       255.49 o                         
   1   0   4      16565.73      16586.93       460.79 o                         
   2   0   4     166995.42     160770.56      5802.41 o                         
   3   0   4      38872.80      38667.88       728.20 o                         
   4   0   4          5.47         51.39        38.37 o                         
   5   0   4      12089.92      11650.96       267.47 o                         
   6   0   4      18411.79      18951.09       441.45 o                         
   7   0   4        909.55       1356.61       108.26 o                         
   8   0   4      77641.61      73645.65      1264.65 o                         
   9   0   4        619.23        589.98        77.80 o                         
  10   0   4      71946.27      71356.94      1249.61 o                         
  11   0   4         17.61        115.48        73.93 o                         
  12   0   4        932.38       1076.78       111.44 o                         
  13   0   4      14430.83      14613.24       411.90 o                         
  14   0   4       2214.80       2188.72       185.72 o                         
  15   0   4       4885.88       4643.25       221.47 o                         
  16   0   4      50263.96      49476.54       989.29 o                         
  17   0   4        194.64         52.61       124.11 o                         
  18   0   4      33292.58      32683.00       808.17 o                         
  19   0   4        381.41        320.49       197.88 o                         
  20   0   4        149.26        117.43       133.63 o                         
  21   0   4        116.43        266.54       140.56 o                         
  22   0   4        866.44        775.05       196.95 o                         
   1   1   4      35645.85      34981.55       496.04 o                         
   2   1   4      25434.64      24518.76       426.83 o                         
   3   1   4        159.80        218.90        30.82 o                         
   4   1   4       1749.39       1587.19        71.20 o                         
   5   1   4       1055.80       1206.23        55.19 o                         
   6   1   4      58066.80      57534.61       783.19 o                         
   7   1   4        107.38         90.38        45.83 o                         
   8   1   4      10488.09      10991.31       213.14 o                         
   9   1   4        121.89         29.26        51.45 o                         
  10   1   4      45830.35      45337.79       621.12 o                         
  11   1   4        772.91        785.07        72.89 o                         
  12   1   4       2114.20       2255.95       103.95 o                         
  13   1   4        690.82        856.58        79.45 o                         
  14   1   4      14419.68      13706.30       257.31 o                         
  15   1   4        763.59        791.55        90.17 o                         
  16   1   4       4725.87       4536.70       175.63 o                         
  17   1   4         26.08        159.84        82.04 o                         
  18   1   4       3822.86       4288.88       195.99 o                         
  19   1   4         18.61         50.04        93.06 o                         
  20   1   4       4261.70       4584.41       195.41 o                         
  21   1   4        140.78        243.34       101.34 o                         
  22   1   4       1623.12       1471.00       165.52 o                         
   0   2   4       1440.67       1348.01        41.46 o                         
   1   2   4       2229.20       2284.03        44.67 o                         
   2   2   4       3333.80       3448.76        87.69 o                         
   3   2   4      10362.06      10195.89       144.75 o                         
   4   2   4     137753.78     137416.42      1596.09 o                         
   5   2   4       5520.34       5239.83       122.94 o                         
   6   2   4      19483.98      19949.25       275.96 o                         
   7   2   4       8086.39       8877.65       156.33 o                         
   8   2   4       1476.57       1473.94        81.98 o                         
   9   2   4       1041.26       1316.09        79.70 o                         
  10   2   4       1719.90       1977.42        97.11 o                         
  11   2   4        111.29        268.47        63.35 o                         
  12   2   4      11586.56      11582.98       246.88 o                         
  13   2   4        778.91        680.80        85.75 o                         
  14   2   4      21875.46      20987.64       343.85 o                         
  15   2   4       2903.86       2790.38       133.17 o                         
  16   2   4       2256.58       2186.05       129.05 o                         
  17   2   4        121.74         54.40        82.40 o                         
  18   2   4       1322.15       1435.94       141.84 o                         
  19   2   4        163.50        216.09        97.17 o                         
  20   2   4       3862.98       4267.86       197.66 o                         
  21   2   4        460.23        486.94       135.44 o                         
  22   2   4       6679.28       7536.21       302.83 o                         
   1   3   4        704.28        637.67        31.86 o                         
   2   3   4       4256.27       4381.24       112.78 o                         
   3   3   4       7709.22       7631.84       113.96 o                         
   4   3   4       3894.72       4065.39        91.37 o                         
   5   3   4       7642.12       8447.83       142.16 o                         
   6   3   4        148.32        127.55        40.20 o                         
   7   3   4       2860.90       3279.66       100.36 o                         
   8   3   4      16198.46      17342.28       263.76 o                         
   9   3   4       1024.20        909.62        79.70 o                         
  10   3   4       1463.93       1391.45        88.91 o                         
  11   3   4        215.91        199.60        64.82 o                         
  12   3   4       6533.14       5953.32       166.33 o                         
  13   3   4         52.89         54.02        70.24 o                         
  14   3   4        308.04        273.85        82.57 o                         
  15   3   4        747.82        987.04       106.05 o                         
  16   3   4       2307.94       2383.90       134.34 o                         
  17   3   4        288.94        193.78        87.37 o                         
  18   3   4       9570.08       9346.42       285.16 o                         
  19   3   4          0.68        173.48       114.37 o                         
  20   3   4       2548.70       2790.95       196.83 o                         
  21   3   4        914.14        992.18       135.83 o                         
   0   4   4     235669.91     233827.70      3486.12 o                         
   1   4   4       3788.91       3813.06        78.04 o                         
   2   4   4        128.41        205.25        32.35 o                         
   3   4   4       7800.23       8536.99       130.49 o                         
   4   4   4       5050.66       5345.07        99.05 o                         
   5   4   4       2528.17       2655.19        85.60 o                         
   6   4   4       1678.39       1644.22        70.48 o                         
   7   4   4        932.94        813.31        56.15 o                         
   8   4   4      44755.00      44317.14       574.17 o                         
   9   4   4         82.95         94.32        51.11 o                         
  10   4   4      15383.89      15085.24       254.99 o                         
  11   4   4        103.46        242.44        69.83 o                         
  12   4   4       2832.36       2626.77       135.48 o                         
  13   4   4       1501.93       1659.89       111.28 o                         
  14   4   4        419.89        348.68        84.43 o                         
  15   4   4         96.80        210.81        88.45 o                         
  16   4   4       5357.84       5593.26       196.46 o                         
  17   4   4        198.37        270.78       108.34 o                         
  18   4   4       6166.17       6120.34       264.75 o                         
  19   4   4        259.97        272.63       108.73 o                         
  20   4   4        906.04        728.57       132.20 o                         
  21   4   4          2.88       -112.19       112.19 o                         
   1   5   4      16060.85      16874.76       193.08 o                         
   2   5   4      70973.01      72097.93       712.90 o                         
   3   5   4        379.33        412.17        42.25 o                         
   4   5   4       9103.46       9627.21       156.61 o                         
   5   5   4       1943.32       2234.66        81.01 o                         
   6   5   4      13145.24      13017.77       212.08 o                         
   7   5   4       1179.83       1342.52        74.75 o                         
   8   5   4       1562.39       1849.29        83.75 o                         
   9   5   4        330.92        309.80        54.81 o                         
  10   5   4      20443.82      21395.87       314.81 o                         
  11   5   4       1544.79       1478.85        85.96 o                         
  12   5   4       8937.51       8590.98       208.83 o                         
  13   5   4        148.44        117.91        79.27 o                         
  14   5   4       7569.12       7402.19       218.46 o                         
  15   5   4       2237.80       2257.29       155.46 o                         
  16   5   4       1965.39       2193.64       149.70 o                         
  17   5   4         47.87        150.45       107.29 o                         
  18   5   4       1435.67       1547.57       159.72 o                         
  19   5   4        137.86        223.73       100.58 o                         
  20   5   4       4646.11       4537.85       203.60 o                         
  21   5   4         60.42        403.13       135.92 o                         
   0   6   4          6.86        -43.62        43.62 o                         
   1   6   4       8733.82      10025.50       147.85 o                         
   2   6   4      33778.80      32404.78       352.35 o                         
   3   6   4       7357.18       7789.13       128.31 o                         
   4   6   4     164235.22     165339.23      1853.38 o                         
   5   6   4         42.55         -9.73        42.95 o                         
   6   6   4      95839.73      96396.36      1117.69 o                         
   7   6   4        280.94        167.39        48.64 o                         
   8   6   4       1701.85       1653.50        85.89 o                         
   9   6   4        137.71        126.25        56.04 o                         
  10   6   4       5320.53       5462.44       147.85 o                         
  11   6   4        572.94        520.31        77.46 o                         
  12   6   4      32377.90      32240.33       472.57 o                         
  13   6   4        302.38        322.28        80.04 o                         
  14   6   4      41555.17      41494.28       630.47 o                         
  15   6   4       7591.14       7595.30       214.77 o                         
  16   6   4        888.55       1032.34       123.55 o                         
  17   6   4       1283.36       1134.16       149.40 o                         
  18   6   4         66.98          8.03        96.13 o                         
  19   6   4        252.49        247.92       110.96 o                         
  20   6   4       8643.26       8913.82       311.75 o                         
  21   6   4         81.94        181.98       100.81 o                         
   1   7   4       5135.78       5752.82       128.02 o                         
   2   7   4      16729.27      15167.66       206.10 o                         
   3   7   4       5493.14       6230.40       116.48 o                         
   4   7   4        668.93        508.04        53.04 o                         
   5   7   4         28.91         53.72        43.23 o                         
   6   7   4      28646.32      29211.88       395.30 o                         
   7   7   4       1277.99       1504.54        82.93 o                         
   8   7   4        150.59        454.96        60.30 o                         
   9   7   4         22.81         37.40        52.13 o                         
  10   7   4      14853.65      14245.76       251.79 o                         
  11   7   4       8927.68       9048.65       193.14 o                         
  12   7   4      21017.88      20848.57       347.07 o                         
  13   7   4        327.85        385.34        94.56 o                         
  14   7   4       6346.05       6223.16       222.72 o                         
  15   7   4         35.68         47.21        99.77 o                         
  16   7   4        508.70        499.21       120.14 o                         
  17   7   4        517.45        455.67       105.48 o                         
  18   7   4       5682.59       5431.99       251.54 o                         
  19   7   4        114.52        -99.85        99.85 o                         
  20   7   4       6544.83       6593.44       341.29 o                         
   0   8   4      58592.21      56684.12       813.73 o                         
   1   8   4        349.79        276.88        49.23 o                         
   2   8   4      51849.55      54165.80       591.01 o                         
   3   8   4        796.49        904.60        59.69 o                         
   4   8   4       1744.01       1821.63        80.19 o                         
   5   8   4       2707.78       2599.01        93.54 o                         
   6   8   4        745.66        869.27        71.74 o                         
   7   8   4       1240.49       1358.46        83.56 o                         
   8   8   4      11221.18      10587.46       197.95 o                         
   9   8   4        463.15        441.47        71.43 o                         
  10   8   4       9594.26       9738.14       209.55 o                         
  11   8   4        215.45        143.00        68.19 o                         
  12   8   4        129.66        196.81        71.24 o                         
  13   8   4       3391.04       3377.79       147.38 o                         
  14   8   4         69.46         36.07        79.08 o                         
  15   8   4       1435.28       1352.55       113.10 o                         
  16   8   4       9185.98       9038.96       304.15 o                         
  17   8   4         52.75        161.33        85.98 o                         
  18   8   4       9372.76       9561.26       318.38 o                         
  19   8   4        261.97        192.23       111.86 o                         
  20   8   4         10.91        216.26       104.22 o                         
   1   9   4       2350.00       2435.35        91.48 o                         
   2   9   4        147.85        107.53        48.69 o                         
   3   9   4         63.75         78.85        47.38 o                         
   4   9   4        301.05        233.34        53.90 o                         
   5   9   4          0.03         26.85        49.64 o                         
   6   9   4      16381.23      16682.19       264.57 o                         
   7   9   4       2032.42       2194.58       113.48 o                         
   8   9   4        791.22        649.25        74.81 o                         
   9   9   4        123.38         20.71        61.51 o                         
  10   9   4       1680.98       1488.32        95.35 o                         
  11   9   4        753.36        753.43        81.94 o                         
  12   9   4        658.35        620.96        91.66 o                         
  13   9   4        790.56        906.85       101.23 o                         
  14   9   4      17985.76      17101.93       350.24 o                         
  15   9   4        125.86        231.70        85.34 o                         
  16   9   4        213.88        327.33       103.36 o                         
  17   9   4        105.63        122.36       107.49 o                         
  18   9   4        819.75        837.80       130.06 o                         
  19   9   4         77.05        246.11       110.23 o                         
   0  10   4      36270.74      38272.00       694.29 o                         
   1  10   4       4268.57       4694.85       125.30 o                         
   2  10   4      14108.40      14364.29       231.75 o                         
   3  10   4        101.44        103.81        51.97 o                         
   4  10   4      10136.46      10642.25       188.86 o                         
   5  10   4          1.78        -33.29        52.35 o                         
   6  10   4       3032.72       3014.32       111.81 o                         
   7  10   4       1609.90       1667.10        96.92 o                         
   8  10   4       7974.55       7974.28       209.45 o                         
   9  10   4          5.04         11.09        66.77 o                         
  10  10   4       1953.21       2604.37       123.50 o                         
  11  10   4        111.38         23.22        75.85 o                         
  12  10   4         87.67        106.68        79.51 o                         
  13  10   4        334.59        226.75        87.68 o                         
  14  10   4        379.93        373.28        89.56 o                         
  15  10   4        315.33         86.55       112.24 o                         
  16  10   4       3836.97       3762.86       246.02 o                         
  17  10   4        409.03        542.30       114.81 o                         
  18  10   4        793.61        696.65       132.87 o                         
  19  10   4         60.88        127.77       108.35 o                         
   1  11   4         45.10         21.83        54.71 o                         
   2  11   4       2434.13       2506.45       106.55 o                         
   3  11   4          0.12         10.40        57.17 o                         
   4  11   4        125.06        101.72        61.77 o                         
   5  11   4         31.51         38.11        60.35 o                         
   6  11   4       3367.81       3617.52       160.14 o                         
   7  11   4        725.32        786.63        85.89 o                         
   8  11   4       2287.78       2574.14       123.81 o                         
   9  11   4        553.46        695.51        91.64 o                         
  10  11   4         62.22         -5.56        75.63 o                         
  11  11   4        485.61        450.68        88.76 o                         
  12  11   4         70.87        -73.63        76.47 o                         
  13  11   4          5.37          7.63        80.56 o                         
  14  11   4        236.55        148.63        85.60 o                         
  15  11   4        105.94        -54.83       101.70 o                         
  16  11   4       6854.24       7294.85       247.32 o                         
  17  11   4         22.88         97.73       104.09 o                         
  18  11   4        617.30        739.50       122.01 o                         
   0  12   4      56419.87      56829.42       926.78 o                         
   1  12   4         16.49         59.33        64.19 o                         
   2  12   4      29251.72      29074.44       384.77 o                         
   3  12   4       4617.16       4795.92       136.79 o                         
   4  12   4       1521.51       1682.79        95.01 o                         
   5  12   4       2999.76       2988.70       124.19 o                         
   6  12   4      20254.66      20170.73       304.72 o                         
   7  12   4       1690.54       1704.72       114.30 o                         
   8  12   4      34053.11      33773.11       519.51 o                         
   9  12   4       2340.27       2142.41       135.21 o                         
  10  12   4      17056.65      16599.69       334.57 o                         
  11  12   4        443.41        470.92        90.85 o                         
  12  12   4       1946.23       2109.12       145.27 o                         
  13  12   4        560.95        572.45       106.63 o                         
  14  12   4        289.59        450.25       112.35 o                         
  15  12   4        367.03        386.44       107.17 o                         
  16  12   4      14204.70      14203.29       395.99 o                         
  17  12   4        988.52        953.58       126.88 o                         
   1  13   4         69.96         80.02        67.97 o                         
   2  13   4      18123.71      18198.85       296.81 o                         
   3  13   4          7.71        176.29        69.97 o                         
   4  13   4         52.33        219.93        71.62 o                         
   5  13   4        893.98        853.58        92.75 o                         
   6  13   4      25649.84      25172.61       406.29 o                         
   7  13   4        136.69        286.05       103.59 o                         
   8  13   4       9773.03       9285.52       239.09 o                         
   9  13   4          0.18         92.75        80.12 o                         
  10  13   4      12406.50      12256.07       291.57 o                         
  11  13   4         67.10        192.85        94.07 o                         
  12  13   4       3540.02       3799.90       178.75 o                         
  13  13   4        470.20        711.42       139.23 o                         
  14  13   4       3916.14       4075.25       215.45 o                         
  15  13   4        645.55        596.91       118.01 o                         
  16  13   4       3509.34       3768.56       207.84 o                         
   0  14   4       4040.93       4111.56       252.66 o                         
   1  14   4        637.10        457.43        73.49 o                         
   2  14   4       2617.36       2770.96       136.27 o                         
   3  14   4       1221.27       1262.89       123.69 o                         
   4  14   4      24866.71      24106.05       442.67 o                         
   5  14   4       1116.11        928.18        99.70 o                         
   6  14   4       4873.54       5072.36       245.13 o                         
   7  14   4         25.42         80.56        91.24 o                         
   8  14   4       2887.62       3030.45       167.01 o                         
   9  14   4       2345.66       2746.12       164.94 o                         
  10  14   4         54.14        -40.14        90.72 o                         
  11  14   4        354.15        408.52        96.40 o                         
  12  14   4      15199.28      13908.14       513.51 o                         
  13  14   4          8.16        -87.12        87.12 o                         
  14  14   4      10163.87       9995.11       314.34 o                         
  15  14   4         56.77        336.22       137.18 o                         
   1  15   4       1273.20       1200.07       176.49 o                         
   2  15   4       5367.16       5639.20       221.66 o                         
   3  15   4          7.30         41.06        81.39 o                         
   4  15   4        685.64        509.61        89.39 o                         
   5  15   4         42.84         31.81        76.54 o                         
   6  15   4       3489.22       3748.15       228.37 o                         
   7  15   4        144.82         -6.66        70.18 o                         
   8  15   4        529.10        464.31        82.25 o                         
   9  15   4        187.73        275.66        94.50 o                         
  10  15   4      12106.27      12060.75       311.16 o                         
  11  15   4        427.57        537.42       122.61 o                         
  12  15   4       2463.86       2260.16       180.77 o                         
  13  15   4        150.70        247.79       142.66 o                         
  14  15   4       2599.02       2388.44       193.33 o                         
   0  16   4        154.48        114.59       120.45 o                         
   1  16   4          6.37          2.64        86.80 o                         
   2  16   4        120.02         60.04        76.66 o                         
   3  16   4         67.98        130.74        80.38 o                         
   4  16   4       7454.20       7460.11       218.93 o                         
   5  16   4        305.97        405.26       101.75 o                         
   6  16   4       3653.05       3637.80       195.07 o                         
   7  16   4          6.14        145.38       112.54 o                         
   8  16   4        183.72        204.98       113.64 o                         
   9  16   4         34.72        -28.35       106.53 o                         
  10  16   4        124.33         24.44       114.98 o                         
  11  16   4         69.18        285.76       131.78 o                         
  12  16   4       4909.11       4980.63       248.81 o                         
   1  17   4        172.11        252.83       112.47 o                         
   2  17   4        834.57        855.08       141.14 o                         
   3  17   4        968.28        930.19       129.24 o                         
   4  17   4        383.90        713.33       136.22 o                         
   5  17   4         51.11       -107.38       107.38 o                         
   6  17   4        377.41        371.95       120.80 o                         
   7  17   4        841.16        520.18       150.67 o                         
   8  17   4        102.85        227.73       112.26 o                         
   9  17   4        179.77        178.88       138.70 o                         
  10  17   4         96.43        -21.81       132.88 o                         
   0  18   4       1972.91       3225.97       790.03 o                         
   1  18   4        776.54        786.82       156.64 o                         
   2  18   4      10293.36       9623.43       345.26 o                         
   3  18   4        706.70        575.90       161.28 o                         
   4  18   4      14758.60      14621.25       403.06 o                         
   5  18   4        161.29        146.62       142.29 o                         
   6  18   4       8385.98       8253.04       367.66 o                         
   7  18   4       1070.04        899.39       204.93 o                         
   8  18   4       1810.94       2019.25       210.68 o                         
   1  19   4         37.87        -52.70       159.35 o                         
   2  19   4       2110.26       1552.07       221.74 o                         
   3  19   4          0.04        -28.99       163.75 o                         
   4  19   4        566.17        598.96       228.99 o                         
   1   1   5      71267.05      69771.77      1151.16 o                         
   2   1   5       8227.22       8310.26       150.03 o                         
   3   1   5      14224.23      14279.02       249.91 o                         
   4   1   5         14.18         24.96        22.63 o                         
   5   1   5       3132.43       3153.78        96.09 o                         
   6   1   5       3118.77       2940.59        78.89 o                         
   7   1   5       5022.94       6424.10       128.20 o                         
   8   1   5        324.70        299.86        56.26 o                         
   9   1   5         61.58         86.13        48.13 o                         
  10   1   5       5977.22       5941.26       141.92 o                         
  11   1   5         49.53        160.63        53.98 o                         
  12   1   5       1123.40       1118.81        87.52 o                         
  13   1   5       4837.70       4776.12       141.66 o                         
  14   1   5         78.93         45.57        71.47 o                         
  15   1   5      10746.80      10538.37       289.03 o                         
  16   1   5        584.14        587.70        94.60 o                         
  17   1   5        844.70        817.81       113.96 o                         
  18   1   5        132.32         47.01        98.81 o                         
  19   1   5          1.55         25.89        87.84 o                         
  20   1   5        355.78        280.24        97.92 o                         
  21   1   5        263.39        141.32       128.26 o                         
  22   1   5         22.25        324.82       171.08 o                         
   0   2   5         29.19         67.76        24.90 o                         
   1   2   5      28283.87      29240.63       324.21 o                         
   2   2   5       6429.32       6432.49        99.58 o                         
   3   2   5       5134.37       4949.62        85.06 o                         
   4   2   5      46060.50      46858.25       599.91 o                         
   5   2   5        423.29        475.65        40.34 o                         
   6   2   5        203.64        162.70        37.91 o                         
   7   2   5      30941.17      29071.61       385.86 o                         
   8   2   5         95.85        182.71        51.75 o                         
   9   2   5      25986.14      23920.38       385.10 o                         
  10   2   5       3293.37       3862.55       121.67 o                         
  11   2   5       4461.18       3963.41       129.50 o                         
  12   2   5      20407.94      20028.08       346.29 o                         
  13   2   5       1147.87       1234.81        91.54 o                         
  14   2   5       8804.93       8796.35       199.36 o                         
  15   2   5       3541.88       3661.00       144.43 o                         
  16   2   5        283.70        162.21        83.94 o                         
  17   2   5      14668.41      14728.69       409.69 o                         
  18   2   5          0.63       -100.21       100.21 o                         
  19   2   5       8647.14       8347.05       251.28 o                         
  20   2   5       6114.88       5880.38       212.51 o                         
  21   2   5        408.41        559.09       117.16 o                         
  22   2   5       1477.32       1638.09       190.33 o                         
   1   3   5      26831.07      27641.86       273.82 o                         
   2   3   5       3830.73       3892.56        70.36 o                         
   3   3   5        224.12        191.64        26.59 o                         
   4   3   5        458.44        395.46        35.92 o                         
   5   3   5       3032.43       2586.26        80.07 o                         
   6   3   5      11806.34      11918.76       196.15 o                         
   7   3   5       1372.65        922.21        60.03 o                         
   8   3   5       7479.87       7711.37       166.49 o                         
   9   3   5         59.91         81.16        46.93 o                         
  10   3   5      10594.44      11074.53       219.97 o                         
  11   3   5      15849.84      15172.09       273.95 o                         
  12   3   5        885.01        848.53        90.34 o                         
  13   3   5       1525.13       1578.62       106.11 o                         
  14   3   5       8203.38       7522.69       201.33 o                         
  15   3   5       8419.51       8325.98       203.04 o                         
  16   3   5       4152.53       4167.04       157.69 o                         
  17   3   5       2006.81       2024.40       140.70 o                         
  18   3   5       6612.16       6379.65       260.55 o                         
  19   3   5        841.68        900.52       128.62 o                         
  20   3   5       1884.32       2158.40       161.50 o                         
  21   3   5        583.11        708.65       132.12 o                         
   0   4   5     204751.16     200250.09      2443.43 o                         
   1   4   5      16414.01      17439.69       197.06 o                         
   2   4   5       8816.91       8176.69       116.28 o                         
   3   4   5      79304.07      80552.08       842.97 o                         
   4   4   5         11.04         11.00        30.11 o                         
   5   4   5     126981.72     128477.05      1512.75 o                         
   6   4   5      15410.96      17163.82       252.41 o                         
   7   4   5       5989.35       5696.69       124.79 o                         
   8   4   5      54227.11      53602.44       647.90 o                         
   9   4   5        478.62        474.11        69.92 o                         
  10   4   5      10975.96      10893.81       205.66 o                         
  11   4   5      30646.26      30892.21       469.38 o                         
  12   4   5       2905.20       2791.12       127.30 o                         
  13   4   5      14498.58      14851.69       306.05 o                         
  14   4   5        759.40       1026.97       100.21 o                         
  15   4   5       6751.92       7073.05       220.85 o                         
  16   4   5       7340.50       7447.08       238.20 o                         
  17   4   5         78.96         26.59        79.39 o                         
  18   4   5       8154.25       8599.54       318.59 o                         
  19   4   5       6818.80       6696.79       242.23 o                         
  20   4   5         68.49        -50.76       105.82 o                         
  21   4   5      12581.07      12833.97       362.58 o                         
   1   5   5      33870.62      34822.41       366.09 o                         
   2   5   5        265.29        184.01        34.31 o                         
   3   5   5       3828.01       3267.58        89.72 o                         
   4   5   5       4164.66       4692.42        98.59 o                         
   5   5   5      16343.49      18354.67       246.64 o                         
   6   5   5        161.05         99.86        41.65 o                         
   7   5   5      18654.45      19066.29       287.07 o                         
   8   5   5        732.42        695.29        62.21 o                         
   9   5   5      11235.05      11064.68       193.49 o                         
  10   5   5       8668.39       9738.37       185.82 o                         
  11   5   5       3001.37       3022.69       112.45 o                         
  12   5   5        209.85        226.45        65.70 o                         
  13   5   5        379.26        371.02        81.18 o                         
  14   5   5       2262.44       2609.73       179.71 o                         
  15   5   5       7859.46       8471.76       240.57 o                         
  16   5   5        515.29        508.74       113.08 o                         
  17   5   5          6.12         30.26        86.06 o                         
  18   5   5       2531.84       2596.42       182.32 o                         
  19   5   5       3382.17       3773.17       205.95 o                         
  20   5   5       1197.91       1345.26       154.11 o                         
  21   5   5        125.61        398.94       141.99 o                         
   0   6   5      16670.90      18016.96       302.27 o                         
   1   6   5       6677.30       6784.47       113.45 o                         
   2   6   5      22791.03      24401.86       277.60 o                         
   3   6   5       2893.01       3152.82        85.51 o                         
   4   6   5      14638.09      15758.12       224.22 o                         
   5   6   5        612.93        757.30        55.91 o                         
   6   6   5       6370.31       7113.47       150.68 o                         
   7   6   5        315.50        356.45        53.67 o                         
   8   6   5        695.78        812.70        66.41 o                         
   9   6   5        166.29        198.58        56.75 o                         
  10   6   5          3.07          9.30        53.65 o                         
  11   6   5         16.62         42.17        59.20 o                         
  12   6   5        482.19        557.62        77.44 o                         
  13   6   5       2849.50       2869.34       138.16 o                         
  14   6   5         70.70        132.70        83.02 o                         
  15   6   5       2537.56       2711.64       145.73 o                         
  16   6   5       1121.84       1279.81       176.42 o                         
  17   6   5        530.15        562.08       100.12 o                         
  18   6   5        865.23        658.78       130.47 o                         
  19   6   5         23.63        392.04       116.25 o                         
  20   6   5        533.37        642.55       109.44 o                         
  21   6   5        326.85        163.90       124.21 o                         
   1   7   5        814.12        929.97        57.35 o                         
   2   7   5       1318.62       1546.00        68.08 o                         
   3   7   5        562.29        732.19        54.93 o                         
   4   7   5        151.76        171.47        44.79 o                         
   5   7   5         34.04         19.93        42.09 o                         
   6   7   5       1050.51       1155.04        73.35 o                         
   7   7   5       1072.73       1267.35        76.70 o                         
   8   7   5        231.80        222.71        56.16 o                         
   9   7   5       4339.24       4392.77       124.33 o                         
  10   7   5       1161.98       1233.14       100.53 o                         
  11   7   5       2550.21       2668.97       121.85 o                         
  12   7   5         12.16         16.38        66.97 o                         
  13   7   5        168.46        117.61        74.61 o                         
  14   7   5       6242.19       5690.73       198.33 o                         
  15   7   5       2622.99       2783.80       157.57 o                         
  16   7   5         67.28        115.75        80.48 o                         
  17   7   5       3142.11       3175.19       181.99 o                         
  18   7   5          2.19        154.55        97.98 o                         
  19   7   5        634.82        690.39       146.32 o                         
  20   7   5         47.95         72.64       129.75 o                         
   0   8   5       4818.08       4501.48       141.79 o                         
   1   8   5       5141.92       5152.17       113.57 o                         
   2   8   5       4188.47       4176.70       100.67 o                         
   3   8   5      13451.87      12673.29       184.37 o                         
   4   8   5        387.34        439.32        55.23 o                         
   5   8   5      34509.84      34738.94       442.01 o                         
   6   8   5       2027.03       1916.76        98.01 o                         
   7   8   5       4020.97       3831.86       123.22 o                         
   8   8   5      20041.97      19256.38       307.15 o                         
   9   8   5        152.51        183.47        60.00 o                         
  10   8   5       1904.06       1864.01        99.58 o                         
  11   8   5        944.45        846.28        85.09 o                         
  12   8   5        223.30        305.95        75.30 o                         
  13   8   5       3341.37       3243.79       151.16 o                         
  14   8   5       4512.26       4104.81       167.92 o                         
  15   8   5      11101.62      10768.94       373.23 o                         
  16   8   5       4622.81       4584.14       203.94 o                         
  17   8   5        325.18        331.16        91.85 o                         
  18   8   5       5198.74       5436.94       238.43 o                         
  19   8   5       2197.17       2394.26       174.46 o                         
  20   8   5       1037.04       1417.17       170.68 o                         
   1   9   5      20459.68      21671.96       286.03 o                         
   2   9   5        888.23        882.50        62.87 o                         
   3   9   5       5223.90       5580.18       121.62 o                         
   4   9   5         57.40         41.74        47.83 o                         
   5   9   5       3292.25       3406.16       129.05 o                         
   6   9   5        553.12        516.13        65.68 o                         
   7   9   5       2755.70       2740.50       115.95 o                         
   8   9   5         11.18         32.39        59.27 o                         
   9   9   5       1725.33       1985.89       104.35 o                         
  10   9   5       8218.92       8121.19       184.04 o                         
  11   9   5       2865.77       2938.98       131.62 o                         
  12   9   5         92.28         53.97        82.75 o                         
  13   9   5          5.48         23.52        76.09 o                         
  14   9   5         54.25        120.11        79.82 o                         
  15   9   5      16144.39      15556.55       465.44 o                         
  16   9   5        342.64        247.93        87.60 o                         
  17   9   5        152.64        -49.13        96.21 o                         
  18   9   5       1309.48       1671.94       150.55 o                         
  19   9   5       3613.43       3426.66       204.40 o                         
   0  10   5       7972.59       8115.42       211.01 o                         
   1  10   5      63289.86      62882.92       693.25 o                         
   2  10   5       6699.74       7328.99       155.82 o                         
   3  10   5       1131.77       1116.77        78.52 o                         
   4  10   5      16200.55      14616.78       228.37 o                         
   5  10   5          4.42         40.00        53.19 o                         
   6  10   5       9324.90       9272.21       177.22 o                         
   7  10   5      32646.36      31847.46       488.38 o                         
   8  10   5       1708.00       1611.57       103.75 o                         
   9  10   5      30577.88      29373.57       416.15 o                         
  10  10   5         46.87        -46.75        65.62 o                         
  11  10   5       1708.48       1690.52       117.47 o                         
  12  10   5      18470.69      17807.98       317.84 o                         
  13  10   5        101.87        155.13        88.48 o                         
  14  10   5       9450.18       8901.48       234.47 o                         
  15  10   5      12002.59      11719.03       312.34 o                         
  16  10   5         15.11         85.85       100.56 o                         
  17  10   5      19186.17      19048.76       404.88 o                         
  18  10   5         29.74        252.22       121.00 o                         
  19  10   5       1604.82       2122.82       255.35 o                         
   1  11   5       8053.53       8287.93       169.36 o                         
   2  11   5       7360.86       7579.44       182.48 o                         
   3  11   5       4119.23       3815.17       129.28 o                         
   4  11   5        431.36        483.58        68.93 o                         
   5  11   5       8844.96       8885.79       179.28 o                         
   6  11   5      11000.91      10530.90       216.74 o                         
   7  11   5       4440.40       4341.60       140.93 o                         
   8  11   5      10924.93      11022.56       228.26 o                         
   9  11   5        273.10        317.67        86.53 o                         
  10  11   5       4447.21       4710.76       177.23 o                         
  11  11   5       8322.46       7864.86       199.30 o                         
  12  11   5         83.27         61.69        83.56 o                         
  13  11   5         19.52        -64.77        69.99 o                         
  14  11   5       2442.41       2182.25       149.83 o                         
  15  11   5       6925.43       6776.87       239.13 o                         
  16  11   5       5854.97       5664.77       263.23 o                         
  17  11   5         18.78        -19.88       109.09 o                         
  18  11   5       2668.23       2270.39       202.47 o                         
   0  12   5      60311.86      60938.75       999.11 o                         
   1  12   5         98.60        114.23        66.83 o                         
   2  12   5       1461.07       1710.94       121.87 o                         
   3  12   5       3030.24       3010.28       117.32 o                         
   4  12   5        270.19        203.00        68.77 o                         
   5  12   5       7225.32       6953.76       167.04 o                         
   6  12   5          4.66         73.88        68.58 o                         
   7  12   5        311.09        231.78        82.11 o                         
   8  12   5       3466.99       3474.11       235.08 o                         
   9  12   5       2559.47       2626.24       141.08 o                         
  10  12   5         84.14        -10.37        79.70 o                         
  11  12   5         69.34         29.84        66.55 o                         
  12  12   5       2817.03       3139.32       172.81 o                         
  13  12   5       1324.72       1323.73       152.77 o                         
  14  12   5       3787.07       4250.95       205.66 o                         
  15  12   5         14.14         81.47        95.13 o                         
  16  12   5       3322.24       3818.91       294.22 o                         
  17  12   5        315.91        639.80       127.27 o                         
   1  13   5          6.29        -21.07        64.63 o                         
   2  13   5       1857.81       2113.10       109.80 o                         
   3  13   5         20.91         61.73        69.78 o                         
   4  13   5       1621.27       1803.55       110.68 o                         
   5  13   5       1077.42       1358.05       111.48 o                         
   6  13   5       3790.90       4207.00       163.54 o                         
   7  13   5        619.18        631.27       105.37 o                         
   8  13   5         33.25         73.37        91.10 o                         
   9  13   5       1520.03       1683.12       142.71 o                         
  10  13   5        219.77        147.63        99.07 o                         
  11  13   5        704.46        761.83       105.35 o                         
  12  13   5          1.44         80.44        90.38 o                         
  13  13   5         68.21        177.60        98.46 o                         
  14  13   5         30.70         59.68       115.89 o                         
  15  13   5       1837.37       1670.18       175.95 o                         
  16  13   5       1470.82       1629.75       196.03 o                         
   0  14   5         66.62         -3.24       133.71 o                         
   1  14   5      10462.11      10043.88       232.58 o                         
   2  14   5       1977.99       1960.42       117.97 o                         
   3  14   5      13127.30      12334.48       269.24 o                         
   4  14   5       1048.67       1246.18       121.85 o                         
   5  14   5       5062.62       4708.71       248.21 o                         
   6  14   5       4239.77       4248.61       201.39 o                         
   7  14   5       4824.44       4961.96       217.69 o                         
   8  14   5       2172.99       2812.15       184.06 o                         
   9  14   5       8007.64       7806.65       252.14 o                         
  10  14   5       1982.22       2093.31       128.44 o                         
  11  14   5       6967.56       6766.38       225.24 o                         
  12  14   5       8136.35       7905.34       245.17 o                         
  13  14   5       2324.59       2346.84       157.30 o                         
  14  14   5       2693.99       2573.65       193.70 o                         
  15  14   5       2748.55       2944.18       221.52 o                         
   1  15   5        604.69        699.91       141.82 o                         
   2  15   5       7328.39       7719.33       247.24 o                         
   3  15   5       1769.69       1993.27       166.22 o                         
   4  15   5       1030.79       1325.22       138.03 o                         
   5  15   5       2839.23       2644.43       216.79 o                         
   6  15   5       4954.17       4584.44       233.15 o                         
   7  15   5        479.14        330.61        76.63 o                         
   8  15   5       2802.57       3157.96       156.42 o                         
   9  15   5        343.28        291.96        89.28 o                         
  10  15   5        791.00        608.85       120.75 o                         
  11  15   5       3184.16       3133.53       196.66 o                         
  12  15   5        464.23        545.00       137.33 o                         
  13  15   5         59.07         55.60       133.40 o                         
  14  15   5       1393.18       1404.42       206.22 o                         
   0  16   5      19583.42      18701.97       536.06 o                         
   1  16   5        697.52        463.59        83.05 o                         
   2  16   5        643.07        913.83       119.66 o                         
   3  16   5       9475.41       9699.53       247.70 o                         
   4  16   5        254.51        347.85        96.69 o                         
   5  16   5      24320.26      23648.05       406.22 o                         
   6  16   5        809.98        987.22       127.01 o                         
   7  16   5       1747.11       2284.84       181.74 o                         
   8  16   5      10479.48      10812.25       310.34 o                         
   9  16   5          2.52         -5.67       120.07 o                         
  10  16   5       5105.57       4825.30       250.62 o                         
  11  16   5       8295.79       8953.47       335.51 o                         
  12  16   5        420.74        607.68       149.54 o                         
   1  17   5       1680.63       1704.31       148.58 o                         
   2  17   5       3685.31       3945.22       204.76 o                         
   3  17   5       1853.69       1568.44       145.27 o                         
   4  17   5        365.26        227.39       121.00 o                         
   5  17   5        175.76        269.40       108.65 o                         
   6  17   5       4600.17       4549.82       315.93 o                         
   7  17   5       2086.27       2164.05       196.45 o                         
   8  17   5        401.40        309.64       115.12 o                         
   9  17   5        875.60       1037.01       152.34 o                         
  10  17   5       2527.99       2380.90       196.53 o                         
   0  18   5       1213.11       1394.93       365.45 o                         
   1  18   5       6861.72       6326.22       284.07 o                         
   2  18   5         93.97        -90.52       130.18 o                         
   3  18   5         38.90        157.07       164.81 o                         
   4  18   5       3949.57       3818.00       251.74 o                         
   5  18   5       1952.04       2142.85       255.42 o                         
   6  18   5       1846.22       2091.56       263.08 o                         
   7  18   5        127.57       -243.01       243.01 o                         
   8  18   5       1556.19       2209.95       243.51 o                         
   1  19   5       1479.93       1499.93       182.21 o                         
   2  19   5        472.25        533.08       156.14 o                         
   3  19   5        295.95        175.68       152.73 o                         
   4  19   5        319.59        222.42       176.09 o                         
   0   0   6       7365.42       7293.78       307.24 o                         
   1   0   6       9132.24       9168.72       285.57 o                         
   2   0   6       1443.60       1466.88       107.47 o                         
   3   0   6     126155.57     127041.56      2320.13 o                         
   4   0   6        806.53        833.50        51.55 o                         
   5   0   6     197111.23     196603.42      4311.74 o                         
   6   0   6        560.95        669.14        69.68 o                         
   7   0   6      49887.65      51427.70      1006.40 o                         
   8   0   6      49885.88      54541.70      1074.30 o                         
   9   0   6       1235.77       1429.93       118.88 o                         
  10   0   6       7674.59       7786.09       250.59 o                         
  11   0   6      34459.42      35435.83       768.22 o                         
  12   0   6       8008.69       7963.29       274.06 o                         
  13   0   6      65175.12      60939.76      1255.88 o                         
  14   0   6       5266.66       5457.83       268.58 o                         
  15   0   6      12386.40      13214.03       411.43 o                         
  16   0   6       2557.73       2730.34       197.78 o                         
  17   0   6        168.03        104.31       104.01 o                         
  18   0   6        202.22        431.50       150.39 o                         
  19   0   6       7255.49       6634.32       330.61 o                         
  20   0   6       1397.34       1550.37       186.52 o                         
  21   0   6      14751.86      14901.75       471.20 o                         
  22   0   6       1227.23       1238.14       362.73 o                         
   1   1   6      44540.66      45427.87       765.67 o                         
   2   1   6       9727.85       9454.67       158.92 o                         
   3   1   6      28102.11      28166.64       456.15 o                         
   4   1   6         66.60         82.41        31.83 o                         
   5   1   6        381.70        413.06        34.00 o                         
   6   1   6         23.10        -25.86        25.86 o                         
   7   1   6      15847.52      16329.67       265.99 o                         
   8   1   6          3.55        -38.66        39.12 o                         
   9   1   6      12124.44      12119.73       234.42 o                         
  10   1   6       4699.03       4882.51       136.73 o                         
  11   1   6      18577.33      17594.24       313.53 o                         
  12   1   6        320.48        348.74        69.83 o                         
  13   1   6       1973.35       2124.13       113.91 o                         
  14   1   6        856.77        755.85       118.26 o                         
  15   1   6      13037.60      13103.87       274.05 o                         
  16   1   6          1.28        -71.01        71.01 o                         
  17   1   6        405.62        478.64       104.72 o                         
  18   1   6         98.42        172.59       110.74 o                         
  19   1   6      11526.25      11145.24       282.12 o                         
  20   1   6        471.40        618.46       105.37 o                         
  21   1   6        232.37         95.66       106.32 o                         
  22   1   6          2.27        -10.72       105.91 o                         
   0   2   6       6255.83       6023.99       101.51 o                         
   1   2   6      16048.77      16022.90       189.02 o                         
   2   2   6       1312.21       1530.80        50.21 o                         
   3   2   6        109.41        106.15        25.83 o                         
   4   2   6       8836.78       8064.55       140.72 o                         
   5   2   6       4193.49       4132.64        98.67 o                         
   6   2   6       1571.56       1621.27        81.67 o                         
   7   2   6      11773.69      10157.81       192.11 o                         
   8   2   6        270.12        260.48        46.08 o                         
   9   2   6      55444.94      55600.92       741.92 o                         
  10   2   6       1294.84       1512.94        87.45 o                         
  11   2   6       2116.54       2213.57       114.39 o                         
  12   2   6        517.43        667.82        69.60 o                         
  13   2   6        357.70        295.33        69.87 o                         
  14   2   6         72.20        -11.88        67.66 o                         
  15   2   6       9547.22       9111.73       235.54 o                         
  16   2   6        461.46        269.22        85.25 o                         
  17   2   6      12846.59      12343.28       317.29 o                         
  18   2   6       2794.06       2837.37       171.58 o                         
  19   2   6        473.92        670.51       116.99 o                         
  20   2   6       1662.08       1801.47       200.41 o                         
  21   2   6        391.90        234.06       113.82 o                         
   1   3   6      14108.97      14097.71       161.98 o                         
   2   3   6        259.11        323.18        35.74 o                         
   3   3   6        602.70        977.23        47.56 o                         
   4   3   6        706.31        572.33        45.43 o                         
   5   3   6         30.78        -12.02        25.69 o                         
   6   3   6       5699.06       6275.66       121.65 o                         
   7   3   6       3099.10       3381.84        93.64 o                         
   8   3   6       3134.91       3375.04        99.06 o                         
   9   3   6          6.01        132.10        51.24 o                         
  10   3   6         28.44        -28.42        51.65 o                         
  11   3   6        646.90        807.56        80.80 o                         
  12   3   6        740.26        619.55        77.15 o                         
  13   3   6       6934.29       6796.53       187.64 o                         
  14   3   6          4.70         -5.14        63.65 o                         
  15   3   6        149.13        108.93        72.46 o                         
  16   3   6        500.95        378.34        88.88 o                         
  17   3   6        168.73        176.48        81.37 o                         
  18   3   6       2187.68       2312.62       161.09 o                         
  19   3   6        328.16        259.98       111.11 o                         
  20   3   6          5.80        -64.45        98.12 o                         
  21   3   6        186.59        189.47       136.49 o                         
   0   4   6       8556.52       9214.42       156.09 o                         
   1   4   6       6135.14       6549.79        91.90 o                         
   2   4   6        892.27        891.43        53.34 o                         
   3   4   6      13814.31      14090.29       186.30 o                         
   4   4   6         16.44         49.42        28.85 o                         
   5   4   6      13797.20      13387.61       202.46 o                         
   6   4   6        677.10        651.87        55.55 o                         
   7   4   6       8039.55       8323.21       153.30 o                         
   8   4   6      10298.01       9902.93       168.62 o                         
   9   4   6        906.74        785.36        62.05 o                         
  10   4   6         22.54        154.81        48.01 o                         
  11   4   6       8792.83       8820.33       197.84 o                         
  12   4   6        560.34        517.34        79.23 o                         
  13   4   6       4934.78       5014.98       188.74 o                         
  14   4   6       2774.77       2689.49       138.74 o                         
  15   4   6       2722.10       2627.79       149.71 o                         
  16   4   6       3807.59       4106.14       270.73 o                         
  17   4   6          5.34        124.69        83.91 o                         
  18   4   6       1976.18       1856.06       148.54 o                         
  19   4   6       2461.77       2666.06       180.15 o                         
  20   4   6        429.38        508.38       120.75 o                         
  21   4   6        204.14        327.82       120.06 o                         
   1   5   6         57.81         91.06        30.56 o                         
   2   5   6       5929.39       6765.35       109.67 o                         
   3   5   6      10548.19      10635.58       154.55 o                         
   4   5   6      12778.69      14090.69       189.50 o                         
   5   5   6        505.61        281.14        40.80 o                         
   6   5   6      10495.29      11525.77       185.09 o                         
   7   5   6      26375.38      28114.86       393.02 o                         
   8   5   6       3575.61       3606.65       104.05 o                         
   9   5   6        864.21        843.95        64.76 o                         
  10   5   6       1313.46       1400.93        85.02 o                         
  11   5   6       5205.72       5269.83       137.08 o                         
  12   5   6        738.81        704.34        75.76 o                         
  13   5   6         64.14        -24.77        63.27 o                         
  14   5   6       4863.38       4633.94       193.66 o                         
  15   5   6       8356.85       8011.41       203.82 o                         
  16   5   6        210.13        307.33        87.85 o                         
  17   5   6       2098.16       2140.81       145.79 o                         
  18   5   6         23.67        128.21        87.58 o                         
  19   5   6       1937.67       1923.60       141.87 o                         
  20   5   6          1.74        -91.77        94.17 o                         
  21   5   6        265.86        145.70       115.12 o                         
   0   6   6        262.86        451.83        56.01 o                         
   1   6   6     118090.49     117763.12      1144.91 o                         
   2   6   6       3400.48       3102.72        91.26 o                         
   3   6   6       5053.90       5832.53       110.05 o                         
   4   6   6        384.25        305.38        44.19 o                         
   5   6   6       1379.41       1263.16        66.07 o                         
   6   6   6       2201.22       2247.47        86.91 o                         
   7   6   6      39519.25      39400.56       525.50 o                         
   8   6   6       6487.24       6519.76       155.73 o                         
   9   6   6     161648.25     160773.48      1916.02 o                         
  10   6   6       3375.78       3524.30       121.02 o                         
  11   6   6      24527.33      24303.40       372.46 o                         
  12   6   6       3599.15       3600.75       133.75 o                         
  13   6   6        586.05        730.11        87.77 o                         
  14   6   6        454.59        446.41        93.85 o                         
  15   6   6       7700.85       7980.36       218.37 o                         
  16   6   6        394.77        460.23        85.80 o                         
  17   6   6      22325.71      22087.62       493.43 o                         
  18   6   6        745.06        828.92       124.53 o                         
  19   6   6       5967.27       6097.73       238.59 o                         
  20   6   6       2433.25       2265.59       165.91 o                         
  21   6   6          3.56        121.40       143.45 o                         
   1   7   6      13916.44      14208.11       191.67 o                         
   2   7   6       1490.47       1587.06        71.22 o                         
   3   7   6      25614.28      23736.73       290.75 o                         
   4   7   6         37.69         25.91        42.13 o                         
   5   7   6       9670.18       9816.10       169.42 o                         
   6   7   6          1.94         16.66        47.33 o                         
   7   7   6      26943.34      27278.88       377.45 o                         
   8   7   6        488.41        547.25        62.48 o                         
   9   7   6       7552.90       7798.25       174.90 o                         
  10   7   6       2152.30       2271.98       112.29 o                         
  11   7   6      13005.82      13175.62       250.33 o                         
  12   7   6        632.17        609.55        82.51 o                         
  13   7   6      10567.96      10396.68       264.54 o                         
  14   7   6        242.96        345.11        92.60 o                         
  15   7   6      16498.33      16275.11       326.54 o                         
  16   7   6        603.12        539.59       104.90 o                         
  17   7   6        660.92        686.78       112.40 o                         
  18   7   6         48.03         83.30       101.14 o                         
  19   7   6       7455.28       7600.94       240.40 o                         
  20   7   6        593.46        620.80       121.64 o                         
   0   8   6      42458.68      44357.19       657.51 o                         
   1   8   6      14578.88      15338.16       207.87 o                         
   2   8   6       6683.72       7082.18       129.00 o                         
   3   8   6      29193.86      29253.27       366.13 o                         
   4   8   6        839.30        976.84        80.46 o                         
   5   8   6      43654.78      42571.65       501.84 o                         
   6   8   6        138.30        146.10        55.78 o                         
   7   8   6       2023.63       2082.28        98.95 o                         
   8   8   6       1165.21       1387.16        90.92 o                         
   9   8   6       3479.46       3378.53       118.48 o                         
  10   8   6        160.70         86.19        63.11 o                         
  11   8   6      16244.53      16149.55       291.06 o                         
  12   8   6       1787.80       1945.12       110.67 o                         
  13   8   6      34298.84      34807.01       519.76 o                         
  14   8   6         35.29        116.16        85.54 o                         
  15   8   6        106.19         97.67        68.64 o                         
  16   8   6        793.19        832.77       117.43 o                         
  17   8   6       1280.32       1113.30       129.33 o                         
  18   8   6          3.11        -34.15        88.83 o                         
  19   8   6        666.41        708.90       121.27 o                         
  20   8   6          1.46         29.51       112.27 o                         
   1   9   6       4327.15       4218.05       107.09 o                         
   2   9   6       1987.84       2237.77        90.09 o                         
   3   9   6       2510.60       2427.05        92.68 o                         
   4   9   6        749.80        908.17        68.56 o                         
   5   9   6         11.61        -20.20        52.89 o                         
   6   9   6         48.95         45.98        53.69 o                         
   7   9   6        131.75         66.91        60.34 o                         
   8   9   6          4.59        -24.27        57.72 o                         
   9   9   6        616.61        696.30        78.76 o                         
  10   9   6        604.23        551.48        76.08 o                         
  11   9   6      12347.86      12059.67       240.33 o                         
  12   9   6        166.77        149.60        76.34 o                         
  13   9   6       1888.35       1873.94       115.98 o                         
  14   9   6       3713.54       3408.93       155.86 o                         
  15   9   6       2501.82       2529.45       162.51 o                         
  16   9   6          1.74        198.59       117.64 o                         
  17   9   6       2190.22       2202.15       152.44 o                         
  18   9   6         70.87         59.62        95.64 o                         
  19   9   6       4093.10       3977.84       191.17 o                         
   0  10   6       5564.98       6130.97       189.74 o                         
   1  10   6      27017.74      28648.64       372.91 o                         
   2  10   6        287.59        349.25        59.07 o                         
   3  10   6       2668.84       2536.22        98.64 o                         
   4  10   6       3467.44       3245.56       110.06 o                         
   5  10   6       6240.07       5985.52       145.07 o                         
   6  10   6        432.76        466.96        64.61 o                         
   7  10   6       4156.70       4110.89       132.02 o                         
   8  10   6       1978.55       1796.15       108.59 o                         
   9  10   6       2412.42       2757.28       128.01 o                         
  10  10   6        274.54        207.75        71.94 o                         
  11  10   6       3139.20       3394.45       152.50 o                         
  12  10   6       1004.37        948.15       115.35 o                         
  13  10   6       1156.66       1097.27       109.10 o                         
  14  10   6        682.53        884.12       122.43 o                         
  15  10   6        401.79        379.14       100.53 o                         
  16  10   6         30.08        111.44       102.79 o                         
  17  10   6        603.13       1125.78       117.24 o                         
  18  10   6        230.73        386.76       111.49 o                         
   1  11   6       4506.11       4666.88       160.01 o                         
   2  11   6        770.27        749.06        72.50 o                         
   3  11   6        193.65        251.77        61.24 o                         
   4  11   6       1018.98       1198.95        83.38 o                         
   5  11   6       1124.33       1317.30        85.54 o                         
   6  11   6        317.18        314.09        67.57 o                         
   7  11   6       2960.62       3061.73       126.47 o                         
   8  11   6        228.39        344.41        77.19 o                         
   9  11   6         66.55         62.33        77.56 o                         
  10  11   6        826.53       1010.88       113.50 o                         
  11  11   6       5351.35       5515.83       201.16 o                         
  12  11   6        944.07        847.41       107.53 o                         
  13  11   6       1319.20       1367.13       176.65 o                         
  14  11   6        677.52        800.55       114.69 o                         
  15  11   6        471.40        645.84       116.72 o                         
  16  11   6         91.85        167.19        92.56 o                         
  17  11   6        654.70        895.31       159.97 o                         
  18  11   6          0.67        227.05       114.14 o                         
   0  12   6       1177.31       1434.76       199.66 o                         
   1  12   6       4518.24       4352.38       132.97 o                         
   2  12   6         93.27         58.42        59.97 o                         
   3  12   6      37781.60      38456.23       459.66 o                         
   4  12   6       1854.78       1934.58       103.27 o                         
   5  12   6      39971.14      39935.27       509.41 o                         
   6  12   6        234.71        258.86        72.58 o                         
   7  12   6       8614.64       8900.86       218.23 o                         
   8  12   6        623.73        676.83        96.45 o                         
   9  12   6        133.31        127.34        73.56 o                         
  10  12   6       1145.37       1183.34       112.95 o                         
  11  12   6      13286.04      13471.37       309.79 o                         
  12  12   6        579.75        690.84       106.31 o                         
  13  12   6      26031.52      25429.30       443.34 o                         
  14  12   6       1475.58       1636.69       126.76 o                         
  15  12   6       3919.96       4268.51       182.30 o                         
  16  12   6       2812.69       2928.19       191.89 o                         
  17  12   6         62.54        248.19       112.72 o                         
   1  13   6      11143.98      11286.66       226.19 o                         
   2  13   6       1456.55       1449.19        98.60 o                         
   3  13   6       7156.04       7370.72       183.77 o                         
   4  13   6        959.75        846.30        96.74 o                         
   5  13   6       2354.37       2589.14       125.66 o                         
   6  13   6         57.84        -20.16        66.03 o                         
   7  13   6       7449.45       7478.53       209.55 o                         
   8  13   6        838.05        571.90       154.41 o                         
   9  13   6       2906.80       2790.77       184.09 o                         
  10  13   6        617.90        520.06       111.75 o                         
  11  13   6       8538.39       8457.20       225.67 o                         
  12  13   6       1822.33       1890.28       163.23 o                         
  13  13   6          2.53         20.57        92.04 o                         
  14  13   6       1045.18        997.10       126.60 o                         
  15  13   6       9368.54      10000.85       286.02 o                         
  16  13   6        366.61        710.14       134.80 o                         
   0  14   6       1120.67       1352.58       163.37 o                         
   1  14   6      12896.15      12832.34       302.17 o                         
   2  14   6         44.86         89.21        74.24 o                         
   3  14   6         11.69        -58.17        58.17 o                         
   4  14   6         75.35        -19.40        66.32 o                         
   5  14   6        575.06        328.89        96.98 o                         
   6  14   6         14.89         -0.95        85.85 o                         
   7  14   6      13941.01      13594.64       336.77 o                         
   8  14   6        102.48        219.59       108.30 o                         
   9  14   6      30232.53      29808.36       489.09 o                         
  10  14   6        472.75        517.73        94.09 o                         
  11  14   6        840.12        940.79       113.28 o                         
  12  14   6        337.85        366.26       108.19 o                         
  13  14   6         85.38        273.15       101.35 o                         
  14  14   6        151.40        354.05       136.84 o                         
  15  14   6       1084.14        927.29       160.61 o                         
   1  15   6       1051.58       1221.82       125.82 o                         
   2  15   6         18.18         74.08        72.26 o                         
   3  15   6       1123.48       1073.58       115.72 o                         
   4  15   6         66.71         73.77        82.68 o                         
   5  15   6       3224.52       3345.91       167.49 o                         
   6  15   6         94.82        141.98        78.90 o                         
   7  15   6       9319.62       8551.70       296.43 o                         
   8  15   6        154.34         22.89        84.98 o                         
   9  15   6       1868.19       1832.15       167.49 o                         
  10  15   6         61.61        -53.77        90.58 o                         
  11  15   6       1486.79       1353.47       149.98 o                         
  12  15   6        226.15        263.82       122.30 o                         
  13  15   6        844.22       1014.86       164.27 o                         
   0  16   6       1918.82       2198.12       179.72 o                         
   1  16   6      14363.02      13945.44       305.93 o                         
   2  16   6         13.24         -8.02        75.20 o                         
   3  16   6       1154.88       1015.77       116.75 o                         
   4  16   6       2621.54       2440.29       159.12 o                         
   5  16   6         72.03         88.97        97.43 o                         
   6  16   6        183.90        118.99       105.11 o                         
   7  16   6       3630.85       3601.06       202.44 o                         
   8  16   6          1.83         42.39       123.28 o                         
   9  16   6       6871.51       6635.07       279.85 o                         
  10  16   6        153.58        294.15       127.60 o                         
  11  16   6        893.93       1324.36       179.04 o                         
  12  16   6        105.56        133.59       137.21 o                         
   1  17   6         32.73        -52.08        95.15 o                         
   2  17   6        785.21        678.12       110.29 o                         
   3  17   6          1.10        -46.93        97.74 o                         
   4  17   6        143.86        151.07       131.82 o                         
   5  17   6        525.45        512.26       120.92 o                         
   6  17   6         55.35        326.91       115.17 o                         
   7  17   6        409.59        280.74       136.31 o                         
   8  17   6        138.18         24.57       130.89 o                         
   9  17   6        609.33        498.99       136.32 o                         
  10  17   6        213.89        319.50       148.43 o                         
   0  18   6       1672.26       1860.76       274.18 o                         
   1  18   6      16391.18      16843.36       413.24 o                         
   2  18   6        271.56        100.05       127.27 o                         
   3  18   6       3080.42       3885.69       411.80 o                         
   4  18   6        147.12        327.84       152.84 o                         
   5  18   6       1591.98       1533.31       216.36 o                         
   6  18   6       2346.50       2045.58       242.33 o                         
   7  18   6       5644.81       5814.49       572.24 o                         
   8  18   6        163.82         96.29       176.03 o                         
   1  19   6       2108.87       1835.10       228.49 o                         
   2  19   6        382.23        837.86       253.37 o                         
   3  19   6       2462.00       2674.85       235.65 o                         
   4  19   6          0.84          7.29       139.80 o                         
   1   1   7      12209.45      11741.10       246.83 o                         
   2   1   7       9616.63      10217.08       213.53 o                         
   3   1   7        403.38        429.96        43.60 o                         
   4   1   7       4439.25       4475.84       118.12 o                         
   5   1   7        268.76        374.78        42.03 o                         
   6   1   7      39374.90      40851.41       567.83 o                         
   7   1   7        116.86        477.25        45.80 o                         
   8   1   7       1718.51       2066.65        83.90 o                         
   9   1   7        579.88        747.74        64.76 o                         
  10   1   7       3058.61       2802.91       108.14 o                         
  11   1   7      12486.33      12708.88       248.71 o                         
  12   1   7       1017.33       1088.37        89.21 o                         
  13   1   7         12.18         60.16        64.79 o                         
  14   1   7         15.75         57.28        67.04 o                         
  15   1   7       5262.76       5519.52       203.33 o                         
  16   1   7        132.24        307.61        83.22 o                         
  17   1   7         23.35         80.12        94.44 o                         
  18   1   7        495.04        596.62       117.81 o                         
  19   1   7       1143.00       1144.45       115.17 o                         
  20   1   7       6345.14       6681.88       219.28 o                         
  21   1   7          0.19        -72.78       109.93 o                         
   0   2   7        822.99        749.69        60.32 o                         
   1   2   7      16117.20      15930.97       227.94 o                         
   2   2   7      64652.85      65981.23      1075.62 o                         
   3   2   7        666.04        814.56        46.28 o                         
   4   2   7     128481.93     124895.92      1884.16 o                         
   5   2   7       2203.32       2224.75       103.02 o                         
   6   2   7      19238.99      18618.89       291.45 o                         
   7   2   7      22177.94      22078.24       345.12 o                         
   8   2   7       3428.96       3485.49       124.65 o                         
   9   2   7      19970.77      18493.24       310.22 o                         
  10   2   7       8359.10       8245.40       174.68 o                         
  11   2   7       5474.93       5720.44       152.85 o                         
  12   2   7      30906.88      30989.21       560.09 o                         
  13   2   7        213.53        390.03        71.99 o                         
  14   2   7      29529.39      29593.96       470.18 o                         
  15   2   7       5236.17       5132.14       195.11 o                         
  16   2   7       1897.89       2110.97       132.38 o                         
  17   2   7       4298.07       4459.29       201.98 o                         
  18   2   7       1067.43       1349.18       132.61 o                         
  19   2   7       3638.61       3827.98       189.06 o                         
  20   2   7      15268.03      15867.13       363.96 o                         
  21   2   7         41.93        182.35       114.40 o                         
   1   3   7      10706.06      11047.77       133.00 o                         
   2   3   7      23295.32      23375.83       320.11 o                         
   3   3   7       5511.36       5116.06        95.34 o                         
   4   3   7          5.11         41.95        25.26 o                         
   5   3   7      24660.24      26139.43       364.59 o                         
   6   3   7      40290.29      41317.68       556.34 o                         
   7   3   7        112.38         74.60        38.98 o                         
   8   3   7         33.84        103.01        40.34 o                         
   9   3   7       1129.51       1023.17        67.89 o                         
  10   3   7      32218.25      32568.85       475.56 o                         
  11   3   7      11116.78      11370.75       228.07 o                         
  12   3   7        929.83        752.47        82.50 o                         
  13   3   7       2032.53       2100.50       176.51 o                         
  14   3   7       9811.16       9675.06       226.17 o                         
  15   3   7       1424.14       1434.89       123.96 o                         
  16   3   7       8053.09       8164.20       233.83 o                         
  17   3   7        481.75        400.21       113.76 o                         
  18   3   7       3216.75       3224.86       181.55 o                         
  19   3   7       5840.62       5573.81       211.83 o                         
  20   3   7       2241.46       2634.65       181.24 o                         
  21   3   7        497.29        408.96       168.76 o                         
   0   4   7      79437.47      79731.45      1135.30 o                         
   1   4   7       4099.45       3977.94        68.20 o                         
   2   4   7      13597.39      13693.25       191.21 o                         
   3   4   7      29542.69      30225.50       373.43 o                         
   4   4   7       2267.14       2291.08        72.88 o                         
   5   4   7      35385.09      34351.88       497.75 o                         
   6   4   7       4734.51       4286.35        97.36 o                         
   7   4   7       2116.82       3055.77        87.32 o                         
   8   4   7      17714.26      15258.38       241.55 o                         
   9   4   7       1434.73       1339.99        71.61 o                         
  10   4   7      36155.73      35029.83       455.39 o                         
  11   4   7       4099.21       3979.12       116.34 o                         
  12   4   7       1783.59       1782.94       108.38 o                         
  13   4   7      11320.44      11350.91       245.37 o                         
  14   4   7         65.27         58.44        72.48 o                         
  15   4   7       6891.99       6861.67       260.60 o                         
  16   4   7      13337.48      12964.20       358.68 o                         
  17   4   7        862.12        984.11       165.89 o                         
  18   4   7      19480.99      19146.96       381.99 o                         
  19   4   7          9.18        -45.67        92.57 o                         
  20   4   7       1806.42       1929.69       157.11 o                         
  21   4   7       8995.58       8979.31       351.01 o                         
   1   5   7        402.90        440.96        37.20 o                         
   2   5   7       1046.96       1007.34        48.25 o                         
   3   5   7      10000.75      10446.56       139.21 o                         
   4   5   7      10254.60      12043.56       174.18 o                         
   5   5   7         36.78          9.39        31.65 o                         
   6   5   7       5804.18       5277.62       119.63 o                         
   7   5   7       6569.98       6908.83       149.28 o                         
   8   5   7         49.12         51.86        46.11 o                         
   9   5   7       2506.99       2846.59        95.82 o                         
  10   5   7       6095.34       5751.84       136.11 o                         
  11   5   7       3308.26       3064.93       134.62 o                         
  12   5   7        363.44        388.96        64.30 o                         
  13   5   7        560.60        475.06        75.18 o                         
  14   5   7      10306.18       9874.29       218.26 o                         
  15   5   7       1560.67       1712.64       128.51 o                         
  16   5   7       5750.54       5825.36       244.98 o                         
  17   5   7        195.59        236.58        89.61 o                         
  18   5   7         48.20          4.56        82.99 o                         
  19   5   7       3056.17       3305.43       178.23 o                         
  20   5   7         94.25        130.53        95.75 o                         
  21   5   7        860.33       1011.91       135.88 o                         
   0   6   7        661.30        812.74        90.36 o                         
   1   6   7        246.68        332.27        39.30 o                         
   2   6   7        197.62        370.14        41.20 o                         
   3   6   7       6119.50       6441.10       115.66 o                         
   4   6   7       8007.52       9388.56       154.72 o                         
   5   6   7      10091.53      10522.37       168.90 o                         
   6   6   7       1900.99       2219.75        80.50 o                         
   7   6   7       3032.90       3195.50       108.87 o                         
   8   6   7       1701.76       1906.67       116.13 o                         
   9   6   7      10936.04      10990.09       205.96 o                         
  10   6   7        543.37        691.13        66.54 o                         
  11   6   7        778.81        764.41        72.61 o                         
  12   6   7       2649.74       2694.04       140.07 o                         
  13   6   7        698.28       1002.07        84.96 o                         
  14   6   7       2563.05       2523.96       129.37 o                         
  15   6   7       1483.47       1550.01       116.21 o                         
  16   6   7         39.70         40.39        82.17 o                         
  17   6   7        682.15        725.84       148.66 o                         
  18   6   7          4.66         20.23        86.44 o                         
  19   6   7        125.74         32.03       106.38 o                         
  20   6   7         27.25        164.55       108.42 o                         
   1   7   7       5650.50       6186.68       109.00 o                         
   2   7   7       1103.23       1152.31        62.22 o                         
   3   7   7        708.13        789.92        55.44 o                         
   4   7   7         53.81         42.74        39.93 o                         
   5   7   7        686.68        976.82        64.19 o                         
   6   7   7         79.95         54.79        47.15 o                         
   7   7   7       2551.88       2711.16       101.99 o                         
   8   7   7        804.22        728.07        70.43 o                         
   9   7   7       3374.31       3466.95       142.26 o                         
  10   7   7         63.06         49.83        58.76 o                         
  11   7   7        392.73        452.95        71.35 o                         
  12   7   7         40.91         62.18        65.62 o                         
  13   7   7       3272.87       3438.17       152.10 o                         
  14   7   7       1391.87       1500.70       119.08 o                         
  15   7   7        146.76        186.43        82.91 o                         
  16   7   7       2498.64       2769.57       166.99 o                         
  17   7   7         25.68        -23.52        87.85 o                         
  18   7   7        132.79          0.28       108.87 o                         
  19   7   7        483.95        202.15       117.64 o                         
  20   7   7       1514.89       1727.91       173.41 o                         
   0   8   7     159675.62     167579.64      2093.78 o                         
   1   8   7         11.79         53.25        40.18 o                         
   2   8   7      18322.25      18448.57       237.92 o                         
   3   8   7       2299.29       1797.17        76.89 o                         
   4   8   7       6926.70       6499.76       128.83 o                         
   5   8   7       8651.38       9033.53       164.83 o                         
   6   8   7      10147.32       9614.68       176.67 o                         
   7   8   7         43.31         54.08        54.93 o                         
   8   8   7      28308.92      27539.82       398.95 o                         
   9   8   7       1074.24       1074.33        83.36 o                         
  10   8   7      16516.61      16155.64       298.41 o                         
  11   8   7      14729.23      13891.44       278.20 o                         
  12   8   7       5949.11       5665.43       161.32 o                         
  13   8   7      20692.19      19311.50       337.73 o                         
  14   8   7       4641.72       4417.42       154.85 o                         
  15   8   7        654.50        563.93       105.24 o                         
  16   8   7      14067.84      14508.21       329.38 o                         
  17   8   7          3.36         74.60        94.21 o                         
  18   8   7       7875.37       7463.06       231.72 o                         
  19   8   7       3046.99       3032.52       231.02 o                         
  20   8   7       1343.71       1380.19       162.80 o                         
   1   9   7       1809.94       1953.81        85.64 o                         
   2   9   7      26125.34      26089.79       317.20 o                         
   3   9   7       7876.22       8144.66       152.91 o                         
   4   9   7        928.76        761.86        72.28 o                         
   5   9   7        642.57        743.97        68.04 o                         
   6   9   7       6698.48       6434.04       139.40 o                         
   7   9   7       8053.70       7621.84       174.53 o                         
   8   9   7       2776.14       2701.79       115.11 o                         
   9   9   7        266.55        307.22        69.42 o                         
  10   9   7       5865.30       5977.19       164.44 o                         
  11   9   7       3417.57       3625.45       177.87 o                         
  12   9   7        157.24        160.11        88.54 o                         
  13   9   7       2424.51       2570.55       146.20 o                         
  14   9   7       2977.08       3014.85       145.18 o                         
  15   9   7       6892.01       6556.34       232.41 o                         
  16   9   7       1697.18       1631.91       130.46 o                         
  17   9   7         33.43        -59.83        83.73 o                         
  18   9   7       1652.73       1566.59       140.57 o                         
  19   9   7       1106.36       1255.04       151.04 o                         
   0  10   7          4.29         42.59        67.14 o                         
   1  10   7      17993.39      17713.18       246.87 o                         
   2  10   7      14505.19      13521.18       207.18 o                         
   3  10   7        118.80         82.16        53.87 o                         
   4  10   7      36367.38      35769.81       469.15 o                         
   5  10   7       5738.82       5919.30       144.12 o                         
   6  10   7      21124.96      21599.91       299.37 o                         
   7  10   7       8466.12       8384.86       178.51 o                         
   8  10   7        380.22        315.21        72.92 o                         
   9  10   7      15326.84      15366.17       279.55 o                         
  10  10   7        885.44        983.93        92.73 o                         
  11  10   7       1405.20       1548.23       128.06 o                         
  12  10   7       6940.56       7110.13       215.23 o                         
  13  10   7       1348.65       1436.11       112.93 o                         
  14  10   7      15348.06      15023.32       323.68 o                         
  15  10   7         64.98          9.28       104.19 o                         
  16  10   7       1581.59       1655.90       135.91 o                         
  17  10   7      11435.93      11404.71       300.83 o                         
  18  10   7         44.24        186.79       101.67 o                         
   1  11   7      11185.01      11350.57       192.14 o                         
   2  11   7       6425.77       6202.69       147.88 o                         
   3  11   7       6689.24       6348.76       150.36 o                         
   4  11   7        282.84        213.50        60.69 o                         
   5  11   7        952.61       1054.20        80.96 o                         
   6  11   7      10082.73      10311.77       198.59 o                         
   7  11   7         82.16         85.89        66.53 o                         
   8  11   7       2640.31       2652.44       126.51 o                         
   9  11   7        406.25        433.70        85.63 o                         
  10  11   7       9320.33       8813.29       223.71 o                         
  11  11   7       1572.64       1764.62       123.32 o                         
  12  11   7       3519.62       3499.05       186.81 o                         
  13  11   7         97.34         -3.53        91.05 o                         
  14  11   7        790.93        718.34       104.65 o                         
  15  11   7       3627.51       3940.14       212.06 o                         
  16  11   7         16.73         63.49        87.50 o                         
  17  11   7        292.80        433.45       109.82 o                         
  18  11   7        856.54        818.06       125.99 o                         
   0  12   7       1728.19       1988.27       141.00 o                         
   1  12   7       2158.24       2343.05       105.79 o                         
   2  12   7       3292.32       3100.52       116.81 o                         
   3  12   7       1164.70       1305.77        89.02 o                         
   4  12   7       6982.08       7131.12       167.27 o                         
   5  12   7        546.56        703.18        82.69 o                         
   6  12   7         89.33         29.20        67.70 o                         
   7  12   7       1359.20       1372.52       114.30 o                         
   8  12   7        581.52        726.69        99.73 o                         
   9  12   7       2854.33       2681.06       144.21 o                         
  10  12   7         12.95         49.31        60.09 o                         
  11  12   7        185.36        -42.75        91.75 o                         
  12  12   7       1808.07       1464.19       131.85 o                         
  13  12   7        794.22        765.26       110.75 o                         
  14  12   7         34.27         62.30        92.89 o                         
  15  12   7         62.68        132.01        90.06 o                         
  16  12   7       1623.78       1454.79       137.71 o                         
  17  12   7        119.61        242.38       116.16 o                         
   1  13   7        880.90        931.04        85.95 o                         
   2  13   7        390.14        287.65        76.47 o                         
   3  13   7       1487.15       1565.06       107.76 o                         
   4  13   7        354.94        422.04        83.36 o                         
   5  13   7          8.19        -28.74        70.93 o                         
   6  13   7       1996.54       2118.01       154.51 o                         
   7  13   7        290.03        418.47        78.67 o                         
   8  13   7        369.74        283.42        78.85 o                         
   9  13   7         15.45        140.96        94.44 o                         
  10  13   7        110.47        182.44        92.36 o                         
  11  13   7         81.29         25.99        80.17 o                         
  12  13   7        151.45        249.67        85.62 o                         
  13  13   7       1345.75       1487.37       125.07 o                         
  14  13   7       3847.15       4300.95       192.03 o                         
  15  13   7       1169.82       1501.98       154.69 o                         
  16  13   7        525.04        505.25       137.09 o                         
   0  14   7       5944.54       5553.41       247.18 o                         
   1  14   7        380.25        316.01        74.91 o                         
   2  14   7       6801.65       6651.41       198.00 o                         
   3  14   7        516.76        498.24        99.04 o                         
   4  14   7       6339.62       6277.04       217.89 o                         
   5  14   7         33.01         89.69        94.37 o                         
   6  14   7       1858.86       2210.10       165.44 o                         
   7  14   7       2050.97       2156.37       176.41 o                         
   8  14   7       6020.18       5695.31       230.84 o                         
   9  14   7       1678.99       1584.45       164.38 o                         
  10  14   7       5814.79       5942.30       195.03 o                         
  11  14   7        262.15        252.75        92.97 o                         
  12  14   7       4967.04       5326.29       208.41 o                         
  13  14   7       1630.07       1725.87       178.00 o                         
  14  14   7       1989.07       2355.60       180.65 o                         
  15  14   7       1546.96       1879.12       189.22 o                         
   1  15   7        279.09        146.15        91.46 o                         
   2  15   7       2105.27       2201.79       154.45 o                         
   3  15   7       1959.60       1867.67       139.76 o                         
   4  15   7         53.01         76.32        68.10 o                         
   5  15   7          8.77         -9.15        82.35 o                         
   6  15   7       2348.16       2392.37       145.87 o                         
   7  15   7       2724.44       2566.95       143.17 o                         
   8  15   7       1177.65       1247.09       121.34 o                         
   9  15   7        226.30        193.95       101.06 o                         
  10  15   7       1321.01       1536.20       135.37 o                         
  11  15   7       3418.64       3603.89       221.44 o                         
  12  15   7        734.75        819.13       155.24 o                         
  13  15   7        138.54        253.22       150.96 o                         
   0  16   7      25950.91      25564.99       582.08 o                         
   1  16   7        342.75        319.82        81.57 o                         
   2  16   7      10758.13      10849.73       255.36 o                         
   3  16   7       2514.77       2774.54       168.42 o                         
   4  16   7        541.62        670.15       107.98 o                         
   5  16   7       8159.01       8007.06       229.50 o                         
   6  16   7       4753.04       5282.38       243.05 o                         
   7  16   7        607.74        634.25       136.23 o                         
   8  16   7      14330.62      14243.12       374.89 o                         
   9  16   7        379.04        550.40       138.25 o                         
  10  16   7       6603.56       6862.75       348.37 o                         
  11  16   7        948.57        808.17       155.14 o                         
  12  16   7       1248.09       1425.24       187.44 o                         
   1  17   7       4748.00       4754.64       208.07 o                         
   2  17   7       9721.68       9401.68       295.34 o                         
   3  17   7       7535.55       7610.67       253.54 o                         
   4  17   7        241.83        561.20       120.76 o                         
   5  17   7        674.11        833.55       133.32 o                         
   6  17   7       2548.93       2763.36       213.90 o                         
   7  17   7       3540.16       3655.17       223.58 o                         
   8  17   7       1021.15       1230.25       171.25 o                         
   9  17   7         26.04        -32.44       126.07 o                         
  10  17   7       3725.66       4248.34       409.47 o                         
   0  18   7      11146.60      10970.04       630.44 o                         
   1  18   7        616.41        747.42       189.82 o                         
   2  18   7          1.12        104.47       191.39 o                         
   3  18   7       5702.68       6172.11       322.42 o                         
   4  18   7       1375.58       1714.82       192.03 o                         
   5  18   7       2593.60       2819.91       231.48 o                         
   6  18   7       1822.82       1860.86       250.79 o                         
   7  18   7       2842.45       4002.46       537.27 o                         
   1  19   7       1067.46       1170.72       162.70 o                         
   2  19   7       1036.16       1283.60       180.13 o                         
   3  19   7       2375.68       2473.85       244.20 o                         
   1   0   8      16722.39      16799.11       589.71 o                         
   2   0   8      79346.26      78166.36      2063.72 o                         
   3   0   8        287.25        203.89        44.62 o                         
   4   0   8       4396.41       4229.13       314.70 o                         
   5   0   8        513.28        539.61        83.69 o                         
   6   0   8       5217.51       6948.16       201.35 o                         
   7   0   8       2793.64       2362.65       111.84 o                         
   8   0   8     135646.45     142288.88      2653.26 o                         
   9   0   8       3162.12       3574.22       154.97 o                         
  10   0   8      42936.45      42907.11       888.17 o                         
  11   0   8       8153.48       8099.62       263.53 o                         
  12   0   8       1461.03       1402.17       137.17 o                         
  13   0   8        130.59        136.47        91.37 o                         
  14   0   8        130.95        236.54       103.02 o                         
  15   0   8         17.15         25.85       106.28 o                         
  16   0   8      46746.63      46878.67      1193.95 o                         
  17   0   8        399.11        378.08       184.12 o                         
  18   0   8      22365.14      21100.11       539.23 o                         
  19   0   8       2176.61       1795.17       186.67 o                         
  20   0   8        185.35        572.30       147.05 o                         
  21   0   8       3000.65       2778.30       285.64 o                         
   1   1   8      12852.21      12860.00       244.02 o                         
   2   1   8      28235.94      27594.13       491.14 o                         
   3   1   8        598.65        690.33        63.20 o                         
   4   1   8       8386.51       8968.12       208.53 o                         
   5   1   8         75.21         42.23        32.33 o                         
   6   1   8      27980.90      27930.41       427.02 o                         
   7   1   8         54.58         46.36        31.49 o                         
   8   1   8      20263.50      22130.93       346.23 o                         
   9   1   8         87.15         52.53        45.62 o                         
  10   1   8      10841.77      11401.27       223.19 o                         
  11   1   8       1498.44       1540.02        98.32 o                         
  12   1   8       5179.68       4997.32       153.22 o                         
  13   1   8        817.38        899.80        89.69 o                         
  14   1   8      12256.72      11875.63       263.16 o                         
  15   1   8        851.16        846.99        95.43 o                         
  16   1   8        922.56        906.04        96.91 o                         
  17   1   8         29.15        -19.31        84.19 o                         
  18   1   8       2752.87       3117.24       170.82 o                         
  19   1   8         14.99         -3.75        86.59 o                         
  20   1   8       6428.99       6515.96       217.23 o                         
  21   1   8         60.11        137.80       116.06 o                         
   0   2   8        806.03        690.73       103.00 o                         
   1   2   8      11246.02      11523.52       201.54 o                         
   2   2   8       5859.85       5940.20       122.93 o                         
   3   2   8      12287.50      12464.37       213.78 o                         
   4   2   8      47172.66      46619.00       682.34 o                         
   5   2   8       2537.41       2471.33        85.66 o                         
   6   2   8      34173.08      35108.42       580.82 o                         
   7   2   8       2818.22       2879.49        73.77 o                         
   8   2   8       2109.32       2670.35        85.46 o                         
   9   2   8        298.41        322.24        50.82 o                         
  10   2   8        959.77        928.64        73.67 o                         
  11   2   8        348.74        320.27        61.53 o                         
  12   2   8      11245.81      10527.37       249.07 o                         
  13   2   8        394.34        350.38        68.54 o                         
  14   2   8       7152.20       7265.23       191.31 o                         
  15   2   8        652.19        544.43       135.41 o                         
  16   2   8        469.94        449.18        80.12 o                         
  17   2   8         12.74        -79.12        88.35 o                         
  18   2   8        403.34        449.10       102.47 o                         
  19   2   8        310.50        190.80       114.73 o                         
  20   2   8       2271.34       2663.42       183.19 o                         
  21   2   8       1010.75       1104.04       132.08 o                         
   1   3   8      10016.59       9974.83       140.13 o                         
   2   3   8      15871.79      16818.43       214.92 o                         
   3   3   8       3808.08       3915.80        81.16 o                         
   4   3   8      17287.41      18552.38       294.45 o                         
   5   3   8        334.86        233.02        35.11 o                         
   6   3   8      10806.55      11743.44       195.98 o                         
   7   3   8        503.84        419.79        43.80 o                         
   8   3   8      11228.79      12768.49       208.15 o                         
   9   3   8       1196.12       1244.03        70.71 o                         
  10   3   8         37.38         13.67        52.63 o                         
  11   3   8        393.46        393.45        65.04 o                         
  12   3   8        116.79         67.43        57.07 o                         
  13   3   8        110.86         72.83        65.31 o                         
  14   3   8        279.98        248.91        74.51 o                         
  15   3   8         73.57          1.03        73.67 o                         
  16   3   8        404.07        312.63       134.89 o                         
  17   3   8        144.89        136.46        92.27 o                         
  18   3   8       2205.96       2123.65       153.37 o                         
  19   3   8        690.10        732.22       147.20 o                         
  20   3   8        538.24        374.16       112.37 o                         
  21   3   8        170.87        254.58       115.71 o                         
   0   4   8        185.26        219.69        36.43 o                         
   1   4   8        125.43         96.04        24.06 o                         
   2   4   8       6904.09       6852.47       109.72 o                         
   3   4   8        510.91        355.98        39.33 o                         
   4   4   8       7706.59       7572.82       138.91 o                         
   5   4   8       1901.82       2117.17        85.43 o                         
   6   4   8      16824.63      17099.58       291.87 o                         
   7   4   8         88.79         80.55        40.24 o                         
   8   4   8      11809.88      11594.55       211.09 o                         
   9   4   8        125.02        106.65        48.51 o                         
  10   4   8      10033.88      10126.81       203.19 o                         
  11   4   8       1882.16       1784.09        95.61 o                         
  12   4   8       1273.12       1225.70        94.42 o                         
  13   4   8       1032.89       1205.46        96.83 o                         
  14   4   8         16.41         28.30        70.12 o                         
  15   4   8        432.23        238.61        82.35 o                         
  16   4   8       1107.47       1423.35       150.80 o                         
  17   4   8         85.42        279.22        98.07 o                         
  18   4   8        950.83       1089.62       135.25 o                         
  19   4   8        383.82        541.54       106.32 o                         
  20   4   8        186.59         28.79       104.84 o                         
  21   4   8        231.50        446.52       106.51 o                         
   1   5   8         76.90         96.43        31.48 o                         
   2   5   8      42985.99      43556.15       432.01 o                         
   3   5   8        861.43       1098.90        43.95 o                         
   4   5   8        213.54        416.19        44.30 o                         
   5   5   8         34.94        -12.39        37.96 o                         
   6   5   8       8787.68       8136.33       165.73 o                         
   7   5   8       3163.44       3353.68       134.85 o                         
   8   5   8       2496.43       2673.73        88.37 o                         
   9   5   8        826.65        665.34        65.42 o                         
  10   5   8      14547.45      14909.18       238.57 o                         
  11   5   8        151.07          7.67        48.71 o                         
  12   5   8       4507.57       4145.41       126.09 o                         
  13   5   8       1920.23       1822.46       103.11 o                         
  14   5   8       4126.04       4476.19       170.08 o                         
  15   5   8       2955.96       3203.39       160.86 o                         
  16   5   8       1178.06       1196.09       126.71 o                         
  17   5   8        253.21        190.16        89.25 o                         
  18   5   8       2677.45       3172.86       154.69 o                         
  19   5   8        380.05        559.89       109.39 o                         
  20   5   8       2884.85       2833.67       213.57 o                         
  21   5   8         45.49        125.51       120.86 o                         
   0   6   8        203.80        230.32        48.71 o                         
   1   6   8       2626.83       2348.41        79.60 o                         
   2   6   8        911.43        737.08        45.64 o                         
   3   6   8      14107.49      14302.80       182.68 o                         
   4   6   8     167914.89     166656.17      1721.65 o                         
   5   6   8        860.42        768.00        51.07 o                         
   6   6   8      31391.81      29873.42       393.37 o                         
   7   6   8       1179.90       1237.96        93.46 o                         
   8   6   8          1.28         36.83        45.34 o                         
   9   6   8       2490.06       2717.59       128.66 o                         
  10   6   8       4362.99       4577.81       137.81 o                         
  11   6   8        908.96        876.29        71.47 o                         
  12   6   8      77537.39      75693.59       923.08 o                         
  13   6   8       3178.86       3188.36       124.24 o                         
  14   6   8      30552.93      30253.09       460.62 o                         
  15   6   8       1647.49       1574.30       136.59 o                         
  16   6   8       1402.97       1343.78       137.02 o                         
  17   6   8        447.21        358.45       112.46 o                         
  18   6   8         26.63        -23.34        79.18 o                         
  19   6   8       1463.70       1725.18       132.11 o                         
  20   6   8       8818.53       8967.96       269.77 o                         
   1   7   8        157.35        138.36        38.61 o                         
   2   7   8       1142.99        725.47        50.06 o                         
   3   7   8        982.97       1346.80        61.09 o                         
   4   7   8         57.55        130.45        40.62 o                         
   5   7   8       3014.47       2778.71       102.61 o                         
   6   7   8      17835.91      17373.29       260.98 o                         
   7   7   8       1248.12       1390.26        79.96 o                         
   8   7   8       6844.98       6702.68       164.01 o                         
   9   7   8       3229.26       3483.42       123.84 o                         
  10   7   8       6682.35       6098.04       155.92 o                         
  11   7   8       3862.50       3861.34       168.61 o                         
  12   7   8       6883.80       7040.19       185.15 o                         
  13   7   8         23.38         23.35        65.44 o                         
  14   7   8       3260.30       3375.70       150.60 o                         
  15   7   8       1421.53       1363.88       116.54 o                         
  16   7   8       2316.17       2078.38       167.63 o                         
  17   7   8        574.09        717.04       127.59 o                         
  18   7   8       3926.71       3977.76       229.78 o                         
  19   7   8        344.58        423.34        99.71 o                         
  20   7   8       2744.35       3307.27       220.35 o                         
   0   8   8      53638.87      51170.12       699.15 o                         
   1   8   8       2779.89       2618.58        84.71 o                         
   2   8   8      17890.78      18700.87       237.70 o                         
   3   8   8        701.13        706.18        57.64 o                         
   4   8   8       2984.83       3076.71        94.53 o                         
   5   8   8       4025.39       4019.82       105.06 o                         
   6   8   8       1842.61       1894.46        91.54 o                         
   7   8   8        500.01        573.48        65.85 o                         
   8   8   8      42464.61      41463.67       569.64 o                         
   9   8   8        270.39        283.35        63.98 o                         
  10   8   8      23975.54      23497.89       354.16 o                         
  11   8   8       7545.09       7511.20       178.17 o                         
  12   8   8        814.14        818.91        84.56 o                         
  13   8   8       1945.59       2006.94       131.52 o                         
  14   8   8        204.61        117.14        66.26 o                         
  15   8   8        252.89        231.73       129.58 o                         
  16   8   8      11492.80      11981.83       297.95 o                         
  17   8   8         33.58         70.77       105.25 o                         
  18   8   8       7654.89       7531.00       261.27 o                         
  19   8   8        699.07        597.58       148.05 o                         
   1   9   8       8657.27       8896.68       149.97 o                         
   2   9   8       4522.06       4105.19       106.14 o                         
   3   9   8        552.63        607.26        60.92 o                         
   4   9   8        135.77         54.46        51.99 o                         
   5   9   8         13.88         24.93        48.22 o                         
   6   9   8      16542.09      16859.28       244.17 o                         
   7   9   8       1723.98       1901.04        95.79 o                         
   8   9   8       1103.28       1270.18        89.45 o                         
   9   9   8         17.86        -58.55        58.55 o                         
  10   9   8       5741.94       5433.40       158.36 o                         
  11   9   8       1263.65       1223.62        94.41 o                         
  12   9   8       1938.37       2003.79       131.46 o                         
  13   9   8       5139.11       4776.58       164.07 o                         
  14   9   8       3426.37       3294.60       191.81 o                         
  15   9   8        177.58        232.18        91.10 o                         
  16   9   8       2997.70       3224.81       158.26 o                         
  17   9   8        223.82        548.42       189.15 o                         
  18   9   8        216.92         96.03       101.59 o                         
  19   9   8        186.33        362.38       170.91 o                         
   0  10   8      16063.20      16823.87       324.08 o                         
   1  10   8       6304.47       6858.75       137.20 o                         
   2  10   8        814.14        773.66        64.02 o                         
   3  10   8        532.49        635.49        66.67 o                         
   4  10   8       1091.36       1269.43        86.00 o                         
   5  10   8       1128.33       1247.56        86.26 o                         
   6  10   8       5824.80       6120.42       142.87 o                         
   7  10   8         22.58         37.31        59.64 o                         
   8  10   8       1799.79       1760.14       102.07 o                         
   9  10   8        598.59        790.64        89.43 o                         
  10  10   8       3889.03       3905.40       150.49 o                         
  11  10   8       1482.60       1747.44       131.25 o                         
  12  10   8       2403.29       2472.19       150.56 o                         
  13  10   8        715.59        616.08        84.88 o                         
  14  10   8       2989.60       3146.37       158.14 o                         
  15  10   8       2434.34       2395.51       141.25 o                         
  16  10   8       2021.50       1922.08       135.36 o                         
  17  10   8        978.36        956.04       130.87 o                         
  18  10   8        247.47        579.58       202.18 o                         
   1  11   8       5088.99       5402.41       128.31 o                         
   2  11   8       2086.64       2234.36       107.59 o                         
   3  11   8       1547.02       1397.10        86.66 o                         
   4  11   8        798.51        868.89        75.36 o                         
   5  11   8          5.34         52.68        58.91 o                         
   6  11   8      13899.85      14368.70       236.26 o                         
   7  11   8        127.49        190.72        68.74 o                         
   8  11   8        320.98        371.05        77.97 o                         
   9  11   8        623.28        646.23        90.11 o                         
  10  11   8        586.54        588.10        91.99 o                         
  11  11   8       1050.36       1091.79       108.28 o                         
  12  11   8        647.83        878.06       109.36 o                         
  13  11   8        239.58        121.04        86.21 o                         
  14  11   8       3698.22       3565.88       176.63 o                         
  15  11   8        121.15        194.70       105.32 o                         
  16  11   8        521.86        588.34        94.56 o                         
  17  11   8          6.25        229.79       188.54 o                         
   0  12   8      45308.71      44516.08       750.34 o                         
   1  12   8       1272.10       1361.13        83.42 o                         
   2  12   8      15851.06      15622.75       234.68 o                         
   3  12   8         98.93         12.98        62.06 o                         
   4  12   8        504.47        447.22        74.54 o                         
   5  12   8       5634.81       5545.26       161.98 o                         
   6  12   8      12425.22      12384.61       230.49 o                         
   7  12   8       1126.63       1246.92       100.02 o                         
   8  12   8      40040.86      38231.29       546.84 o                         
   9  12   8        512.19        352.70        69.09 o                         
  10  12   8      18177.50      17825.09       341.78 o                         
  11  12   8       4138.36       3799.91       190.02 o                         
  12  12   8       1046.48       1148.47       116.73 o                         
  13  12   8       1064.41       1380.16       112.54 o                         
  14  12   8        617.27        675.35       101.76 o                         
  15  12   8        632.74        514.11        96.95 o                         
  16  12   8      11682.20      11924.19       340.68 o                         
  17  12   8        143.64        220.18       132.37 o                         
   1  13   8       6427.01       6187.58       166.86 o                         
   2  13   8       3049.93       3410.77       129.51 o                         
   3  13   8        272.03        309.42        83.54 o                         
   4  13   8       1288.37       1365.39       101.62 o                         
   5  13   8        142.36        138.91        71.78 o                         
   6  13   8      11804.66      11506.66       266.06 o                         
   7  13   8        394.98        319.79        89.19 o                         
   8  13   8        732.01        605.02       122.99 o                         
   9  13   8          4.56         93.99       104.10 o                         
  10  13   8       6662.19       6879.34       227.34 o                         
  11  13   8          7.49         24.29        78.52 o                         
  12  13   8       2614.36       3002.01       149.44 o                         
  13  13   8       1471.09       1677.60       133.78 o                         
  14  13   8       3628.70       3793.06       231.38 o                         
  15  13   8       5725.65       5290.79       232.21 o                         
  16  13   8       2765.77       2763.49       169.01 o                         
   0  14   8       3156.01       3350.67       224.84 o                         
   1  14   8       8195.14       7726.17       204.88 o                         
   2  14   8       5157.68       5646.22       182.57 o                         
   3  14   8       1005.66       1198.99       117.17 o                         
   4  14   8      27172.00      27830.63       523.98 o                         
   5  14   8         94.43         30.44        91.08 o                         
   6  14   8       3344.17       3709.88       195.10 o                         
   7  14   8       1362.56       1429.07       126.90 o                         
   8  14   8       1067.29       1291.61       134.32 o                         
   9  14   8       2034.46       1962.92       129.35 o                         
  10  14   8          3.89        -41.06        81.01 o                         
  11  14   8        439.79        463.87        98.16 o                         
  12  14   8      24711.42      23562.71       433.95 o                         
  13  14   8        112.68        251.90       124.62 o                         
  14  14   8       9811.00       9654.62       294.18 o                         
   1  15   8        428.07        398.28        83.53 o                         
   2  15   8      10589.41      10949.52       268.17 o                         
   3  15   8       2039.71       1909.51       125.50 o                         
   4  15   8        132.88         95.17        82.26 o                         
   5  15   8       1637.82       1840.16       130.68 o                         
   6  15   8       6443.66       6756.00       201.14 o                         
   7  15   8         26.47         70.17        85.24 o                         
   8  15   8          5.70        -93.19        93.19 o                         
   9  15   8        109.30          1.64       102.34 o                         
  10  15   8       8157.77       7397.95       238.09 o                         
  11  15   8        243.51        280.67       113.45 o                         
  12  15   8       5390.13       5331.13       324.37 o                         
  13  15   8        587.62        370.90       109.92 o                         
   0  16   8         18.46       -107.50       144.45 o                         
   1  16   8         29.77        -35.00        79.48 o                         
   2  16   8       3261.44       3297.42       159.83 o                         
   3  16   8         87.16        146.48        80.12 o                         
   4  16   8       4604.93       4745.31       180.88 o                         
   5  16   8         17.91        170.73        99.03 o                         
   6  16   8       1742.27       1587.77       156.61 o                         
   7  16   8        657.09        573.22       135.12 o                         
   8  16   8          4.65         12.98       121.58 o                         
   9  16   8        100.17        296.56       138.88 o                         
  10  16   8       1026.10       1171.28       195.27 o                         
  11  16   8       1189.01       1380.26       203.33 o                         
  12  16   8       4311.21       4852.69       423.07 o                         
   1  17   8        316.62        284.54       102.80 o                         
   2  17   8       2088.91       2175.53       176.45 o                         
   3  17   8         77.05        114.46       105.31 o                         
   4  17   8       2603.96       2859.64       173.59 o                         
   5  17   8        245.79        256.86       105.22 o                         
   6  17   8        207.94        385.11       111.03 o                         
   7  17   8        488.26        544.16       136.13 o                         
   8  17   8        109.28        231.32       137.24 o                         
   9  17   8        852.93       1036.39       158.74 o                         
  10  17   8        851.93        564.86       150.64 o                         
   0  18   8       5531.52       5975.33       424.80 o                         
   1  18   8        291.51        468.95       144.11 o                         
   2  18   8       7337.84       7699.98       359.33 o                         
   3  18   8        392.91        396.22       133.22 o                         
   4  18   8      12190.31      12070.95       420.35 o                         
   5  18   8         92.36        -47.12       108.94 o                         
   6  18   8       7520.07       7539.92       369.01 o                         
   7  18   8        124.14        276.31       134.40 o                         
   1  19   8        430.62        623.05       185.15 o                         
   2  19   8       6501.23       6459.98       302.83 o                         
   1   1   9       3862.37       4027.37       107.80 o                         
   2   1   9       3754.16       4073.06       120.79 o                         
   3   1   9      20576.86      21198.68       399.80 o                         
   4   1   9       1061.15       1240.12        88.57 o                         
   5   1   9       2814.78       2587.25       121.78 o                         
   6   1   9      31591.46      33184.44       546.88 o                         
   7   1   9       1207.89       1167.26        57.48 o                         
   8   1   9          4.50        -20.06        33.81 o                         
   9   1   9       4889.92       5011.67       140.83 o                         
  10   1   9       2120.64       2159.54       118.04 o                         
  11   1   9       1291.67       1410.00        96.32 o                         
  12   1   9        179.49        148.97        59.84 o                         
  13   1   9       2579.49       2471.30       122.33 o                         
  14   1   9        617.28        590.46        88.38 o                         
  15   1   9      13700.47      13311.13       302.98 o                         
  16   1   9        151.43        118.79        77.85 o                         
  17   1   9        800.11        512.27       107.02 o                         
  18   1   9        941.18       1093.18       120.20 o                         
  19   1   9        615.63        655.98       147.03 o                         
  20   1   9       3141.73       3441.97       196.57 o                         
  21   1   9         17.39        -17.64        98.32 o                         
   0   2   9      10651.65      11126.00       286.64 o                         
   1   2   9      60358.88      59107.20       910.43 o                         
   2   2   9        557.06        597.48        49.36 o                         
   3   2   9      25414.09      25518.54       393.14 o                         
   4   2   9       4000.53       3481.28       113.11 o                         
   5   2   9      13329.65      13308.00       236.46 o                         
   6   2   9         74.78         35.30        40.74 o                         
   7   2   9      25821.44      24932.25       409.30 o                         
   8   2   9       7018.11       6788.86       122.56 o                         
   9   2   9      34868.18      32775.92       462.14 o                         
  10   2   9          0.76        -41.54        43.27 o                         
  11   2   9       9805.43       9736.12       274.63 o                         
  12   2   9       5627.99       5820.94       208.90 o                         
  13   2   9         90.01        207.99        72.35 o                         
  14   2   9       9793.18       9638.60       219.97 o                         
  15   2   9      10334.88      10575.36       350.14 o                         
  16   2   9         45.12          1.45        71.85 o                         
  17   2   9      12228.97      12383.98       321.61 o                         
  18   2   9        444.45        407.14       101.41 o                         
  19   2   9       5703.51       5365.88       218.88 o                         
  20   2   9        288.88        333.29       107.20 o                         
  21   2   9        718.71        657.71       117.62 o                         
   1   3   9      10291.51      10011.75       141.89 o                         
   2   3   9      17626.22      17686.02       227.33 o                         
   3   3   9        878.37        909.23        47.05 o                         
   4   3   9       1660.40       2136.88        84.82 o                         
   5   3   9      43823.17      44146.34       614.14 o                         
   6   3   9      21591.34      22839.40       358.83 o                         
   7   3   9      11510.04      10650.75       186.07 o                         
   8   3   9        319.05        601.19        50.80 o                         
   9   3   9        313.19        313.10        39.09 o                         
  10   3   9       6703.54       6906.31       188.75 o                         
  11   3   9      12692.47      12289.12       233.42 o                         
  12   3   9       1348.34       1765.61       117.58 o                         
  13   3   9        972.62       1003.31        89.36 o                         
  14   3   9       4747.77       5088.84       222.11 o                         
  15   3   9       7546.94       7147.56       200.03 o                         
  16   3   9       1900.68       1977.80       140.94 o                         
  17   3   9         39.12         21.08        90.83 o                         
  18   3   9       3434.01       3497.82       172.29 o                         
  19   3   9       2643.80       2940.19       165.53 o                         
  20   3   9       4388.50       5262.50       271.22 o                         
  21   3   9        137.98         97.88       109.75 o                         
   0   4   9       4457.93       4329.32        99.54 o                         
   1   4   9       7571.42       7238.62       103.84 o                         
   2   4   9      11521.31      12191.96       170.77 o                         
   3   4   9      85531.05      83911.37      1002.90 o                         
   4   4   9        529.37        631.58        46.25 o                         
   5   4   9     106491.44     108922.09      1295.03 o                         
   6   4   9      16150.15      17732.95       275.88 o                         
   7   4   9       4348.79       4210.57       110.92 o                         
   8   4   9      11820.45      11491.20       211.80 o                         
   9   4   9        279.83        314.22        50.19 o                         
  10   4   9       4528.21       4888.20       134.33 o                         
  11   4   9      22220.18      21931.98       338.86 o                         
  12   4   9       2055.35       2165.47       122.36 o                         
  13   4   9      54200.81      53559.98       718.15 o                         
  14   4   9         30.05        162.54        60.98 o                         
  15   4   9       4790.00       4825.27       203.41 o                         
  16   4   9       7477.25       7484.75       221.22 o                         
  17   4   9         11.08        -27.93        72.76 o                         
  18   4   9       6837.60       6941.69       202.33 o                         
  19   4   9       1990.37       2040.45       135.33 o                         
  20   4   9       2536.38       3135.37       261.85 o                         
  21   4   9      13350.42      12911.04       321.96 o                         
   1   5   9        116.11        226.60        30.81 o                         
   2   5   9      13220.25      13126.47       160.29 o                         
   3   5   9       6211.15       6200.00       112.46 o                         
   4   5   9       3154.58       3189.39        96.86 o                         
   5   5   9       2840.60       3170.29       123.88 o                         
   6   5   9       1693.62       1374.60        75.92 o                         
   7   5   9       9844.80      10527.55       211.14 o                         
   8   5   9        304.06        514.22        78.30 o                         
   9   5   9      12498.06      12778.54       264.38 o                         
  10   5   9       1778.49       1868.55        94.75 o                         
  11   5   9      13316.01      12903.94       238.95 o                         
  12   5   9       8190.79       7297.23       176.07 o                         
  13   5   9       1136.59        885.21        91.26 o                         
  14   5   9        125.05        182.64        80.10 o                         
  15   5   9       2025.25       2057.47       143.29 o                         
  16   5   9         30.13         27.95        87.14 o                         
  17   5   9          7.38        -25.96        70.04 o                         
  18   5   9       3832.31       3971.23       168.85 o                         
  19   5   9       3813.59       4061.37       190.04 o                         
  20   5   9        335.73        243.00       101.43 o                         
  21   5   9         52.96        107.44        99.91 o                         
   0   6   9       7708.64       7870.77       157.80 o                         
   1   6   9      14983.25      17672.09       212.64 o                         
   2   6   9         10.71          7.30        35.74 o                         
   3   6   9       1504.47       1710.59        57.27 o                         
   4   6   9       1190.58       1135.14        46.10 o                         
   5   6   9       3041.33       3479.05        96.46 o                         
   6   6   9          1.23        -46.22        46.22 o                         
   7   6   9       3043.20       2833.08       109.47 o                         
   8   6   9       5731.27       5517.43       149.52 o                         
   9   6   9       4425.49       4241.94       135.74 o                         
  10   6   9       1042.83       1068.43        66.46 o                         
  11   6   9        231.95        129.89        62.94 o                         
  12   6   9        261.95        879.49        83.67 o                         
  13   6   9       1545.86       1689.76       107.82 o                         
  14   6   9       2434.07       2329.47       142.15 o                         
  15   6   9       1634.92       1236.96       184.73 o                         
  16   6   9        552.37        280.39       100.64 o                         
  17   6   9        371.18        424.71       112.00 o                         
  18   6   9       2494.52       2725.35       185.12 o                         
  19   6   9          1.86          7.08        83.03 o                         
  20   6   9        474.15        470.27       124.67 o                         
   1   7   9       9227.76       9713.17       145.32 o                         
   2   7   9          8.97         34.48        36.25 o                         
   3   7   9         25.15        -15.00        34.93 o                         
   4   7   9        126.88        125.73        38.37 o                         
   5   7   9         14.22         97.76        39.35 o                         
   6   7   9        510.51        483.71        63.09 o                         
   7   7   9        408.55        441.11        56.76 o                         
   8   7   9        474.22        515.82        59.03 o                         
   9   7   9        120.69         46.54        61.61 o                         
  10   7   9       1260.82       1352.07       102.79 o                         
  11   7   9        239.78        231.99        71.43 o                         
  12   7   9        383.84        509.67        72.78 o                         
  13   7   9       3889.00       3429.24       132.61 o                         
  14   7   9         71.00         30.30        75.73 o                         
  15   7   9        596.46        552.61       112.75 o                         
  16   7   9        296.50         76.88        95.71 o                         
  17   7   9        920.94        728.93       119.04 o                         
  18   7   9         82.20        234.80        81.90 o                         
  19   7   9       1258.41       1295.30       125.96 o                         
  20   7   9        122.72        126.82       116.77 o                         
   0   8   9       7592.90       6563.26       168.26 o                         
   1   8   9       3097.80       3042.22        87.62 o                         
   2   8   9        442.31        267.22        45.44 o                         
   3   8   9      24707.04      25026.12       297.36 o                         
   4   8   9        797.14        797.73        54.66 o                         
   5   8   9      40584.41      39182.07       468.76 o                         
   6   8   9         22.32         -0.30        45.05 o                         
   7   8   9      13345.24      12965.08       224.20 o                         
   8   8   9        664.66        628.47        73.37 o                         
   9   8   9       2707.27       2663.39       111.26 o                         
  10   8   9        601.28        534.87        86.14 o                         
  11   8   9       7356.40       7633.71       175.07 o                         
  12   8   9       1219.25       1205.36       116.92 o                         
  13   8   9       5665.12       5333.37       178.67 o                         
  14   8   9         72.93         -4.48        64.52 o                         
  15   8   9      11131.38      10722.98       303.74 o                         
  16   8   9       1904.23       2296.46       165.18 o                         
  17   8   9       1522.76       1604.18       148.20 o                         
  18   8   9       1972.01       2128.64       164.75 o                         
  19   8   9       3985.66       3814.69       272.65 o                         
   1   9   9        747.06        551.08        56.20 o                         
   2   9   9      15877.06      15709.49       220.16 o                         
   3   9   9      12145.24      12322.06       194.18 o                         
   4   9   9         20.54         32.77        46.00 o                         
   5   9   9       1068.95       1120.56        72.07 o                         
   6   9   9       4710.93       4542.61       119.32 o                         
   7   9   9       6648.22       6459.97       212.31 o                         
   8   9   9       1418.63       1530.17        92.64 o                         
   9   9   9        414.56        639.89        77.15 o                         
  10   9   9        623.75        684.27        80.49 o                         
  11   9   9         88.46          9.30        63.05 o                         
  12   9   9       2114.46       2003.54       145.74 o                         
  13   9   9        751.00        887.55        85.94 o                         
  14   9   9        199.51        267.45        74.77 o                         
  15   9   9       3029.98       2999.01       171.44 o                         
  16   9   9        260.79        513.58       178.58 o                         
  17   9   9        191.43        167.91       103.24 o                         
  18   9   9       2759.33       3021.86       201.82 o                         
  19   9   9       4100.06       4953.91       442.82 o                         
   0  10   9       5587.48       5753.60       175.01 o                         
   1  10   9      77495.20      75908.39       764.46 o                         
   2  10   9       4368.37       4280.80       113.71 o                         
   3  10   9       5292.86       5527.11       128.98 o                         
   4  10   9      18384.87      18553.60       253.24 o                         
   5  10   9        285.59        316.75        60.26 o                         
   6  10   9      10131.20      10176.80       211.40 o                         
   7  10   9      17020.80      17332.23       271.11 o                         
   8  10   9       2564.21       2652.05       118.89 o                         
   9  10   9      38267.93      37622.36       546.87 o                         
  10  10   9         32.34         76.68        71.01 o                         
  11  10   9       2844.77       2857.56       131.41 o                         
  12  10   9       6693.87       6608.75       193.34 o                         
  13  10   9         73.54        145.88        74.85 o                         
  14  10   9      10253.80      10199.01       266.41 o                         
  15  10   9       9517.80       9145.81       296.91 o                         
  16  10   9         39.91         88.49        90.50 o                         
  17  10   9      11010.92      11720.76       311.48 o                         
  18  10   9         20.64        151.21       124.04 o                         
   1  11   9       2936.08       3038.17       103.52 o                         
   2  11   9      11106.72      11144.38       195.67 o                         
   3  11   9      18338.76      19009.78       265.06 o                         
   4  11   9        675.89        661.61        74.77 o                         
   5  11   9       6651.38       6686.90       160.94 o                         
   6  11   9      10767.88      10359.01       194.76 o                         
   7  11   9       3832.21       4131.20       130.91 o                         
   8  11   9       3044.17       2989.58       140.65 o                         
   9  11   9         10.50         91.61        73.07 o                         
  10  11   9       3757.55       3967.76       204.91 o                         
  11  11   9       3014.53       2904.64       146.48 o                         
  12  11   9         23.83         -9.41        79.24 o                         
  13  11   9       2469.92       2426.20       133.66 o                         
  14  11   9       3504.61       3392.69       151.07 o                         
  15  11   9      12670.98      12208.53       295.48 o                         
  16  11   9       1058.76       1360.28       135.64 o                         
  17  11   9        772.42        535.36       262.38 o                         
   0  12   9      20053.47      20823.08       423.38 o                         
   1  12   9       2452.01       2491.21       106.62 o                         
   2  12   9       8529.07       8005.82       169.14 o                         
   3  12   9       3239.10       3225.04       117.66 o                         
   4  12   9       1590.39       1510.56        89.29 o                         
   5  12   9       2038.13       1889.45       104.48 o                         
   6  12   9        564.22        540.65        78.99 o                         
   7  12   9         24.24        111.38        66.36 o                         
   8  12   9       2523.81       2415.31       131.43 o                         
   9  12   9       1263.17       1234.80       117.59 o                         
  10  12   9        623.90        688.13       113.55 o                         
  11  12   9         62.35         29.90        83.28 o                         
  12  12   9        760.15        698.61        98.80 o                         
  13  12   9       6463.67       6215.50       191.05 o                         
  14  12   9       2092.36       2001.92       124.35 o                         
  15  12   9       5143.46       4954.43       252.85 o                         
  16  12   9         15.09        231.80       193.92 o                         
   1  13   9         12.03         69.86        70.64 o                         
   2  13   9       2427.81       2468.79       117.80 o                         
   3  13   9       1553.73       1582.43        99.22 o                         
   4  13   9          2.34        -10.24        66.04 o                         
   5  13   9         51.39         93.96        60.96 o                         
   6  13   9       1752.26       2081.25       135.38 o                         
   7  13   9        310.09        387.06        90.82 o                         
   8  13   9        448.92        345.08        89.55 o                         
   9  13   9        153.97        144.32        95.21 o                         
  10  13   9        118.93         49.92        72.10 o                         
  11  13   9       4382.86       4230.83       176.61 o                         
  12  13   9        128.85        127.41        80.89 o                         
  13  13   9         63.00        130.64        83.59 o                         
  14  13   9        314.53        409.85        95.76 o                         
  15  13   9        635.08        972.90       162.88 o                         
   0  14   9         69.85        116.25       119.61 o                         
   1  14   9      14779.29      14327.55       280.38 o                         
   2  14   9       2228.49       2376.81       131.98 o                         
   3  14   9       2845.10       3347.87       167.13 o                         
   4  14   9       3731.34       3760.44       160.12 o                         
   5  14   9       4950.99       5284.99       260.40 o                         
   6  14   9       3665.72       3472.99       172.86 o                         
   7  14   9       9935.61      10102.71       235.13 o                         
   8  14   9        164.50        209.27        89.16 o                         
   9  14   9       5693.06       6162.33       193.70 o                         
  10  14   9        650.94        727.64       129.21 o                         
  11  14   9       5130.63       5208.44       192.11 o                         
  12  14   9       2676.49       2730.01       164.75 o                         
  13  14   9       2170.07       2277.94       160.20 o                         
  14  14   9       1847.47       1553.73       151.39 o                         
   1  15   9       3640.26       3377.96       188.10 o                         
   2  15   9       2741.36       2924.99       176.29 o                         
   3  15   9       2495.61       2633.68       145.92 o                         
   4  15   9         14.18          6.35        75.13 o                         
   5  15   9       3090.12       3161.78       150.92 o                         
   6  15   9       1240.46       1445.15       109.58 o                         
   7  15   9         47.71        152.30        86.82 o                         
   8  15   9       1394.76       1543.34       125.59 o                         
   9  15   9        930.05        950.84       121.45 o                         
  10  15   9       1248.03       1092.41       128.75 o                         
  11  15   9       7627.41       8355.00       374.02 o                         
  12  15   9        108.02         78.75       144.19 o                         
  13  15   9       1281.83       1251.50       142.80 o                         
   0  16   9       5172.42       5309.02       240.14 o                         
   1  16   9        929.57        950.92       110.80 o                         
   2  16   9        430.75        608.74       100.71 o                         
   3  16   9      23674.80      22709.59       372.85 o                         
   4  16   9        848.94       1062.60       134.17 o                         
   5  16   9      14275.36      14155.29       310.98 o                         
   6  16   9         57.98         -2.57       100.46 o                         
   7  16   9       3373.11       3582.26       190.77 o                         
   8  16   9       8495.74       8766.32       387.00 o                         
   9  16   9          7.76         56.88       147.11 o                         
  10  16   9       1875.10       2181.96       221.83 o                         
  11  16   9        694.96        806.66       209.15 o                         
   1  17   9        645.93        513.11       109.68 o                         
   2  17   9      10506.50       9759.67       314.39 o                         
   3  17   9       2305.91       2614.63       173.30 o                         
   4  17   9        410.95        392.48       124.26 o                         
   5  17   9        845.35        791.32       124.72 o                         
   6  17   9       4279.06       4420.74       198.76 o                         
   7  17   9       1503.00       1362.51       147.85 o                         
   8  17   9       1582.26       1829.96       166.00 o                         
   9  17   9       1580.09       1825.51       180.60 o                         
   0  18   9         91.55        333.32       317.43 o                         
   1  18   9       1409.94       1701.16       187.79 o                         
   2  18   9        217.92         70.70       142.65 o                         
   3  18   9        302.71        390.35       128.95 o                         
   4  18   9       3844.05       4663.54       373.52 o                         
   5  18   9       2350.54       2562.36       180.71 o                         
   6  18   9       2472.62       2478.52       254.84 o                         
   7  18   9        557.18        816.00       160.94 o                         
   1  19   9        194.55        152.35       141.66 o                         
   0   0  10      25382.16      26281.33      1018.36 o                         
   1   0  10      31959.37      32841.47       722.32 o                         
   2   0  10       2581.20       2397.07       157.57 o                         
   3   0  10     133289.16     134791.25      2863.80 o                         
   4   0  10        690.33        654.65        70.08 o                         
   5   0  10     175019.20     174374.34      4262.22 o                         
   6   0  10      22261.92      23371.68       481.97 o                         
   7   0  10      35181.43      36264.84       939.75 o                         
   8   0  10        133.87        282.96        87.62 o                         
   9   0  10         10.96         17.63        55.82 o                         
  10   0  10       3782.17       3779.61       167.00 o                         
  11   0  10      20313.44      20123.79       483.81 o                         
  12   0  10       2934.95       2628.62       163.53 o                         
  13   0  10      16668.62      16579.50       478.84 o                         
  14   0  10       5980.07       5970.49       321.00 o                         
  15   0  10      11673.70      12074.23       393.99 o                         
  16   0  10      13810.57      13454.99       650.74 o                         
  17   0  10         20.36          7.35       113.34 o                         
  18   0  10       1046.75       1458.78       278.59 o                         
  19   0  10       2858.09       3051.51       229.08 o                         
  20   0  10        688.07        787.74       236.66 o                         
  21   0  10       8235.38       8201.10       376.89 o                         
   1   1  10      36119.98      36167.32       800.84 o                         
   2   1  10          9.45         31.98        42.87 o                         
   3   1  10      49030.35      49862.20      1066.53 o                         
   4   1  10       1565.65       1451.32        87.69 o                         
   5   1  10        196.62        234.14        51.71 o                         
   6   1  10        548.01        607.78        51.01 o                         
   7   1  10      11850.53      11781.26       224.04 o                         
   8   1  10      13524.75      14749.53       252.38 o                         
   9   1  10       5341.05       5173.88       128.23 o                         
  10   1  10       1742.49       1966.08       122.94 o                         
  11   1  10      15205.48      14817.34       285.32 o                         
  12   1  10        751.53        763.10        75.23 o                         
  13   1  10         15.50         18.45        60.72 o                         
  14   1  10       2644.32       2707.49       132.79 o                         
  15   1  10       8481.03       8382.08       229.24 o                         
  16   1  10        325.40        267.72        85.84 o                         
  17   1  10        612.19        836.77       143.50 o                         
  18   1  10        126.13         59.84        86.24 o                         
  19   1  10       9573.44       9521.00       254.88 o                         
  20   1  10        755.61        863.34       119.44 o                         
  21   1  10        468.29        541.29       112.17 o                         
   0   2  10         10.79         77.54        75.57 o                         
   1   2  10     126385.21     124906.90      1737.33 o                         
   2   2  10         66.50          8.53        38.10 o                         
   3   2  10        187.60        231.84        38.50 o                         
   4   2  10       2629.12       2859.17       118.74 o                         
   5   2  10       6429.23       6414.75       140.91 o                         
   6   2  10        578.10        419.72        51.09 o                         
   7   2  10      10261.76      10680.92       214.67 o                         
   8   2  10       3866.33       4095.58       127.91 o                         
   9   2  10      33322.20      33513.75       438.73 o                         
  10   2  10       2481.32       2446.29       102.67 o                         
  11   2  10       1861.27       1736.86        92.20 o                         
  12   2  10         17.17         35.59        51.65 o                         
  13   2  10        451.30        332.84        68.66 o                         
  14   2  10       1471.26       1643.97       111.40 o                         
  15   2  10       3474.29       3730.68       148.68 o                         
  16   2  10        752.12        758.11       103.53 o                         
  17   2  10      17185.02      16346.37       355.02 o                         
  18   2  10        302.37        299.40       107.65 o                         
  19   2  10       2163.94       2364.06       149.72 o                         
  20   2  10        670.55        793.09       185.81 o                         
  21   2  10         17.80        125.82        97.89 o                         
   1   3  10       1692.89       2084.15        58.50 o                         
   2   3  10       4089.28       3858.35        77.78 o                         
   3   3  10       2308.99       2309.03        80.12 o                         
   4   3  10       8777.91       8946.95       152.47 o                         
   5   3  10         34.93        -37.18        37.18 o                         
   6   3  10       2979.64       3565.61       109.38 o                         
   7   3  10       3417.10       3397.53       111.44 o                         
   8   3  10        920.30       1064.96        77.87 o                         
   9   3  10       3729.64       4084.30        92.14 o                         
  10   3  10         67.84         40.60        34.97 o                         
  11   3  10        468.64        325.17        48.63 o                         
  12   3  10       1131.40       1116.74        85.91 o                         
  13   3  10       3008.60       2963.66       124.72 o                         
  14   3  10       2040.95       1951.78       135.86 o                         
  15   3  10        806.12        794.60        88.24 o                         
  16   3  10        128.24        121.65        86.89 o                         
  17   3  10        160.71        139.99        83.97 o                         
  18   3  10        109.86        259.77        89.48 o                         
  19   3  10        541.89        483.56       129.85 o                         
  20   3  10       3505.78       4012.69       205.37 o                         
  21   3  10        290.16        499.67       115.52 o                         
   0   4  10       6499.24       7290.63       143.96 o                         
   1   4  10       2349.23       2400.02        63.57 o                         
   2   4  10        624.26        736.37        40.51 o                         
   3   4  10       9430.99       9121.57       145.32 o                         
   4   4  10       4977.63       4956.02       109.35 o                         
   5   4  10      23983.60      25774.96       350.27 o                         
   6   4  10       8181.35       8988.15       241.26 o                         
   7   4  10       5167.48       5132.32       121.72 o                         
   8   4  10        123.86        309.32        53.32 o                         
   9   4  10       1677.83       1658.27        79.17 o                         
  10   4  10       2153.81       2157.16       100.55 o                         
  11   4  10      12386.64      12473.57       207.71 o                         
  12   4  10        744.63        773.21        66.39 o                         
  13   4  10      19188.65      18208.56       301.42 o                         
  14   4  10        714.64        748.58        74.92 o                         
  15   4  10       3321.97       3482.35       140.48 o                         
  16   4  10        795.62        803.02        92.39 o                         
  17   4  10       1995.94       1820.69       116.19 o                         
  18   4  10         54.61         -3.91        71.58 o                         
  19   4  10        676.97        688.85        98.41 o                         
  20   4  10        380.12        431.26       171.65 o                         
  21   4  10       1282.86       1050.54       149.00 o                         
   1   5  10       3267.90       3262.39        65.14 o                         
   2   5  10        941.62        974.44        50.46 o                         
   3   5  10       5498.99       5229.58       107.05 o                         
   4   5  10         76.50         65.00        38.87 o                         
   5   5  10       3731.18       3717.75        98.59 o                         
   6   5  10      13472.23      15229.50       253.11 o                         
   7   5  10      32192.98      31786.34       461.92 o                         
   8   5  10         48.95         12.64        50.82 o                         
   9   5  10        177.34        180.03        65.75 o                         
  10   5  10       1155.22       1463.85        83.82 o                         
  11   5  10       4195.88       3919.49       144.51 o                         
  12   5  10       1325.75       1451.54        92.80 o                         
  13   5  10       1575.53       1625.81       118.52 o                         
  14   5  10       1824.89       1888.10       110.60 o                         
  15   5  10      10933.21      10389.46       243.40 o                         
  16   5  10        494.08        306.88        74.55 o                         
  17   5  10        267.18         73.10        74.59 o                         
  18   5  10        638.96        779.14        90.96 o                         
  19   5  10       1477.21       1807.90       128.89 o                         
  20   5  10       1148.71       1291.86       150.75 o                         
   0   6  10        182.59        183.81        50.70 o                         
   1   6  10      72737.34      70974.77       709.35 o                         
   2   6  10         67.91         71.25        29.31 o                         
   3   6  10       4912.75       4969.54       109.22 o                         
   4   6  10      13222.20      13325.47       193.74 o                         
   5   6  10       3761.23       4136.52       107.61 o                         
   6   6  10         85.02         93.31        44.43 o                         
   7   6  10      69409.44      66567.51       886.68 o                         
   8   6  10        905.93       1039.03        86.85 o                         
   9   6  10      77292.45      77373.71      1027.03 o                         
  10   6  10       2108.24       1899.55       118.76 o                         
  11   6  10      12288.01      12078.29       234.48 o                         
  12   6  10       6143.18       6161.89       248.09 o                         
  13   6  10       1235.96       1187.50        97.80 o                         
  14   6  10       3611.06       3103.47       154.56 o                         
  15   6  10       8898.52       8909.07       307.47 o                         
  16   6  10       1158.71       1379.73       103.73 o                         
  17   6  10      23015.37      22536.10       405.96 o                         
  18   6  10       2606.41       2472.63       137.47 o                         
  19   6  10       3745.89       3936.48       172.29 o                         
  20   6  10       4970.71       5002.22       279.66 o                         
   1   7  10      22261.89      23152.32       271.25 o                         
   2   7  10       2433.87       2974.96        78.98 o                         
   3   7  10      17812.56      17509.52       229.89 o                         
   4   7  10        189.78        216.16        34.17 o                         
   5   7  10       6816.96       6654.13       143.38 o                         
   6   7  10         21.47         34.24        57.71 o                         
   7   7  10      23442.10      24075.39       382.23 o                         
   8   7  10        191.47        253.89        62.84 o                         
   9   7  10        568.80        589.81        76.90 o                         
  10   7  10       1833.41       1720.06       162.27 o                         
  11   7  10      12925.21      13081.73       255.14 o                         
  12   7  10          0.38        -65.93        65.93 o                         
  13   7  10       2381.49       2436.56       140.11 o                         
  14   7  10         79.73        -68.44        68.44 o                         
  15   7  10      13461.33      13220.44       330.04 o                         
  16   7  10        206.45        291.32       120.15 o                         
  17   7  10        335.54        493.23        95.09 o                         
  18   7  10          4.09         72.37        75.58 o                         
  19   7  10       2122.66       2173.26       157.71 o                         
  20   7  10        214.88        271.60       193.36 o                         
   0   8  10        181.26        255.99        64.81 o                         
   1   8  10        677.97        692.16        53.44 o                         
   2   8  10       1305.50       1492.44        67.86 o                         
   3   8  10      19192.42      19209.83       242.44 o                         
   4   8  10        262.34        235.14        43.87 o                         
   5   8  10      44299.86      43589.39       498.20 o                         
   6   8  10       4651.93       4240.89       106.07 o                         
   7   8  10         14.65         14.50        37.01 o                         
   8   8  10         49.98         52.75        63.54 o                         
   9   8  10       4360.09       4375.78       179.00 o                         
  10   8  10       5380.84       5175.09       170.12 o                         
  11   8  10       5271.80       5725.34       183.23 o                         
  12   8  10       5542.15       5444.41       182.45 o                         
  13   8  10      10661.61      11300.64       293.38 o                         
  14   8  10        936.23        908.41       106.40 o                         
  15   8  10       2595.51       2483.58       146.56 o                         
  16   8  10        290.18        344.56       102.18 o                         
  17   8  10       3115.52       3443.41       208.62 o                         
  18   8  10        804.57        827.22       128.55 o                         
  19   8  10        144.78        188.21       105.77 o                         
   1   9  10       9988.51       9567.40       153.45 o                         
   2   9  10       4804.21       4867.34       115.15 o                         
   3   9  10         91.58         87.58        47.23 o                         
   4   9  10        110.62        315.12        50.14 o                         
   5   9  10        841.64       1052.26        80.19 o                         
   6   9  10         88.82         79.39        44.96 o                         
   7   9  10         38.15         19.80        45.10 o                         
   8   9  10        376.11        327.82        80.47 o                         
   9   9  10       1188.22       1066.76       103.23 o                         
  10   9  10       2730.43       2403.05       113.89 o                         
  11   9  10       1768.75       2066.58       124.43 o                         
  12   9  10        183.81         62.14        74.09 o                         
  13   9  10         62.30         75.18        76.62 o                         
  14   9  10        173.70        184.95        89.93 o                         
  15   9  10       1678.99       1647.13       136.17 o                         
  16   9  10        247.07        236.87        95.28 o                         
  17   9  10        843.17       1010.47       130.41 o                         
  18   9  10         71.38        124.37       119.19 o                         
  19   9  10       2106.06       2333.62       233.08 o                         
   0  10  10       1514.89       1599.20       109.35 o                         
   1  10  10       1386.33       1435.38        75.66 o                         
   2  10  10        261.53        136.76        52.07 o                         
   3  10  10       6499.46       6252.50       138.37 o                         
   4  10  10         87.88        128.53        50.42 o                         
   5  10  10      10020.60       9848.10       169.53 o                         
   6  10  10        891.42       1021.78        69.37 o                         
   7  10  10       3014.24       3175.40       111.16 o                         
   8  10  10       2419.43       2277.58       106.78 o                         
   9  10  10       2673.43       2968.49       127.92 o                         
  10  10  10       2267.61       1796.03       109.57 o                         
  11  10  10       2303.56       2296.87       145.11 o                         
  12  10  10       4920.06       4090.18       258.05 o                         
  13  10  10        304.32        401.87       109.18 o                         
  14  10  10        776.19        542.74       109.79 o                         
  15  10  10       3847.44       3476.69       174.26 o                         
  16  10  10         80.60         87.61        95.57 o                         
  17  10  10       1420.70       1740.28       299.44 o                         
  18  10  10         72.73         91.58       150.16 o                         
   1  11  10       1559.83       1576.61        81.75 o                         
   2  11  10         99.96        172.91        60.08 o                         
   3  11  10         54.55        -52.53        52.53 o                         
   4  11  10        172.86        178.61        64.01 o                         
   5  11  10        955.85       1037.25        75.43 o                         
   6  11  10       1720.09       1547.55        85.94 o                         
   7  11  10        685.85        773.81        80.31 o                         
   8  11  10         63.94          8.12        61.71 o                         
   9  11  10        107.12        119.89        72.42 o                         
  10  11  10        653.04        468.50        76.32 o                         
  11  11  10       5360.62       5322.33       200.46 o                         
  12  11  10        322.70        398.46       105.53 o                         
  13  11  10        524.60        256.35       157.83 o                         
  14  11  10        290.03        264.87       103.89 o                         
  15  11  10        215.80        130.05        94.46 o                         
  16  11  10         39.16         67.30       106.92 o                         
  17  11  10        753.79        511.11       143.86 o                         
   0  12  10       3337.45       2905.62       227.05 o                         
   1  12  10       3261.76       3142.39       116.09 o                         
   2  12  10         43.75         54.71        59.40 o                         
   3  12  10      19027.01      19124.74       274.07 o                         
   4  12  10       4457.52       4557.57       131.74 o                         
   5  12  10      45514.45      46484.49       534.11 o                         
   6  12  10        874.27        888.90        83.27 o                         
   7  12  10       3126.66       3482.22       142.60 o                         
   8  12  10       2084.30       2201.55       135.10 o                         
   9  12  10        138.12        142.57        89.54 o                         
  10  12  10       1140.10       1123.27       110.52 o                         
  11  12  10      18174.55      17559.67       392.06 o                         
  12  12  10       2972.75       2885.06       178.04 o                         
  13  12  10      29510.38      28494.72       501.17 o                         
  14  12  10       1661.02       1866.26       196.22 o                         
  15  12  10       6593.21       6581.56       286.83 o                         
  16  12  10       1476.64       1847.44       237.92 o                         
   1  13  10      15515.10      14868.43       278.43 o                         
   2  13  10         61.34         69.71        74.42 o                         
   3  13  10      11126.09      11188.89       220.46 o                         
   4  13  10        603.03        529.92        77.71 o                         
   5  13  10       1292.22       1283.97       107.75 o                         
   6  13  10        216.70        225.80        77.26 o                         
   7  13  10       4401.55       4833.84       156.87 o                         
   8  13  10        434.06        372.62        86.64 o                         
   9  13  10       2131.54       2208.31       142.67 o                         
  10  13  10          9.16        182.42        85.61 o                         
  11  13  10      12446.08      12372.20       250.02 o                         
  12  13  10         53.94        150.89        71.25 o                         
  13  13  10        638.28        566.55       122.38 o                         
  14  13  10         13.49       -115.42       115.42 o                         
  15  13  10      17721.54      17585.40       469.86 o                         
   0  14  10         75.35        165.18       171.13 o                         
   1  14  10       5567.72       5443.70       185.31 o                         
   2  14  10       4535.29       4024.14       176.16 o                         
   3  14  10        602.55        394.65        86.30 o                         
   4  14  10        349.88        412.63        88.32 o                         
   5  14  10       1677.16       1826.39       131.46 o                         
   6  14  10       1834.69       1929.63       113.88 o                         
   7  14  10      11531.22      11315.57       230.59 o                         
   8  14  10        106.18        -21.11        75.17 o                         
   9  14  10      11720.07      12193.61       236.59 o                         
  10  14  10        373.52        479.83        94.91 o                         
  11  14  10          7.82        -64.60        73.51 o                         
  12  14  10        158.45        178.73        72.70 o                         
  13  14  10       1293.02       1224.72       177.33 o                         
  14  14  10        531.15        461.34       161.39 o                         
   1  15  10       2567.19       2403.89       180.20 o                         
   2  15  10       2976.48       2876.80       167.46 o                         
   3  15  10       1201.54       1324.17       100.16 o                         
   4  15  10        485.65        688.15        95.88 o                         
   5  15  10       5862.46       5960.48       252.89 o                         
   6  15  10        757.54        892.96        94.32 o                         
   7  15  10       4034.48       4048.98       149.53 o                         
   8  15  10        112.76         19.45        86.12 o                         
   9  15  10        671.36        983.79       110.57 o                         
  10  15  10       1026.92       1428.16       166.35 o                         
  11  15  10       3627.80       3561.89       185.71 o                         
  12  15  10        603.44        656.81        90.07 o                         
  13  15  10         43.32          0.35       131.68 o                         
   0  16  10          1.31          8.82       113.74 o                         
   1  16  10       2089.03       2176.72       131.28 o                         
   2  16  10          8.27        -26.40        88.42 o                         
   3  16  10        221.75        404.03       101.26 o                         
   4  16  10        994.88        876.04       115.34 o                         
   5  16  10        277.11        243.89       144.88 o                         
   6  16  10        114.96        227.23       112.80 o                         
   7  16  10       6550.50       6730.70       246.62 o                         
   8  16  10        635.93        741.69       131.35 o                         
   9  16  10       3883.55       4093.13       240.80 o                         
  10  16  10         22.54        164.61        91.57 o                         
  11  16  10         31.32         55.36        98.41 o                         
   1  17  10         61.59        108.60       102.98 o                         
   2  17  10        206.66        144.83       117.26 o                         
   3  17  10         62.07         93.63       106.89 o                         
   4  17  10          6.85        153.13       102.72 o                         
   5  17  10        343.95        482.18       113.33 o                         
   6  17  10        610.04        603.04       122.63 o                         
   7  17  10        253.24        122.57       125.03 o                         
   8  17  10        131.27        317.58       123.71 o                         
   9  17  10        367.69        394.23       119.42 o                         
   0  18  10       1410.64       1418.98       261.15 o                         
   1  18  10       6801.76       7451.79       396.22 o                         
   2  18  10       1698.80       1503.29       227.74 o                         
   3  18  10       4329.75       4181.97       234.33 o                         
   4  18  10        310.49        285.40       127.15 o                         
   5  18  10        255.49        456.64       125.28 o                         
   6  18  10       2108.03       2018.31       207.62 o                         
   1   1  11        991.11       1013.50        64.28 o                         
   2   1  11         43.62         93.09        45.93 o                         
   3   1  11       5157.52       4920.16       145.29 o                         
   4   1  11       1731.66       1768.76        89.02 o                         
   5   1  11        133.36        239.64        58.78 o                         
   6   1  11         31.41         78.90        41.96 o                         
   7   1  11       6506.53       7138.80       158.41 o                         
   8   1  11        125.26         52.38        42.29 o                         
   9   1  11       7005.32       6892.34       149.10 o                         
  10   1  11       2683.59       2832.55       100.55 o                         
  11   1  11       2204.00       2084.34       103.48 o                         
  12   1  11        144.12         83.51        55.14 o                         
  13   1  11        568.59        524.27       105.69 o                         
  14   1  11        179.22        373.64        86.74 o                         
  15   1  11        326.34        454.70        87.80 o                         
  16   1  11        185.65         31.82       104.84 o                         
  17   1  11        207.44        174.26        83.40 o                         
  18   1  11       1702.95       1888.70       137.95 o                         
  19   1  11        203.02        219.16        90.74 o                         
  20   1  11       3984.36       3812.59       189.19 o                         
  21   1  11        105.81        123.39        96.62 o                         
   0   2  11       1558.79       1682.77       102.05 o                         
   1   2  11       2754.22       2692.94        59.15 o                         
   2   2  11      13687.93      13000.53       224.31 o                         
   3   2  11        453.11        390.36        49.34 o                         
   4   2  11      78415.72      73606.47      1054.47 o                         
   5   2  11       1824.08       1723.96        95.89 o                         
   6   2  11      29825.52      29152.51       647.41 o                         
   7   2  11      12081.67      12551.89       240.62 o                         
   8   2  11        294.89        237.54        52.67 o                         
   9   2  11      22406.35      21465.51       352.63 o                         
  10   2  11       5362.84       4785.68       175.32 o                         
  11   2  11       1718.01       1688.89        91.01 o                         
  12   2  11      25216.16      24458.88       407.60 o                         
  13   2  11         41.59         24.34        58.00 o                         
  14   2  11      20951.59      20489.62       383.13 o                         
  15   2  11       1380.40       1494.09       106.93 o                         
  16   2  11       3172.12       2959.64       153.64 o                         
  17   2  11       8955.13       8846.02       253.43 o                         
  18   2  11        412.21        393.42        90.47 o                         
  19   2  11       3401.58       3597.58       176.92 o                         
  20   2  11       8650.21       8976.13       327.98 o                         
  21   2  11         61.31        259.96       118.82 o                         
   1   3  11       1480.02       1409.29        49.89 o                         
   2   3  11      34083.15      33231.60       415.98 o                         
   3   3  11       9575.87      10078.23       209.66 o                         
   4   3  11       1903.70       1986.44        78.13 o                         
   5   3  11        540.48        451.79        48.15 o                         
   6   3  11      30399.75      29962.94       451.24 o                         
   7   3  11       1132.12        873.65        67.72 o                         
   8   3  11       7511.47       7986.84       183.48 o                         
   9   3  11       3878.08       3496.34       151.96 o                         
  10   3  11      23637.68      23978.92       447.41 o                         
  11   3  11       8664.44       8228.18       156.99 o                         
  12   3  11       2786.81       2878.96        97.45 o                         
  13   3  11        589.27        580.68        63.47 o                         
  14   3  11       4416.15       4897.06       181.61 o                         
  15   3  11       8183.37       7744.10       195.17 o                         
  16   3  11       5167.42       4973.82       162.35 o                         
  17   3  11         16.91        -36.50        59.51 o                         
  18   3  11       1060.65        944.66        89.38 o                         
  19   3  11       6846.52       6465.68       196.96 o                         
  20   3  11       1842.87       1954.75       153.68 o                         
  21   3  11        241.50        391.24        94.15 o                         
   0   4  11     107341.89     105249.04      1766.53 o                         
   1   4  11      15249.69      14774.92       197.96 o                         
   2   4  11       7054.48       6843.28       117.58 o                         
   3   4  11      19519.74      19912.97       281.21 o                         
   4   4  11       1421.51       1483.89        61.91 o                         
   5   4  11       5443.43       4484.08       144.13 o                         
   6   4  11       6468.17       5698.61       124.21 o                         
   7   4  11       5701.85       5921.64       217.33 o                         
   8   4  11      94817.76      93835.55      1286.01 o                         
   9   4  11       6846.00       6633.07       189.34 o                         
  10   4  11      30231.50      29354.00       407.54 o                         
  11   4  11         68.03        107.84        40.92 o                         
  12   4  11       2105.17       2196.71       111.86 o                         
  13   4  11      24621.76      22223.95       359.87 o                         
  14   4  11        768.21        782.32        74.49 o                         
  15   4  11       1121.04       1093.74        93.29 o                         
  16   4  11      27077.38      26335.72       557.47 o                         
  17   4  11       1868.60       1940.81       120.75 o                         
  18   4  11      14205.54      14144.15       281.61 o                         
  19   4  11         38.92        -49.96        86.06 o                         
  20   4  11       1059.67        904.38       104.48 o                         
  21   4  11       6774.60       5985.77       869.69 o                         
   1   5  11        154.91        186.35        37.16 o                         
   2   5  11       1913.84       1690.99        65.13 o                         
   3   5  11       7793.68       7929.40       136.21 o                         
   4   5  11        775.83       1024.10        60.84 o                         
   5   5  11        825.17        864.78        56.99 o                         
   6   5  11       1328.83       1225.92        72.19 o                         
   7   5  11       2057.08       2350.26       115.42 o                         
   8   5  11       4180.27       4086.82       149.73 o                         
   9   5  11       4863.21       5126.09       137.61 o                         
  10   5  11       2009.10       1852.70       101.58 o                         
  11   5  11       3793.72       3702.32       165.56 o                         
  12   5  11       3152.29       3212.47       123.84 o                         
  13   5  11       2861.59       2619.72       102.04 o                         
  14   5  11       3097.32       2979.27       118.31 o                         
  15   5  11       3289.06       3192.17       153.91 o                         
  16   5  11       2243.84       2265.15       154.74 o                         
  17   5  11          5.15         10.01        63.03 o                         
  18   5  11          8.53        -66.13        66.13 o                         
  19   5  11       2684.58       2851.95       156.59 o                         
  20   5  11        651.49        482.89       112.69 o                         
   0   6  11       6494.85       6522.81       156.97 o                         
   1   6  11       1214.19       1284.98        52.04 o                         
   2   6  11         91.16        137.18        38.36 o                         
   3   6  11        473.19        568.10        50.05 o                         
   4   6  11       6831.20       7064.89       136.23 o                         
   5   6  11        175.36        276.63        46.26 o                         
   6   6  11        169.75        111.96        43.84 o                         
   7   6  11         28.89         57.89        55.83 o                         
   8   6  11       3636.88       3303.50       122.14 o                         
   9   6  11       5388.15       5420.33       221.20 o                         
  10   6  11        919.62       1248.63       106.45 o                         
  11   6  11        752.20        754.88       101.41 o                         
  12   6  11       5309.95       5064.10       158.10 o                         
  13   6  11       1930.85       1861.09       115.75 o                         
  14   6  11       1903.55       1855.72       127.93 o                         
  15   6  11          5.98        -38.71        58.62 o                         
  16   6  11       2809.86       2586.19       122.01 o                         
  17   6  11         37.68        -19.88        97.82 o                         
  18   6  11        503.33        558.90        79.18 o                         
  19   6  11        445.07        486.56        84.59 o                         
  20   6  11         49.88        154.55        94.09 o                         
   1   7  11       5942.79       6222.64       110.21 o                         
   2   7  11        613.85        714.36        48.49 o                         
   3   7  11       1125.43       1035.64        65.65 o                         
   4   7  11        700.39        801.57        60.66 o                         
   5   7  11        804.15        816.42        62.33 o                         
   6   7  11       5008.20       5299.06       131.20 o                         
   7   7  11       2737.38       2691.18       112.69 o                         
   8   7  11       3581.25       3731.29       132.52 o                         
   9   7  11        637.51        723.35        81.01 o                         
  10   7  11        499.98        533.09        76.13 o                         
  11   7  11         38.21         82.76        62.30 o                         
  12   7  11         18.06        -26.92        64.35 o                         
  13   7  11        199.04         99.20        72.75 o                         
  14   7  11         94.04        144.51       102.50 o                         
  15   7  11        273.54         16.20        66.53 o                         
  16   7  11        839.72        797.31        88.59 o                         
  17   7  11        336.85        281.59        95.08 o                         
  18   7  11        525.05        872.30       155.33 o                         
  19   7  11          3.70        -44.91        70.58 o                         
   0   8  11     103124.40     106825.84      1450.69 o                         
   1   8  11       1188.16       1324.90        71.20 o                         
   2   8  11      17159.97      17283.16       231.60 o                         
   3   8  11      16346.13      17627.06       232.75 o                         
   4   8  11        756.63        757.03        51.03 o                         
   5   8  11       4143.10       4553.75       119.12 o                         
   6   8  11       5264.37       4957.63       136.18 o                         
   7   8  11          2.94        -23.21        61.21 o                         
   8   8  11      23961.12      22691.22       382.10 o                         
   9   8  11         73.05         53.15        66.66 o                         
  10   8  11       7588.93       7331.76       197.53 o                         
  11   8  11        333.04        367.58        75.80 o                         
  12   8  11        645.60        735.73       101.31 o                         
  13   8  11       3733.97       3452.99       180.27 o                         
  14   8  11        138.93        140.72        83.93 o                         
  15   8  11        794.09        825.01       105.83 o                         
  16   8  11      15082.25      15356.53       355.64 o                         
  17   8  11        136.34        228.50        94.42 o                         
  18   8  11       7281.58       7089.86       260.44 o                         
  19   8  11       1120.70       1327.81       119.60 o                         
   1   9  11       1707.64       1800.49        81.34 o                         
   2   9  11      25099.80      25623.14       312.16 o                         
   3   9  11       7411.71       7853.61       149.53 o                         
   4   9  11       1515.56       1304.39        71.74 o                         
   5   9  11        786.57        718.56        57.02 o                         
   6   9  11        827.76        676.35        51.35 o                         
   7   9  11       6461.06       6467.37       164.51 o                         
   8   9  11        929.61       1053.04       109.47 o                         
   9   9  11          4.79         -0.38        73.38 o                         
  10   9  11        280.20        209.37        77.29 o                         
  11   9  11       3244.16       3159.09       145.60 o                         
  12   9  11        652.14        632.74        95.05 o                         
  13   9  11          1.45        -19.16        84.48 o                         
  14   9  11       6185.49       5975.37       209.14 o                         
  15   9  11         84.04        -21.37        85.29 o                         
  16   9  11       1504.70       1688.50       176.98 o                         
  17   9  11        234.57        464.64       106.22 o                         
  18   9  11       2086.18       2065.56       170.03 o                         
   0  10  11        916.21        919.45        90.80 o                         
   1  10  11       9361.53       9130.89       165.92 o                         
   2  10  11      10665.09      10483.74       185.96 o                         
   3  10  11       2817.48       2973.20       104.90 o                         
   4  10  11      50219.66      48727.36       536.14 o                         
   5  10  11        998.80       1046.90        76.39 o                         
   6  10  11      12610.61      12753.32       201.00 o                         
   7  10  11       1608.41       1877.02        87.51 o                         
   8  10  11       3271.21       3070.97       146.08 o                         
   9  10  11      10656.54      10097.45       247.45 o                         
  10  10  11       2932.92       3100.23       157.29 o                         
  11  10  11        234.40        103.58        79.06 o                         
  12  10  11      21914.54      22384.08       437.33 o                         
  13  10  11       1701.05       1729.60       137.77 o                         
  14  10  11      22225.68      21941.48       414.17 o                         
  15  10  11        302.42        214.32        94.73 o                         
  16  10  11        727.17        638.32       131.14 o                         
  17  10  11       3080.60       3262.98       223.61 o                         
  18  10  11       1735.98       1446.67       163.38 o                         
   1  11  11       2165.71       1996.57        96.69 o                         
   2  11  11       1783.55       1723.46        90.10 o                         
   3  11  11       6520.70       5942.95       159.82 o                         
   4  11  11        757.43        779.79        69.89 o                         
   5  11  11         19.41          2.55        52.53 o                         
   6  11  11       8635.01       8828.51       165.59 o                         
   7  11  11       4884.88       4945.84       133.50 o                         
   8  11  11        652.14        699.01        65.19 o                         
   9  11  11        303.05        399.96        60.20 o                         
  10  11  11       5736.40       5662.89       237.07 o                         
  11  11  11       1113.04       1478.68       141.08 o                         
  12  11  11       1761.17       1832.52       140.51 o                         
  13  11  11        293.00        168.28        97.51 o                         
  14  11  11       2930.96       3021.77       174.32 o                         
  15  11  11       1364.08       1564.49       133.51 o                         
  16  11  11         17.39        -82.17        97.29 o                         
  17  11  11         13.21        133.20       123.29 o                         
   0  12  11       2633.01       2669.68       160.79 o                         
   1  12  11       3526.81       3624.24       126.82 o                         
   2  12  11       1873.97       2139.48       103.81 o                         
   3  12  11       1021.92       1073.27        84.10 o                         
   4  12  11       5801.62       5597.46       162.05 o                         
   5  12  11       1740.39       1846.85        96.11 o                         
   6  12  11        697.23        898.38        77.74 o                         
   7  12  11        363.78        350.47        77.73 o                         
   8  12  11       9318.62       8465.24       192.97 o                         
   9  12  11       7486.97       7342.35       275.28 o                         
  10  12  11        411.70        458.32       108.10 o                         
  11  12  11       2030.01       1807.22       138.29 o                         
  12  12  11       1690.49       1542.32       124.39 o                         
  13  12  11       3106.82       2930.22       175.79 o                         
  14  12  11        192.25        212.28       107.00 o                         
  15  12  11        316.42        379.45       122.77 o                         
  16  12  11       1771.09       1776.46       215.14 o                         
   1  13  11        153.11        199.27        78.50 o                         
   2  13  11        183.70        199.71        75.72 o                         
   3  13  11        641.62        630.61        83.53 o                         
   4  13  11        281.74        346.35        79.88 o                         
   5  13  11         12.72          6.98        65.36 o                         
   6  13  11       1344.32       1299.58       119.10 o                         
   7  13  11       1184.26       1124.83       100.26 o                         
   8  13  11       1163.31       1224.09        87.35 o                         
   9  13  11        391.51        247.68        72.90 o                         
  10  13  11        231.22        349.00        71.96 o                         
  11  13  11        141.02        293.11       107.02 o                         
  12  13  11       1023.48        926.87       119.62 o                         
  13  13  11         73.79         13.74       108.30 o                         
  14  13  11       2629.25       2503.97       208.64 o                         
  15  13  11         25.36        136.49       119.53 o                         
   0  14  11       4570.49       4429.22       236.46 o                         
   1  14  11        351.95        443.69        95.72 o                         
   2  14  11       7617.71       7340.37       217.28 o                         
   3  14  11         87.36         66.51        79.88 o                         
   4  14  11      25595.41      24495.54       408.89 o                         
   5  14  11        734.54        836.41        93.58 o                         
   6  14  11       6808.65       6924.06       221.91 o                         
   7  14  11         15.61         72.84        67.65 o                         
   8  14  11       5257.90       5018.42       165.19 o                         
   9  14  11         28.75        -56.32        68.43 o                         
  10  14  11       2132.44       2141.33       195.14 o                         
  11  14  11         22.13          8.74       113.25 o                         
  12  14  11       2487.43       2548.25       199.60 o                         
  13  14  11          7.20         60.81       131.81 o                         
  14  14  11       5775.57       5715.41       284.81 o                         
   1  15  11       3689.06       3458.62       200.40 o                         
   2  15  11         66.43         34.76        65.43 o                         
   3  15  11       2420.41       2458.75       129.07 o                         
   4  15  11         77.86         41.40        76.70 o                         
   5  15  11          9.72        -70.92        70.92 o                         
   6  15  11       3949.63       3716.53       147.82 o                         
   7  15  11       1841.07       2112.32       122.34 o                         
   8  15  11        180.94         66.17        91.25 o                         
   9  15  11        168.76        346.61        94.70 o                         
  10  15  11       1344.91       1456.44       116.49 o                         
  11  15  11         31.91         92.00       135.08 o                         
  12  15  11       1307.59       1185.62       179.66 o                         
   0  16  11       5577.41       5740.23       266.81 o                         
   1  16  11        505.58        639.84       110.68 o                         
   2  16  11       9530.87      10175.74       260.69 o                         
   3  16  11       6327.93       6096.60       233.94 o                         
   4  16  11        342.80        376.65       116.54 o                         
   5  16  11       1038.48       1219.59       132.65 o                         
   6  16  11       5297.77       5162.03       210.70 o                         
   7  16  11        254.84        224.21        84.64 o                         
   8  16  11      13266.27      13382.09       328.98 o                         
   9  16  11         37.03         37.02       114.02 o                         
  10  16  11       4791.48       4725.75       237.34 o                         
  11  16  11       2023.19       2338.96       237.19 o                         
   1  17  11        304.96        415.99       108.53 o                         
   2  17  11      11656.67      11713.99       347.03 o                         
   3  17  11       5489.97       5665.16       256.87 o                         
   4  17  11       2441.89       2538.28       182.16 o                         
   5  17  11        334.17         69.30       126.70 o                         
   6  17  11       2392.05       2680.88       175.14 o                         
   7  17  11      10689.40      11369.77       510.13 o                         
   8  17  11        611.57        755.86       120.47 o                         
   9  17  11         20.84        177.59       119.43 o                         
   0  18  11       5288.74       5103.69       708.64 o                         
   1  18  11        944.56        789.64       146.07 o                         
   2  18  11        114.86        104.09       130.11 o                         
   3  18  11       1250.53       1404.88       209.39 o                         
   4  18  11       3903.63       3805.70       244.18 o                         
   5  18  11       1099.29       1236.06       136.01 o                         
   6  18  11        518.90        467.76       114.38 o                         
   0   0  12       8177.81       8284.88       396.44 o                         
   1   0  12      10272.60       9227.36       241.42 o                         
   2   0  12      39372.30      37630.70      1047.39 o                         
   3   0  12       3414.93       4074.00       220.36 o                         
   4   0  12       6231.16       6682.29       217.76 o                         
   5   0  12       1409.53       1293.19       206.11 o                         
   6   0  12      14445.90      15404.42       407.17 o                         
   7   0  12       2438.00       2190.16       237.36 o                         
   8   0  12      44656.93      44155.69       885.33 o                         
   9   0  12      15013.06      15317.01       370.44 o                         
  10   0  12      43175.24      40952.01      1010.70 o                         
  11   0  12      15548.63      14661.17       379.73 o                         
  12   0  12         22.45         21.01        72.92 o                         
  13   0  12       2595.13       2583.54       188.47 o                         
  14   0  12       2062.93       2058.03       165.68 o                         
  15   0  12         72.55        128.41        99.55 o                         
  16   0  12      23377.85      22911.68       671.61 o                         
  17   0  12        521.92        819.75       190.83 o                         
  18   0  12      22768.16      24113.29       783.11 o                         
  19   0  12       1180.19        831.92       149.86 o                         
  20   0  12       1414.04       1386.53       198.06 o                         
  21   0  12       4665.46       5377.57       299.48 o                         
   1   1  12        561.33        766.94        47.04 o                         
   2   1  12      33600.30      32745.73       584.34 o                         
   3   1  12        417.45        559.73        63.73 o                         
   4   1  12       3466.84       3939.72       127.60 o                         
   5   1  12       5894.80       6566.38       185.91 o                         
   6   1  12      40798.25      39356.91       725.26 o                         
   7   1  12         92.36        154.92        42.41 o                         
   8   1  12       3461.31       3697.92       114.31 o                         
   9   1  12       1750.49       1873.42        99.72 o                         
  10   1  12      13149.47      13059.07       271.00 o                         
  11   1  12       2352.44       2360.04        99.27 o                         
  12   1  12       1562.12       1439.33        97.97 o                         
  13   1  12        763.27        656.96        75.00 o                         
  14   1  12       5681.96       5461.60       167.93 o                         
  15   1  12        179.73        164.53        69.20 o                         
  16   1  12       2232.20       2246.31       136.86 o                         
  17   1  12        518.65        647.94       110.22 o                         
  18   1  12       2445.90       2497.58       179.00 o                         
  19   1  12       1295.83       1088.57       118.63 o                         
  20   1  12       1762.88       1653.13       160.74 o                         
  21   1  12        512.51        595.41       117.34 o                         
   0   2  12       2572.89       2586.78       159.96 o                         
   1   2  12       1919.66       1834.69        53.87 o                         
   2   2  12       7669.17       7985.55       158.86 o                         
   3   2  12       4048.33       4392.31       145.34 o                         
   4   2  12      46928.75      46446.60       744.97 o                         
   5   2  12       7801.47       7803.77       187.39 o                         
   6   2  12       5428.54       4888.50       125.19 o                         
   7   2  12       6402.42       6363.97       154.32 o                         
   8   2  12        561.61        693.96        69.40 o                         
   9   2  12       3188.71       2879.29       111.68 o                         
  10   2  12         12.11        -26.58        58.37 o                         
  11   2  12         10.25         34.05        67.26 o                         
  12   2  12      11881.42      11635.34       209.34 o                         
  13   2  12        733.12        846.06        82.87 o                         
  14   2  12       6219.67       6361.60       173.66 o                         
  15   2  12       7207.33       6878.56       203.08 o                         
  16   2  12         51.51        -38.16        77.08 o                         
  17   2  12       4156.93       4120.00       170.41 o                         
  18   2  12         69.02         98.33        77.73 o                         
  19   2  12       1061.57       1219.47       120.34 o                         
  20   2  12       2531.18       3225.37       175.77 o                         
  21   2  12        203.16        429.25       151.19 o                         
   1   3  12       2063.28       2048.74        56.29 o                         
   2   3  12      12591.31      12885.91       241.63 o                         
   3   3  12       7017.33       7151.86       158.57 o                         
   4   3  12          6.10         32.03        38.11 o                         
   5   3  12        446.90        473.27        47.44 o                         
   6   3  12         12.72        106.01        48.30 o                         
   7   3  12       6325.28       7598.86       169.09 o                         
   8   3  12        574.85        440.40        60.32 o                         
   9   3  12       2218.73       2354.30       123.74 o                         
  10   3  12        100.84        226.35        58.28 o                         
  11   3  12         52.88          6.61        67.23 o                         
  12   3  12        271.72        288.38        83.27 o                         
  13   3  12         10.79        -74.51        74.51 o                         
  14   3  12          1.27         -4.92        42.89 o                         
  15   3  12        113.76         18.65        54.39 o                         
  16   3  12         83.61         47.18        65.80 o                         
  17   3  12         36.63        126.21        56.18 o                         
  18   3  12       3049.43       2986.15       125.33 o                         
  19   3  12        832.30        983.98        93.78 o                         
  20   3  12        994.42       1225.61       151.15 o                         
  21   3  12         18.68         60.19        66.59 o                         
   0   4  12       1149.24        672.12        72.99 o                         
   1   4  12       1153.53        940.71        46.92 o                         
   2   4  12       4036.25       4120.47        92.46 o                         
   3   4  12        516.96        471.58        44.81 o                         
   4   4  12        554.38        689.71        52.10 o                         
   5   4  12      13211.05      13790.54       237.50 o                         
   6   4  12        888.24        927.13        71.95 o                         
   7   4  12        783.93        604.53        77.60 o                         
   8   4  12      17362.20      17286.55       309.17 o                         
   9   4  12       1534.04       1910.46       114.60 o                         
  10   4  12       7121.91       6999.20       227.21 o                         
  11   4  12       1980.55       2305.55       119.12 o                         
  12   4  12       1394.75       1463.60       104.92 o                         
  13   4  12        617.24        583.45       130.69 o                         
  14   4  12        317.94        349.00        44.20 o                         
  15   4  12       2584.91       2475.94       122.75 o                         
  16   4  12       1035.25       1229.71       107.36 o                         
  17   4  12       2096.20       2119.51       164.77 o                         
  18   4  12       1517.32       1734.01       102.66 o                         
  19   4  12        882.95        596.77        97.51 o                         
  20   4  12         41.28        162.54        81.50 o                         
   1   5  12       2759.19       3163.44        81.11 o                         
   2   5  12      16708.46      17290.43       234.50 o                         
   3   5  12       1436.62       1618.13        67.82 o                         
   4   5  12       8927.92       9372.11       158.44 o                         
   5   5  12        454.55        475.70        48.81 o                         
   6   5  12       8620.39       8576.70       187.87 o                         
   7   5  12       3250.25       3509.30       131.13 o                         
   8   5  12       1037.32       1151.74        80.43 o                         
   9   5  12        516.64        625.18        80.25 o                         
  10   5  12       4302.26       4431.94       209.17 o                         
  11   5  12       2194.49       2175.25       122.90 o                         
  12   5  12       2510.71       2594.86       148.36 o                         
  13   5  12        634.57        692.09        53.72 o                         
  14   5  12       8122.16       7701.09       222.59 o                         
  15   5  12          9.46         49.71        86.13 o                         
  16   5  12       1926.68       2116.78       139.97 o                         
  17   5  12         25.66         50.15        55.13 o                         
  18   5  12       1494.75       1623.17       102.53 o                         
  19   5  12          4.55         77.75       109.91 o                         
  20   5  12       5912.10       6178.48       339.14 o                         
   0   6  12        572.31        568.59        66.48 o                         
   1   6  12       3227.34       2769.59        83.21 o                         
   2   6  12      11407.45      11197.95       169.75 o                         
   3   6  12      16300.52      16894.59       228.59 o                         
   4   6  12      61843.24      60438.45       727.05 o                         
   5   6  12      15656.12      15453.14       232.16 o                         
   6   6  12      36840.68      36604.50       491.32 o                         
   7   6  12       7647.47       7338.53       175.56 o                         
   8   6  12         19.45         16.15        45.90 o                         
   9   6  12        939.15        806.15        74.45 o                         
  10   6  12       5780.06       5471.16       154.10 o                         
  11   6  12       2133.69       2130.52       126.55 o                         
  12   6  12      50220.71      49447.02       765.06 o                         
  13   6  12       1663.72       1911.17       131.81 o                         
  14   6  12      22255.96      22120.70       369.66 o                         
  15   6  12       8834.12       8520.30       276.47 o                         
  16   6  12        296.61        399.36        58.97 o                         
  17   6  12        372.95        596.41       100.02 o                         
  18   6  12        386.86        438.24       103.95 o                         
  19   6  12       1228.32       1302.52       223.86 o                         
  20   6  12       4811.54       5397.65       290.67 o                         
   1   7  12        877.43        792.61        50.90 o                         
   2   7  12      42927.64      41168.22       479.45 o                         
   3   7  12        126.41         85.79        45.29 o                         
   4   7  12        241.35        211.34        47.40 o                         
   5   7  12       4966.97       5013.15       121.42 o                         
   6   7  12      22532.34      22873.54       353.47 o                         
   7   7  12        247.92        228.51        80.54 o                         
   8   7  12       2095.87       1681.48        98.50 o                         
   9   7  12        555.71        776.55        94.72 o                         
  10   7  12       7606.52       7371.08       187.47 o                         
  11   7  12        765.08        697.86        96.48 o                         
  12   7  12       3831.30       4074.18       153.46 o                         
  13   7  12        818.63        873.40        89.40 o                         
  14   7  12       8421.60       8048.50       251.08 o                         
  15   7  12        226.16        383.75        66.36 o                         
  16   7  12       2338.81       2418.12       110.88 o                         
  17   7  12        259.10        346.22        62.84 o                         
  18   7  12       2532.59       2704.74       131.03 o                         
  19   7  12         21.24         71.79       148.25 o                         
   0   8  12      69088.22      71135.33      1062.68 o                         
   1   8  12       1180.68       1666.56        69.50 o                         
   2   8  12       1793.31       1871.46        72.80 o                         
   3   8  12       2568.15       2529.84        70.73 o                         
   4   8  12       2936.66       2725.42       102.94 o                         
   5   8  12       3266.82       3185.17       108.35 o                         
   6   8  12       3518.95       3300.56       115.69 o                         
   7   8  12        334.45        289.17        74.92 o                         
   8   8  12      18328.50      17024.21       312.33 o                         
   9   8  12          9.65        -48.98        62.88 o                         
  10   8  12      13707.70      13711.59       319.74 o                         
  11   8  12        535.95        576.32        89.17 o                         
  12   8  12       2252.79       2014.56       139.81 o                         
  13   8  12       7499.37       6599.58       229.54 o                         
  14   8  12        360.67        253.20        81.10 o                         
  15   8  12        976.63        951.27       124.15 o                         
  16   8  12       8225.40       8631.83       263.69 o                         
  17   8  12         46.51        104.72        90.16 o                         
  18   8  12       8089.01       7670.52       209.99 o                         
  19   8  12        462.07        292.05       164.90 o                         
   1   9  12         10.58        -17.10        44.69 o                         
   2   9  12       4886.16       4775.55       157.11 o                         
   3   9  12          1.89        -32.46        40.05 o                         
   4   9  12         20.40        116.55        38.33 o                         
   5   9  12        119.89        151.33        57.92 o                         
   6   9  12      13629.17      13641.25       268.29 o                         
   7   9  12       1644.62       1710.83       100.12 o                         
   8   9  12       1338.49       1228.96       100.53 o                         
   9   9  12       1305.48       1450.96       113.31 o                         
  10   9  12        219.98        184.83        83.23 o                         
  11   9  12         75.28         28.14        72.07 o                         
  12   9  12        312.33        234.34        72.50 o                         
  13   9  12       2198.01       2368.70       138.90 o                         
  14   9  12       3070.35       3160.40       151.56 o                         
  15   9  12         18.79        -21.34        84.39 o                         
  16   9  12       2630.12       2535.37       151.56 o                         
  17   9  12         23.90         47.68       123.37 o                         
  18   9  12        508.05        408.77       111.84 o                         
   0  10  12      11309.20      11805.27       280.46 o                         
   1  10  12          8.53        109.03        51.09 o                         
   2  10  12       1397.42       1572.78        79.64 o                         
   3  10  12         28.25         83.51        48.44 o                         
   4  10  12       1940.06       2033.99        82.48 o                         
   5  10  12        570.35        466.98        58.32 o                         
   6  10  12       1764.90       1826.47        98.86 o                         
   7  10  12         11.29         56.03        65.22 o                         
   8  10  12       1298.49       1479.83       109.67 o                         
   9  10  12         13.15         38.34        80.53 o                         
  10  10  12        212.31         93.46        71.26 o                         
  11  10  12        500.09        327.89       104.31 o                         
  12  10  12       2822.72       2899.50       156.68 o                         
  13  10  12        129.29        121.57        82.35 o                         
  14  10  12         51.67          0.83       102.59 o                         
  15  10  12        164.41        204.38        90.55 o                         
  16  10  12        731.68        954.45       135.00 o                         
  17  10  12        164.13        363.91       108.57 o                         
  18  10  12       1367.61       2925.98       594.66 o                         
   1  11  12          0.17        -42.74        54.04 o                         
   2  11  12       1221.73       1437.82        83.31 o                         
   3  11  12       4498.41       4401.58       120.37 o                         
   4  11  12          1.53        -20.74        51.88 o                         
   5  11  12        195.16        150.42        53.67 o                         
   6  11  12         35.92        -50.61        50.61 o                         
   7  11  12       4370.95       4202.59       144.51 o                         
   8  11  12       1013.45       1222.02       107.45 o                         
   9  11  12        201.01        133.15        73.66 o                         
  10  11  12       3529.50       3745.19       191.00 o                         
  11  11  12          2.39         51.21        91.85 o                         
  12  11  12       1037.69       1177.25       122.39 o                         
  13  11  12        150.85        160.68        92.00 o                         
  14  11  12       1384.40       1237.76       126.28 o                         
  15  11  12        122.34        313.03       135.48 o                         
  16  11  12       1825.74       1966.61       167.75 o                         
  17  11  12        961.18       1061.01       141.33 o                         
   0  12  12      39939.82      39367.68       725.78 o                         
   1  12  12        753.13        892.52        82.72 o                         
   2  12  12       8568.39       8657.21       181.15 o                         
   3  12  12      12593.32      12278.80       233.09 o                         
   4  12  12        429.02        352.44        66.61 o                         
   5  12  12       9072.70       8516.95       175.91 o                         
   6  12  12       7663.59       7027.84       204.83 o                         
   7  12  12       6582.66       6680.50       156.48 o                         
   8  12  12      30473.01      29750.21       509.97 o                         
   9  12  12        527.33        501.22        96.63 o                         
  10  12  12      28631.12      28669.74       533.33 o                         
  11  12  12       2622.34       2670.02       157.01 o                         
  12  12  12         70.23        144.56        88.97 o                         
  13  12  12       2055.35       2133.19       145.97 o                         
  14  12  12        160.28        110.50       129.33 o                         
  15  12  12       3193.25       3396.56       271.34 o                         
  16  12  12       9115.34       8599.53       319.45 o                         
   1  13  12        279.95        431.06        89.35 o                         
   2  13  12       7102.85       7321.63       200.43 o                         
   3  13  12        334.15        291.12        77.28 o                         
   4  13  12        173.49        127.90        68.08 o                         
   5  13  12        288.76        346.04        79.31 o                         
   6  13  12      22882.04      22494.10       343.97 o                         
   7  13  12       1627.57       1640.13        99.41 o                         
   8  13  12       4476.27       4585.16       153.56 o                         
   9  13  12       1437.36       1418.25       129.99 o                         
  10  13  12      12299.58      12597.31       287.94 o                         
  11  13  12        591.85        558.14       107.49 o                         
  12  13  12        555.60        554.05       119.58 o                         
  13  13  12        299.63        227.67       117.70 o                         
  14  13  12        501.20        335.07       188.61 o                         
  15  13  12       1797.40       1869.82       189.88 o                         
   0  14  12       2483.18       2536.81       199.90 o                         
   1  14  12       2945.20       2634.15       147.78 o                         
   2  14  12       1569.85       1753.07       126.88 o                         
   3  14  12       1013.75       1170.47       114.06 o                         
   4  14  12      19089.38      19585.74       364.41 o                         
   5  14  12          8.44        132.05        73.11 o                         
   6  14  12       6706.11       6693.88       193.53 o                         
   7  14  12         29.53          7.16        62.17 o                         
   8  14  12       1683.11       1824.20       121.28 o                         
   9  14  12       2939.16       2711.00       159.88 o                         
  10  14  12        505.63        658.71       135.89 o                         
  11  14  12         33.71        -48.11       118.69 o                         
  12  14  12      17057.04      16710.72       434.06 o                         
  13  14  12        777.45        536.59       151.54 o                         
  14  14  12       9329.39       9514.70       333.24 o                         
   1  15  12        146.84         85.74        77.02 o                         
   2  15  12       9736.46       9489.35       254.87 o                         
   3  15  12        353.94        209.97        71.78 o                         
   4  15  12        551.41        522.13        87.08 o                         
   5  15  12        375.85        373.89        77.26 o                         
   6  15  12       5072.12       5289.04       161.88 o                         
   7  15  12       2004.70       2092.97       140.37 o                         
   8  15  12         54.38        205.25       107.82 o                         
   9  15  12          8.88       -115.10       115.10 o                         
  10  15  12       4987.71       4972.32       258.23 o                         
  11  15  12        105.86        259.60       145.09 o                         
  12  15  12        920.48       1100.06       169.52 o                         
   0  16  12         64.71        165.18       135.51 o                         
   1  16  12        529.22        488.98       101.19 o                         
   2  16  12        967.46       1000.66       119.05 o                         
   3  16  12          6.62        158.07       112.64 o                         
   4  16  12       7246.90       7328.06       240.99 o                         
   5  16  12        160.85        222.81       104.15 o                         
   6  16  12        157.04        115.49        86.49 o                         
   7  16  12          9.62         87.01        81.86 o                         
   8  16  12        796.62        677.70       129.59 o                         
   9  16  12        233.16        201.41       134.97 o                         
  10  16  12        785.84        740.03       203.67 o                         
   1  17  12         50.30        -48.04       103.11 o                         
   2  17  12        219.68        317.28       108.97 o                         
   3  17  12        355.00        436.62       119.45 o                         
   4  17  12       3423.34       3127.53       192.81 o                         
   5  17  12         74.19        -10.29       100.20 o                         
   6  17  12        105.91         29.99       130.43 o                         
   7  17  12        479.68        567.34       125.86 o                         
   8  17  12         49.38        -64.28       122.79 o                         
   0  18  12       1579.21       1368.08       296.32 o                         
   1  18  12       1351.53        965.61       142.35 o                         
   2  18  12       3499.81       3998.28       353.01 o                         
   3  18  12        203.88        213.32       167.14 o                         
   4  18  12       6120.18       6175.05       250.18 o                         
   5  18  12         33.34        131.22       112.71 o                         
   1   1  13      34559.75      37643.99       588.74 o                         
   2   1  13       4738.58       5372.66       166.64 o                         
   3   1  13      21970.13      22017.49       423.96 o                         
   4   1  13       2581.01       2736.30        96.45 o                         
   5   1  13       5342.23       5438.42       186.00 o                         
   6   1  13       3002.43       2598.24       123.68 o                         
   7   1  13      14991.79      14724.26       333.87 o                         
   8   1  13       2320.78       2468.47        97.59 o                         
   9   1  13         30.48         36.44        51.04 o                         
  10   1  13        735.05        614.67        73.35 o                         
  11   1  13         13.66        -38.64        60.25 o                         
  12   1  13        400.20        476.96        56.44 o                         
  13   1  13       9412.15       9069.76       205.52 o                         
  14   1  13         11.93         10.30        56.45 o                         
  15   1  13      14985.23      13991.66       321.37 o                         
  16   1  13        700.90        426.87       100.39 o                         
  17   1  13        806.04        690.67       100.67 o                         
  18   1  13         31.14         35.31        79.45 o                         
  19   1  13        478.26        469.41       103.26 o                         
  20   1  13         45.16        155.89       112.02 o                         
  21   1  13        212.15        249.39        80.35 o                         
   0   2  13      31526.04      32787.07       916.77 o                         
   1   2  13     110922.19     110239.04      1824.27 o                         
   2   2  13       3175.26       3788.88       201.73 o                         
   3   2  13      25412.99      24683.96       424.04 o                         
   4   2  13       1104.96        974.45        64.94 o                         
   5   2  13       5637.79       5475.78       176.62 o                         
   6   2  13        107.85        184.67        54.17 o                         
   7   2  13      39318.88      38369.15       606.40 o                         
   8   2  13       1108.20       1323.38        84.22 o                         
   9   2  13      63365.66      64835.27       975.69 o                         
  10   2  13        118.26        236.99        58.38 o                         
  11   2  13      11261.86      11133.83       257.45 o                         
  12   2  13      10801.69      10883.76       302.29 o                         
  13   2  13       1692.29       1720.51       136.60 o                         
  14   2  13       5201.13       5091.38       207.31 o                         
  15   2  13       5482.89       6039.30       157.37 o                         
  16   2  13       1188.65       1156.54        99.41 o                         
  17   2  13      15944.91      15496.84       284.91 o                         
  18   2  13        747.65        735.06        72.82 o                         
  19   2  13       6782.22       6778.11       185.70 o                         
  20   2  13       1200.22       1479.13       102.29 o                         
  21   2  13        696.10        883.16       243.16 o                         
   1   3  13      15910.36      16698.35       264.97 o                         
   2   3  13       5531.77       5287.49       122.80 o                         
   3   3  13      12581.47      11822.46       222.31 o                         
   4   3  13        271.77        218.42        53.50 o                         
   5   3  13        630.53        436.66        66.74 o                         
   6   3  13        126.54        156.02        45.10 o                         
   7   3  13      10250.19       9940.51       210.15 o                         
   8   3  13       2311.68       2190.91       115.36 o                         
   9   3  13        423.27        618.48        89.32 o                         
  10   3  13       1405.50       1361.33        88.57 o                         
  11   3  13      18277.28      17709.46       310.62 o                         
  12   3  13       1238.00       1324.74       109.04 o                         
  13   3  13       2582.82       2372.95       171.56 o                         
  14   3  13        588.82        636.58       111.06 o                         
  15   3  13       3863.66       3851.48       203.73 o                         
  16   3  13       1128.47       1174.98       133.19 o                         
  17   3  13       1199.46       1043.45       128.27 o                         
  18   3  13       2600.62       2618.67       179.25 o                         
  19   3  13       3313.90       2936.75       214.49 o                         
  20   3  13       1755.30       1757.72       242.44 o                         
   0   4  13       7495.07       6793.27       200.45 o                         
   1   4  13      12785.14      13916.92       186.39 o                         
   2   4  13       2718.04       2689.53        73.67 o                         
   3   4  13      80225.56      77895.34       937.09 o                         
   4   4  13       4389.67       4130.34       103.76 o                         
   5   4  13      61353.86      57958.21       804.29 o                         
   6   4  13       2010.45       2179.06        96.62 o                         
   7   4  13      10227.26      10359.81       212.51 o                         
   8   4  13      37998.81      38591.01       584.17 o                         
   9   4  13         15.65          4.14        68.29 o                         
  10   4  13       3398.58       3300.94       139.50 o                         
  11   4  13      24052.03      23358.46       386.65 o                         
  12   4  13       4043.14       3893.36       149.22 o                         
  13   4  13      17163.37      18178.87       385.76 o                         
  14   4  13        933.72        757.47       119.84 o                         
  15   4  13       5722.13       5594.67       236.79 o                         
  16   4  13       1450.50       1560.39       163.79 o                         
  17   4  13       1110.79       1252.68       140.66 o                         
  18   4  13       3614.03       3721.77       220.21 o                         
  19   4  13       2968.36       3076.95       220.57 o                         
  20   4  13          2.16        103.66       122.04 o                         
   1   5  13      13683.71      13507.96       209.95 o                         
   2   5  13       8821.74       9062.86       146.05 o                         
   3   5  13       7844.51       7938.76       144.71 o                         
   4   5  13         87.84        192.93        47.17 o                         
   5   5  13        535.25        627.16        58.33 o                         
   6   5  13       2430.07       2617.79       113.09 o                         
   7   5  13       3163.35       2957.93       121.96 o                         
   8   5  13        551.74        675.59        77.18 o                         
   9   5  13       5925.13       6137.88       175.40 o                         
  10   5  13       4516.29       4567.25       166.80 o                         
  11   5  13      12645.32      12703.98       261.26 o                         
  12   5  13       5402.77       5446.73       177.41 o                         
  13   5  13        344.17        356.38        96.69 o                         
  14   5  13         38.44        -45.05       118.01 o                         
  15   5  13         76.21        -51.40       111.45 o                         
  16   5  13        240.01        147.61        94.90 o                         
  17   5  13        817.84       1039.44       133.33 o                         
  18   5  13       3863.09       3467.04       227.30 o                         
  19   5  13       2629.07       2623.95       217.42 o                         
  20   5  13       1980.41       1711.81       220.45 o                         
   0   6  13       1301.99       1350.21        71.53 o                         
   1   6  13       1158.09       1311.69        64.33 o                         
   2   6  13       4972.09       5242.97       112.85 o                         
   3   6  13         63.78         24.30        37.69 o                         
   4   6  13         46.14         47.61        43.72 o                         
   5   6  13        172.82        224.85        45.08 o                         
   6   6  13        516.88        686.57        59.11 o                         
   7   6  13        880.56       1068.94        74.81 o                         
   8   6  13        706.28        868.57        82.00 o                         
   9   6  13       1023.10       1202.90       106.20 o                         
  10   6  13       1025.47       1111.54        95.96 o                         
  11   6  13        488.61        458.73        96.02 o                         
  12   6  13       2339.64       2235.93       142.51 o                         
  13   6  13       1810.53       1977.34       148.33 o                         
  14   6  13        526.29        363.97       107.02 o                         
  15   6  13        288.89        311.58       114.39 o                         
  16   6  13         11.65        -50.35       101.09 o                         
  17   6  13        287.40        519.22       132.13 o                         
  18   6  13        949.37        690.63       150.55 o                         
  19   6  13        222.92        263.85       222.35 o                         
  20   6  13        154.16       1241.11       517.85 o                         
   1   7  13          1.98        -11.31        29.12 o                         
   2   7  13          4.91         39.16        42.62 o                         
   3   7  13        604.36        666.42        56.63 o                         
   4   7  13        330.38        276.67        50.09 o                         
   5   7  13         78.51         69.68        45.26 o                         
   6   7  13         19.47         71.80        47.17 o                         
   7   7  13          1.74         35.72        55.24 o                         
   8   7  13       1298.08       1321.33        90.16 o                         
   9   7  13       2645.40       2563.02       118.56 o                         
  10   7  13         15.85        -47.76        54.10 o                         
  11   7  13       1374.70       1454.25        95.18 o                         
  12   7  13          4.79        -85.74        85.74 o                         
  13   7  13       1666.07       1591.28       141.81 o                         
  14   7  13          0.22         12.67        47.50 o                         
  15   7  13        896.78        754.90       138.27 o                         
  16   7  13        188.68         89.39       108.57 o                         
  17   7  13        232.53        403.24       131.42 o                         
  18   7  13         18.05         45.84       150.89 o                         
  19   7  13        187.28        425.68       196.85 o                         
   0   8  13        386.79        404.66        69.11 o                         
   1   8  13      21202.71      21174.12       268.18 o                         
   2   8  13        673.29        713.85        45.92 o                         
   3   8  13      32472.19      31350.21       454.67 o                         
   4   8  13       1080.15       1279.18        77.37 o                         
   5   8  13      29189.64      28730.68       383.44 o                         
   6   8  13         43.72         12.03        55.93 o                         
   7   8  13      12423.74      12249.39       229.52 o                         
   8   8  13        776.39        767.20        82.14 o                         
   9   8  13       2317.82       2312.15       134.79 o                         
  10   8  13         27.35        -18.74        61.86 o                         
  11   8  13       7136.22       7275.03       199.94 o                         
  12   8  13        222.52        277.24        74.72 o                         
  13   8  13      13010.95      13454.30       328.33 o                         
  14   8  13        263.55        360.22        80.35 o                         
  15   8  13      11342.70      10596.83       254.59 o                         
  16   8  13        729.61       1043.70       162.70 o                         
  17   8  13       2400.71       2322.13       210.16 o                         
  18   8  13       3607.80       3697.83       293.94 o                         
  19   8  13       4078.08       4554.97       364.54 o                         
   1   9  13       6801.60       6962.46       134.54 o                         
   2   9  13      10686.09      10886.80       167.48 o                         
   3   9  13       3873.13       3718.23        88.79 o                         
   4   9  13          4.18         -6.74        53.89 o                         
   5   9  13       1619.63       1720.86        94.81 o                         
   6   9  13       1163.14       1148.10        83.12 o                         
   7   9  13       8226.77       8452.16       232.29 o                         
   8   9  13        103.19        -16.75        87.30 o                         
   9   9  13         44.65        -30.97        71.98 o                         
  10   9  13       1040.21       1000.66       100.10 o                         
  11   9  13       1060.89       1254.65       112.86 o                         
  12   9  13       1461.86       1489.76       120.41 o                         
  13   9  13        865.04        870.38       103.61 o                         
  14   9  13        483.91        557.97        93.05 o                         
  15   9  13       3606.06       3586.38       161.17 o                         
  16   9  13       2755.55       2820.68       176.12 o                         
  17   9  13         15.27         10.46       139.00 o                         
  18   9  13       2116.39       2117.89       229.89 o                         
   0  10  13       6439.90       6072.16       199.32 o                         
   1  10  13      57395.05      56199.80       624.44 o                         
   2  10  13        233.74        232.19        51.73 o                         
   3  10  13       3541.52       3717.27       109.92 o                         
   4  10  13      14355.53      14568.27       207.65 o                         
   5  10  13         12.07        -26.21        56.30 o                         
   6  10  13       1963.52       1901.55       105.85 o                         
   7  10  13      28495.29      27662.98       395.23 o                         
   8  10  13       8311.50       7429.56       200.99 o                         
   9  10  13      28357.49      27669.64       446.54 o                         
  10  10  13        146.89        111.09        78.44 o                         
  11  10  13        489.80        514.65       104.37 o                         
  12  10  13       5271.82       5269.54       198.94 o                         
  13  10  13       1258.47       1071.44       108.33 o                         
  14  10  13       4243.80       4143.90       183.60 o                         
  15  10  13       6574.80       6708.92       212.83 o                         
  16  10  13        637.23        526.57       100.95 o                         
  17  10  13      12585.91      12875.44       338.86 o                         
   1  11  13       3576.32       3708.87       117.13 o                         
   2  11  13       5193.61       5524.09       136.11 o                         
   3  11  13       2832.14       2771.21       102.00 o                         
   4  11  13         82.79         35.31        50.62 o                         
   5  11  13      10078.06      10355.09       192.69 o                         
   6  11  13       6172.04       6128.41       168.22 o                         
   7  11  13       2902.41       2702.09       136.27 o                         
   8  11  13       7887.40       7459.32       223.78 o                         
   9  11  13        253.23        257.23        92.73 o                         
  10  11  13       2553.29       2705.06       175.79 o                         
  11  11  13       6022.01       5807.56       207.39 o                         
  12  11  13       1589.12       1982.81       148.55 o                         
  13  11  13       2673.70       2535.58       151.71 o                         
  14  11  13        772.38        840.67       122.84 o                         
  15  11  13       6147.73       6368.11       241.77 o                         
  16  11  13         38.69        165.39        98.21 o                         
   0  12  13       1806.19       1621.36       142.70 o                         
   1  12  13        138.65        236.34        72.28 o                         
   2  12  13        471.28        543.20        96.22 o                         
   3  12  13         32.37         15.77        59.57 o                         
   4  12  13        280.84        360.95        68.15 o                         
   5  12  13        334.44        390.90        59.02 o                         
   6  12  13       1239.52       1321.81        86.95 o                         
   7  12  13       1432.97       1489.73       118.02 o                         
   8  12  13       8453.00       8442.09       250.54 o                         
   9  12  13       1748.49       1883.38       145.99 o                         
  10  12  13        600.75        743.33       112.73 o                         
  11  12  13        115.36        141.85        92.62 o                         
  12  12  13       2561.32       2502.32       155.57 o                         
  13  12  13        963.38        889.95       124.39 o                         
  14  12  13        829.94        904.07       131.12 o                         
  15  12  13          1.20        -26.60       101.05 o                         
  16  12  13        855.70        920.99       154.43 o                         
   1  13  13        413.92        480.31        85.50 o                         
   2  13  13         57.24         24.13        68.90 o                         
   3  13  13         38.17         48.26        71.50 o                         
   4  13  13          6.90        -19.41        57.90 o                         
   5  13  13       2265.13       2230.31       117.40 o                         
   6  13  13        169.76        297.77        59.08 o                         
   7  13  13       1800.24       1753.69       118.92 o                         
   8  13  13        803.27        676.73       109.01 o                         
   9  13  13        709.19        535.25       107.84 o                         
  10  13  13        714.19        878.31       118.67 o                         
  11  13  13       2167.89       2489.08       177.59 o                         
  12  13  13        789.31        995.57       131.78 o                         
  13  13  13          8.03         97.85       157.21 o                         
  14  13  13          1.80       -127.43       167.54 o                         
  15  13  13         21.82        102.40       151.25 o                         
   0  14  13        209.49        265.70       129.95 o                         
   1  14  13       6688.79       7043.35       232.38 o                         
   2  14  13       1183.96       1060.66       110.11 o                         
   3  14  13       5860.78       6060.58       180.18 o                         
   4  14  13        806.83        789.40        79.62 o                         
   5  14  13       1925.05       2211.20       115.51 o                         
   6  14  13         16.30         71.49        71.11 o                         
   7  14  13       2602.23       2732.37       121.45 o                         
   8  14  13         16.35         32.72       130.12 o                         
   9  14  13       5359.28       5472.30       215.01 o                         
  10  14  13        727.05        787.62       133.18 o                         
  11  14  13       8948.45       8701.93       307.57 o                         
  12  14  13         10.91         89.37       147.67 o                         
  13  14  13       2133.40       2312.12       209.43 o                         
   1  15  13        402.46        146.77        85.59 o                         
   2  15  13       5615.91       5372.55       193.72 o                         
   3  15  13       4493.95       4462.81       163.56 o                         
   4  15  13        164.47        188.39        73.64 o                         
   5  15  13       3390.16       3402.40       146.15 o                         
   6  15  13       4345.92       4485.74       152.64 o                         
   7  15  13         25.64        -54.34        67.07 o                         
   8  15  13       2144.61       2134.40       186.07 o                         
   9  15  13         74.72        -34.33       122.72 o                         
  10  15  13         35.16        294.62       126.37 o                         
  11  15  13       5749.14       5341.71       286.77 o                         
  12  15  13         95.23       -123.92       123.92 o                         
   0  16  13       8930.70       8503.47       349.72 o                         
   1  16  13        308.47        297.72        99.79 o                         
   2  16  13        741.86        644.97       126.23 o                         
   3  16  13      11041.16      10980.18       348.33 o                         
   4  16  13       3638.05       3833.73       189.97 o                         
   5  16  13      21747.49      21440.69       430.20 o                         
   6  16  13        600.61        476.50       131.89 o                         
   7  16  13        748.94        768.80        87.92 o                         
   8  16  13       6470.80       6672.24       400.21 o                         
   9  16  13        787.82        631.92       131.86 o                         
  10  16  13        580.46        566.04       155.95 o                         
   1  17  13       2080.60       2364.43       177.30 o                         
   2  17  13       4268.06       4425.57       208.52 o                         
   3  17  13       4054.09       4092.71       246.03 o                         
   4  17  13        194.61        347.34       108.54 o                         
   5  17  13        366.32        514.70       103.14 o                         
   6  17  13         50.22          0.25        96.33 o                         
   7  17  13       2581.23       2894.15       172.94 o                         
   8  17  13        216.62        331.72       188.21 o                         
   0  18  13       2398.80       2227.25       727.62 o                         
   1  18  13        568.37        876.00       183.33 o                         
   2  18  13       1480.11       1614.73       179.46 o                         
   3  18  13        216.18        635.86       141.08 o                         
   4  18  13       1146.15       1450.55       171.98 o                         
   0   0  14       4515.96       5324.21       312.20 o                         
   1   0  14       5611.05       6776.33       195.40 o                         
   2   0  14       1377.30       1783.94       210.61 o                         
   3   0  14     151355.22     148765.38      3901.35 o                         
   4   0  14       1443.87       1533.43       114.92 o                         
   5   0  14     122017.43     121718.39      2631.07 o                         
   6   0  14       6166.65       5896.29       206.09 o                         
   7   0  14       3116.40       3448.28       152.83 o                         
   8   0  14      14268.23      14404.22       673.95 o                         
   9   0  14       1244.79       1054.29       139.98 o                         
  10   0  14       8668.21       8397.98       334.51 o                         
  11   0  14      10708.76      10440.13       289.76 o                         
  12   0  14       8232.65       7519.94       244.48 o                         
  13   0  14      84677.40      77596.53      1764.69 o                         
  14   0  14      13964.81      13081.32       673.84 o                         
  15   0  14       4473.29       4741.94       235.07 o                         
  16   0  14      13157.51      12378.58       423.45 o                         
  17   0  14          7.22         31.83       103.11 o                         
  18   0  14       2393.04       2632.92       197.75 o                         
  19   0  14       1247.53       1153.61       159.80 o                         
  20   0  14        559.94        490.95       129.15 o                         
   1   1  14      24099.14      25520.80       487.81 o                         
   2   1  14          2.44         -5.35        60.00 o                         
   3   1  14      12015.06      12005.02       266.39 o                         
   4   1  14          0.57         38.72        40.89 o                         
   5   1  14       3122.13       2980.78       112.33 o                         
   6   1  14       1396.89       1553.29       102.85 o                         
   7   1  14      10385.60      10028.28       271.86 o                         
   8   1  14        230.12        298.80        57.83 o                         
   9   1  14       2568.69       2298.98       166.21 o                         
  10   1  14       5290.13       4966.18       153.13 o                         
  11   1  14      11969.31      11434.82       255.45 o                         
  12   1  14         54.87         15.19        65.19 o                         
  13   1  14       1449.89       1088.03       153.05 o                         
  14   1  14         22.13        107.97        89.62 o                         
  15   1  14      12905.75      12626.35       290.17 o                         
  16   1  14          2.78         63.30        57.18 o                         
  17   1  14        524.58        591.28        90.78 o                         
  18   1  14         45.06        -17.70        89.30 o                         
  19   1  14       6242.54       5841.74       229.54 o                         
  20   1  14         18.79        331.42       164.66 o                         
   0   2  14       7594.70       6840.35       411.31 o                         
   1   2  14      13768.51      13291.03       281.54 o                         
   2   2  14       2114.39       2087.05       118.23 o                         
   3   2  14         12.59         -6.54        41.85 o                         
   4   2  14       5496.17       4886.08       133.94 o                         
   5   2  14       2351.18       2403.04       125.68 o                         
   6   2  14         23.80        142.48        63.44 o                         
   7   2  14       6776.12       6223.96       151.79 o                         
   8   2  14        207.40        241.05        56.60 o                         
   9   2  14       9368.94       9228.79       224.07 o                         
  10   2  14         40.83         36.26        52.10 o                         
  11   2  14        135.34        196.03        72.32 o                         
  12   2  14       1440.64       1276.56       108.93 o                         
  13   2  14       1182.15       1176.27       121.57 o                         
  14   2  14        459.28        579.29       109.51 o                         
  15   2  14       4843.00       4473.62       205.20 o                         
  16   2  14         63.70        152.41       108.55 o                         
  17   2  14       7678.24       8081.80       256.60 o                         
  18   2  14        343.37        270.56       120.69 o                         
  19   2  14        933.73       1015.89       149.77 o                         
  20   2  14       3276.65       3598.28       396.50 o                         
   1   3  14       7135.83       8026.42       156.29 o                         
   2   3  14        452.63        668.36        43.87 o                         
   3   3  14          7.96        -42.47        42.47 o                         
   4   3  14       1579.00       1792.39        89.42 o                         
   5   3  14         11.21         12.93        62.37 o                         
   6   3  14        520.62        471.69        83.90 o                         
   7   3  14       2950.13       2896.31       110.34 o                         
   8   3  14       1545.96       1642.68       133.25 o                         
   9   3  14        273.34        347.93        64.94 o                         
  10   3  14        187.13        256.97        66.48 o                         
  11   3  14       1181.83       1323.33        93.76 o                         
  12   3  14        139.40         62.17        88.13 o                         
  13   3  14       2514.26       2626.64       171.70 o                         
  14   3  14         80.80        194.84        86.51 o                         
  15   3  14        295.63        251.88       102.26 o                         
  16   3  14         17.32        116.39        98.57 o                         
  17   3  14        410.43        469.24       115.17 o                         
  18   3  14        706.93       1073.68       149.86 o                         
  19   3  14         65.75        -24.35       121.96 o                         
  20   3  14         34.47        163.78       125.02 o                         
   0   4  14        807.12       1041.82        87.47 o                         
   1   4  14        321.63        280.67        54.29 o                         
   2   4  14        623.08        754.92        46.64 o                         
   3   4  14      16872.16      17115.64       244.99 o                         
   4   4  14       3985.76       4097.69        98.35 o                         
   5   4  14       3000.49       2948.79        90.39 o                         
   6   4  14       2640.95       2659.66       103.09 o                         
   7   4  14       3056.33       3000.90       114.57 o                         
   8   4  14        138.78        281.44        69.40 o                         
   9   4  14        127.98         59.10        61.19 o                         
  10   4  14         26.67         47.18        63.32 o                         
  11   4  14       8511.03       8604.74       205.32 o                         
  12   4  14        883.36        853.31        90.94 o                         
  13   4  14       8662.35       8442.51       248.75 o                         
  14   4  14        897.03        892.05       192.40 o                         
  15   4  14         28.50        -58.01       123.18 o                         
  16   4  14       1014.56       1371.89       160.58 o                         
  17   4  14         53.78        167.24       103.94 o                         
  18   4  14         11.15         56.09       117.30 o                         
  19   4  14        424.32        486.51       145.94 o                         
  20   4  14        311.76        380.28       144.56 o                         
   1   5  14        647.02        498.55        44.81 o                         
   2   5  14       1223.55       1360.64        61.87 o                         
   3   5  14      17531.62      18314.42       270.86 o                         
   4   5  14       3304.26       3270.80        97.90 o                         
   5   5  14       1368.33       1007.77        66.95 o                         
   6   5  14        831.29        906.07        92.21 o                         
   7   5  14       6760.42       6761.98       181.72 o                         
   8   5  14        743.66        558.48        80.19 o                         
   9   5  14         19.59         47.34        68.93 o                         
  10   5  14         48.97         88.86        76.03 o                         
  11   5  14       8317.02       8245.10       253.63 o                         
  12   5  14        244.05        261.01        80.05 o                         
  13   5  14       1843.65       1716.91       138.23 o                         
  14   5  14       3352.02       3470.66       200.32 o                         
  15   5  14       4680.79       4706.85       221.79 o                         
  16   5  14        485.76        401.38       100.21 o                         
  17   5  14         72.58        -43.86       103.71 o                         
  18   5  14        268.92        107.94       120.61 o                         
  19   5  14        582.50        837.55       158.85 o                         
  20   5  14        960.24       1442.97       199.58 o                         
   0   6  14        964.17        911.01        95.65 o                         
   1   6  14      46345.92      44427.96       573.72 o                         
   2   6  14       4702.97       4526.07       112.43 o                         
   3   6  14       1646.25       1657.68        79.44 o                         
   4   6  14       9557.83       9650.16       165.69 o                         
   5   6  14        198.99        167.33        45.56 o                         
   6   6  14        235.41        220.21        47.30 o                         
   7   6  14      28013.59      29089.01       436.75 o                         
   8   6  14       2344.92       2240.52       125.01 o                         
   9   6  14      66246.34      62984.20       991.51 o                         
  10   6  14       4877.23       4685.87       172.75 o                         
  11   6  14       7692.59       7135.24       212.11 o                         
  12   6  14       9697.06       9454.75       290.88 o                         
  13   6  14         30.44        133.13        99.91 o                         
  14   6  14       4336.41       4138.15       200.79 o                         
  15   6  14       3011.95       3181.39       193.82 o                         
  16   6  14        357.47        286.54       114.62 o                         
  17   6  14      21489.24      21632.00       489.44 o                         
  18   6  14        582.93        887.56       155.49 o                         
  19   6  14       3495.26       3545.80       270.07 o                         
   1   7  14       1521.37       1439.20        83.23 o                         
   2   7  14         12.82         76.75        45.17 o                         
   3   7  14      17785.38      16947.59       240.82 o                         
   4   7  14         68.15         50.02        44.04 o                         
   5   7  14       3191.74       3238.28       103.39 o                         
   6   7  14        277.49        271.18        55.48 o                         
   7   7  14      24251.74      23002.72       372.08 o                         
   8   7  14        325.46        394.07        64.10 o                         
   9   7  14       5292.50       4741.45       144.39 o                         
  10   7  14         26.65         56.39        81.11 o                         
  11   7  14       2631.81       3018.58       193.38 o                         
  12   7  14        388.68        349.43       137.90 o                         
  13   7  14       2061.47       2385.25       207.03 o                         
  14   7  14        172.16        550.93       114.06 o                         
  15   7  14       8046.42       7734.15       252.11 o                         
  16   7  14         27.13         82.34       104.66 o                         
  17   7  14        155.45        101.56       129.09 o                         
  18   7  14        856.95        699.30       156.14 o                         
  19   7  14       4961.31       5303.96       396.66 o                         
   0   8  14       9985.71       9445.07       212.05 o                         
   1   8  14        278.06        299.54        44.01 o                         
   2   8  14       3851.81       4141.78       117.85 o                         
   3   8  14      23945.10      23806.65       335.97 o                         
   4   8  14       1694.76       1742.43        89.57 o                         
   5   8  14      35774.75      36397.95       465.65 o                         
   6   8  14         98.89        112.43        53.93 o                         
   7   8  14          3.16         35.08        51.00 o                         
   8   8  14      14702.90      14082.12       263.66 o                         
   9   8  14       2413.56       2259.43       114.32 o                         
  10   8  14       1236.76       1339.40        95.86 o                         
  11   8  14       6720.22       6070.32       227.19 o                         
  12   8  14       2294.47       2478.05       124.15 o                         
  13   8  14      14312.02      13877.24       339.17 o                         
  14   8  14       1795.42       1878.12       153.40 o                         
  15   8  14       2699.61       2857.75       173.75 o                         
  16   8  14       2012.86       2313.42       193.31 o                         
  17   8  14       2496.86       2991.38       355.64 o                         
  18   8  14       2458.44       2600.98       242.67 o                         
   1   9  14       4364.00       4433.97       108.97 o                         
   2   9  14         11.96         17.55        36.22 o                         
   3   9  14       4009.19       4045.11       119.07 o                         
   4   9  14        234.19        199.27        59.94 o                         
   5   9  14        541.28        537.80        72.38 o                         
   6   9  14        882.51        914.32        77.92 o                         
   7   9  14       2205.89       2016.99       119.65 o                         
   8   9  14       2282.58       2249.46       124.63 o                         
   9   9  14        292.62        467.44        87.09 o                         
  10   9  14         75.77         76.97        81.23 o                         
  11   9  14       2854.30       3038.80       156.87 o                         
  12   9  14         27.11         -1.91        69.71 o                         
  13   9  14        901.22        926.53        93.17 o                         
  14   9  14       1015.52        937.62        95.34 o                         
  15   9  14       2166.85       2184.66       160.18 o                         
  16   9  14         89.00        320.92       131.52 o                         
  17   9  14        239.01        375.72       155.42 o                         
  18   9  14        123.71         89.77       159.84 o                         
   0  10  14       3389.09       3633.30       163.29 o                         
   1  10  14       2240.78       2202.68        98.42 o                         
   2  10  14       1130.34       1291.61        70.07 o                         
   3  10  14       7963.48       7897.42       179.57 o                         
   4  10  14       4609.19       4649.87       134.85 o                         
   5  10  14       4592.06       4572.37       141.47 o                         
   6  10  14        656.11        721.41        83.74 o                         
   7  10  14       7618.65       7044.43       179.42 o                         
   8  10  14       1120.86       1438.21       108.40 o                         
   9  10  14       3155.07       3219.57       165.52 o                         
  10  10  14        653.24        774.00       103.99 o                         
  11  10  14       4101.29       4159.53       179.57 o                         
  12  10  14        467.54        335.94        86.51 o                         
  13  10  14       3179.95       3039.59       177.68 o                         
  14  10  14        170.86        247.53        86.98 o                         
  15  10  14        960.04        899.94       108.73 o                         
  16  10  14        413.91        416.15       141.95 o                         
  17  10  14        534.67        595.87       315.27 o                         
   1  11  14       1130.52       1169.56        76.66 o                         
   2  11  14        602.80        475.39        62.09 o                         
   3  11  14        767.97        882.31        65.54 o                         
   4  11  14        764.45        813.85        87.68 o                         
   5  11  14         20.71         54.53        72.53 o                         
   6  11  14        989.36        984.21        94.44 o                         
   7  11  14       8489.74       8054.77       219.93 o                         
   8  11  14         81.78        -20.48        80.77 o                         
   9  11  14       2746.12       2839.46       183.49 o                         
  10  11  14         38.55        -41.44        82.08 o                         
  11  11  14       4219.09       4340.14       180.75 o                         
  12  11  14        483.10        393.52        96.55 o                         
  13  11  14       3814.86       3545.50       176.80 o                         
  14  11  14         79.16        257.66        99.12 o                         
  15  11  14         15.81        -79.45        79.45 o                         
  16  11  14        244.12        419.44        94.85 o                         
   0  12  14       2675.42       2820.25       265.20 o                         
   1  12  14       2414.75       2489.02       120.86 o                         
   2  12  14       2700.51       2830.41       116.02 o                         
   3  12  14      10974.28      11349.25       210.43 o                         
   4  12  14       1833.62       1976.00       119.56 o                         
   5  12  14      17290.38      17880.23       319.49 o                         
   6  12  14       2785.92       2777.30       151.38 o                         
   7  12  14       1389.22       1762.68       125.42 o                         
   8  12  14       3657.69       3594.19       173.80 o                         
   9  12  14        229.65        101.39        84.95 o                         
  10  12  14       1546.64       1504.87       125.58 o                         
  11  12  14      11032.40      10346.71       311.27 o                         
  12  12  14       3194.43       3387.86       193.74 o                         
  13  12  14      12688.09      13236.26       336.70 o                         
  14  12  14        685.57        508.63       112.85 o                         
  15  12  14       2444.90       2756.75       181.00 o                         
   1  13  14      12337.86      11661.85       241.60 o                         
   2  13  14        683.37        625.54        88.19 o                         
   3  13  14       8199.50       7942.88       176.91 o                         
   4  13  14        274.78        311.16        61.99 o                         
   5  13  14         42.67         64.87        63.83 o                         
   6  13  14       3027.48       2559.22       147.16 o                         
   7  13  14       6803.97       6524.05       201.12 o                         
   8  13  14         81.91         43.36        87.61 o                         
   9  13  14        415.37        387.60       106.35 o                         
  10  13  14         86.31        194.36       106.53 o                         
  11  13  14       3544.92       3698.69       196.79 o                         
  12  13  14         24.47        106.96       119.22 o                         
  13  13  14        106.38         80.86       117.53 o                         
  14  13  14         29.71       -109.01       109.01 o                         
   0  14  14       1051.65       1314.30       162.72 o                         
   1  14  14      19536.80      19465.20       358.67 o                         
   2  14  14       2990.62       3232.64       194.91 o                         
   3  14  14       1595.25       1577.78       114.90 o                         
   4  14  14       3395.22       3425.33       156.93 o                         
   5  14  14         35.21         36.50        63.08 o                         
   6  14  14       1091.47       1214.30       113.75 o                         
   7  14  14       6231.00       6555.88       317.43 o                         
   8  14  14       1501.89       1633.58       152.28 o                         
   9  14  14      17957.44      17868.89       396.87 o                         
  10  14  14       2345.22       2071.36       173.57 o                         
  11  14  14        111.11        131.98       120.48 o                         
  12  14  14       1665.56       1843.04       181.81 o                         
  13  14  14       4044.21       3876.37       226.50 o                         
   1  15  14       5014.44       5011.91       189.69 o                         
   2  15  14        834.73        586.86        86.66 o                         
   3  15  14       1533.89       1642.80       105.78 o                         
   4  15  14          0.47        -76.21        76.21 o                         
   5  15  14       3428.40       3316.14       129.89 o                         
   6  15  14        285.33        115.55       136.68 o                         
   7  15  14      10745.00      10565.02       360.65 o                         
   8  15  14       1969.14       2250.87       279.67 o                         
   9  15  14         29.43       -117.09       117.09 o                         
  10  15  14        981.52        814.74       194.23 o                         
  11  15  14       2799.37       2502.86       243.20 o                         
  12  15  14       1020.06        655.56       351.83 o                         
   0  16  14       2218.82       2123.40       213.71 o                         
   1  16  14       3137.87       2776.50       181.40 o                         
   2  16  14         18.57         70.20       101.84 o                         
   3  16  14        630.92        672.19       118.28 o                         
   4  16  14       1181.05       1347.47       125.34 o                         
   5  16  14         69.43        -43.80        73.88 o                         
   6  16  14        325.73        213.92        72.50 o                         
   7  16  14       4928.24       4797.50       280.91 o                         
   8  16  14        123.55        153.00       118.91 o                         
   9  16  14       4962.81       4307.97       284.96 o                         
  10  16  14         35.07         41.29       154.88 o                         
   1  17  14        155.98        210.07       112.72 o                         
   2  17  14        392.31        526.76       126.92 o                         
   3  17  14        341.50        227.80        99.77 o                         
   4  17  14       1115.05        876.33       142.17 o                         
   5  17  14         85.29        119.29       122.59 o                         
   6  17  14        819.48        979.82       122.53 o                         
   7  17  14        256.72        213.03       146.94 o                         
   0  18  14       1107.59       1283.19       391.82 o                         
   1  18  14       8249.74       8459.77       304.70 o                         
   2  18  14       4534.66       5031.40       385.85 o                         
   3  18  14        236.29        613.36       158.19 o                         
   1   1  15       2843.20       2507.44        95.52 o                         
   2   1  15      11549.48      12221.59       258.46 o                         
   3   1  15        129.71        117.35        56.85 o                         
   4   1  15       2171.10       2409.96        97.94 o                         
   5   1  15        580.67        694.76        59.55 o                         
   6   1  15        841.27        837.59       141.44 o                         
   7   1  15       2091.53       1954.26       116.01 o                         
   8   1  15       1117.34       1301.60        88.80 o                         
   9   1  15         62.01         91.99        56.23 o                         
  10   1  15       1986.70       1901.12       104.85 o                         
  11   1  15        446.71        436.17        72.85 o                         
  12   1  15       2537.07       2861.64       133.06 o                         
  13   1  15       1054.73        944.17       105.20 o                         
  14   1  15        770.55        716.45       110.04 o                         
  15   1  15       2890.88       2736.78       198.56 o                         
  16   1  15          4.30         60.14        71.14 o                         
  17   1  15        407.88        354.91        95.95 o                         
  18   1  15        424.28        668.30       123.24 o                         
  19   1  15       1698.79       1967.40       165.28 o                         
  20   1  15       2405.43       2795.80       190.68 o                         
   0   2  15       4351.06       5068.04       227.10 o                         
   1   2  15      14783.45      14453.73       291.91 o                         
   2   2  15      43983.75      45935.89       736.33 o                         
   3   2  15       1647.41       1548.03        79.65 o                         
   4   2  15      32584.54      29830.72       508.58 o                         
   5   2  15      13845.66      13737.67       269.90 o                         
   6   2  15      17495.15      16678.86       370.93 o                         
   7   2  15       4929.16       4859.55       181.16 o                         
   8   2  15       1022.15        973.97        77.22 o                         
   9   2  15       4385.41       4651.01       148.94 o                         
  10   2  15       4103.18       4045.42       129.44 o                         
  11   2  15        357.12        405.20        83.68 o                         
  12   2  15      17076.08      17190.84       350.82 o                         
  13   2  15       6409.29       5992.80       225.74 o                         
  14   2  15      17601.35      17130.69       571.46 o                         
  15   2  15        953.19        733.06       159.60 o                         
  16   2  15       1397.75       1050.47       132.59 o                         
  17   2  15       7542.61       6829.00       235.65 o                         
  18   2  15        634.35        555.56       192.06 o                         
  19   2  15         52.39       -101.70       101.70 o                         
  20   2  15       5502.93       5669.61       361.57 o                         
   1   3  15      11642.74      11628.52       204.57 o                         
   2   3  15      48050.94      47852.05       584.67 o                         
   3   3  15      11132.32      11383.63       220.01 o                         
   4   3  15       3014.02       3487.50       169.13 o                         
   5   3  15       3655.61       3773.89       116.75 o                         
   6   3  15      10487.65      10419.59       279.83 o                         
   7   3  15       3441.55       3244.30       113.94 o                         
   8   3  15       2092.03       2176.22       109.73 o                         
   9   3  15       4379.92       4399.81       145.71 o                         
  10   3  15      15982.08      17027.24       392.40 o                         
  11   3  15       4552.66       4811.29       165.57 o                         
  12   3  15       2113.30       2347.14       137.56 o                         
  13   3  15        137.54        160.29        91.06 o                         
  14   3  15       4011.36       4321.80       227.12 o                         
  15   3  15       1892.89       1985.55       160.04 o                         
  16   3  15       3083.62       3026.56       183.83 o                         
  17   3  15        908.11       1048.25       127.43 o                         
  18   3  15       2262.85       2304.40       226.50 o                         
  19   3  15       2911.64       3350.45       217.48 o                         
  20   3  15        144.28        124.37       129.39 o                         
   0   4  15      81985.66      82454.71      1410.97 o                         
   1   4  15       2240.97       2201.47        85.92 o                         
   2   4  15      13408.47      12641.09       193.88 o                         
   3   4  15      12103.47      12631.04       194.09 o                         
   4   4  15        468.53        532.28        48.23 o                         
   5   4  15       3315.01       3158.89       105.47 o                         
   6   4  15      10725.56       9872.03       225.57 o                         
   7   4  15       1686.29       1958.24        99.17 o                         
   8   4  15      56244.30      57114.20       824.57 o                         
   9   4  15       7278.48       7038.18       183.74 o                         
  10   4  15      29571.22      29095.09       479.44 o                         
  11   4  15       1879.99       1877.07       115.90 o                         
  12   4  15        618.14        838.53        95.19 o                         
  13   4  15       2085.42       2338.98       172.50 o                         
  14   4  15        367.54        389.76       111.92 o                         
  15   4  15       4861.38       4520.45       219.52 o                         
  16   4  15      13953.04      14732.61       814.43 o                         
  17   4  15        225.59        380.34       109.39 o                         
  18   4  15      13091.23      12558.20       383.19 o                         
  19   4  15          6.83         11.88       128.70 o                         
  20   4  15       2160.58       2345.21       206.29 o                         
   1   5  15         50.24        102.15        50.91 o                         
   2   5  15      11283.98      11447.92       171.51 o                         
   3   5  15       1550.48       1586.93        77.95 o                         
   4   5  15        600.89        616.60        58.37 o                         
   5   5  15        210.44        185.06        44.73 o                         
   6   5  15      17938.88      17615.74       285.51 o                         
   7   5  15       3572.26       3527.29       132.98 o                         
   8   5  15        143.68        149.94        65.02 o                         
   9   5  15         26.88        -32.00        63.20 o                         
  10   5  15       4707.91       4765.76       181.46 o                         
  11   5  15       4281.96       4223.14       164.68 o                         
  12   5  15       1136.84       1411.64       113.50 o                         
  13   5  15       2458.72       2233.64       150.54 o                         
  14   5  15       1351.76       1600.01       152.78 o                         
  15   5  15        985.23        915.68       133.84 o                         
  16   5  15       4602.64       4159.17       244.29 o                         
  17   5  15        437.26        508.88       126.10 o                         
  18   5  15        525.42        366.79       136.89 o                         
  19   5  15       1481.78       1522.11       191.48 o                         
   0   6  15        677.70        823.48       143.05 o                         
   1   6  15       3633.21       3517.07        92.70 o                         
   2   6  15        432.62        309.52        49.50 o                         
   3   6  15        231.30        293.16        50.41 o                         
   4   6  15       3050.98       3115.18        99.38 o                         
   5   6  15       1057.64       1103.90        76.10 o                         
   6   6  15        900.01        937.52        71.80 o                         
   7   6  15          9.25         57.87        69.30 o                         
   8   6  15       1450.74       1708.08       111.19 o                         
   9   6  15       7241.56       7370.01       203.38 o                         
  10   6  15        623.95        537.69        88.50 o                         
  11   6  15       1287.30       1169.32       117.11 o                         
  12   6  15       3110.40       3041.27       168.06 o                         
  13   6  15       1013.15       1033.68       127.03 o                         
  14   6  15       1099.90       1130.31       132.01 o                         
  15   6  15         30.70        -87.87       101.63 o                         
  16   6  15        358.10        344.33       113.16 o                         
  17   6  15       1205.24       1039.54       171.70 o                         
  18   6  15        312.75         52.97       133.56 o                         
  19   6  15        268.97        387.10       194.94 o                         
   1   7  15        371.85        421.97        61.75 o                         
   2   7  15        293.39        486.70        58.72 o                         
   3   7  15        465.56        484.65        56.67 o                         
   4   7  15       1112.71       1184.13        70.68 o                         
   5   7  15        608.92        652.70        58.50 o                         
   6   7  15         98.71         40.70        47.10 o                         
   7   7  15         91.57        159.05        68.15 o                         
   8   7  15       4697.63       4888.51       216.92 o                         
   9   7  15        192.20        142.48        81.70 o                         
  10   7  15         27.33          1.47        87.35 o                         
  11   7  15        185.87        390.29       108.60 o                         
  12   7  15          3.15         57.89        86.46 o                         
  13   7  15         48.42          6.80        95.72 o                         
  14   7  15        720.26        636.08       117.83 o                         
  15   7  15          9.59        137.25        98.05 o                         
  16   7  15       1696.21       1588.71       234.23 o                         
  17   7  15        282.34         55.98       129.40 o                         
  18   7  15        686.71        923.52       170.68 o                         
  19   7  15          2.55         31.03       169.50 o
[truncated: 340,770 more chars]
