# Supplementary material for: Heterocyclic 1,3-diazepine-based thio­nes and selones as versatile halogen-bond acceptors
Source: Acta Crystallogr B Struct Sci Cryst Eng Mater. 2022 Aug 31;78(Pt 5):745–55. doi: 10.1107/S2052520622008150 (PMC9533313; doi:10.1107/S2052520622008150)
Supplement: Supplementary file 4 [file b-78-00745-SDiazMesS_MeCNsup4.hkl]

data_SDiazMesS_MeCN                                                             
_shelx_title ' d8-5275_a.res in P2(1)/c'                                        
_shelx_refln_list_code          4                                               
_shelx_F_calc_maximum      101.18                                               
_exptl_crystal_F_000       880.00                                               
_reflns_d_resolution_high  0.7699                                               
                                                                                
loop_                                                                           
 _space_group_symop_operation_xyz                                               
 'x, y, z'                                                                      
 '-x, y+1/2, -z+1/2'                                                            
 '-x, -y, -z'                                                                   
 'x, -y-1/2, z-1/2'                                                             
                                                                                
_cell_length_a    13.0884                                                       
_cell_length_b    12.9760                                                       
_cell_length_c    14.4293                                                       
_cell_angle_alpha  90.000                                                       
_cell_angle_beta  113.028                                                       
_cell_angle_gamma  90.000                                                       
                                                                                
_shelx_F_squared_multiplier     1.000                                           
                                                                                
loop_                                                                           
 _refln_index_h                                                                 
 _refln_index_k                                                                 
 _refln_index_l                                                                 
 _refln_F_squared_calc                                                          
 _refln_F_squared_meas                                                          
 _refln_F_squared_sigma                                                         
 _refln_observed_status                                                         
   2   0   0       2514.30       2267.07        34.46 o                         
   3   0   0       4362.59       4051.85        72.26 o                         
   4   0   0        535.29        520.99        10.75 o                         
   5   0   0        714.31        745.70        14.35 o                         
   6   0   0       3169.30       3332.56        81.42 o                         
   7   0   0        139.66        114.42         5.45 o                         
   8   0   0       3502.08       3681.78        55.84 o                         
   9   0   0        749.99        718.61        32.92 o                         
  10   0   0        114.80        107.38         7.73 o                         
  11   0   0        367.58        372.45        15.25 o                         
  12   0   0          7.58         18.98         4.21 o                         
  13   0   0          0.67         -0.19         2.46 o                         
  14   0   0         78.63         80.60         7.44 o                         
  15   0   0        756.77        793.97        32.70 o                         
   1   1   0       1936.66       1881.64        69.83 o                         
   2   1   0        623.25        589.26        10.70 o                         
   3   1   0        169.83        162.29         3.30 o                         
   4   1   0       9285.83       9081.34       105.16 o                         
   5   1   0       5006.05       5122.47        65.43 o                         
   6   1   0        945.92        971.21        14.00 o                         
   7   1   0        123.54        141.90         4.61 o                         
   8   1   0         20.64         18.08         2.62 o                         
   9   1   0        315.56        281.25         7.92 o                         
  10   1   0        723.05        709.53        16.14 o                         
  11   1   0        172.43        191.64         9.51 o                         
  12   1   0         61.84         83.09         7.91 o                         
  13   1   0        255.48        244.09         8.64 o                         
  14   1   0        227.70        248.20         9.40 o                         
  15   1   0        509.36        553.88        17.23 o                         
   1   2   0       3259.35       3103.29        27.50 o                         
   2   2   0       1064.72       1047.98        15.85 o                         
   3   2   0       2024.07       1968.20        21.89 o                         
   4   2   0          1.42          1.03         0.46 o                         
   5   2   0         31.30         52.51         2.37 o                         
   6   2   0       1194.45       1213.61        16.47 o                         
   7   2   0         14.42         12.81         1.70 o                         
   8   2   0        349.27        355.61         8.19 o                         
   9   2   0        320.08        307.64         8.01 o                         
  10   2   0        272.09        239.39         7.41 o                         
  11   2   0         62.33         56.73         6.57 o                         
  12   2   0         18.61         15.18         2.47 o                         
  13   2   0         24.99         30.96         3.84 o                         
  14   2   0          1.43          0.31         1.79 o                         
  15   2   0          9.42          1.28         2.27 o                         
   1   3   0        159.61        181.17         2.89 o                         
   2   3   0        200.92        219.79         4.00 o                         
   3   3   0        468.40        467.87         7.26 o                         
   4   3   0       4651.42       4609.51        60.93 o                         
   5   3   0        573.22        543.05         8.33 o                         
   6   3   0        672.10        820.34        12.37 o                         
   7   3   0         83.82         95.27         3.81 o                         
   8   3   0        220.90        212.86         6.51 o                         
   9   3   0         17.92         24.15         2.37 o                         
  10   3   0        521.75        517.03        11.37 o                         
  11   3   0       2501.23       2410.90        37.49 o                         
  12   3   0         31.00         55.53         5.72 o                         
  13   3   0        173.24        192.71         8.96 o                         
  14   3   0          8.85          9.46         3.20 o                         
  15   3   0         21.64         17.26         3.70 o                         
   0   4   0      10237.57       9810.76       104.21 o                         
   1   4   0          7.85          4.65         0.65 o                         
   2   4   0       2273.85       2290.66        20.16 o                         
   3   4   0         22.64         19.18         1.20 o                         
   4   4   0        115.57        145.81         4.02 o                         
   5   4   0        618.49        690.67        10.97 o                         
   6   4   0          1.05          0.81         0.70 o                         
   7   4   0         63.72         60.79         3.20 o                         
   8   4   0        855.72        821.51        15.23 o                         
   9   4   0        141.93        164.92         5.95 o                         
  10   4   0        675.46        686.64        13.92 o                         
  11   4   0         56.29         56.74         3.80 o                         
  12   4   0          0.95          0.30         1.46 o                         
  13   4   0          0.56          2.47         1.99 o                         
  14   4   0        244.44        242.55         8.86 o                         
  15   4   0        489.23        550.47        15.65 o                         
   1   5   0       8039.40       8185.37        56.01 o                         
   2   5   0       1342.23       1393.55        13.84 o                         
   3   5   0        556.96        499.97         6.57 o                         
   4   5   0       2301.81       2111.03        21.13 o                         
   5   5   0       2614.56       2797.33        30.54 o                         
   6   5   0        477.10        440.69         8.82 o                         
   7   5   0        582.15        587.86        11.41 o                         
   8   5   0        109.98        117.58         4.47 o                         
   9   5   0        610.00        571.71        11.19 o                         
  10   5   0       2795.34       2830.01        35.53 o                         
  11   5   0       2590.30       2520.26        34.40 o                         
  12   5   0         26.53         21.39         2.67 o                         
  13   5   0        434.54        494.81        20.46 o                         
  14   5   0         93.09         74.88         8.88 o                         
   0   6   0       2110.69       2418.31        27.78 o                         
   1   6   0        529.47        467.70         5.86 o                         
   2   6   0       1930.04       1947.20        17.14 o                         
   3   6   0        223.16        219.80         4.11 o                         
   4   6   0        173.40        183.82         4.12 o                         
   5   6   0         57.50         62.43         2.67 o                         
   6   6   0         22.57         27.29         2.50 o                         
   7   6   0          3.13         -0.09         0.77 o                         
   8   6   0        336.67        321.89         7.74 o                         
   9   6   0        305.91        324.39         8.58 o                         
  10   6   0         72.31         96.57         4.94 o                         
  11   6   0         25.79         15.47         2.94 o                         
  12   6   0          0.33         -0.62         2.05 o                         
  13   6   0        165.81        176.03        10.15 o                         
  14   6   0        202.19        217.62        11.92 o                         
   1   7   0       1523.81       1680.98        14.94 o                         
   2   7   0        657.36        713.77         8.24 o                         
   3   7   0         72.58         92.17         2.57 o                         
   4   7   0          4.37          4.74         0.94 o                         
   5   7   0         40.79         49.19         2.52 o                         
   6   7   0          0.21          0.40         0.73 o                         
   7   7   0        430.63        426.33         8.30 o                         
   8   7   0         11.04          6.99         1.39 o                         
   9   7   0         93.34         82.33         4.27 o                         
  10   7   0        405.62        399.53        13.34 o                         
  11   7   0         42.78         27.29         4.04 o                         
  12   7   0         32.93         18.57         3.16 o                         
  13   7   0         49.43         53.24         6.18 o                         
  14   7   0         11.69         14.81         4.46 o                         
   0   8   0       2074.05       2211.26        26.94 o                         
   1   8   0         42.89         25.75         2.02 o                         
   2   8   0         72.27         79.84         2.63 o                         
   3   8   0          5.57          2.45         0.60 o                         
   4   8   0          8.08          9.13         0.98 o                         
   5   8   0        100.88        107.15         3.69 o                         
   6   8   0         64.44         67.44         3.14 o                         
   7   8   0        524.69        555.97         9.96 o                         
   8   8   0        209.50        192.79         6.79 o                         
   9   8   0         17.26         11.13         2.69 o                         
  10   8   0         43.64         44.02         6.11 o                         
  11   8   0         71.51         59.57         5.55 o                         
  12   8   0         10.65          8.83         2.85 o                         
  13   8   0          0.04         -3.32         3.32 o                         
   1   9   0        111.39        125.21         3.01 o                         
   2   9   0        127.15        130.33         3.11 o                         
   3   9   0        706.45        661.67         9.58 o                         
   4   9   0          6.68          5.20         0.85 o                         
   5   9   0         74.07         70.22         3.03 o                         
   6   9   0         33.64         26.67         2.27 o                         
   7   9   0        107.35        112.87         4.74 o                         
   8   9   0        931.68        951.03        25.85 o                         
   9   9   0         32.78         31.62         3.76 o                         
  10   9   0        263.72        280.95         8.85 o                         
  11   9   0          0.40         -2.47         2.47 o                         
  12   9   0         49.82         44.74         6.12 o                         
  13   9   0        143.75        149.48        11.38 o                         
   0  10   0       1859.98       1893.40        24.75 o                         
   1  10   0        517.92        539.86         7.16 o                         
   2  10   0        112.44         94.95         3.82 o                         
   3  10   0         22.35         24.17         1.62 o                         
   4  10   0        393.28        404.43         7.89 o                         
   5  10   0         59.98         63.92         3.11 o                         
   6  10   0        209.94        217.65         6.83 o                         
   7  10   0        128.02        130.71         6.11 o                         
   8  10   0        421.76        423.93        12.17 o                         
   9  10   0          3.11         -0.29         1.40 o                         
  10  10   0         64.06         55.61         5.62 o                         
  11  10   0         47.96         42.44         4.95 o                         
  12  10   0          0.34         -1.75         2.51 o                         
   1  11   0         36.44         25.97         1.92 o                         
   2  11   0        634.74        645.37        11.01 o                         
   3  11   0        398.75        380.34         8.59 o                         
   4  11   0         85.62         73.85         3.28 o                         
   5  11   0         31.61         29.49         2.57 o                         
   6  11   0        118.35        122.69         4.59 o                         
   7  11   0          2.26          1.14         1.42 o                         
   8  11   0        186.60        182.03         7.11 o                         
   9  11   0        198.78        221.40         8.24 o                         
  10  11   0         42.21         31.71         5.09 o                         
  11  11   0          3.99         -3.07         3.07 o                         
   0  12   0        164.52        233.02        11.77 o                         
   1  12   0         25.46         24.45         2.93 o                         
   2  12   0        170.31        172.92         5.48 o                         
   3  12   0         91.55         73.22         4.19 o                         
   4  12   0         27.24         27.13         3.06 o                         
   5  12   0          2.20          4.68         1.27 o                         
   6  12   0        720.81        738.90        14.80 o                         
   7  12   0        269.09        261.93        10.47 o                         
   8  12   0          0.04          1.09         1.79 o                         
   9  12   0          1.13         -0.48         2.01 o                         
  10  12   0        131.36        143.34         9.81 o                         
   1  13   0        306.23        310.53         7.07 o                         
   2  13   0         45.85         36.69         2.95 o                         
   3  13   0         33.54         25.93         2.84 o                         
   4  13   0        848.83        841.27        18.63 o                         
   5  13   0        332.28        374.05        10.80 o                         
   6  13   0        216.77        220.78         8.58 o                         
   7  13   0         35.58         34.27         4.44 o                         
   8  13   0          0.13         -2.51         2.68 o                         
   9  13   0          9.06         -3.48         3.48 o                         
   0  14   0        807.35        795.99        28.00 o                         
   1  14   0         48.31         54.17         7.62 o                         
   2  14   0        137.47        137.48         5.43 o                         
   3  14   0         57.89         48.64         4.04 o                         
   4  14   0          0.01          0.90         1.73 o                         
   5  14   0         21.01         10.72         2.49 o                         
   6  14   0        171.74        149.05         8.09 o                         
   7  14   0        119.25        105.84         8.83 o                         
   8  14   0        217.84        184.73        10.77 o                         
   1  15   0         39.86         39.48         4.37 o                         
   2  15   0         27.23         26.13         2.67 o                         
   3  15   0        325.58        311.91        10.13 o                         
   4  15   0        917.63        960.44        22.43 o                         
   5  15   0       1075.15       1144.32        25.96 o                         
   6  15   0         62.02         74.63         8.09 o                         
   7  15   0         14.69         14.61         9.72 o                         
   0  16   0        105.48         52.77        15.50 o                         
   1  16   0         64.40         51.53         8.01 o                         
   2  16   0        109.30        118.50        10.91 o                         
   3  16   0          2.00         -1.88         2.94 o                         
   4  16   0         70.57         74.00         6.24 o                         
 -15   1   1         14.83          9.35         2.87 o                         
 -14   1   1         10.34          7.21         2.77 o                         
 -13   1   1          0.09         -1.67         1.67 o                         
 -12   1   1        189.94        209.36         9.85 o                         
 -11   1   1         85.53         76.12         4.91 o                         
 -10   1   1         44.71         42.67         3.49 o                         
  -9   1   1          2.18          4.02         1.20 o                         
  -8   1   1        740.94        727.38        13.61 o                         
  -7   1   1       2504.87       2471.80        59.60 o                         
  -6   1   1          8.63         11.54         1.35 o                         
  -5   1   1        172.70        172.74         4.39 o                         
  -4   1   1       2441.44       2475.36        30.46 o                         
  -3   1   1        619.19        630.42        10.23 o                         
  -2   1   1        544.29        513.98         8.14 o                         
  -1   1   1        227.57        191.59         8.84 o                         
   0   1   1       1931.60       1879.59        38.07 o                         
   1   1   1       3344.65       3078.21        30.77 o                         
   2   1   1         94.72        113.35         3.18 o                         
   3   1   1         33.68         32.83         1.40 o                         
   4   1   1        286.99        340.89         5.69 o                         
   5   1   1        932.59       1011.41        13.68 o                         
   6   1   1          9.08          4.42         0.86 o                         
   7   1   1         10.53         12.47         1.41 o                         
   8   1   1       1712.03       1759.06        22.14 o                         
   9   1   1          0.13         -0.39         0.89 o                         
  10   1   1        779.03        737.94        13.25 o                         
  11   1   1        339.64        321.86         8.48 o                         
  12   1   1        203.72        217.96         9.58 o                         
  13   1   1          1.27         -1.84         1.84 o                         
  14   1   1         21.35         23.45         3.50 o                         
  15   1   1         98.77         95.14         8.63 o                         
 -15   2   1        220.23        233.80        12.90 o                         
 -14   2   1         11.20         10.12         2.31 o                         
 -13   2   1        128.69        110.12         6.47 o                         
 -12   2   1        151.41        169.77         9.08 o                         
 -11   2   1        259.07        259.29         8.91 o                         
 -10   2   1       1031.59       1062.71        19.06 o                         
  -9   2   1        505.00        510.63        11.70 o                         
  -8   2   1        974.61        946.34        26.62 o                         
  -7   2   1         69.98         76.51         3.83 o                         
  -6   2   1         14.86          5.08         0.88 o                         
  -5   2   1        443.59        391.21         7.32 o                         
  -4   2   1          9.60          4.39         0.80 o                         
  -2   2   1        552.10        494.67         7.69 o                         
  -1   2   1       2656.81       2582.80        24.57 o                         
   0   2   1        451.96        383.00         7.47 o                         
   1   2   1        865.97        862.95         9.46 o                         
   2   2   1        689.75        667.97         8.97 o                         
   3   2   1        580.41        581.59         8.17 o                         
   4   2   1       1033.09       1023.20        12.55 o                         
   5   2   1        959.41       1019.86        13.21 o                         
   6   2   1        222.11        183.62         4.54 o                         
   7   2   1        783.42        765.24        12.72 o                         
   8   2   1        442.91        432.83         9.76 o                         
   9   2   1        278.97        327.07         9.76 o                         
  10   2   1       1333.73       1257.05        24.80 o                         
  11   2   1        599.09        636.44        13.04 o                         
  12   2   1        401.53        417.59        11.61 o                         
  13   2   1        518.70        551.84        19.52 o                         
  14   2   1        513.81        551.75        16.52 o                         
  15   2   1         15.55         12.09         3.70 o                         
 -15   3   1         26.70         23.31         4.30 o                         
 -14   3   1        118.24        117.95         8.07 o                         
 -13   3   1        259.41        280.35         9.97 o                         
 -12   3   1        174.94        163.59         7.21 o                         
 -11   3   1        106.73        110.47         5.69 o                         
 -10   3   1        152.68        153.18         6.85 o                         
  -9   3   1        856.26        775.96        13.97 o                         
  -8   3   1        670.58        694.42        12.24 o                         
  -7   3   1       2030.73       1940.67        24.56 o                         
  -6   3   1        109.30         71.88         2.98 o                         
  -5   3   1        149.92        229.94         4.83 o                         
  -4   3   1       1081.19       1063.37        14.12 o                         
  -3   3   1         66.62         83.01         4.04 o                         
  -2   3   1        788.82        777.84        11.85 o                         
  -1   3   1        764.80        766.00         7.24 o                         
   0   3   1        215.65        166.20         3.19 o                         
   1   3   1        844.26        879.96         8.60 o                         
   2   3   1       9794.12       9316.68       121.36 o                         
   3   3   1        912.34        945.15        15.07 o                         
   4   3   1        434.49        500.09         9.17 o                         
   5   3   1       1713.91       1932.14        21.84 o                         
   6   3   1        269.50        290.72         7.06 o                         
   7   3   1        431.35        468.91         9.90 o                         
   8   3   1       1048.00       1004.77        16.67 o                         
   9   3   1         84.80         92.62         4.75 o                         
  10   3   1       1441.16       1413.72        22.72 o                         
  11   3   1       1121.19       1120.69        17.96 o                         
  12   3   1        382.12        375.88        10.04 o                         
  13   3   1         23.57         17.34         2.78 o                         
  14   3   1          0.84         -0.25         2.38 o                         
  15   3   1         49.62         31.99         6.53 o                         
 -15   4   1        123.03        131.65         8.96 o                         
 -14   4   1         26.52         23.66         3.51 o                         
 -13   4   1        332.97        354.50        11.78 o                         
 -12   4   1         21.56         19.54         2.51 o                         
 -11   4   1          7.81          2.90         1.50 o                         
 -10   4   1        257.14        253.51         7.77 o                         
  -9   4   1        104.51        100.77         4.02 o                         
  -8   4   1          0.55         -0.03         0.72 o                         
  -7   4   1         36.23         50.64         2.46 o                         
  -6   4   1        664.24        747.93        10.89 o                         
  -5   4   1          5.42         15.28         2.07 o                         
  -4   4   1        113.51        109.44         3.62 o                         
  -3   4   1          6.49          3.66         0.67 o                         
  -2   4   1       8021.50       7824.81        59.92 o                         
  -1   4   1        427.65        451.55         5.43 o                         
   0   4   1       3349.20       3333.60        33.85 o                         
   1   4   1        202.81        221.32         3.42 o                         
   2   4   1        243.05        242.51         3.85 o                         
   3   4   1         16.21         10.51         0.95 o                         
   4   4   1       1020.80        972.40        12.49 o                         
   5   4   1       2319.25       2618.39        28.31 o                         
   6   4   1        823.84        803.14        11.88 o                         
   7   4   1        105.57        117.87         4.16 o                         
   8   4   1          8.59          4.11         1.32 o                         
   9   4   1        107.81        102.15         4.30 o                         
  10   4   1       1269.06       1392.55        20.47 o                         
  11   4   1         30.24         19.71         2.05 o                         
  12   4   1          0.25         -1.42         1.42 o                         
  13   4   1        352.14        365.51        13.97 o                         
  14   4   1         57.21         44.81         6.57 o                         
 -15   5   1        134.30        147.13         8.56 o                         
 -14   5   1         24.98         21.43         3.35 o                         
 -13   5   1        162.07        156.83         7.22 o                         
 -12   5   1          7.05          5.87         2.00 o                         
 -11   5   1        386.00        387.26        11.62 o                         
 -10   5   1         19.75         17.69         2.32 o                         
  -9   5   1        182.08        171.44         6.24 o                         
  -8   5   1        347.12        355.75         8.78 o                         
  -7   5   1        116.67        100.13         4.33 o                         
  -6   5   1        267.81        250.20         7.00 o                         
  -5   5   1        359.53        414.12         7.84 o                         
  -4   5   1        390.74        491.01         7.14 o                         
  -3   5   1          1.23          0.38         0.44 o                         
  -2   5   1        244.00        228.20         3.94 o                         
  -1   5   1         24.43         32.92         1.28 o                         
   0   5   1        750.26        816.74         8.75 o                         
   1   5   1         72.47         50.49         1.82 o                         
   2   5   1        886.28        862.08         9.99 o                         
   3   5   1          3.95          4.45         0.61 o                         
   4   5   1         54.12         68.25         2.61 o                         
   5   5   1        130.24        146.92         4.07 o                         
   6   5   1         92.60        115.99         3.71 o                         
   7   5   1        309.48        315.61         8.25 o                         
   8   5   1        161.10        161.52         6.17 o                         
   9   5   1        642.50        628.63        13.62 o                         
  10   5   1         88.39         88.76         5.74 o                         
  11   5   1        206.19        213.40         9.36 o                         
  12   5   1         49.27         29.36         3.52 o                         
  13   5   1          0.77         -2.26         2.26 o                         
  14   5   1          7.57          6.50         3.74 o                         
 -14   6   1        173.55        189.74         8.53 o                         
 -13   6   1        116.60        113.34         6.53 o                         
 -12   6   1         21.86         25.64         2.97 o                         
 -11   6   1       1031.11       1075.09        20.56 o                         
 -10   6   1          9.32         10.76         2.74 o                         
  -9   6   1         94.50         88.51         4.68 o                         
  -8   6   1        108.69        101.63         4.43 o                         
  -7   6   1         68.67         97.34         4.10 o                         
  -6   6   1       1488.50       1612.16        19.68 o                         
  -5   6   1       1083.63       1083.60        14.48 o                         
  -4   6   1         52.52         39.70         2.23 o                         
  -3   6   1       2810.26       2860.19        24.85 o                         
  -2   6   1          1.01          0.54         0.43 o                         
  -1   6   1        930.02       1002.81        10.43 o                         
   0   6   1       2161.43       2053.64        19.01 o                         
   1   6   1        990.93       1070.52        16.34 o                         
   2   6   1         24.14         25.43         2.28 o                         
   3   6   1        683.10        711.59        10.01 o                         
   4   6   1        270.54        287.91         5.22 o                         
   5   6   1        275.83        358.90         7.06 o                         
   6   6   1        902.41        924.93        13.56 o                         
   7   6   1        282.80        287.37         8.07 o                         
   8   6   1        298.19        334.75         9.19 o                         
   9   6   1        590.12        581.05        16.11 o                         
  10   6   1         89.07        105.52         7.87 o                         
  11   6   1        484.08        469.72        14.45 o                         
  12   6   1        208.28        224.90         9.51 o                         
  13   6   1         27.56         13.24         3.29 o                         
  14   6   1        197.85        217.43        18.53 o                         
 -14   7   1        200.68        199.49        12.85 o                         
 -13   7   1        279.64        310.15        11.40 o                         
 -12   7   1         20.83         25.65         2.87 o                         
 -11   7   1         40.34         35.01         3.33 o                         
 -10   7   1       1446.52       1412.71        27.43 o                         
  -9   7   1        562.16        519.11        11.31 o                         
  -8   7   1       1997.01       2000.04        23.56 o                         
  -7   7   1        492.82        458.12         8.70 o                         
  -6   7   1        865.74        806.69        11.85 o                         
  -5   7   1       3340.20       3300.29        30.53 o                         
  -4   7   1        718.81        714.68         9.03 o                         
  -3   7   1         92.30         83.03         2.56 o                         
  -2   7   1        328.14        319.28         4.89 o                         
  -1   7   1         27.97         26.09         1.41 o                         
   0   7   1        101.71         95.01         2.80 o                         
   1   7   1       1025.13        893.50        11.06 o                         
   2   7   1       2358.34       2344.91        21.33 o                         
   3   7   1        855.02        865.93        11.18 o                         
   4   7   1        939.13        923.63        12.26 o                         
   5   7   1         17.89         13.76         1.49 o                         
   6   7   1        441.89        427.34         8.94 o                         
   7   7   1       3122.68       3123.47        56.33 o                         
   8   7   1         24.37         20.89         2.60 o                         
   9   7   1        198.10        174.82         8.42 o                         
  10   7   1       1074.31       1172.52        34.76 o                         
  11   7   1        325.02        334.90        10.99 o                         
  12   7   1         19.88         12.42         3.12 o                         
  13   7   1         14.10          4.90         4.59 o                         
 -14   8   1        285.32        300.65        14.71 o                         
 -13   8   1        232.34        234.96        12.23 o                         
 -12   8   1         68.23         73.51         4.77 o                         
 -11   8   1        652.70        681.70        13.80 o                         
 -10   8   1        249.68        247.13         7.49 o                         
  -9   8   1        724.70        697.47        15.39 o                         
  -8   8   1        326.97        346.49         8.30 o                         
  -7   8   1         44.94         32.54         2.88 o                         
  -6   8   1         98.09        129.29         4.58 o                         
  -5   8   1       1563.23       1618.46        16.93 o                         
  -4   8   1       1214.35       1181.86        13.32 o                         
  -3   8   1        385.04        357.81         5.86 o                         
  -2   8   1       2595.34       2742.31        24.10 o                         
  -1   8   1       1890.82       1905.99        17.17 o                         
   0   8   1       5186.01       5506.67        47.97 o                         
   1   8   1          0.00          1.08         0.63 o                         
   2   8   1        373.96        338.95         6.51 o                         
   3   8   1         98.86         98.18         3.32 o                         
   4   8   1         59.84         83.46         3.37 o                         
   5   8   1         47.21         38.50         2.42 o                         
   6   8   1       1604.75       1568.97        20.78 o                         
   7   8   1        907.16        984.46        16.51 o                         
   8   8   1         16.10         14.66         2.44 o                         
   9   8   1        329.24        336.43        12.14 o                         
  10   8   1         16.25          4.86         2.55 o                         
  11   8   1         13.29          7.79         2.92 o                         
  12   8   1        229.17        227.04        11.68 o                         
  13   8   1        165.01        188.81        12.96 o                         
 -13   9   1        121.84        109.29         8.36 o                         
 -12   9   1        149.65        152.00         8.66 o                         
 -11   9   1        106.04        103.37         5.32 o                         
 -10   9   1        356.01        324.29         8.68 o                         
  -9   9   1        279.79        265.17         8.31 o                         
  -8   9   1        218.53        211.48         7.11 o                         
  -7   9   1        230.56        240.08         6.80 o                         
  -6   9   1       1255.55       1233.30        16.41 o                         
  -5   9   1       1095.55       1054.75        12.66 o                         
  -4   9   1          6.43          4.79         1.19 o                         
  -3   9   1        227.93        217.21         4.51 o                         
  -2   9   1         52.36         55.97         2.18 o                         
  -1   9   1         38.97         62.58         2.21 o                         
   0   9   1         28.79          5.42         1.09 o                         
   1   9   1          1.87          0.25         0.72 o                         
   2   9   1         56.36         49.43         2.84 o                         
   3   9   1         95.40         83.59         3.06 o                         
   4   9   1        235.16        263.20         5.78 o                         
   5   9   1        513.02        506.16         9.45 o                         
   6   9   1        192.88        175.71         5.83 o                         
   7   9   1          0.48         -0.22         1.23 o                         
   8   9   1          1.26          3.01         1.83 o                         
   9   9   1          6.53          7.17         2.14 o                         
  10   9   1        127.93        115.15         6.06 o                         
  11   9   1        341.12        369.74        13.43 o                         
  12   9   1         11.29          9.03         3.54 o                         
 -12  10   1          0.19         -2.94         5.09 o                         
 -11  10   1          7.50          0.46         2.11 o                         
 -10  10   1         32.79         27.01         2.85 o                         
  -9  10   1        165.11        167.40         6.51 o                         
  -8  10   1         94.82         99.59         5.18 o                         
  -7  10   1         43.22         42.06         3.27 o                         
  -6  10   1         40.95         45.28         2.77 o                         
  -5  10   1        293.62        293.81         5.83 o                         
  -4  10   1          8.76         10.27         1.20 o                         
  -3  10   1        300.07        288.33         5.87 o                         
  -2  10   1         60.13         68.23         2.63 o                         
  -1  10   1         88.34         92.83         3.35 o                         
   0  10   1         55.41         64.48         3.02 o                         
   1  10   1        192.08        197.59         5.44 o                         
   2  10   1         48.77         36.37         3.35 o                         
   3  10   1        254.24        275.85         7.85 o                         
   4  10   1        169.45        154.31         4.65 o                         
   5  10   1         88.65         83.62         3.42 o                         
   6  10   1         25.75         27.08         3.20 o                         
   7  10   1          7.27          1.62         1.67 o                         
   8  10   1         54.60         51.26         5.52 o                         
   9  10   1          0.36         -1.57         1.57 o                         
  10  10   1          7.17          6.40         2.74 o                         
  11  10   1          0.08         -1.22         2.56 o                         
  12  10   1          0.25         -3.00         3.00 o                         
 -12  11   1         48.26         34.83         6.03 o                         
 -11  11   1        357.81        395.21        17.73 o                         
 -10  11   1          2.98          0.82         2.29 o                         
  -9  11   1         26.40         20.26         2.53 o                         
  -8  11   1        384.04        395.84        10.23 o                         
  -7  11   1          6.24          0.65         1.10 o                         
  -6  11   1         83.42         92.94         3.90 o                         
  -5  11   1       1296.54       1277.37        16.08 o                         
  -4  11   1        700.65        650.62        10.54 o                         
  -3  11   1         41.77         29.09         2.23 o                         
  -2  11   1        170.50        186.48         4.16 o                         
  -1  11   1         32.98         25.87         1.49 o                         
   0  11   1         89.78         88.52         3.68 o                         
   1  11   1        787.71        783.73        13.20 o                         
   2  11   1        722.53        732.55        13.74 o                         
   3  11   1        455.21        455.93        12.86 o                         
   4  11   1        460.25        493.62        12.16 o                         
   5  11   1        892.82        941.51        14.43 o                         
   6  11   1         46.17         55.97         5.00 o                         
   7  11   1        101.21         98.22         5.80 o                         
   8  11   1         14.79          9.13         2.15 o                         
   9  11   1        233.14        239.90         9.11 o                         
  10  11   1        128.95        120.86         8.24 o                         
  11  11   1         63.07         46.23         5.42 o                         
 -11  12   1         46.79         22.33         5.91 o                         
 -10  12   1        205.29        223.61        10.60 o                         
  -9  12   1        162.21        152.22         7.13 o                         
  -8  12   1          0.35         -1.43         1.43 o                         
  -7  12   1        153.46        148.16         6.47 o                         
  -6  12   1        128.31        126.98         4.58 o                         
  -5  12   1         91.01         96.14         3.90 o                         
  -4  12   1        282.50        264.44         5.63 o                         
  -3  12   1       1776.19       1719.21        19.01 o                         
  -2  12   1        449.04        487.73         7.16 o                         
  -1  12   1        580.65        537.41         9.58 o                         
   0  12   1         43.39         31.74         2.40 o                         
   1  12   1         32.01         36.67         3.10 o                         
   2  12   1         51.43         40.37         3.64 o                         
   3  12   1          6.84          7.29         1.78 o                         
   4  12   1        321.73        283.25         9.09 o                         
   5  12   1        684.06        698.92        15.07 o                         
   6  12   1        223.56        226.97         6.97 o                         
   7  12   1        120.09        117.82         5.76 o                         
   8  12   1        424.52        450.94        11.73 o                         
   9  12   1         20.69         22.00         3.06 o                         
  10  12   1         50.13         37.44         5.13 o                         
 -10  13   1         33.26         26.15         4.74 o                         
  -9  13   1        517.72        591.67        19.32 o                         
  -8  13   1         38.07         34.86         5.99 o                         
  -7  13   1         67.89         59.90         5.01 o                         
  -6  13   1        519.14        545.02        11.30 o                         
  -5  13   1        529.29        522.57        12.74 o                         
  -4  13   1        420.09        405.32         9.66 o                         
  -3  13   1         18.62         12.14         1.87 o                         
  -2  13   1          0.78         -0.77         1.01 o                         
  -1  13   1         39.11         54.66         3.94 o                         
   0  13   1        228.56        213.52         6.00 o                         
   1  13   1        130.78        120.72         6.27 o                         
   2  13   1       1003.34        991.55        18.71 o                         
   3  13   1        482.52        467.11        14.45 o                         
   4  13   1        165.04        169.51         8.16 o                         
   5  13   1        174.06        193.53         8.49 o                         
   6  13   1        768.01        809.22        17.28 o                         
   7  13   1        149.06        168.42         7.39 o                         
   8  13   1        127.11        128.91         7.79 o                         
   9  13   1        354.78        381.07        11.87 o                         
  -9  14   1          0.10         -2.36         2.36 o                         
  -8  14   1        169.51        148.07         7.15 o                         
  -7  14   1         16.55         10.24         2.27 o                         
  -6  14   1          0.66         -2.04         2.04 o                         
  -5  14   1        114.97        101.84         6.21 o                         
  -4  14   1          4.06         -0.24         1.46 o                         
  -3  14   1        123.29         96.58         4.74 o                         
  -2  14   1        237.15        229.32         8.90 o                         
  -1  14   1        135.33        126.90         7.10 o                         
   0  14   1          4.30          1.96         1.17 o                         
   1  14   1         88.81         78.78         5.58 o                         
   2  14   1         16.46         14.41         2.71 o                         
   3  14   1         23.82         26.71         3.54 o                         
   4  14   1         59.39         73.92         5.53 o                         
   5  14   1        355.36        363.39        12.52 o                         
   6  14   1          0.02         -3.47         3.47 o                         
   7  14   1        154.22        148.68        15.14 o                         
   8  14   1        175.21        178.84        12.58 o                         
  -7  15   1          0.13         -0.16         2.98 o                         
  -6  15   1          3.43          0.01         2.49 o                         
  -5  15   1        100.23        100.39         7.10 o                         
  -4  15   1         20.43         12.68         2.51 o                         
  -3  15   1        150.71        133.74         5.13 o                         
  -2  15   1          0.07          5.98         3.07 o                         
  -1  15   1         43.37         27.33         4.05 o                         
   0  15   1          0.23          1.67         2.43 o                         
   1  15   1          0.15         -1.61         1.61 o                         
   2  15   1         88.99         75.31         4.96 o                         
   3  15   1          0.22         -2.40         2.40 o                         
   4  15   1          0.07         -2.22         2.22 o                         
   5  15   1         98.01        107.35         8.47 o                         
   6  15   1        306.59        310.16        16.13 o                         
  -5  16   1        252.31        279.62        11.41 o                         
  -4  16   1        113.38        126.55         9.40 o                         
  -3  16   1        135.06        147.12        14.56 o                         
  -2  16   1         21.38         31.93         5.54 o                         
  -1  16   1         93.81         88.11        11.01 o                         
   0  16   1        110.89        108.51        11.02 o                         
   1  16   1         18.75         19.35         4.57 o                         
   2  16   1          4.12          1.41         2.33 o                         
   3  16   1         13.94         12.81         3.71 o                         
   4  16   1         76.98         71.38        10.96 o                         
 -16   0   2        274.53        299.65        20.13 o                         
 -15   0   2         83.04         94.90         9.80 o                         
 -14   0   2        959.33        987.49        30.05 o                         
 -13   0   2        294.61        298.68        15.59 o                         
 -12   0   2          0.45         -1.41         1.41 o                         
 -11   0   2         41.88         28.49         4.38 o                         
 -10   0   2       3517.12       3449.71       108.59 o                         
  -9   0   2        911.36        956.34        28.01 o                         
  -8   0   2        369.66        351.20        12.43 o                         
  -7   0   2        188.26        139.33         7.15 o                         
  -6   0   2        445.68        343.29        10.96 o                         
  -5   0   2       1451.58       1411.26        27.27 o                         
   0   0   2       2088.21       1979.38        32.49 o                         
   1   0   2         27.32         28.13         2.17 o                         
   2   0   2       1060.91       1132.42        15.86 o                         
   3   0   2        429.48        361.72         8.19 o                         
   4   0   2       6614.52       6707.87        89.97 o                         
   5   0   2       5286.24       5278.96        73.20 o                         
   6   0   2       1402.41       1530.87        23.43 o                         
   7   0   2         60.66         46.48         3.27 o                         
   8   0   2       5051.23       5083.75        78.73 o                         
   9   0   2         31.75         12.23         2.68 o                         
  10   0   2         11.75          7.25         2.98 o                         
  11   0   2        121.57        127.78         8.94 o                         
  12   0   2          9.68          9.58         3.54 o                         
  13   0   2        457.57        470.02        19.27 o                         
  14   0   2        150.04        165.56        14.83 o                         
 -16   1   2         78.02         87.14         8.70 o                         
 -15   1   2        182.40        206.73         9.36 o                         
 -14   1   2         41.37         25.78         3.64 o                         
 -13   1   2          3.33          1.49         1.78 o                         
 -12   1   2        615.94        582.29        14.27 o                         
 -11   1   2       2647.44       2627.64        37.52 o                         
 -10   1   2       3374.73       3249.72        44.47 o                         
  -9   1   2        743.89        742.09        14.49 o                         
  -8   1   2        443.03        440.13        10.02 o                         
  -7   1   2        923.35        973.88        15.88 o                         
  -6   1   2       1480.01       1486.78        20.87 o                         
  -5   1   2       1428.64       1492.55        31.03 o                         
  -4   1   2       1213.55       1237.79        24.91 o                         
  -3   1   2        181.84        140.86         4.77 o                         
  -2   1   2        465.17        411.79         7.87 o                         
  -1   1   2       6610.03       6254.63       173.51 o                         
   0   1   2        177.06        180.38        10.59 o                         
   1   1   2        824.09        726.18        10.83 o                         
   2   1   2        332.16        291.12         4.47 o                         
   3   1   2        338.80        340.19         5.52 o                         
   4   1   2       2303.76       2402.55        23.84 o                         
   5   1   2        184.72        303.65         5.53 o                         
   6   1   2        478.13        624.45         9.24 o                         
   7   1   2       3290.64       3405.55        42.74 o                         
   8   1   2         16.43         10.46         1.42 o                         
   9   1   2         11.11         14.38         1.91 o                         
  10   1   2         27.76         18.46         2.62 o                         
  11   1   2          8.83         17.19         3.64 o                         
  12   1   2         12.61         15.32         2.44 o                         
  13   1   2         76.30         77.05         6.40 o                         
  14   1   2          2.45         -2.89         2.89 o                         
 -16   2   2        278.02        300.12        13.23 o                         
 -15   2   2         72.50         82.86         8.41 o                         
 -14   2   2         76.19         76.40         5.88 o                         
 -13   2   2        621.35        636.31        15.65 o                         
 -12   2   2       1083.44       1098.25        20.96 o                         
 -11   2   2        495.92        457.51        11.85 o                         
 -10   2   2        332.67        345.21         9.58 o                         
  -9   2   2        255.30        243.79         7.59 o                         
  -8   2   2        216.56        251.46         7.26 o                         
  -7   2   2        229.98        280.95         7.28 o                         
  -6   2   2        670.23        691.86        12.96 o                         
  -5   2   2       5861.78       6081.05        74.46 o                         
  -4   2   2        249.96        248.78         6.34 o                         
  -3   2   2        473.10        523.18         8.92 o                         
  -2   2   2       8958.28       8611.80       111.36 o                         
  -1   2   2       6956.54       6631.48        79.51 o                         
   0   2   2        710.29        683.38        10.87 o                         
   1   2   2        387.25        368.12         6.78 o                         
   2   2   2       5742.41       5614.20        57.13 o                         
   3   2   2          5.16          3.22         0.64 o                         
   4   2   2        399.99        437.30        13.24 o                         
   5   2   2         76.75         77.86         2.49 o                         
   6   2   2        167.07        199.36         4.57 o                         
   7   2   2        254.78        262.82         5.68 o                         
   8   2   2        297.11        298.56         6.50 o                         
   9   2   2         23.54         14.93         2.23 o                         
  10   2   2         48.79         51.45         3.48 o                         
  11   2   2        117.63        116.38         5.53 o                         
  12   2   2          5.75          2.88         1.76 o                         
  13   2   2         56.91         63.68         6.69 o                         
  14   2   2          0.35         -2.64         2.64 o                         
 -16   3   2          8.49          1.95         4.63 o                         
 -15   3   2        362.47        338.93        12.81 o                         
 -14   3   2        207.84        205.57         9.92 o                         
 -13   3   2        578.13        606.36        19.66 o                         
 -12   3   2        264.54        239.50         8.66 o                         
 -11   3   2         73.84         80.91         4.78 o                         
 -10   3   2         48.78         36.07         3.17 o                         
  -9   3   2         56.97         61.03         3.77 o                         
  -8   3   2        461.65        479.21        10.49 o                         
  -7   3   2        174.40        178.12         5.64 o                         
  -6   3   2        240.26        258.92         7.51 o                         
  -5   3   2        710.75        836.82        13.58 o                         
  -4   3   2       1232.61       1250.06        17.44 o                         
  -3   3   2       6032.55       5828.02        59.53 o                         
  -2   3   2       5247.76       4984.44        47.17 o                         
  -1   3   2       5071.16       4990.09        42.67 o                         
   0   3   2        110.36        136.64         2.75 o                         
   1   3   2       2912.93       2824.15        26.81 o                         
   2   3   2        655.32        627.07         8.36 o                         
   3   3   2        164.44        162.69         4.06 o                         
   4   3   2          6.67          5.82         0.82 o                         
   5   3   2       1347.70       1418.64        17.42 o                         
   6   3   2        143.41        126.78         4.02 o                         
   7   3   2         91.95         84.39         4.55 o                         
   8   3   2        253.51        244.49         6.25 o                         
   9   3   2       1710.97       1738.87        24.02 o                         
  10   3   2        123.49        116.98         4.89 o                         
  11   3   2        125.81        117.58         5.04 o                         
  12   3   2         30.52         20.58         4.25 o                         
  13   3   2         26.81         20.81         3.90 o                         
  14   3   2         15.13          9.89         4.11 o                         
 -15   4   2        669.42        697.75        27.08 o                         
 -14   4   2        751.07        839.36        17.39 o                         
 -13   4   2        207.09        186.25         7.36 o                         
 -12   4   2       1609.22       1699.14        37.73 o                         
 -11   4   2        602.29        628.28        14.02 o                         
 -10   4   2        242.58        234.95         7.61 o                         
  -9   4   2         47.61         40.55         2.96 o                         
  -8   4   2        257.69        251.25         7.08 o                         
  -7   4   2        573.81        599.34        10.14 o                         
  -6   4   2       4681.38       4575.57        47.29 o                         
  -5   4   2        378.90        488.07         8.60 o                         
  -4   4   2       1421.53       1445.40        16.48 o                         
  -3   4   2        659.15        623.84         8.90 o                         
  -2   4   2         60.30         55.64         1.98 o                         
  -1   4   2       6199.23       6108.28        59.47 o                         
   0   4   2       8177.19       7667.87        64.51 o                         
   1   4   2        466.34        492.70         5.70 o                         
   2   4   2        437.42        452.06         6.03 o                         
   3   4   2       2133.97       1975.60        23.78 o                         
   4   4   2         52.20         39.02         2.37 o                         
   5   4   2        300.94        261.49         6.68 o                         
   6   4   2        459.83        436.27         9.49 o                         
   7   4   2          3.47          1.29         1.04 o                         
   8   4   2        116.84        115.12         5.22 o                         
   9   4   2        540.33        469.12        11.54 o                         
  10   4   2         12.97          6.06         1.82 o                         
  11   4   2         48.11         44.36         4.68 o                         
  12   4   2         89.83         83.72         7.12 o                         
  13   4   2        132.97        134.49         9.37 o                         
  14   4   2         59.57         49.90         8.52 o                         
 -15   5   2        165.41        160.44         9.99 o                         
 -14   5   2         25.76         17.05         4.35 o                         
 -13   5   2         22.95         25.14         2.87 o                         
 -12   5   2         94.72         94.44         4.88 o                         
 -11   5   2       1441.40       1417.62        25.01 o                         
 -10   5   2        914.15        912.46        15.60 o                         
  -9   5   2        585.61        606.72        11.55 o                         
  -8   5   2        540.78        460.11         8.60 o                         
  -7   5   2        628.83        610.49        13.11 o                         
  -6   5   2          1.69          1.43         0.81 o                         
  -5   5   2        203.71        233.06         5.41 o                         
  -4   5   2        712.71        820.50        11.41 o                         
  -3   5   2       1586.71       1722.92        17.27 o                         
  -2   5   2       4682.83       4544.99        36.79 o                         
  -1   5   2        110.12        150.89         2.98 o                         
   0   5   2         29.62         23.28         1.61 o                         
   1   5   2        116.08        112.55         3.35 o                         
   2   5   2          0.56          0.51         0.36 o                         
   3   5   2         77.37        103.38         3.18 o                         
   4   5   2       2940.21       2971.03        34.60 o                         
   5   5   2        107.28         88.11         4.52 o                         
   6   5   2        778.57        750.56        13.86 o                         
   7   5   2         64.60         59.41         3.72 o                         
   8   5   2        258.49        269.57         8.22 o                         
   9   5   2       4163.11       4117.34        55.07 o                         
  10   5   2       1045.48        967.26        25.24 o                         
  11   5   2        192.23        187.57         8.76 o                         
  12   5   2        289.08        291.02        11.46 o                         
  13   5   2        178.49        175.28        12.34 o                         
  14   5   2        110.71        104.60        11.08 o                         
 -15   6   2        161.86        155.86         9.12 o                         
 -14   6   2        212.48        245.26        10.15 o                         
 -13   6   2        154.77        177.54         8.94 o                         
 -12   6   2        106.71         96.07         5.96 o                         
 -11   6   2         63.01         67.85         7.40 o                         
 -10   6   2          1.39          0.56         1.59 o                         
  -9   6   2          2.93          0.96         1.26 o                         
  -8   6   2        104.92         95.03         3.50 o                         
  -7   6   2        631.31        636.93        11.09 o                         
  -6   6   2       1387.49       1442.67        18.24 o                         
  -5   6   2       1121.04       1215.01        16.73 o                         
  -4   6   2         49.71         38.33         1.93 o                         
  -3   6   2        724.70        742.99         8.73 o                         
  -2   6   2         88.04        113.30         2.92 o                         
  -1   6   2       1642.09       1642.08        15.38 o                         
   0   6   2       3924.51       4072.73        37.77 o                         
   1   6   2        263.56        304.00         6.06 o                         
   2   6   2        689.87        709.78         8.21 o                         
   3   6   2        816.57        814.85        10.70 o                         
   4   6   2        819.14        864.00        11.95 o                         
   5   6   2         35.43         52.47         3.12 o                         
   6   6   2         34.34         19.79         2.17 o                         
   7   6   2        110.91        109.13         5.05 o                         
   8   6   2         40.57         38.66         3.41 o                         
   9   6   2       1133.42       1133.38        22.34 o                         
  10   6   2        507.08        525.00        16.13 o                         
  11   6   2         92.02         92.86         6.50 o                         
  12   6   2         83.20         73.33         7.17 o                         
  13   6   2         10.88         -1.31         4.52 o                         
 -14   7   2          0.29         -2.53         2.53 o                         
 -13   7   2          7.63          2.03         2.51 o                         
 -12   7   2         11.60          8.76         2.21 o                         
 -11   7   2         34.47         30.74         3.87 o                         
 -10   7   2         42.13         45.18         5.62 o                         
  -9   7   2       1040.17       1063.21        17.67 o                         
  -8   7   2         48.41         40.58         3.88 o                         
  -7   7   2        159.84        161.87         4.30 o                         
  -6   7   2        107.13         98.50         3.36 o                         
  -5   7   2        166.27        195.82         4.53 o                         
  -4   7   2        316.01        312.09         5.73 o                         
  -3   7   2        872.75        830.65         9.73 o                         
  -2   7   2       1297.47       1409.87        13.51 o                         
  -1   7   2       1377.60       1493.65        14.39 o                         
   0   7   2        216.41        185.68         5.00 o                         
   1   7   2        160.58        133.45         4.11 o                         
   2   7   2          7.39          6.71         0.88 o                         
   3   7   2        186.85        204.17         4.46 o                         
   4   7   2        113.47        105.21         3.64 o                         
   5   7   2          7.30          7.04         1.45 o                         
   6   7   2       1217.37       1110.74        18.06 o                         
   7   7   2        280.52        253.86         7.90 o                         
   8   7   2         48.02         53.85         4.82 o                         
   9   7   2        497.22        497.37        16.74 o                         
  10   7   2        375.35        340.90        12.40 o                         
  11   7   2         93.12         89.05         6.19 o                         
  12   7   2        231.43        233.95        13.51 o                         
  13   7   2         29.76         15.59         4.97 o                         
 -14   8   2        139.47        130.89         7.84 o                         
 -13   8   2         25.12         18.91         3.12 o                         
 -12   8   2          0.25         -1.44         1.44 o                         
 -11   8   2          5.62         -0.16         1.81 o                         
 -10   8   2         53.61         59.96         4.47 o                         
  -9   8   2         25.27         19.24         2.62 o                         
  -8   8   2        230.62        244.22         7.22 o                         
  -7   8   2         86.77         96.09         4.16 o                         
  -6   8   2        253.49        238.72         5.85 o                         
  -5   8   2          5.05          8.55         1.06 o                         
  -4   8   2        274.50        268.22         5.30 o                         
  -3   8   2        112.29         88.75         2.70 o                         
  -2   8   2        866.29        934.73        11.46 o                         
  -1   8   2        160.83        175.15         3.51 o                         
   0   8   2        820.47        765.85        11.99 o                         
   1   8   2         18.27         25.52         2.58 o                         
   2   8   2         34.54         40.78         2.61 o                         
   3   8   2        432.35        419.06         8.51 o                         
   4   8   2        115.11        125.89         3.99 o                         
   5   8   2         38.49         31.46         2.51 o                         
   6   8   2       1622.96       1600.04        21.95 o                         
   7   8   2        238.21        246.93         7.63 o                         
   8   8   2         32.75         27.27         3.20 o                         
   9   8   2          3.13          1.25         1.56 o                         
  10   8   2          2.73          1.81         2.10 o                         
  11   8   2        108.76         92.94         8.89 o                         
  12   8   2         10.90          7.82         5.14 o                         
 -13   9   2         14.38         11.58         2.78 o                         
 -12   9   2          4.38          2.46         2.11 o                         
 -11   9   2       1201.02       1193.37        19.38 o                         
 -10   9   2        117.32        122.62         6.46 o                         
  -9   9   2        119.81        102.11         5.51 o                         
  -8   9   2        187.79        178.53         6.11 o                         
  -7   9   2        478.98        463.20         9.79 o                         
  -6   9   2         55.03         36.42         2.30 o                         
  -5   9   2         29.08         23.84         1.94 o                         
  -4   9   2        326.18        329.53         6.12 o                         
  -3   9   2        109.78        105.25         3.13 o                         
  -2   9   2       1008.39       1010.45        11.27 o                         
  -1   9   2       2402.77       2390.20        23.79 o                         
   0   9   2        159.93        158.12         4.78 o                         
   1   9   2         65.58         66.00         3.47 o                         
   2   9   2        308.88        303.44         7.57 o                         
   3   9   2          0.70         -0.03         1.09 o                         
   4   9   2       3663.46       3650.57        33.81 o                         
   5   9   2       1924.32       1900.93        22.22 o                         
   6   9   2        376.97        371.63         9.31 o                         
   7   9   2        378.99        368.02        10.22 o                         
   8   9   2        449.45        457.47        13.55 o                         
   9   9   2        288.73        295.58         9.25 o                         
  10   9   2         27.02         16.27         2.79 o                         
  11   9   2          0.64         -0.53         2.84 o                         
  12   9   2         33.46         40.21         8.88 o                         
 -13  10   2        210.76        242.07         9.40 o                         
 -12  10   2        111.41        104.30         8.55 o                         
 -11  10   2         75.04         61.04         5.04 o                         
 -10  10   2         32.65         21.38         2.57 o                         
  -9  10   2         66.33         51.95         3.73 o                         
  -8  10   2         20.23         14.52         2.47 o                         
  -7  10   2        283.60        290.75         7.89 o                         
  -6  10   2        615.26        580.75         9.40 o                         
  -5  10   2        276.16        318.67         6.30 o                         
  -4  10   2          5.48          6.08         1.11 o                         
  -3  10   2          6.47          3.03         0.98 o                         
  -2  10   2         58.19         58.37         2.79 o                         
  -1  10   2          0.44          1.78         0.96 o                         
   0  10   2        271.26        257.59         7.19 o                         
   1  10   2        752.33        767.15        12.95 o                         
   2  10   2       1409.29       1505.14        21.27 o                         
   3  10   2        441.79        431.67        11.09 o                         
   4  10   2        927.10        928.65        14.25 o                         
   5  10   2        697.93        729.24        10.52 o                         
   6  10   2        338.23        357.97         9.59 o                         
   7  10   2         65.34         60.17         6.41 o                         
   8  10   2        250.63        246.19         8.63 o                         
   9  10   2       1033.85       1073.15        21.01 o                         
  10  10   2        479.03        511.26        17.41 o                         
  11  10   2        174.87        187.53        15.27 o                         
 -12  11   2         48.28         33.79         4.58 o                         
 -11  11   2        333.12        307.69        11.94 o                         
 -10  11   2        227.83        220.19         8.24 o                         
  -9  11   2         24.45         27.79         2.93 o                         
  -8  11   2        154.22        153.72         6.18 o                         
  -7  11   2        146.51        125.50         6.60 o                         
  -6  11   2        134.03        115.69         4.26 o                         
  -5  11   2        337.77        320.51         6.88 o                         
  -4  11   2          7.79          9.61         1.25 o                         
  -3  11   2        197.89        160.21         4.13 o                         
  -2  11   2        337.52        337.05         6.05 o                         
  -1  11   2        136.78        125.09         4.65 o                         
   0  11   2        211.62        196.38         6.11 o                         
   1  11   2        104.05        109.82         4.69 o                         
   2  11   2         29.46         25.94         4.14 o                         
   3  11   2        108.27        108.98         5.82 o                         
   4  11   2        363.13        363.17        10.64 o                         
   5  11   2       1698.36       1743.21        25.62 o                         
   6  11   2        589.05        620.68        15.25 o                         
   7  11   2        313.87        302.46         8.89 o                         
   8  11   2        401.23        411.92        11.24 o                         
   9  11   2         29.93         27.04         4.79 o                         
  10  11   2          0.83         -3.31         3.64 o                         
  11  11   2         32.58         19.24         6.23 o                         
 -11  12   2         34.15         15.48         3.93 o                         
 -10  12   2          4.75          2.00         2.32 o                         
  -9  12   2          0.00         -1.08         1.57 o                         
  -8  12   2         45.74         47.29         4.03 o                         
  -7  12   2         30.30         27.51         3.45 o                         
  -6  12   2         98.54        114.66         4.73 o                         
  -5  12   2         41.68         29.02         2.21 o                         
  -4  12   2        232.37        243.71         5.81 o                         
  -3  12   2          0.03          0.36         0.80 o                         
  -2  12   2         26.38         25.15         2.22 o                         
  -1  12   2          7.12         10.65         1.66 o                         
   0  12   2        152.19        161.05         7.35 o                         
   1  12   2        394.58        367.79        15.00 o                         
   2  12   2        653.95        682.04        15.13 o                         
   3  12   2        138.10        144.91         6.72 o                         
   4  12   2         85.47         89.00         5.74 o                         
   5  12   2        878.57        917.80        21.13 o                         
   6  12   2          2.95          4.81         2.79 o                         
   7  12   2         88.72         98.51         6.13 o                         
   8  12   2        213.01        232.64         7.94 o                         
   9  12   2         18.04          5.15         2.99 o                         
  10  12   2        126.12        142.64        10.32 o                         
 -10  13   2         24.74         18.33         4.58 o                         
  -9  13   2        326.54        341.01        13.89 o                         
  -8  13   2         60.36         49.73         4.21 o                         
  -7  13   2         93.17         88.07         4.63 o                         
  -6  13   2         12.83         10.30         1.76 o                         
  -5  13   2       1170.26       1188.11        16.19 o                         
  -4  13   2         14.48         10.74         1.49 o                         
  -3  13   2         15.69         22.68         2.05 o                         
  -2  13   2          9.39          5.99         1.33 o                         
  -1  13   2        158.37        150.37         6.74 o                         
   0  13   2         59.09         64.69         4.34 o                         
   1  13   2          0.02         -2.23         2.23 o                         
   2  13   2         83.47         92.51         5.56 o                         
   3  13   2        738.93        751.67        16.87 o                         
   4  13   2          5.28          0.00         1.97 o                         
   5  13   2        235.28        240.25         9.55 o                         
   6  13   2         27.14         23.31         4.82 o                         
   7  13   2         22.51         12.76         5.06 o                         
   8  13   2        107.29         90.53         7.18 o                         
   9  13   2        142.53        160.83         9.79 o                         
  -9  14   2          9.29          1.55         2.93 o                         
  -8  14   2        281.35        317.97        10.96 o                         
  -7  14   2        181.48        179.55         7.82 o                         
  -6  14   2       1562.68       1589.08        22.28 o                         
  -5  14   2        411.59        452.49         8.32 o                         
  -4  14   2          9.54         10.56         1.30 o                         
  -3  14   2        106.06        108.86         3.70 o                         
  -2  14   2          4.85          5.45         1.48 o                         
  -1  14   2         27.32         12.71         1.85 o                         
   0  14   2         56.03         37.77         3.40 o                         
   1  14   2         32.94         22.01         3.24 o                         
   2  14   2         52.53         50.73         6.30 o                         
   3  14   2        335.50        313.14        10.76 o                         
   4  14   2          8.38          1.37         2.24 o                         
   5  14   2          0.09          0.49         2.35 o                         
   6  14   2         42.22         31.72         5.61 o                         
   7  14   2          1.76         -0.85         3.62 o                         
  -7  15   2          8.49          1.36         4.58 o                         
  -6  15   2        401.02        426.64        13.60 o                         
  -5  15   2        848.08        875.27        17.32 o                         
  -4  15   2         12.04         10.90         2.02 o                         
  -3  15   2        239.71        268.74        12.17 o                         
  -2  15   2         57.54         50.24         5.23 o                         
  -1  15   2        270.32        257.23         6.81 o                         
   0  15   2        181.68        195.04        10.42 o                         
   1  15   2        280.24        288.95         9.61 o                         
   2  15   2          4.03          1.89         2.37 o                         
   3  15   2          1.00          0.66         2.04 o                         
   4  15   2         73.09         83.76         7.17 o                         
   5  15   2        274.28        261.93        15.50 o                         
   6  15   2         59.80         65.39         7.57 o                         
  -5  16   2        414.75        461.47        15.72 o                         
  -4  16   2         36.11         32.75         5.14 o                         
  -3  16   2          2.90         -4.49         4.49 o                         
  -2  16   2         34.32         15.81         5.23 o                         
  -1  16   2        111.78         90.38         9.80 o                         
   0  16   2          9.48          4.16         2.12 o                         
   1  16   2          0.44         -1.94         1.94 o                         
   2  16   2         86.27         86.03        12.25 o                         
   3  16   2         31.66         24.37         4.10 o                         
 -16   1   3         50.44         35.19         4.70 o                         
 -15   1   3        320.58        345.24        12.28 o                         
 -14   1   3        196.95        197.41         9.47 o                         
 -13   1   3        140.75        130.88         6.85 o                         
 -12   1   3        341.94        357.86        10.90 o                         
 -11   1   3        986.82        970.09        18.80 o                         
 -10   1   3          0.03          0.18         1.56 o                         
  -9   1   3        553.25        570.04        12.45 o                         
  -8   1   3          4.53          3.17         1.06 o                         
  -7   1   3        150.12        153.17         5.38 o                         
  -6   1   3         12.22         16.38         2.01 o                         
  -5   1   3        143.29        137.16         5.66 o                         
  -4   1   3       8364.14       8507.06       112.99 o                         
  -3   1   3          2.50          4.08         0.94 o                         
  -2   1   3       5271.65       5036.48        55.80 o                         
  -1   1   3        665.46        696.02        17.91 o                         
   0   1   3        384.16        341.75        11.89 o                         
   1   1   3       2547.45       2405.61        23.94 o                         
   2   1   3        746.64        727.37        10.14 o                         
   3   1   3        165.54        190.36         3.98 o                         
   4   1   3       9059.45       9134.48        90.46 o                         
   5   1   3        407.48        324.69         6.45 o                         
   6   1   3        404.77        377.27         7.45 o                         
   7   1   3         33.52         31.82         2.34 o                         
   8   1   3        100.41         92.24         3.94 o                         
   9   1   3        242.25        201.41         6.19 o                         
  10   1   3        104.50        106.76         4.81 o                         
  11   1   3        243.04        234.31         7.55 o                         
  12   1   3          2.59          1.72         2.17 o                         
  13   1   3        282.43        281.75        10.84 o                         
  14   1   3          0.19         -0.01         3.70 o                         
 -16   2   3         22.21         25.58         4.42 o                         
 -15   2   3        900.50        932.59        21.21 o                         
 -14   2   3         73.90         81.00         8.55 o                         
 -13   2   3        368.96        358.92        11.32 o                         
 -12   2   3         65.07         64.34         4.75 o                         
 -11   2   3        399.86        409.12        11.23 o                         
 -10   2   3          9.35          8.75         1.89 o                         
  -9   2   3        794.62        736.15        14.54 o                         
  -8   2   3        345.00        317.35         9.61 o                         
  -7   2   3       1152.61       1158.96        22.17 o                         
  -6   2   3       1128.84       1261.03        20.94 o                         
  -5   2   3        129.55        142.16         5.25 o                         
  -4   2   3       4251.91       4195.40        53.07 o                         
  -3   2   3       3357.36       3203.76        32.26 o                         
  -2   2   3       6455.15       6262.73        59.56 o                         
  -1   2   3       2240.52       2247.32        30.55 o                         
   1   2   3       6048.47       6073.52        84.78 o                         
   2   2   3       2773.85       2695.40        29.87 o                         
   3   2   3       2344.97       2471.68        32.64 o                         
   4   2   3        468.15        494.08         8.86 o                         
   5   2   3        934.75        977.08        14.70 o                         
   6   2   3        903.64        795.01        11.75 o                         
   7   2   3         26.16         23.69         1.90 o                         
   8   2   3       1490.46       1443.29        20.03 o                         
   9   2   3       1072.13       1124.80        16.93 o                         
  10   2   3         94.08        102.45         4.87 o                         
  11   2   3         29.70         29.30         3.04 o                         
  12   2   3         16.53         10.70         2.27 o                         
  13   2   3         72.10         77.18         6.02 o                         
  14   2   3        200.47        210.66        17.40 o                         
 -16   3   3         29.72         20.00         4.25 o                         
 -15   3   3         42.96         43.61         7.35 o                         
 -14   3   3        643.48        705.09        17.87 o                         
 -13   3   3        212.22        210.44         8.84 o                         
 -12   3   3         93.93        105.24         5.90 o                         
 -11   3   3       1581.95       1527.26        27.19 o                         
 -10   3   3        247.09        246.07         8.08 o                         
  -9   3   3        368.50        359.29        10.22 o                         
  -8   3   3         41.29         51.42         3.42 o                         
  -7   3   3        185.75        170.22         6.52 o                         
  -6   3   3         67.68         72.00         3.70 o                         
  -5   3   3       7833.34       8066.24        83.05 o                         
  -4   3   3       3801.87       3691.32        56.24 o                         
  -3   3   3        132.65        134.18         5.15 o                         
  -2   3   3       6379.89       6064.43        54.93 o                         
  -1   3   3       8565.93       8390.95        74.45 o                         
   0   3   3       1572.43       1485.98        16.33 o                         
   1   3   3        989.69        956.62        13.25 o                         
   2   3   3          9.58          0.51         0.49 o                         
   3   3   3       1078.48       1126.61        15.78 o                         
   4   3   3       6362.38       6396.40        77.13 o                         
   5   3   3        487.50        471.54         8.95 o                         
   6   3   3       2491.36       2387.75        29.55 o                         
   7   3   3        172.36        168.20         5.56 o                         
   8   3   3        102.30        109.31         4.77 o                         
   9   3   3        476.31        427.07        12.20 o                         
  10   3   3        179.28        197.08         8.40 o                         
  11   3   3        410.33        411.75        14.23 o                         
  12   3   3         67.75         53.49         6.67 o                         
  13   3   3        130.89        145.65        11.77 o                         
  14   3   3         33.01         27.90         6.18 o                         
 -16   4   3          0.04         -2.65         2.65 o                         
 -15   4   3          6.93         14.39         4.79 o                         
 -14   4   3         10.07          7.16         2.49 o                         
 -13   4   3         20.99          8.97         2.41 o                         
 -12   4   3         85.52         81.43         5.38 o                         
 -11   4   3        100.41         94.79         5.60 o                         
 -10   4   3         99.80         89.44         5.02 o                         
  -9   4   3        312.84        322.81         8.33 o                         
  -8   4   3        390.65        403.30         9.61 o                         
  -7   4   3        258.88        272.20         7.31 o                         
  -6   4   3        115.12         91.50         3.92 o                         
  -5   4   3         57.37         57.32         2.70 o                         
  -4   4   3        108.20        122.81         4.28 o                         
  -3   4   3        309.38        314.48         5.64 o                         
  -2   4   3         23.15         17.95         1.23 o                         
  -1   4   3       1872.34       1897.42        21.08 o                         
   0   4   3       3745.50       3819.60        34.35 o                         
   1   4   3         90.48         83.63         2.97 o                         
   2   4   3       1088.95       1058.46        12.17 o                         
   3   4   3       3248.30       3534.51        42.49 o                         
   4   4   3         66.13         57.74         2.49 o                         
   5   4   3         67.86         61.67         2.98 o                         
   6   4   3        273.32        271.64         6.54 o                         
   7   4   3          0.78         -1.00         1.00 o                         
   8   4   3       1331.46       1229.68        22.09 o                         
   9   4   3        388.43        419.34        12.36 o                         
  10   4   3          0.41         -1.53         1.53 o                         
  11   4   3         81.67        103.73         7.61 o                         
  12   4   3         99.02         73.58         7.38 o                         
  13   4   3          7.46         14.22         3.92 o                         
 -15   5   3        131.36        124.47         8.36 o                         
 -14   5   3         60.75         69.38         5.22 o                         
 -13   5   3         20.53         14.12         2.54 o                         
 -12   5   3        169.83        168.77         6.58 o                         
 -11   5   3          8.84          9.23         1.77 o                         
 -10   5   3        126.93        131.05         5.14 o                         
  -9   5   3         28.59         22.92         2.15 o                         
  -8   5   3         26.42         15.01         2.07 o                         
  -7   5   3         27.75          7.09         1.39 o                         
  -6   5   3        137.00        165.05         5.02 o                         
  -5   5   3       1515.21       1608.79        20.04 o                         
  -4   5   3       1449.54       1422.72        16.21 o                         
  -3   5   3         53.89         50.69         2.12 o                         
  -2   5   3         50.16         58.43         2.22 o                         
  -1   5   3        892.80        991.82        11.53 o                         
   0   5   3        134.11        126.10         2.69 o                         
   1   5   3         18.37         16.17         1.34 o                         
   2   5   3        525.76        521.87         6.74 o                         
   3   5   3        554.63        602.77         9.25 o                         
   4   5   3        181.95        245.77         6.99 o                         
   5   5   3        237.63        252.00         8.19 o                         
   6   5   3         74.09         61.55         3.96 o                         
   7   5   3        695.41        641.14        14.25 o                         
   8   5   3         17.53         11.06         2.36 o                         
   9   5   3         20.92         25.78         3.48 o                         
  10   5   3        146.30        154.41         9.75 o                         
  11   5   3        448.90        454.56        15.56 o                         
  12   5   3         82.06         73.18         7.97 o                         
  13   5   3         67.10         53.47         7.89 o                         
 -15   6   3        748.80        796.90        21.96 o                         
 -14   6   3        127.06        139.41         8.37 o                         
 -13   6   3        225.14        236.41         7.45 o                         
 -12   6   3         20.22         12.73         1.97 o                         
 -11   6   3          0.29         -0.78         1.47 o                         
 -10   6   3         53.62         46.06         3.76 o                         
  -9   6   3        386.47        457.59         9.63 o                         
  -8   6   3        573.15        535.51        10.90 o                         
  -7   6   3       2006.55       2146.15        26.70 o                         
  -6   6   3        326.06        313.07         7.32 o                         
  -5   6   3         51.01         62.02         3.31 o                         
  -4   6   3       1062.78       1071.09        13.51 o                         
  -3   6   3        508.59        515.93         8.36 o                         
  -2   6   3        107.79        163.04         3.55 o                         
  -1   6   3         96.02        108.61         3.24 o                         
   0   6   3        365.13        330.10         7.03 o                         
   1   6   3        204.50        184.80         5.14 o                         
   2   6   3        399.64        376.72         5.50 o                         
   3   6   3        125.70        148.52         3.40 o                         
   4   6   3         48.96         47.70         3.12 o                         
   5   6   3       1301.18       1348.59        21.65 o                         
   6   6   3        623.97        632.47        14.17 o                         
   7   6   3        204.24        204.20         7.66 o                         
   8   6   3          1.78          2.08         1.92 o                         
   9   6   3         13.24          3.99         1.94 o                         
  10   6   3        102.41        102.51         8.09 o                         
  11   6   3         14.82          7.39         2.79 o                         
  12   6   3         31.81         20.41         4.10 o                         
  13   6   3        250.21        291.24        15.82 o                         
 -15   7   3         33.12         30.61         5.94 o                         
 -14   7   3        106.23         94.30         7.59 o                         
 -13   7   3        386.02        420.46        14.44 o                         
 -12   7   3        474.92        486.22        14.87 o                         
 -11   7   3        553.61        538.36        15.18 o                         
 -10   7   3       1580.28       1523.76        21.31 o                         
  -9   7   3        217.08        229.48         6.44 o                         
  -8   7   3        234.89        222.10         6.81 o                         
  -7   7   3          9.66          4.81         1.27 o                         
  -6   7   3         94.97         96.29         4.47 o                         
  -5   7   3        520.59        498.21         9.31 o                         
  -4   7   3        503.07        483.07         7.80 o                         
  -3   7   3       1636.34       1582.57        16.39 o                         
  -2   7   3        570.60        592.84         8.04 o                         
  -1   7   3        996.72       1087.96        14.42 o                         
   0   7   3         69.07         70.67         3.11 o                         
   1   7   3          1.29          0.81         0.75 o                         
   2   7   3        814.37        769.08        11.61 o                         
   3   7   3        777.88        710.64         8.84 o                         
   4   7   3        798.10        877.33        12.76 o                         
   5   7   3        194.76        186.55         6.35 o                         
   6   7   3       2149.28       2174.00        32.01 o                         
   7   7   3          6.55          4.30         1.60 o                         
   8   7   3         21.08         20.81         3.74 o                         
   9   7   3         56.60         55.92         6.53 o                         
  10   7   3        645.20        657.86        19.25 o                         
  11   7   3        947.95        971.58        25.06 o                         
  12   7   3         29.43         17.91         6.35 o                         
 -14   8   3        345.94        370.99        12.45 o                         
 -13   8   3        312.79        339.52        15.13 o                         
 -12   8   3          0.01         -1.86         1.86 o                         
 -11   8   3          1.01          0.10         1.53 o                         
 -10   8   3        242.76        210.96         8.27 o                         
  -9   8   3        393.10        405.78        10.70 o                         
  -8   8   3        686.46        725.28        11.90 o                         
  -7   8   3        616.65        622.35        13.15 o                         
  -6   8   3        375.66        409.56        10.77 o                         
  -5   8   3          7.68          0.20         0.73 o                         
  -4   8   3        520.69        536.48         8.55 o                         
  -3   8   3        714.01        711.29         9.53 o                         
  -2   8   3         75.44         55.74         2.12 o                         
  -1   8   3         42.92         49.85         3.18 o                         
   0   8   3         55.81         58.13         3.21 o                         
   1   8   3        468.04        426.10         9.08 o                         
   2   8   3        738.96        740.51        12.51 o                         
   3   8   3         14.00          9.54         0.95 o                         
   4   8   3         37.17         40.36         2.43 o                         
   5   8   3        586.52        595.80        11.79 o                         
   6   8   3       1099.28       1095.70        18.21 o                         
   7   8   3          1.59         -1.24         1.24 o                         
   8   8   3        197.74        192.03        10.54 o                         
   9   8   3         10.56         11.69         2.63 o                         
  10   8   3         66.40         51.99         5.60 o                         
  11   8   3        221.19        264.90        14.38 o                         
  12   8   3         10.73          6.94         6.18 o                         
 -14   9   3         25.90         18.83         3.44 o                         
 -13   9   3        293.05        320.19        12.11 o                         
 -12   9   3        615.47        626.29        15.09 o                         
 -11   9   3        252.47        242.24         7.97 o                         
 -10   9   3        147.63        133.83         6.51 o                         
  -9   9   3         22.67         14.58         3.09 o                         
  -8   9   3        164.75        153.39         5.16 o                         
  -7   9   3         14.78         13.55         1.61 o                         
  -6   9   3        237.96        210.41         5.45 o                         
  -5   9   3          5.42          5.48         1.08 o                         
  -4   9   3         27.25         32.45         2.00 o                         
  -3   9   3        680.22        704.97         9.42 o                         
  -2   9   3        140.09        130.10         3.61 o                         
  -1   9   3        270.41        298.61         7.14 o                         
   0   9   3        159.98        143.55         4.76 o                         
   1   9   3          0.01         -0.55         0.92 o                         
   2   9   3       1777.93       1789.97        23.72 o                         
   3   9   3         51.50         47.76         3.88 o                         
   4   9   3        726.08        737.41        11.22 o                         
   5   9   3         34.30         25.79         2.34 o                         
   6   9   3         22.64         49.41         3.68 o                         
   7   9   3         52.15         48.77         4.89 o                         
   8   9   3          5.58          2.35         2.18 o                         
   9   9   3          8.55          5.73         2.36 o                         
  10   9   3         29.68         20.05         5.30 o                         
  11   9   3         10.83         11.33         4.81 o                         
 -13  10   3        115.05        125.15         8.12 o                         
 -12  10   3        220.29        190.20         8.31 o                         
 -11  10   3         22.63         17.37         2.80 o                         
 -10  10   3          4.25          4.29         1.85 o                         
  -9  10   3         11.84          7.12         1.91 o                         
  -8  10   3        318.77        269.29         8.41 o                         
  -7  10   3        191.10        173.71         5.42 o                         
  -6  10   3         29.45         22.32         2.32 o                         
  -5  10   3         38.00         30.21         2.93 o                         
  -4  10   3        298.16        311.09         6.36 o                         
  -3  10   3          8.72          6.92         1.15 o                         
  -2  10   3          3.05          1.99         0.70 o                         
  -1  10   3         64.19         71.09         3.89 o                         
   0  10   3         99.00         89.00         4.63 o                         
   1  10   3          4.91          3.34         1.39 o                         
   2  10   3        133.94        143.79         5.46 o                         
   3  10   3        547.52        538.31        12.86 o                         
   4  10   3        463.04        492.37        12.48 o                         
   5  10   3        154.57        154.52         4.13 o                         
   6  10   3        142.78        138.93         5.43 o                         
   7  10   3          2.09         -1.37         1.78 o                         
   8  10   3          2.49         -1.15         1.73 o                         
   9  10   3          2.24         -3.32         3.32 o                         
  10  10   3         10.89          1.62         5.68 o                         
  11  10   3          7.17          4.81         4.51 o                         
 -12  11   3          0.82         -0.04         2.20 o                         
 -11  11   3          0.58         -1.07         1.83 o                         
 -10  11   3          5.57          3.99         2.40 o                         
  -9  11   3         15.98         10.81         2.38 o                         
  -8  11   3         70.10         63.94         4.15 o                         
  -7  11   3         17.85          9.78         2.14 o                         
  -6  11   3       1044.59        971.73        14.35 o                         
  -5  11   3         15.80         19.25         1.90 o                         
  -4  11   3        406.41        375.01         7.47 o                         
  -3  11   3        242.88        249.85         5.50 o                         
  -2  11   3         21.67         19.29         1.97 o                         
  -1  11   3          8.85          3.74         1.12 o                         
   0  11   3        259.65        241.35         7.06 o                         
   1  11   3        127.11        127.34         5.40 o                         
   2  11   3        100.62        108.78         5.09 o                         
   3  11   3        301.51        318.76         9.98 o                         
   4  11   3        926.12        972.71        19.17 o                         
   5  11   3        191.84        195.69         7.94 o                         
   6  11   3         35.84         16.50         2.92 o                         
   7  11   3         30.57         34.38         3.52 o                         
   8  11   3         40.84         43.91         4.13 o                         
   9  11   3         64.16         65.39         8.08 o                         
  10  11   3        163.73        181.79        13.37 o                         
 -11  12   3          9.66          4.14         2.88 o                         
 -10  12   3         40.09         40.51         4.22 o                         
  -9  12   3        207.51        216.36         7.76 o                         
  -8  12   3        672.36        659.52        13.04 o                         
  -7  12   3         20.75         14.40         1.83 o                         
  -6  12   3        236.41        237.36         6.66 o                         
  -5  12   3         57.00         41.79         5.48 o                         
  -4  12   3        108.93        100.17         4.05 o                         
  -3  12   3         10.30          7.43         1.19 o                         
  -2  12   3        130.51        143.10         5.53 o                         
  -1  12   3        167.85        192.78         6.54 o                         
   0  12   3        776.68        835.31        15.49 o                         
   1  12   3        646.32        648.12        13.25 o                         
   2  12   3         51.66         46.12         4.00 o                         
   3  12   3        531.74        596.24        14.56 o                         
   4  12   3         87.07         81.32         5.76 o                         
   5  12   3        213.34        235.67         9.25 o                         
   6  12   3          3.83          0.77         2.25 o                         
   7  12   3         29.97         24.71         4.09 o                         
   8  12   3        195.15        207.13         7.03 o                         
   9  12   3         26.16         18.63         3.78 o                         
 -10  13   3          1.82         -2.40         2.40 o                         
  -9  13   3          1.64         -1.84         1.84 o                         
  -8  13   3         15.58          8.84         2.38 o                         
  -7  13   3          7.27          5.10         1.53 o                         
  -6  13   3          2.72          0.78         1.19 o                         
  -5  13   3          5.34          3.83         1.36 o                         
  -4  13   3        208.73        203.16         5.39 o                         
  -3  13   3        343.14        338.31         8.47 o                         
  -2  13   3        418.62        428.70        10.29 o                         
  -1  13   3          7.76          4.43         1.59 o                         
   0  13   3        137.15        113.13         5.95 o                         
   1  13   3          0.57         -1.31         1.31 o                         
   2  13   3        160.26        171.09         7.68 o                         
   3  13   3         93.92         89.55         6.94 o                         
   4  13   3       1671.14       1764.25        32.62 o                         
   5  13   3        148.70        151.69         7.89 o                         
   6  13   3         39.19         38.14         6.77 o                         
   7  13   3        101.20        117.52        10.97 o                         
   8  13   3          8.26         -2.44         5.12 o                         
  -9  14   3         61.88         65.91         8.14 o                         
  -8  14   3         86.08         91.75         8.04 o                         
  -7  14   3        166.83        140.59         6.02 o                         
  -6  14   3          3.70          5.52         1.66 o                         
  -5  14   3          3.47          2.34         1.38 o                         
  -4  14   3          1.09         -0.87         1.09 o                         
  -3  14   3         12.32          6.33         1.70 o                         
  -2  14   3        179.49        190.60         6.63 o                         
  -1  14   3         94.00         98.10         4.84 o                         
   0  14   3         35.69         39.90         6.61 o                         
   1  14   3         86.29         90.72         6.03 o                         
   2  14   3        117.33        117.60         7.97 o                         
   3  14   3          9.63         10.45         2.61 o                         
   4  14   3         52.69         43.93         5.12 o                         
   5  14   3        206.79        237.66        11.26 o                         
   6  14   3          2.83         -2.84         3.34 o                         
   7  14   3        273.77        285.03        16.33 o                         
  -7  15   3          4.23         -1.74         2.70 o                         
  -6  15   3          4.69          3.17         1.90 o                         
  -5  15   3          0.64          3.22         1.46 o                         
  -4  15   3         42.68         34.40         2.92 o                         
  -3  15   3         49.99         39.14         3.23 o                         
  -2  15   3          4.93          0.73         1.51 o                         
  -1  15   3          9.37          2.75         2.46 o                         
   0  15   3          0.93          0.90         1.89 o                         
   1  15   3         35.23         23.95         4.83 o                         
   2  15   3         54.27         45.44         4.72 o                         
   3  15   3         11.85          8.47         3.42 o                         
   4  15   3         97.38         97.00         9.03 o                         
   5  15   3          9.24          6.87         3.57 o                         
  -5  16   3         98.76         94.39         8.31 o                         
  -4  16   3        258.08        245.52        24.66 o                         
  -3  16   3          3.58         -1.07         3.52 o                         
  -2  16   3         12.50          8.38         2.81 o                         
  -1  16   3        374.27        385.03        11.33 o                         
   0  16   3        178.37        165.69         8.03 o                         
   1  16   3         30.99         18.55         3.61 o                         
   2  16   3         58.93         58.36         8.08 o                         
   3  16   3          4.27          2.78         3.82 o                         
 -16   0   4         23.64         25.96         5.45 o                         
 -15   0   4         84.90         94.68         9.93 o                         
 -14   0   4         82.43         81.64         8.50 o                         
 -13   0   4        278.01        236.96        13.00 o                         
 -12   0   4       1772.99       1775.40        41.44 o                         
 -11   0   4          2.69         -1.46         1.55 o                         
 -10   0   4       1033.79       1019.96        26.83 o                         
  -9   0   4         91.07        106.60         7.28 o                         
  -8   0   4        335.38        344.14        13.43 o                         
  -7   0   4        480.86        456.23        18.19 o                         
  -6   0   4        127.87        142.16         9.03 o                         
  -5   0   4        819.35        929.82        25.74 o                         
  -4   0   4       4773.12       4739.05       105.14 o                         
  -2   0   4        486.92        485.08        12.56 o                         
  -1   0   4        889.09        863.27        34.75 o                         
   0   0   4       2240.45       2219.34        40.23 o                         
   1   0   4       1522.36       1383.56        26.73 o                         
   2   0   4        475.80        454.37        12.00 o                         
   3   0   4       1701.52       1590.64        26.57 o                         
   4   0   4         16.25         40.91         3.33 o                         
   5   0   4        122.52        138.02         6.11 o                         
   6   0   4       2531.44       2654.72        42.86 o                         
   7   0   4        225.27        253.68         9.64 o                         
   8   0   4        225.24        228.80        11.05 o                         
   9   0   4        516.74        503.97        16.89 o                         
  10   0   4       1076.08       1010.59        25.06 o                         
  11   0   4          7.09          3.65         2.41 o                         
  12   0   4        645.96        675.56        20.38 o                         
  13   0   4       2079.60       2252.79        63.64 o                         
 -16   1   4          7.26          8.98         5.13 o                         
 -15   1   4        158.20        153.91         8.14 o                         
 -14   1   4        528.17        558.54        15.30 o                         
 -13   1   4        326.57        321.76        10.82 o                         
 -12   1   4         68.69         75.48         5.16 o                         
 -11   1   4        362.93        392.96        11.10 o                         
 -10   1   4         45.39         42.63         4.47 o                         
  -9   1   4         26.32         13.47         1.85 o                         
  -8   1   4         26.15         18.67         2.64 o                         
  -7   1   4       1685.87       1623.20        39.46 o                         
  -6   1   4       1642.59       1730.35        35.78 o                         
  -5   1   4       2119.12       2038.99        33.76 o                         
  -4   1   4       1021.12       1058.28        16.27 o                         
  -3   1   4        823.72        907.65        16.84 o                         
  -2   1   4         12.01         16.95         1.74 o                         
  -1   1   4        681.73        740.80        17.93 o                         
   0   1   4         14.45         10.57         1.42 o                         
   1   1   4        375.93        399.85         7.89 o                         
   2   1   4       3476.91       3467.42        34.31 o                         
   3   1   4       1449.25       1416.92        17.47 o                         
   4   1   4       2156.21       2478.70        27.55 o                         
   5   1   4        202.96        228.14         5.63 o                         
   6   1   4          4.09          3.38         0.94 o                         
   7   1   4        774.46        798.25        13.02 o                         
   8   1   4       2344.53       2364.12        28.89 o                         
   9   1   4        593.72        583.15        11.58 o                         
  10   1   4        308.37        293.88         8.18 o                         
  11   1   4         32.29         36.09         3.71 o                         
  12   1   4        368.11        385.06        11.71 o                         
  13   1   4        120.22        135.29        14.73 o                         
 -16   2   4        236.55        233.87        11.31 o                         
 -15   2   4        330.68        319.29        11.79 o                         
 -14   2   4          1.74          0.70         2.06 o                         
 -13   2   4        422.17        403.18        12.57 o                         
 -12   2   4        696.06        662.91        16.26 o                         
 -11   2   4         16.09         11.86         2.33 o                         
 -10   2   4        265.83        256.64         8.48 o                         
  -9   2   4          5.32          2.28         1.17 o                         
  -8   2   4        983.75       1067.76        25.68 o                         
  -7   2   4        251.93        261.84         7.65 o                         
  -6   2   4         85.78        102.84         4.47 o                         
  -5   2   4        867.62        809.46        15.71 o                         
  -4   2   4       4526.55       4475.55        52.26 o                         
  -3   2   4        337.04        387.92        14.28 o                         
  -2   2   4        174.62        207.40         5.84 o                         
  -1   2   4        516.49        552.83        15.16 o                         
   0   2   4       2956.36       2903.77        38.19 o                         
   1   2   4        161.24        135.46         6.07 o                         
   2   2   4        762.97        796.48        11.84 o                         
   3   2   4       1029.68       1096.48        14.24 o                         
   4   2   4        746.54        847.49        14.26 o                         
   5   2   4          8.76         10.42         1.47 o                         
   6   2   4       1746.97       1796.53        24.44 o                         
   7   2   4        293.53        318.40        10.63 o                         
   8   2   4         17.62          9.33         1.56 o                         
   9   2   4        535.38        498.55        10.28 o                         
  10   2   4        193.85        198.41         6.35 o                         
  11   2   4         51.06         37.36         4.87 o                         
  12   2   4         69.91         69.78         6.95 o                         
  13   2   4         98.29         98.08        13.49 o                         
 -16   3   4        249.18        258.55        11.77 o                         
 -15   3   4          0.30          1.91         2.08 o                         
 -14   3   4        245.01        236.59         9.83 o                         
 -13   3   4         10.32          7.09         2.18 o                         
 -12   3   4        104.99        104.87         7.53 o                         
 -11   3   4        397.12        402.39        11.25 o                         
 -10   3   4          1.39          3.65         1.86 o                         
  -9   3   4        903.27        916.50        18.37 o                         
  -8   3   4        458.03        515.90        15.61 o                         
  -7   3   4       3321.08       3281.31        42.20 o                         
  -6   3   4       4094.45       4429.22        53.39 o                         
  -5   3   4       2424.16       2670.97        29.34 o                         
  -4   3   4        786.17        847.02        11.81 o                         
  -3   3   4        258.79        227.30         5.80 o                         
  -2   3   4       3602.96       3457.01        44.07 o                         
  -1   3   4       3136.33       3149.78        35.87 o                         
   0   3   4        861.64        928.85        14.33 o                         
   1   3   4         11.85          4.21         1.06 o                         
   2   3   4        428.88        497.74         8.40 o                         
   3   3   4         17.53         16.37         1.61 o                         
   4   3   4          0.14          0.36         0.67 o                         
   5   3   4          0.94          1.48         0.83 o                         
   6   3   4        142.23        143.61         5.04 o                         
   7   3   4          1.48          2.19         1.09 o                         
   8   3   4          1.10         -1.61         1.63 o                         
   9   3   4        329.24        308.09         9.50 o                         
  10   3   4        269.78        282.69        10.24 o                         
  11   3   4         39.56         41.56         5.13 o                         
  12   3   4         83.14         77.22         7.61 o                         
  13   3   4         16.71          2.22         5.08 o                         
 -16   4   4        847.96        886.57        21.43 o                         
 -15   4   4          8.54          1.34         2.34 o                         
 -14   4   4         18.52         17.34         2.75 o                         
 -13   4   4        123.64        105.64         7.78 o                         
 -12   4   4         20.22         18.44         2.45 o                         
 -11   4   4        184.64        174.36         6.79 o                         
 -10   4   4        418.35        429.07        11.38 o                         
  -9   4   4        364.57        373.14         9.83 o                         
  -8   4   4       1374.02       1520.79        22.61 o                         
  -7   4   4       1884.65       1935.90        26.22 o                         
  -6   4   4        269.72        277.74         6.55 o                         
  -5   4   4          1.26          1.83         0.74 o                         
  -4   4   4       1523.21       1565.76        19.95 o                         
  -3   4   4       6119.57       6165.69        70.47 o                         
  -2   4   4       4084.95       4131.25        40.05 o                         
  -1   4   4       5397.24       5492.71        67.52 o                         
   0   4   4        646.24        646.27         9.87 o                         
   1   4   4          0.75          2.34         0.83 o                         
   2   4   4          0.95          1.55         0.71 o                         
   3   4   4        969.16        973.50        13.52 o                         
   4   4   4        423.29        425.46        11.08 o                         
   5   4   4        758.22        728.64        12.50 o                         
   6   4   4         22.73         24.02         3.14 o                         
   7   4   4          3.54          0.68         1.14 o                         
   8   4   4        197.58        171.76         6.12 o                         
   9   4   4        217.58        184.78        12.06 o                         
  10   4   4          0.85          2.96         2.12 o                         
  11   4   4        904.86        950.11        24.00 o                         
  12   4   4        115.26        115.93         9.24 o                         
  13   4   4        458.49        512.05        18.71 o                         
 -15   5   4        123.67        129.64         8.44 o                         
 -14   5   4         10.75         10.68         3.24 o                         
 -13   5   4        605.84        621.33        14.32 o                         
 -12   5   4         29.99         26.17         2.70 o                         
 -11   5   4         65.61         72.90         4.65 o                         
 -10   5   4        440.25        404.66         9.66 o                         
  -9   5   4        164.57        134.90         5.86 o                         
  -8   5   4       2675.82       2805.58        35.91 o                         
  -7   5   4       2283.03       2198.08        26.90 o                         
  -6   5   4         20.50          4.02         0.99 o                         
  -5   5   4       3489.47       3478.34        38.03 o                         
  -4   5   4        259.87        259.85         5.81 o                         
  -3   5   4        430.28        436.18         6.90 o                         
  -2   5   4        951.46        992.61        12.87 o                         
  -1   5   4       5011.39       4884.85        49.43 o                         
   0   5   4          7.83          8.34         0.96 o                         
   1   5   4       1074.10       1257.07        16.59 o                         
   2   5   4       1935.42       1912.36        20.17 o                         
   3   5   4       1254.12       1290.27        16.61 o                         
   4   5   4         48.97         25.48         2.60 o                         
   5   5   4          8.82          8.69         1.91 o                         
   6   5   4          0.01         -1.00         1.00 o                         
   7   5   4        507.17        529.75        13.21 o                         
   8   5   4        272.64        267.82        11.53 o                         
   9   5   4        548.09        513.23        18.20 o                         
  10   5   4        686.35        738.43        19.98 o                         
  11   5   4        773.48        803.69        22.25 o                         
  12   5   4         18.42         13.41         4.67 o                         
  13   5   4        142.53        137.70        19.44 o                         
 -15   6   4        100.41        114.75        10.65 o                         
 -14   6   4         48.10         51.21         4.07 o                         
 -13   6   4          2.33          3.78         1.75 o                         
 -12   6   4         20.42         19.48         2.65 o                         
 -11   6   4        280.38        285.97         8.23 o                         
 -10   6   4        549.06        568.54        11.80 o                         
  -9   6   4       1452.93       1477.41        21.63 o                         
  -8   6   4         78.76         84.33         4.40 o                         
  -7   6   4          2.06          1.02         0.79 o                         
  -6   6   4         30.50         32.92         2.77 o                         
  -5   6   4        566.03        509.41         9.13 o                         
  -4   6   4        834.11        843.25        11.74 o                         
  -3   6   4        879.97        890.92        11.33 o                         
  -2   6   4       1508.43       1423.50        16.42 o                         
  -1   6   4       5347.12       5538.71        47.55 o                         
   0   6   4       5556.03       5883.82        65.23 o                         
   1   6   4        645.29        650.61        12.01 o                         
   2   6   4        110.14        125.19         3.38 o                         
   3   6   4         95.49        102.69         2.84 o                         
   4   6   4         30.83         21.49         2.17 o                         
   5   6   4       1837.38       1793.70        27.45 o                         
   6   6   4        339.00        354.84        10.20 o                         
   7   6   4         75.60         92.24         5.40 o                         
   8   6   4        362.09        336.75        12.41 o                         
   9   6   4         23.66         15.04         3.92 o                         
  10   6   4          4.22          2.56         2.86 o                         
  11   6   4        528.05        529.22        18.04 o                         
  12   6   4         74.11         54.60         7.64 o                         
 -15   7   4         50.49         55.19         6.52 o                         
 -14   7   4          1.59          0.95         2.73 o                         
 -13   7   4         32.03         25.96         4.41 o                         
 -12   7   4         59.30         59.76         3.73 o                         
 -11   7   4        186.74        193.98         6.74 o                         
 -10   7   4         91.69         62.03         3.75 o                         
  -9   7   4        214.04        188.82         7.62 o                         
  -8   7   4        140.15        126.68         5.22 o                         
  -7   7   4        353.46        357.28         9.24 o                         
  -6   7   4        125.52        130.05         4.82 o                         
  -5   7   4         13.77          8.69         1.27 o                         
  -4   7   4        676.07        736.80        10.44 o                         
  -3   7   4        459.86        448.13         7.11 o                         
  -2   7   4        641.08        640.09         8.98 o                         
  -1   7   4       1335.21       1294.95        15.22 o                         
   0   7   4         73.51         93.51         4.34 o                         
   1   7   4        401.19        418.09         8.20 o                         
   2   7   4          8.22          4.93         0.77 o                         
   3   7   4        297.80        303.61         5.62 o                         
   4   7   4        120.95         93.51         3.85 o                         
   5   7   4         88.36         77.70         3.98 o                         
   6   7   4          0.78          0.74         1.24 o                         
   7   7   4        158.31        140.83         7.09 o                         
   8   7   4         86.30         85.71         7.80 o                         
   9   7   4        335.82        326.99        16.43 o                         
  10   7   4          0.59         -2.10         2.10 o                         
  11   7   4        695.40        753.94        25.11 o                         
  12   7   4          5.80          7.46         4.70 o                         
 -14   8   4          8.25          5.40         3.05 o                         
 -13   8   4          3.24         -0.63         2.25 o                         
 -12   8   4        409.02        415.32        11.82 o                         
 -11   8   4        325.03        279.30         9.75 o                         
 -10   8   4          0.05         -1.06         1.06 o                         
  -9   8   4         66.13         65.70         4.75 o                         
  -8   8   4         94.59         99.43         4.67 o                         
  -7   8   4        104.27        100.45         4.54 o                         
  -6   8   4        663.79        682.97        12.37 o                         
  -5   8   4        649.56        647.86        10.02 o                         
  -4   8   4         25.99         15.80         1.45 o                         
  -3   8   4        110.91        100.65         3.32 o                         
  -2   8   4         60.89         61.33         2.29 o                         
  -1   8   4         82.33         62.73         3.41 o                         
   0   8   4        129.33        104.32         4.26 o                         
   1   8   4        221.80        255.98         6.53 o                         
   2   8   4        308.64        288.56         7.35 o                         
   3   8   4       1789.52       1788.30        19.74 o                         
   4   8   4        613.31        618.67        10.53 o                         
   5   8   4         49.22         58.50         3.99 o                         
   6   8   4        366.91        373.10         9.56 o                         
   7   8   4          5.73          3.60         2.41 o                         
   8   8   4         45.55         39.90         4.52 o                         
   9   8   4         13.05          6.70         2.79 o                         
  10   8   4        181.38        185.62        12.41 o                         
  11   8   4         32.21         38.83        12.40 o                         
 -14   9   4          6.54         -2.91         4.58 o                         
 -13   9   4         97.04         82.25         6.47 o                         
 -12   9   4         46.30         26.51         4.61 o                         
 -11   9   4          0.11         -1.39         1.54 o                         
 -10   9   4        513.25        519.75        11.10 o                         
  -9   9   4         78.31         87.51         4.31 o                         
  -8   9   4        632.40        632.78        12.23 o                         
  -7   9   4         17.35         20.25         2.28 o                         
  -6   9   4       1731.14       1766.78        21.03 o                         
  -5   9   4       2461.01       2397.56        25.90 o                         
  -4   9   4         22.84          9.32         1.28 o                         
  -3   9   4          4.18          1.88         0.80 o                         
  -2   9   4         87.17         91.24         3.17 o                         
  -1   9   4        161.22        188.35         5.64 o                         
   0   9   4       1150.85       1111.07        17.46 o                         
   1   9   4        549.32        553.71        10.80 o                         
   2   9   4        926.24        942.06        15.93 o                         
   3   9   4       2848.25       2796.24        33.76 o                         
   4   9   4       1415.23       1407.70        18.38 o                         
   5   9   4        501.15        509.73        10.66 o                         
   6   9   4        112.42        116.60         5.11 o                         
   7   9   4        542.06        540.89        13.36 o                         
   8   9   4        209.47        218.59         8.47 o                         
   9   9   4        572.32        568.73        16.36 o                         
  10   9   4        351.90        347.97        17.28 o                         
  11   9   4         20.28         19.55         9.82 o                         
 -13  10   4         42.75         24.83         3.66 o                         
 -12  10   4        442.71        417.46        15.16 o                         
 -11  10   4        479.86        511.66        16.38 o                         
 -10  10   4         30.79         30.86         3.59 o                         
  -9  10   4         20.63         21.70         2.42 o                         
  -8  10   4         21.90         13.03         2.57 o                         
  -7  10   4          3.56          4.40         1.39 o                         
  -6  10   4        949.34       1013.26        14.57 o                         
  -5  10   4       1182.37       1197.97        15.57 o                         
  -4  10   4        168.13        147.76         4.20 o                         
  -3  10   4        799.24        804.66        11.50 o                         
  -2  10   4        452.37        447.60         9.31 o                         
  -1  10   4       1598.08       1519.84        19.98 o                         
   0  10   4       3653.37       3764.15        40.88 o                         
   1  10   4         11.79          4.54         1.19 o                         
   2  10   4        170.63        158.64         5.85 o                         
   3  10   4        171.49        167.73         5.93 o                         
   4  10   4        604.07        637.43        15.66 o                         
   5  10   4        201.94        200.03         6.47 o                         
   6  10   4        334.34        350.48         9.89 o                         
   7  10   4        142.11        134.34         5.88 o                         
   8  10   4        450.37        444.88        11.24 o                         
   9  10   4         18.56         12.92         3.18 o                         
  10  10   4         10.18          2.87         3.26 o                         
 -12  11   4         21.90         15.88         3.20 o                         
 -11  11   4          6.66          1.36         2.45 o                         
 -10  11   4        347.17        337.41         9.71 o                         
  -9  11   4        307.26        334.14         9.08 o                         
  -8  11   4         23.10         21.22         2.20 o                         
  -7  11   4        128.36        118.82         4.94 o                         
  -6  11   4        992.18       1039.33        15.70 o                         
  -5  11   4       1658.31       1571.98        20.67 o                         
  -4  11   4        242.15        239.25         5.78 o                         
  -3  11   4          7.76          5.49         1.09 o                         
  -2  11   4         24.61         20.48         2.32 o                         
  -1  11   4         85.24         93.92         4.46 o                         
   0  11   4        444.64        391.21         9.58 o                         
   1  11   4        708.45        715.86        14.22 o                         
   2  11   4         83.52         84.82         5.41 o                         
   3  11   4        735.42        718.96        15.98 o                         
   4  11   4       1631.97       1669.99        27.52 o                         
   5  11   4          0.37          0.92         1.90 o                         
   6  11   4         63.67         68.00         7.15 o                         
   7  11   4          1.90         -1.82         1.84 o                         
   8  11   4         51.91         50.38         6.30 o                         
   9  11   4        400.80        418.64        21.81 o                         
 -11  12   4          3.15         -2.42         2.50 o                         
 -10  12   4         12.93          9.91         2.60 o                         
  -9  12   4         28.57         20.40         2.54 o                         
  -8  12   4         34.39         37.55         4.19 o                         
  -7  12   4         63.30         62.50         5.09 o                         
  -6  12   4         90.49         92.80         6.11 o                         
  -5  12   4         74.84         76.08         4.00 o                         
  -4  12   4         10.18         13.45         1.63 o                         
  -3  12   4         11.64          9.27         1.76 o                         
  -2  12   4          0.98         -0.50         1.22 o                         
  -1  12   4         48.99         46.40         3.55 o                         
   0  12   4        302.30        292.01         8.64 o                         
   1  12   4         67.90         52.30         3.78 o                         
   2  12   4        253.50        254.00         8.12 o                         
   3  12   4        254.48        271.74         9.82 o                         
   4  12   4        189.69        202.34         8.68 o                         
   5  12   4         28.77         26.91         3.12 o                         
   6  12   4          0.22         -1.10         2.46 o                         
   7  12   4          2.49         -2.94         2.94 o                         
   8  12   4         37.66         26.35         4.67 o                         
   9  12   4         65.40         59.63         6.65 o                         
 -10  13   4          5.91         -1.00         2.49 o                         
  -9  13   4        103.62         96.56         6.43 o                         
  -8  13   4        333.62        361.91         9.70 o                         
  -7  13   4          0.53         -1.24         1.24 o                         
  -6  13   4          8.08          7.39         1.59 o                         
  -5  13   4        188.42        192.27         6.53 o                         
  -4  13   4         55.57         67.67         4.54 o                         
  -3  13   4         11.12          7.67         1.85 o                         
  -2  13   4        193.69        195.64         7.41 o                         
  -1  13   4         29.68         25.35         2.84 o                         
   0  13   4          5.12          1.53         2.00 o                         
   1  13   4          3.63          0.05         1.61 o                         
   2  13   4          4.52         -1.69         1.69 o                         
   3  13   4         55.96         38.27         4.12 o                         
   4  13   4         13.03          6.07         2.53 o                         
   5  13   4          1.46         -1.71         2.53 o                         
   6  13   4          0.03          5.52         3.67 o                         
   7  13   4          0.56          1.12         4.43 o                         
  -9  14   4         17.01         10.97         3.05 o                         
  -8  14   4        166.50        176.51         7.04 o                         
  -7  14   4        251.79        252.32         8.01 o                         
  -6  14   4         25.46         25.62         2.94 o                         
  -5  14   4        175.32        163.29         5.46 o                         
  -4  14   4         67.22         72.57         5.52 o                         
  -3  14   4        443.30        478.36        11.18 o                         
  -2  14   4        887.41        942.91        16.75 o                         
  -1  14   4        374.21        378.73        10.12 o                         
   0  14   4          0.35         -1.07         1.79 o                         
   1  14   4         49.03         49.65         4.81 o                         
   2  14   4        128.59        126.08         7.26 o                         
   3  14   4         55.96         57.67         7.43 o                         
   4  14   4          8.09          5.61         2.80 o                         
   5  14   4         66.15         54.06         7.72 o                         
   6  14   4          3.05         -3.66         5.53 o                         
  -7  15   4         31.10         33.11         3.29 o                         
  -6  15   4          1.77          2.67         1.76 o                         
  -5  15   4        139.36        131.04         6.50 o                         
  -4  15   4          2.65         -2.16         2.16 o                         
  -3  15   4         74.65         79.17         5.13 o                         
  -2  15   4         31.48         34.78         3.49 o                         
  -1  15   4         73.21         83.86         5.27 o                         
   0  15   4         44.26         35.38         3.64 o                         
   1  15   4         29.97         23.60         3.89 o                         
   2  15   4         52.68         45.65         5.70 o                         
   3  15   4        333.88        328.92        14.91 o                         
   4  15   4          4.11          5.32         3.56 o                         
  -5  16   4        283.59        270.47        12.21 o                         
  -4  16   4          1.78          1.98         3.00 o                         
  -3  16   4         49.40         45.95         3.84 o                         
  -2  16   4        321.87        342.70        10.59 o                         
  -1  16   4         58.50         48.44         4.54 o                         
   0  16   4        114.00        108.01         7.06 o                         
   1  16   4          0.01         -3.25         3.25 o                         
   2  16   4          5.87         -3.14         4.08 o                         
 -16   1   5        209.56        199.30         9.95 o                         
 -15   1   5          2.62          3.95         2.37 o                         
 -14   1   5          6.35          4.83         2.34 o                         
 -13   1   5        101.91        100.88         9.82 o                         
 -12   1   5        172.46        167.15         7.55 o                         
 -11   1   5        782.72        756.16        16.58 o                         
 -10   1   5       2709.17       2671.97        47.67 o                         
  -9   1   5        358.45        333.21        10.64 o                         
  -8   1   5       1680.18       1721.87        27.34 o                         
  -7   1   5         84.38         69.19         4.29 o                         
  -6   1   5       2252.24       2509.51        32.50 o                         
  -5   1   5         36.85         25.03         1.92 o                         
  -4   1   5        487.08        496.40         9.91 o                         
  -3   1   5       1012.79        976.66        16.93 o                         
  -2   1   5          4.73          7.06         1.34 o                         
  -1   1   5        527.88        520.57        12.01 o                         
   0   1   5        740.85        656.88        10.18 o                         
   1   1   5        200.23        201.20         6.66 o                         
   2   1   5        628.34        703.53        11.29 o                         
   3   1   5         34.70         27.55         1.80 o                         
   4   1   5        165.52        179.32         4.70 o                         
   5   1   5        355.35        322.85         7.26 o                         
   6   1   5         60.43         56.03         3.14 o                         
   7   1   5         92.23        103.77         4.35 o                         
   8   1   5          7.35          8.90         1.75 o                         
   9   1   5        663.11        671.17        12.97 o                         
  10   1   5         19.90         14.11         2.25 o                         
  11   1   5        114.59        116.30         5.59 o                         
  12   1   5          9.12          9.57         3.91 o                         
  13   1   5         60.11         53.65         8.69 o                         
 -16   2   5         56.83         53.16         6.13 o                         
 -15   2   5        956.31       1019.10        23.76 o                         
 -14   2   5        730.75        758.60        22.90 o                         
 -13   2   5        187.38        201.97         8.88 o                         
 -12   2   5          7.83          8.06         2.05 o                         
 -11   2   5        330.99        368.88        12.61 o                         
 -10   2   5        111.22         95.67         5.29 o                         
  -9   2   5        232.89        231.16         8.24 o                         
  -8   2   5        872.84        838.16        21.49 o                         
  -7   2   5        462.79        446.18        11.70 o                         
  -6   2   5       1921.23       1813.54        33.73 o                         
  -5   2   5       4292.28       4386.76        53.06 o                         
  -4   2   5       1553.39       1450.75        19.89 o                         
  -3   2   5        222.53        205.15         6.81 o                         
  -2   2   5       9267.23       9245.86       132.40 o                         
  -1   2   5        899.84        961.88        16.32 o                         
   0   2   5        532.51        537.31         9.72 o                         
   1   2   5        210.29        129.93         6.65 o                         
   2   2   5         17.54         13.59         1.44 o                         
   3   2   5         19.54         27.79         1.97 o                         
   4   2   5        423.43        401.86         9.03 o                         
   5   2   5       2709.21       2780.74        34.52 o                         
   6   2   5        791.52        828.39        16.57 o                         
   7   2   5          7.21          3.67         1.36 o                         
   8   2   5        318.88        333.81        10.72 o                         
   9   2   5        201.91        166.89         7.89 o                         
  10   2   5        710.23        707.56        15.58 o                         
  11   2   5         51.51         58.33         5.35 o                         
  12   2   5        156.21        155.42        11.34 o                         
  13   2   5        171.11        182.50        12.75 o                         
 -16   3   5        219.82        243.73        10.81 o                         
 -15   3   5         40.03         47.57         6.06 o                         
 -14   3   5          5.36          1.01         2.24 o                         
 -13   3   5         13.76         10.59         2.19 o                         
 -12   3   5          1.04         -1.32         1.40 o                         
 -11   3   5       1422.68       1428.75        28.98 o                         
 -10   3   5       3152.16       3005.04        42.28 o                         
  -9   3   5       2100.68       2107.51        32.26 o                         
  -8   3   5        483.11        431.45        11.02 o                         
  -7   3   5        307.12        299.84         8.69 o                         
  -6   3   5       3405.64       3599.77        41.27 o                         
  -5   3   5         24.53         15.46         1.61 o                         
  -4   3   5         56.02         56.80         3.39 o                         
  -3   3   5        470.76        516.75         9.40 o                         
  -2   3   5        414.15        393.45        21.33 o                         
  -1   3   5       3573.78       3691.98        74.95 o                         
   0   3   5        365.07        274.43         7.17 o                         
   1   3   5        111.91        144.89         6.03 o                         
   2   3   5       2588.43       2843.68        34.43 o                         
   3   3   5        209.21        201.69         5.54 o                         
   4   3   5        966.28        992.92        14.66 o                         
   5   3   5        329.69        310.00         7.90 o                         
   6   3   5        227.38        217.89         6.89 o                         
   7   3   5        245.93        259.84         7.78 o                         
   8   3   5         15.97         20.91         2.60 o                         
   9   3   5        214.28        208.97         7.61 o                         
  10   3   5        171.58        174.61         8.18 o                         
  11   3   5         42.99         51.05         8.35 o                         
  12   3   5         40.80         49.73         8.23 o                         
  13   3   5         23.84          6.02         5.87 o                         
 -16   4   5         82.13         96.95         7.48 o                         
 -15   4   5        235.18        260.03         9.98 o                         
 -14   4   5        304.18        342.69        11.76 o                         
 -13   4   5        315.97        337.55        10.50 o                         
 -12   4   5         64.87         61.92         5.14 o                         
 -11   4   5        456.91        438.21        11.31 o                         
 -10   4   5         44.73         40.88         3.96 o                         
  -9   4   5        132.09        148.37         6.18 o                         
  -8   4   5        353.81        317.40         8.80 o                         
  -7   4   5         35.84         44.19         4.52 o                         
  -6   4   5        197.85        155.98         4.72 o                         
  -5   4   5        912.51        896.49        13.20 o                         
  -4   4   5        202.84        190.33         6.65 o                         
  -3   4   5         40.10         26.19         2.10 o                         
  -2   4   5       2184.65       2290.92        25.25 o                         
  -1   4   5       2019.25       2172.62        27.77 o                         
   0   4   5       1498.04       1515.81        18.60 o                         
   1   4   5        913.53        984.15        16.87 o                         
   2   4   5        993.70        975.81        20.23 o                         
   3   4   5        408.28        420.98         8.97 o                         
   4   4   5        822.06        842.36        17.51 o                         
   5   4   5          9.49         15.74         1.87 o                         
   6   4   5         12.98         11.11         1.68 o                         
   7   4   5          5.77          1.72         1.26 o                         
   8   4   5        139.96        148.26         6.61 o                         
   9   4   5          1.97          5.63         1.88 o                         
  10   4   5        360.95        381.65        14.58 o                         
  11   4   5        543.40        588.92        21.68 o                         
  12   4   5          1.15         -2.86         3.79 o                         
 -16   5   5         33.63         23.89         3.86 o                         
 -15   5   5         83.73         94.02         6.31 o                         
 -14   5   5         14.28         14.82         2.63 o                         
 -13   5   5        157.45        141.10         6.80 o                         
 -12   5   5        147.59        127.51         5.90 o                         
 -11   5   5         13.40         14.98         2.28 o                         
 -10   5   5          9.55          8.15         2.09 o                         
  -9   5   5        921.40        955.16        17.91 o                         
  -8   5   5       1047.44       1129.58        17.34 o                         
  -7   5   5        160.42        168.11         5.37 o                         
  -6   5   5        255.78        240.75         6.24 o                         
  -5   5   5         87.91        112.58         4.22 o                         
  -4   5   5         18.31         15.92         1.54 o                         
  -3   5   5          4.58         17.60         2.01 o                         
  -2   5   5        283.96        302.34         6.62 o                         
  -1   5   5       2219.46       2353.15        28.45 o                         
   0   5   5          9.44         22.98         2.00 o                         
   1   5   5       1742.99       1785.03        22.63 o                         
   2   5   5        136.22        179.66         5.78 o                         
   3   5   5          2.25         -0.62         0.71 o                         
   4   5   5         20.08         16.18         1.69 o                         
   5   5   5        307.55        277.60         6.66 o                         
   6   5   5         50.70         49.22         2.99 o                         
   7   5   5         31.12         17.70         5.80 o                         
   8   5   5          7.40          5.66         2.38 o                         
   9   5   5        691.25        702.71        22.47 o                         
  10   5   5        141.67        135.38         8.24 o                         
  11   5   5         70.33         73.04         7.85 o                         
  12   5   5        152.22        125.26        15.71 o                         
 -15   6   5         10.48          3.27         3.01 o                         
 -14   6   5        109.53        109.79         6.32 o                         
 -13   6   5        125.58        123.95         6.33 o                         
 -12   6   5        218.13        218.62         8.07 o                         
 -11   6   5         68.62         74.54         4.64 o                         
 -10   6   5         21.87         13.67         2.19 o                         
  -9   6   5        190.48        185.18         6.42 o                         
  -8   6   5          0.62          0.17         0.93 o                         
  -7   6   5          8.16          7.71         1.43 o                         
  -6   6   5        696.79        692.60        13.31 o                         
  -5   6   5        155.58        152.60         4.73 o                         
  -4   6   5         19.49         16.39         1.55 o                         
  -3   6   5       1221.35       1199.23        15.17 o                         
  -2   6   5        393.26        378.59         7.13 o                         
  -1   6   5        615.03        732.11        12.95 o                         
   0   6   5       3311.01       3093.01        32.58 o                         
   1   6   5         71.00         73.31         3.88 o                         
   2   6   5        716.94        694.78        10.75 o                         
   3   6   5          3.55          4.28         1.26 o                         
   4   6   5        302.08        289.77         7.69 o                         
   5   6   5        138.57        122.26         5.18 o                         
   6   6   5        260.68        266.88         8.03 o                         
   7   6   5          1.91          2.17         1.85 o                         
   8   6   5        380.88        362.43        15.40 o                         
   9   6   5        246.20        243.38        11.57 o                         
  10   6   5        196.16        193.28        10.82 o                         
  11   6   5         27.85         20.52         6.44 o                         
  12   6   5         91.99         69.09         8.54 o                         
 -15   7   5         57.31         69.12        12.71 o                         
 -14   7   5         51.73         41.80         3.51 o                         
 -13   7   5          1.90          2.01         1.71 o                         
 -12   7   5         22.18         15.21         2.67 o                         
 -11   7   5       1050.77       1082.81        21.36 o                         
 -10   7   5          1.07          1.43         1.45 o                         
  -9   7   5         86.64         84.81         7.09 o                         
  -8   7   5       1104.87       1110.79        17.65 o                         
  -7   7   5        380.27        338.87         9.12 o                         
  -6   7   5         21.01         20.41         2.05 o                         
  -5   7   5         24.13         23.19         1.93 o                         
  -4   7   5          3.86          5.28         1.12 o                         
  -3   7   5        290.06        308.02         6.50 o                         
  -2   7   5        359.60        333.15         6.56 o                         
  -1   7   5         35.62         29.05         1.70 o                         
   0   7   5        122.44        117.47         3.35 o                         
   1   7   5        522.67        500.82         9.68 o                         
   2   7   5         20.18         11.24         1.23 o                         
   3   7   5        409.11        405.66         7.13 o                         
   4   7   5       1865.07       1776.97        20.84 o                         
   5   7   5       2330.99       2343.48        30.32 o                         
   6   7   5        211.64        206.32         7.47 o                         
   7   7   5        198.17        194.07        10.00 o                         
   8   7   5        349.96        345.83        13.54 o                         
   9   7   5        439.02        426.70        15.01 o                         
  10   7   5        150.30        137.13         9.99 o                         
  11   7   5         20.13         16.09         6.64 o                         
 -14   8   5         39.11         34.44         4.68 o                         
 -13   8   5        506.22        509.72        11.78 o                         
 -12   8   5        333.74        340.59         8.82 o                         
 -11   8   5         42.78         30.86         3.63 o                         
 -10   8   5        176.36        163.09         7.35 o                         
  -9   8   5         35.02         19.83         2.55 o                         
  -8   8   5          0.22         -0.21         1.28 o                         
  -7   8   5        313.46        292.05         9.94 o                         
  -6   8   5        381.29        372.48         8.97 o                         
  -5   8   5        132.00        136.30         4.70 o                         
  -4   8   5        418.59        411.47         8.09 o                         
  -3   8   5        805.04        756.22        10.85 o                         
  -2   8   5        100.40        104.42         3.58 o                         
  -1   8   5        227.91        199.46         6.19 o                         
   0   8   5        850.71        878.55        15.49 o                         
   1   8   5        700.49        712.87        12.17 o                         
   2   8   5       1744.32       1759.43        18.90 o                         
   3   8   5         51.01         48.95         2.46 o                         
   4   8   5        437.92        436.19        10.47 o                         
   5   8   5         63.28         53.63         3.89 o                         
   6   8   5          0.70         -0.13         1.45 o                         
   7   8   5         22.00         20.67         3.14 o                         
   8   8   5        356.85        334.39        10.20 o                         
   9   8   5        858.00        843.65        19.68 o                         
  10   8   5       1143.70       1219.22        30.69 o                         
  11   8   5         13.65          5.00         4.62 o                         
 -14   9   5         18.66         14.51         3.37 o                         
 -13   9   5         15.01         17.56         3.45 o                         
 -12   9   5         69.54         52.07         5.63 o                         
 -11   9   5         74.31         77.71         4.94 o                         
 -10   9   5         24.48         18.22         2.74 o                         
  -9   9   5         28.44         38.32         5.94 o                         
  -8   9   5        917.02        861.43        16.51 o                         
  -7   9   5        624.30        619.78        12.42 o                         
  -6   9   5        576.54        574.00        10.63 o                         
  -5   9   5        385.99        386.73         7.75 o                         
  -4   9   5         11.38          7.27         1.21 o                         
  -3   9   5        966.70        910.85        15.44 o                         
  -2   9   5        429.27        440.68         8.12 o                         
  -1   9   5        542.53        553.46        10.93 o                         
   0   9   5        237.39        224.91         6.61 o                         
   1   9   5        259.73        266.78         7.35 o                         
   2   9   5        538.81        531.06        10.41 o                         
   3   9   5        125.01        128.97         5.63 o                         
   4   9   5        176.11        175.82         7.30 o                         
   5   9   5        531.64        517.30        12.24 o                         
   6   9   5        309.08        294.80         9.63 o                         
   7   9   5         13.44          1.95         2.12 o                         
   8   9   5        195.18        216.10         8.26 o                         
   9   9   5         46.65         33.22         5.49 o                         
  10   9   5          0.15          1.00         3.48 o                         
 -13  10   5         20.28         12.12         3.41 o                         
 -12  10   5          0.23         -2.21         2.21 o                         
 -11  10   5         75.75         67.64         5.95 o                         
 -10  10   5        107.11        100.09         5.84 o                         
  -9  10   5         12.72         10.13         1.87 o                         
  -8  10   5         59.65         56.58         4.13 o                         
  -7  10   5        222.37        190.76         7.24 o                         
  -6  10   5        478.95        517.15         9.96 o                         
  -5  10   5          0.81         -0.85         0.85 o                         
  -4  10   5        167.76        172.20         5.36 o                         
  -3  10   5         14.91          9.66         1.53 o                         
  -2  10   5        550.36        563.35        10.98 o                         
  -1  10   5        138.87        126.83         5.23 o                         
   0  10   5       2284.94       2326.78        28.64 o                         
   1  10   5       2299.65       2293.43        28.40 o                         
   2  10   5         24.30         21.92         2.48 o                         
   3  10   5        751.60        760.71        13.91 o                         
   4  10   5        324.17        308.53        11.14 o                         
   5  10   5         28.35         27.71         4.33 o                         
   6  10   5          0.92          0.16         2.13 o                         
   7  10   5          0.00         -1.58         1.58 o                         
   8  10   5         46.03         39.99         4.25 o                         
   9  10   5        114.03         97.38         9.71 o                         
  10  10   5         65.49         65.20         9.83 o                         
 -12  11   5         47.84         33.62         3.99 o                         
 -11  11   5        362.52        388.86        13.54 o                         
 -10  11   5          3.14          4.06         1.49 o                         
  -9  11   5        374.45        371.02         9.19 o                         
  -8  11   5         38.93         37.80         3.37 o                         
  -7  11   5        124.46        124.29         5.21 o                         
  -6  11   5         62.14         60.43         4.11 o                         
  -5  11   5        105.21        105.38         4.32 o                         
  -4  11   5         34.14         22.33         2.09 o                         
  -3  11   5          1.64         -1.14         1.14 o                         
  -2  11   5         19.79         12.04         1.90 o                         
  -1  11   5        593.34        654.21        13.62 o                         
   0  11   5          1.59          3.48         1.44 o                         
   1  11   5         23.04         15.71         2.45 o                         
   2  11   5        342.08        334.55        10.62 o                         
   3  11   5        114.58        119.06         5.26 o                         
   4  11   5         78.18         61.79         7.95 o                         
   5  11   5        875.81        923.49        22.67 o                         
   6  11   5        175.69        175.17         7.38 o                         
   7  11   5        153.74        143.32         7.26 o                         
   8  11   5        302.27        306.49        18.28 o                         
   9  11   5         84.47         84.48         7.86 o                         
 -11  12   5          1.49         -2.24         2.24 o                         
 -10  12   5         53.64         61.53         5.50 o                         
  -9  12   5          0.89          4.83         1.65 o                         
  -8  12   5         94.90         93.74         4.62 o                         
  -7  12   5        174.79        183.34         7.72 o                         
  -6  12   5       1193.92       1239.13        17.27 o                         
  -5  12   5        163.39        189.96         6.08 o                         
  -4  12   5        126.83        138.46         5.25 o                         
  -3  12   5        169.65        180.42         7.01 o                         
  -2  12   5          0.03          0.65         1.19 o                         
  -1  12   5         12.01          6.16         1.78 o                         
   0  12   5        616.25        622.57        13.56 o                         
   1  12   5        173.44        171.83         6.87 o                         
   2  12   5        290.65        285.11         8.71 o                         
   3  12   5        588.60        604.35        15.32 o                         
   4  12   5         34.98         39.56         4.48 o                         
   5  12   5         99.22         98.36         8.33 o                         
   6  12   5         37.88         25.94         7.24 o                         
   7  12   5          1.35         -3.28         3.28 o                         
   8  12   5        262.45        282.41        20.85 o                         
 -10  13   5        389.21        388.57        12.93 o                         
  -9  13   5        346.20        388.50        10.47 o                         
  -8  13   5        202.30        193.97         7.97 o                         
  -7  13   5          9.63          4.75         1.94 o                         
  -6  13   5          1.19         -1.47         1.47 o                         
  -5  13   5         33.04         27.98         2.75 o                         
  -4  13   5         18.53          6.17         1.98 o                         
  -3  13   5        146.88        141.08         6.47 o                         
  -2  13   5         56.91         49.69         3.69 o                         
  -1  13   5         11.95          9.37         2.47 o                         
   0  13   5        128.29        127.65         6.15 o                         
   1  13   5         46.21         40.61         3.73 o                         
   2  13   5         90.52         85.16         5.18 o                         
   3  13   5         73.41         64.35         5.42 o                         
   4  13   5         48.22         45.17         4.98 o                         
   5  13   5        307.90        345.79        16.91 o                         
   6  13   5        451.80        475.44        21.13 o                         
   7  13   5        361.68        406.28        19.81 o                         
  -9  14   5         10.13          8.41         3.23 o                         
  -8  14   5         38.86         31.24         4.65 o                         
  -7  14   5         22.30         19.97         2.61 o                         
  -6  14   5          0.54         -1.73         1.73 o                         
  -5  14   5          8.77          9.10         2.25 o                         
  -4  14   5         93.79         99.57         5.94 o                         
  -3  14   5         41.25         32.12         3.36 o                         
  -2  14   5        131.36        129.29         6.42 o                         
  -1  14   5         51.00         32.58         3.44 o                         
   0  14   5         26.83         28.42         4.02 o                         
   1  14   5        104.69         90.17         5.90 o                         
   2  14   5         12.37          8.12         2.49 o                         
   3  14   5        224.23        237.75        11.11 o                         
   4  14   5          0.69          3.71         3.03 o                         
   5  14   5         51.78         24.43         6.04 o                         
  -7  15   5          2.72          1.44         2.22 o                         
  -6  15   5          1.67         -2.07         2.07 o                         
  -5  15   5          8.55          0.84         2.54 o                         
  -4  15   5         22.09         16.64         2.79 o                         
  -3  15   5          0.32         -1.30         1.97 o                         
  -2  15   5          5.58         -0.71         2.15 o                         
  -1  15   5         14.35          6.13         2.46 o                         
   0  15   5         38.82         36.04         3.97 o                         
   1  15   5         12.17          3.84         3.91 o                         
   2  15   5        230.82        238.74        14.32 o                         
   3  15   5         54.82         57.33         7.28 o                         
   4  15   5         21.99         21.40         4.51 o                         
  -4  16   5         81.83         88.55         6.11 o                         
  -3  16   5         40.10         42.29         4.76 o                         
  -2  16   5          4.30         -0.04         2.64 o                         
  -1  16   5          0.53         -0.78         4.09 o                         
   0  16   5          1.01         -5.26         5.26 o                         
 -16   0   6        703.77        795.15        34.94 o                         
 -15   0   6        238.91        268.07        15.18 o                         
 -14   0   6         74.07         62.44         7.77 o                         
 -13   0   6        642.47        625.12        23.40 o                         
 -12   0   6          0.00         24.03         6.24 o                         
 -11   0   6       2847.08       2856.91        58.41 o                         
 -10   0   6        961.60        953.62        30.56 o                         
  -9   0   6         12.21         36.86         7.37 o                         
  -8   0   6        171.15        204.53         9.66 o                         
  -7   0   6       2291.58       2169.39        42.20 o                         
  -6   0   6       1501.37       1862.34        41.19 o                         
  -5   0   6       1273.76       1361.23        28.48 o                         
  -4   0   6       3978.55       4058.66        68.72 o                         
  -3   0   6       3123.59       3128.95        55.51 o                         
  -2   0   6        185.23        243.98        15.09 o                         
  -1   0   6       1886.29       1751.72        36.66 o                         
   0   0   6       5216.02       5311.95        99.28 o                         
   1   0   6       2648.43       2646.25        50.11 o                         
   2   0   6       4776.15       4676.20        68.86 o                         
   3   0   6          8.39          7.78         1.64 o                         
   4   0   6        721.70        729.77        14.04 o                         
   5   0   6        506.85        499.60        13.05 o                         
   6   0   6        134.12        112.10         6.62 o                         
   7   0   6        497.44        478.19        17.02 o                         
   8   0   6       4413.50       4398.36        97.35 o                         
   9   0   6       1796.95       1796.30        35.92 o                         
  10   0   6          2.12         -2.91         3.11 o                         
  11   0   6         19.98         11.13         5.26 o                         
  12   0   6          6.43          8.65         4.07 o                         
 -16   1   6         11.48         -0.01         5.55 o                         
 -15   1   6         37.63         37.23         4.43 o                         
 -14   1   6        166.15        159.65         8.52 o                         
 -13   1   6        232.86        215.03         9.15 o                         
 -12   1   6         82.48         77.38         5.47 o                         
 -11   1   6       2042.76       2028.42        29.60 o                         
 -10   1   6        121.16        149.03         6.75 o                         
  -9   1   6        218.96        234.54         8.87 o                         
  -8   1   6          1.24          0.74         0.82 o                         
  -7   1   6        143.02        208.43         7.71 o                         
  -6   1   6        118.53        157.44         5.02 o                         
  -5   1   6       1973.25       2007.14        38.64 o                         
  -4   1   6         26.90         41.99         2.79 o                         
  -3   1   6         17.08         19.34         2.31 o                         
  -2   1   6        757.22        782.01        22.80 o                         
  -1   1   6        554.97        542.54        13.18 o                         
   0   1   6        180.36        191.86         5.36 o                         
   1   1   6         24.88          8.11         1.35 o                         
   2   1   6       1596.62       1642.03        26.09 o                         
   3   1   6       1238.00       1250.16        20.34 o                         
   4   1   6       3589.19       3581.92        33.87 o                         
   5   1   6        688.26        712.24        13.97 o                         
   6   1   6       1837.26       1768.90        23.44 o                         
   7   1   6        231.83        247.92         7.36 o                         
   8   1   6        330.46        344.78         8.77 o                         
   9   1   6         55.76         39.49         3.31 o                         
  10   1   6         44.52         71.23         4.42 o                         
  11   1   6         46.11         39.56         3.46 o                         
  12   1   6        326.24        331.70        14.82 o                         
 -16   2   6        188.74        196.42        10.19 o                         
 -15   2   6          1.36         -0.38         2.12 o                         
 -14   2   6          0.08         -1.13         1.88 o                         
 -13   2   6        169.85        161.44         7.39 o                         
 -12   2   6          3.41         -0.58         1.63 o                         
 -11   2   6        112.72        102.09         5.43 o                         
 -10   2   6        550.74        597.99        14.56 o                         
  -9   2   6          7.06          4.12         1.52 o                         
  -8   2   6        118.37        125.27         6.33 o                         
  -7   2   6        605.68        695.36        14.41 o                         
  -6   2   6        293.53        334.21        10.22 o                         
  -5   2   6        699.76        729.05        14.19 o                         
  -4   2   6        365.67        427.47         9.28 o                         
  -3   2   6        826.85        859.42        15.76 o                         
  -2   2   6        714.33        768.61        14.73 o                         
  -1   2   6       4195.45       4277.78        96.05 o                         
   0   2   6         24.79         23.61         2.98 o                         
   1   2   6        158.10        172.83         5.76 o                         
   2   2   6        273.47        302.13         7.63 o                         
   3   2   6         36.35         49.08         2.60 o                         
   4   2   6         14.01         13.37         1.41 o                         
   5   2   6          1.43         -0.79         0.79 o                         
   6   2   6        594.01        597.73        12.86 o                         
   7   2   6        216.69        231.15         8.07 o                         
   8   2   6       2509.11       2373.52        33.71 o                         
   9   2   6          0.07         -1.38         1.38 o                         
  10   2   6          0.07          0.72         1.79 o                         
  11   2   6         19.71         11.33         4.48 o                         
  12   2   6          1.54         -5.23         5.23 o                         
 -16   3   6         97.27         98.54         7.49 o                         
 -15   3   6         94.98         86.39         8.88 o                         
 -14   3   6         62.91         48.46         4.93 o                         
 -13   3   6         78.77         89.93         6.03 o                         
 -12   3   6        301.33        316.24         9.92 o                         
 -11   3   6        849.25        780.00        17.82 o                         
 -10   3   6          0.62         -0.01         2.11 o                         
  -9   3   6       1686.30       1797.48        29.09 o                         
  -8   3   6       1101.24       1052.19        19.47 o                         
  -7   3   6        310.87        384.69        11.23 o                         
  -6   3   6          3.25          2.75         1.22 o                         
  -5   3   6         75.32        112.50         4.71 o                         
  -4   3   6         55.27         69.60         3.70 o                         
  -3   3   6       2450.79       2522.74        49.99 o                         
  -2   3   6       2319.95       2532.32        41.43 o                         
  -1   3   6          7.92          5.14         1.40 o                         
   0   3   6        259.54        329.90         8.99 o                         
   1   3   6       1086.37       1185.01        22.16 o                         
   2   3   6        147.42        126.53         4.77 o                         
   3   3   6          1.64          2.27         0.68 o                         
   4   3   6         98.35         89.53         4.07 o                         
   5   3   6         81.51         59.69         3.51 o                         
   6   3   6        130.05        111.45         4.73 o                         
   7   3   6       2280.36       2212.38        30.98 o                         
   8   3   6        361.07        359.37        10.05 o                         
   9   3   6         61.56         59.45         4.59 o                         
  10   3   6        236.12        238.76        12.16 o                         
  11   3   6          1.12         -2.73         2.73 o                         
  12   3   6          1.08         -3.06         3.06 o                         
 -16   4   6         45.67         35.79         4.85 o                         
 -15   4   6        197.29        209.30         9.58 o                         
 -14   4   6         82.48         87.97         6.50 o                         
 -13   4   6          0.11         -1.48         1.48 o                         
 -12   4   6        152.51        158.83         8.65 o                         
 -11   4   6         28.65         20.74         3.12 o                         
 -10   4   6       1976.37       2061.65        32.63 o                         
  -9   4   6        888.99        889.91        16.99 o                         
  -8   4   6       1504.61       1583.07        21.57 o                         
  -7   4   6         88.83         64.25         3.95 o                         
  -6   4   6       1197.23       1164.11        18.79 o                         
  -5   4   6       1518.20       1533.97        22.43 o                         
  -4   4   6         62.37         66.54         3.17 o                         
  -3   4   6       1649.75       1619.45        21.33 o                         
  -2   4   6        270.46        332.52         8.46 o                         
  -1   4   6        392.20        383.12         9.26 o                         
   0   4   6       2346.98       2189.35        25.57 o                         
   1   4   6        167.10        150.94         7.10 o                         
   2   4   6        473.24        460.84         9.12 o                         
   3   4   6        311.73        358.47         8.74 o                         
   4   4   6       1071.93       1035.06        16.86 o                         
   5   4   6          3.12          3.79         1.19 o                         
   6   4   6       1432.47       1441.54        20.22 o                         
   7   4   6        132.33        151.78         6.90 o                         
   8   4   6        118.34        102.16         7.19 o                         
   9   4   6        741.46        715.03        20.17 o                         
  10   4   6        208.33        207.09         8.16 o                         
  11   4   6          6.35         -2.59         3.57 o                         
  12   4   6          8.05          1.98         4.31 o                         
 -16   5   6         72.19         64.63         6.99 o                         
 -15   5   6          0.06          0.34         2.37 o                         
 -14   5   6        305.94        300.08        10.60 o                         
 -13   5   6         93.88        113.15         6.52 o                         
 -12   5   6        744.65        746.97        15.24 o                         
 -11   5   6       1146.05       1035.92        20.44 o                         
 -10   5   6       1709.83       1580.90        23.17 o                         
  -9   5   6       1460.28       1454.40        24.12 o                         
  -8   5   6        205.33        219.88         6.44 o                         
  -7   5   6         89.63         94.87         3.96 o                         
  -6   5   6          9.15          5.55         1.34 o                         
  -5   5   6       1828.13       1687.94        24.82 o                         
  -4   5   6        509.99        485.51         9.23 o                         
  -3   5   6       2620.05       2699.55        29.85 o                         
  -2   5   6       3148.15       3362.22        37.72 o                         
  -1   5   6        457.55        504.19        10.98 o                         
   0   5   6       1770.58       1934.56        24.89 o                         
   1   5   6        545.41        550.20        10.80 o                         
   2   5   6       1052.93       1075.42        17.70 o                         
   3   5   6       1975.59       1981.99        32.42 o                         
   4   5   6        768.97        721.35        13.27 o                         
   5   5   6         25.78         20.67         2.26 o                         
   6   5   6        650.50        640.86        13.53 o                         
   7   5   6        142.03        106.41         5.50 o                         
   8   5   6          5.52          2.22         1.52 o                         
   9   5   6        678.19        675.53        17.67 o                         
  10   5   6        287.92        293.43        14.12 o                         
  11   5   6         21.01         23.32        10.29 o                         
 -15   6   6        165.45        170.82        13.37 o                         
 -14   6   6          6.13          4.35         2.61 o                         
 -13   6   6          1.85         -1.52         1.69 o                         
 -12   6   6        169.65        164.91         6.80 o                         
 -11   6   6        228.96        247.34         8.55 o                         
 -10   6   6       1547.69       1529.07        22.85 o                         
  -9   6   6        801.15        801.58        14.85 o                         
  -8   6   6        425.02        435.69         9.93 o                         
  -7   6   6        124.62        129.59         4.88 o                         
  -6   6   6         44.80         69.16         4.38 o                         
  -5   6   6        759.99        810.58        14.08 o                         
  -4   6   6       1243.34       1168.16        15.50 o                         
  -3   6   6       1436.45       1366.17        18.18 o                         
  -2   6   6        481.53        569.03        10.71 o                         
  -1   6   6        994.68        935.49        13.40 o                         
   0   6   6        250.08        246.89         8.47 o                         
   1   6   6        181.88        193.82         5.95 o                         
   2   6   6         17.65         20.37         2.79 o                         
   3   6   6        265.32        264.49         7.81 o                         
   4   6   6        872.26        906.65        20.78 o                         
   5   6   6         18.64         20.49         2.09 o                         
   6   6   6        256.44        236.77        10.36 o                         
   7   6   6        148.11        170.37         8.72 o                         
   8   6   6         93.13         91.46         7.07 o                         
   9   6   6         36.34         27.67         3.62 o                         
  10   6   6        279.21        287.45        11.75 o                         
  11   6   6         52.03         57.78         6.78 o                         
 -15   7   6          7.98          7.73         3.07 o                         
 -14   7   6         18.45         17.22         2.69 o                         
 -13   7   6         39.39         25.12         2.95 o                         
 -12   7   6        108.87         95.85         5.30 o                         
 -11   7   6        157.95        141.59         6.37 o                         
 -10   7   6        193.63        190.96         7.20 o                         
  -9   7   6          9.85          4.54         1.59 o                         
  -8   7   6        270.00        230.67         7.03 o                         
  -7   7   6          4.38          3.16         1.45 o                         
  -6   7   6        344.34        318.47         7.65 o                         
  -5   7   6        314.49        308.27         8.00 o                         
  -4   7   6         74.74         71.68         3.36 o                         
  -3   7   6       2021.78       1986.74        23.99 o                         
  -2   7   6        283.85        298.80         6.96 o                         
  -1   7   6        881.23        971.38        14.79 o                         
   0   7   6        309.03        326.17         7.30 o                         
   1   7   6        236.31        241.28         6.51 o                         
   2   7   6         39.89         52.92         2.76 o                         
   3   7   6       1388.53       1396.51        20.64 o                         
   4   7   6         90.19        107.10         4.37 o                         
   5   7   6        496.13        470.14        11.27 o                         
   6   7   6        108.00         75.22         6.89 o                         
   7   7   6          0.01          0.15         1.43 o                         
   8   7   6        177.22        167.07         7.47 o                         
   9   7   6          3.64          2.02         2.56 o                         
  10   7   6         18.53         23.14         4.48 o                         
  11   7   6        100.08         90.98        10.11 o                         
 -14   8   6         68.34         63.60         9.55 o                         
 -13   8   6        100.82         82.40         6.65 o                         
 -12   8   6         16.60         12.74         2.70 o                         
 -11   8   6         23.48         14.33         3.09 o                         
 -10   8   6          0.00         -1.14         1.14 o                         
  -9   8   6        324.97        321.99         9.35 o                         
  -8   8   6        117.70        104.74         5.87 o                         
  -7   8   6        471.30        467.45        10.39 o                         
  -6   8   6        990.32        982.11        16.26 o                         
  -5   8   6        282.06        272.05         7.31 o                         
  -4   8   6        719.49        787.37        12.36 o                         
  -3   8   6        668.94        675.88        11.00 o                         
  -2   8   6        387.02        374.56         6.52 o                         
  -1   8   6        471.10        441.34         7.15 o                         
   0   8   6          1.69          3.29         0.70 o                         
   1   8   6         56.62         48.81         2.57 o                         
   2   8   6         69.99         64.59         2.77 o                         
   3   8   6         83.91         79.13         3.23 o                         
   4   8   6         55.16         64.92         3.46 o                         
   5   8   6         26.82         23.97         3.40 o                         
   6   8   6        107.42         87.87         6.07 o                         
   7   8   6        225.24        236.81         8.47 o                         
   8   8   6         69.32         56.18         5.76 o                         
   9   8   6         51.14         36.81         5.11 o                         
  10   8   6         18.58          9.68         4.12 o                         
 -14   9   6        210.82        209.36        13.14 o                         
 -13   9   6        275.40        290.94         9.05 o                         
 -12   9   6        484.27        525.46        14.42 o                         
 -11   9   6        148.47        163.49         7.17 o                         
 -10   9   6        730.88        710.51        17.51 o                         
  -9   9   6          5.89          4.90         2.57 o                         
  -8   9   6         32.16         26.26         2.82 o                         
  -7   9   6         89.99        100.11         5.85 o                         
  -6   9   6        960.44        969.07        15.51 o                         
  -5   9   6         34.87         35.89         3.48 o                         
  -4   9   6       1002.64        982.68        13.68 o                         
  -3   9   6         14.77         20.03         1.81 o                         
  -2   9   6         22.98         20.75         1.93 o                         
  -1   9   6        465.24        410.98        10.31 o                         
   0   9   6        946.91        923.80        15.17 o                         
   1   9   6        227.40        230.59         6.83 o                         
   2   9   6        860.74        883.26        14.99 o                         
   3   9   6         77.98         83.07         4.02 o                         
   4   9   6          0.44         -1.25         1.63 o                         
   5   9   6        464.46        431.39        14.85 o                         
   6   9   6        378.35        397.30        12.28 o                         
   7   9   6        239.50        220.36         8.03 o                         
   8   9   6        132.46        130.41         8.38 o                         
   9   9   6        459.23        503.60        16.29 o                         
  10   9   6        521.26        630.64        20.10 o                         
 -13  10   6         98.99         80.45         7.55 o                         
 -12  10   6         12.07          6.67         1.94 o                         
 -11  10   6         46.90         40.63         3.64 o                         
 -10  10   6         52.75         65.26         5.07 o                         
  -9  10   6        425.45        431.09        10.41 o                         
  -8  10   6        590.22        617.93        13.04 o                         
  -7  10   6       1293.61       1354.56        21.19 o                         
  -6  10   6        130.29        124.42         4.91 o                         
  -5  10   6        133.99        112.50         4.59 o                         
  -4  10   6        119.36        104.15         4.76 o                         
  -3  10   6        810.80        817.59        15.21 o                         
  -2  10   6         60.69         59.27         4.51 o                         
  -1  10   6        159.48        170.88         8.47 o                         
   0  10   6         72.26         68.83         4.41 o                         
   1  10   6        782.31        814.15        20.36 o                         
   2  10   6         74.51         74.56         5.68 o                         
   3  10   6          0.10         -0.98         0.98 o                         
   4  10   6        118.77        113.07         4.41 o                         
   5  10   6         16.11         10.68         2.73 o                         
   6  10   6         57.25         64.98         5.91 o                         
   7  10   6        385.48        423.85        13.33 o                         
   8  10   6        380.80        389.29        15.67 o                         
   9  10   6         84.51         70.10         7.28 o                         
 -12  11   6        247.90        251.68        11.36 o                         
 -11  11   6        858.81        896.35        18.05 o                         
 -10  11   6         65.97         75.68         4.60 o                         
  -9  11   6         23.75         17.12         2.22 o                         
  -8  11   6          8.09          7.39         1.62 o                         
  -7  11   6          6.85         -1.25         1.25 o                         
  -6  11   6         37.19         31.34         3.15 o                         
  -5  11   6          1.34         -1.20         1.20 o                         
  -4  11   6         14.25         12.35         1.93 o                         
  -3  11   6        149.09        150.13         6.22 o                         
  -2  11   6          1.91          0.43         1.73 o                         
  -1  11   6        150.52        138.39         6.08 o                         
   0  11   6       1531.64       1507.71        23.34 o                         
   1  11   6         18.61         10.34         2.17 o                         
   2  11   6        173.72        180.62         6.78 o                         
   3  11   6         24.08         25.98         3.07 o                         
   4  11   6         74.85         80.60         7.19 o                         
   5  11   6         91.79        109.45         8.22 o                         
   6  11   6        115.76        131.10         8.40 o                         
   7  11   6         36.99         27.77         3.92 o                         
   8  11   6        158.24        131.93        10.65 o                         
 -11  12   6        131.66        125.35         8.23 o                         
 -10  12   6        422.28        433.37        11.79 o                         
  -9  12   6          4.69         -0.64         2.02 o                         
  -8  12   6         64.99         68.09         5.85 o                         
  -7  12   6        290.05        302.60         9.16 o                         
  -6  12   6          9.28          6.73         1.47 o                         
  -5  12   6          5.00          3.49         1.62 o                         
  -4  12   6         86.47         92.43         4.20 o                         
  -3  12   6          3.58          8.71         1.93 o                         
  -2  12   6        163.61        159.52         6.86 o                         
  -1  12   6        165.10        160.04         6.58 o                         
   0  12   6         46.73         70.93         4.62 o                         
   1  12   6          0.01          0.77         1.41 o                         
   2  12   6         42.21         39.01         3.54 o                         
   3  12   6          5.73          3.74         2.36 o                         
   4  12   6          3.24         -0.39         2.04 o                         
   5  12   6         62.74         51.43         6.69 o                         
   6  12   6         74.20         77.90        10.85 o                         
   7  12   6         12.67         11.76         4.84 o                         
 -10  13   6          0.61         -2.03         2.03 o                         
  -9  13   6          1.28         -1.69         1.69 o                         
  -8  13   6         38.65         40.48         3.50 o                         
  -7  13   6          2.10          2.91         1.79 o                         
  -6  13   6         11.55         11.42         1.92 o                         
  -5  13   6         60.89         60.03         3.78 o                         
  -4  13   6         41.72         26.80         2.96 o                         
  -3  13   6         73.84         70.35         4.61 o                         
  -2  13   6          0.75         -0.35         1.63 o                         
  -1  13   6         81.81         87.10         5.24 o                         
   0  13   6          5.92          3.80         2.43 o                         
   1  13   6         69.91         63.47         4.96 o                         
   2  13   6        214.10        223.61         8.24 o                         
   3  13   6        134.52        148.83         8.84 o                         
   4  13   6        226.09        216.79        13.04 o                         
   5  13   6         36.87         36.87         7.49 o                         
   6  13   6          7.66          0.52         4.19 o                         
  -9  14   6         65.44         41.84         4.26 o                         
  -8  14   6        106.12        109.35         7.32 o                         
  -7  14   6        142.20        148.70         6.53 o                         
  -6  14   6          2.00          1.08         1.90 o                         
  -5  14   6         42.37         51.96         4.59 o                         
  -4  14   6         48.07         40.47         4.06 o                         
  -3  14   6         10.80         11.57         2.44 o                         
  -2  14   6         61.20         83.82         5.27 o                         
  -1  14   6        458.85        457.23        12.84 o                         
   0  14   6        445.65        445.49        12.35 o                         
   1  14   6         86.90         75.33         7.30 o                         
   2  14   6         30.23         21.84         3.92 o                         
   3  14   6        153.69        168.81        15.38 o                         
   4  14   6          2.40         -3.89         3.89 o                         
   5  14   6         20.37          9.26         8.53 o                         
  -7  15   6          0.91         -2.27         2.27 o                         
  -6  15   6        375.49        442.31        16.12 o                         
  -5  15   6        156.15        151.29         7.86 o                         
  -4  15   6          8.52          2.30         2.54 o                         
  -3  15   6        317.09        315.44        10.79 o                         
  -2  15   6        130.67        156.63        10.21 o                         
  -1  15   6        104.27         89.88        12.48 o                         
   0  15   6         65.81         72.39         5.97 o                         
   1  15   6         47.26         57.26        10.54 o                         
   2  15   6         18.17          2.59         3.69 o                         
 -16   1   7         32.78         28.31         4.52 o                         
 -15   1   7         70.13         66.06         6.39 o                         
 -14   1   7        492.95        513.94        14.09 o                         
 -13   1   7          4.88          3.43         1.91 o                         
 -12   1   7        160.07        173.92         7.75 o                         
 -11   1   7         68.63         70.65         4.65 o                         
 -10   1   7        105.05        116.97         5.63 o                         
  -9   1   7         61.18         57.72         5.52 o                         
  -8   1   7          5.36          3.93         1.00 o                         
  -7   1   7         46.95         41.72         2.72 o                         
  -6   1   7         89.93         85.94         5.18 o                         
  -5   1   7       1369.23       1483.80        25.78 o                         
  -4   1   7        145.78        105.83         4.32 o                         
  -3   1   7        865.02        930.94        17.26 o                         
  -2   1   7        745.37        766.47        21.56 o                         
  -1   1   7       1093.36       1226.61        21.22 o                         
   0   1   7         22.25         26.73         2.60 o                         
   1   1   7        538.19        527.77        11.29 o                         
   2   1   7        601.28        565.78        11.81 o                         
   3   1   7        153.35        145.78         5.46 o                         
   4   1   7        763.64        757.65        12.00 o                         
   5   1   7         71.92         71.74         4.10 o                         
   6   1   7          0.20          0.88         1.10 o                         
   7   1   7         23.19         16.92         2.01 o                         
   8   1   7        111.29        110.77         5.00 o                         
   9   1   7        118.49        120.46         5.39 o                         
  10   1   7         49.55         44.63         3.87 o                         
  11   1   7         27.46         23.87         4.24 o                         
  12   1   7         15.18          2.43         8.41 o                         
 -16   2   7        265.45        299.40        12.68 o                         
 -15   2   7        115.25        119.05         7.15 o                         
 -14   2   7         76.78         78.89         5.86 o                         
 -13   2   7          0.27         -1.59         1.59 o                         
 -12   2   7        410.05        410.36        12.68 o                         
 -11   2   7         12.25         16.92         2.75 o                         
 -10   2   7         64.75         66.01         4.10 o                         
  -9   2   7        931.98        933.23        17.36 o                         
  -8   2   7         48.67         51.66         4.36 o                         
  -7   2   7        446.33        443.63        12.44 o                         
  -6   2   7        824.08        814.72        15.74 o                         
  -5   2   7         71.02         92.36         5.90 o                         
  -4   2   7        300.02        319.69         7.36 o                         
  -3   2   7       3162.25       2950.95        42.02 o                         
  -2   2   7        717.09        638.33        13.87 o                         
  -1   2   7          5.08          6.17         2.55 o                         
   0   2   7        201.62        197.25         5.85 o                         
   1   2   7       1668.31       1642.00        29.87 o                         
   2   2   7         23.33         23.22         2.33 o                         
   3   2   7        375.07        369.02         9.01 o                         
   4   2   7         44.24         57.53         3.39 o                         
   5   2   7        229.08        214.15         6.61 o                         
   6   2   7       1359.63       1364.97        20.14 o                         
   7   2   7        192.34        184.80         6.75 o                         
   8   2   7        167.14        137.98         5.98 o                         
   9   2   7        113.00        103.83         5.55 o                         
  10   2   7         26.90         22.20         5.23 o                         
  11   2   7         11.82          7.54         2.83 o                         
 -16   3   7         81.72         65.69        10.96 o                         
 -15   3   7        145.17        141.64         8.58 o                         
 -14   3   7        780.84        780.36        17.86 o                         
 -13   3   7        451.06        425.12        12.46 o                         
 -12   3   7        240.79        238.60         9.72 o                         
 -11   3   7        317.27        322.61        10.92 o                         
 -10   3   7         74.88         94.29         6.21 o                         
  -9   3   7        231.50        230.23         9.23 o                         
  -8   3   7        370.63        367.65        11.73 o                         
  -7   3   7        349.71        328.33         9.82 o                         
  -6   3   7        355.76        355.85         9.49 o                         
  -5   3   7       3516.42       3515.18        47.22 o                         
  -4   3   7          8.05         17.63         2.53 o                         
  -3   3   7        669.70        643.85        15.44 o                         
  -2   3   7         20.12         40.58         3.24 o                         
  -1   3   7       5059.08       5461.24        61.90 o                         
   0   3   7         80.05        127.80         5.10 o                         
   1   3   7        395.60        362.64         9.14 o                         
   2   3   7       1093.44       1071.14        17.62 o                         
   3   3   7        684.69        690.36        12.23 o                         
   4   3   7        204.18        205.79         5.43 o                         
   5   3   7          0.89          1.54         1.24 o                         
   6   3   7        246.98        253.39         7.51 o                         
   7   3   7        827.32        944.54        16.28 o                         
   8   3   7        261.54        266.62         8.22 o                         
   9   3   7         60.82         70.01         5.82 o                         
  10   3   7        332.42        386.22        11.68 o                         
  11   3   7        338.99        364.78        12.39 o                         
 -16   4   7         38.52         41.71         5.00 o                         
 -15   4   7        116.11        120.38        12.03 o                         
 -14   4   7          2.07          0.20         1.62 o                         
 -13   4   7        267.01        239.54         8.67 o                         
 -12   4   7        571.12        595.37        16.39 o                         
 -11   4   7         31.27         45.00         5.85 o                         
 -10   4   7        483.68        474.63        12.37 o                         
  -9   4   7        158.01        146.67         6.47 o                         
  -8   4   7          0.02          0.91         1.43 o                         
  -7   4   7         47.71         30.43         3.93 o                         
  -6   4   7        481.17        437.14        10.64 o                         
  -5   4   7        120.42        115.72         5.28 o                         
  -4   4   7        396.52        343.50         7.68 o                         
  -3   4   7        183.07        217.20         7.98 o                         
  -2   4   7         27.50         31.31         2.85 o                         
  -1   4   7         22.92         27.56         2.66 o                         
   0   4   7        920.74        891.73        17.74 o                         
   1   4   7        140.66        151.23         6.51 o                         
   2   4   7        105.79         90.00         5.53 o                         
   3   4   7         89.57         92.17         4.18 o                         
   4   4   7         83.20         90.31         4.46 o                         
   5   4   7        180.41        153.23         5.70 o                         
   6   4   7        781.70        852.24        16.55 o                         
   7   4   7        206.33        205.92         7.48 o                         
   8   4   7         25.05         20.73         2.64 o                         
   9   4   7         23.65         24.60         2.81 o                         
  10   4   7         24.86         21.89         3.12 o                         
  11   4   7        111.98        110.49         8.27 o                         
 -16   5   7          9.50          0.85         3.10 o                         
 -15   5   7         31.70         27.96         5.53 o                         
 -14   5   7         35.17         26.28         3.32 o                         
 -13   5   7          0.19         -0.15         2.02 o                         
 -12   5   7         32.16         27.36         2.95 o                         
 -11   5   7       2258.43       2159.36        29.58 o                         
 -10   5   7         42.58         30.17         2.78 o                         
  -9   5   7        206.21        196.75         7.66 o                         
  -8   5   7         13.77          8.73         1.88 o                         
  -7   5   7         71.39         71.71         4.34 o                         
  -6   5   7         93.98         99.72         5.27 o                         
  -5   5   7          9.07          1.04         1.11 o                         
  -4   5   7          9.45          4.41         0.96 o                         
  -3   5   7        154.03        175.13         5.72 o                         
  -2   5   7        460.81        466.26        11.72 o                         
  -1   5   7         84.37         86.39         4.03 o                         
   0   5   7         32.21         56.61         3.34 o                         
   1   5   7         10.77          7.69         1.68 o                         
   2   5   7          0.14          0.51         0.91 o                         
   3   5   7        221.73        196.58         7.15 o                         
   4   5   7        127.93        122.19         5.71 o                         
   5   5   7        312.46        273.73         8.29 o                         
   6   5   7          5.50         -1.46         1.46 o                         
   7   5   7        304.81        312.38         9.62 o                         
   8   5   7          8.56          1.71         2.30 o                         
   9   5   7        242.19        226.18         8.18 o                         
  10   5   7        136.88        118.32         9.16 o                         
  11   5   7         82.47         84.85        15.13 o                         
 -15   6   7         87.19         67.78         5.22 o                         
 -14   6   7         32.99         23.75         3.40 o                         
 -13   6   7        786.74        753.88        20.84 o                         
 -12   6   7        330.63        287.15         9.06 o                         
 -11   6   7          0.32          0.30         1.44 o                         
 -10   6   7         38.01         39.60         3.38 o                         
  -9   6   7        430.25        462.30        12.96 o                         
  -8   6   7         76.94         77.62         5.91 o                         
  -7   6   7        215.71        213.05         7.22 o                         
  -6   6   7       1451.05       1418.68        24.13 o                         
  -5   6   7        160.78        160.44         6.08 o                         
  -4   6   7        869.81        850.88        14.92 o                         
  -3   6   7        230.66        228.38         7.49 o                         
  -2   6   7        688.36        649.64        12.29 o                         
  -1   6   7       1807.55       1809.76        23.40 o                         
   0   6   7        283.34        280.62         8.32 o                         
   1   6   7        261.23        234.11         7.09 o                         
   2   6   7          1.79          0.28         1.01 o                         
   3   6   7        681.74        698.49        14.68 o                         
   4   6   7        283.96        270.95         8.65 o                         
   5   6   7        118.07         95.94         4.82 o                         
   6   6   7         37.17         19.25         2.55 o                         
   7   6   7          8.24          7.40         3.24 o                         
   8   6   7        257.16        251.31        10.14 o                         
   9   6   7         59.20         54.49         6.86 o                         
  10   6   7          1.36         -2.96         3.31 o                         
 -15   7   7        108.24         97.68         6.85 o                         
 -14   7   7         55.20         44.26         4.38 o                         
 -13   7   7       1068.16       1071.72        18.66 o                         
 -12   7   7        173.23        175.70         7.48 o                         
 -11   7   7        318.49        304.48         9.07 o                         
 -10   7   7        275.99        250.60         7.82 o                         
  -9   7   7        121.32        125.77         5.38 o                         
  -8   7   7        226.45        229.79         8.25 o                         
  -7   7   7        205.90        229.38         8.60 o                         
  -6   7   7        403.48        401.50         9.96 o                         
  -5   7   7       2854.11       2764.39        31.70 o                         
  -4   7   7        185.15        165.98         5.24 o                         
  -3   7   7        370.18        390.77         8.54 o                         
  -2   7   7          3.16          8.92         1.74 o                         
  -1   7   7       2008.42       2025.27        23.74 o                         
   0   7   7        801.33        795.03        15.80 o                         
   1   7   7        422.00        387.62         9.22 o                         
   2   7   7        181.92        181.17         6.27 o                         
   3   7   7       2561.72       2515.56        32.54 o                         
   4   7   7        946.49        926.45        17.59 o                         
   5   7   7         37.29         22.46         2.91 o                         
   6   7   7        262.34        259.69         9.58 o                         
   7   7   7        122.95        138.89         7.45 o                         
   8   7   7         76.25         83.82         6.47 o                         
   9   7   7        492.72        566.44        20.87 o                         
  10   7   7         21.47          1.99         4.11 o                         
 -14   8   7         22.84         25.79         4.04 o                         
 -13   8   7        196.15        193.17        12.87 o                         
 -12   8   7        693.77        689.97        17.17 o                         
 -11   8   7         94.13        103.20         6.96 o                         
 -10   8   7        148.88        167.88         7.21 o                         
  -9   8   7        173.66        167.38         7.95 o                         
  -8   8   7        287.26        295.42        11.10 o                         
  -7   8   7         29.96         22.68         2.55 o                         
  -6   8   7       1922.95       1985.47        27.47 o                         
  -5   8   7        420.69        393.39         8.55 o                         
  -4   8   7       2116.21       2084.10        24.67 o                         
  -3   8   7        392.82        406.19         8.42 o                         
  -2   8   7        121.69        133.78         4.03 o                         
  -1   8   7       2864.67       2856.97        30.38 o                         
   0   8   7       3803.96       3924.22        41.07 o                         
   1   8   7          0.68         -0.83         0.83 o                         
   2   8   7         83.41         91.51         3.67 o                         
   3   8   7        121.44        128.08         5.09 o                         
   4   8   7        110.81        103.14         6.87 o                         
   5   8   7        765.66        755.93        21.09 o                         
   6   8   7         60.18         56.52         4.78 o                         
   7   8   7        103.28         87.99         5.98 o                         
   8   8   7        676.33        692.15        20.03 o                         
   9   8   7         41.27         29.19         5.33 o                         
 -14   9   7         19.05         10.87         3.04 o                         
 -13   9   7          0.95          0.00         1.73 o                         
 -12   9   7         79.73         65.57         5.53 o                         
 -11   9   7          0.80         -0.75         1.93 o                         
 -10   9   7        345.71        363.28        12.32 o                         
  -9   9   7         28.48         26.95         4.02 o                         
  -8   9   7         23.28         23.93         3.03 o                         
  -7   9   7         89.20         91.67         5.37 o                         
  -6   9   7        417.20        380.98        10.39 o                         
  -5   9   7        914.64        864.92        14.49 o                         
  -4   9   7        909.31        887.52        13.86 o                         
  -3   9   7         81.79         97.00         4.01 o                         
  -2   9   7        228.78        251.25         5.05 o                         
  -1   9   7        242.10        250.82         8.28 o                         
   0   9   7       1421.56       1362.91        23.97 o                         
   1   9   7        332.34        330.36         7.16 o                         
   2   9   7         13.96         14.24         1.58 o                         
   3   9   7        341.91        323.05         7.53 o                         
   4   9   7        600.15        574.43        13.27 o                         
   5   9   7         56.11         45.34         5.92 o                         
   6   9   7         40.16         35.11         3.73 o                         
   7   9   7         46.61         59.94         7.76 o                         
   8   9   7         26.87         24.70         4.73 o                         
   9   9   7         18.29         18.00         5.15 o                         
 -13  10   7          5.83          4.69         2.41 o                         
 -12  10   7          6.70          0.28         2.29 o                         
 -11  10   7          0.25          0.10         1.84 o                         
 -10  10   7        291.04        286.45        10.53 o                         
  -9  10   7         10.27          8.02         2.05 o                         
  -8  10   7         22.66         22.01         3.28 o                         
  -7  10   7         30.13         28.62         3.69 o                         
  -6  10   7         87.79         70.64         8.45 o                         
  -5  10   7         18.50         13.26         1.80 o                         
  -4  10   7         21.32         27.94         2.30 o                         
  -3  10   7        524.65        521.36        11.16 o                         
  -2  10   7       1239.56       1177.83        23.34 o                         
  -1  10   7        222.48        223.30         8.34 o                         
   0  10   7        526.63        523.05        12.01 o                         
   1  10   7        417.21        429.00        10.72 o                         
   2  10   7         33.69         21.88         2.62 o                         
   3  10   7          0.69         -1.19         1.19 o                         
   4  10   7          8.46          2.57         2.54 o                         
   5  10   7          0.37          0.71         1.96 o                         
   6  10   7        134.98        156.79         7.73 o                         
   7  10   7         38.21         55.30        16.57 o                         
   8  10   7        335.11        332.22        15.76 o                         
 -12  11   7          4.24         -0.65         2.71 o                         
 -11  11   7         14.76         10.89         2.71 o                         
 -10  11   7         70.89         65.21         4.79 o                         
  -9  11   7         85.57         87.01         5.01 o                         
  -8  11   7        217.28        248.00         8.91 o                         
  -7  11   7         51.41         56.46         4.82 o                         
  -6  11   7         12.30         10.39         2.28 o                         
  -5  11   7        125.48        135.69         5.44 o                         
  -4  11   7          2.55          1.79         1.19 o                         
  -3  11   7        183.24        188.85         7.81 o                         
  -2  11   7          0.12          0.26         1.28 o                         
  -1  11   7        509.27        529.79        12.66 o                         
   0  11   7         79.68         71.62         5.51 o                         
   1  11   7        212.73        248.96         8.29 o                         
   2  11   7         11.78          8.75         1.84 o                         
   3  11   7        278.59        266.30         7.88 o                         
   4  11   7        373.41        380.52        14.56 o                         
   5  11   7        203.58        229.14        12.98 o                         
   6  11   7         91.27         89.14         5.84 o                         
   7  11   7        264.03        298.38        22.50 o                         
 -11  12   7        121.94        134.68         6.87 o                         
 -10  12   7        390.20        406.98        14.45 o                         
  -9  12   7          5.60         -1.63         2.79 o                         
  -8  12   7        180.35        196.24         8.10 o                         
  -7  12   7        294.08        291.18         9.21 o                         
  -6  12   7        597.04        607.41        12.31 o                         
  -5  12   7        496.28        524.14        12.43 o                         
  -4  12   7        106.97        106.77         4.36 o                         
  -3  12   7        102.47        105.83         5.54 o                         
  -2  12   7       1565.99       1539.94        24.60 o                         
  -1  12   7        313.62        298.37         9.05 o                         
   0  12   7        278.16        277.73         9.13 o                         
   1  12   7        154.81        146.36         6.28 o                         
   2  12   7        113.67        116.36         5.81 o                         
   3  12   7         14.15          7.20         2.02 o                         
   4  12   7         22.45         14.65         4.84 o                         
   5  12   7        212.84        235.59        14.93 o                         
   6  12   7        159.15        180.08        14.59 o                         
 -10  13   7         75.03         70.35         5.25 o                         
  -9  13   7        194.83        210.13        10.96 o                         
  -8  13   7        141.43        144.84         6.83 o                         
  -7  13   7          6.82          5.40         1.96 o                         
  -6  13   7         30.26         39.42         3.63 o                         
  -5  13   7        102.18         90.29         4.91 o                         
  -4  13   7          9.52          4.94         1.86 o                         
  -3  13   7        226.85        234.75         8.56 o                         
  -2  13   7        155.63        174.95         7.15 o                         
  -1  13   7        145.97        155.27         8.82 o                         
   0  13   7         95.92        102.88         6.01 o                         
   1  13   7        109.03        115.95         6.29 o                         
   2  13   7         15.44          9.74         2.53 o                         
   3  13   7        427.98        468.03        15.14 o                         
   4  13   7        222.83        277.55        21.61 o                         
   5  13   7         43.68         38.83         7.03 o                         
  -8  14   7         21.32         12.53         2.69 o                         
  -7  14   7         55.41         42.86         4.38 o                         
  -6  14   7         15.53         14.37         2.43 o                         
  -5  14   7        401.69        419.82        12.05 o                         
  -4  14   7         72.38         70.10         5.22 o                         
  -3  14   7         41.40         29.08         3.57 o                         
  -2  14   7         42.33         35.24         3.95 o                         
  -1  14   7         41.83         29.40         4.32 o                         
   0  14   7         22.46         17.98         3.49 o                         
   1  14   7          1.23         -2.29         2.31 o                         
   2  14   7         47.14         53.60         7.94 o                         
   3  14   7         16.24         19.73         4.44 o                         
  -6  15   7          3.02          0.78         2.80 o                         
  -5  15   7        139.80        138.16         8.02 o                         
  -4  15   7        231.76        237.12         9.78 o                         
  -3  15   7          0.39         -2.67         2.67 o                         
  -2  15   7          3.67          5.83         3.30 o                         
  -1  15   7          9.11         10.12         2.99 o                         
   0  15   7         22.07         12.34         3.61 o                         
   1  15   7         30.07         47.63         7.69 o                         
 -16   0   8         20.47          8.96         6.26 o                         
 -15   0   8       1396.26       1489.10        35.10 o                         
 -14   0   8        259.05        266.77        16.50 o                         
 -13   0   8          1.69          0.97         1.92 o                         
 -12   0   8       1548.27       1648.53        34.76 o                         
 -11   0   8        451.05        492.27        18.09 o                         
 -10   0   8         25.43         28.76         4.32 o                         
  -9   0   8        336.86        362.29        13.80 o                         
  -8   0   8        586.55        549.89        18.29 o                         
  -7   0   8        287.25        243.60        23.50 o                         
  -6   0   8       8338.71       8503.14       173.46 o                         
  -5   0   8       7144.98       7474.29       228.06 o                         
  -4   0   8         63.71        133.06         7.65 o                         
  -3   0   8        180.84        175.03        12.86 o                         
  -2   0   8       4318.40       4333.19       173.57 o                         
  -1   0   8       1386.87       1549.07        44.83 o                         
   0   0   8        119.28        170.96         8.67 o                         
   1   0   8        535.02        409.96        16.89 o                         
   2   0   8        151.28        147.73         9.14 o                         
   3   0   8        716.44        702.15        22.37 o                         
   4   0   8         32.06         19.96         2.87 o                         
   5   0   8       1576.90       1620.06        30.30 o                         
   6   0   8        394.45        393.13        13.32 o                         
   7   0   8        619.49        638.29        19.66 o                         
   8   0   8         97.01        111.52         7.25 o                         
   9   0   8        214.45        210.36        10.24 o                         
  10   0   8       1172.76       1167.57        43.31 o                         
  11   0   8        284.27        326.95        28.63 o                         
 -16   1   8         56.23         27.53         3.69 o                         
 -15   1   8          4.59         -0.54         1.89 o                         
 -14   1   8        355.35        359.96        11.53 o                         
 -13   1   8        289.41        287.60        12.26 o                         
 -12   1   8          6.01          1.70         1.64 o                         
 -11   1   8       2126.83       2138.27        39.63 o                         
 -10   1   8       2426.75       2388.09        34.85 o                         
  -9   1   8        736.08        765.61        15.57 o                         
  -8   1   8         88.48         70.39         3.72 o                         
  -7   1   8        270.97        244.55         8.95 o                         
  -6   1   8       2960.28       3215.20        47.44 o                         
  -5   1   8        314.50        311.97        12.48 o                         
  -4   1   8        923.41        989.53        16.48 o                         
  -3   1   8       1514.56       1422.80        24.01 o                         
  -2   1   8       1101.19       1195.84        24.13 o                         
  -1   1   8         68.25         45.56         3.85 o                         
   0   1   8        111.14         79.57         4.24 o                         
   1   1   8          2.36         -1.00         1.00 o                         
   2   1   8       1807.14       1800.17        26.16 o                         
   3   1   8          0.25         -1.09         1.09 o                         
   4   1   8          0.48          0.17         1.64 o                         
   5   1   8         54.02         52.34         3.51 o                         
   6   1   8        246.95        255.83         7.87 o                         
   7   1   8        146.94        148.69         6.18 o                         
   8   1   8        184.58        221.89         7.81 o                         
   9   1   8        103.29        111.64         5.78 o                         
  10   1   8         16.26         14.29         4.13 o                         
  11   1   8          1.18         -2.52         3.86 o                         
 -16   2   8          1.21         -2.12         2.49 o                         
 -15   2   8        188.60        209.60         9.29 o                         
 -14   2   8          0.02         -0.38         1.69 o                         
 -13   2   8          6.51         10.85         2.04 o                         
 -12   2   8        357.34        390.35        10.83 o                         
 -11   2   8         64.26         70.19         7.45 o                         
 -10   2   8        142.32        147.30         7.69 o                         
  -9   2   8        219.73        203.65         8.90 o                         
  -8   2   8        261.85        260.01         9.80 o                         
  -7   2   8         11.81          8.94         2.06 o                         
  -6   2   8        257.59        277.09         8.64 o                         
  -5   2   8       2466.36       2652.96        37.94 o                         
  -4   2   8        339.86        384.95        16.93 o                         
  -3   2   8         74.57         70.06         4.90 o                         
  -2   2   8        565.25        586.79        14.56 o                         
  -1   2   8        699.90        763.59        20.15 o                         
   0   2   8         49.06         67.10         3.71 o                         
   1   2   8         47.60         58.39         3.84 o                         
   2   2   8          3.75          3.59         1.42 o                         
   3   2   8       1382.85       1373.26        21.62 o                         
   4   2   8        192.53        194.62         6.27 o                         
   5   2   8        220.90        215.76         6.55 o                         
   6   2   8        532.29        515.80        11.72 o                         
   7   2   8         33.01         22.63         2.80 o                         
   8   2   8         32.05         25.75         3.44 o                         
   9   2   8         25.84         17.39         3.10 o                         
  10   2   8        242.19        224.21         9.33 o                         
  11   2   8         39.26         34.66         4.78 o                         
 -16   3   8         70.81         87.10         7.69 o                         
 -15   3   8         36.09         34.49         5.24 o                         
 -14   3   8        153.64        140.67         6.75 o                         
 -13   3   8         56.15         47.21         3.85 o                         
 -12   3   8        173.19        147.89         6.61 o                         
 -11   3   8        366.55        334.88        10.66 o                         
 -10   3   8        201.07        205.90         9.55 o                         
  -9   3   8         65.99         61.49         5.95 o                         
  -8   3   8        653.51        699.84        16.10 o                         
  -7   3   8        647.56        673.75        15.70 o                         
  -6   3   8        494.09        536.11        12.17 o                         
  -5   3   8         27.68         14.18         2.25 o                         
  -4   3   8        117.47        139.90         6.50 o                         
  -3   3   8        121.22        105.82         5.68 o                         
  -2   3   8         41.24         28.59         3.31 o                         
  -1   3   8         99.57         91.86         5.37 o                         
   0   3   8        164.71        186.48         6.56 o                         
   1   3   8         46.98         40.51         3.37 o                         
   2   3   8         40.58         42.67         3.35 o                         
   3   3   8          7.93          6.08         1.37 o                         
   4   3   8        268.20        229.79         6.59 o                         
   5   3   8       2463.09       2419.42        28.67 o                         
   6   3   8        379.06        337.19         9.20 o                         
   7   3   8        192.36        168.16         6.70 o                         
   8   3   8        121.47        103.80         6.42 o                         
   9   3   8        149.18        147.63         7.28 o                         
  10   3   8          0.01         -2.34         2.34 o                         
  11   3   8         22.82         10.74         5.22 o                         
 -16   4   8          3.35          2.14         2.66 o                         
 -15   4   8        154.95        159.66         8.49 o                         
 -14   4   8        188.69        176.69         8.48 o                         
 -13   4   8        930.91        887.98        21.12 o                         
 -12   4   8         27.73         38.48         4.23 o                         
 -11   4   8         83.00         61.97         5.06 o                         
 -10   4   8        281.03        290.00         9.74 o                         
  -9   4   8         51.10         56.82         4.32 o                         
  -8   4   8        138.40        118.12         6.47 o                         
  -7   4   8        407.28        377.01        10.32 o                         
  -6   4   8        171.68        148.40         6.24 o                         
  -5   4   8        203.95        200.54         7.17 o                         
  -4   4   8        142.84        150.53         5.42 o                         
  -3   4   8        903.40        914.97        20.64 o                         
  -2   4   8       2351.63       2391.87        44.07 o                         
  -1   4   8          3.35          3.24         1.21 o                         
   0   4   8        394.25        435.32        11.51 o                         
   1   4   8        764.68        700.03        15.33 o                         
   2   4   8        542.43        505.74        12.34 o                         
   3   4   8        197.51        180.46         6.29 o                         
   4   4   8         86.34         73.25         4.68 o                         
   5   4   8       1250.73       1216.26        22.51 o                         
   6   4   8        143.36        108.04         5.66 o                         
   7   4   8          0.38          1.43         1.54 o                         
   8   4   8        118.47        112.06         5.81 o                         
   9   4   8         80.63         54.88         7.16 o                         
  10   4   8         33.09         31.04         4.26 o                         
 -16   5   8        341.48        354.26        18.68 o                         
 -15   5   8          1.46          0.22         3.73 o                         
 -14   5   8          6.19          3.92         1.93 o                         
 -13   5   8         45.88         43.09         3.92 o                         
 -12   5   8          0.47          1.32         2.46 o                         
 -11   5   8         63.65         49.06         5.29 o                         
 -10   5   8        622.34        631.98        15.14 o                         
  -9   5   8        356.95        356.63        10.72 o                         
  -8   5   8       1079.66       1050.20        19.62 o                         
  -7   5   8        901.72        891.89        18.40 o                         
  -6   5   8        848.95        827.59        19.06 o                         
  -5   5   8        295.51        274.97         9.82 o                         
  -4   5   8        331.79        302.71         8.32 o                         
  -3   5   8          6.39          6.16         1.37 o                         
  -2   5   8       1736.45       1785.20        27.21 o                         
  -1   5   8       2207.83       2267.06        29.64 o                         
   0   5   8       1028.48       1025.18        17.94 o                         
   1   5   8         40.81         31.68         3.37 o                         
   2   5   8        474.76        466.17        10.33 o                         
   3   5   8        159.63        182.21         8.24 o                         
   4   5   8       1221.40       1267.14        24.69 o                         
   5   5   8       2863.47       2718.75        57.22 o                         
   6   5   8        913.63        945.79        19.17 o                         
   7   5   8         21.43         20.55         2.99 o                         
   8   5   8        609.47        617.08        13.93 o                         
   9   5   8          0.12         -1.59         1.97 o                         
  10   5   8          1.22          1.13         4.66 o                         
 -15   6   8         23.58         27.07         5.98 o                         
 -14   6   8         32.78         27.78         3.38 o                         
 -13   6   8       1319.60       1325.14        24.88 o                         
 -12   6   8        162.06        139.76         7.74 o                         
 -11   6   8        171.10        151.88         8.14 o                         
 -10   6   8         17.35         12.61         2.35 o                         
  -9   6   8         55.30         50.79         4.57 o                         
  -8   6   8        261.15        266.15         9.10 o                         
  -7   6   8       1782.15       1684.17        26.47 o                         
  -6   6   8        206.32        211.01        10.22 o                         
  -5   6   8         10.17          4.47         1.56 o                         
  -4   6   8         38.13         25.28         2.42 o                         
  -3   6   8        882.04        874.40        15.37 o                         
  -2   6   8        176.10        168.75         6.49 o                         
  -1   6   8         31.60         29.14         2.59 o                         
   0   6   8         73.16         71.55         4.57 o                         
   1   6   8        285.24        263.62         8.02 o                         
   2   6   8        290.85        243.04         7.56 o                         
   3   6   8         26.02         12.71         2.11 o                         
   4   6   8        274.88        251.90         9.60 o                         
   5   6   8          0.03         -2.32         2.32 o                         
   6   6   8          0.85         -2.21         2.21 o                         
   7   6   8        141.32        148.51         8.49 o                         
   8   6   8         34.95         18.45         4.28 o                         
   9   6   8          3.28         -2.21         3.43 o                         
  10   6   8        122.70        104.22        11.43 o                         
 -15   7   8         15.63         16.03         3.83 o                         
 -14   7   8          7.63          0.40         1.87 o                         
 -13   7   8        173.38        156.68         9.23 o                         
 -12   7   8        125.95        121.83         8.20 o                         
 -11   7   8        177.43        183.98         8.38 o                         
 -10   7   8          8.24          3.18         2.05 o                         
  -9   7   8          3.36          2.54         1.86 o                         
  -8   7   8        139.32        112.16         6.23 o                         
  -7   7   8       1390.54       1338.00        21.55 o                         
  -6   7   8        106.26        106.81         5.30 o                         
  -5   7   8          3.58          1.29         1.08 o                         
  -4   7   8        111.48        119.26         4.98 o                         
  -3   7   8         32.62         19.76         2.34 o                         
  -2   7   8        583.62        608.55        13.97 o                         
  -1   7   8       1619.85       1670.16        21.25 o                         
   0   7   8        104.01        113.46         5.15 o                         
   1   7   8          1.82          1.98         1.16 o                         
   2   7   8          2.09          2.70         1.55 o                         
   3   7   8         10.00          9.94         2.10 o                         
   4   7   8        229.47        209.26        10.26 o                         
   5   7   8        515.14        471.14        14.48 o                         
   6   7   8        101.66         95.74         4.69 o                         
   7   7   8         27.06         19.71         3.35 o                         
   8   7   8         73.89         83.63         8.01 o                         
   9   7   8        101.48        117.08        11.62 o                         
 -14   8   8         19.97          5.82         2.81 o                         
 -13   8   8        178.95        171.28        10.28 o                         
 -12   8   8         76.93         89.84         7.82 o                         
 -11   8   8         77.75         84.90         7.07 o                         
 -10   8   8        172.76        182.41         8.61 o                         
  -9   8   8         71.62         59.63         6.48 o                         
  -8   8   8          2.51          1.53         1.67 o                         
  -7   8   8        222.17        215.48         9.20 o                         
  -6   8   8         53.79         72.68         4.50 o                         
  -5   8   8       1114.25       1114.99        16.50 o                         
  -4   8   8         98.64         85.07         4.09 o                         
  -3   8   8         53.32         44.19         3.03 o                         
  -2   8   8        981.76        956.55        13.70 o                         
  -1   8   8         80.20         79.42         3.74 o                         
   0   8   8        445.26        418.25         9.32 o                         
   1   8   8          3.05          0.64         1.12 o                         
   2   8   8        180.46        179.93         5.95 o                         
   3   8   8        714.52        699.30        19.14 o                         
   4   8   8         74.07         58.51         5.01 o                         
   5   8   8         37.29         24.71         3.06 o                         
   6   8   8         33.96         24.20         4.65 o                         
   7   8   8         27.22         15.28         4.99 o                         
   8   8   8        187.31        183.81        17.02 o                         
   9   8   8        446.22        490.18        21.84 o                         
 -14   9   8        136.16        120.87         8.58 o                         
 -13   9   8          0.79         -2.30         2.30 o                         
 -12   9   8        286.48        306.63        13.15 o                         
 -11   9   8        390.05        436.90        14.61 o                         
 -10   9   8         10.74          6.74         2.53 o                         
  -9   9   8        151.36        156.62         8.85 o                         
  -8   9   8        590.25        580.98        16.17 o                         
  -7   9   8        308.78        310.67        10.03 o                         
  -6   9   8         53.45         55.05         4.64 o                         
  -5   9   8         40.81         32.54         2.84 o                         
  -4   9   8        514.32        519.01        10.68 o                         
  -3   9   8         47.48         52.21         5.13 o                         
  -2   9   8        187.66        230.71         5.51 o                         
  -1   9   8       1383.50       1318.07        18.17 o                         
   0   9   8         11.93          8.71         1.50 o                         
   1   9   8         74.54         76.29         3.27 o                         
   2   9   8          0.18          0.06         1.01 o                         
   3   9   8         17.09         14.37         2.53 o                         
   4   9   8        508.94        491.75        12.94 o                         
   5   9   8          2.13          3.69         1.93 o                         
   6   9   8        261.86        261.09        10.82 o                         
   7   9   8         59.88         36.68         5.24 o                         
   8   9   8        255.93        299.18        15.66 o                         
 -13  10   8        343.08        357.96        17.41 o                         
 -12  10   8        219.37        261.73        14.50 o                         
 -11  10   8        192.54        213.23        18.16 o                         
 -10  10   8         38.69         35.63         4.44 o                         
  -9  10   8         22.95         21.70         3.60 o                         
  -8  10   8         14.44          7.47         2.44 o                         
  -7  10   8        256.79        290.34        12.07 o                         
  -6  10   8        136.57        146.34         7.40 o                         
  -5  10   8        416.57        434.03        10.28 o                         
  -4  10   8        182.81        198.92         6.33 o                         
  -3  10   8        692.31        681.44        10.61 o                         
  -2  10   8          2.84          1.66         1.57 o                         
  -1  10   8         20.44          9.55         2.25 o                         
   0  10   8         85.93         70.99         4.50 o                         
   1  10   8        130.59        123.84         5.94 o                         
   2  10   8        438.68        422.83        10.94 o                         
   3  10   8        284.47        289.74         8.07 o                         
   4  10   8         16.53         12.99         3.18 o                         
   5  10   8          3.93          6.61         2.39 o                         
   6  10   8         71.21         63.62         9.98 o                         
   7  10   8          0.23          2.39         3.06 o                         
 -12  11   8         39.06         35.81         5.17 o                         
 -11  11   8         75.63         72.33         6.47 o                         
 -10  11   8         10.58          1.66         2.43 o                         
  -9  11   8        163.42        179.37         7.93 o                         
  -8  11   8        465.20        489.17        12.71 o                         
  -7  11   8         74.70         78.46         7.00 o                         
  -6  11   8        141.65        111.83         6.00 o                         
  -5  11   8         16.48         11.46         1.80 o                         
  -4  11   8          8.91          8.45         1.43 o                         
  -3  11   8       1379.14       1389.26        24.65 o                         
  -2  11   8          3.72          3.14         1.59 o                         
  -1  11   8        581.73        570.70        13.40 o                         
   0  11   8          2.41          1.58         1.69 o                         
   1  11   8         82.14         79.28         4.94 o                         
   2  11   8         14.99         11.85         2.07 o                         
   3  11   8        174.48        201.17         8.33 o                         
   4  11   8          1.61         -2.99         5.42 o                         
   5  11   8          9.91         14.60         3.73 o                         
   6  11   8        100.48        124.00        13.12 o                         
 -11  12   8         48.99         51.52         5.13 o                         
 -10  12   8          5.15         -0.05         3.19 o                         
  -9  12   8         41.43         25.25         3.61 o                         
  -8  12   8         64.35         61.07         6.48 o                         
  -7  12   8         37.25         27.22         3.01 o                         
  -6  12   8          0.95          1.42         1.75 o                         
  -5  12   8          1.68         -0.07         1.69 o                         
  -4  12   8        397.10        415.45        10.65 o                         
  -3  12   8         12.79         15.66         2.43 o                         
  -2  12   8        163.54        182.31         7.25 o                         
  -1  12   8         41.72         39.21         3.64 o                         
   0  12   8         47.89         47.14         3.88 o                         
   1  12   8        237.45        240.94         8.33 o                         
   2  12   8          1.64          0.30         2.69 o                         
   3  12   8          2.47          0.39         2.79 o                         
   4  12   8         37.68         23.57         5.97 o                         
   5  12   8         44.25         56.47        11.40 o                         
 -10  13   8         21.92         15.36         3.94 o                         
  -9  13   8         18.76         22.95         4.12 o                         
  -8  13   8        191.81        206.04        10.16 o                         
  -7  13   8         50.83         49.08         5.59 o                         
  -6  13   8         11.05          3.93         3.36 o                         
  -5  13   8          0.83         -1.28         1.61 o                         
  -4  13   8          6.36          4.35         2.10 o                         
  -3  13   8         71.28         72.94         5.12 o                         
  -2  13   8        509.61        565.61        14.14 o                         
  -1  13   8         32.50         27.75         3.53 o                         
   0  13   8         54.97         49.90         5.90 o                         
   1  13   8          6.96          5.94         2.65 o                         
   2  13   8          2.90          4.94         2.61 o                         
   3  13   8        291.21        324.53        16.06 o                         
   4  13   8          3.49          4.64         7.06 o                         
  -8  14   8          1.41         -1.10         3.84 o                         
  -7  14   8        183.59        214.23        10.43 o                         
  -6  14   8        644.60        673.00        19.39 o                         
  -5  14   8        145.55        135.14         9.82 o                         
  -4  14   8         84.94        102.05         6.69 o                         
  -3  14   8        300.79        357.94        11.49 o                         
  -2  14   8        177.14        181.50         8.45 o                         
  -1  14   8          1.28         -2.85         2.85 o                         
   0  14   8        125.63        162.06         8.97 o                         
   1  14   8          2.46         -1.40         2.40 o                         
   2  14   8        173.98        167.63         8.60 o                         
  -5  15   8         27.85         14.64         4.88 o                         
  -4  15   8          4.45         -2.62         2.70 o                         
  -3  15   8        225.30        245.00        10.23 o                         
  -2  15   8        101.49        100.52        10.16 o                         
  -1  15   8        245.82        273.87        13.07 o                         
 -16   1   9         10.87          4.71         3.68 o                         
 -15   1   9          1.85         -1.92         1.92 o                         
 -14   1   9         16.99         13.67         2.67 o                         
 -13   1   9        151.79        148.27         6.51 o                         
 -12   1   9         96.56         94.61         6.21 o                         
 -11   1   9        444.89        429.87        11.56 o                         
 -10   1   9         86.27         71.73         4.52 o                         
  -9   1   9        340.41        372.73        12.10 o                         
  -8   1   9         50.02         52.19         4.60 o                         
  -7   1   9          9.10          9.38         2.98 o                         
  -6   1   9       1286.88       1301.95        23.24 o                         
  -5   1   9         27.48         10.20         1.62 o                         
  -4   1   9        221.23        195.68         6.68 o                         
  -3   1   9        888.11        916.17        19.85 o                         
  -2   1   9         90.60        123.05         6.42 o                         
  -1   1   9         16.51         12.48         2.17 o                         
   0   1   9          9.34          2.81         1.23 o                         
   1   1   9         74.35         71.63         5.53 o                         
   2   1   9        858.83        867.24        18.17 o                         
   3   1   9        544.90        539.27        12.52 o                         
   4   1   9        429.73        430.83        10.06 o                         
   5   1   9       1167.27       1183.14        19.23 o                         
   6   1   9        192.65        181.89         6.99 o                         
   7   1   9         37.02         29.53         3.10 o                         
   8   1   9         29.53         32.27         4.11 o                         
   9   1   9          0.15         -0.80         2.49 o                         
  10   1   9         54.68         76.04        10.73 o                         
 -16   2   9        206.29        208.15         8.92 o                         
 -15   2   9        200.26        197.13         8.22 o                         
 -14   2   9        181.26        178.31         8.17 o                         
 -13   2   9        688.06        703.54        15.58 o                         
 -12   2   9        371.65        368.91        10.79 o                         
 -11   2   9        410.57        376.45        15.33 o                         
 -10   2   9         44.95         30.06         3.96 o                         
  -9   2   9        342.20        300.58        13.29 o                         
  -8   2   9        619.35        658.50        17.02 o                         
  -7   2   9        761.25        711.20        15.53 o                         
  -6   2   9         55.12         51.39         4.58 o                         
  -5   2   9          4.15          2.07         0.98 o                         
  -4   2   9         25.64         46.18         4.03 o                         
  -3   2   9        574.75        630.78        15.25 o                         
  -2   2   9        506.66        468.75        14.51 o                         
  -1   2   9        716.43        653.67        13.67 o                         
   0   2   9        440.91        454.78        12.24 o                         
   1   2   9        338.10        336.49         9.80 o                         
   2   2   9        872.63        845.78        16.55 o                         
   3   2   9        591.51        555.55        12.82 o                         
   4   2   9       1416.22       1464.20        21.70 o                         
   5   2   9        210.51        185.24         6.79 o                         
   6   2   9        169.72        172.95         7.93 o                         
   7   2   9        221.88        226.64        10.01 o                         
   8   2   9       1082.93       1083.48        20.99 o                         
   9   2   9        569.55        591.15        15.39 o                         
  10   2   9        684.74        723.68        22.73 o                         
 -16   3   9          1.46          2.65         2.60 o                         
 -15   3   9          0.64         -0.24         2.05 o                         
 -14   3   9         70.97         71.17         4.83 o                         
 -13   3   9        150.80        162.60         8.77 o                         
 -12   3   9         78.04        101.61         6.64 o                         
 -11   3   9        684.26        638.28        16.93 o                         
 -10   3   9        301.69        276.58        16.74 o                         
  -9   3   9        743.28        735.42        17.43 o                         
  -8   3   9          1.48         -0.11         1.53 o                         
  -7   3   9        163.78        163.19         6.78 o                         
  -6   3   9        201.20        232.57         8.85 o                         
  -5   3   9       1095.14       1088.65        24.25 o                         
  -4   3   9         29.98         30.92         3.34 o                         
  -3   3   9       2308.42       2436.83        36.95 o                         
  -2   3   9         24.79         33.49         4.66 o                         
  -1   3   9        141.12        153.81         7.06 o                         
   0   3   9         28.66         31.70         3.46 o                         
   1   3   9         38.83         45.74         3.95 o                         
   2   3   9        492.87        500.77        12.06 o                         
   3   3   9       3235.98       3233.99        39.44 o                         
   4   3   9        931.64        877.95        15.36 o                         
   5   3   9        899.35        937.80        16.96 o                         
   6   3   9        432.88        439.20        13.10 o                         
   7   3   9          3.36          1.05         1.94 o                         
   8   3   9          6.12          6.25         3.78 o                         
   9   3   9          6.61          5.42         2.77 o                         
  10   3   9          0.34         -2.39         3.61 o                         
 -16   4   9        435.28        471.49        13.58 o                         
 -15   4   9         82.07         82.83         5.96 o                         
 -14   4   9        160.81        154.86         8.33 o                         
 -13   4   9         34.65         31.12         4.06 o                         
 -12   4   9         14.80         10.02         2.60 o                         
 -11   4   9         24.03         17.09         3.80 o                         
 -10   4   9         13.78         13.66         2.60 o                         
  -9   4   9          1.83          0.93         1.59 o                         
  -8   4   9        702.78        641.33        15.95 o                         
  -7   4   9         84.48         93.37         5.65 o                         
  -6   4   9        226.97        218.68         7.96 o                         
  -5   4   9          0.81          3.50         1.56 o                         
  -4   4   9        139.77        133.04         6.79 o                         
  -3   4   9        248.00        251.08         9.45 o                         
  -2   4   9         25.86         24.75         3.25 o                         
  -1   4   9        425.79        355.19        10.15 o                         
   0   4   9        200.54        199.21         7.91 o                         
   1   4   9        188.92        180.14         9.61 o                         
   2   4   9        246.21        227.45         7.88 o                         
   3   4   9         68.23         72.83         4.26 o                         
   4   4   9          4.30          5.17         1.96 o                         
   5   4   9        203.73        215.51        12.15 o                         
   6   4   9         19.56         16.08         3.05 o                         
   7   4   9         88.80         91.68         7.82 o                         
   8   4   9        506.51        529.87        17.60 o                         
   9   4   9         61.77         83.30         8.43 o                         
  10   4   9        140.68        154.85         9.81 o                         
 -16   5   9         94.81        105.78         6.92 o                         
 -15   5   9         60.94         61.63         5.76 o                         
 -14   5   9         60.40         60.07         5.89 o                         
 -13   5   9        249.58        250.40        11.26 o                         
 -12   5   9         61.33         49.89         6.77 o                         
 -11   5   9          3.34          0.98         1.88 o                         
 -10   5   9         28.82         25.50         3.33 o                         
  -9   5   9         97.60        115.57         6.25 o                         
  -8   5   9        546.80        511.69        19.21 o                         
  -7   5   9         39.24         55.45         4.38 o                         
  -6   5   9          7.74         -1.23         1.25 o                         
  -5   5   9          0.10         -0.46         1.67 o                         
  -4   5   9         15.23         15.44         2.39 o                         
  -3   5   9        324.40        340.94        10.96 o                         
  -2   5   9        375.59        408.64        12.05 o                         
  -1   5   9        333.76        340.76         9.10 o                         
   0   5   9          0.76         -0.44         1.18 o                         
   1   5   9          6.20          1.24         1.31 o                         
   2   5   9        125.77        118.06         5.25 o                         
   3   5   9        609.92        600.67        14.04 o                         
   4   5   9         25.59          6.29         2.15 o                         
   5   5   9        121.25         90.57         7.16 o                         
   6   5   9         30.21         28.68         4.62 o                         
   7   5   9          9.87          9.13         2.25 o                         
   8   5   9         93.15        101.97         6.44 o                         
   9   5   9         26.03         21.04         4.02 o                         
 -15   6   9         24.82          8.30         3.03 o                         
 -14   6   9        117.06        122.75         8.92 o                         
 -13   6   9         25.77          8.60         4.42 o                         
 -12   6   9        480.73        522.87        16.09 o                         
 -11   6   9          0.55         -0.18         1.63 o                         
 -10   6   9         59.89         62.15         4.97 o                         
  -9   6   9        176.62        195.77         8.57 o                         
  -8   6   9        416.33        417.10        11.17 o                         
  -7   6   9          3.14          3.87         1.75 o                         
  -6   6   9       2665.98       2663.58        41.35 o                         
  -5   6   9       2490.89       2491.88        41.68 o                         
  -4   6   9        249.63        274.81         8.42 o                         
  -3   6   9         38.88         45.54         3.34 o                         
  -2   6   9        180.54        180.91         7.53 o                         
  -1   6   9        237.94        248.18         8.29 o                         
   0   6   9        586.72        752.42        19.91 o                         
   1   6   9         78.83         79.71         5.20 o                         
   2   6   9        212.63        190.90         6.40 o                         
   3   6   9         52.73         75.20         5.12 o                         
   4   6   9        118.40         92.47         7.25 o                         
   5   6   9        172.07        151.28        10.10 o                         
   6   6   9          8.44          9.41         2.71 o                         
   7   6   9         20.92         16.41         3.22 o                         
   8   6   9         70.75         70.16         5.98 o                         
   9   6   9          4.39         -3.88         5.83 o                         
 -15   7   9         58.95         54.65         5.36 o                         
 -14   7   9         17.17         16.20         4.88 o                         
 -13   7   9        502.19        489.24        19.65 o                         
 -12   7   9        192.55        185.20        10.24 o                         
 -11   7   9       1249.54       1239.46        27.64 o                         
 -10   7   9       1124.80       1086.78        21.72 o                         
  -9   7   9        455.89        441.25        12.55 o                         
  -8   7   9        231.90        280.06        10.49 o                         
  -7   7   9         32.48         20.75         2.71 o                         
  -6   7   9       1584.68       1505.27        23.64 o                         
  -5   7   9       2174.81       2137.54        39.07 o                         
  -4   7   9        236.43        225.46         7.34 o                         
  -3   7   9        411.05        417.62        10.40 o                         
  -2   7   9        192.27        230.28         6.85 o                         
  -1   7   9        388.69        325.31         8.70 o                         
   0   7   9        205.77        204.55         7.35 o                         
   1   7   9        196.94        184.46         7.49 o                         
   2   7   9         86.24        105.36         5.17 o                         
   3   7   9        410.84        467.79        15.36 o                         
   4   7   9        171.52        190.90         8.06 o                         
   5   7   9        141.84        135.71        11.61 o                         
   6   7   9         39.40         31.32         3.10 o                         
   7   7   9          2.30         -1.15         4.19 o                         
   8   7   9         92.10         66.79        10.04 o                         
 -14   8   9        342.49        341.42        14.04 o                         
 -13   8   9          8.58         -0.32         2.60 o                         
 -12   8   9        137.12        135.75         8.21 o                         
 -11   8   9          0.04          0.81         2.39 o                         
 -10   8   9         25.28         13.28         2.93 o                         
  -9   8   9         45.03         40.39         4.68 o                         
  -8   8   9       1032.06       1068.32        19.66 o                         
  -7   8   9        101.38        106.35         5.86 o                         
  -6   8   9       1078.15       1065.93        19.04 o                         
  -5   8   9       1668.11       1664.68        22.93 o                         
  -4   8   9          4.40          3.41         1.41 o                         
  -3   8   9         58.65         56.99         4.05 o                         
  -2   8   9        337.32        339.14         8.87 o                         
  -1   8   9        164.33        149.74         6.64 o                         
   0   8   9        382.99        363.13         9.52 o                         
   1   8   9        588.84        621.53        14.87 o                         
   2   8   9          4.32         -0.74         1.36 o                         
   3   8   9        125.91        110.04         7.16 o                         
   4   8   9        112.66        121.67         6.99 o                         
   5   8   9          3.03          0.40         1.45 o                         
   6   8   9          0.47          5.04         3.26 o                         
   7   8   9        215.25        238.09        15.01 o                         
   8   8   9        134.17        154.80        18.54 o                         
 -14   9   9         32.25         34.70         6.16 o                         
 -13   9   9          8.50         -1.77         3.68 o                         
 -12   9   9         78.81         66.87         9.37 o                         
 -11   9   9        802.41        819.15        20.57 o                         
 -10   9   9        358.46        343.02        14.67 o                         
  -9   9   9         19.20         14.35         3.21 o                         
  -8   9   9         21.77         19.47         4.90 o                         
  -7   9   9        101.54         89.33         7.72 o                         
  -6   9   9        124.87        138.26         7.02 o                         
  -5   9   9        292.63        323.67         8.98 o                         
  -4   9   9        149.31        148.61         5.75 o                         
  -3   9   9         60.21         87.38         4.08 o                         
  -2   9   9        261.23        258.01         6.44 o                         
  -1   9   9        140.64        115.90         5.57 o                         
   0   9   9         79.84         75.46         4.72 o                         
   1   9   9          4.35          2.47         1.21 o                         
   2   9   9          0.78          0.45         1.30 o                         
   3   9   9        461.40        504.18        12.20 o                         
   4   9   9        279.07        291.10         8.58 o                         
   5   9   9         18.57          7.74         2.67 o                         
   6   9   9          4.50          0.19         3.13 o                         
   7   9   9          4.05          2.44         4.78 o                         
 -13  10   9          0.32         -2.74         3.12 o                         
 -12  10   9         22.83         16.03        10.45 o                         
 -11  10   9        106.77        107.62         7.59 o                         
 -10  10   9         33.96         44.85         5.60 o                         
  -9  10   9          1.58          1.54         2.24 o                         
  -8  10   9         11.37          7.63         2.34 o                         
  -7  10   9         53.29         57.20         5.46 o                         
  -6  10   9        205.20        213.47         9.11 o                         
  -5  10   9         11.49          7.50         3.06 o                         
  -4  10   9        135.36        159.88         5.92 o                         
  -3  10   9          0.29         -0.58         1.22 o                         
  -2  10   9         40.33         53.59         4.67 o                         
  -1  10   9         19.05         12.71         1.94 o                         
   0  10   9        121.08        112.45         3.54 o                         
   1  10   9          6.81          4.90         1.45 o                         
   2  10   9         19.14         20.92         2.24 o                         
   3  10   9         59.50         52.01         3.60 o                         
   4  10   9          6.25          2.38         3.36 o                         
   5  10   9        145.36        191.44        14.04 o                         
   6  10   9         12.10          3.81         4.46 o                         
 -12  11   9        108.12         99.24         9.89 o                         
 -11  11   9        511.57        526.96        20.85 o                         
 -10  11   9        112.52        134.32         8.67 o                         
  -9  11   9         28.14         19.58         3.59 o                         
  -8  11   9         44.55         47.37         4.30 o                         
  -7  11   9         45.60         33.37         3.83 o                         
  -6  11   9          5.60          4.80         1.76 o                         
  -5  11   9         11.10          9.34         1.69 o                         
  -4  11   9         28.31         20.92         1.88 o                         
  -3  11   9        472.43        476.54        13.34 o                         
  -2  11   9        395.76        389.47        12.44 o                         
  -1  11   9         85.76         58.04         5.31 o                         
   0  11   9        331.81        327.90         9.65 o                         
   1  11   9         52.30         64.31         6.41 o                         
   2  11   9         27.05         22.12         3.94 o                         
   3  11   9         12.86          5.59         3.77 o                         
   4  11   9         18.53         13.34         4.25 o                         
   5  11   9        713.53        747.35        29.52 o                         
 -11  12   9         18.75         12.26         4.65 o                         
 -10  12   9        103.63        118.27         8.21 o                         
  -9  12   9        157.64        165.53         9.01 o                         
  -8  12   9        266.13        267.53        10.15 o                         
  -7  12   9        718.81        765.94        16.36 o                         
  -6  12   9        132.83        128.17         5.96 o                         
  -5  12   9         49.66         34.38         3.36 o                         
  -4  12   9        279.67        302.15         8.25 o                         
  -3  12   9          0.80          4.80         2.09 o                         
  -2  12   9          0.96         -1.59         1.59 o                         
  -1  12   9        251.21        242.13         8.79 o                         
   0  12   9        594.05        622.41        17.68 o                         
   1  12   9         43.70         43.70         5.09 o                         
   2  12   9          8.23          4.69         2.33 o                         
   3  12   9          0.13         -1.35         4.07 o                         
   4  12   9        159.44        194.84        14.95 o                         
  -9  13   9          0.01         -1.98         2.72 o                         
  -8  13   9          1.81          2.67         4.42 o                         
  -7  13   9          4.45          1.63         2.38 o                         
  -6  13   9        980.38       1033.82        23.63 o                         
  -5  13   9          2.39         -2.02         2.02 o                         
  -4  13   9         38.22         42.64         5.46 o                         
  -3  13   9        178.11        178.81         8.17 o                         
  -2  13   9         29.76         11.42         2.90 o                         
  -1  13   9          0.70          1.57         2.50 o                         
   0  13   9          4.04          1.08         2.56 o                         
   1  13   9         26.08         13.50         3.78 o                         
   2  13   9          1.46         -0.73         2.22 o                         
   3  13   9        116.35        111.07        13.12 o                         
  -7  14   9        589.81        646.96        16.99 o                         
  -6  14   9          2.81          1.03         2.82 o                         
  -5  14   9         22.67         18.50         4.67 o                         
  -4  14   9          0.11         -2.05         2.32 o                         
  -3  14   9         15.70         15.95         3.96 o                         
  -2  14   9         21.47         17.41         3.60 o                         
  -1  14   9        263.00        301.05        12.87 o                         
   0  14   9        263.20        298.85        11.34 o                         
   1  14   9         51.67         55.83         5.32 o                         
 -16   0  10       1324.21       1489.29        35.89 o                         
 -15   0  10          1.31         -2.54         2.54 o                         
 -14   0  10          0.98         -0.53         2.62 o                         
 -13   0  10        212.04        173.11        11.15 o                         
 -12   0  10        122.84        107.29         8.82 o                         
 -11   0  10          2.99          3.84         3.56 o                         
 -10   0  10       1832.08       1868.86        64.03 o                         
  -9   0  10        250.07        240.96        17.50 o                         
  -8   0  10         49.53         42.31         9.97 o                         
  -7   0  10        856.90        919.45        40.27 o                         
  -6   0  10        448.18        461.07        28.84 o                         
  -5   0  10         73.01         54.64         5.73 o                         
  -4   0  10        236.97        245.23        12.85 o                         
  -3   0  10       1488.53       1483.99        38.50 o                         
  -2   0  10          2.72         11.01         3.66 o                         
  -1   0  10          0.19          0.19         1.96 o                         
   0   0  10        302.21        294.14        12.93 o                         
   1   0  10       3945.95       4153.68        91.31 o                         
   2   0  10        929.05        905.18        27.69 o                         
   3   0  10        128.42        114.14         9.21 o                         
   4   0  10       1436.99       1418.64        36.01 o                         
   5   0  10        510.82        527.81        16.37 o                         
   6   0  10        385.06        376.38        17.92 o                         
   7   0  10          0.07         -3.99         3.99 o                         
   8   0  10          1.18          0.67         4.15 o                         
   9   0  10         86.53         63.56        14.53 o                         
 -16   1  10        462.33        478.24        13.12 o                         
 -15   1  10         30.54         27.51         3.43 o                         
 -14   1  10        331.99        336.64        10.71 o                         
 -13   1  10        647.54        643.93        14.59 o                         
 -12   1  10       1186.55       1164.98        21.78 o                         
 -11   1  10        738.27        703.02        18.66 o                         
 -10   1  10          2.32          4.46         1.95 o                         
  -9   1  10        848.12        937.96        27.15 o                         
  -8   1  10         12.82          3.54         2.45 o                         
  -7   1  10         23.84         27.78         3.64 o                         
  -6   1  10       1008.27       1026.68        18.72 o                         
  -5   1  10        702.83        740.69        14.69 o                         
  -4   1  10        145.84        138.08         7.09 o                         
  -3   1  10        301.82        315.12         9.88 o                         
  -2   1  10          3.61          4.07         1.97 o                         
  -1   1  10       1462.91       1537.68        24.17 o                         
   0   1  10        176.13        169.94         7.03 o                         
   1   1  10        408.29        392.89        12.24 o                         
   2   1  10       3200.14       3122.30        45.17 o                         
   3   1  10          0.47         -1.71         1.71 o                         
   4   1  10        553.44        549.22        12.95 o                         
   5   1  10         87.56         88.10         5.42 o                         
   6   1  10         84.13         85.12         6.31 o                         
   7   1  10         33.87         41.76         5.57 o                         
   8   1  10         13.53          8.56         4.45 o                         
   9   1  10         11.43          6.67         3.80 o                         
 -16   2  10         23.74         32.47         5.42 o                         
 -15   2  10          1.08          1.30         1.89 o                         
 -14   2  10         16.82         19.84         3.00 o                         
 -13   2  10         13.77          7.86         2.33 o                         
 -12   2  10         55.43         57.82         5.99 o                         
 -11   2  10         95.95        106.30         7.17 o                         
 -10   2  10        453.06        476.74        15.03 o                         
  -9   2  10         19.60         18.31         3.10 o                         
  -8   2  10         14.99          9.80         3.21 o                         
  -7   2  10        263.96        271.50        11.66 o                         
  -6   2  10         77.07         82.67         5.55 o                         
  -5   2  10         29.58         34.02         3.13 o                         
  -4   2  10       1090.59       1005.27        21.01 o                         
  -3   2  10         47.57         40.04         4.53 o                         
  -2   2  10        478.17        522.94        17.83 o                         
  -1   2  10        228.28        243.77         8.36 o                         
   0   2  10          0.00         -0.47         1.30 o                         
   1   2  10         64.70         57.42         4.94 o                         
   2   2  10         93.10        100.42         6.00 o                         
   3   2  10         58.11         65.35         4.65 o                         
   4   2  10        954.61        960.80        17.65 o                         
   5   2  10         67.46         69.46         4.61 o                         
   6   2  10         32.35         25.30         3.75 o                         
   7   2  10          6.70          2.83         2.75 o                         
   8   2  10        108.06        107.87         8.70 o                         
   9   2  10        151.04        146.13         9.74 o                         
 -16   3  10         34.32         30.08         4.41 o                         
 -15   3  10          5.65          6.65         2.91 o                         
 -14   3  10        290.04        275.66        12.22 o                         
 -13   3  10          5.24          2.50         2.33 o                         
 -12   3  10         24.15          7.05         2.55 o                         
 -11   3  10        583.45        549.79        17.02 o                         
 -10   3  10        120.66        108.39         7.11 o                         
  -9   3  10          5.37          1.90         1.77 o                         
  -8   3  10        179.74        192.30        12.41 o                         
  -7   3  10        339.19        365.40        13.31 o                         
  -6   3  10        116.74        138.82         7.12 o                         
  -5   3  10          3.09          3.10         1.14 o                         
  -4   3  10         76.86         64.33         5.02 o                         
  -3   3  10        160.56        159.71         7.66 o                         
  -2   3  10          1.26          2.16         1.97 o                         
  -1   3  10         17.06          5.14         1.86 o                         
   0   3  10          4.06          2.08         1.36 o                         
   1   3  10        266.47        285.10         9.43 o                         
   2   3  10         18.48         13.22         2.18 o                         
   3   3  10        282.33        255.93         8.11 o                         
   4   3  10        215.21        201.25         6.87 o                         
   5   3  10          0.63         -2.18         2.18 o                         
   6   3  10          9.54          4.00         2.33 o                         
   7   3  10          0.00         -3.18         3.87 o                         
   8   3  10          0.80         -3.51         3.51 o                         
   9   3  10          1.34         -3.18         3.18 o                         
 -16   4  10        228.21        261.64        14.10 o                         
 -15   4  10          3.30         -2.60         2.89 o                         
 -14   4  10          4.59          0.99         2.56 o                         
 -13   4  10         15.53         15.75         3.06 o                         
 -12   4  10        196.10        161.01         8.63 o                         
 -11   4  10          1.82         -1.45         1.66 o                         
 -10   4  10         18.33         15.62         3.13 o                         
  -9   4  10       1058.97       1093.48        23.06 o                         
  -8   4  10        664.54        669.76        15.47 o                         
  -7   4  10         25.90         39.69         5.04 o                         
  -6   4  10       1558.79       1564.57        36.52 o                         
  -5   4  10         96.92         87.68         5.96 o                         
  -4   4  10         27.75         31.56         3.68 o                         
  -3   4  10        950.99        897.19        19.94 o                         
  -2   4  10       1130.33       1083.51        22.50 o                         
  -1   4  10        980.05        985.89        17.43 o                         
   0   4  10         16.84         16.25         2.54 o                         
   1   4  10        321.62        326.32        10.12 o                         
   2   4  10        311.28        300.58        10.42 o                         
   3   4  10          8.90         11.59         2.11 o                         
   4   4  10        295.95        261.39         8.53 o                         
   5   4  10        358.01        335.57        13.65 o                         
   6   4  10        210.24        220.15         9.28 o                         
   7   4  10        395.90        386.22        14.07 o                         
   8   4  10          9.86         13.58         4.11 o                         
   9   4  10        241.02        238.24        26.28 o                         
 -15   5  10          0.87         -0.41         2.58 o                         
 -14   5  10        540.21        538.47        15.90 o                         
 -13   5  10         59.88         68.90         5.58 o                         
 -12   5  10        180.72        173.31         9.09 o                         
 -11   5  10         27.20         24.89         3.79 o                         
 -10   5  10         18.55         19.11         3.10 o                         
  -9   5  10         11.69          6.51         2.60 o                         
  -8   5  10        743.69        722.37        16.43 o                         
  -7   5  10        522.39        510.51        13.32 o                         
  -6   5  10        428.74        463.47        13.66 o                         
  -5   5  10        503.01        491.66        11.22 o                         
  -4   5  10         58.09         51.34         7.10 o                         
  -3   5  10        319.08        323.31        12.65 o                         
  -2   5  10         53.11         54.22         5.40 o                         
  -1   5  10        138.81        146.06         6.24 o                         
   0   5  10       1303.31       1242.37        22.94 o                         
   1   5  10        561.33        533.69        14.31 o                         
   2   5  10         94.09         94.81         5.90 o                         
   3   5  10       2319.56       2252.42        39.28 o                         
   4   5  10        810.42        797.18        22.70 o                         
   5   5  10          0.79         -1.73         1.73 o                         
   6   5  10        154.94        174.55         8.68 o                         
   7   5  10         93.26         96.65         6.97 o                         
   8   5  10         25.22         24.10         5.57 o                         
 -15   6  10          6.88         -1.28         4.18 o                         
 -14   6  10         72.74         73.85        13.77 o                         
 -13   6  10         45.28         30.21         4.17 o                         
 -12   6  10        592.15        586.50        19.99 o                         
 -11   6  10        545.00        540.95        16.02 o                         
 -10   6  10         56.92         57.43         5.50 o                         
  -9   6  10        650.97        645.89        15.88 o                         
  -8   6  10        559.86        559.98        14.46 o                         
  -7   6  10          2.00          0.06         1.61 o                         
  -6   6  10       1210.41       1169.06        26.88 o                         
  -5   6  10        536.27        554.45        12.50 o                         
  -4   6  10        337.28        270.79         8.77 o                         
  -3   6  10        696.34        655.52        14.89 o                         
  -2   6  10        278.98        269.36         9.73 o                         
  -1   6  10        506.67        524.82        12.07 o                         
   0   6  10        771.82        798.61        18.00 o                         
   1   6  10        199.28        165.48         6.84 o                         
   2   6  10         14.84          4.06         3.52 o                         
   3   6  10         18.30         23.63         4.51 o                         
   4   6  10         60.22         54.04         6.33 o                         
   5   6  10        552.56        532.66        22.99 o                         
   6   6  10        306.43        307.03        12.25 o                         
   7   6  10        104.42         86.86         9.39 o                         
   8   6  10         40.38         34.04         5.77 o                         
 -15   7  10        138.42        128.39        10.15 o                         
 -14   7  10         50.02         43.42         5.50 o                         
 -13   7  10        414.22        374.54        15.09 o                         
 -12   7  10         78.49        100.23         7.63 o                         
 -11   7  10         99.99         95.94         8.48 o                         
 -10   7  10         35.16         28.49         4.07 o                         
  -9   7  10         30.96         15.42         2.48 o                         
  -8   7  10         13.44          9.37         2.63 o                         
  -7   7  10        102.92         95.87         5.59 o                         
  -6   7  10         16.67         11.92         2.62 o                         
  -5   7  10        105.24        104.84         5.37 o                         
  -4   7  10          3.06          4.37         1.79 o                         
  -3   7  10        263.16        278.88         9.23 o                         
  -2   7  10        402.75        403.22         9.66 o                         
  -1   7  10         55.81         36.23         3.53 o                         
   0   7  10        769.32        709.93        16.85 o                         
   1   7  10        278.88        274.96        11.34 o                         
   2   7  10        120.65         95.88         6.18 o                         
   3   7  10        442.57        397.16        13.08 o                         
   4   7  10        477.49        489.47        13.54 o                         
   5   7  10          0.65         -2.48         2.48 o                         
   6   7  10         45.18         33.80         4.88 o                         
   7   7  10        211.94        204.11         9.61 o                         
 -14   8  10        169.15        146.94        10.59 o                         
 -13   8  10         57.36         48.93         6.69 o                         
 -12   8  10         64.04         52.54         8.38 o                         
 -11   8  10         36.17         38.07         5.23 o                         
 -10   8  10         15.70          7.82         3.84 o                         
  -9   8  10        126.10        114.16         8.74 o                         
  -8   8  10          0.10         -0.42         1.67 o                         
  -7   8  10         66.80         68.15         5.91 o                         
  -6   8  10         14.88          3.78         2.37 o                         
  -5   8  10        100.39        104.65         5.37 o                         
  -4   8  10         92.01        102.71         5.61 o                         
  -3   8  10          2.76          5.37         1.70 o                         
  -2   8  10        108.28        103.43         5.02 o                         
  -1   8  10         37.10         15.76         2.84 o                         
   0   8  10         26.49         21.43         3.40 o                         
   1   8  10        358.96        341.17        12.51 o                         
   2   8  10         46.35         47.02         3.89 o                         
   3   8  10          6.70          0.84         3.92 o                         
   4   8  10          1.15          1.86         1.76 o                         
   5   8  10         70.82         77.06         8.33 o                         
   6   8  10          1.27          0.78         2.71 o                         
   7   8  10        367.59        411.44        24.15 o                         
 -13   9  10        803.83        798.81        31.65 o                         
 -12   9  10        799.94        842.82        23.25 o                         
 -11   9  10         26.97         26.33         4.28 o                         
 -10   9  10        236.34        215.58         9.54 o                         
  -9   9  10         26.59         29.84         3.87 o                         
  -8   9  10        941.19        922.59        19.84 o                         
  -7   9  10         68.28         76.61         5.67 o                         
  -6   9  10        848.16        920.49        20.07 o                         
  -5   9  10          0.81         -1.38         1.38 o                         
  -4   9  10         70.65         67.03         4.41 o                         
  -3   9  10         13.88          7.08         1.52 o                         
  -2   9  10        695.84        678.45        13.80 o                         
  -1   9  10       1027.13       1052.58        19.12 o                         
   0   9  10        316.62        336.81        10.74 o                         
   1   9  10         34.01         38.25         3.80 o                         
   2   9  10        665.77        681.31        11.59 o                         
   3   9  10        456.94        502.50        11.55 o                         
   4   9  10         15.65         22.51         5.18 o                         
   5   9  10         10.12          5.57         3.79 o                         
   6   9  10        147.31        168.53        12.23 o                         
 -12  10  10          7.03         -3.63         3.63 o                         
 -11  10  10         85.72         97.89         7.13 o                         
 -10  10  10         64.13         87.95         8.97 o                         
  -9  10  10          4.10         -2.21         2.21 o                         
  -8  10  10         63.54         70.40         5.25 o                         
  -7  10  10        172.56        165.54         8.07 o                         
  -6  10  10        400.13        391.47        11.63 o                         
  -5  10  10        309.88        326.40         9.75 o                         
  -4  10  10        667.36        712.45        13.94 o                         
  -3  10  10        253.37        277.06         7.59 o                         
  -2  10  10        248.02        263.07         8.21 o                         
  -1  10  10        529.28        498.58        14.53 o                         
   0  10  10        354.05        339.09        10.98 o                         
   1  10  10        197.98        204.11         7.50 o                         
   2  10  10          2.07          3.52         1.48 o                         
   3  10  10         43.03         39.64         3.82 o                         
   4  10  10         49.27         40.11         4.88 o                         
   5  10  10        459.26        519.85        24.83 o                         
 -11  11  10          0.39         -3.25         3.25 o                         
 -10  11  10        172.29        177.28        10.36 o                         
  -9  11  10        190.61        209.37         9.66 o                         
  -8  11  10         55.58         45.99         4.70 o                         
  -7  11  10        216.47        224.28         9.72 o                         
  -6  11  10         21.14         15.25         2.42 o                         
  -5  11  10        200.46        186.57         6.32 o                         
  -4  11  10         78.94         80.44         4.67 o                         
  -3  11  10         17.50         18.20         3.18 o                         
  -2  11  10        285.65        253.37        11.79 o                         
  -1  11  10        674.09        703.74        16.66 o                         
   0  11  10        396.82        436.43        12.13 o                         
   1  11  10        182.38        202.12         8.63 o                         
   2  11  10        293.32        322.34        15.32 o                         
   3  11  10        362.53        428.54        10.85 o                         
   4  11  10         15.30         19.84         4.44 o                         
 -10  12  10         60.87         48.83         5.35 o                         
  -9  12  10          5.32          9.71         3.86 o                         
  -8  12  10         42.65         27.03         3.65 o                         
  -7  12  10        225.37        246.92        11.63 o                         
  -6  12  10          0.09         -0.02         2.18 o                         
  -5  12  10         20.53         18.01         2.54 o                         
  -4  12  10        202.97        204.55         9.40 o                         
  -3  12  10          1.78         -2.19         2.37 o                         
  -2  12  10        225.95        240.88        10.34 o                         
  -1  12  10         81.79         68.57         5.74 o                         
   0  12  10         13.11          7.71         2.63 o                         
   1  12  10         11.45         12.88         3.40 o                         
   2  12  10          9.20          9.71         2.44 o                         
   3  12  10          6.69         -0.12         4.87 o                         
  -8  13  10         28.36         32.52         4.57 o                         
  -7  13  10         85.82         78.08         5.66 o                         
  -6  13  10         68.45         76.89         6.37 o                         
  -5  13  10        111.96        109.26         9.62 o                         
  -4  13  10         48.31         44.80         4.90 o                         
  -3  13  10        281.11        299.91        11.23 o                         
  -2  13  10         88.91         89.47         7.62 o                         
  -1  13  10         14.91         -1.10         3.26 o                         
   0  13  10         22.32         13.26         3.28 o                         
   1  13  10         55.23         51.24         6.63 o                         
  -6  14  10         26.09          7.16         4.75 o                         
  -5  14  10         19.45         14.58         3.59 o                         
  -4  14  10         55.26         63.67         5.95 o                         
  -3  14  10        116.01         98.82         7.67 o                         
  -2  14  10        366.48        368.50        12.89 o                         
 -16   1  11         70.77         49.55         4.71 o                         
 -15   1  11          3.91          6.82         2.02 o                         
 -14   1  11        101.58        117.54         7.64 o                         
 -13   1  11         12.46         19.08         3.68 o                         
 -12   1  11          1.11          4.80         2.26 o                         
 -11   1  11         15.78         17.85         3.36 o                         
 -10   1  11        827.34        884.26        30.70 o                         
  -9   1  11          6.90          1.10         2.65 o                         
  -8   1  11         14.30         11.62         3.40 o                         
  -7   1  11        673.09        641.42        19.29 o                         
  -6   1  11        366.78        367.62         9.86 o                         
  -5   1  11         27.49         19.52         2.55 o                         
  -4   1  11         52.79         48.30         9.13 o                         
  -3   1  11         68.22         87.46         5.61 o                         
  -2   1  11       1246.14       1254.14        25.33 o                         
  -1   1  11        624.12        602.03        15.36 o                         
   0   1  11         36.34         23.39         3.12 o                         
   1   1  11        132.26        124.44         7.14 o                         
   2   1  11          5.75          3.40         1.90 o                         
   3   1  11        361.31        372.24        12.08 o                         
   4   1  11         42.07         39.38         3.89 o                         
   5   1  11        110.54        108.92         9.16 o                         
   6   1  11         72.23         69.06         6.72 o                         
   7   1  11         42.80         35.73         6.13 o                         
   8   1  11         34.77         33.32         7.83 o                         
 -16   2  11         65.39         65.03        10.94 o                         
 -15   2  11        165.91        180.48        10.45 o                         
 -14   2  11         60.84         54.91         5.86 o                         
 -13   2  11        259.57        236.34        11.32 o                         
 -12   2  11        203.40        205.45        10.14 o                         
 -11   2  11         90.39         96.03         7.01 o                         
 -10   2  11         73.98         64.88         5.94 o                         
  -9   2  11        289.97        306.65        14.70 o                         
  -8   2  11          1.88         -1.79         1.90 o                         
  -7   2  11       1423.60       1430.94        26.91 o                         
  -6   2  11       3878.37       3872.24        63.20 o                         
  -5   2  11       1530.18       1497.59        28.55 o                         
  -4   2  11         53.30         46.67         4.67 o                         
  -3   2  11         42.47         26.14         3.56 o                         
  -2   2  11       1973.69       2016.62        35.88 o                         
  -1   2  11         53.40         37.56         3.70 o                         
   0   2  11        414.92        390.27        11.21 o                         
   1   2  11        985.15        953.08        25.18 o                         
   2   2  11        346.89        359.70        11.93 o                         
   3   2  11         24.22         15.63         3.09 o                         
   4   2  11        113.32        121.23         6.93 o                         
   5   2  11        147.43        148.38         7.82 o                         
   6   2  11         72.70         81.43         6.18 o                         
   7   2  11          1.98         -0.20         2.65 o                         
   8   2  11        121.37         94.92         9.51 o                         
 -16   3  11         82.28         59.29         6.29 o                         
 -15   3  11         20.41         15.50         4.24 o                         
 -14   3  11         20.19         16.08         3.86 o                         
 -13   3  11         21.79         27.41         3.63 o                         
 -12   3  11         46.82         46.39         6.51 o                         
 -11   3  11        533.84        527.57        16.85 o                         
 -10   3  11        414.28        429.80        14.89 o                         
  -9   3  11        148.33        158.43         9.55 o                         
  -8   3  11         23.96         11.06         2.77 o                         
  -7   3  11        368.39        349.09        12.50 o                         
  -6   3  11        323.16        304.10        12.80 o                         
  -5   3  11        103.95        102.33         5.13 o                         
  -4   3  11        150.91        155.90         8.04 o                         
  -3   3  11        263.27        264.36        14.17 o                         
  -2   3  11       1314.71       1367.75        26.94 o                         
  -1   3  11       1736.85       1718.82        26.84 o                         
   0   3  11        308.19        316.58        11.70 o                         
   1   3  11        122.74        131.15         7.17 o                         
   2   3  11        213.14        217.59         8.49 o                         
   3   3  11        635.76        671.26        15.41 o                         
   4   3  11         61.21         66.03         7.31 o                         
   5   3  11        303.47        312.09         9.81 o                         
   6   3  11        112.00        120.21         8.22 o                         
   7   3  11        203.81        222.54        10.41 o                         
   8   3  11        513.80        519.19        22.30 o                         
 -16   4  11         11.22         17.75         4.28 o                         
 -15   4  11         50.40         31.85         5.30 o                         
 -14   4  11          0.22         -2.48         2.48 o                         
 -13   4  11         60.64         45.16         6.67 o                         
 -12   4  11        312.38        340.15        11.99 o                         
 -11   4  11         34.43         22.77         3.92 o                         
 -10   4  11         11.95          7.67         2.42 o                         
  -9   4  11         80.44         82.95         6.27 o                         
  -8   4  11        680.50        691.99        17.91 o                         
  -7   4  11       2094.86       1977.23        41.20 o                         
  -6   4  11        366.90        394.51        14.86 o                         
  -5   4  11         77.71         84.22         6.08 o                         
  -4   4  11          2.30          0.36         1.57 o                         
  -3   4  11        127.38        128.94         7.76 o                         
  -2   4  11          5.16          0.00         1.71 o                         
  -1   4  11         66.95         58.90         4.12 o                         
   0   4  11         32.93         30.84         3.92 o                         
   1   4  11          6.21          2.45         1.93 o                         
   2   4  11        108.30         84.91         6.14 o                         
   3   4  11        158.63        147.99         8.88 o                         
   4   4  11        128.28        125.99         5.63 o                         
   5   4  11          2.70          2.62         1.90 o                         
   6   4  11         10.26          5.94         4.19 o                         
   7   4  11          8.46          8.63         3.42 o                         
   8   4  11          0.05          3.87         3.81 o                         
 -15   5  11         25.41          2.27         4.94 o                         
 -14   5  11         12.59          7.91         3.07 o                         
 -13   5  11          2.81         -2.24         3.26 o                         
 -12   5  11          0.21          0.21         2.33 o                         
 -11   5  11        306.07        287.59        13.19 o                         
 -10   5  11        251.16        256.88        12.60 o                         
  -9   5  11        163.84        161.36         9.04 o                         
  -8   5  11         17.28         10.85         2.72 o                         
  -7   5  11          0.01         -1.56         1.56 o                         
  -6   5  11        293.55        332.35        12.01 o                         
  -5   5  11          2.58          1.28         1.26 o                         
  -4   5  11         31.07         14.75         3.01 o                         
  -3   5  11          2.20         -2.33         2.33 o                         
  -2   5  11         66.07         66.08         5.22 o                         
  -1   5  11        220.78        224.02         9.39 o                         
   0   5  11          7.14         10.73         2.63 o                         
   1   5  11          2.65          3.79         2.04 o                         
   2   5  11        193.20        179.97         9.36 o                         
   3   5  11         49.99         35.16         3.59 o                         
   4   5  11         53.57         46.76         4.79 o                         
   5   5  11         45.19         50.62         6.98 o                         
   6   5  11         22.36         18.26         4.44 o                         
   7   5  11        122.36        128.75        12.32 o                         
 -15   6  11          7.77          7.39        10.05 o                         
 -14   6  11        177.31        173.22        11.01 o                         
 -13   6  11        255.25        264.55        12.27 o                         
 -12   6  11          0.18         -1.77         2.60 o                         
 -11   6  11         11.17          9.51         2.68 o                         
 -10   6  11        672.80        706.36        18.70 o                         
  -9   6  11        632.39        635.22        18.90 o                         
  -8   6  11         29.01         24.01         3.41 o                         
  -7   6  11        394.45        380.51        13.75 o                         
  -6   6  11        174.53        201.57        11.09 o                         
  -5   6  11        279.08        291.67        10.32 o                         
  -4   6  11         49.47         50.19         6.57 o                         
  -3   6  11          4.32          4.34         2.05 o                         
  -2   6  11        849.77        793.83        15.94 o                         
  -1   6  11        195.29        223.04         8.06 o                         
   0   6  11          3.46         -0.79         1.72 o                         
   1   6  11         73.88         68.27         6.39 o                         
   2   6  11        123.75        141.07         6.70 o                         
   3   6  11         27.33         27.10         4.23 o                         
   4   6  11         87.21         94.27         6.36 o                         
   5   6  11         29.82         49.82         8.17 o                         
   6   6  11         11.69          7.72         3.41 o                         
   7   6  11          2.97         -2.31         3.40 o                         
 -14   7  11         35.14         31.96         5.66 o                         
 -13   7  11         14.24          9.95         3.56 o                         
 -12   7  11          9.61          4.38         2.88 o                         
 -11   7  11         37.43         39.54         4.44 o                         
 -10   7  11          5.15         10.02         2.94 o                         
  -9   7  11       1316.96       1367.64        27.58 o                         
  -8   7  11         89.01         89.75         6.70 o                         
  -7   7  11         47.22         33.66         6.35 o                         
  -6   7  11        231.81        223.62        10.48 o                         
  -5   7  11        135.88        112.40         6.08 o                         
  -4   7  11         75.75         62.01         5.69 o                         
  -3   7  11        406.98        398.81        11.27 o                         
  -2   7  11          8.82         17.25         2.74 o                         
  -1   7  11          0.09         -0.75         1.72 o                         
   0   7  11        449.99        493.92        16.08 o                         
   1   7  11         93.60         99.96         5.62 o                         
   2   7  11         68.16         60.21         4.36 o                         
   3   7  11         19.39         17.91         3.06 o                         
   4   7  11        380.70        385.35        13.67 o                         
   5   7  11        359.96        384.33        14.64 o                         
   6   7  11        282.93        342.82        14.62 o                         
 -14   8  11        207.42        204.71        13.75 o                         
 -13   8  11        133.93        125.16         9.88 o                         
 -12   8  11         32.24         29.08         5.90 o                         
 -11   8  11          3.00          8.50         3.11 o                         
 -10   8  11        310.95        314.76        12.37 o                         
  -9   8  11        156.99        165.84        10.67 o                         
  -8   8  11        334.99        368.22        12.84 o                         
  -7   8  11         22.10         24.39         4.53 o                         
  -6   8  11         88.49         90.52         6.24 o                         
  -5   8  11         17.62         14.03         2.58 o                         
  -4   8  11        150.04        151.55         7.61 o                         
  -3   8  11        419.68        407.14        11.36 o                         
  -2   8  11          0.20          0.99         1.60 o                         
  -1   8  11         24.88         22.01         3.10 o                         
   0   8  11         50.79         43.79         5.66 o                         
   1   8  11          0.11          0.61         1.56 o                         
   2   8  11        283.70        287.32         8.75 o                         
   3   8  11         76.23         74.48         5.98 o                         
   4   8  11          0.73         -2.55         2.55 o                         
   5   8  11         53.74         55.70         6.62 o                         
   6   8  11          1.19         -2.15         3.13 o                         
 -13   9  11         89.60        114.52        11.48 o                         
 -12   9  11          1.76         -2.86         3.79 o                         
 -11   9  11         75.36         48.46         7.64 o                         
 -10   9  11         11.53          4.85         2.87 o                         
  -9   9  11         14.40         12.94         3.27 o                         
  -8   9  11          4.79          2.38         2.76 o                         
  -7   9  11        191.01        198.31         8.79 o                         
  -6   9  11         70.48         51.68         4.70 o                         
  -5   9  11         19.47         12.43         2.24 o                         
  -4   9  11          0.12         -1.62         1.62 o                         
  -3   9  11        147.15        149.16         6.64 o                         
  -2   9  11          0.77         -1.71         1.71 o                         
  -1   9  11         13.75         11.36         2.20 o                         
   0   9  11         27.37         27.48         3.29 o                         
   1   9  11        165.95        178.30         7.64 o                         
   2   9  11        122.60        120.66         5.00 o                         
   3   9  11        287.02        296.47        14.65 o                         
   4   9  11        149.83        155.49        13.62 o                         
   5   9  11         35.14         32.13         3.84 o                         
 -12  10  11          5.58          2.67         3.63 o                         
 -11  10  11         16.33         19.42         4.81 o                         
 -10  10  11         56.02         42.46         7.19 o                         
  -9  10  11          2.64         -1.85         2.78 o                         
  -8  10  11          1.25         -0.63         2.19 o                         
  -7  10  11         35.87         37.38         4.36 o                         
  -6  10  11         38.30         51.55         4.44 o                         
  -5  10  11         10.15          5.82         2.13 o                         
  -4  10  11         55.27         49.74         3.87 o                         
  -3  10  11         21.08         10.73         1.76 o                         
  -2  10  11        360.07        352.97         8.74 o                         
  -1  10  11         52.92         47.09         4.10 o                         
   0  10  11          2.88          0.15         1.92 o                         
   1  10  11         16.93         15.24         3.95 o                         
   2  10  11         66.26         89.04         5.99 o                         
   3  10  11          1.68         -0.44         4.08 o                         
   4  10  11         90.65         83.03         9.79 o                         
 -11  11  11        489.46        526.57        19.70 o                         
 -10  11  11         34.82         34.46         5.75 o                         
  -9  11  11         84.83         74.29        11.04 o                         
  -8  11  11        158.06        166.73        10.68 o                         
  -7  11  11         28.48         15.37         4.24 o                         
  -6  11  11         41.76         37.43         4.30 o                         
  -5  11  11          7.73          6.72         1.88 o                         
  -4  11  11         29.85         24.29         3.27 o                         
  -3  11  11        239.97        216.01         8.94 o                         
  -2  11  11        447.35        512.41        12.88 o                         
  -1  11  11         16.55          6.51         3.51 o                         
   0  11  11          0.38         -1.25         2.77 o                         
   1  11  11          5.12         -1.47         2.70 o                         
   2  11  11        116.25        132.51         6.23 o                         
   3  11  11         59.35         72.63         8.79 o                         
  -9  12  11         43.02         35.57         5.98 o                         
  -8  12  11          0.14          3.82         2.61 o                         
  -7  12  11        621.60        688.19        27.10 o                         
  -6  12  11        218.39        233.01         9.01 o                         
  -5  12  11        178.21        183.95         6.70 o                         
  -4  12  11         94.88        110.29         7.66 o                         
  -3  12  11        127.91        120.29         8.76 o                         
  -2  12  11        468.15        464.50        23.14 o                         
  -1  12  11         20.10         30.71         3.97 o                         
   0  12  11          7.16          3.67         5.04 o                         
   1  12  11         24.07         18.07         3.44 o                         
   2  12  11        202.67        234.87        12.39 o                         
  -7  13  11         39.18         14.89         4.28 o                         
  -6  13  11          0.13         -2.75         2.75 o                         
  -5  13  11         76.44         68.51         6.87 o                         
  -4  13  11        159.07        152.81         9.77 o                         
  -3  13  11        250.79        218.14        12.80 o                         
  -2  13  11        228.17        218.95        10.33 o                         
  -1  13  11         57.89         69.20         7.24 o                         
 -16   0  12          7.15          1.29         3.52 o                         
 -15   0  12          0.67         -0.27         4.85 o                         
 -14   0  12        477.78        430.86        28.09 o                         
 -13   0  12        596.78        627.81        43.91 o                         
 -12   0  12         25.19         20.42         6.87 o                         
 -11   0  12          2.44          3.54         5.01 o                         
 -10   0  12        744.27        745.67        34.97 o                         
  -9   0  12        543.21        518.45        28.29 o                         
  -8   0  12       1969.44       2147.71        65.75 o                         
  -7   0  12        243.47        266.39        13.10 o                         
  -6   0  12        714.74        742.61        21.27 o                         
  -5   0  12        329.28        356.80        14.35 o                         
  -4   0  12          0.54          1.29         2.07 o                         
  -3   0  12        113.44        134.82        11.25 o                         
  -2   0  12       5363.35       5208.03        86.88 o                         
  -1   0  12        196.15        181.55        11.29 o                         
   0   0  12         14.86         10.71         3.75 o                         
   1   0  12       1423.15       1453.38        42.11 o                         
   2   0  12        399.83        436.30        26.46 o                         
   3   0  12        849.41        853.14        30.04 o                         
   4   0  12          8.05          3.36         4.03 o                         
   5   0  12          3.90          2.21         2.73 o                         
   6   0  12        126.61        164.48        17.62 o                         
   7   0  12        146.64        135.56        19.80 o                         
 -16   1  12          0.58         -1.53         3.38 o                         
 -15   1  12         16.78         14.10         5.58 o                         
 -14   1  12         46.26         41.20         4.98 o                         
 -13   1  12          2.89         -1.90         2.69 o                         
 -12   1  12         25.82         12.04         4.64 o                         
 -11   1  12        400.73        441.81        18.91 o                         
 -10   1  12        217.59        198.73        12.45 o                         
  -9   1  12        262.07        260.12        14.10 o                         
  -8   1  12        335.20        380.56        13.43 o                         
  -7   1  12        274.16        293.46         8.75 o                         
  -6   1  12        105.68         96.61         5.75 o                         
  -5   1  12        381.36        383.69        11.13 o                         
  -4   1  12         59.03         51.68         5.35 o                         
  -3   1  12       1723.61       1812.00        30.70 o                         
  -2   1  12         42.99         37.16         3.85 o                         
  -1   1  12        865.52        850.49        18.50 o                         
   0   1  12        572.15        572.87        16.36 o                         
   1   1  12          7.24          8.58         2.30 o                         
   2   1  12        137.88        122.56         7.87 o                         
   3   1  12       1240.56       1292.62        25.77 o                         
   4   1  12        803.41        816.32        19.12 o                         
   5   1  12        549.53        580.87        17.01 o                         
   6   1  12        348.01        383.03        18.65 o                         
   7   1  12         19.74          9.42         6.02 o                         
 -16   2  12          2.26          1.86         3.86 o                         
 -15   2  12         22.21         14.11         3.98 o                         
 -14   2  12         20.12          1.31         4.20 o                         
 -13   2  12         63.21         68.03         6.79 o                         
 -12   2  12        135.04        127.98         8.64 o                         
 -11   2  12         62.09         73.17         7.65 o                         
 -10   2  12         18.08         16.36         4.39 o                         
  -9   2  12         50.57         30.07         5.70 o                         
  -8   2  12        463.84        441.95        16.88 o                         
  -7   2  12         38.21         22.63         3.65 o                         
  -6   2  12        229.21        215.20         7.63 o                         
  -5   2  12         84.94         86.51         5.26 o                         
  -4   2  12        183.51        184.23         9.10 o                         
  -3   2  12        804.48        853.43        18.99 o                         
  -2   2  12        574.31        588.38        14.81 o                         
  -1   2  12        136.04        117.68         6.54 o                         
   0   2  12          5.66          2.40         2.24 o                         
   1   2  12        507.46        487.95        14.81 o                         
   2   2  12        637.47        658.82        17.34 o                         
   3   2  12        688.59        669.06        17.59 o                         
   4   2  12         53.01         44.17         4.36 o                         
   5   2  12          5.99          1.50         2.23 o                         
   6   2  12          2.95         -2.46         2.71 o                         
   7   2  12         22.99         16.98         5.55 o                         
 -15   3  12          1.36         -3.09         3.09 o                         
 -14   3  12         19.88         14.25         4.50 o                         
 -13   3  12       1392.96       1398.00        27.68 o                         
 -12   3  12         11.50          5.38         2.60 o                         
 -11   3  12         25.28         21.22         3.77 o                         
 -10   3  12         61.72         53.35         7.91 o                         
  -9   3  12          5.46          6.21         2.63 o                         
  -8   3  12         77.62         85.15         7.19 o                         
  -7   3  12        301.92        294.09        12.41 o                         
  -6   3  12        356.73        361.88        17.02 o                         
  -5   3  12         67.80         46.68         4.98 o                         
  -4   3  12        125.38        104.66         7.21 o                         
  -3   3  12         74.84         68.56         5.88 o                         
  -2   3  12        311.95        327.07        10.78 o                         
  -1   3  12          9.76          7.18         2.18 o                         
   0   3  12          4.04          1.84         2.08 o                         
   1   3  12          5.80          3.18         2.18 o                         
   2   3  12          4.15          7.23         2.30 o                         
   3   3  12         10.90          9.22         2.39 o                         
   4   3  12         11.78          4.86         2.09 o                         
   5   3  12        110.46         99.93         7.94 o                         
   6   3  12        255.71        279.94        11.93 o                         
   7   3  12         31.75         28.40         7.37 o                         
 -15   4  12         12.99         15.41         4.76 o                         
 -14   4  12        151.73        178.75        10.61 o                         
 -13   4  12        277.50        314.75        14.19 o                         
 -12   4  12        920.94        975.59        23.67 o                         
 -11   4  12          0.00         -2.12         2.12 o                         
 -10   4  12         83.03         93.57         8.64 o                         
  -9   4  12        165.34        194.14        12.01 o                         
  -8   4  12        289.56        317.55        12.98 o                         
  -7   4  12        636.61        618.96        18.67 o                         
  -6   4  12         78.45         73.60         7.95 o                         
  -5   4  12        492.01        465.50        14.83 o                         
  -4   4  12         48.35         35.85         4.44 o                         
  -3   4  12        643.13        590.47        17.00 o                         
  -2   4  12         36.14         32.45         4.80 o                         
  -1   4  12        478.99        453.20        12.73 o                         
   0   4  12        569.57        562.46        17.81 o                         
   1   4  12        144.51        149.03         8.92 o                         
   2   4  12        254.81        230.61         9.99 o                         
   3   4  12        250.38        224.56         8.35 o                         
   4   4  12         59.46         62.39         4.29 o                         
   5   4  12        127.61        127.07         7.83 o                         
   6   4  12         79.31         74.07         7.44 o                         
   7   4  12        174.30        175.55        18.69 o                         
 -15   5  12        115.90        119.03        11.01 o                         
 -14   5  12        229.85        257.33        13.43 o                         
 -13   5  12        752.95        826.31        20.48 o                         
 -12   5  12        487.86        525.09        15.73 o                         
 -11   5  12         20.37         26.63         4.28 o                         
 -10   5  12        648.95        625.53        18.01 o                         
  -9   5  12         42.74         31.46         4.86 o                         
  -8   5  12         39.00         40.88         6.20 o                         
  -7   5  12         11.80          6.98         2.66 o                         
  -6   5  12          6.62          0.53         2.57 o                         
  -5   5  12        113.06        111.17         6.11 o                         
  -4   5  12        166.27        136.82         8.07 o                         
  -3   5  12        247.36        290.65        11.76 o                         
  -2   5  12         55.58         41.52         4.88 o                         
  -1   5  12        323.84        307.83        11.36 o                         
   0   5  12          0.97          0.00         2.51 o                         
   1   5  12         51.69         69.49         9.45 o                         
   2   5  12          7.70         14.56         3.01 o                         
   3   5  12        334.70        347.32        10.02 o                         
   4   5  12         54.48         49.88         6.99 o                         
   5   5  12        943.42        987.33        23.25 o                         
   6   5  12        100.88         73.40         8.56 o                         
 -14   6  12         80.69         77.33        14.90 o                         
 -13   6  12        175.13        174.83        12.44 o                         
 -12   6  12         71.09         69.24         7.57 o                         
 -11   6  12         76.23         71.16         8.06 o                         
 -10   6  12         14.90          9.90         2.78 o                         
  -9   6  12         64.75         71.89         6.28 o                         
  -8   6  12        375.80        377.05        14.88 o                         
  -7   6  12        681.39        713.24        20.50 o                         
  -6   6  12        163.94        147.41        10.88 o                         
  -5   6  12        244.42        235.28         9.67 o                         
  -4   6  12         27.25         18.31         2.99 o                         
  -3   6  12         16.99          8.21         2.63 o                         
  -2   6  12        798.45        781.26        18.90 o                         
  -1   6  12        620.00        569.08        17.40 o                         
   0   6  12        536.35        521.27        15.13 o                         
   1   6  12        361.96        405.19        13.09 o                         
   2   6  12          7.33          1.76         2.35 o                         
   3   6  12          5.81          0.42         2.13 o                         
   4   6  12         37.26         18.41         4.08 o                         
   5   6  12          1.44          3.46         3.17 o                         
   6   6  12         10.25          4.68         4.69 o                         
 -14   7  12        211.47        225.59        18.44 o                         
 -13   7  12         44.49         50.52         9.80 o                         
 -12   7  12         19.47          7.36         3.85 o                         
 -11   7  12         12.57         17.00         4.06 o                         
 -10   7  12         61.67         47.32         4.88 o                         
  -9   7  12         42.52         33.61         4.50 o                         
  -8   7  12         66.50         63.78         7.14 o                         
  -7   7  12         26.63         13.20         3.19 o                         
  -6   7  12         35.31         36.57         4.67 o                         
  -5   7  12          4.86          3.75         1.74 o                         
  -4   7  12          7.64          4.05         2.03 o                         
  -3   7  12         51.96         35.11         3.71 o                         
  -2   7  12          0.30         -0.33         1.60 o                         
  -1   7  12        294.53        257.57        10.57 o                         
   0   7  12        117.32        103.50         6.44 o                         
   1   7  12         76.07         56.60         4.76 o                         
   2   7  12         26.93          7.38         2.18 o                         
   3   7  12         81.25         69.70         7.24 o                         
   4   7  12          2.37         -1.24         3.12 o                         
   5   7  12        151.86        155.31        10.39 o                         
 -13   8  12          2.87         -3.74         3.74 o                         
 -12   8  12        129.19        108.66         9.66 o                         
 -11   8  12          0.17         -2.50         2.87 o                         
 -10   8  12          0.18          3.96         2.89 o                         
  -9   8  12        202.09        222.74        11.36 o                         
  -8   8  12          2.13          2.54         2.17 o                         
  -7   8  12         18.36          7.61         2.52 o                         
  -6   8  12         98.92        115.15         8.20 o                         
  -5   8  12        422.52        432.86        15.20 o                         
  -4   8  12         58.28         62.64         6.19 o                         
  -3   8  12         19.14         13.79         2.88 o                         
  -2   8  12         19.21         14.49         2.55 o                         
  -1   8  12         13.45          5.04         2.26 o                         
   0   8  12        111.14        143.06         7.19 o                         
   1   8  12         75.59         63.43         4.81 o                         
   2   8  12         35.33         24.04         3.31 o                         
   3   8  12          6.37          0.70         5.93 o                         
   4   8  12          6.76         -0.47         4.38 o                         
   5   8  12         17.47         13.12         4.84 o                         
 -12   9  12        409.96        371.25        20.73 o                         
 -11   9  12        704.04        763.45        32.81 o                         
 -10   9  12        889.24        890.50        23.85 o                         
  -9   9  12         11.48          7.76         3.02 o                         
  -8   9  12        126.42        126.34         7.77 o                         
  -7   9  12        178.66        173.67         8.67 o                         
  -6   9  12          0.09         -2.03         2.68 o                         
  -5   9  12        517.79        575.91        14.04 o                         
  -4   9  12        285.66        290.17         8.96 o                         
  -3   9  12        965.66        967.50        16.93 o                         
  -2   9  12         56.00         58.13         5.13 o                         
  -1   9  12          0.32          0.53         2.23 o                         
   0   9  12         76.40         71.99         5.22 o                         
   1   9  12          1.46         -2.10         2.10 o                         
   2   9  12          2.15          6.95         4.77 o                         
   3   9  12        125.10        137.38        11.35 o                         
   4   9  12         55.17         28.11         6.62 o                         
 -11  10  12          6.95          3.75         4.19 o                         
 -10  10  12        231.10        238.70        12.47 o                         
  -9  10  12        381.27        412.93        14.40 o                         
  -8  10  12        415.85        444.35        15.70 o                         
  -7  10  12        366.71        416.94        14.74 o                         
  -6  10  12        585.62        608.95        17.33 o                         
  -5  10  12        205.82        192.70         8.55 o                         
  -4  10  12         10.43          9.71         2.16 o                         
  -3  10  12          0.03         -2.64         2.64 o                         
  -2  10  12         47.83         37.57         3.47 o                         
  -1  10  12         72.07         60.12         4.53 o                         
   0  10  12        168.15        176.19        10.87 o                         
   1  10  12        190.19        205.68         7.95 o                         
   2  10  12          1.73          0.94         3.28 o                         
   3  10  12         25.03          9.94         4.00 o                         
 -10  11  12        328.11        342.17        15.61 o                         
  -9  11  12          0.53         -3.06         3.67 o                         
  -8  11  12          1.64          0.86         2.83 o                         
  -7  11  12        106.46        102.13         7.54 o                         
  -6  11  12         51.40         43.04         4.99 o                         
  -5  11  12        537.34        591.53        13.78 o                         
  -4  11  12        151.65        170.29         6.37 o                         
  -3  11  12        224.20        189.37         6.73 o                         
  -2  11  12        435.64        471.69        11.48 o                         
  -1  11  12         17.33         19.34         2.34 o                         
   0  11  12         62.92         64.50         3.85 o                         
   1  11  12         39.50         39.21         3.84 o                         
   2  11  12        149.36        202.22        11.26 o                         
  -8  12  12        261.63        262.31        16.53 o                         
  -7  12  12         30.00         31.28         4.07 o                         
  -6  12  12         12.95         11.15         3.06 o                         
  -5  12  12          2.11         -1.86         2.23 o                         
  -4  12  12        245.31        276.74        13.21 o                         
  -3  12  12         27.56         27.60         9.93 o                         
  -2  12  12         80.69         87.74         7.87 o                         
  -1  12  12         13.49         20.40         3.63 o                         
   0  12  12          0.58          5.25         4.20 o                         
 -15   1  13          1.32          2.77         3.90 o                         
 -14   1  13        331.74        336.29        17.83 o                         
 -13   1  13         48.31         39.24         6.93 o                         
 -12   1  13        229.70        232.63        14.31 o                         
 -11   1  13        290.32        301.68        18.95 o                         
 -10   1  13          2.85          3.11         3.00 o                         
  -9   1  13        184.71        178.51        12.36 o                         
  -8   1  13          5.94          7.88         2.56 o                         
  -7   1  13        176.65        170.57         8.64 o                         
  -6   1  13        192.98        204.80         8.15 o                         
  -5   1  13         47.61         51.42         6.45 o                         
  -4   1  13         18.27         16.35         3.35 o                         
  -3   1  13        640.97        661.24        17.05 o                         
  -2   1  13         84.14         84.11         5.97 o                         
  -1   1  13         48.08         43.71         4.32 o                         
   0   1  13          5.68          4.22         2.49 o                         
   1   1  13         56.41         59.34         5.56 o                         
   2   1  13        441.24        451.61        15.39 o                         
   3   1  13        555.04        569.31        17.92 o                         
   4   1  13         27.23         28.40         3.78 o                         
   5   1  13         29.94         23.39         5.68 o                         
   6   1  13         38.08         50.38        11.59 o                         
 -15   2  13          6.73          4.26         3.99 o                         
 -14   2  13         35.06         37.04         7.24 o                         
 -13   2  13        483.83        471.86        20.39 o                         
 -12   2  13         50.84         57.61        11.33 o                         
 -11   2  13        262.11        286.44        14.15 o                         
 -10   2  13        381.85        403.51        23.06 o                         
  -9   2  13         85.92        102.91         9.90 o                         
  -8   2  13       1039.79        989.70        24.52 o                         
  -7   2  13        214.22        229.58        11.24 o                         
  -6   2  13          7.31          4.36         1.87 o                         
  -5   2  13        258.14        264.75         9.54 o                         
  -4   2  13         95.71         93.54         6.60 o                         
  -3   2  13        852.60        883.52        20.10 o                         
  -2   2  13        345.63        349.05        11.57 o                         
  -1   2  13        146.00        149.76         8.67 o                         
   0   2  13        142.67        128.98         8.15 o                         
   1   2  13         71.31         82.12         7.64 o                         
   2   2  13        314.15        312.52        12.04 o                         
   3   2  13          4.17         -2.17         2.17 o                         
   4   2  13        176.73        179.56         8.80 o                         
   5   2  13        132.38        137.52         9.75 o                         
   6   2  13        178.75        216.93        19.27 o                         
 -15   3  13         68.85         87.48        10.21 o                         
 -14   3  13         84.63         68.06         6.54 o                         
 -13   3  13        237.52        267.17        20.50 o                         
 -12   3  13        376.62        323.66        15.15 o                         
 -11   3  13        303.45        303.80        14.31 o                         
 -10   3  13         27.25         20.83         5.08 o                         
  -9   3  13        103.47        101.41         8.60 o                         
  -8   3  13        218.14        209.88        10.88 o                         
  -7   3  13         20.13         23.32         4.15 o                         
  -6   3  13        773.73        810.64        16.80 o                         
  -5   3  13        197.00        193.47         9.76 o                         
  -4   3  13          5.91          8.28         2.67 o                         
  -3   3  13        315.62        324.06        11.61 o                         
  -2   3  13          0.51         -0.42         1.49 o                         
  -1   3  13          7.17          3.52         2.34 o                         
   0   3  13        398.82        393.25        14.00 o                         
   1   3  13         89.79         94.48         7.27 o                         
   2   3  13        439.84        463.50        14.72 o                         
   3   3  13        899.74        866.52        18.95 o                         
   4   3  13         67.02         51.35         5.15 o                         
   5   3  13          2.19         -2.86         2.86 o                         
   6   3  13          3.50         -8.52         8.52 o                         
 -15   4  13         32.14         21.22         5.81 o                         
 -14   4  13          0.27         -3.23         3.23 o                         
 -13   4  13         12.05          3.39         3.10 o                         
 -12   4  13        684.00        747.09        23.51 o                         
 -11   4  13        177.31        175.97        16.27 o                         
 -10   4  13         33.99         33.41         5.46 o                         
  -9   4  13        164.45        170.37         9.75 o                         
  -8   4  13        563.98        553.06        18.22 o                         
  -7   4  13        284.23        282.97        12.81 o                         
  -6   4  13        174.12        185.04        10.30 o                         
  -5   4  13          7.79          8.20         2.71 o                         
  -4   4  13        748.02        664.19        18.77 o                         
  -3   4  13        506.80        526.29        16.65 o                         
  -2   4  13        117.24        100.51         6.50 o                         
  -1   4  13         66.17         55.39         5.58 o                         
   0   4  13          0.02          0.28         2.29 o                         
   1   4  13         73.20         59.47         6.57 o                         
   2   4  13         39.76         36.07         4.10 o                         
   3   4  13         25.51         16.90         3.26 o                         
   4   4  13        181.39        183.05         8.74 o                         
   5   4  13        316.52        338.87        14.86 o                         
   6   4  13          1.73          2.20         4.78 o                         
 -14   5  13        136.62        134.67        10.67 o                         
 -13   5  13          5.26          3.15         3.53 o                         
 -12   5  13         12.84         10.92         3.08 o                         
 -11   5  13         21.00         21.87         5.83 o                         
 -10   5  13         16.97         18.37         3.82 o                         
  -9   5  13          0.88         -1.38         2.43 o                         
  -8   5  13         41.30         40.06         5.36 o                         
  -7   5  13         52.33         53.39         6.77 o                         
  -6   5  13        100.84        101.51         7.98 o                         
  -5   5  13          1.88         -2.16         2.16 o                         
  -4   5  13          5.46          3.19         2.43 o                         
  -3   5  13          8.27          1.32         1.83 o                         
  -2   5  13        731.58        659.69        16.28 o                         
  -1   5  13          0.55         -0.44         2.31 o                         
   0   5  13        140.82        161.98         9.15 o                         
   1   5  13          4.35          2.56         2.12 o                         
   2   5  13         52.00         43.57         4.07 o                         
   3   5  13         49.58         51.08         4.96 o                         
   4   5  13         40.08         31.10         5.34 o                         
   5   5  13          0.18         -3.38         3.38 o                         
 -14   6  13         28.63         19.76         4.62 o                         
 -13   6  13        132.48        146.06        13.63 o                         
 -12   6  13         55.71         45.86         5.37 o                         
 -11   6  13          2.92         -2.12         3.49 o                         
 -10   6  13         55.14         49.50         7.24 o                         
  -9   6  13          0.03          0.32         2.56 o                         
  -8   6  13        288.02        321.46        13.87 o                         
  -7   6  13         42.24         37.08         6.39 o                         
  -6   6  13         56.57         46.02         6.83 o                         
  -5   6  13          5.49         -0.10         2.35 o                         
  -4   6  13          9.17          4.13         3.05 o                         
  -3   6  13        122.36        142.87         9.03 o                         
  -2   6  13        193.93        184.55         9.64 o                         
  -1   6  13         59.79         47.05         5.71 o                         
   0   6  13         95.30         91.32         7.85 o                         
   1   6  13         19.24         11.89         2.43 o                         
   2   6  13         43.57         35.64         4.45 o                         
   3   6  13          0.01          0.54         3.94 o                         
   4   6  13         91.53         78.79         9.02 o                         
   5   6  13         62.09         71.13         8.44 o                         
 -13   7  13        393.13        443.16        18.37 o                         
 -12   7  13         69.55         74.95        10.06 o                         
 -11   7  13         80.89         66.86         7.62 o                         
 -10   7  13         33.84         23.65         4.30 o                         
  -9   7  13          1.48          0.33         2.68 o                         
  -8   7  13        204.31        169.66        12.14 o                         
  -7   7  13         45.46         40.80         6.52 o                         
  -6   7  13        156.95        157.18        16.43 o                         
  -5   7  13         61.64         47.58         4.68 o                         
  -4   7  13        111.87        110.01         6.63 o                         
  -3   7  13         35.02         44.01         4.12 o                         
  -2   7  13        432.49        397.56        12.63 o                         
  -1   7  13        251.91        247.90        10.36 o                         
   0   7  13        219.48        218.71         9.03 o                         
   1   7  13         33.38         33.13         5.07 o                         
   2   7  13        596.55        639.77        19.79 o                         
   3   7  13        998.95       1020.07        29.83 o                         
   4   7  13        412.85        479.12        20.67 o                         
 -13   8  13         67.11         47.36         8.61 o                         
 -12   8  13         86.96         85.73        11.27 o                         
 -11   8  13        200.49        206.15        11.73 o                         
 -10   8  13        162.71        160.00        11.77 o                         
  -9   8  13          0.53         -0.21         2.40 o                         
  -8   8  13        183.63        193.32         9.80 o                         
  -7   8  13         21.36         16.05         3.58 o                         
  -6   8  13        425.40        421.34        18.59 o                         
  -5   8  13          4.22          6.21         2.65 o                         
  -4   8  13        422.94        417.31        11.81 o                         
  -3   8  13        169.30        200.00         8.03 o                         
  -2   8  13        525.17        528.95        14.89 o                         
  -1   8  13        172.40        183.50         9.59 o                         
   0   8  13         63.53         69.32         6.18 o                         
   1   8  13         24.63         16.62         3.80 o                         
   2   8  13         71.00         75.69        10.12 o                         
   3   8  13         76.38         80.50         9.21 o                         
 -12   9  13         14.69          4.79         6.45 o                         
 -11   9  13          0.01         -3.00         3.00 o                         
 -10   9  13        131.20        118.25        10.97 o                         
  -9   9  13         34.17         20.66         6.68 o                         
  -8   9  13         36.48         36.45         5.22 o                         
  -7   9  13         13.64          2.24         3.89 o                         
  -6   9  13          8.31          0.59         2.74 o                         
  -5   9  13         79.49         76.50         6.44 o                         
  -4   9  13          8.67         11.64         5.69 o                         
  -3   9  13          6.51          3.19         2.33 o                         
  -2   9  13          0.76         -2.01         2.50 o                         
  -1   9  13         86.90         80.69         7.83 o                         
   0   9  13         49.54         56.61         8.45 o                         
   1   9  13         48.93         38.12         6.73 o                         
   2   9  13        201.88        219.11        13.91 o                         
 -11  10  13         98.57         64.96        12.21 o                         
 -10  10  13         30.95         27.83         5.66 o                         
  -9  10  13          1.19         -1.27         3.03 o                         
  -8  10  13        115.79        112.43         8.93 o                         
  -7  10  13        301.89        323.37        13.62 o                         
  -6  10  13          0.99          1.01         2.87 o                         
  -5  10  13          5.83         -0.90         2.45 o                         
  -4  10  13         36.77         40.21         4.32 o                         
  -3  10  13         12.05          2.53         3.62 o                         
  -2  10  13         59.36         58.84         5.65 o                         
  -1  10  13          0.16          0.95         2.74 o                         
   0  10  13          0.01         -3.43         3.96 o                         
   1  10  13          5.72          0.95         2.65 o                         
  -9  11  13          1.74         -4.14         4.14 o                         
  -8  11  13        165.36        157.66        18.04 o                         
  -7  11  13        149.91        159.92         9.88 o                         
  -6  11  13        507.81        540.44        20.20 o                         
  -5  11  13         93.55        108.57         8.11 o                         
  -4  11  13         15.16         12.05         4.31 o                         
  -3  11  13         54.33         46.20         4.65 o                         
  -2  11  13         25.90         31.74         4.25 o                         
  -1  11  13         84.40         73.32         7.41 o                         
   0  11  13        310.40        306.79        16.72 o                         
  -6  12  13          0.34         -1.27         2.79 o                         
  -5  12  13         72.17         65.49         6.57 o                         
  -4  12  13         11.74         -1.88         3.35 o                         
  -3  12  13        107.97        121.17        11.66 o                         
 -15   0  14         11.62         18.89        10.58 o                         
 -14   0  14          0.84         -3.05         7.70 o                         
 -13   0  14         66.90         71.05        12.52 o                         
 -12   0  14        195.92        168.48        18.44 o                         
 -11   0  14         79.54         85.16        13.51 o                         
 -10   0  14         30.20         27.51         7.66 o                         
  -9   0  14        175.40        205.03        20.60 o                         
  -8   0  14         14.78         18.71         5.50 o                         
  -7   0  14        797.19        797.01        23.91 o                         
  -6   0  14       3808.22       3998.92       123.71 o                         
  -5   0  14        736.43        714.38        23.00 o                         
  -4   0  14       2215.63       2328.07        48.65 o                         
  -3   0  14        660.13        681.69        24.46 o                         
  -2   0  14          1.62          4.16         3.16 o                         
  -1   0  14         16.36         13.30         5.02 o                         
   0   0  14         44.64         49.45         8.31 o                         
   1   0  14        325.58        319.02        18.36 o                         
   2   0  14       1221.86       1278.76        38.92 o                         
   3   0  14        478.26        499.60        22.14 o                         
   4   0  14         39.47         41.41         6.52 o                         
   5   0  14         49.28         45.89         9.77 o                         
 -15   1  14         26.17         34.88        10.17 o                         
 -14   1  14         26.57         21.19         5.99 o                         
 -13   1  14          4.04          4.64         5.00 o                         
 -12   1  14          0.11          1.66         3.77 o                         
 -11   1  14        123.92        114.19        10.41 o                         
 -10   1  14        172.69        184.67        12.97 o                         
  -9   1  14         54.86         33.79         6.13 o                         
  -8   1  14         67.59         78.84         6.33 o                         
  -7   1  14          7.23          5.97         2.08 o                         
  -6   1  14         89.58         90.22         6.02 o                         
  -5   1  14        284.44        291.87        10.00 o                         
  -4   1  14         41.84         31.46         5.63 o                         
  -3   1  14       1155.50       1205.34        22.21 o                         
  -2   1  14        180.31        178.61         8.74 o                         
  -1   1  14       1163.40       1208.65        23.63 o                         
   0   1  14        425.83        446.31        15.83 o                         
   1   1  14          9.18          2.99         3.97 o                         
   2   1  14        233.95        237.29        11.15 o                         
   3   1  14        324.23        306.95        13.39 o                         
   4   1  14         29.80         31.76         4.65 o                         
   5   1  14        367.23        410.26        23.66 o                         
 -15   2  14         85.24         66.18        14.33 o                         
 -14   2  14        435.47        412.41        29.71 o                         
 -13   2  14         12.15          5.34         7.96 o                         
 -12   2  14        144.08        171.03        15.86 o                         
 -11   2  14          9.76          6.15         3.63 o                         
 -10   2  14         66.29         57.88         7.92 o                         
  -9   2  14        283.71        288.21        13.04 o                         
  -8   2  14         48.57         34.15         4.99 o                         
  -7   2  14       1705.59       1700.52        32.95 o                         
  -6   2  14         37.55         35.59         4.46 o                         
  -5   2  14          0.61         -1.71         1.71 o                         
  -4   2  14       1085.15       1126.74        24.96 o                         
  -3   2  14         50.89         41.99         4.16 o                         
  -2   2  14        249.29        215.37         8.89 o                         
  -1   2  14         27.18         19.62         3.77 o                         
   0   2  14         11.27         10.21         3.29 o                         
   1   2  14         18.46         13.21         3.41 o                         
   2   2  14        540.12        556.67        18.48 o                         
   3   2  14        111.60        118.37         9.07 o                         
   4   2  14         24.77         29.13         5.34 o                         
   5   2  14         55.49         43.70         6.74 o                         
 -14   3  14         58.87         33.90         7.92 o                         
 -13   3  14        109.97        111.22        10.51 o                         
 -12   3  14         16.84          4.68         4.49 o                         
 -11   3  14         57.18         55.04         8.51 o                         
 -10   3  14        171.63        185.47        13.07 o                         
  -9   3  14        137.49        155.98         9.83 o                         
  -8   3  14         38.83         34.55         4.78 o                         
  -7   3  14        195.65        193.03        10.05 o                         
  -6   3  14        522.08        504.33        13.35 o                         
  -5   3  14       1008.30       1038.47        32.62 o                         
  -4   3  14        113.46        124.42         7.72 o                         
  -3   3  14         19.45         15.21         2.98 o                         
  -2   3  14        116.93        114.96         6.94 o                         
  -1   3  14        171.59        166.39         8.80 o                         
   0   3  14        286.47        302.01        12.53 o                         
   1   3  14          0.01         -2.32         2.33 o                         
   2   3  14          4.47          2.10         2.71 o                         
   3   3  14         16.59         21.99         3.75 o                         
   4   3  14         17.50         11.88         3.98 o                         
   5   3  14          2.71         -5.47         5.47 o                         
 -14   4  14        923.00       1003.46        31.47 o                         
 -13   4  14        136.51        130.43        12.15 o                         
 -12   4  14          9.09          9.77         3.99 o                         
 -11   4  14        208.91        229.28        13.58 o                         
 -10   4  14          1.37         -3.22         3.22 o                         
  -9   4  14        121.59        141.51        10.89 o                         
  -8   4  14          6.74         13.27         3.37 o                         
  -7   4  14        180.61        155.25        10.14 o                         
  -6   4  14       1561.82       1538.06        31.71 o                         
  -5   4  14        580.30        582.74        18.05 o                         
  -4   4  14         79.67         64.75         6.32 o                         
  -3   4  14          5.20          1.87         2.43 o                         
  -2   4  14        477.14        443.94        13.13 o                         
  -1   4  14        193.07        190.77         9.47 o                         
   0   4  14         21.24         17.02         4.21 o                         
   1   4  14         58.61         61.72         8.99 o                         
   2   4  14         16.32          7.17         4.03 o                         
   3   4  14         21.14         12.93         7.56 o                         
   4   4  14        300.17        341.48        18.00 o                         
 -14   5  14        370.57        374.95        19.35 o                         
 -13   5  14          3.80         -1.67         5.18 o                         
 -12   5  14          1.90         -0.36         5.24 o                         
 -11   5  14        441.89        457.07        20.36 o                         
 -10   5  14        220.15        233.14        17.61 o                         
  -9   5  14        471.08        506.28        16.69 o                         
  -8   5  14         49.08         35.14         6.96 o                         
  -7   5  14         16.36         18.90         4.46 o                         
  -6   5  14          0.19         -1.11         2.35 o                         
  -5   5  14         84.89         98.20         7.92 o                         
  -4   5  14         14.98         12.42         3.25 o                         
  -3   5  14         94.73        102.40         7.28 o                         
  -2   5  14         98.39         98.24         6.93 o                         
  -1   5  14        206.52        230.40        11.47 o                         
   0   5  14        504.55        572.29        18.71 o                         
   1   5  14        367.89        418.37        15.18 o                         
   2   5  14         16.48         14.57         3.42 o                         
   3   5  14        130.79        163.31        11.03 o                         
   4   5  14         43.82         54.34        13.87 o                         
 -13   6  14        131.22        134.17        11.73 o                         
 -12   6  14          2.26         -3.28         3.65 o                         
 -11   6  14          6.09          2.24         8.98 o                         
 -10   6  14         13.94          5.15         4.22 o                         
  -9   6  14          0.31         -0.94         2.45 o                         
  -8   6  14         52.77         65.96         6.46 o                         
  -7   6  14        357.04        382.22        16.66 o                         
  -6   6  14        162.27        167.66         9.75 o                         
  -5   6  14         85.57         82.39         7.56 o                         
  -4   6  14         59.50         37.01         7.73 o                         
  -3   6  14         32.69         37.84         6.96 o                         
  -2   6  14         19.55          6.19         2.35 o                         
  -1   6  14         12.63          4.35         2.91 o                         
   0   6  14          6.84          8.75         3.50 o                         
   1   6  14          5.85          6.62         4.39 o                         
   2   6  14         30.30         16.42         3.71 o                         
   3   6  14         53.18         47.87        11.33 o                         
 -13   7  14         12.13          0.82         7.33 o                         
 -12   7  14        141.09        159.91        12.46 o                         
 -11   7  14         71.96         60.42         7.87 o                         
 -10   7  14         12.89          7.40         7.24 o                         
  -9   7  14          6.83          6.52         3.38 o                         
  -8   7  14          5.78          9.03         4.49 o                         
  -7   7  14          0.56         -1.60         3.42 o                         
  -6   7  14         62.38         60.69         6.28 o                         
  -5   7  14         10.64          3.50         2.54 o                         
  -4   7  14         60.05         63.95         5.35 o                         
  -3   7  14         75.05         40.47         4.38 o                         
  -2   7  14        119.88        109.37        11.38 o                         
  -1   7  14          0.61          0.51         3.75 o                         
   0   7  14         38.80         53.24         6.41 o                         
   1   7  14        213.42        225.02        12.48 o                         
   2   7  14         33.29         52.31         5.99 o                         
   3   7  14         47.75         30.08         8.78 o                         
 -12   8  14         16.32          0.24         4.25 o                         
 -11   8  14        187.18        231.32        13.87 o                         
 -10   8  14        124.38        124.02        13.72 o                         
  -9   8  14         36.73         34.30         5.66 o                         
  -8   8  14          0.71          0.20         3.14 o                         
  -7   8  14          1.59         -1.84         2.85 o                         
  -6   8  14         27.59         37.15         5.61 o                         
  -5   8  14         72.19         73.75         6.01 o                         
  -4   8  14        242.19        244.75        10.52 o                         
  -3   8  14         13.99         12.45         3.18 o                         
  -2   8  14         26.99         27.68         4.60 o                         
  -1   8  14         62.52         56.32         7.78 o                         
   0   8  14          1.76          5.34         3.83 o                         
   1   8  14          6.58          6.94         3.87 o                         
   2   8  14         60.36         55.58         7.79 o                         
 -11   9  14          0.16         -5.09         5.09 o                         
 -10   9  14        127.37        136.52        17.39 o                         
  -9   9  14        263.22        292.41        16.67 o                         
  -8   9  14         39.91         41.21         5.36 o                         
  -7   9  14         27.07         17.51         3.83 o                         
  -6   9  14         48.73         52.21        13.15 o                         
  -5   9  14        248.01        214.24         9.59 o                         
  -4   9  14          9.29          8.17         3.03 o                         
  -3   9  14        338.22        324.52        15.02 o                         
  -2   9  14          0.26         -3.04         3.10 o                         
  -1   9  14         38.74         29.98         5.10 o                         
   0   9  14         88.45         64.16         6.90 o                         
   1   9  14         33.67         16.29         4.38 o                         
  -9  10  14          0.57         -0.50         3.41 o                         
  -8  10  14          1.37         -2.64         4.22 o                         
  -7  10  14         48.42         46.41         5.75 o                         
  -6  10  14        117.26        138.89         9.45 o                         
  -5  10  14        238.01        270.28        10.68 o                         
  -4  10  14        249.75        276.25        10.58 o                         
  -3  10  14        201.14        235.39        11.02 o                         
  -2  10  14        102.06         96.94         9.11 o                         
  -1  10  14         63.31         64.28         8.90 o                         
  -6  11  14        292.70        318.62        16.56 o                         
  -5  11  14         33.30         18.49         4.88 o                         
  -4  11  14         18.57         15.83         4.33 o                         
  -3  11  14         11.87          3.99         4.35 o                         
 -14   1  15         68.00         59.38         9.20 o                         
 -13   1  15        103.74         96.79        10.69 o                         
 -12   1  15          6.70          7.68         4.46 o                         
 -11   1  15          0.85          2.43         4.14 o                         
 -10   1  15         52.80         35.51         5.61 o                         
  -9   1  15         50.98         56.95         9.66 o                         
  -8   1  15         32.62         38.14         6.25 o                         
  -7   1  15        150.13        178.73         7.77 o                         
  -6   1  15        340.83        346.99        12.95 o                         
  -5   1  15          1.03         -1.76         1.76 o                         
  -4   1  15        205.48        190.95         9.59 o                         
  -3   1  15        124.87        133.09         7.79 o                         
  -2   1  15         30.54         19.87         3.65 o                         
  -1   1  15         42.30         30.92         5.25 o                         
   0   1  15          1.17         -2.90         2.90 o                         
   1   1  15         34.24         30.26         5.11 o                         
   2   1  15         51.59         52.63         8.39 o                         
   3   1  15         31.93         32.52         7.06 o                         
   4   1  15         33.52         32.17         6.04 o                         
 -14   2  15        167.37        146.50        13.48 o                         
 -13   2  15         30.87         11.81         5.71 o                         
 -12   2  15          0.01         -2.38         3.99 o                         
 -11   2  15          6.63         10.19         7.62 o                         
 -10   2  15          4.25          0.02         3.90 o                         
  -9   2  15        536.04        519.61        16.70 o                         
  -8   2  15        742.62        736.98        20.59 o                         
  -7   2  15        716.80        754.91        16.91 o                         
  -6   2  15         20.69         17.66         2.85 o                         
  -5   2  15         83.48         67.59         6.53 o                         
  -4   2  15         74.72         65.86         6.60 o                         
  -3   2  15         11.57          9.59         2.55 o                         
  -2   2  15        173.94        190.53         8.95 o                         
  -1   2  15         25.56         19.13         4.40 o                         
   0   2  15        124.58        122.23         9.03 o                         
   1   2  15        361.89        371.15        15.81 o                         
   2   2  15         13.91         13.28         6.75 o                         
   3   2  15         66.34         59.11         9.28 o                         
 -14   3  15        269.88        251.25        17.08 o                         
 -13   3  15        229.16        282.92        28.57 o                         
 -12   3  15         95.34        111.50        12.25 o                         
 -11   3  15          8.53          3.54         4.64 o                         
 -10   3  15        120.28        105.59        12.53 o                         
  -9   3  15          0.64         -2.33         2.33 o                         
  -8   3  15          0.51         -1.54         2.70 o                         
  -7   3  15        113.89        116.69         8.65 o                         
  -6   3  15         15.65          3.81         2.30 o                         
  -5   3  15          3.40          5.13         2.22 o                         
  -4   3  15        525.61        488.53        18.92 o                         
  -3   3  15        170.89        202.61        10.70 o                         
  -2   3  15          8.76          1.75         2.25 o                         
  -1   3  15         10.17          4.16         2.91 o                         
   0   3  15         79.76         70.25         7.55 o                         
   1   3  15         12.15          4.73         4.28 o                         
   2   3  15        112.26        145.20        11.97 o                         
   3   3  15          8.30          1.16         3.55 o                         
 -13   4  15         85.10         54.42         9.16 o                         
 -12   4  15         58.69         38.20         7.57 o                         
 -11   4  15          0.90         -4.21         6.17 o                         
 -10   4  15         98.30        101.44        10.53 o                         
  -9   4  15          9.21          1.30         3.26 o                         
  -8   4  15        355.99        372.30        14.82 o                         
  -7   4  15        152.83        174.41        10.17 o                         
  -6   4  15          3.90         -0.88         1.88 o                         
  -5   4  15        324.22        354.74        14.50 o                         
  -4   4  15         34.79         27.98         3.83 o                         
  -3   4  15          0.29         -2.06         2.06 o                         
  -2   4  15          1.55          0.42         2.31 o                         
  -1   4  15          8.00          5.20         3.01 o                         
   0   4  15        205.04        178.38        11.52 o                         
   1   4  15        972.96       1097.45        28.68 o                         
   2   4  15        409.28        466.68        18.08 o                         
   3   4  15         40.62         19.13         6.89 o                         
 -13   5  15          6.52         -0.55         5.49 o                         
 -12   5  15         54.76         46.41         8.02 o                         
 -11   5  15          0.00         -0.28         5.44 o                         
 -10   5  15         33.84         38.17         6.86 o                         
  -9   5  15         41.34         29.95         5.69 o                         
  -8   5  15         48.87         52.77         7.49 o                         
  -7   5  15          0.75         -1.15         2.99 o                         
  -6   5  15        421.05        419.17        15.88 o                         
  -5   5  15         40.71         22.29         5.80 o                         
  -4   5  15          2.00         -2.39         2.39 o                         
  -3   5  15        214.99        193.13         9.19 o                         
  -2   5  15          6.58          0.05         3.47 o                         
  -1   5  15         59.89         50.41         6.08 o                         
   0   5  15         30.06         31.81         4.77 o                         
   1   5  15         31.63         26.62         5.49 o                         
   2   5  15          0.14         -3.02         3.02 o                         
 -12   6  15         97.34         77.90         9.22 o                         
 -11   6  15        111.70        132.19        13.32 o                         
 -10   6  15          2.17          0.21         3.95 o                         
  -9   6  15        251.11        217.70        12.68 o                         
  -8   6  15        156.25        165.20        14.36 o                         
  -7   6  15        226.59        252.88        13.69 o                         
  -6   6  15          0.25          6.97         3.54 o                         
  -5   6  15         23.56         14.73         3.33 o                         
  -4   6  15         46.14         35.68         5.71 o                         
  -3   6  15          9.89          8.60         3.02 o                         
  -2   6  15         22.11         11.25         4.21 o                         
  -1   6  15         10.92         17.32         4.40 o                         
   0   6  15         20.96         12.94         4.67 o                         
   1   6  15         45.60         46.50        10.13 o                         
   2   6  15        106.86        113.15        17.09 o                         
 -12   7  15        656.01        694.64        44.91 o                         
 -11   7  15        309.37        274.17        16.24 o                         
 -10   7  15        161.51        160.64        12.13 o                         
  -9   7  15         43.32         31.47         6.50 o                         
  -8   7  15          0.06          3.49         3.62 o                         
  -7   7  15         10.41          4.30         4.16 o                         
  -6   7  15         30.02         14.69         3.94 o                         
  -5   7  15          7.41         10.58         3.38 o                         
  -4   7  15        220.77        237.08        10.22 o                         
  -3   7  15        826.31        799.84        22.74 o                         
  -2   7  15        375.53        399.21        17.09 o                         
  -1   7  15         33.05         27.72        10.03 o                         
   0   7  15          3.61          8.66         4.52 o                         
   1   7  15          0.60         -0.61         7.59 o                         
 -11   8  15         70.87         51.37        13.99 o                         
 -10   8  15        122.85        126.77        12.02 o                         
  -9   8  15        196.52        187.49        15.95 o                         
  -8   8  15        510.52        504.51        20.56 o
[truncated: 19,605 more chars]
