# Supplementary material for: Heterocyclic 1,3-diazepine-based thio­nes and selones as versatile halogen-bond acceptors
Source: Acta Crystallogr B Struct Sci Cryst Eng Mater. 2022 Aug 31;78(Pt 5):745–55. doi: 10.1107/S2052520622008150 (PMC9533313; doi:10.1107/S2052520622008150)
Supplement: Supplementary file 5 [file b-78-00745-SDiazMesSe_MeCNsup5.hkl]

data_SDiazMesSe_MeCN                                                            
_shelx_title ' d8-5285_a.res in P2(1)/c'                                        
_shelx_refln_list_code          4                                               
_shelx_F_calc_maximum      156.73                                               
_exptl_crystal_F_000       952.00                                               
_reflns_d_resolution_high  0.7696                                               
                                                                                
loop_                                                                           
 _space_group_symop_operation_xyz                                               
 'x, y, z'                                                                      
 '-x, y+1/2, -z+1/2'                                                            
 '-x, -y, -z'                                                                   
 'x, -y-1/2, z-1/2'                                                             
                                                                                
_cell_length_a    13.1365                                                       
_cell_length_b    13.3024                                                       
_cell_length_c    14.2478                                                       
_cell_angle_alpha  90.000                                                       
_cell_angle_beta  113.156                                                       
_cell_angle_gamma  90.000                                                       
                                                                                
_shelx_F_squared_multiplier     1.000                                           
                                                                                
loop_                                                                           
 _refln_index_h                                                                 
 _refln_index_k                                                                 
 _refln_index_l                                                                 
 _refln_F_squared_calc                                                          
 _refln_F_squared_meas                                                          
 _refln_F_squared_sigma                                                         
 _refln_observed_status                                                         
   2   0   0        121.77        142.39         7.02 o                         
   3   0   0       9754.64       9934.55       168.47 o                         
   4   0   0       2435.85       2496.87        42.85 o                         
   5   0   0       1096.08       1119.32        37.75 o                         
   6   0   0       7106.04       7366.49       117.50 o                         
   7   0   0        526.36        568.91        17.16 o                         
   8   0   0      10622.58      10806.62       173.44 o                         
   9   0   0       2789.01       2825.64        54.72 o                         
  10   0   0       1632.95       1635.44        37.81 o                         
  11   0   0       3514.13       3611.83       124.50 o                         
  12   0   0        268.35        265.21        15.37 o                         
  13   0   0        194.97        204.71        13.92 o                         
  14   0   0        192.42        201.74        15.65 o                         
  15   0   0        892.32        850.52        29.99 o                         
   1   1   0       4264.90       4016.86       155.69 o                         
   2   1   0        121.67        116.30         3.38 o                         
   3   1   0       2555.25       2524.59        29.50 o                         
   4   1   0      21050.97      20758.11       219.60 o                         
   5   1   0      12074.29      12253.91       134.63 o                         
   6   1   0       6057.78       6073.77        69.65 o                         
   7   1   0       1661.55       1721.51        28.63 o                         
   8   1   0        616.81        594.01        13.05 o                         
   9   1   0        282.58        262.34         9.14 o                         
  10   1   0         12.66         11.86         3.98 o                         
  11   1   0        633.97        663.06        18.33 o                         
  12   1   0       1065.50       1148.81        23.96 o                         
  13   1   0       1370.46       1379.07        26.59 o                         
  14   1   0       1552.73       1514.60        27.99 o                         
  15   1   0       2096.19       2105.90        44.18 o                         
   1   2   0       5064.81       4969.90        73.40 o                         
   2   2   0        292.21        293.64         6.41 o                         
   3   2   0       2189.79       2226.91        30.20 o                         
   4   2   0         67.57         61.65         2.96 o                         
   5   2   0         77.50        100.43         4.20 o                         
   6   2   0       1534.94       1542.29        23.42 o                         
   7   2   0        141.94        143.30         6.02 o                         
   8   2   0       1084.64       1098.17        18.59 o                         
   9   2   0        525.64        522.12        11.86 o                         
  10   2   0         28.76         27.93         3.84 o                         
  11   2   0          3.58         -1.91         3.33 o                         
  12   2   0          2.57          1.97         3.69 o                         
  13   2   0         15.34         -0.44         5.05 o                         
  14   2   0          1.53          1.24         6.58 o                         
  15   2   0          2.95         -8.04         8.04 o                         
   1   3   0        236.55        259.69         5.49 o                         
   2   3   0        941.02        998.28        14.34 o                         
   3   3   0       1587.91       1673.53        22.79 o                         
   4   3   0       7472.25       7404.17        86.93 o                         
   5   3   0       1098.57       1016.16        17.28 o                         
   6   3   0        185.31        288.43         8.85 o                         
   7   3   0        136.18        107.55         6.31 o                         
   8   3   0        894.71        863.19        19.71 o                         
   9   3   0          1.17          9.51         3.76 o                         
  10   3   0       1232.52       1252.70        25.12 o                         
  11   3   0       3304.99       3271.13        50.91 o                         
  12   3   0         53.66         65.31         8.92 o                         
  13   3   0        650.27        676.90        19.23 o                         
  14   3   0        241.98        228.19        17.57 o                         
  15   3   0        323.03        291.46        19.40 o                         
   1   4   0       2875.13       2670.96        28.84 o                         
   2   4   0       9698.63       9654.50       104.46 o                         
   3   4   0       1343.04       1302.94        19.07 o                         
   4   4   0        906.76       1020.84        16.59 o                         
   5   4   0        296.14        346.75         9.79 o                         
   6   4   0        984.02        955.54        17.67 o                         
   7   4   0       1891.74       1894.52        29.74 o                         
   8   4   0       4076.00       4135.96        56.20 o                         
   9   4   0       1472.25       1599.20        28.38 o                         
  10   4   0       4649.42       4699.46        65.03 o                         
  11   4   0       1817.00       1815.76        41.29 o                         
  12   4   0        225.06        237.83        12.59 o                         
  13   4   0        136.62        141.60        10.43 o                         
  14   4   0        405.81        422.22        27.87 o                         
  15   4   0        783.81        881.30        37.82 o                         
   1   5   0       5130.88       5300.32        54.61 o                         
   2   5   0       5651.99       5657.11        81.29 o                         
   3   5   0       4586.84       4310.91        59.62 o                         
   4   5   0      12122.88      11432.04       157.62 o                         
   5   5   0      10322.46      11003.02       159.34 o                         
   6   5   0       4673.30       4508.30        61.70 o                         
   7   5   0       2701.24       2734.90        40.00 o                         
   8   5   0        277.04        259.37        10.17 o                         
   9   5   0        572.44        561.31        15.36 o                         
  10   5   0       5244.54       5228.34        71.28 o                         
  11   5   0       4246.86       4154.44        83.06 o                         
  12   5   0        589.88        584.35        20.39 o                         
  13   5   0       2327.11       2417.85        40.71 o                         
  14   5   0       1371.67       1389.31        38.33 o                         
  15   5   0       1288.66       1299.61        35.15 o                         
   0   6   0        193.58        477.72        20.06 o                         
   1   6   0       2762.93       2642.93        28.91 o                         
   2   6   0       5729.18       5904.18        76.43 o                         
   3   6   0        670.74        650.47        15.75 o                         
   4   6   0         95.23        106.88         4.85 o                         
   5   6   0         12.26         10.45         2.44 o                         
   6   6   0        212.57        188.50         7.69 o                         
   7   6   0        506.66        438.71        11.99 o                         
   8   6   0       2481.85       2439.77        37.56 o                         
   9   6   0       1255.30       1303.39        26.23 o                         
  10   6   0       1614.19       1751.98        33.19 o                         
  11   6   0        280.78        265.49        15.69 o                         
  12   6   0        244.45        244.41        16.54 o                         
  13   6   0          4.49         -4.14         5.67 o                         
  14   6   0        182.98        175.22        18.55 o                         
   1   7   0       1483.29       1715.55        21.99 o                         
   2   7   0        617.59        641.49        12.92 o                         
   3   7   0        105.78        122.74         6.03 o                         
   4   7   0          0.66          2.97         2.41 o                         
   5   7   0         21.04         29.28         3.41 o                         
   6   7   0          5.60          7.81         2.73 o                         
   7   7   0        240.78        245.83         9.14 o                         
   8   7   0          7.18         13.95         3.90 o                         
   9   7   0        168.97        138.84         8.79 o                         
  10   7   0        496.20        465.93        16.41 o                         
  11   7   0          4.26         -6.75         6.75 o                         
  12   7   0        131.94        130.34        11.25 o                         
  13   7   0         68.70         64.02         7.33 o                         
  14   7   0          0.34        -10.19        10.19 o                         
   0   8   0      10650.24      11171.49       174.75 o                         
   1   8   0       2159.98       2053.36        29.49 o                         
   2   8   0        390.29        405.53        11.93 o                         
   3   8   0        492.31        531.41        11.81 o                         
   4   8   0        297.07        318.16         8.96 o                         
   5   8   0        197.83        190.75         7.32 o                         
   6   8   0        571.15        630.87        18.91 o                         
   7   8   0       2418.09       2507.74        36.47 o                         
   8   8   0       1050.20       1070.29        19.10 o                         
   9   8   0        213.30        211.27         8.42 o                         
  10   8   0        710.00        682.81        17.68 o                         
  11   8   0         92.78        102.91        10.33 o                         
  12   8   0         24.96         28.60         5.94 o                         
  13   8   0         35.73         27.22         6.97 o                         
   1   9   0         27.73         19.09         3.39 o                         
   2   9   0       1818.89       1856.90        28.33 o                         
   3   9   0       4013.28       3916.43        53.02 o                         
   4   9   0       2710.03       2714.78        37.10 o                         
   5   9   0       3180.46       3152.45        42.64 o                         
   6   9   0       2050.25       2068.91        30.29 o                         
   7   9   0       1858.44       1944.55        40.70 o                         
   8   9   0         85.84         74.39        10.18 o                         
   9   9   0          0.38         -2.84         4.37 o                         
  10   9   0        551.46        557.38        20.00 o                         
  11   9   0        208.76        201.99        13.50 o                         
  12   9   0        953.77        954.12        25.08 o                         
  13   9   0       1317.67       1313.13        44.40 o                         
   0  10   0       8505.52       8525.19       155.08 o                         
   1  10   0       3757.38       3845.79        47.12 o                         
   2  10   0       1649.40       1572.52        26.74 o                         
   3  10   0        498.55        550.33        12.56 o                         
   4  10   0        219.80        231.04         8.84 o                         
   5  10   0        109.73        139.03         8.88 o                         
   6  10   0        904.16        907.05        17.21 o                         
   7  10   0       1284.75       1290.48        28.71 o                         
   8  10   0       2879.90       2926.72        55.67 o                         
   9  10   0        798.71        835.62        29.35 o                         
  10  10   0        511.53        532.78        24.06 o                         
  11  10   0        787.67        822.14        26.65 o                         
  12  10   0        234.77        221.33        13.30 o                         
   1  11   0          2.31          4.41         3.40 o                         
   2  11   0       1029.54       1001.30        19.54 o                         
   3  11   0        691.35        695.59        15.73 o                         
   4  11   0         14.62         22.81         3.96 o                         
   5  11   0        105.38         99.56         6.75 o                         
   6  11   0        952.53        951.07        18.25 o                         
   7  11   0        314.82        314.09        20.79 o                         
   8  11   0         40.58         32.54         6.00 o                         
   9  11   0         65.74         68.16         9.99 o                         
  10  11   0         21.12         14.20         8.77 o                         
  11  11   0          5.43          6.91        14.36 o                         
  12  11   0        939.66        988.63        37.99 o                         
   0  12   0         12.85         41.12         8.20 o                         
   1  12   0         76.99         74.80         6.99 o                         
   2  12   0         24.85         21.36         5.00 o                         
   3  12   0        313.65        309.59        12.38 o                         
   4  12   0        178.64        206.40         9.19 o                         
   5  12   0         23.27         26.79         4.37 o                         
   6  12   0        528.91        520.07        15.60 o                         
   7  12   0         55.74         32.73         8.33 o                         
   8  12   0          1.93         -0.24         5.08 o                         
   9  12   0         46.11         58.51        10.96 o                         
  10  12   0        327.56        286.49        29.90 o                         
  11  12   0          0.05         -9.73         9.73 o                         
   1  13   0        620.63        627.57        28.81 o                         
   2  13   0        124.88        135.47        11.22 o                         
   3  13   0        797.82        831.01        22.23 o                         
   4  13   0       3214.89       3202.35        58.97 o                         
   5  13   0       1890.23       1962.40        35.58 o                         
   6  13   0         33.87         28.91         6.91 o                         
   7  13   0        390.20        412.01        22.58 o                         
   8  13   0        162.50        165.16        14.82 o                         
   9  13   0          0.12        -14.07        14.07 o                         
  10  13   0        395.64        398.49        26.49 o                         
   0  14   0       2955.81       2952.67        72.90 o                         
   1  14   0       1137.83       1165.14        28.84 o                         
   2  14   0       1036.34       1056.75        25.64 o                         
   3  14   0        536.27        541.51        16.85 o                         
   4  14   0          9.39          9.26         5.26 o                         
   5  14   0          2.76         -6.42         6.42 o                         
   6  14   0          7.64         -2.46         6.48 o                         
   7  14   0         30.53         28.66        10.64 o                         
   8  14   0       1064.81       1102.44        47.67 o                         
   9  14   0        914.56       1018.64        42.27 o                         
   1  15   0        116.60        115.71        10.46 o                         
   2  15   0        225.86        213.93        15.13 o                         
   3  15   0        844.37        827.72        22.89 o                         
   4  15   0       1861.04       1892.72        36.67 o                         
   5  15   0       2429.63       2391.70        44.40 o                         
   6  15   0        296.97        304.22        28.41 o                         
   7  15   0         39.47         30.84        20.34 o                         
   0  16   0        138.65        114.68        18.77 o                         
   1  16   0         53.11         47.34         9.11 o                         
   2  16   0        259.19        249.35        19.34 o                         
   3  16   0          4.70         -3.26         8.67 o                         
   4  16   0         26.11         27.99        10.70 o                         
   5  16   0         31.11         12.66        10.83 o                         
   1  17   0          0.23         -9.02         9.02 o                         
   2  17   0         30.38          6.25         9.27 o                         
 -16   1   1        512.48        498.35        40.32 o                         
 -15   1   1        186.87        167.12        11.94 o                         
 -14   1   1        249.84        243.65        17.33 o                         
 -13   1   1         37.20         26.40         5.58 o                         
 -12   1   1        204.30        214.45        11.12 o                         
 -11   1   1        698.24        674.86        17.03 o                         
 -10   1   1        216.77        198.83         9.02 o                         
  -9   1   1        481.45        456.41        13.05 o                         
  -8   1   1       3672.34       3706.56        47.27 o                         
  -7   1   1       7021.95       7151.61        82.12 o                         
  -6   1   1        993.31        984.15        20.15 o                         
  -5   1   1         36.28         29.11         3.12 o                         
  -4   1   1       3516.30       3543.60        46.88 o                         
  -3   1   1       1014.44       1048.15        20.58 o                         
  -2   1   1       1670.65       1668.28        25.12 o                         
  -1   1   1       1652.09       1574.54       131.04 o                         
   0   1   1       6447.44       6213.19       197.36 o                         
   1   1   1        342.94        325.36         5.69 o                         
   2   1   1       3054.46       3115.53        31.99 o                         
   3   1   1       2334.66       2298.96        23.85 o                         
   4   1   1        464.85        396.86         6.98 o                         
   5   1   1        136.50        185.94         5.50 o                         
   6   1   1         15.63          9.00         2.28 o                         
   7   1   1        205.57        173.07         6.50 o                         
   8   1   1       3493.69       3542.61        43.21 o                         
   9   1   1        645.24        650.82        13.62 o                         
  10   1   1       3526.02       3440.19        48.89 o                         
  11   1   1       1414.53       1470.73        25.11 o                         
  12   1   1       1045.82       1124.13        21.70 o                         
  13   1   1        213.44        198.48        10.55 o                         
  14   1   1         21.93          7.64         6.59 o                         
  15   1   1         15.50        -12.28        12.37 o                         
 -15   2   1         82.32         44.16         9.42 o                         
 -14   2   1        336.50        335.68        24.46 o                         
 -13   2   1       1965.04       1950.45        32.66 o                         
 -12   2   1       2057.83       2067.97        32.81 o                         
 -11   2   1       1836.01       1854.44        31.10 o                         
 -10   2   1         32.48         29.02         4.40 o                         
  -9   2   1       1160.00       1143.19        20.21 o                         
  -8   2   1        974.42        935.73        17.03 o                         
  -7   2   1         48.85         42.97         3.85 o                         
  -6   2   1       1254.16       1096.61        17.30 o                         
  -5   2   1       5712.08       5477.93        70.57 o                         
  -4   2   1       5715.30       5496.39        69.20 o                         
  -2   2   1       2079.67       2038.49        26.95 o                         
  -1   2   1      11165.30      10786.76       148.64 o                         
   0   2   1        276.04        321.96         7.11 o                         
   1   2   1        525.11        554.62        12.35 o                         
   2   2   1       1505.34       1481.68        21.98 o                         
   3   2   1       3452.22       3464.48        37.97 o                         
   4   2   1       7014.87       7127.76        91.42 o                         
   5   2   1       7729.54       7859.05        93.02 o                         
   6   2   1       5120.45       4817.72        62.33 o                         
   7   2   1       6671.64       6692.24        73.38 o                         
   8   2   1       4892.86       4878.95        56.17 o                         
   9   2   1         20.69         27.70         2.99 o                         
  10   2   1        420.58        423.38        13.07 o                         
  11   2   1        229.56        280.21        12.78 o                         
  12   2   1       1092.39       1121.31        24.38 o                         
  13   2   1       1470.66       1485.15        28.88 o                         
  14   2   1       1952.56       1994.56        42.97 o                         
  15   2   1        595.84        624.95        23.23 o                         
 -15   3   1        683.62        662.52        35.90 o                         
 -14   3   1        772.26        770.05        29.00 o                         
 -13   3   1        324.34        326.72        15.00 o                         
 -12   3   1        207.06        215.83        13.07 o                         
 -11   3   1        155.94        169.26         8.46 o                         
 -10   3   1       1554.03       1577.30        25.62 o                         
  -9   3   1       4068.11       3814.56        48.76 o                         
  -8   3   1       5962.09       6070.70        71.70 o                         
  -7   3   1       7893.09       7569.59        91.59 o                         
  -6   3   1       2423.68       2262.20        29.67 o                         
  -5   3   1         25.65         43.29         3.17 o                         
  -4   3   1       1726.09       1765.42        25.73 o                         
  -3   3   1        228.93        287.73         7.73 o                         
  -2   3   1         22.67         15.87         1.85 o                         
  -1   3   1       5395.71       5266.80        84.53 o                         
   0   3   1       2519.09       2618.23        28.79 o                         
   1   3   1       1091.63       1004.74        13.05 o                         
   2   3   1      24565.05      24011.40       607.66 o                         
   3   3   1       4966.98       5032.53        60.37 o                         
   4   3   1        272.09        212.71         5.44 o                         
   5   3   1        480.88        642.69        12.68 o                         
   6   3   1        140.00        170.03         7.08 o                         
   7   3   1       1562.51       1612.28        26.31 o                         
   8   3   1       3147.48       3185.25        45.43 o                         
   9   3   1       1477.82       1554.41        27.79 o                         
  10   3   1       6973.93       6732.98        82.55 o                         
  11   3   1       3297.40       3362.61        54.82 o                         
  12   3   1       2191.98       2203.94        37.11 o                         
  13   3   1        858.26        848.87        21.31 o                         
  14   3   1        142.28        122.72        18.77 o                         
  15   3   1         26.09          2.24        17.24 o                         
 -15   4   1          1.46         -3.68         8.72 o                         
 -14   4   1          5.27         -8.58         8.58 o                         
 -13   4   1       1249.77       1222.09        29.71 o                         
 -12   4   1        508.24        479.74        19.30 o                         
 -11   4   1        121.31         83.84         8.37 o                         
 -10   4   1        616.69        593.14        16.57 o                         
  -9   4   1         81.24         89.09         7.26 o                         
  -8   4   1          6.00          6.82         4.24 o                         
  -7   4   1          0.72          0.82         3.15 o                         
  -6   4   1        113.23        174.46         7.61 o                         
  -5   4   1        187.60        132.18         6.28 o                         
  -4   4   1       1516.76       1520.22        25.81 o                         
  -3   4   1        438.35        388.76         9.47 o                         
  -2   4   1      11059.28      10748.81       161.66 o                         
  -1   4   1       1349.05       1340.78        19.65 o                         
   0   4   1       3845.26       3965.15        43.05 o                         
   1   4   1        384.40        416.01         7.43 o                         
   2   4   1        633.28        652.79        10.57 o                         
   3   4   1        785.16        738.07        11.51 o                         
   4   4   1       3510.78       3435.72        43.56 o                         
   5   4   1       4972.81       5239.41        64.95 o                         
   6   4   1       2274.57       2263.10        36.12 o                         
   7   4   1        526.15        587.76        13.87 o                         
   8   4   1        274.20        297.52        10.79 o                         
   9   4   1          2.51         -2.77         3.55 o                         
  10   4   1        489.48        561.13        16.15 o                         
  11   4   1        113.47         73.30         8.04 o                         
  12   4   1        116.68         91.76         7.78 o                         
  13   4   1        560.41        594.59        19.43 o                         
  14   4   1        274.08        260.30        21.47 o                         
 -15   5   1         17.59         -3.23         9.21 o                         
 -14   5   1         37.49         38.45        10.18 o                         
 -13   5   1         31.36         16.72         6.44 o                         
 -12   5   1         19.66          9.04         5.44 o                         
 -11   5   1        623.94        644.51        20.13 o                         
 -10   5   1         16.89          7.81         4.68 o                         
  -9   5   1         30.94         22.37         4.57 o                         
  -8   5   1        504.73        524.37        14.22 o                         
  -7   5   1        872.78        825.17        17.30 o                         
  -6   5   1         52.21         31.86         3.85 o                         
  -5   5   1        850.35        994.73        17.82 o                         
  -4   5   1        926.56       1120.87        18.60 o                         
  -3   5   1          7.80          5.98         2.23 o                         
  -2   5   1        306.62        299.81         7.30 o                         
  -1   5   1          7.56          6.38         1.79 o                         
   0   5   1        794.00        889.57        13.59 o                         
   1   5   1         91.84         72.99         3.35 o                         
   2   5   1        139.59        153.90         5.50 o                         
   3   5   1        531.30        549.95        10.00 o                         
   4   5   1        107.20        140.99         3.96 o                         
   5   5   1        155.62        173.25         5.88 o                         
   6   5   1          6.24         12.33         2.66 o                         
   7   5   1        484.71        495.89        12.77 o                         
   8   5   1        315.73        325.15        10.95 o                         
   9   5   1        230.40        240.70        13.98 o                         
  10   5   1        317.71        316.62        12.41 o                         
  11   5   1          3.60         -2.20         4.77 o                         
  12   5   1          1.04         -3.30         5.67 o                         
  13   5   1          0.21         -2.23         5.83 o                         
  14   5   1         56.76         41.79         9.93 o                         
 -15   6   1          8.87         -9.11        13.05 o                         
 -14   6   1        709.38        672.94        26.57 o                         
 -13   6   1        908.63        869.31        24.72 o                         
 -12   6   1        465.94        553.02        19.92 o                         
 -11   6   1       2777.48       2917.33        57.79 o                         
 -10   6   1        290.43        315.47        13.27 o                         
  -9   6   1        382.02        375.83        12.97 o                         
  -8   6   1         35.98         34.09         4.83 o                         
  -7   6   1        537.41        615.91        14.88 o                         
  -6   6   1       3465.35       3670.88        49.85 o                         
  -5   6   1       4986.64       4969.21        63.30 o                         
  -4   6   1       1947.21       1844.48        26.14 o                         
  -3   6   1      10035.58       9996.53       110.60 o                         
  -2   6   1       2061.03       1894.55        27.00 o                         
  -1   6   1       2905.57       3059.05        37.63 o                         
   0   6   1       3497.20       3456.15        41.72 o                         
   1   6   1       1166.85       1248.73        16.89 o                         
   2   6   1        419.80        483.58         9.90 o                         
   3   6   1       2580.99       2688.42        33.49 o                         
   4   6   1        378.37        356.54         7.17 o                         
   5   6   1        212.73        154.52         6.64 o                         
   6   6   1       3273.07       3235.79        41.20 o                         
   7   6   1       2613.27       2671.13        38.68 o                         
   8   6   1        108.53         99.74         7.75 o                         
   9   6   1       1077.55       1114.84        23.23 o                         
  10   6   1        314.23        371.54        14.23 o                         
  11   6   1        508.36        512.22        17.20 o                         
  12   6   1        695.65        722.25        19.09 o                         
  13   6   1        123.83        145.11        10.28 o                         
  14   6   1        885.73        893.06        48.27 o                         
 -14   7   1        555.92        542.40        36.93 o                         
 -13   7   1        299.05        325.67        16.10 o                         
 -12   7   1         37.59         21.31         6.16 o                         
 -11   7   1        104.91        120.63        14.71 o                         
 -10   7   1       3756.96       3695.73        63.12 o                         
  -9   7   1       3300.10       3187.87        47.98 o                         
  -8   7   1       7687.04       7674.97        96.97 o                         
  -7   7   1       4121.38       3997.35        54.98 o                         
  -6   7   1       3024.33       2923.57        44.25 o                         
  -5   7   1       5161.29       4976.54        62.86 o                         
  -4   7   1       1657.16       1667.41        24.65 o                         
  -3   7   1        347.61        347.65         9.03 o                         
  -2   7   1        173.43        173.61         6.56 o                         
  -1   7   1       2045.90       2064.91        28.12 o                         
   0   7   1       2950.73       2819.74        34.20 o                         
   1   7   1       5840.27       5575.48        58.82 o                         
   2   7   1       9971.83       9945.41       105.29 o                         
   3   7   1       4117.73       4163.68        50.06 o                         
   4   7   1       2686.76       2707.76        37.02 o                         
   5   7   1        294.45        309.86        11.85 o                         
   6   7   1        448.76        426.53        12.06 o                         
   7   7   1       4926.14       4980.70        70.48 o                         
   8   7   1        761.18        793.96        20.33 o                         
   9   7   1        219.27        229.89        12.06 o                         
  10   7   1       5293.38       5322.81        80.81 o                         
  11   7   1       2187.19       2221.54        38.30 o                         
  12   7   1        833.07        868.39        20.35 o                         
  13   7   1        458.58        425.66        14.52 o                         
 -14   8   1        834.05        848.98        36.01 o                         
 -13   8   1       1627.01       1666.01        37.32 o                         
 -12   8   1        908.24        937.22        24.28 o                         
 -11   8   1       1666.73       1666.47        41.87 o                         
 -10   8   1        967.58        976.27        28.08 o                         
  -9   8   1        943.67        896.31        25.64 o                         
  -8   8   1        218.34        233.93         9.30 o                         
  -7   8   1        393.70        375.52        11.14 o                         
  -6   8   1        725.57        811.61        16.31 o                         
  -5   8   1       4546.39       4695.31        58.22 o                         
  -4   8   1       5972.34       5918.02        70.47 o                         
  -3   8   1       3128.60       3042.96        39.80 o                         
  -2   8   1       6380.07       6542.65        75.96 o                         
  -1   8   1       3280.91       3197.02        42.88 o                         
   0   8   1       7085.69       7534.59        82.27 o                         
   1   8   1          5.38          6.72         2.59 o                         
   2   8   1        824.02        790.64        13.26 o                         
   3   8   1        120.33        125.50         5.85 o                         
   4   8   1        576.64        490.03        10.25 o                         
   5   8   1       1514.91       1480.45        26.70 o                         
   6   8   1       4065.61       4105.54        59.56 o                         
   7   8   1       2601.51       2776.14        44.88 o                         
   8   8   1        302.06        297.58        15.16 o                         
   9   8   1       1024.77       1073.07        26.81 o                         
  10   8   1         66.99         56.96         7.69 o                         
  11   8   1          4.84          7.77         7.15 o                         
  12   8   1        867.34        890.50        22.56 o                         
  13   8   1        372.39        383.74        20.33 o                         
 -13   9   1         25.34          8.92         5.74 o                         
 -12   9   1        124.74        131.19        11.25 o                         
 -11   9   1         80.44         70.87         8.47 o                         
 -10   9   1        545.92        518.77        15.81 o                         
  -9   9   1        696.07        686.11        17.21 o                         
  -8   9   1        963.74        968.65        19.92 o                         
  -7   9   1        217.73        240.06        10.34 o                         
  -6   9   1       1903.38       1872.49        28.94 o                         
  -5   9   1       1416.96       1374.37        23.00 o                         
  -4   9   1         66.85         66.17         5.15 o                         
  -3   9   1        364.01        372.64        10.81 o                         
  -2   9   1        262.43        265.61         8.72 o                         
  -1   9   1        128.87        160.54         8.75 o                         
   0   9   1        159.17         90.07         6.23 o                         
   1   9   1        228.97        214.23         8.66 o                         
   2   9   1        494.41        481.23        12.66 o                         
   3   9   1        262.82        229.82         8.05 o                         
   4   9   1       1157.44       1195.07        19.52 o                         
   5   9   1       1304.92       1299.11        25.20 o                         
   6   9   1        699.59        695.43        17.28 o                         
   7   9   1          3.51          3.69         3.54 o                         
   8   9   1         12.22         19.03         4.09 o                         
   9   9   1         44.62         50.80        13.30 o                         
  10   9   1        314.13        301.85        17.22 o                         
  11   9   1        267.36        288.04        21.06 o                         
  12   9   1         32.11         19.61        10.76 o                         
  13   9   1         34.81         -2.47        14.52 o                         
 -13  10   1        133.93        116.20        12.35 o                         
 -12  10   1          4.47         -2.13         7.70 o                         
 -11  10   1         59.17         36.75         8.01 o                         
 -10  10   1         36.04         25.66         5.60 o                         
  -9  10   1         61.75         52.43         6.00 o                         
  -8  10   1         73.50         66.34         6.20 o                         
  -7  10   1         26.62         30.25         4.64 o                         
  -6  10   1        194.36        183.39         9.07 o                         
  -5  10   1          1.91          4.66         3.50 o                         
  -4  10   1         28.37         22.40         4.22 o                         
  -3  10   1       1131.58       1092.92        19.05 o                         
  -2  10   1         70.63         59.50         5.21 o                         
  -1  10   1          7.81          7.47         3.73 o                         
   0  10   1         17.24         14.28         3.31 o                         
   1  10   1        147.76        186.91         8.01 o                         
   2  10   1         26.50         35.43         4.51 o                         
   3  10   1        818.46        836.38        18.00 o                         
   4  10   1         20.88         26.79         3.65 o                         
   5  10   1        719.88        730.80        18.27 o                         
   6  10   1        429.30        458.22        14.84 o                         
   7  10   1        279.37        343.04        19.43 o                         
   8  10   1          3.04          3.99         6.35 o                         
   9  10   1          0.68         -2.13         6.26 o                         
  10  10   1         51.63         23.62        11.86 o                         
  11  10   1         61.83         81.95        29.70 o                         
  12  10   1         39.68         38.17        13.37 o                         
 -12  11   1         82.48         69.17         9.61 o                         
 -11  11   1         42.98         34.07        11.27 o                         
 -10  11   1        326.01        348.84        16.88 o                         
  -9  11   1        463.92        474.33        20.12 o                         
  -8  11   1       1703.31       1708.78        42.16 o                         
  -7  11   1        894.52        871.77        20.88 o                         
  -6  11   1        371.25        362.65        11.83 o                         
  -5  11   1       1452.23       1492.71        25.80 o                         
  -4  11   1        864.13        803.64        16.53 o                         
  -3  11   1        227.54        202.04         8.80 o                         
  -2  11   1         15.41         15.98         4.01 o                         
  -1  11   1        413.27        418.64        12.84 o                         
   0  11   1       1493.73       1500.98        24.05 o                         
   1  11   1       3079.65       3058.55        42.35 o                         
   2  11   1       2872.45       2992.53        43.68 o                         
   3  11   1       1344.34       1373.66        24.63 o                         
   4  11   1        693.43        759.31        15.93 o                         
   5  11   1        586.65        577.37        19.66 o                         
   6  11   1        176.95        186.58        14.54 o                         
   7  11   1        844.24        825.45        29.05 o                         
   8  11   1        562.62        556.02        22.32 o                         
   9  11   1       1506.97       1480.88        39.26 o                         
  10  11   1       1007.49       1022.79        35.88 o                         
  11  11   1        682.99        611.24        29.76 o                         
 -11  12   1        381.43        364.53        17.58 o                         
 -10  12   1        483.81        531.14        21.26 o                         
  -9  12   1        391.66        389.84        19.35 o                         
  -8  12   1         19.73         15.32         5.05 o                         
  -7  12   1        180.61        190.84        11.76 o                         
  -6  12   1        412.18        447.65        17.03 o                         
  -5  12   1       1143.29       1192.56        24.78 o                         
  -4  12   1       1901.02       1842.39        30.54 o                         
  -3  12   1       4604.35       4457.48        61.56 o                         
  -2  12   1       2521.71       2602.70        45.07 o                         
  -1  12   1       1680.22       1714.75        34.77 o                         
   0  12   1        527.43        558.55        15.19 o                         
   1  12   1          7.89          3.05         4.11 o                         
   2  12   1        345.54        341.91        12.24 o                         
   3  12   1        286.14        279.42        11.16 o                         
   4  12   1        137.93        144.10         7.72 o                         
   5  12   1       4335.27       4515.80        69.85 o                         
   6  12   1       2525.83       2685.97        55.96 o                         
   7  12   1       1584.23       1610.07        38.21 o                         
   8  12   1       1266.46       1308.50        37.69 o                         
   9  12   1         32.76         20.88         9.46 o                         
  10  12   1         10.76         -1.34         9.82 o                         
 -10  13   1         48.80         25.45        15.70 o                         
  -9  13   1       1206.29       1264.90        45.04 o                         
  -8  13   1        440.46        423.03        22.00 o                         
  -7  13   1        466.91        487.47        15.56 o                         
  -6  13   1       1075.63       1113.00        22.40 o                         
  -5  13   1        347.91        325.14        12.19 o                         
  -4  13   1        385.00        390.13        17.58 o                         
  -3  13   1         10.66          3.99         5.40 o                         
  -2  13   1        102.75         82.21         8.70 o                         
  -1  13   1        372.40        384.40        16.02 o                         
   0  13   1        961.94        948.74        23.59 o                         
   1  13   1        924.60        926.03        22.94 o                         
   2  13   1       2940.32       2944.82        55.92 o                         
   3  13   1        785.70        788.27        20.83 o                         
   4  13   1        420.76        412.71        14.94 o                         
   5  13   1          2.50         -1.33         5.06 o                         
   6  13   1        320.61        335.74        16.61 o                         
   7  13   1         68.42         76.85        10.92 o                         
   8  13   1        270.09        298.17        20.63 o                         
   9  13   1        703.82        717.49        57.88 o                         
  -9  14   1          0.70        -15.82        15.82 o                         
  -8  14   1         32.62          4.63         7.69 o                         
  -7  14   1        179.76        179.87        10.76 o                         
  -6  14   1         39.04         35.44         6.64 o                         
  -5  14   1         16.91         11.98         5.11 o                         
  -4  14   1         57.49         43.13         6.27 o                         
  -3  14   1         92.32         56.20         7.14 o                         
  -2  14   1        384.72        390.03        16.04 o                         
  -1  14   1        242.34        246.89        17.32 o                         
   0  14   1          0.72         -2.06         6.06 o                         
   1  14   1        109.34         73.57         7.89 o                         
   2  14   1         30.53         21.86         5.77 o                         
   3  14   1         79.15         59.10         7.55 o                         
   4  14   1        112.73        117.30         8.53 o                         
   5  14   1        629.69        585.85        22.47 o                         
   6  14   1         83.66         41.05        15.61 o                         
   7  14   1        102.74         86.67        12.54 o                         
   8  14   1        224.74        216.51        21.56 o                         
  -8  15   1        742.27        738.26        31.05 o                         
  -7  15   1         97.73         58.91        10.56 o                         
  -6  15   1         57.24         52.96        11.89 o                         
  -5  15   1        732.30        727.79        27.75 o                         
  -4  15   1         90.22         71.81         9.07 o                         
  -3  15   1        138.27        108.20        10.55 o                         
  -2  15   1         12.81         18.30         7.13 o                         
  -1  15   1          5.67          7.45         6.67 o                         
   0  15   1        165.07        150.01        11.60 o                         
   1  15   1        253.57        270.16        15.31 o                         
   2  15   1         26.93         22.51         6.82 o                         
   3  15   1        240.21        241.79        13.12 o                         
   4  15   1         94.08         93.69         8.25 o                         
   5  15   1         64.99         39.56        11.82 o                         
   6  15   1        175.13        161.14        27.76 o                         
   7  15   1        257.57        263.34        27.10 o                         
  -6  16   1        593.23        468.64        24.02 o                         
  -5  16   1       1407.16       1465.46        41.46 o                         
  -4  16   1        159.25        133.15        12.96 o                         
  -3  16   1        916.93        923.90        30.05 o                         
  -2  16   1        495.19        498.02        22.42 o                         
  -1  16   1        458.33        467.73        34.53 o                         
   0  16   1          5.26          2.44        10.07 o                         
   1  16   1          2.60          6.75         8.91 o                         
   2  16   1         18.32         34.22         8.40 o                         
   3  16   1         99.52         60.91        10.82 o                         
   4  16   1         11.43          0.29         7.14 o                         
   5  16   1        243.33        220.61        28.53 o                         
  -3  17   1         10.70        -10.91        10.91 o                         
  -2  17   1          2.67         -1.54        10.89 o                         
  -1  17   1        244.22        248.78        22.11 o                         
   0  17   1        572.91        626.86        31.84 o                         
   1  17   1        545.07        572.20        29.91 o                         
   2  17   1        985.44       1023.92        43.23 o                         
 -16   0   2       1358.64       1368.05        43.15 o                         
 -15   0   2       1229.42       1238.09        40.34 o                         
 -14   0   2       2794.79       2844.44        68.42 o                         
 -13   0   2       1377.31       1407.06        59.25 o                         
 -12   0   2        359.71        363.00        20.25 o                         
 -11   0   2        532.06        500.07        20.28 o                         
 -10   0   2       1676.02       1624.46        38.11 o                         
  -9   0   2         20.63         30.37         6.33 o                         
  -8   0   2       5222.60       5064.64        98.30 o                         
  -7   0   2       5378.66       5069.29       141.83 o                         
  -6   0   2       6331.69       5948.56       161.19 o                         
  -5   0   2       5540.27       5367.57       114.99 o                         
  -3   0   2       9148.42       9234.82       165.05 o                         
   0   0   2         65.09         67.47         4.46 o                         
   1   0   2       3088.56       3040.63        58.63 o                         
   2   0   2      11234.50      11267.51       143.30 o                         
   3   0   2       8103.76       7730.29       100.38 o                         
   4   0   2      21841.47      21849.02       276.40 o                         
   5   0   2       9629.33       9675.81       127.03 o                         
   6   0   2       2175.28       2206.97        35.30 o                         
   7   0   2         18.73         20.74         4.45 o                         
   8   0   2       4504.88       4717.96        74.72 o                         
   9   0   2        455.60        370.47        14.94 o                         
  10   0   2        819.23        843.04        25.85 o                         
  11   0   2       1207.08       1304.19        33.45 o                         
  12   0   2       1284.14       1277.08        37.97 o                         
  13   0   2       1906.47       1948.70        43.18 o                         
  14   0   2         15.83        -13.69        13.69 o                         
 -16   1   2        150.12        134.88        13.21 o                         
 -15   1   2         90.39         83.48         8.64 o                         
 -14   1   2         24.16         19.12         5.99 o                         
 -13   1   2        755.66        751.02        19.85 o                         
 -12   1   2       2178.65       2087.79        35.36 o                         
 -11   1   2       5744.37       5613.36        70.92 o                         
 -10   1   2       9667.13       9482.62       110.36 o                         
  -9   1   2       2657.77       2635.65        37.76 o                         
  -8   1   2       1649.55       1577.59        30.32 o                         
  -7   1   2       1443.11       1563.08        26.76 o                         
  -6   1   2       1450.25       1441.76        24.83 o                         
  -5   1   2        532.33        573.29        12.32 o                         
  -4   1   2       4770.97       4724.46        60.54 o                         
  -3   1   2        988.68       1048.68        16.48 o                         
  -2   1   2        772.21        825.89        16.33 o                         
  -1   1   2      13563.79      11921.10       398.95 o                         
   0   1   2       2637.05       2594.89        30.53 o                         
   1   1   2       3172.21       2929.50        28.81 o                         
   2   1   2          9.50          7.50         1.07 o                         
   3   1   2        788.73        840.57        11.70 o                         
   4   1   2       3412.61       3616.66        35.82 o                         
   5   1   2         57.94         18.34         2.18 o                         
   6   1   2         76.28         42.07         2.96 o                         
   7   1   2       8968.57       9127.68        93.68 o                         
   8   1   2       2200.21       2117.10        27.42 o                         
   9   1   2        234.20        215.29         7.64 o                         
  10   1   2        206.55        213.99         8.15 o                         
  11   1   2        173.57        185.73         9.25 o                         
  12   1   2         22.48         22.85         5.66 o                         
  13   1   2         92.89         78.22        10.94 o                         
  14   1   2        437.23        374.02        18.96 o                         
 -16   2   2        522.92        579.70        31.71 o                         
 -15   2   2          2.84         -4.30         6.64 o                         
 -14   2   2        199.73        168.51        15.05 o                         
 -13   2   2        698.74        675.88        18.50 o                         
 -12   2   2        678.67        689.10        17.80 o                         
 -11   2   2        577.64        529.99        15.29 o                         
 -10   2   2        258.77        283.15        10.89 o                         
  -9   2   2         53.34         45.69         4.89 o                         
  -8   2   2          7.33         14.55         3.54 o                         
  -7   2   2         50.53         61.59         5.57 o                         
  -6   2   2         97.70        136.02         6.79 o                         
  -5   2   2       7469.54       7766.85        97.24 o                         
  -4   2   2       1192.89       1171.65        20.38 o                         
  -3   2   2        421.15        479.44        12.55 o                         
  -2   2   2       9148.26       9147.65       109.96 o                         
  -1   2   2       7057.58       6751.44        91.99 o                         
   0   2   2        673.17        650.25        13.33 o                         
   1   2   2        486.81        478.42         8.36 o                         
   2   2   2       6022.16       6115.17        67.68 o                         
   3   2   2         26.63         21.86         1.70 o                         
   4   2   2        896.61        963.21        14.36 o                         
   5   2   2        216.54        210.03         6.59 o                         
   6   2   2        680.20        723.17        12.78 o                         
   7   2   2        137.28        149.43         7.12 o                         
   8   2   2        368.24        399.79        11.53 o                         
   9   2   2         13.93         21.65         4.45 o                         
  10   2   2        257.60        255.60        10.98 o                         
  11   2   2        197.35        195.39        12.65 o                         
  12   2   2         36.57         29.54         5.93 o                         
  13   2   2        112.52        108.13         9.39 o                         
  14   2   2          3.48         -9.79         9.79 o                         
 -16   3   2         20.28         -0.77        12.14 o                         
 -15   3   2        189.09        147.06        15.93 o                         
 -14   3   2        535.17        505.15        20.34 o                         
 -13   3   2        198.64        189.72        12.76 o                         
 -12   3   2         22.44         16.64         4.41 o                         
 -11   3   2        623.03        664.63        15.67 o                         
 -10   3   2        790.01        768.38        18.58 o                         
  -9   3   2        557.64        571.49        13.41 o                         
  -8   3   2        740.51        765.79        15.22 o                         
  -7   3   2        205.44        199.86         9.09 o                         
  -6   3   2        369.64        424.19        12.24 o                         
  -5   3   2        297.78        381.71         9.83 o                         
  -4   3   2        550.45        597.99        13.46 o                         
  -3   3   2      10210.99      10011.12       121.51 o                         
  -2   3   2       1892.35       1846.37        37.60 o                         
  -1   3   2       1894.61       1975.86        28.57 o                         
   0   3   2       1658.16       1735.24        22.54 o                         
   1   3   2       3190.92       3141.40        41.33 o                         
   2   3   2        226.00        244.04         7.59 o                         
   3   3   2          0.39          1.02         1.34 o                         
   4   3   2        576.41        575.97         9.32 o                         
   5   3   2       3082.33       3232.72        36.36 o                         
   6   3   2        100.40        121.28         5.45 o                         
   7   3   2        871.14        900.21        20.72 o                         
   8   3   2        937.04        947.77        22.57 o                         
   9   3   2       2537.75       2572.21        37.71 o                         
  10   3   2        437.63        412.28        13.67 o                         
  11   3   2        438.30        423.98        14.86 o                         
  12   3   2          6.37          2.34         6.29 o                         
  13   3   2         52.22         32.13         7.53 o                         
  14   3   2        153.38        122.33        12.19 o                         
 -15   4   2       1883.67       1866.13        53.27 o                         
 -14   4   2       2086.16       2181.05        47.77 o                         
 -13   4   2         31.95         27.18         7.92 o                         
 -12   4   2       2761.36       2761.50        51.93 o                         
 -11   4   2        246.09        258.96        13.99 o                         
 -10   4   2         11.38         13.66         3.69 o                         
  -9   4   2        614.28        578.86        13.77 o                         
  -8   4   2       3038.05       3045.73        42.74 o                         
  -7   4   2       4693.42       4623.23        63.23 o                         
  -6   4   2      13293.99      13160.74       161.47 o                         
  -5   4   2        464.10        354.57        10.21 o                         
  -4   4   2       5555.13       5709.67       120.94 o                         
  -3   4   2       1771.67       1691.55        28.56 o                         
  -2   4   2        303.18        303.42         8.06 o                         
  -1   4   2       9328.45       9469.59       151.13 o                         
   0   4   2      15656.06      15621.64       162.95 o                         
   1   4   2        486.12        441.31         7.82 o                         
   2   4   2        840.96        754.49        15.24 o                         
   3   4   2       9435.16       8863.68       127.53 o                         
   4   4   2       4103.12       3929.79        53.00 o                         
   5   4   2       3294.06       3177.60        35.66 o                         
   6   4   2       1357.62       1313.98        20.22 o                         
   7   4   2         10.04          9.85         3.03 o                         
   8   4   2         86.71         99.25         7.07 o                         
   9   4   2        805.47        706.26        16.00 o                         
  10   4   2        675.54        678.19        18.40 o                         
  11   4   2        808.42        871.75        21.74 o                         
  12   4   2       1171.99       1214.52        25.06 o                         
  13   4   2        905.82        948.26        33.50 o                         
  14   4   2        302.54        234.02        17.58 o                         
 -15   5   2        125.16         93.47        13.91 o                         
 -14   5   2        304.43        308.28        18.86 o                         
 -13   5   2       1004.09       1056.54        27.73 o                         
 -12   5   2        233.21        254.87        13.81 o                         
 -11   5   2       4269.69       4381.50        78.84 o                         
 -10   5   2       5339.37       5225.19        75.65 o                         
  -9   5   2       2555.71       2665.95        43.75 o                         
  -8   5   2       2012.48       1854.99        32.58 o                         
  -7   5   2       1310.18       1331.50        25.01 o                         
  -6   5   2          1.12          0.34         2.25 o                         
  -5   5   2        258.76        222.72         7.59 o                         
  -4   5   2        242.42        186.52         6.85 o                         
  -3   5   2       7853.98       8089.08       118.29 o                         
  -2   5   2      16698.16      16518.21       186.29 o                         
  -1   5   2       1990.29       1732.24        22.86 o                         
   0   5   2       2519.66       2311.85        27.67 o                         
   1   5   2       1312.53       1250.42        16.04 o                         
   2   5   2        446.25        413.76        12.03 o                         
   3   5   2        128.54        155.07         7.96 o                         
   4   5   2       4396.03       4625.22        90.88 o                         
   5   5   2       1124.55       1057.92        15.80 o                         
   6   5   2       3633.71       3605.77        54.01 o                         
   7   5   2       2833.85       2708.03        36.65 o                         
   8   5   2       3836.12       3856.20        49.82 o                         
   9   5   2       8719.29       8573.17       101.04 o                         
  10   5   2       3120.80       3035.41        43.86 o                         
  11   5   2        643.00        635.48        21.67 o                         
  12   5   2        384.81        390.16        14.90 o                         
  13   5   2        187.19        150.89        11.65 o                         
  14   5   2        584.59        587.34        25.31 o                         
 -15   6   2        816.01        811.41        35.46 o                         
 -14   6   2        557.02        572.88        23.88 o                         
 -13   6   2        311.89        298.86        15.20 o                         
 -12   6   2        595.19        557.95        22.36 o                         
 -11   6   2         21.93         17.72         7.26 o                         
 -10   6   2         59.61         41.83         6.25 o                         
  -9   6   2        416.43        439.81        14.36 o                         
  -8   6   2       1173.65       1122.66        22.43 o                         
  -7   6   2       2144.72       2143.72        36.71 o                         
  -6   6   2       4413.49       4532.03        67.28 o                         
  -5   6   2       3052.63       3034.58        40.98 o                         
  -4   6   2       1074.65        955.28        15.84 o                         
  -3   6   2       1797.35       1806.62        26.35 o                         
  -2   6   2         12.58         19.24         2.85 o                         
  -1   6   2       3126.32       3155.28        41.80 o                         
   0   6   2       7514.12       7703.31        82.16 o                         
   1   6   2       1512.91       1620.48        20.46 o                         
   2   6   2       2539.69       2501.98        32.55 o                         
   3   6   2       3246.68       3217.99        47.84 o                         
   4   6   2       4269.20       4434.55        86.01 o                         
   5   6   2        248.49        220.34         8.34 o                         
   6   6   2        328.53        347.55         9.50 o                         
   7   6   2         33.62         35.21         3.91 o                         
   8   6   2         49.08         36.90         4.43 o                         
   9   6   2       1447.64       1436.20        23.73 o                         
  10   6   2        928.07        906.58        19.18 o                         
  11   6   2        215.12        197.58        15.61 o                         
  12   6   2       1019.87       1034.64        25.91 o                         
  13   6   2        310.16        272.40        12.94 o                         
 -14   7   2         17.84         -5.36         9.44 o                         
 -13   7   2         60.34         53.81         8.35 o                         
 -12   7   2         36.51         31.44         6.60 o                         
 -11   7   2          5.48          6.84         6.85 o                         
 -10   7   2          1.93         -0.77         4.46 o                         
  -9   7   2        574.29        562.98        17.09 o                         
  -8   7   2         40.21         33.83         4.83 o                         
  -7   7   2        314.89        338.78        11.42 o                         
  -6   7   2        412.45        386.08        12.78 o                         
  -5   7   2        650.71        690.78        15.10 o                         
  -4   7   2         58.15         60.54         5.22 o                         
  -3   7   2        706.93        652.93        12.81 o                         
  -2   7   2       2222.02       2315.76        32.43 o                         
  -1   7   2        825.33        939.92        16.16 o                         
   0   7   2        322.54        313.16         8.01 o                         
   1   7   2         60.63         32.95         3.12 o                         
   2   7   2         54.55         37.90         3.28 o                         
   3   7   2        353.53        382.30        20.02 o                         
   4   7   2         91.07         80.63         6.85 o                         
   5   7   2         32.33         27.61         4.38 o                         
   6   7   2       1272.86       1164.97        30.31 o                         
   7   7   2        650.16        639.12        20.06 o                         
   8   7   2        140.27        143.59         7.78 o                         
   9   7   2        650.43        609.73        16.07 o                         
  10   7   2        530.02        523.14        16.52 o                         
  11   7   2         78.32         71.19         8.77 o                         
  12   7   2        164.91        132.05         9.69 o                         
  13   7   2         17.67          8.48         8.69 o                         
 -14   8   2        709.23        669.53        38.28 o                         
 -13   8   2        109.13        101.93        10.34 o                         
 -12   8   2         56.45         63.29         8.29 o                         
 -11   8   2          1.18         -4.55         4.55 o                         
 -10   8   2         55.04         54.68         8.08 o                         
  -9   8   2          6.73          8.95         4.78 o                         
  -8   8   2         10.45          6.09         4.29 o                         
  -7   8   2        315.53        310.06        11.28 o                         
  -6   8   2       1794.48       1865.53        29.99 o                         
  -5   8   2       1032.80        936.02        19.03 o                         
  -4   8   2         97.25         86.23         5.71 o                         
  -3   8   2        507.21        446.64        12.78 o                         
  -2   8   2       1853.47       2005.00        29.90 o                         
  -1   8   2         72.70         76.49         5.78 o                         
   0   8   2        970.72        884.33        16.00 o                         
   1   8   2         73.45         53.63         4.16 o                         
   2   8   2        837.93        829.66        14.17 o                         
   3   8   2       1748.67       1662.26        34.31 o                         
   4   8   2        196.38        164.25         9.76 o                         
   5   8   2       1362.04       1371.35        28.60 o                         
   6   8   2       2605.58       2663.93        46.91 o                         
   7   8   2         62.01         59.35         7.04 o                         
   8   8   2         66.48         76.85        10.02 o                         
   9   8   2         21.31         17.53         7.76 o                         
  10   8   2        327.92        343.93        17.15 o                         
  11   8   2        691.61        681.55        26.34 o                         
  12   8   2         49.85         48.21        16.64 o                         
  13   8   2        429.81        398.62        17.70 o                         
 -14   9   2         30.37         15.33        10.31 o                         
 -13   9   2        470.86        444.41        22.35 o                         
 -12   9   2        658.00        647.37        21.99 o                         
 -11   9   2       4174.37       4117.11        57.97 o                         
 -10   9   2       2132.27       2143.01        40.05 o                         
  -9   9   2        316.37        319.16        15.78 o                         
  -8   9   2       1161.74       1152.77        26.25 o                         
  -7   9   2       1693.99       1623.11        27.16 o                         
  -6   9   2         10.63          2.32         3.50 o                         
  -5   9   2        139.54        138.06         7.51 o                         
  -4   9   2       1613.72       1606.91        27.14 o                         
  -3   9   2        593.54        624.71        14.09 o                         
  -2   9   2       4771.37       4734.88        58.03 o                         
  -1   9   2       7075.17       6994.45        78.34 o                         
   0   9   2       2245.86       2130.12        30.59 o                         
   1   9   2       1215.62       1237.36        19.75 o                         
   2   9   2          6.23          4.02         2.69 o                         
   3   9   2         13.89         14.31         2.85 o                         
   4   9   2       4539.55       4608.26        71.25 o                         
   5   9   2       2114.55       2213.59        46.94 o                         
   6   9   2       1052.97       1057.53        27.20 o                         
   7   9   2       2555.11       2454.35        75.04 o                         
   8   9   2       2330.64       2405.27        54.82 o                         
   9   9   2       1439.74       1450.20        36.94 o                         
  10   9   2        132.74        119.85        14.91 o                         
  11   9   2        115.31        115.62        14.79 o                         
  12   9   2         27.78          6.65        16.10 o                         
 -13  10   2        689.66        687.12        27.34 o                         
 -12  10   2        571.22        589.56        26.40 o                         
 -11  10   2         94.40         74.93         7.68 o                         
 -10  10   2        250.03        221.22        12.19 o                         
  -9  10   2         59.72         50.30         6.68 o                         
  -8  10   2        393.65        381.21        13.62 o                         
  -7  10   2       2234.15       2244.56        36.29 o                         
  -6  10   2       3231.35       3211.20        44.85 o                         
  -5  10   2       2459.49       2591.76        37.70 o                         
  -4  10   2        658.08        612.76        15.62 o                         
  -3  10   2        246.62        263.44         9.80 o                         
  -2  10   2        545.86        567.74        14.65 o                         
  -1  10   2          1.39          1.99         3.12 o                         
   0  10   2        972.87       1016.79        19.24 o                         
   1  10   2       2768.19       2764.20        36.23 o                         
   2  10   2       5364.85       5465.36        66.73 o                         
   3  10   2       2656.24       2584.95        35.41 o                         
   4  10   2       4427.69       4507.53        71.28 o                         
   5  10   2       2734.07       2745.20        53.08 o                         
   6  10   2       1170.06       1136.29        39.34 o                         
   7  10   2         20.69         17.71         6.37 o                         
   8  10   2        208.77        195.51        13.87 o                         
   9  10   2       1510.63       1526.98        36.77 o                         
  10  10   2       1164.22       1204.50        38.48 o                         
  11  10   2        448.62        484.78        25.43 o                         
 -12  11   2        328.86        280.61        28.26 o                         
 -11  11   2        980.04        945.30        22.06 o                         
 -10  11   2        524.81        511.74        17.69 o                         
  -9  11   2        125.13        129.60        10.72 o                         
  -8  11   2        347.40        344.32        14.91 o                         
  -7  11   2        201.79        186.86        10.92 o                         
  -6  11   2        580.66        570.38        15.46 o                         
  -5  11   2       1598.98       1531.12        26.77 o                         
  -4  11   2        416.42        479.47        12.87 o                         
  -3  11   2        696.87        650.14        15.91 o                         
  -2  11   2       1759.60       1867.67        33.53 o                         
  -1  11   2       1004.70        942.61        18.95 o                         
   0  11   2        918.96        896.73        17.57 o                         
   1  11   2        481.50        509.99        12.65 o                         
   2  11   2         21.03         13.46         3.86 o                         
   3  11   2         58.66         53.79         4.94 o                         
   4  11   2        389.13        392.80        14.90 o                         
   5  11   2       1470.12       1437.13        34.82 o                         
   6  11   2        819.88        838.60        28.25 o                         
   7  11   2        419.25        398.33        23.42 o                         
   8  11   2        987.40       1016.00        28.35 o                         
   9  11   2        217.86        190.66        16.57 o                         
  10  11   2        117.80        103.12        13.43 o                         
  11  11   2        105.36        101.92        20.24 o                         
 -11  12   2        263.99        258.49        17.48 o                         
 -10  12   2         14.48          3.42         4.72 o                         
  -9  12   2         13.16         -1.97         5.11 o                         
  -8  12   2        118.54        107.83        12.63 o                         
  -7  12   2        122.11        138.91        13.91 o                         
  -6  12   2        101.05        107.23         9.10 o                         
  -5  12   2        131.78        116.94        11.19 o                         
  -4  12   2        110.87        132.01         8.45 o                         
  -3  12   2         54.14         49.85         6.12 o                         
  -2  12   2          0.91          3.11         4.80 o                         
  -1  12   2          4.91          8.46         4.69 o                         
   0  12   2        140.81        147.01         9.04 o                         
   1  12   2        312.62        283.47        10.68 o                         
   2  12   2        640.98        642.68        16.24 o                         
   3  12   2        218.39        210.83         9.27 o                         
   4  12   2         33.99         24.28         6.20 o                         
   5  12   2        456.12        464.74        17.78 o                         
   6  12   2          3.29          3.95         6.10 o                         
   7  12   2         30.13         14.22         6.72 o                         
   8  12   2        232.67        222.43        18.87 o                         
   9  12   2         30.53         12.23        13.89 o                         
  10  12   2        161.25        124.30        15.25 o                         
 -10  13   2        467.51        474.22        23.32 o                         
  -9  13   2       1156.29       1214.24        25.80 o                         
  -8  13   2        269.55        255.70        13.07 o                         
  -7  13   2         14.21          9.42         5.37 o                         
  -6  13   2          3.05          2.13         4.93 o                         
  -5  13   2       1175.74       1155.26        22.91 o                         
  -4  13   2         87.87         88.29         7.96 o                         
  -3  13   2        422.31        464.12        16.60 o                         
  -2  13   2        276.28        302.51        15.61 o                         
  -1  13   2       1008.00        984.46        25.27 o                         
   0  13   2        824.36        847.66        20.62 o                         
   1  13   2        231.93        286.08        13.68 o                         
   2  13   2          1.56         -4.75         4.75 o                         
   3  13   2        920.89        924.60        24.05 o                         
   4  13   2        408.76        411.83        18.68 o                         
   5  13   2        995.87        985.66        26.72 o                         
   6  13   2        222.39        217.63        22.91 o                         
   7  13   2        256.68        169.80        14.41 o                         
   8  13   2        514.62        511.88        31.70 o                         
   9  13   2        515.61        597.34        52.48 o                         
  -9  14   2        250.14        218.84        29.55 o                         
  -8  14   2       1269.54       1315.21        28.60 o                         
  -7  14   2       1332.74       1314.06        33.12 o                         
  -6  14   2       3303.67       3445.62        52.65 o                         
  -5  14   2       1857.90       1916.90        33.45 o                         
  -4  14   2        441.49        442.40        15.29 o                         
  -3  14   2         35.80         35.49         6.36 o                         
  -2  14   2         24.40          8.60         4.51 o                         
  -1  14   2         88.36         62.13        10.45 o                         
   0  14   2        444.43        439.37        20.63 o                         
   1  14   2        137.49        156.79        11.84 o                         
   2  14   2       1017.78       1035.74        25.04 o                         
   3  14   2       1493.14       1506.49        32.10 o                         
   4  14   2        862.63        835.23        25.31 o                         
   5  14   2        333.13        370.56        45.67 o                         
   6  14   2        178.49        135.75        21.63 o                         
   7  14   2          3.56          6.46        15.57 o                         
   8  14   2         30.35         23.76         8.76 o                         
  -8  15   2         35.10         20.41        11.57 o                         
  -7  15   2          7.82          3.32         8.00 o                         
  -6  15   2         96.75         80.78        10.41 o                         
  -5  15   2        205.16        180.26        14.45 o                         
  -4  15   2        113.98        133.11        16.33 o                         
  -3  15   2       1372.94       1403.23        32.45 o                         
  -2  15   2       1126.20       1173.97        30.40 o                         
  -1  15   2       1427.09       1497.85        35.68 o                         
   0  15   2        747.42        784.13        23.69 o                         
   1  15   2        612.49        636.57        27.70 o                         
   2  15   2         33.04         27.11         6.43 o                         
   3  15   2         37.17         19.03         5.52 o                         
   4  15   2          4.56         -7.58         7.84 o                         
   5  15   2        667.06        623.40        29.92 o                         
   6  15   2        359.79        356.83        36.43 o                         
  -6  16   2        382.36        355.22        23.69 o                         
  -5  16   2        567.53        588.02        30.06 o                         
  -4  16   2        280.15        286.45        19.17 o                         
  -3  16   2          5.59        -13.42        14.40 o                         
  -2  16   2         22.72          6.43        10.33 o                         
  -1  16   2        177.19        123.79        12.73 o                         
   0  16   2          5.16          1.00        11.95 o                         
   1  16   2         15.10         21.84         9.13 o                         
   2  16   2        293.94        289.58        25.42 o                         
   3  16   2        122.46        102.93         9.39 o                         
   4  16   2          7.62         -9.53         9.53 o                         
  -2  17   2          3.87         -2.32         9.75 o                         
  -1  17   2         38.85         39.51        10.00 o                         
   0  17   2         19.22          0.98        21.52 o                         
   1  17   2          2.86         15.40        10.76 o                         
 -16   1   3         15.69         -8.57         8.57 o                         
 -15   1   3       1596.61       1612.96        37.09 o                         
 -14   1   3       1183.37       1263.70        28.14 o                         
 -13   1   3       1280.33       1267.73        26.88 o                         
 -12   1   3       1201.95       1213.00        27.97 o                         
 -11   1   3       1481.55       1504.77        26.78 o                         
 -10   1   3        367.84        337.41        14.16 o                         
  -9   1   3        350.38        380.07        13.78 o                         
  -8   1   3         97.08         90.86         6.83 o                         
  -7   1   3       1153.63       1166.44        23.93 o                         
  -6   1   3        830.20        709.92        15.28 o                         
  -5   1   3       2461.53       2354.31        34.43 o                         
  -4   1   3      20114.90      20334.96       251.11 o                         
  -3   1   3       1278.83       1220.17        23.94 o                         
  -2   1   3       9549.47       9419.73       113.67 o                         
  -1   1   3        262.28        297.95         9.12 o                         
   0   1   3         59.08         54.42         3.06 o                         
   1   1   3       3051.51       3013.13        28.06 o                         
   2   1   3       2248.72       2234.89        21.79 o                         
   3   1   3        107.79         83.42         2.77 o                         
   4   1   3      12620.34      12819.87       116.67 o                         
   5   1   3       1735.74       1564.46        18.93 o                         
   6   1   3       1882.19       1815.11        22.65 o                         
   7   1   3        245.99        229.05         6.92 o                         
   8   1   3       1336.78       1314.54        20.60 o                         
   9   1   3        282.18        250.13         8.52 o                         
  10   1   3        507.80        522.39        17.65 o                         
  11   1   3        786.65        776.89        23.83 o                         
  12   1   3        348.00        354.24        13.40 o                         
  13   1   3        801.05        778.08        21.54 o                         
  14   1   3        251.31        219.55        19.32 o                         
 -16   2   3        271.61        254.80        22.17 o                         
 -15   2   3       1456.54       1478.44        35.61 o                         
 -14   2   3         35.04         18.31         6.31 o                         
 -13   2   3         24.98         25.68         5.95 o                         
 -12   2   3        632.80        646.42        17.69 o                         
 -11   2   3       4615.44       4585.33        60.24 o                         
 -10   2   3       2470.98       2375.62        35.63 o                         
  -9   2   3       4416.52       4427.81        94.01 o                         
  -8   2   3       3655.54       3593.10        56.83 o                         
  -7   2   3       4481.39       4655.76        63.88 o                         
  -6   2   3         41.05         24.34         3.62 o                         
  -5   2   3        683.52        728.35        15.95 o                         
  -4   2   3       3878.54       3770.93        50.21 o                         
  -3   2   3       7256.04       7308.57        98.59 o                         
  -2   2   3        891.97        972.67        21.81 o                         
  -1   2   3      11866.67      12022.88       153.34 o                         
   1   2   3      17287.96      16426.03       158.90 o                         
   2   2   3       8446.97       8290.00        79.84 o                         
   3   2   3       5119.50       5303.51        52.65 o                         
   4   2   3       2806.89       2861.64        31.09 o                         
   5   2   3        795.95        839.33        13.24 o                         
   6   2   3       1731.61       1663.77        22.44 o                         
   7   2   3       1841.59       1843.57        26.02 o                         
   8   2   3       4832.46       4872.22        61.10 o                         
   9   2   3       2633.79       2804.63        39.95 o                         
  10   2   3       2387.88       2504.19        42.43 o                         
  11   2   3        845.63        890.97        21.22 o                         
  12   2   3        455.58        447.56        17.13 o                         
  13   2   3        261.67        257.01        16.83 o                         
  14   2   3        445.69        505.69        22.33 o                         
 -16   3   3        171.38        138.14        16.00 o                         
 -15   3   3       1441.19       1462.94        30.39 o                         
 -14   3   3       2632.95       2706.84        43.82 o                         
 -13   3   3       2378.88       2412.04        43.66 o                         
 -12   3   3       1268.66       1371.73        26.76 o                         
 -11   3   3       2664.50       2709.68        57.34 o                         
 -10   3   3       1618.57       1609.64        28.95 o                         
  -9   3   3        512.26        509.38        15.06 o                         
  -8   3   3        221.96        190.19         9.11 o                         
  -7   3   3       2614.17       2616.85        39.95 o                         
  -6   3   3       3984.91       3839.70        53.37 o                         
  -5   3   3      20152.29      20677.70       279.77 o                         
  -4   3   3      16629.67      16209.33       194.81 o                         
  -3   3   3       2129.83       2055.75        31.53 o                         
  -2   3   3      13990.12      13680.08       165.93 o                         
  -1   3   3       3947.84       4102.59        52.29 o                         
   0   3   3        249.49        294.93         6.92 o                         
   1   3   3       1704.37       1714.66        22.30 o                         
   2   3   3        898.95        733.85        12.34 o                         
   3   3   3       4913.34       4886.49        59.92 o                         
   4   3   3      15720.72      15567.93       153.39 o                         
   5   3   3       4409.82       4245.90        46.33 o                         
   6   3   3       7674.39       7611.53        79.56 o                         
   7   3   3       1023.51       1017.55        17.07 o                         
   8   3   3       1393.45       1371.15        24.99 o                         
   9   3   3        300.52        265.05        10.87 o                         
  10   3   3        722.83        714.47        18.56 o                         
  11   3   3       1128.83       1121.98        23.05 o                         
  12   3   3       1027.04       1036.59        22.71 o                         
  13   3   3        801.02        801.35        24.51 o                         
  14   3   3       1016.76       1040.19        36.17 o                         
 -16   4   3         12.86        -10.52        19.55 o                         
 -15   4   3          2.52         -1.70         8.70 o                         
 -14   4   3         10.56         15.32         7.44 o                         
 -13   4   3        321.00        335.07        20.17 o                         
 -12   4   3         22.99         20.58         4.77 o                         
 -11   4   3        279.77        297.19        10.66 o                         
 -10   4   3        287.24        320.31        10.69 o                         
  -9   4   3       1425.95       1503.30        30.18 o                         
  -8   4   3       2041.47       2048.34        36.77 o                         
  -7   4   3         17.47         26.56         4.08 o                         
  -6   4   3        492.34        428.62        11.70 o                         
  -5   4   3        140.39        152.64         6.90 o                         
  -4   4   3          8.31          4.42         2.37 o                         
  -3   4   3        566.75        593.40        14.01 o                         
  -2   4   3         39.01         37.82         3.05 o                         
  -1   4   3       3278.44       3380.49        41.94 o                         
   0   4   3       8766.05       8837.95       104.85 o                         
   1   4   3       1721.47       1669.28        21.74 o                         
   2   4   3       3004.13       3080.72        59.76 o                         
   3   4   3       5529.25       6043.10       102.21 o                         
   4   4   3          3.18          3.49         2.04 o                         
   5   4   3         14.53         22.67         2.51 o                         
   6   4   3        638.55        648.62        11.46 o                         
   7   4   3        336.98        314.51         8.75 o                         
   8   4   3       2620.66       2537.94        35.89 o                         
   9   4   3        698.21        771.33        16.80 o                         
  10   4   3        249.34        283.19        12.06 o                         
  11   4   3        270.63        287.23        13.45 o                         
  12   4   3          1.67         -0.65         5.21 o                         
  13   4   3         23.00         14.73         8.17 o                         
 -15   5   3        373.91        359.83        23.18 o                         
 -14   5   3          4.63         -4.05         7.27 o                         
 -13   5   3        149.04        123.82        10.99 o                         
 -12   5   3        324.60        312.45        21.86 o                         
 -11   5   3        117.81        120.75         9.97 o                         
 -10   5   3        259.57        266.92        10.41 o                         
  -9   5   3        243.33        234.83        11.51 o                         
  -8   5   3         39.14         33.63         4.58 o                         
  -7   5   3          0.47          9.13         3.30 o                         
  -6   5   3         88.66        138.69         7.17 o                         
  -5   5   3       1016.55       1211.87        21.65 o                         
  -4   5   3       2122.06       2207.69        33.15 o                         
  -3   5   3         75.27         83.39         5.33 o                         
  -2   5   3        155.76        182.31         6.87 o                         
  -1   5   3        404.88        485.96        10.36 o                         
   0   5   3         30.92         22.54         2.34 o                         
   1   5   3          1.11          4.75         1.52 o                         
   2   5   3        646.52        680.10        15.63 o                         
   3   5   3        111.01        126.50         7.66 o                         
   4   5   3          1.36          4.66         3.41 o                         
   5   5   3        244.60        239.93         7.04 o                         
   6   5   3         93.27         94.95         4.76 o                         
   7   5   3        161.50        175.72         7.68 o                         
   8   5   3        111.84        100.25         5.94 o                         
   9   5   3         56.09         50.85         5.17 o                         
  10   5   3        210.76        233.44         9.92 o                         
  11   5   3        683.09        704.92        22.88 o                         
  12   5   3         60.06         54.74         7.24 o                         
  13   5   3        108.87         91.42        11.69 o                         
 -15   6   3       1245.00       1254.74        41.91 o                         
 -14   6   3        150.01        177.46        14.78 o                         
 -13   6   3        105.68         96.31         9.34 o                         
 -12   6   3        206.55        206.25        13.95 o                         
 -11   6   3        704.42        691.84        26.11 o                         
 -10   6   3        731.78        739.62        21.75 o                         
  -9   6   3       2779.63       2974.93        48.08 o                         
  -8   6   3       3076.77       3072.46        46.38 o                         
  -7   6   3       5756.79       6060.55        86.54 o                         
  -6   6   3       1124.21       1107.54        21.10 o                         
  -5   6   3        102.43        137.25         7.24 o                         
  -4   6   3       1481.40       1497.79        25.13 o                         
  -3   6   3       2178.99       2214.43        34.86 o                         
  -2   6   3        578.14        463.15        11.17 o                         
  -1   6   3       1411.96       1311.09        18.31 o                         
   0   6   3       5854.78       5827.73        67.30 o                         
   1   6   3       3337.87       3139.23        36.77 o                         
   2   6   3       4127.22       4193.38        56.12 o                         
   3   6   3        200.28        188.03         9.82 o                         
   4   6   3          3.16          4.11         3.85 o                         
   5   6   3        813.48        854.93        22.50 o                         
   6   6   3       1801.70       1832.29        30.78 o                         
   7   6   3       2062.95       2071.82        34.51 o                         
   8   6   3        447.27        438.19        11.69 o                         
   9   6   3        157.05        127.79         8.81 o                         
  10   6   3       1261.26       1258.95        26.45 o                         
  11   6   3        544.64        570.37        20.88 o                         
  12   6   3         15.61         22.81         6.57 o                         
  13   6   3        485.22        475.72        19.51 o                         
 -15   7   3        661.75        625.78        34.05 o                         
 -14   7   3       1365.48       1315.40        38.63 o                         
 -13   7   3       2509.54       2527.10        48.25 o                         
 -12   7   3       2190.93       2151.80        42.37 o                         
 -11   7   3       1479.17       1429.18        36.76 o                         
 -10   7   3       3056.70       2923.95        47.21 o                         
  -9   7   3        139.09        127.13         9.91 o                         
  -8   7   3        121.17        101.67         8.09 o                         
  -7   7   3       1792.92       1773.13        33.88 o                         
  -6   7   3       1158.57       1173.14        26.64 o                         
  -5   7   3       4948.85       4987.88        63.61 o                         
  -4   7   3       6046.18       5889.13        73.39 o                         
  -3   7   3       6417.37       6188.78        72.18 o                         
  -2   7   3       3196.45       3234.81        57.23 o                         
  -1   7   3        602.26        703.49        13.54 o                         
   0   7   3         78.82         87.36         4.86 o                         
   1   7   3        177.29        179.12         5.92 o                         
   2   7   3       2889.36       2866.64        43.74 o                         
   3   7   3       4770.27       4611.47        83.41 o                         
   4   7   3        664.09        595.55        17.12 o                         
   5   7   3       2923.48       2874.35        54.87 o                         
   6   7   3       6674.54       6733.21        98.54 o                         
   7   7   3        380.69        379.53        15.36 o                         
   8   7   3        570.79        605.60        20.87 o                         
   9   7   3         34.74         25.97         7.70 o                         
  10   7   3       1035.51       1036.11        24.03 o                         
  11   7   3       1881.13       1908.94        36.00 o                         
  12   7   3        910.41        926.77        22.80 o                         
  13   7   3        505.31        525.88        25.81 o                         
 -14   8   3        298.55        324.98        22.69 o                         
 -13   8   3          0.43         -8.56         8.56 o                         
 -12   8   3        289.05        263.60        14.76 o                         
 -11   8   3        766.48        789.36        22.56 o                         
 -10   8   3        217.71        247.87        17.84 o                         
  -9   8   3       2643.65       2770.40        49.74 o                         
  -8   8   3       3842.36       4016.16        57.56 o                         
  -7   8   3       2161.36       2144.23        33.09 o                         
  -6   8   3       1307.93       1328.89        25.97 o                         
  -5   8   3         35.30         31.93         4.06 o                         
  -4   8   3        379.42        404.33        11.84 o                         
  -3   8   3       2450.97       2422.55        33.39 o                         
  -2   8   3       1954.78       1833.68        26.64 o                         
  -1   8   3        938.15        913.88        17.72 o                         
   0   8   3       2278.16       2255.33        29.81 o                         
   1   8   3       3305.16       3126.61        38.47 o                         
   2   8   3       3377.09       3342.67        38.76 o                         
   3   8   3        119.99        110.44         8.14 o                         
   4   8   3        127.23        137.63        10.28 o                         
   5   8   3         81.66         71.20         8.76 o                         
   6   8   3       2534.18       2453.37        47.05 o                         
   7   8   3        682.40        676.94        22.76 o                         
   8   8   3       1540.89       1527.84        39.81 o                         
   9   8   3        353.28        341.49        17.94 o                         
  10   8   3        515.42        564.38        26.27 o                         
  11   8   3        952.94        943.56        30.63 o                         
  12   8   3         25.22         21.01        12.44 o                         
 -14   9   3          8.54          3.23         9.61 o                         
 -13   9   3        374.48        384.59        28.44 o                         
 -12   9   3        718.90        739.99        31.35 o                         
 -11   9   3         86.99         76.02         8.15 o                         
 -10   9   3        240.61        248.57        14.61 o                         
  -9   9   3         19.96          6.49         4.63 o                         
  -8   9   3         26.36         17.86         5.57 o                         
  -7   9   3        210.93        237.94        10.21 o                         
  -6   9   3        439.13        418.58        13.51 o                         
  -5   9   3         98.46        112.65         7.74 o                         
  -4   9   3         59.80         47.52         5.22 o                         
  -3   9   3       1213.07       1232.29        22.11 o                         
  -2   9   3        207.11        194.95         8.65 o                         
  -1   9   3        573.66        656.60        14.30 o                         
   0   9   3         39.83         26.13         4.16 o                         
   1   9   3         33.33         41.46         3.86 o                         
   2   9   3       1854.30       1869.55        27.69 o                         
   3   9   3         78.96         69.28         6.62 o                         
   4   9   3       1094.73       1140.66        30.52 o                         
   5   9   3         10.38          3.28         3.97 o                         
   6   9   3        307.59        372.57        17.89 o                         
   7   9   3        110.96         76.91        13.23 o                         
   8   9   3         21.27         21.59         6.82 o                         
   9   9   3         12.19         22.06         6.96 o                         
  10   9   3         48.33         29.17         8.50 o                         
  11   9   3         49.22         13.17        15.08 o                         
  12   9   3        415.02        372.23        30.51 o                         
 -13  10   3         75.74         64.64         9.40 o                         
 -12  10   3         62.17         49.73         7.62 o                         
 -11  10   3         80.68         61.16         8.23 o                         
 -10  10   3        376.77        359.61        14.84 o                         
  -9  10   3        182.83        180.12        15.22 o                         
  -8  10   3        639.10        539.45        16.60 o                         
  -7  10   3         18.47         16.66         4.95 o                         
  -6  10   3          1.52         -3.32         3.57 o                         
  -5  10   3         19.02         15.38         4.33 o                         
  -4  10   3        716.33        709.35        16.30 o                         
  -3  10   3         47.94         34.60         4.63 o                         
  -2  10   3         28.52         21.44         4.32 o                         
  -1  10   3        739.57        750.80        17.58 o                         
   0  10   3       1883.22       1863.34        28.79 o                         
   1  10   3        644.82        625.23        17.46 o                         
   2  10   3         52.57         50.27         4.55 o                         
   3  10   3       1594.79       1601.31        28.21 o                         
   4  10   3          3.27          6.90         4.74 o                         
   5  10   3        574.97        595.75        20.43 o                         
   6  10   3         53.47         49.30         7.84 o                         
   7  10   3        218.17        182.80        17.92 o                         
   8  10   3         96.16         91.58         9.58 o                         
   9  10   3        159.01        156.70        13.02 o                         
  10  10   3        177.47        175.53        23.15 o                         
  11  10   3        156.36        179.64        19.72 o                         
 -12  11   3        445.69        444.33        19.36 o                         
 -11  11   3        184.57        207.62        14.18 o                         
 -10  11   3         63.21         49.81         7.26 o                         
  -9  11   3          3.58         -4.25         5.29 o                         
  -8  11   3         38.76         48.60         7.11 o                         
  -7  11   3        839.19        764.06        20.21 o                         
  -6  11   3         17.71          9.14         4.79 o                         
  -5  11   3       2272.22       2380.61        44.95 o                         
  -4  11   3       3459.88       3331.39        44.84 o                         
  -3  11   3       2224.79       2215.04        38.13 o                         
  -2  11   3        750.18        776.05        21.66 o                         
  -1  11   3        172.25        169.20         8.99 o                         
   0  11   3        281.41        278.48         9.87 o                         
   1  11   3        859.52        890.46        16.99 o                         
   2  11   3        273.23        269.49         9.27 o                         
   3  11   3       1801.27       1796.51        33.86 o                         
   4  11   3       4461.18       4523.79        70.96 o                         
   5  11   3       2226.53       2263.66        51.71 o                         
   6  11   3        843.84        827.70        25.20 o                         
   7  11   3        592.08        591.96        41.71 o                         
   8  11   3        392.35        406.81        19.03 o                         
   9  11   3         44.59         18.23        15.39 o                         
  10  11   3        357.51        365.80        34.85 o                         
 -12  12   3         64.83         41.20        13.54 o                         
 -11  12   3        803.29        768.06        25.14 o                         
 -10  12   3       1042.22       1096.45        34.91 o                         
  -9  12   3       1242.52       1321.70        27.28 o                         
  -8  12   3       2030.99       2022.53        36.36 o                         
  -7  12   3        519.52        552.87        17.01 o                         
  -6  12   3         32.73         19.81         6.22 o                         
  -5  12   3         62.50         35.24         9.70 o                         
  -4  12   3         36.40         35.41         6.04 o                         
  -3  12   3        497.00        452.68        15.78 o                         
  -2  12   3       1235.39       1256.00        26.91 o                         
  -1  12   3       1944.40       1963.89        35.48 o                         
   0  12   3       4103.36       4137.75        52.78 o                         
   1  12   3       3652.08       3644.22        47.26 o                         
   2  12   3        821.66        814.98        17.22 o                         
   3  12   3       1453.88       1523.21        38.26 o                         
   4  12   3          3.18          3.40         9.29 o                         
   5  12   3         79.26         83.66        14.52 o                         
   6  12   3        191.07        229.66        12.98 o                         
   7  12   3        518.96        515.56        24.22 o                         
   8  12   3       1455.07       1441.72        44.56 o                         
   9  12   3        612.75        686.39        30.95 o                         
 -11  13   3        126.23         92.78        16.71 o                         
 -10  13   3          1.79         -4.36         7.05 o                         
  -9  13   3        126.20        101.65         9.72 o                         
  -8  13   3         24.65         29.40         6.53 o                         
  -7  13   3        284.27        297.27        13.97 o                         
  -6  13   3        479.13        517.92        19.76 o                         
  -5  13   3        897.08        969.86        20.78 o                         
  -4  13   3       1130.27       1087.98        38.45 o                         
  -3  13   3        824.70        857.75        28.07 o                         
  -2  13   3        830.20        842.91        22.67 o                         
  -1  13   3          4.89          7.16         5.17 o                         
   0  13   3        129.20        101.33         7.90 o                         
   1  13   3        179.89        204.24        11.20 o                         
   2  13   3        784.43        791.05        20.27 o                         
   3  13   3        443.52        436.87        17.93 o                         
   4  13   3       2591.87       2637.63        50.10 o                         
   5  13   3        712.07        738.82        28.89 o                         
   6  13   3        374.65        355.16        19.78 o                         
   7  13   3        373.19        358.67        20.85 o                         
   8  13   3          4.58         -8.01         8.01 o                         
  -9  14   3         15.34         -3.73         7.32 o                         
  -8  14   3          2.30          8.23        10.82 o                         
  -7  14   3         11.16          3.28         6.60 o                         
  -6  14   3         33.33         28.39         6.35 o                         
  -5  14   3         36.74         39.58         6.55 o                         
  -4  14   3          9.44         -1.09         5.28 o                         
  -3  14   3         67.12         50.17         7.10 o                         
  -2  14   3         55.66         53.17         6.58 o                         
  -1  14   3          9.98         11.34         5.21 o                         
   0  14   3          1.26         -4.45         4.45 o                         
   1  14   3         61.10         52.88         8.20 o                         
   2  14   3        130.16        137.90         9.93 o                         
   3  14   3         20.18         13.35         9.15 o                         
   4  14   3         74.00         63.07         9.27 o                         
   5  14   3        402.26        413.26        19.26 o                         
   6  14   3          5.86         -6.50         6.50 o                         
   7  14   3        305.62        291.78        16.78 o                         
  -8  15   3          1.61        -10.45        10.45 o                         
  -7  15   3          2.04         -9.79         9.79 o                         
  -6  15   3          3.00         -0.21         7.46 o                         
  -5  15   3        136.51        112.15        10.27 o                         
  -4  15   3        462.21        443.23        18.51 o                         
  -3  15   3        132.18        128.56        10.64 o                         
  -2  15   3         54.32         39.35         7.50 o                         
  -1  15   3         96.48         99.41         9.94 o                         
   0  15   3         11.05          1.06         5.87 o                         
   1  15   3         63.29         57.48        11.69 o                         
   2  15   3        140.03        123.98         9.98 o                         
   3  15   3        162.35        178.09        16.19 o                         
   4  15   3          6.81         11.04         8.40 o                         
   5  15   3        273.39        246.16        30.91 o                         
   6  15   3         63.55         54.46         9.81 o                         
  -6  16   3        147.57        153.72        14.70 o                         
  -5  16   3         19.50         18.07         8.32 o                         
  -4  16   3        299.47        273.59        18.21 o                         
  -3  16   3        209.98        186.86        24.34 o                         
  -2  16   3        333.32        345.70        17.78 o                         
  -1  16   3       1462.09       1554.86        36.62 o                         
   0  16   3        745.59        752.06        25.82 o                         
   1  16   3        411.64        428.28        78.27 o                         
   2  16   3        380.93        385.74        27.10 o                         
   3  16   3        102.67         68.98        11.85 o                         
   4  16   3          0.53         -6.67        12.27 o                         
  -2  17   3        461.04        493.87        29.36 o                         
  -1  17   3         10.04          1.29        11.35 o                         
   0  17   3         40.04          8.57        13.21 o                         
 -16   0   4         56.31         40.92        15.46 o                         
 -15   0   4        263.04        280.79        21.79 o                         
 -14   0   4        495.88        504.14        30.78 o                         
 -13   0   4       3985.75       3828.87        77.05 o                         
 -12   0   4       6191.59       6051.78       109.43 o                         
 -11   0   4       1398.49       1414.50        41.64 o                         
 -10   0   4         35.02         23.83         7.04 o                         
  -9   0   4         31.27         22.28         6.72 o                         
  -8   0   4        476.83        508.76        20.59 o                         
  -7   0   4       2342.77       2448.47        54.00 o                         
  -6   0   4       1311.25       1266.01        51.74 o                         
  -5   0   4       2637.31       2413.53        50.46 o                         
  -4   0   4        323.73        253.71        11.19 o                         
  -2   0   4       7912.90       7632.76       132.69 o                         
  -1   0   4         66.39         67.32         5.27 o                         
   0   0   4       4750.85       4926.22        77.80 o                         
   1   0   4       2603.50       2620.23        43.96 o                         
   2   0   4        476.89        395.44        11.65 o                         
   3   0   4       5264.49       5183.80        70.36 o                         
   4   0   4       3387.69       3308.02        47.87 o                         
   5   0   4       3206.61       3093.17        46.18 o                         
   6   0   4      10060.88      10262.20       136.55 o                         
   7   0   4       5316.17       5399.38        77.03 o                         
   8   0   4       4339.85       4326.83        64.51 o                         
   9   0   4         67.29         85.64        14.17 o                         
  10   0   4        393.88        396.86        15.25 o                         
  11   0   4         16.43         14.06         5.54 o                         
  12   0   4       1010.80       1010.99        43.66 o                         
  13   0   4       3531.49       3484.10       190.58 o                         
 -16   1   4        368.38        404.10        23.36 o                         
 -15   1   4        859.82        872.53        26.79 o                         
 -14   1   4        943.02        937.39        22.69 o                         
 -13   1   4        550.89        536.75        16.62 o                         
 -12   1   4        132.58        127.91         8.99 o                         
 -11   1   4          7.05          1.15         4.66 o                         
 -10   1   4        497.59        493.48        15.93 o                         
  -9   1   4       2229.78       2088.41        43.58 o                         
  -8   1   4       2665.95       2563.27        41.70 o                         
  -7   1   4       7331.89       7230.57       105.99 o                         
  -6   1   4       5712.46       5942.81        88.82 o                         
  -5   1   4       3018.02       3007.06        49.84 o                         
  -4   1   4       1182.17       1334.24        23.40 o                         
  -3   1   4         89.57        120.30         5.68 o                         
  -2   1   4        986.47        916.83        19.62 o                         
  -1   1   4       5649.03       5681.51        70.69 o                         
   0   1   4       1738.92       1666.20        29.69 o                         
   1   1   4       4365.68       4223.64        40.45 o                         
   2   1   4      11712.91      11412.23       100.30 o                         
   3   1   4       6884.28       6954.28        61.02 o                         
   4   1   4        413.95        644.85         9.50 o                         
   5   1   4          3.25          5.05         1.80 o                         
   6   1   4         33.08         30.34         2.75 o                         
   7   1   4       2091.64       2080.18        25.87 o                         
   8   1   4       4536.03       4639.38        53.30 o                         
   9   1   4       3587.66       3544.11        55.51 o                         
  10   1   4       3093.50       3090.38        48.82 o                         
  11   1   4        647.00        667.46        17.66 o                         
  12   1   4       2060.64       2092.95        40.46 o                         
  13   1   4        118.66        108.79        11.85 o                         
 -16   2   4        336.28        287.46        23.59 o                         
 -15   2   4        157.58        122.68        11.76 o                         
 -14   2   4          6.82          9.09         7.23 o                         
 -13   2   4       1086.05       1107.81        29.61 o                         
 -12   2   4       1252.47       1275.99        26.41 o                         
 -11   2   4        101.16         83.19         7.95 o                         
 -10   2   4        160.48        153.24        10.12 o                         
  -9   2   4          5.10          7.72         4.17 o                         
  -8   2   4       1088.72       1226.54        24.20 o                         
  -7   2   4         37.51         47.80         4.94 o                         
  -6   2   4        229.45        288.41         9.75 o                         
  -5   2   4       1179.58       1122.28        20.36 o                         
  -4   2   4       2787.45       2924.33        62.22 o                         
  -3   2   4         93.45        116.44         5.77 o                         
  -2   2   4         14.44         24.28         2.86 o                         
  -1   2   4        526.55        619.13        16.52 o                         
   0   2   4       2266.61       2282.66        26.33 o                         
   1   2   4         26.60         23.65         2.11 o                         
   2   2   4        468.77        537.92         8.82 o                         
   3   2   4       2247.94       2457.11        27.20 o                         
   4   2   4         53.04         81.42         4.15 o                         
   5   2   4        106.02        106.08         5.71 o                         
   6   2   4       2263.24       2319.42        30.36 o                         
   7   2   4        663.96        687.45        13.94 o                         
   8   2   4        124.56        129.99         9.68 o                         
   9   2   4        214.92        189.23        10.72 o                         
  10   2   4         22.11         23.28         5.91 o                         
  11   2   4         73.65         58.55         6.42 o                         
  12   2   4        146.83        136.07        10.40 o                         
  13   2   4        250.67        240.63        18.87 o                         
 -16   3   4        802.45        766.61        28.35 o                         
 -15   3   4        148.15        123.56        10.71 o                         
 -14   3   4        131.50        106.35         8.76 o                         
 -13   3   4         93.70         97.88         9.79 o                         
 -12   3   4         45.10         40.48         5.98 o                         
 -11   3   4        782.93        789.98        22.59 o                         
 -10   3   4        451.64        499.92        17.10 o                         
  -9   3   4         55.40         73.35         6.73 o                         
  -8   3   4       2115.03       2171.63        36.16 o                         
  -7   3   4       9165.38       9405.25       130.37 o                         
  -6   3   4       1342.78       1635.19        27.67 o                         
  -5   3   4       4162.92       4650.49        62.39 o                         
  -4   3   4       1455.36       1554.11        25.06 o                         
  -3   3   4        594.84        603.86        13.40 o                         
  -2   3   4       4368.37       4392.83        56.94 o                         
  -1   3   4       4760.90       4817.82        57.84 o                         
   0   3   4        100.33        137.72         5.44 o                         
   1   3   4        746.38        667.99        10.02 o                         
   2   3   4         79.96         45.95         3.52 o                         
   3   3   4       1063.53       1129.69        15.48 o                         
   4   3   4        970.73       1039.56        15.23 o                         
   5   3   4        363.15        350.12         8.70 o                         
   6   3   4         19.00         19.28         3.00 o                         
   7   3   4        272.39        256.05         8.69 o                         
   8   3   4        160.66        160.98         7.60 o                         
   9   3   4         77.87         53.77         5.92 o                         
  10   3   4        926.21        941.07        23.24 o                         
  11   3   4        124.04        109.50         8.21 o                         
  12   3   4        415.68        442.98        17.48 o                         
  13   3   4        156.17        130.55        12.29 o                         
 -16   4   4        307.76        284.00        40.45 o                         
 -15   4   4        536.16        502.05        26.02 o                         
 -14   4   4        571.27        580.34        16.36 o                         
 -13   4   4        751.44        764.57        27.18 o                         
 -12   4   4       1341.01       1420.76        29.27 o                         
 -11   4   4       1808.53       1846.62        36.14 o                         
 -10   4   4       2027.24       2035.89        36.89 o                         
  -9   4   4        847.33        865.90        22.49 o                         
  -8   4   4       1387.58       1533.38        50.69 o                         
  -7   4   4       3535.84       3707.76        53.74 o                         
  -6   4   4       2388.31       2524.68        38.64 o                         
  -5   4   4       2618.60       2333.75        38.63 o                         
  -4   4   4       8488.52       8718.51       133.58 o                         
  -3   4   4      20618.83      20341.34       243.01 o                         
  -2   4   4      17830.51      17794.99       227.46 o                         
  -1   4   4      16644.09      17002.75       195.76 o                         
   0   4   4       2552.43       2558.27        34.62 o                         
   1   4   4          1.25          1.42         1.42 o                         
   2   4   4        127.45         98.38         4.34 o                         
   3   4   4       3227.96       3197.33        40.18 o                         
   4   4   4       4050.20       4038.69        44.49 o                         
   5   4   4       4562.91       4516.06        51.96 o                         
   6   4   4       1618.53       1603.28        23.21 o                         
   7   4   4       1568.78       1621.40        25.45 o                         
   8   4   4       1818.25       1788.82        26.33 o                         
   9   4   4        364.10        343.55        12.39 o                         
  10   4   4        120.19        142.39         9.31 o                         
  11   4   4        806.55        766.53        18.65 o                         
  12   4   4        465.61        494.83        17.10 o                         
  13   4   4       1065.46       1088.74        44.63 o                         
 -16   5   4       1551.48       1599.12        78.49 o                         
 -15   5   4       1193.39       1166.80        36.56 o                         
 -14   5   4        163.39        183.17        15.71 o                         
 -13   5   4        668.52        659.63        18.91 o                         
 -12   5   4          0.15         -2.63         4.55 o                         
 -11   5   4        311.01        304.91        12.29 o                         
 -10   5   4       2408.07       2386.03        41.66 o                         
  -9   5   4       3091.34       2908.86        46.20 o                         
  -8   5   4       9446.48       9693.81       124.94 o                         
  -7   5   4      10003.16      10003.57       135.90 o                         
  -6   5   4       1571.25       1430.71        25.67 o                         
  -5   5   4       6658.06       6615.33        92.80 o                         
  -4   5   4       1250.42       1164.00        22.12 o                         
  -3   5   4        643.57        668.47        14.27 o                         
  -2   5   4       2620.12       2588.67        37.13 o                         
  -1   5   4      11874.18      11971.77       130.54 o                         
   0   5   4       3503.48       3507.01        42.85 o                         
   1   5   4        745.01        558.15         9.14 o                         
   2   5   4       8945.50       8736.93       132.48 o                         
   3   5   4       5545.01       5394.34        79.63 o                         
   4   5   4        835.65        731.54        18.22 o                         
   5   5   4        334.68        349.60        10.07 o                         
   6   5   4         16.92         10.71         2.57 o                         
   7   5   4       1553.10       1571.94        23.51 o                         
   8   5   4       1033.69       1059.74        21.01 o                         
   9   5   4         36.00         25.67         4.95 o                         
  10   5   4       3746.71       3928.65        63.27 o                         
  11   5   4       3204.00       3254.27        53.38 o                         
  12   5   4        571.11        561.86        23.68 o                         
  13   5   4        943.27        966.67        27.08 o                         
 -15   6   4         49.54         32.02        11.81 o                         
 -14   6   4        484.12        475.63        22.10 o                         
 -13   6   4        787.11        861.07        25.11 o                         
 -12   6   4        698.27        710.63        33.21 o                         
 -11   6   4       1293.28       1258.91        29.17 o                         
 -10   6   4       1372.27       1342.96        26.66 o                         
  -9   6   4       1280.83       1225.09        25.10 o                         
  -8   6   4         53.05         55.84         5.75 o                         
  -7   6   4        238.74        213.45        10.07 o                         
  -6   6   4        246.68        241.05         9.95 o                         
  -5   6   4       1918.43       1859.57        30.72 o                         
  -4   6   4       3256.05       3410.83        48.52 o                         
  -3   6   4       3649.17       3663.85        62.76 o                         
  -2   6   4       6075.70       5815.02        75.50 o                         
  -1   6   4       9634.86      10130.65       123.84 o                         
   0   6   4       6147.81       6617.50        72.25 o                         
   1   6   4       1589.89       1617.54        21.44 o                         
   2   6   4         15.50         15.50         4.22 o                         
   3   6   4        961.52       1012.36        22.18 o                         
   4   6   4       1196.91       1116.49        29.50 o                         
   5   6   4       5333.35       5301.61        81.23 o                         
   6   6   4       1291.19       1350.01        26.74 o                         
   7   6   4        632.03        654.84        16.79 o                         
   8   6   4       1128.03       1109.10        20.26 o                         
   9   6   4         17.50         19.83         5.55 o                         
  10   6   4        163.86        142.68         8.73 o                         
  11   6   4        315.65        300.25        21.48 o                         
  12   6   4        382.07        414.58        16.20 o                         
 -15   7   4         90.54         91.84        14.98 o                         
 -14   7   4         17.87         14.02         9.45 o                         
 -13   7   4         13.57         -0.22         6.77 o                         
 -12   7   4          3.50         -0.87         5.04 o                         
 -11   7   4        130.00        118.73        12.29 o                         
 -10   7   4         27.29         11.74         4.36 o                         
  -9   7   4        279.93        236.03        10.05 o                         
  -8   7   4        243.57        254.01        10.58 o                         
  -7   7   4        234.70        251.83        10.64 o                         
  -6   7   4        231.49        230.98         9.95 o                         
  -5   7   4         17.76         18.32         3.88 o                         
  -4   7   4        668.75        741.90        15.97 o                         
  -3   7   4        581.44        590.79        17.67 o                         
  -2   7   4        491.54        523.10        12.98 o                         
  -1   7   4        739.58        713.54        13.94 o                         
   0   7   4         82.12        103.49         5.38 o                         
   1   7   4        310.67        363.36         8.13 o                         
   2   7   4          0.56          3.54         2.14 o                         
   3   7   4        329.59        337.83        13.06 o                         
   4   7   4        333.61        314.39        13.17 o                         
   5   7   4          4.99          0.02         5.18 o                         
   6   7   4         22.51         17.36         5.07 o                         
   7   7   4        172.28        154.38        11.68 o                         
   8   7   4        190.46        182.59        13.62 o                         
   9   7   4        306.06        336.38        19.76 o                         
  10   7   4          0.63         -0.01         6.65 o                         
  11   7   4        363.11        324.72        26.50 o                         
  12   7   4         29.59          3.61        10.31 o                         
 -14   8   4        180.66        152.68        15.64 o                         
 -13   8   4        266.34        238.44        25.55 o                         
 -12   8   4       1303.21       1296.09        29.52 o                         
 -11   8   4        851.55        817.30        25.06 o                         
 -10   8   4         57.62         53.25        11.98 o                         
  -9   8   4          4.24         -0.33         6.50 o                         
  -8   8   4        176.90        175.00         8.33 o                         
  -7   8   4        230.50        239.06        10.12 o                         
  -6   8   4       1307.31       1299.82        23.61 o                         
  -5   8   4       2095.55       2119.11        38.77 o                         
  -4   8   4        289.21        306.33        10.27 o                         
  -3   8   4       2103.96       2119.36        37.98 o                         
  -2   8   4       1207.60       1249.51        19.60 o                         
  -1   8   4        671.62        643.99        13.75 o                         
   0   8   4        626.33        576.40        12.12 o                         
   1   8   4        329.78        375.92         9.22 o                         
   2   8   4         16.32         18.59         3.07 o                         
   3   8   4       3126.81       3215.98        51.38 o                         
   4   8   4         24.93         29.73         6.11 o                         
   5   8   4         37.96         40.38         7.08 o                         
   6   8   4       1475.15       1615.27        43.54 o                         
   7   8   4        774.23        770.80        31.46 o                         
   8   8   4        134.28        112.22        11.98 o                         
   9   8   4         95.23         99.24        10.53 o                         
  10   8   4        237.09        278.92        17.57 o                         
  11   8   4        125.84        101.80        13.14 o                         
  12   8   4         69.77         42.78        40.06 o                         
 -14   9   4        110.80        113.39        14.02 o                         
 -13   9   4        292.55        278.63        31.39 o                         
 -12   9   4         58.52         37.64         8.16 o                         
 -11   9   4        143.46        143.86        13.83 o                         
 -10   9   4       1926.73       1925.01        42.38 o                         
  -9   9   4       1278.28       1341.44        32.10 o                         
  -8   9   4       3463.82       3448.23        53.45 o                         
  -7   9   4       1422.77       1422.76        27.27 o                         
  -6   9   4       4125.66       4081.97        53.74 o                         
  -5   9   4       3993.54       3974.59        54.68 o                         
  -4   9   4         99.89         59.70         5.36 o                         
  -3   9   4        121.28        113.06         7.08 o                         
  -2   9   4        178.16        166.86         8.02 o                         
  -1   9   4        328.31        321.76        10.68 o                         
   0   9   4       4050.30       4122.94        49.89 o                         
   1   9   4       3797.77       3831.18        46.51 o                         
   2   9   4       4715.88       4661.29        67.47 o                         
   3   9   4       5429.67       5244.92        70.58 o                         
   4   9   4       1361.61       1408.90        30.82 o                         
   5   9   4        609.30        650.31        26.28 o                         
   6   9   4        186.60        157.87        17.50 o                         
   7   9   4       1337.62       1274.52        37.91 o                         
   8   9   4       1092.19       1135.00        31.49 o                         
   9   9   4       2397.19       2470.50        53.17 o                         
  10   9   4       1816.56       1807.25        48.36 o                         
  11   9   4        564.70        514.71        52.41 o                         
 -13  10   4        930.64        970.22        31.96 o                         
 -12  10   4       2062.30       2107.42        54.59 o                         
 -11  10   4       1873.43       1942.32        37.15 o                         
 -10  10   4        368.02        402.02        16.33 o                         
  -9  10   4        107.08        105.29        11.48 o                         
  -8  10   4         11.86          2.57         5.02 o                         
  -7  10   4         20.98         17.53         5.30 o                         
  -6  10   4       1698.58       1750.47        37.69 o                         
  -5  10   4       3554.64       3559.73        76.69 o                         
  -4  10   4       1677.10       1667.29        29.12 o                         
  -3  10   4       3597.35       3545.46        47.02 o                         
  -2  10   4       1986.36       1919.55        29.92 o                         
  -1  10   4       2092.09       2015.71        30.73 o                         
   0  10   4       5479.06       5621.34        65.70 o                         
   1  10   4          7.78          6.99         2.87 o                         
   2  10   4        389.45        358.84        13.95 o                         
   3  10   4        733.78        792.74        21.69 o                         
   4  10   4         41.09         37.17         5.73 o                         
   5  10   4       2581.55       2640.68        61.82 o                         
   6  10   4       2749.12       2744.38        53.72 o                         
   7  10   4       1293.65       1340.30        38.86 o                         
   8  10   4       1406.07       1431.06        34.65 o                         
   9  10   4        172.67        152.17        19.55 o                         
  10  10   4         78.30         53.51        10.84 o                         
 -13  11   4          4.49         -8.48         9.62 o                         
 -12  11   4         23.36         16.82         8.39 o                         
 -11  11   4          1.94         -7.36         7.36 o                         
 -10  11   4        666.38        638.77        24.32 o                         
  -9  11   4        926.83        949.08        23.48 o                         
  -8  11   4        148.86        155.38         9.89 o                         
  -7  11   4        837.90        814.12        20.78 o                         
  -6  11   4       2352.74       2419.91        40.11 o                         
  -5  11   4       1600.70       1505.46        28.74 o                         
  -4  11   4        154.66        185.94        11.57 o                         
  -3  11   4        199.45        218.63        13.44 o                         
  -2  11   4        281.93        290.43        11.92 o                         
  -1  11   4        208.26        206.20        10.19 o                         
   0  11   4        616.98        549.73        14.64 o                         
   1  11   4       1719.94       1742.86        27.64 o                         
   2  11   4        665.36        672.60        22.09 o                         
   3  11   4        718.02        700.62        21.97 o                         
   4  11   4       1775.57       1754.46        37.16 o                         
   5  11   4         70.30         58.64         6.92 o                         
   6  11   4         13.59          8.40         5.61 o                         
   7  11   4          9.32         -3.67         7.65 o                         
   8  11   4         85.39         79.92        10.71 o                         
   9  11   4        749.03        741.02        27.61 o                         
  10  11   4        367.36        320.88        25.86 o                         
 -12  12   4         31.70         11.81         8.65 o                         
 -11  12   4          0.38         -9.26         9.26 o                         
 -10  12   4         13.27         17.91         6.94 o                         
  -9  12   4         97.93        113.86        13.62 o                         
  -8  12   4          8.14         11.35         5.53 o                         
  -7  12   4          9.37          7.07         5.37 o                         
  -6  12   4         12.17          4.97         5.22 o                         
  -5  12   4          3.07         -3.74         4.68 o                         
  -4  12   4        105.91        118.31         8.89 o                         
  -3  12   4        233.61        230.65        12.47 o                         
  -2  12   4        105.85         91.57         8.02 o                         
  -1  12   4          1.41          1.46         3.59 o                         
   0  12   4        414.77        377.56        12.18 o                         
   1  12   4         63.86         64.03         5.36 o                         
   2  12   4        298.76        291.08        13.43 o                         
   3  12   4        325.00        330.24        13.94 o                         
   4  12   4          1.38          8.62         7.38 o                         
   5  12   4         51.41         59.50         6.80 o                         
   6  12   4          0.54         -4.87         4.87 o                         
   7  12   4         20.67          6.89         9.81 o                         
   8  12   4         23.05         25.87         7.42 o                         
   9  12   4         87.39         60.08        14.79 o                         
 -11  13   4          3.95        -10.81        11.36 o                         
 -10  13   4         99.77         95.45        11.80 o                         
  -9  13   4         14.75          4.52         7.23 o                         
  -8  13   4       1688.16       1701.54        37.99 o                         
  -7  13   4        390.82        410.80        15.37 o                         
  -6  13   4         24.89         28.02         5.80 o                         
  -5  13   4        431.63        403.06        14.70 o                         
  -4  13   4        163.51        169.77        13.13 o                         
  -3  13   4          1.07         -2.08         5.25 o                         
  -2  13   4        466.67        471.52        16.78 o                         
  -1  13   4         87.02         82.58         7.26 o                         
   0  13   4        256.46        283.38        13.35 o                         
   1  13   4        254.55        263.08        11.07 o                         
   2  13   4        589.62        572.27        19.51 o                         
   3  13   4        891.31        844.84        25.84 o                         
   4  13   4         68.07         89.46        10.13 o                         
   5  13   4         21.78         -0.99         7.29 o                         
   6  13   4         38.28         32.76         8.06 o                         
   7  13   4        164.48        150.60        19.76 o                         
   8  13   4        234.63        221.56        23.02 o                         
 -10  14   4       1065.23       1089.24        46.10 o                         
  -9  14   4        185.85        210.33        19.88 o                         
  -8  14   4        134.84        109.95        11.21 o                         
  -7  14   4        111.67         96.30        11.08 o                         
  -6  14   4        360.48        346.74        18.22 o                         
  -5  14   4       1207.99       1182.65        30.42 o                         
  -4  14   4        869.48        919.24        23.84 o                         
  -3  14   4       1992.79       1934.76        35.67 o                         
  -2  14   4       2738.71       2769.07        42.88 o                         
  -1  14   4        909.38        894.93        20.89 o                         
   0  14   4         71.53         73.27         6.90 o                         
   1  14   4         87.47         69.13         7.03 o                         
   2  14   4        147.78        123.05        11.12 o                         
   3  14   4        335.80        348.95        18.26 o                         
   4  14   4        324.51        330.85        18.38 o                         
   5  14   4       1368.14       1418.31        38.08 o                         
   6  14   4        627.31        632.83        33.07 o                         
   7  14   4        761.58        762.20        31.91 o                         
  -8  15   4        691.88        687.21        26.30 o                         
  -7  15   4        459.23        483.59        22.75 o                         
  -6  15   4         62.55         57.22        10.61 o                         
  -5  15   4        368.40        376.91        18.24 o                         
  -4  15   4         31.31         21.55         9.08 o                         
  -3  15   4         58.33         69.11         9.37 o                         
  -2  15   4        153.19        153.80        12.25 o                         
  -1  15   4        558.57        618.37        21.72 o                         
   0  15   4        160.11        165.22        10.87 o                         
   1  15   4        609.30        620.23        20.41 o                         
   2  15   4        787.53        746.86        28.96 o                         
   3  15   4        955.50        988.57        32.90 o                         
   4  15   4         96.02         89.57        11.54 o                         
   5  15   4         43.57         42.51        12.09 o                         
  -6  16   4         24.08          1.24         9.20 o                         
  -5  16   4        163.13        126.16        15.20 o                         
  -4  16   4          6.47         -8.25         8.25 o                         
  -3  16   4         72.29         42.74         9.05 o                         
  -2  16   4        465.93        478.51        21.65 o                         
  -1  16   4         65.82         74.18        11.51 o                         
   0  16   4        128.46        114.98        11.67 o                         
   1  16   4          4.86         -1.24         7.78 o                         
   2  16   4         18.42         -3.06        12.45 o                         
   3  16   4         21.54         33.91        12.43 o                         
 -16   1   5        296.03        261.19        20.09 o                         
 -15   1   5          0.37         -2.01         5.71 o                         
 -14   1   5        151.38        141.25         9.76 o                         
 -13   1   5        139.41        135.01        10.70 o                         
 -12   1   5         46.19         46.95         7.32 o                         
 -11   1   5       2767.44       2630.85        45.26 o                         
 -10   1   5       6747.87       6660.62       127.13 o                         
  -9   1   5       1394.14       1402.59        29.75 o                         
  -8   1   5       2222.45       2307.54        41.67 o                         
  -7   1   5          3.24          2.12         3.18 o                         
  -6   1   5       1430.62       1649.10        28.06 o                         
  -5   1   5         60.80         70.39         5.48 o                         
  -4   1   5       1342.83       1419.62        23.67 o                         
  -3   1   5       2838.05       2782.72        42.52 o                         
  -2   1   5        667.17        594.65        13.09 o                         
  -1   1   5         97.96         99.98         5.02 o                         
   0   1   5       4180.52       4045.56        46.99 o                         
   1   1   5       1171.96       1216.44        19.10 o                         
   2   1   5        517.05        593.17         9.32 o                         
   3   1   5        234.88        250.73         5.53 o                         
   4   1   5       1187.32       1212.35        16.78 o                         
   5   1   5       1427.39       1337.02        16.78 o                         
   6   1   5        775.50        757.03        14.11 o                         
   7   1   5       1343.06       1387.94        21.20 o                         
   8   1   5        614.38        624.06        14.19 o                         
   9   1   5       1437.15       1473.48        25.55 o                         
  10   1   5         87.93        106.14         9.63 o                         
  11   1   5        181.46        179.31        13.54 o                         
  12   1   5          0.14         -2.59         4.84 o                         
  13   1   5         52.94         -8.66        15.96 o                         
 -16   2   5        829.19        788.96        28.08 o                         
 -15   2   5       3110.77       3245.78        59.89 o                         
 -14   2   5       2267.97       2260.69        40.81 o                         
 -13   2   5       1298.50       1358.98        33.98 o                         
 -12   2   5        260.78        264.17        14.55 o                         
 -11   2   5         18.24         20.31         5.38 o                         
 -10   2   5         51.95         54.83         6.48 o                         
  -9   2   5        288.35        275.33        12.07 o                         
  -8   2   5       5367.91       5393.80        74.74 o                         
  -7   2   5       5657.99       5530.41        75.20 o                         
  -6   2   5       7684.28       7282.05        94.50 o                         
  -5   2   5      10047.66      10198.10       163.23 o                         
  -4   2   5       4538.67       4384.05        81.23 o                         
  -3   2   5        121.15        109.10         5.74 o                         
  -2   2   5       8062.82       8136.42       100.87 o                         
  -1   2   5         41.38         68.91         5.20 o                         
   0   2   5       3871.19       3882.38        43.19 o                         
   1   2   5       4666.51       4331.41        59.90 o                         
   2   2   5       2903.47       2858.56        31.41 o                         
   3   2   5       3623.70       3641.67        38.90 o                         
   4   2   5       5228.35       5000.70        54.30 o                         
   5   2   5       6572.56       6733.40        71.65 o                         
   6   2   5       1117.99       1223.49        18.72 o                         
   7   2   5         36.71         31.51         3.95 o                         
   8   2   5        378.98        427.44        11.86 o                         
   9   2   5        648.56        602.46        16.52 o                         
  10   2   5       2247.53       2216.26        37.48 o                         
  11   2   5        739.96        778.33        19.81 o                         
  12   2   5       1593.36       1612.58        32.88 o                         
  13   2   5        791.82        757.72        33.52 o                         
 -16   3   5        282.61        300.19        26.98 o                         
 -15   3   5         15.02         10.14         7.04 o                         
 -14   3   5        218.83        216.25        16.77 o                         
 -13   3   5       1137.77       1143.79        27.34 o                         
 -12   3   5        520.59        501.10        20.37 o                         
 -11   3   5       4749.31       4820.98        71.79 o                         
 -10   3   5       9035.91       9109.96       122.85 o                         
  -9   3   5       4914.44       4982.96        86.11 o                         
  -8   3   5       1729.36       1586.25        43.35 o                         
  -7   3   5        344.19        323.48        12.19 o                         
  -6   3   5       3455.96       3734.14        62.80 o                         
  -5   3   5       1351.52       1288.11        23.11 o                         
  -4   3   5       2490.78       2514.02        40.93 o                         
  -3   3   5       5190.75       5224.69        69.31 o                         
  -2   3   5       4005.54       3926.88        76.21 o                         
  -1   3   5       8515.33       8435.17       143.11 o                         
   0   3   5       3621.35       3245.45        41.80 o                         
   1   3   5         47.02         22.24         2.60 o                         
   2   3   5       2841.61       3240.00        34.74 o                         
   3   3   5        640.00        633.31        12.80 o                         
   4   3   5       1967.61       1977.59        25.27 o                         
   5   3   5       1544.73       1554.46        22.17 o                         
   6   3   5       1623.32       1592.06        23.71 o                         
   7   3   5       3429.27       3532.26        44.60 o                         
   8   3   5       1865.77       1918.66        27.39 o                         
   9   3   5       1255.47       1231.46        23.23 o                         
  10   3   5       1146.95       1165.21        23.05 o                         
  11   3   5        109.30         84.87        10.07 o                         
  12   3   5         68.03         56.69         8.73 o                         
  13   3   5         58.85         21.75         8.81 o                         
 -16   4   5        555.40        543.09        20.63 o                         
 -15   4   5       1119.22       1182.90        28.06 o                         
 -14   4   5        683.66        655.74        19.60 o                         
 -13   4   5        622.75        564.89        19.37 o                         
 -12   4   5          4.13          6.13         7.03 o                         
 -11   4   5        448.73        453.66        18.57 o                         
 -10   4   5         21.81         24.86         5.56 o                         
  -9   4   5        577.95        613.51        17.43 o                         
  -8   4   5       1277.32       1227.00        28.75 o                         
  -7   4   5        246.32        226.31         9.96 o                         
  -6   4   5       1770.29       1645.94        28.64 o                         
  -5   4   5       2760.05       2688.04        40.37 o                         
  -4   4   5       1250.04       1172.07        21.37 o                         
  -3   4   5         10.42          3.91         2.87 o                         
  -2   4   5       1379.64       1496.18        31.67 o                         
  -1   4   5       1428.43       1676.91        23.11 o                         
   0   4   5       3049.18       3284.94        45.69 o                         
   1   4   5         66.65         87.78         4.55 o                         
   2   4   5       1730.30       1572.44        19.10 o                         
   3   4   5       1273.98       1278.03        17.63 o                         
   4   4   5       1870.38       1893.73        24.36 o                         
   5   4   5        288.62        317.77         9.90 o                         
   6   4   5        344.43        340.59         9.37 o                         
   7   4   5         54.88         53.91         5.50 o                         
   8   4   5        232.87        245.52         9.93 o                         
   9   4   5        205.17        195.54        10.70 o                         
  10   4   5        532.30        547.12        20.30 o                         
  11   4   5        746.79        732.14        20.93 o                         
  12   4   5        172.51        158.89        14.67 o                         
 -16   5   5        100.62         91.17        21.09 o                         
 -15   5   5         98.00         87.52        13.03 o                         
 -14   5   5          9.69          4.16         5.50 o                         
 -13   5   5         80.62         67.77         8.49 o                         
 -12   5   5         40.07         24.10         6.93 o                         
 -11   5   5         82.04         82.33         9.12 o                         
 -10   5   5        157.25        123.05         9.29 o                         
  -9   5   5        350.51        371.20        13.51 o                         
  -8   5   5       1090.63       1240.01        25.40 o                         
  -7   5   5        195.35        203.77         9.71 o                         
  -6   5   5         90.83         68.67         5.92 o                         
  -5   5   5        109.34        133.12         7.65 o                         
  -4   5   5         81.48         80.75         7.53 o                         
  -3   5   5         40.52         21.92         3.83 o                         
  -2   5   5         50.00         59.73         4.48 o                         
  -1   5   5        819.46        915.00        16.64 o                         
   0   5   5        163.26        209.03         7.18 o                         
   1   5   5       1698.84       1729.70        25.34 o                         
   2   5   5        300.23        364.32         7.15 o                         
   3   5   5        108.76        137.28         5.13 o                         
   4   5   5        476.06        459.29        10.59 o                         
   5   5   5        497.84        470.04         9.11 o                         
   6   5   5          1.05          1.74         2.36 o                         
   7   5   5        164.17        161.17         8.50 o                         
   8   5   5          5.07          5.06         3.61 o                         
   9   5   5       1075.02       1094.92        22.58 o                         
  10   5   5        131.92        112.09         8.49 o                         
  11   5   5         63.02         55.22         7.81 o                         
  12   5   5        159.41        130.73        12.05 o                         
 -15   6   5        332.15        353.66        32.13 o                         
 -14   6   5        625.57        641.68        30.74 o                         
 -13   6   5        516.40        472.04        15.52 o                         
 -12   6   5        271.54        283.88        12.37 o                         
 -11   6   5          4.97         11.51         6.00 o                         
 -10   6   5        167.13        132.73        12.67 o                         
  -9   6   5         10.75          5.89         5.19 o                         
  -8   6   5        642.21        633.13        17.30 o                         
  -7   6   5       1096.86       1074.11        22.72 o                         
  -6   6   5       4045.28       4180.35        59.83 o                         
  -5   6   5       3041.78       3120.76        50.33 o                         
  -4   6   5       1088.61       1052.42        26.38 o                         
  -3   6   5       1922.99       1911.12        29.05 o                         
  -2   6   5        529.93        486.72        11.48 o                         
  -1   6   5       2029.05       2237.89        34.62 o                         
   0   6   5       6257.71       6107.95        75.12 o                         
   1   6   5       1107.91       1140.17        16.93 o                         
   2   6   5       2622.06       2654.76        38.71 o                         
   3   6   5       1052.25       1038.65        24.99 o                         
   4   6   5        814.53        801.83        20.57 o                         
   5   6   5       2454.95       2406.20        34.66 o                         
   6   6   5        730.68        760.45        17.66 o                         
   7   6   5          3.68          4.42         4.00 o                         
   8   6   5        381.59        394.96        14.56 o                         
   9   6   5        402.96        421.23        11.93 o                         
  10   6   5       1208.27       1267.01        25.52 o                         
  11   6   5        168.74        166.85        10.20 o                         
  12   6   5        466.82        433.46        22.40 o                         
 -15   7   5        100.00        102.13        16.80 o                         
 -14   7   5         43.42         41.12        11.07 o                         
 -13   7   5        514.72        539.05        20.90 o                         
 -12   7   5        339.58        361.08        16.73 o                         
 -11   7   5       3852.06       3884.53        61.90 o                         
 -10   7   5       1920.05       1966.54        38.93 o                         
  -9   7   5       1452.99       1416.99        39.86 o                         
  -8   7   5       2733.43       2776.51        45.48 o                         
  -7   7   5        717.30        680.20        17.87 o                         
  -6   7   5        108.12        131.94         8.73 o                         
  -5   7   5       1360.46       1331.95        26.00 o                         
  -4   7   5       1189.76       1046.55        19.96 o                         
  -3   7   5       4636.44       4565.58        62.83 o                         
  -2   7   5       5200.51       5205.26        62.72 o                         
  -1   7   5       2934.38       2806.17        39.67 o                         
   0   7   5       2207.30       2085.24        29.14 o                         
   1   7   5       1463.07       1421.46        21.53 o                         
   2   7   5        281.42        265.37         9.22 o                         
   3   7   5        754.35        736.49        19.70 o                         
   4   7   5       3547.66       3521.59        55.86 o                         
   5   7   5       4230.15       4319.09        66.41 o                         
   6   7   5       1239.13       1191.05        23.42 o                         
   7   7   5       2119.27       2044.99        36.40 o                         
   8   7   5       2629.03       2715.93        80.99 o                         
   9   7   5       2002.65       1939.00        41.93 o                         
  10   7   5       1054.27       1019.32        31.61 o                         
  11   7   5         90.11         77.86        12.09 o                         
 -15   8   5        284.73        241.90        23.92 o                         
 -14   8   5        332.58        294.29        30.45 o                         
 -13   8   5       1000.27       1040.62        34.15 o                         
 -12   8   5        556.23        573.78        22.48 o                         
 -11   8   5        114.27         99.56        11.19 o                         
 -10   8   5        474.23        442.54        15.80 o                         
  -9   8   5        138.19        131.55        13.44 o                         
  -8   8   5        487.54        490.99        15.61 o                         
  -7   8   5       2200.67       2148.92        38.23 o                         
  -6   8   5       2466.42       2411.59        40.41 o                         
  -5   8   5       1516.89       1416.72        25.35 o                         
  -4   8   5       2003.06       1995.51        31.69 o                         
  -3   8   5       2071.59       2010.72        33.56 o                         
  -2   8   5         11.44         16.79         4.08 o                         
  -1   8   5        926.51        899.66        17.35 o                         
   0   8   5       2689.04       2813.64        37.65 o                         
   1   8   5       2552.74       2697.19        34.21 o                         
   2   8   5       5961.18       5972.24        82.56 o                         
   3   8   5       1066.31       1071.14        25.44 o                         
   4   8   5       3668.15       3628.27        58.09 o                         
   5   8   5       1366.25       1396.39        33.43 o                         
   6   8   5        242.42        264.28        20.27 o                         
   7   8   5         61.88         44.97         7.86 o                         
   8   8   5        280.77        304.47        15.97 o                         
   9   8   5       1407.54       1391.88        36.82 o                         
  10   8   5       1893.55       1972.67        50.72 o                         
  11   8   5        113.37         65.76        12.77 o                         
 -14   9   5         22.21          5.37        12.54 o                         
 -13   9   5         40.95         36.25         9.93 o                         
 -12   9   5          7.08         -2.56         6.86 o                         
 -11   9   5        351.56        379.81        17.27 o                         
 -10   9   5         65.97         46.56         8.76 o                         
  -9   9   5         47.47         51.97         9.28 o                         
  -8   9   5        830.10        829.24        21.03 o                         
  -7   9   5        324.89        332.09        12.85 o                         
  -6   9   5       1582.03       1578.95        32.36 o                         
  -5   9   5       1598.37       1581.34        27.98 o                         
  -4   9   5          7.90         11.11         3.77 o                         
  -3   9   5       1464.25       1425.11        23.90 o                         
  -2   9   5       2320.02       2290.79        33.72 o                         
  -1   9   5         10.06          9.07         3.38 o                         
   0   9   5        491.88        462.54        11.77 o                         
   1   9   5        625.81        658.96        13.61 o                         
   2   9   5        199.11        197.74        10.57 o                         
   3   9   5        300.49        312.55        12.35 o                         
   4   9   5        254.47        239.93        13.68 o                         
   5   9   5        877.70        791.02        30.05 o                         
   6   9   5        289.37        254.72        25.31 o                         
   7   9   5          4.38         -9.34         9.34 o                         
   8   9   5        219.40        212.86        15.19 o                         
   9   9   5        125.14        106.40        15.42 o                         
  10   9   5        227.80        162.64        38.89 o                         
 -13  10   5         13.20         13.52        13.29 o                         
 -12  10   5         42.99         20.31         9.01 o                         
 -11  10   5         22.27          8.88         6.24 o                         
 -10  10   5         95.14         69.98         7.90 o                         
  -9  10   5         13.07          2.01         4.86 o                         
  -8  10   5        479.05        485.47        17.51 o                         
  -7  10   5          5.79         10.34         4.69 o                         
  -6  10   5       1588.98       1612.21        42.15 o                         
  -5  10   5        487.25        516.30        16.67 o                         
  -4  10   5          7.85          6.76         4.01 o                         
  -3  10   5         24.87         16.19         3.95 o                         
  -2  10   5        615.45        628.77        15.64 o                         
  -1  10   5        339.59        311.57        10.83 o                         
   0  10   5       2295.54       2310.33        33.76 o                         
   1  10   5       1264.55       1251.95        20.12 o                         
   2  10   5         19.84         15.63         5.39 o                         
   3  10   5        581.00        597.71        18.87 o                         
   4  10   5        170.70        148.27        11.31 o                         
   5  10   5         89.61         81.29        13.94 o                         
   6  10   5         26.51          7.06         9.87 o                         
   7  10   5         17.12          3.98        10.12 o                         
   8  10   5         64.83         62.71         9.67 o                         
   9  10   5        105.23         67.96        12.65 o                         
  10  10   5          6.10        -15.98        18.04 o                         
 -13  11   5        195.08        201.82        17.33 o                         
 -12  11   5        687.53        631.54        29.75 o                         
 -11  11   5       2165.47       2223.93        44.16 o                         
 -10  11   5       1037.35       1075.06        24.80 o                         
  -9  11   5       1574.13       1525.53        33.03 o                         
  -8  11   5        264.00        279.71        14.46 o                         
  -7  11   5         26.16         28.27         6.49 o                         
  -6  11   5          0.27         -0.77         4.72 o                         
  -5  11   5         41.29         30.40         5.91 o                         
  -4  11   5        101.33        133.70         9.25 o                         
  -3  11   5        644.91        686.67        17.04 o                         
  -2  11   5        302.07        318.17        11.84 o                         
  -1  11   5       2724.34       2808.38        40.50 o                         
   0  11   5       1310.97       1307.27        23.28 o                         
   1  11   5        159.75        159.58         7.34 o                         
   2  11   5        993.25       1042.57        25.28 o                         
   3  11   5        138.85        153.55        13.01 o                         
   4  11   5        503.77        511.97        19.04 o                         
   5  11   5       1748.98       1785.31        36.55 o                         
   6  11   5        785.83        803.18        32.96 o                         
   7  11   5        913.05        905.52        41.22 o                         
   8  11   5       1375.97       1332.46        51.88 o                         
   9  11   5        377.93        389.35        20.26 o                         
 -12  12   5        348.73        357.93        23.96 o                         
 -11  12   5          1.60          1.15         8.76 o                         
 -10  12   5         40.15         41.67         8.15 o                         
  -9  12   5        348.62        389.20        15.86 o                         
  -8  12   5       1417.47       1426.69        30.47 o                         
  -7  12   5       1886.38       1983.64        34.77 o                         
  -6  12   5       3658.56       3629.44        58.30 o                         
  -5  12   5       1412.32       1496.90        33.33 o                         
  -4  12   5        597.16        632.84        22.63 o                         
  -3  12   5        508.92        537.68        25.38 o                         
  -2  12   5         25.75         22.20         6.06 o                         
  -1  12   5          1.75         -1.57         3.46 o                         
   0  12   5       1373.51       1332.04        25.29 o                         
   1  12   5        104.65        107.85         6.84 o                         
   2  12   5       1993.59       2004.43        41.89 o                         
   3  12   5       1895.61       1907.69        36.43 o                         
   4  12   5        912.24        935.82        23.83 o                         
   5  12   5        800.72        832.83        21.67 o                         
   6  12   5        221.82        221.15        19.42 o                         
   7  12   5         51.79         14.36        13.38 o                         
   8  12   5        154.52        118.48        20.72 o                         
 -11  13   5        465.83        450.18        28.54 o                         
 -10  13   5        987.40        947.18        32.58 o                         
  -9  13   5        807.47        815.51        28.52 o                         
  -8  13   5        369.61        374.81        19.20 o                         
  -7  13   5          5.69          2.30         5.83 o                         
  -6  13   5         43.08         34.91         6.00 o                         
  -5  13   5        151.12        134.08         9.59 o                         
  -4  13   5        128.71        155.06        16.25 o                         
  -3  13   5        992.55       1015.12        30.39 o                         
  -2  13   5        880.22        882.00        21.34 o                         
  -1  13   5        875.00        855.16        20.63 o                         
   0  13   5       1082.92       1091.17        25.30 o                         
   1  13   5        234.50        248.23        11.09 o                         
   2  13   5        294.45        307.38        14.71 o                         
   3  13   5        136.44        121.03        14.58 o                         
   4  13   5         78.49         71.82        10.45 o                         
   5  13   5        524.97        480.62        18.00 o                         
   6  13   5        717.80        724.92        33.80 o                         
   7  13   5        744.61        741.66        40.45 o                         
  -9  14   5        111.61        120.59        13.41 o                         
  -8  14   5        120.14        105.47        16.44 o                         
  -7  14   5         87.96         73.51         9.21 o                         
  -6  14   5          2.45         -5.88         5.88 o                         
  -5  14   5         28.96         31.46         7.99 o                         
  -4  14   5         87.86         85.61         8.71 o                         
  -3  14   5          9.92          5.76         5.84 o                         
  -2  14   5          5.18          1.28         5.61 o                         
  -1  14   5         81.10         67.22         7.38 o                         
   0  14   5         54.14         52.54         6.00 o                         
   1  14   5         78.83         81.48         9.12 o                         
   2  14   5          1.66         -6.32         6.32 o                         
   3  14   5        184.41        161.28        15.93 o                         
   4  14   5          9.45         -5.94         6.74 o                         
   5  14   5         54.13         39.89         8.69 o                         
   6  14   5        217.78        197.24        19.06 o                         
  -8  15   5        246.39        252.84        19.14 o                         
  -7  15   5         43.75         40.41         8.29 o                         
  -6  15   5          1.16          1.42         8.74 o                         
  -5  15   5          3.69         -7.36         7.36 o                         
  -4  15   5         38.67         14.48         8.70 o                         
  -3  15   5         30.36         21.04         7.47 o                         
  -2  15   5        154.36        181.44        16.66 o                         
  -1  15   5         43.98         48.13         7.90 o                         
   0  15   5        154.56        145.72        18.26 o                         
   1  15   5        109.33         90.87         7.43 o                         
   2  15   5         84.99         69.27        18.28 o                         
   3  15   5         10.33          2.07         8.04 o                         
   4  15   5        152.12        166.44        15.23 o                         
  -5  16   5       1814.70       1828.84        51.65 o                         
  -4  16   5        289.58        275.56        20.62 o                         
  -3  16   5        304.53        301.98        18.64 o                         
  -2  16   5          9.16         -3.88         8.08 o                         
  -1  16   5        120.10        106.18        11.10 o                         
   0  16   5        330.71        281.19        21.43 o                         
   1  16   5        560.24        624.13        40.47 o                         
   2  16   5        663.91        678.05        30.90 o                         
 -17   0   6       1558.92       1567.52        58.61 o                         
 -16   0   6       1467.21       1629.83        73.86 o                         
 -15   0   6        716.29        736.54        35.75 o                         
 -14   0   6         11.74         13.06        10.38 o                         
 -13   0   6        103.86         92.73        12.71 o                         
 -12   0   6        263.66        322.44        22.22 o                         
 -11   0   6       9766.85       9654.10       182.15 o                         
 -10   0   6       7165.43       7212.08       164.64 o                         
  -9   0   6       3295.99       3060.63        90.16 o                         
  -8   0   6       3077.97       3142.61        68.74 o                         
  -7   0   6       6980.83       6992.18       227.44 o                         
  -6   0   6         26.75        156.94        16.55 o                         
  -5   0   6        540.73        672.23        21.90 o                         
  -4   0   6       3112.86       3230.84        72.10 o                         
  -3   0   6       8524.04       9007.00       177.64 o                         
  -2   0   6       1796.95       1657.14        39.74 o                         
  -1   0   6      11124.18      10982.74       190.20 o                         
   0   0   6      14980.44      14696.42       226.26 o                         
   1   0   6       8526.02       8464.30       121.23 o                         
   2   0   6      10641.31      10211.63       145.43 o                         
   3   0   6        711.44        685.42        19.05 o                         
   4   0   6       1943.36       1973.02        35.15 o                         
   5   0   6        229.04        249.77         9.63 o                         
   6   0   6        108.99        135.66         8.41 o                         
   7   0   6       2260.29       2218.46        37.88 o                         
   8   0   6       6187.13       6270.19        95.85 o                         
   9   0   6       3647.09       3667.97        81.26 o                         
  10   0   6        655.44        701.74        29.21 o                         
  11   0   6        246.42        266.05        46.52 o                         
  12   0   6        359.88        383.17        38.68 o                         
 -16   1   6        214.34        177.08        18.32 o                         
 -15   1   6        506.09        495.73        20.30 o                         
 -14   1   6       1445.28       1465.78        36.21 o                         
 -13   1   6       2294.91       2278.37        43.68 o                         
 -12   1   6        653.64        696.70        22.11 o                         
 -11   1   6       3302.59       3320.30        54.07 o                         
 -10   1   6         15.98          8.81         4.95 o                         
  -9   1   6        479.82        532.23        17.47 o                         
  -8   1   6        169.56        157.12         9.21 o                         
  -7   1   6        341.28        250.22        10.39 o                         
  -6   1   6       2797.26       2922.50        49.97 o                         
  -5   1   6      10422.75      10366.50       130.01 o                         
  -4   1   6       4655.44       4775.07        64.06 o                         
  -3   1   6       1609.80       1520.85        27.52 o                         
  -2   1   6       3466.87       3403.00        47.12 o                         
  -1   1   6         62.54         81.04         5.21 o                         
   0   1   6        186.91        172.55         6.27 o                         
   1   1   6        154.16        121.01         5.63 o                         
   2   1   6       2957.04       2868.41        30.28 o                         
   3   1   6       4204.71       4175.42        44.00 o                         
   4   1   6       7331.35       7439.85        69.06 o                         
   5   1   6       2979.51       3069.63        38.70 o                         
   6   1   6       3156.61       3148.23        40.03 o                         
   7   1   6       1154.38       1193.36        20.32 o                         
   8   1   6       2584.01       2541.65        36.95 o                         
   9   1   6         89.44         68.34         6.92 o                         
  10   1   6        248.55        279.15        11.03 o                         
  11   1   6        448.21        399.78        13.93 o                         
  12   1   6        997.51        990.89        31.84 o                         
 -16   2   6        124.49        104.94        12.65 o                         
 -15   2   6          2.13          6.63         7.08 o                         
 -14   2   6          2.03         -1.85         7.12 o                         
 -13   2   6         84.99         88.44        10.53 o                         
 -12   2   6         19.25         19.86         6.75 o                         
 -11   2   6        778.20        761.53        21.42 o                         
 -10   2   6       1604.94       1669.46        34.73 o                         
  -9   2   6        564.15        581.84        18.57 o                         
  -8   2   6          4.03          6.85         3.90 o                         
  -7   2   6        843.06        834.32        20.59 o                         
  -6   2   6        202.21        260.69        10.47 o                         
  -5   2   6       1141.17       1251.95        24.93 o                         
  -4   2   6        837.94        871.72        18.91 o                         
  -3   2   6       2575.20       2595.65        43.08 o                         
  -2   2   6        128.35        160.04         6.84 o                         
  -1   2   6       4772.33       4932.15        64.52 o                         
   0   2   6         34.01         30.42         2.74 o                         
   1   2   6        441.46        431.33         8.26 o                         
   2   2   6       1039.02       1122.02        16.95 o                         
   3   2   6        107.05        101.91         4.94 o                         
   4   2   6         13.02          6.04         2.50 o                         
   5   2   6         70.88         54.18         4.31 o                         
   6   2   6        483.58        483.66        12.03 o                         
   7   2   6        213.29        232.91         9.60 o                         
   8   2   6       2501.91       2349.63        35.29 o                         
   9   2   6         21.31         13.22         4.77 o                         
  10   2   6         14.46         19.19         4.99 o                         
  11   2   6         37.33         28.75         6.45 o                         
  12   2   6         20.16         15.34         8.76 o                         
 -16   3   6        255.93        209.88        16.75 o                         
 -15   3   6        492.00        503.09        20.03 o                         
 -14   3   6        605.52        559.54        21.09 o                         
 -13   3   6        943.50        941.21        28.06 o                         
 -12   3   6        945.72        964.93        27.00 o                         
 -11   3   6       1229.95       1250.05        30.19 o                         
 -10   3   6          4.94          5.97         4.80 o                         
  -9   3   6       2439.10       2655.61        47.20 o                         
  -8   3   6        638.96        691.26        18.12 o                         
  -7   3   6        432.73        547.66        15.23 o                         
  -6   3   6         53.53         52.74         6.03 o                         
  -5   3   6        104.92         58.92         6.52 o                         
  -4   3   6        208.71        178.26         9.12 o                         
  -3   3   6       6095.55       6517.37        84.12 o                         
  -2   3   6       3948.46       4297.55        61.57 o                         
  -1   3   6        141.94        135.94         5.70 o                         
   0   3   6        394.84        496.26        11.22 o                         
   1   3   6       1616.64       1755.13        26.15 o                         
   2   3   6        572.81        526.43         9.92 o                         
   3   3   6        183.45        142.93         5.54 o                         
   4   3   6        254.85        257.73         7.87 o                         
   5   3   6        278.65        259.06         8.22 o                         
   6   3   6        828.47        810.81        15.91 o                         
   7   3   6       1358.25       1276.58        26.71 o                         
   8   3   6        404.84        437.67        13.34 o                         
   9   3   6        120.72         99.08         7.77 o                         
  10   3   6        295.12        295.75        13.59 o                         
  11   3   6         92.00         76.82         8.51 o                         
  12   3   6         94.01         77.33         9.70 o                         
 -16   4   6        381.82        303.08        32.95 o                         
 -15   4   6        573.34        580.21        24.15 o                         
 -14   4   6         55.43         51.67         7.91 o                         
 -13   4   6         78.03         62.75        10.01 o                         
 -12   4   6        574.74        559.14        24.85 o                         
 -11   4   6       1593.81       1610.15        35.26 o                         
 -10   4   6         63.68         67.33         7.52 o                         
  -9   4   6       4574.64       4435.36        70.69 o                         
  -8   4   6       6512.78       6880.68       122.40 o                         
  -7   4   6       1798.82       1721.67        33.23 o                         
  -6   4   6       2390.44       2381.65        38.19 o                         
  -5   4   6       1584.81       1618.35        28.36 o                         
  -4   4   6        156.94        172.35         8.99 o                         
  -3   4   6       2700.31       2620.59        41.71 o                         
  -2   4   6         45.28         27.81         3.95 o                         
  -1   4   6       3515.44       3493.94        40.55 o                         
   0   4   6      10404.54      10341.48       121.35 o                         
   1   4   6       3460.18       3372.60        44.57 o                         
   2   4   6       3661.66       3513.20        38.24 o                         
   3   4   6       1587.57       1660.01        22.34 o                         
   4   4   6       1640.73       1640.06        22.99 o                         
   5   4   6         36.06         44.03         3.94 o                         
   6   4   6       2497.49       2515.61        36.22 o                         
   7   4   6       2740.06       2871.31        38.50 o                         
   8   4   6        120.10        124.63         7.43 o                         
   9   4   6       1458.11       1449.80        25.17 o                         
  10   4   6       1244.01       1304.79        26.72 o                         
  11   4   6        174.49        173.26        14.25 o                         
  12   4   6        157.67        156.12        14.80 o                         
 -16   5   6        912.64        961.39        53.98 o                         
 -15   5   6        832.10        820.65        24.19 o                         
 -14   5   6       2002.26       2042.73        40.26 o                         
 -13   5   6       2616.05       2604.56        58.73 o                         
 -12   5   6       2766.43       2735.05        82.27 o                         
 -11   5   6       2313.84       2224.32        51.62 o                         
 -10   5   6       2214.35       2117.74        46.29 o                         
  -9   5   6       1173.25       1181.14        25.87 o                         
  -8   5   6       1514.16       1498.38        29.20 o                         
  -7   5   6       1263.88       1173.10        24.66 o                         
  -6   5   6       1959.48       1903.07        32.73 o                         
  -5   5   6       7583.53       7517.38        98.12 o                         
  -4   5   6       4657.84       4674.07        64.21 o                         
  -3   5   6       7498.29       7620.45        97.69 o                         
  -2   5   6       6881.10       7108.63        86.00 o                         
  -1   5   6         52.02         87.35         5.67 o                         
   0   5   6       1376.22       1676.66        26.25 o                         
   1   5   6       1662.59       1644.80        25.41 o                         
   2   5   6       3349.01       3372.82        38.83 o                         
   3   5   6       5773.81       5708.42        65.13 o                         
   4   5   6       3432.49       3313.56        39.04 o                         
   5   5   6       1022.15       1066.17        16.74 o                         
   6   5   6       3027.54       3021.01        38.81 o                         
   7   5   6         20.40         27.76         4.13 o                         
   8   5   6         76.61         87.73         6.24 o                         
   9   5   6        297.81        306.08        11.30 o                         
  10   5   6        333.29        342.32        16.77 o                         
  11   5   6        323.30        318.13        15.73 o                         
 -15   6   6        318.31        339.88        28.88 o                         
 -14   6   6          0.71         -1.36         9.73 o                         
 -13   6   6        267.40        224.89        12.46 o                         
 -12   6   6        799.30        815.59        28.88 o                         
 -11   6   6        259.63        251.21        15.12 o                         
 -10   6   6        196.22        175.80        13.30 o                         
  -9   6   6       3461.71       3448.12        54.33 o                         
  -8   6   6       2268.00       2272.12        42.17 o                         
  -7   6   6        713.66        745.59        19.09 o                         
  -6   6   6        338.88        338.24        12.92 o                         
  -5   6   6        320.16        367.51        12.39 o                         
  -4   6   6        540.37        504.06        13.92 o                         
  -3   6   6       3194.91       3024.72        44.74 o                         
  -2   6   6         75.74        123.97         6.81 o                         
  -1   6   6       3560.16       3464.07        46.98 o                         
   0   6   6       3011.18       3042.13        45.68 o                         
   1   6   6       2119.49       2070.36        30.48 o                         
   2   6   6        865.07        928.87        16.10 o                         
   3   6   6       1418.07       1414.17        23.01 o                         
   4   6   6        969.98        991.81        18.47 o                         
   5   6   6        294.63        292.26         9.83 o                         
   6   6   6       1175.43       1132.49        23.49 o                         
   7   6   6       1589.46       1549.99        30.07 o                         
   8   6   6        604.76        558.41        19.09 o                         
   9   6   6        276.03        286.59        17.58 o                         
  10   6   6       1090.75       1113.97        49.46 o                         
  11   6   6        158.64        116.94        15.87 o                         
 -15   7   6          0.55        -11.35        11.35 o                         
 -14   7   6         31.02         50.91        13.99 o                         
 -13   7   6         37.69         22.31         7.71 o                         
 -12   7   6          8.90          1.07         4.94 o                         
 -11   7   6          8.57          9.38         7.79 o                         
 -10   7   6        114.54         91.16         9.08 o                         
  -9   7   6         78.54         81.61         8.47 o                         
  -8   7   6         84.98         63.27         7.74 o                         
  -7   7   6        164.52        158.64        10.54 o                         
  -6   7   6        494.13        467.87        16.12 o                         
  -5   7   6        460.60        431.45        13.78 o                         
  -4   7   6         67.43         52.04         5.34 o                         
  -3   7   6       1666.45       1601.02        28.17 o                         
  -2   7   6        375.06        375.50         9.83 o                         
  -1   7   6        781.16        905.64        18.29 o                         
   0   7   6        439.67        456.99        12.05 o                         
   1   7   6        475.02        454.48         9.56 o                         
   2   7   6        118.54        132.52         9.19 o                         
   3   7   6        627.85        650.32        15.84 o                         
   4   7   6         63.36         66.85         5.45 o                         
   5   7   6        400.97        391.39        11.12 o                         
   6   7   6         17.07          5.68         4.58 o                         
   7   7   6          4.73         -3.05         3.72 o                         
   8   7   6        306.94        289.16        19.49 o                         
   9   7   6          9.79          4.66         7.57 o                         
  10   7   6         54.31         75.52        14.03 o                         
  11   7   6         51.44         27.45        11.91 o                         
 -15   8   6        175.05        163.23        17.29 o                         
 -14   8   6         76.37         73.76        13.91 o                         
 -13   8   6        197.31        194.92        24.09 o                         
 -12   8   6          4.86         14.36         7.10 o                         
 -11   8   6        548.55        536.55        18.96 o                         
 -10   8   6        662.16        693.55        28.47 o                         
  -9   8   6       1575.89       1584.54        34.07 o                         
  -8   8   6       1292.54       1289.13        29.77 o                         
  -7   8   6       1695.42       1664.75        31.79 o                         
  -6   8   6        732.06        770.57        18.36 o                         
  -5   8   6        182.48        156.14         8.98 o                         
  -4   8   6       1158.81       1234.24        25.39 o                         
  -3   8   6       1970.69       2035.07        32.01 o                         
  -2   8   6          7.62          4.01         4.14 o                         
  -1   8   6       1421.95       1364.90        24.35 o                         
   0   8   6        638.58        651.64        18.19 o                         
   1   8   6       1220.71       1210.00        24.11 o                         
   2   8   6       1418.82       1467.52        28.81 o                         
   3   8   6          6.86         15.54         3.98 o                         
   4   8   6          0.65         -1.96         5.48 o                         
   5   8   6         96.59         62.59         9.33 o                         
   6   8   6         21.86         10.51         4.76 o                         
   7   8   6        723.58        760.27        29.85 o                         
   8   8   6        325.42        322.21        15.69 o                         
   9   8   6          8.30          9.21         7.17 o                         
  10   8   6         98.48        108.81        15.79 o                         
 -14   9   6       1241.45       1238.46        39.50 o                         
 -13   9   6       1768.40       1870.47        49.79 o                         
 -12   9   6       1831.77       1887.50        47.09 o                         
 -11   9   6        668.16        685.22        23.93 o                         
 -10   9   6       1052.36       1048.08        28.31 o                         
  -9   9   6          0.52         22.72         6.93 o                         
  -8   9   6        589.24        630.37        33.21 o                         
  -7   9   6        336.48        312.34        13.40 o                         
  -6   9   6         49.99         48.23         6.03 o                         
  -5   9   6       1468.78       1518.07        27.76 o                         
  -4   9   6       5977.90       5917.48        77.29 o                         
  -3   9   6       1231.78       1225.90        20.77 o                         
  -2   9   6        154.07        159.79         8.52 o                         
  -1   9   6        715.23        651.82        14.96 o                         
   0   9   6        609.22        599.24        13.61 o                         
   1   9   6         33.47         22.71         4.81 o                         
   2   9   6       3284.19       3368.94        57.06 o                         
   3   9   6        684.25        707.55        19.83 o                         
   4   9   6       1430.76       1357.28        43.70 o                         
   5   9   6       2678.27       2688.72        57.78 o                         
   6   9   6       1453.36       1454.20        40.85 o                         
   7   9   6       1097.17       1085.43        34.76 o                         
   8   9   6        545.00        566.19        21.25 o                         
   9   9   6        170.56        116.18        14.41 o                         
  10   9   6        963.31       1059.17        38.69 o                         
 -13  10   6         18.25         13.78        10.32 o                         
 -12  10   6        234.65        217.71        17.89 o                         
 -11  10   6       1267.09       1275.42        32.10 o                         
 -10  10   6       1137.95       1202.82        29.42 o                         
  -9  10   6       2251.22       2274.49        41.03 o                         
  -8  10   6       2153.96       2253.47        45.18 o                         
  -7  10   6       2777.42       2883.98        45.26 o                         
  -6  10   6        237.73        223.65        11.34 o                         
  -5  10   6         53.35         45.99         6.11 o                         
  -4  10   6         14.12          8.78         4.25 o                         
  -3  10   6       4062.00       4063.70        54.32 o                         
  -2  10   6        667.21        671.67        19.97 o                         
  -1  10   6       1783.83       1849.23        29.46 o                         
   0  10   6       1166.93       1169.25        21.05 o                         
   1  10   6       3526.27       3529.20        55.79 o                         
   2  10   6        918.50        923.79        24.72 o                         
   3  10   6         28.09         21.44         6.17 o                         
   4  10   6        156.19        159.20         9.77 o                         
   5  10   6         70.77         51.93         9.44 o                         
   6  10   6        293.16        299.27        20.41 o                         
   7  10   6       1226.54       1275.59        43.18 o                         
   8  10   6       1126.30       1060.28        46.92 o                         
   9  10   6        209.69        168.89        18.25 o                         
 -13  11   6        517.75        533.82        25.73 o                         
 -12  11   6        235.09        240.54        25.64 o                         
 -11  11   6        638.34        618.58        22.67 o                         
 -10  11   6         28.38         39.04         7.59 o                         
  -9  11   6        271.16        314.32        15.96 o                         
  -8  11   6        131.56        149.19        10.48 o                         
  -7  11   6        114.29        123.07         9.88 o                         
  -6  11   6         72.90         82.87         8.42 o                         
  -5  11   6        558.89        588.87        17.88 o                         
  -4  11   6        883.42        935.89        21.06 o                         
  -3  11   6        884.35        881.70        20.80 o                         
  -2  11   6          6.64          3.51         4.36 o                         
  -1  11   6         35.25         22.79         4.90 o                         
   0  11   6        961.93        919.60        19.10 o                         
   1  11   6        357.08        372.92        14.05 o                         
   2  11   6       1060.93       1060.73        27.61 o                         
   3  11   6        194.06        181.70        12.19 o                         
   4  11   6         82.74         83.64        10.20 o                         
   5  11   6        272.61        270.05        13.26 o                         
   6  11   6        323.51        319.00        43.44 o                         
   7  11   6        202.24        163.62        24.05 o                         
   8  11   6        247.70        182.86        24.14 o                         
 -12  12   6         51.09         32.29        10.19 o                         
 -11  12   6         93.22        101.22        17.72 o                         
 -10  12   6        168.34        139.88        12.53 o                         
  -9  12   6         42.64         19.18         8.45 o                         
  -8  12   6          2.94          1.79         5.96 o                         
  -7  12   6          6.38         -4.69         4.69 o                         
  -6  12   6         48.65         43.44         7.26 o                         
  -5  12   6         55.59         56.57         7.31 o                         
  -4  12   6         35.35         33.75         6.94 o                         
  -3  12   6          0.17          9.01         5.07 o                         
  -2  12   6         58.33         52.40         6.92 o                         
  -1  12   6        739.96        693.71        18.72 o                         
   0  12   6         95.07         85.42         7.62 o                         
   1  12   6         28.60         19.78         6.00 o                         
   2  12   6          6.16          5.79         6.04 o                         
   3  12   6         27.65         18.24         7.05 o                         
   4  12   6         38.07         32.00         7.38 o                         
   5  12   6        209.15        206.74        10.94 o                         
   6  12   6         39.31         38.24        15.71 o                         
   7  12   6          0.23        -16.23        16.23 o                         
 -11  13   6         93.84        108.17        13.40 o                         
 -10  13   6         48.42         30.70        10.81 o                         
  -9  13   6          2.04         -1.78         8.71 o                         
  -8  13   6         12.49         -1.04         8.36 o                         
  -7  13   6         87.70         52.37         8.07 o                         
  -6  13   6        344.27        335.71        16.20 o                         
  -5  13   6        177.21        136.40        11.01 o                         
  -4  13   6        723.70        704.11        35.10 o                         
  -3  13   6       1036.45       1075.96        25.10 o                         
  -2  13   6        292.94        315.36        14.09 o                         
  -1  13   6          1.94         -5.32         5.32 o                         
   0  13   6         33.29         26.25         7.05 o                         
   1  13   6          2.39         -6.63         6.63 o                         
   2  13   6        702.05        665.63        25.33 o                         
   3  13   6        472.74        487.50        19.32 o                         
   4  13   6        900.31        848.89        25.00 o                         
   5  13   6        565.38        547.25        21.95 o                         
   6  13   6        135.81        131.26        10.75 o                         
  -9  14   6        914.46        945.94        33.37 o                         
  -8  14   6        814.54        815.18        33.53 o                         
  -7  14   6        763.71        741.30        23.63 o                         
  -6  14   6        101.39         98.84         9.21 o                         
  -5  14   6         36.22         27.28         8.93 o                         
  -4  14   6          6.55          2.31         9.26 o                         
  -3  14   6        152.66        120.86         9.72 o                         
  -2  14   6        708.61        735.57        19.61 o                         
  -1  14   6       2634.68       2667.82        41.37 o                         
   0  14   6       1742.26       1709.57        29.36 o                         
   1  14   6        825.36        837.99        32.83 o                         
   2  14   6        403.05        404.00        36.68 o                         
   3  14   6        621.91        678.28        50.50 o                         
   4  14   6         84.43         92.26        19.53 o                         
   5  14   6         24.36         24.31         7.60 o                         
  -8  15   6        144.22        112.85        19.98 o                         
  -7  15   6        283.71        282.57        19.40 o                         
  -6  15   6       1419.48       1461.80        40.53 o                         
  -5  15   6       1092.64       1113.22        34.38 o                         
  -4  15   6        236.18        240.18        20.26 o                         
  -3  15   6        742.83        751.24        26.94 o                         
  -2  15   6        440.87        447.10        19.59 o                         
  -1  15   6          9.42         -6.31         6.31 o                         
   0  15   6         30.24         30.12         5.99 o                         
   1  15   6        163.30        152.52        15.02 o                         
   2  15   6        178.07        161.45        19.27 o                         
   3  15   6       1127.13       1177.49        39.00 o                         
  -5  16   6        130.95        145.79        35.76 o                         
  -4  16   6         86.03         51.08        11.41 o                         
  -3  16   6         16.56         -7.34         9.49 o                         
  -2  16   6        302.69        355.68        25.29 o                         
  -1  16   6        604.57        548.80        27.94 o                         
   0  16   6        453.01        415.71        37.35 o                         
 -17   1   7        587.38        557.33        30.50 o                         
 -16   1   7        624.01        654.52        29.75 o                         
 -15   1   7        448.75        493.01        23.58 o                         
 -14   1   7        569.31        588.29        22.25 o                         
 -13   1   7         21.88         22.33         7.16 o                         
 -12   1   7        199.63        207.13        13.75 o                         
 -11   1   7        383.63        419.35        16.36 o                         
 -10   1   7        162.78        150.87        11.41 o                         
  -9   1   7        604.39        635.14        18.30 o                         
  -8   1   7       1683.27       1603.82        30.44 o                         
  -7   1   7       2887.25       2652.51        42.36 o                         
  -6   1   7       1965.05       1957.28        37.43 o                         
  -5   1   7       2769.99       3016.44        49.33 o                         
  -4   1   7         82.67         48.34         4.87 o                         
  -3   1   7         98.01        117.21         6.99 o                         
  -2   1   7       2238.58       2333.97        35.15 o                         
  -1   1   7       3835.79       3896.97        48.02 o                         
   0   1   7        458.69        408.55         9.77 o                         
   1   1   7       2139.74       2126.00        28.97 o                         
   2   1   7       2870.66       2800.39        30.49 o                         
   3   1   7       1781.89       1784.45        21.53 o                         
   4   1   7         52.92         56.65         3.60 o                         
   5   1   7        764.19        719.94        14.66 o                         
   6   1   7          4.14          0.86         3.51 o                         
   7   1   7        598.68        634.49        16.12 o                         
   8   1   7        636.18        662.24        17.19 o                         
   9   1   7       1044.46       1046.91        20.96 o                         
  10   1   7        647.86        684.32        16.95 o                         
  11   1   7        373.84        387.19        21.95 o                         
 -16   2   7          2.60         -8.51         8.51 o                         
 -15   2   7         72.42         58.21        10.95 o                         
 -14   2   7       1567.45       1565.17        36.81 o                         
 -13   2   7       2045.47       2066.16        47.42 o                         
 -12   2   7       3491.48       3448.12        62.34 o                         
 -11   2   7       1900.88       2003.21        41.20 o                         
 -10   2   7       1153.79       1146.16        26.35 o                         
  -9   2   7       1955.68       2057.03        38.95 o                         
  -8   2   7         24.85         22.39         5.46 o                         
  -7   2   7       2044.02       2031.86        37.37 o                         
  -6   2   7       4658.57       4712.81        66.14 o                         
  -5   2   7       3120.57       2954.94        59.00 o                         
  -4   2   7       1924.94       1929.00        31.56 o                         
  -3   2   7      12749.38      12667.41       156.11 o                         
  -2   2   7       7391.47       7224.50        98.95 o                         
  -1   2   7       2623.29       2510.97        34.69 o                         
   0   2   7       1309.44       1235.38        18.09 o                         
   1   2   7       2148.16       2235.55        27.00 o                         
   2   2   7         90.25         76.55         4.70 o                         
   3   2   7       2152.12       2138.81        35.21 o                         
   4   2   7       1983.43       1943.39        26.16 o                         
   5   2   7       3393.86       3348.38        40.66 o                         
   6   2   7       4837.75       4939.77        59.37 o                         
   7   2   7        988.60       1041.10        20.54 o                         
   8   2   7       1767.51       1766.21        29.42 o                         
   9   2   7          5.90          1.67         4.43 o                         
  10   2   7         12.41         11.99         5.14 o                         
  11   2   7         44.58         48.61         7.85 o                         
 -16   3   7       1100.03       1045.34        37.47 o                         
 -15   3   7       1047.39       1067.08        33.93 o                         
 -14   3   7       1064.22       1041.29        30.66 o                         
 -13   3   7        520.58        513.35        21.55 o                         
 -12   3   7         64.64         39.83         7.81 o                         
 -11   3   7        103.60         98.40        10.00 o                         
 -10   3   7        507.73        484.51        16.95 o                         
  -9   3   7       3379.79       3365.10        53.21 o                         
  -8   3   7       3541.72       3617.64        68.90 o                         
  -7   3   7       4562.00       4438.62        63.94 o                         
  -6   3   7       2859.22       2858.95        44.41 o                         
  -5   3   7       6274.36       6220.33        83.07 o                         
  -4   3   7         45.78         20.57         4.25 o                         
  -3   3   7         53.30         44.51         4.66 o                         
  -2   3   7        420.67        383.04        16.03 o                         
  -1   3   7      12911.10      13634.11       141.92 o                         
   0   3   7       1393.66       1164.64        16.85 o                         
   1   3   7       3801.20       3744.03        49.75 o                         
   2   3   7       5728.70       5755.12        64.94 o                         
   3   3   7       3413.53       3434.38        40.12 o                         
   4   3   7         23.58         31.37         3.70 o                         
   5   3   7        150.29        152.33         7.33 o                         
   6   3   7        470.92        515.14        12.94 o                         
   7   3   7       1882.49       2036.20        31.68 o                         
   8   3   7       1027.93       1018.34        21.03 o                         
   9   3   7       1305.84       1325.56        24.26 o                         
  10   3   7       1837.82       1907.13        33.90 o                         
  11   3   7       1605.35       1625.61        38.53 o                         
 -16   4   7          0.99         -8.67         8.67 o                         
 -15   4   7          4.57         -4.24         8.65 o                         
 -14   4   7        127.26        123.59        11.39 o                         
 -13   4   7       1187.83       1232.27        32.46 o                         
 -12   4   7       1649.29       1759.06        39.07 o                         
 -11   4   7        472.29        504.11        17.83 o                         
 -10   4   7        809.92        800.57        21.71 o                         
  -9   4   7        133.58        108.12         9.33 o                         
  -8   4   7         23.85         13.54         4.45 o                         
  -7   4   7         20.87         20.98         4.77 o                         
  -6   4   7        713.26        671.18        17.23 o                         
  -5   4   7        643.76        597.44        15.62 o                         
  -4   4   7       1264.15       1204.46        25.90 o                         
  -3   4   7         26.21         17.10         3.81 o                         
  -2   4   7        812.83        854.03        19.72 o                         
  -1   4   7        210.28        187.61         5.99 o                         
   0   4   7        816.28        765.19        15.71 o                         
   1   4   7          7.83         15.74         3.30 o                         
   2   4   7         22.91         22.36         3.20 o                         
   3   4   7        172.42        160.98         6.67 o                         
   4   4   7        326.49        289.26         8.74 o                         
   5   4   7       1025.61        974.42        17.11 o                         
   6   4   7        987.27       1084.04        19.41 o                         
   7   4   7       1070.05       1102.31        20.58 o                         
   8   4   7         43.97         35.24         5.14 o                         
   9   4   7          8.28          3.91         5.08 o                         
  10   4   7         33.99         21.62         6.28 o                         
  11   4   7         37.22         15.32         7.21 o                         
 -16   5   7        231.41        204.25        27.15 o                         
 -15   5   7          4.03         -8.76         8.76 o                         
 -14   5   7          1.20         -8.06         8.06 o                         
 -13   5   7          3.90          5.15         7.34 o                         
 -12   5   7        156.97        162.96        15.32 o                         
 -11   5   7       1889.87       1827.10        36.82 o                         
 -10   5   7          6.13         19.38         5.79 o                         
  -9   5   7         52.68         39.49         6.34 o                         
  -8   5   7        217.54        223.01        11.57 o                         
  -7   5   7        137.95        123.97         9.35 o                         
  -6   5   7         64.49         48.73         5.61 o                         
  -5   5   7        429.29        432.33        13.57 o                         
  -4   5   7         74.42         61.58         5.57 o                         
  -3   5   7         43.62         53.84         5.51 o                         
  -2   5   7        449.65        489.25        12.79 o                         
  -1   5   7         34.72         37.40         4.47 o                         
   0   5   7        384.62        460.49        15.76 o                         
   1   5   7        116.43        106.78         6.41 o                         
   2   5   7        153.54        139.87         7.79 o                         
   3   5   7        920.03        914.33        16.46 o                         
   4   5   7         16.36         19.58         3.23 o                         
   5   5   7        557.80        503.01        11.69 o                         
   6   5   7        147.36        148.23         7.97 o                         
   7   5   7         45.37         53.26         5.07 o                         
   8   5   7         46.38         38.95         4.94 o                         
   9   5   7        296.25        276.35        10.80 o                         
  10   5   7         40.65         27.35         6.06 o                         
  11   5   7         25.46         20.85         8.10 o                         
 -16   6   7          6.20         -8.35         8.35 o                         
 -15   6   7        394.67        328.36        17.69 o                         
 -14   6   7        454.33        452.85        24.84 o                         
 -13   6   7         48.90         66.80         8.89 o                         
 -12   6   7       2351.82       2318.23        50.40 o                         
 -11   6   7        726.97        659.71        24.01 o                         
 -10   6   7        518.57        532.12        20.08 o                         
  -9   6   7        804.04        889.96        22.71 o                         
  -8   6   7          1.32          6.11         5.04 o                         
  -7   6   7        705.67        663.48        18.36 o                         
  -6   6   7       2958.83       3082.15        51.49 o                         
  -5   6   7       1243.42       1188.40        25.77 o                         
  -4   6   7       3036.97       2922.84        44.79 o                         
  -3   6   7       4202.07       4087.78        58.04 o                         
  -2   6   7       5003.97       4989.72        61.21 o                         
  -1   6   7       7203.20       7154.64        89.21 o                         
   0   6   7       1611.69       1646.42        26.85 o                         
   1   6   7        361.27        340.68         9.96 o                         
   2   6   7         26.61         21.69         3.53 o                         
   3   6   7       1086.37       1108.75        18.99 o                         
   4   6   7       1392.59       1394.89        24.27 o                         
   5   6   7        935.33        945.70        19.61 o                         
   6   6   7        594.46        550.63        18.13 o                         
   7   6   7        472.17        462.56        18.76 o                         
   8   6   7       1200.38       1208.61        27.73 o                         
   9   6   7         72.97         80.35        10.11 o                         
  10   6   7         40.82         33.11        13.52 o                         
 -15   7   7       1293.42       1274.57        57.24 o                         
 -14   7   7         16.39         15.94         7.98 o                         
 -13   7   7        907.99        865.43        25.45 o                         
 -12   7   7         50.74         36.94         7.72 o                         
 -11   7   7       1410.43       1427.15        36.33 o                         
 -10   7   7       1799.64       1771.23        37.74 o                         
  -9   7   7       1927.98       1961.23        49.60 o                         
  -8   7   7       2812.45       2991.84        49.10 o                         
  -7   7   7       4326.51       4391.99        65.65 o                         
  -6   7   7       3303.05       3343.52        54.39 o                         
  -5   7   7       6445.15       6167.40        86.68 o                         
  -4   7   7       1042.71        972.12        20.63 o                         
  -3   7   7        464.66        476.88        13.05 o                         
  -2   7   7        435.27        477.00        13.76 o                         
  -1   7   7       5630.70       5650.99        73.19 o                         
   0   7   7       4085.68       4047.11        54.71 o                         
   1   7   7       3933.78       3895.07        49.13 o                         
   2   7   7       2907.26       2990.40        42.06 o                         
   3   7   7       6029.06       6084.36        85.60 o                         
   4   7   7       1661.27       1568.08        31.06 o                         
   5   7   7         95.34         74.28         8.01 o                         
   6   7   7         50.02         37.72         6.66 o                         
   7   7   7        559.01        577.43        17.64 o                         
   8   7   7        319.48        321.09        13.92 o                         
   9   7   7       1750.46       1841.13        63.38 o                         
  10   7   7        686.51        668.70        29.54 o                         
 -15   8   7        686.89        693.34        38.27 o                         
 -14   8   7        728.85        732.64        39.94 o                         
 -13   8   7        144.36        170.96        15.78 o                         
 -12   8   7       2555.93       2598.22        47.44 o                         
 -11   8   7       1339.70       1332.76        32.52 o                         
 -10   8   7        739.59        799.96        25.64 o                         
  -9   8   7        245.55        254.27        14.12 o                         
  -8   8   7         49.51         45.07         7.02 o                         
  -7   8   7         75.68         76.93         7.49 o                         
  -6   8   7       3550.82       3605.60        52.41 o                         
  -5   8   7       1310.74       1329.01        25.40 o                         
  -4   8   7       3423.25       3446.52        53.57 o                         
  -3   8   7       2230.25       2288.36        33.71 o                         
  -2   8   7       1768.79       1838.58        38.57 o                         
  -1   8   7       5092.77       5121.15        67.88 o                         
   0   8   7       5020.90       5031.05        65.19 o                         
   1   8   7         12.82          9.28         4.42 o                         
   2   8   7        189.15        201.51        12.17 o                         
   3   8   7        206.28        212.75        11.28 o                         
   4   8   7        669.63        698.75        28.30 o                         
   5   8   7       3096.89       3155.64        59.80 o                         
   6   8   7        774.55        814.82        19.82 o                         
   7   8   7        775.39        765.06        19.90 o                         
   8   8   7       1352.71       1347.00        30.99 o                         
   9   8   7        164.56        174.20        16.35 o                         
  10   8   7          0.15         -5.15        15.77 o                         
 -14   9   7         79.39         60.85        14.94 o                         
 -13   9   7         41.79         19.59        11.24 o                         
 -12   9   7          2.51          5.19         5.88 o                         
 -11   9   7          8.91          9.65         7.43 o                         
 -10   9   7        491.47        494.08        20.44 o                         
  -9   9   7        210.47        213.75        13.59 o                         
  -8   9   7         35.62         23.35         6.35 o                         
  -7   9   7        885.18        907.79        24.38 o                         
  -6   9   7       1261.73       1244.03        25.36 o                         
  -5   9   7        666.07        637.68        17.08 o                         
  -4   9   7        908.48        897.92        24.76 o                         
  -3   9   7        232.30        255.60         9.98 o                         
  -2   9   7        514.41        542.89        15.60 o                         
  -1   9   7        372.05        332.62        11.00 o                         
   0   9   7        980.14        961.08        19.46 o                         
   1   9   7        524.37        566.68        16.94 o                         
   2   9   7         87.22         88.33        10.55 o                         
   3   9   7        503.54        517.45        22.58 o                         
   4   9   7        771.00        706.94        20.62 o                         
   5   9   7         37.62         23.29         5.01 o                         
   6   9   7        124.21        120.99         9.68 o                         
   7   9   7          3.19         -0.33         5.99 o                         
   8   9   7          3.58         -5.65        12.40 o                         
   9   9   7         72.29         89.39        16.52 o                         
 -13  10   7         57.15         35.88        11.63 o                         
 -12  10   7        221.42        164.02        19.48 o                         
 -11  10   7         34.41         25.85         6.76 o                         
 -10  10   7        622.92        600.88        24.59 o                         
  -9  10   7         23.89         17.33         6.28 o                         
  -8  10   7         27.80         24.89         6.11 o                         
  -7  10   7         25.62         27.93         6.75 o                         
  -6  10   7        362.65        350.03        14.05 o                         
  -5  10   7        293.21        275.19        12.36 o                         
  -4  10   7        557.41        584.49        15.40 o                         
  -3  10   7          4.05          6.40         4.46 o                         
  -2  10   7       2433.38       2376.54        36.41 o                         
  -1  10   7          6.15          7.46         3.94 o                         
   0  10   7        430.78        424.62        12.26 o                         
   1  10   7        477.71        483.71        16.50 o                         
   2  10   7          1.96         -0.76         5.66 o                         
   3  10   7        144.01        128.63        10.25 o                         
   4  10   7        113.31        101.72         9.18 o                         
   5  10   7          2.35          0.34         7.36 o                         
   6  10   7        239.22        196.85        16.89 o                         
   7  10   7        303.85        302.30        27.04 o                         
   8  10   7        163.65        147.74        22.08 o                         
 -13  11   7        311.18        283.23        27.05 o                         
 -12  11   7          7.86         -2.89         9.38 o                         
 -11  11   7          4.28          0.82         8.60 o                         
 -10  11   7        535.72        539.87        17.20 o                         
  -9  11   7        694.47        681.10        21.97 o                         
  -8  11   7       1580.95       1667.24        36.89 o                         
  -7  11   7       1150.56       1170.55        27.35 o                         
  -6  11   7        460.80        504.85        18.64 o                         
  -5  11   7        680.71        724.29        19.31 o                         
  -4  11   7          7.19          7.12         5.34 o                         
  -3  11   7          2.72          1.15         4.82 o                         
  -2  11   7         64.28         53.57         7.00 o                         
  -1  11   7       1533.34       1488.00        26.62 o                         
   0  11   7         53.68         50.78         5.13 o                         
   1  11   7       1134.61       1214.41        30.04 o                         
   2  11   7        874.47        888.64        27.10 o                         
   3  11   7       1080.48       1069.68        30.46 o                         
   4  11   7        672.80        669.92        21.21 o                         
   5  11   7        353.42        333.30        28.47 o                         
   6  11   7        124.09        105.22        18.58 o                         
   7  11   7        560.99        511.19        35.11 o                         
   8  11   7         48.42         22.14        22.61 o                         
 -12  12   7        714.51        709.87        29.25 o                         
 -11  12   7       1054.06       1101.55        33.54 o                         
 -10  12   7       1494.75       1493.60        38.14 o                         
  -9  12   7         80.22         76.63        11.15 o                         
  -8  12   7        130.34        118.32         9.94 o                         
  -7  12   7        140.64        147.62        13.93 o                         
  -6  12   7       1865.55       1838.62        34.59 o                         
  -5  12   7       2235.45       2214.92        40.20 o                         
  -4  12   7       1468.68       1500.73        32.15 o                         
  -3  12   7        973.51       1030.87        22.74 o                         
  -2  12   7       3085.68       3078.35        45.98 o                         
  -1  12   7        587.89        559.15        19.17 o                         
   0  12   7        356.81        382.90        15.66 o                         
   1  12   7         79.15        101.39         8.39 o                         
   2  12   7        354.17        307.95        16.59 o                         
   3  12   7        206.44        171.14        13.01 o                         
   4  12   7        448.16        430.47        19.51 o                         
   5  12   7       1364.22       1454.26        60.06 o                         
   6  12   7       1270.80       1275.88        53.33 o                         
   7  12   7        693.90        653.70        61.81 o                         
 -11  13   7          2.78         -9.21        12.64 o                         
 -10  13   7        298.25        269.64        18.69 o                         
  -9  13   7        718.12        788.70        30.02 o                         
  -8  13   7        699.17        713.56        25.01 o                         
  -7  13   7        372.48        377.55        18.37 o                         
  -6  13   7        262.22        318.37        15.01 o                         
  -5  13   7        332.04        316.41        14.52 o                         
  -4  13   7          3.23          3.93         6.33 o                         
  -3  13   7         18.36         16.21         6.00 o                         
  -2  13   7        289.93        336.11        13.78 o                         
  -1  13   7        463.61        483.21        15.46 o                         
   0  13   7        312.14        335.89        12.93 o                         
   1  13   7        625.00        616.81        23.57 o                         
   2  13   7        212.54        192.61        16.76 o                         
   3  13   7        498.76        489.82        37.69 o                         
   4  13   7        258.20        217.24        21.89 o                         
   5  13   7         59.65         36.17        10.58 o                         
  -9  14   7         11.53         -4.76        10.75 o                         
  -8  14   7         46.91         34.35         9.45 o                         
  -7  14   7         62.32         48.61         9.65 o                         
  -6  14   7         19.82         15.44         8.54 o                         
  -5  14   7        289.45        284.63        21.05 o                         
  -4  14   7         56.44         65.13         9.46 o                         
  -3  14   7          6.06          1.74         7.32 o                         
  -2  14   7          4.34          3.69         6.15 o                         
  -1  14   7          0.78         -0.95         6.18 o                         
   0  14   7         27.07         25.77         5.61 o                         
   1  14   7         74.76         51.50        13.00 o                         
   2  14   7         15.10         -8.88        12.92 o                         
   3  14   7          2.97         -3.98         9.43 o                         
   4  14   7         98.27         76.83        16.67 o                         
  -7  15   7        137.54         96.46        18.24 o                         
  -6  15   7        244.46        172.40        18.18 o                         
  -5  15   7        279.92        266.40        18.74 o                         
  -4  15   7        308.93        351.15        19.80 o                         
  -3  15   7          0.16          1.00         7.41 o                         
  -2  15   7         72.44         55.94         9.24 o                         
  -1  15   7         47.64         27.91         7.88 o                         
   0  15   7        131.38        102.26        11.85 o                         
   1  15   7        183.04        176.76        16.93 o                         
   2  15   7        282.69        241.03        19.98 o                         
 -17   0   8         30.83          4.93        31.53 o                         
 -16   0   8        375.73        430.91        41.07 o                         
 -15   0   8       4207.68       4264.47       209.06 o                         
 -14   0   8       1674.47       1794.69        89.32 o                         
 -13   0   8        569.53        654.40        35.26 o                         
 -12   0   8       2670.08       2746.26        74.42 o                         
 -11   0   8        309.97        380.11        25.56 o                         
 -10   0   8        475.48        481.33        24.02 o                         
  -9   0   8       2918.36       3084.48        71.29 o                         
  -8   0   8       4841.31       4908.70       100.39 o                         
  -7   0   8       4249.17       4118.47        85.82 o                         
  -6   0   8      13770.46      14057.91       248.99 o                         
  -5   0   8      15099.31      15231.26       405.60 o                         
  -4   0   8        628.89        542.83        20.65 o                         
  -3   0   8        557.73        536.45        22.90 o                         
  -2   0   8       4412.69       4534.64       111.91 o                         
  -1   0   8         58.47         69.75         6.82 o                         
   0   0   8       1190.42       1093.29        29.31 o                         
   1   0   8       5145.71       4683.17        73.01 o                         
   2   0   8       2375.95       2383.97        42.70 o                         
   3   0   8       5020.45       4921.32        76.67 o                         
   4   0   8       1026.07       1005.17        25.88 o                         
   5   0   8       3449.61       3456.85        57.48 o                         
   6   0   8        248.96        250.28        10.98 o                         
   7   0   8         85.38         75.00        10.07 o                         
   8   0   8         25.14         24.96         8.90 o                         
   9   0   8        731.32        686.30        43.23 o                         
  10   0   8       2250.97       2294.89       113.30 o                         
  11   0   8       1374.30       1442.48        55.08 o                         
 -17   1   8        177.32        119.22        18.71 o                         
 -16   1   8         45.60         10.33        15.24 o                         
 -15   1   8          4.73          1.09         8.64 o                         
 -14   1   8       1255.48       1219.56        31.78 o                         
 -13   1   8        161.25        157.12        12.42 o                         
 -12   1   8        416.47        426.91        18.99 o                         
 -11   1   8       5241.87       5101.34        82.11 o                         
 -10   1   8       6996.05       6853.85        97.90 o                         
  -9   1   8       3220.13       3198.92        51.59 o                         
  -8   1   8        520.36        427.04        14.70 o                         
  -7   1   8        122.07         82.63         6.99 o                         
  -6   1   8       2766.18       3218.66        49.18 o                         
  -5   1   8       1061.03       1022.39        21.51 o                         
  -4   1   8       3936.18       4174.19        59.01 o                         
  -3   1   8       5901.44       5802.52        77.43 o                         
  -2   1   8       3215.60       3174.00        46.13 o                         
  -1   1   8        902.16        810.22        15.23 o                         
   0   1   8       1475.61       1315.21        20.16 o                         
   1   1   8        157.78        157.27         6.62 o                         
   2   1   8       1742.13       1718.61        28.07 o                         
   3   1   8         60.99         47.10         3.74 o                         
   4   1   8        560.47        571.19        10.45 o                         
   5   1   8        266.40        276.02         9.74 o                         
   6   1   8        974.91        988.82        20.67 o                         
   7   1   8       1029.17       1067.75        22.37 o                         
   8   1   8        779.41        798.94        18.65 o                         
   9   1   8        825.58        838.70        18.99 o                         
  10   1   8        559.53        529.48        19.86 o                         
  11   1   8          6.53         -8.51         8.51 o                         
 -16   2   8        119.30        117.15        16.64 o                         
 -15   2   8        646.12        704.81        32.49 o                         
 -14   2   8         23.34         27.83         8.25 o                         
 -13   2   8         20.80         26.44         8.08 o                         
 -12   2   8        525.79        590.51        24.57 o                         
 -11   2   8        237.07        241.43        14.37 o                         
 -10   2   8         75.21         68.84         9.71 o                         
  -9   2   8        290.95        272.23        12.73 o                         
  -8   2   8        586.00        580.41        17.29 o                         
  -7   2   8        368.65        369.72        13.71 o                         
  -6   2   8        598.11        605.06        16.43 o                         
  -5   2   8       4315.09       4597.15        64.75 o                         
  -4   2   8         30.38         19.63         4.14 o                         
  -3   2   8         18.14         22.62         4.08 o                         
  -2   2   8        411.77        445.15        12.57 o                         
  -1   2   8        164.53        232.98         8.51 o                         
   0   2   8         50.70         39.16         3.75 o                         
   1   2   8         27.85         15.98         2.85 o                         
   2   2   8         10.91          8.31         3.32 o                         
   3   2   8       1579.84       1585.22        23.83 o                         
   4   2   8        351.53        346.95        10.26 o                         
   5   2   8        350.77        337.61        10.69 o                         
   6   2   8        430.61        421.41        13.04 o                         
   7   2   8        111.39        104.13         7.33 o                         
   8   2   8         16.50         24.58         5.10 o                         
   9   2   8        146.09        148.33         9.49 o                         
  10   2   8        294.51        280.73        13.30 o                         
  11   2   8        115.11         94.27        14.34 o                         
 -16   3   8         88.14         46.64        23.03 o                         
 -15   3   8         43.63         22.85        10.01 o                         
 -14   3   8        276.31        270.78        17.77 o                         
 -13   3   8          5.34         14.34         7.01 o                         
 -12   3   8         10.90         10.18         6.54 o                         
 -11   3   8          6.90          0.26         5.48 o                         
 -10   3   8       1067.43       1052.59        25.67 o                         
  -9   3   8        415.97        369.07        14.61 o                         
  -8   3   8        593.44        624.54        18.13 o                         
  -7   3   8        329.65        358.97        14.30 o                         
  -6   3   8          8.51          7.81         4.37 o                         
  -5   3   8        321.94        381.68        12.75 o                         
  -4   3   8          3.65          4.88         3.67 o                         
  -3   3   8        363.77        364.25        11.72 o                         
  -2   3   8        542.75        486.05        14.18 o                         
  -1   3   8       1393.10       1339.62        20.22 o                         
   0   3   8       1353.67       1402.35        21.19 o                         
   1   3   8        587.38        596.96        15.68 o                         
   2   3   8        107.28         88.30         6.30 o                         
   3   3   8        589.07        606.15        12.57 o                         
   4   3   8         75.15         78.35         5.42 o                         
   5   3   8       3172.85       3118.20        41.05 o                         
   6   3   8       1408.65       1380.33        26.33 o                         
   7   3   8         29.57         37.64         6.41 o                         
   8   3   8        611.36        580.23        15.41 o                         
   9   3   8        394.18        401.32        14.27 o                         
  10   3   8          6.59         -7.51         9.15 o                         
 -16   4   8        340.27        333.87        26.62 o                         
 -15   4   8       1176.11       1178.62        37.28 o                         
 -14   4   8       1171.98       1181.22        31.06 o                         
 -13   4   8       2370.93       2340.59        48.66 o                         
 -12   4   8         13.67          5.71         6.80 o                         
 -11   4   8        847.66        784.36        23.17 o                         
 -10   4   8          9.99         -0.31         4.92 o                         
  -9   4   8        990.51       1098.36        25.66 o                         
  -8   4   8       1808.34       1711.83        33.03 o                         
  -7   4   8       2970.41       2855.41        46.10 o                         
  -6   4   8       2459.55       2408.12        42.74 o                         
  -5   4   8       2476.80       2408.79        39.27 o                         
  -4   4   8       1175.57       1110.58        22.45 o                         
  -3   4   8        812.52        815.62        18.21 o                         
  -2   4   8       1960.57       1992.20        38.16 o                         
  -1   4   8        410.12        373.82         9.68 o                         
   0   4   8       2349.86       2410.74        35.86 o                         
   1   4   8       4274.93       4122.60        55.07 o                         
   2   4   8       2857.81       2855.64        39.16 o                         
   3   4   8        364.05        373.09        10.29 o                         
   4   4   8        880.28        900.33        17.66 o                         
   5   4   8       6257.93       6231.15        76.73 o                         
   6   4   8         16.95         31.78         4.73 o                         
   7   4   8         37.42         36.23         5.18 o                         
   8   4   8        150.24        129.04         9.01 o                         
   9   4   8        462.85        422.23        14.46 o                         
  10   4   8        603.08        624.39        23.48 o                         
 -16   5   8        281.67        232.83        20.77 o                         
 -15   5   8         26.99         19.94        10.54 o                         
 -14   5   8        253.01        240.04        17.98 o                         
 -13   5   8        895.00        920.91        26.62 o                         
 -12   5   8        735.40        732.90        22.80 o                         
 -11   5   8        572.38        672.87        22.59 o                         
 -10   5   8       3571.25       3537.76        62.35 o                         
  -9   5   8       2261.51       2246.93        43.92 o                         
  -8   5   8       2564.24       2441.64        45.05 o                         
  -7   5   8       1380.40       1294.16        27.19 o                         
  -6   5   8        175.70        155.98         9.60 o                         
  -5   5   8        501.32        504.60        15.38 o                         
  -4   5   8       3450.95       3488.90        55.33 o                         
  -3   5   8       2116.59       2021.40        34.15 o                         
  -2   5   8       6206.56       6349.92        75.96 o                         
  -1   5   8       6776.45       6868.15        98.03 o                         
   0   5   8       3902.08       4002.95        60.43 o                         
   1   5   8        600.74        570.07        14.02 o                         
   2   5   8        506.49        498.18        11.98 o                         
   3   5   8         53.77         39.10         5.14 o                         
   4   5   8       2810.00       2881.81        38.09 o                         
   5   5   8       4658.30       4657.46        57.21 o                         
   6   5   8       3047.53       3071.77        39.59 o                         
   7   5   8       1850.81       1896.36        30.34 o                         
   8   5   8       2826.72       2819.48        39.73 o                         
   9   5   8        369.01        351.01        17.31 o                         
  10   5   8        184.86        166.36        13.77 o                         
 -15   6   8        787.24        844.33        35.77 o                         
 -14   6   8        450.81        442.68        26.71 o                         
 -13   6   8       2522.58       2388.55        49.84 o                         
 -12   6   8        131.40        107.20        10.88 o                         
 -11   6   8        476.97        465.75        19.52 o                         
 -10   6   8        159.81        140.98        11.18 o                         
  -9   6   8        617.06        616.53        19.36 o                         
  -8   6   8        868.40        848.37        21.88 o                         
  -7   6   8       4085.25       4007.82        65.25 o                         
  -6   6   8         71.76         61.73         6.46 o                         
  -5   6   8        681.12        684.41        18.14 o                         
  -4   6   8        481.62        446.53        14.11 o                         
  -3   6   8        786.23        742.16        16.74 o                         
  -2   6   8        149.26        158.02        10.64 o                         
  -1   6   8        159.92        147.63         8.52 o                         
   0   6   8        495.68        499.47        13.60 o                         
   1   6   8       1613.40       1536.07        26.09 o                         
   2   6   8       1399.83       1313.40        21.23 o                         
   3   6   8        275.65        289.49        13.32 o                         
   4   6   8       1966.43       1887.41        31.48 o                         
   5   6   8       1028.80       1016.78        21.41 o                         
   6   6   8        261.13        273.00        12.03 o                         
   7   6   8         33.20         23.73         5.84 o                         
   8   6   8         36.06         22.29         7.37 o                         
   9   6   8        345.19        318.97        20.77 o                         
  10   6   8        451.37        460.01        25.62 o                         
 -15   7   8         15.70         -4.04         8.04 o                         
 -14   7   8         28.92         23.18         8.91 o                         
 -13   7   8        263.63        246.69        16.01 o                         
 -12   7   8         35.98         25.67         7.09 o                         
 -11   7   8         64.17         36.06         8.61 o                         
 -10   7   8          1.00          0.96         5.62 o                         
  -9   7   8         18.80          8.78         6.07 o                         
  -8   7   8         63.71         50.43         6.84 o                         
  -7   7   8       1422.87       1389.54        34.13 o                         
  -6   7   8        377.16        380.68        14.24 o                         
  -5   7   8        196.69        201.30        10.19 o                         
  -4   7   8        172.58        212.65        10.75 o                         
  -3   7   8          0.77          2.99         3.32 o                         
  -2   7   8        969.21       1025.45        21.41 o                         
  -1   7   8       1690.94       1761.14        29.82 o                         
   0   7   8        104.42         96.12         6.81 o                         
   1   7   8         33.81         16.95         3.69 o                         
   2   7   8          0.01         -2.96         2.96 o                         
   3   7   8         83.97         87.00         9.11 o                         
   4   7   8        120.46        122.86         9.87 o                         
   5   7   8        333.84        293.59        14.97 o                         
   6   7   8        111.48        104.26        11.73 o                         
   7   7   8         57.25         33.81         6.40 o                         
   8   7   8          0.62         -5.78         5.78 o                         
   9   7   8        310.61        338.16        18.53 o                         
 -15   8   8        308.48        234.77        33.64 o                         
 -14   8   8         42.67         35.35         9.68 o                         
 -13   8   8        331.59        321.98        19.89 o                         
 -12   8   8        235.43        216.83        14.58 o                         
 -11   8   8         14.12         13.28         6.79 o                         
 -10   8   8         34.54         21.80         8.54 o                         
  -9   8   8        167.50        176.26        12.00 o                         
  -8   8   8        415.46        438.30        17.18 o                         
  -7   8   8        173.45        164.91        10.50 o                         
  -6   8   8       1473.71       1552.07        29.30 o                         
  -5   8   8       4578.60       4627.71        63.74 o                         
  -4   8   8        307.56        364.81        13.49 o                         
  -3   8   8        182.82        200.80         8.36 o                         
  -2   8   8        664.04        659.28        17.12 o                         
  -1   8   8         66.82         53.16         5.73 o                         
   0   8   8       1369.56       1344.69        25.59 o                         
   1   8   8        291.43        288.56        11.94 o                         
   2   8   8        496.94        518.62        19.36 o                         
   3   8   8       1231.57       1186.88        31.29 o                         
   4   8   8        107.31        118.91        10.51 o                         
   5   8   8         70.41         82.20         8.49 o                         
   6   8   8        127.20        129.46        10.23 o                         
   7   8   8         48.07         29.48         6.58 o                         
   8   8   8        156.18        119.18        11.08 o                         
   9   8   8        400.38        410.96        26.59 o                         
 -14   9   8         10.60         -4.22        11.85 o                         
 -13   9   8        227.85        241.02        26.37 o                         
 -12   9   8       1222.69       1187.47        31.66 o                         
 -11   9   8       2013.10       2085.36        44.34 o                         
 -10   9   8       1558.15       1548.20        38.76 o                         
  -9   9   8       1452.11       1456.97        34.27 o                         
  -8   9   8       1421.25       1493.31        31.82 o                         
  -7   9   8        115.24        103.37         8.38 o                         
  -6   9   8         70.55         67.03         7.02 o                         
  -5   9   8          5.57          1.53         4.66 o                         
  -4   9   8       2668.22       2694.48        39.73 o                         
  -3   9   8       1888.38       2034.25        37.43 o                         
  -2   9   8       2004.85       2164.00        36.24 o                         
  -1   9   8         32.69         36.40         4.89 o                         
   0   9   8       1262.80       1202.80        23.09 o                         
   1   9   8        682.92        693.02        20.22 o                         
   2   9   8        147.06        136.75        12.44 o                         
   3   9   8         23.71         11.17         5.50 o                         
   4   9   8       1524.03       1505.78        36.65 o                         
   5   9   8        481.58        510.49        18.89 o                         
   6   9   8        977.83       1055.77        43.27 o                         
   7   9   8        811.34        775.36        37.73 o                         
   8   9   8       1574.88       1650.53        40.09 o                         
 -13  10   8       1198.33       1171.75        68.93 o                         
 -12  10   8        512.83        581.76        27.33 o                         
 -11  10   8         60.62         64.63         9.31 o                         
 -10  10   8        108.70        102.31        10.75 o                         
  -9  10   8        635.75        672.34        20.26 o                         
  -8  10   8        887.61        891.38        24.17 o                         
  -7  10   8       2317.51       2413.38        46.25 o                         
  -6  10   8       1278.75       1328.32        27.45 o                         
  -5  10   8       2307.75       2260.19        40.14 o                         
  -4  10   8        947.67        979.48        21.28 o                         
  -3  10   8       1433.32       1475.03        29.07 o                         
  -2  10   8          1.17          4.21         4.38 o                         
  -1  10   8        462.30        428.42        13.59 o                         
   0  10   8        675.60        672.06        15.36 o                         
   1  10   8       1229.99       1193.36        27.01 o                         
   2  10   8       2502.98       2693.96        56.86 o                         
   3  10   8       2263.87       2283.25        45.83 o                         
   4  10   8        932.41        911.70        25.78 o                         
   5  10   8        211.60        256.50        12.95 o                         
   6  10   8        252.07        212.85        15.44 o                         
   7  10   8         16.27         13.23        11.31 o                         
 -12  11   8        261.70        256.03        28.75 o                         
 -11  11   8        509.83        555.43        26.16 o                         
 -10  11   8        183.24        152.07        11.73 o                         
  -9  11   8        403.53        434.00        18.54 o                         
  -8  11   8        410.68        429.96        16.65 o                         
  -7  11   8         32.07         23.28         6.56 o                         
  -6  11   8        464.73        422.89        16.27 o                         
  -5  11   8        251.31        268.10        12.84 o                         
  -4  11   8        139.46        145.30        10.23 o                         
  -3  11   8       2210.00       2316.76        39.74 o                         
  -2  11   8        433.42        499.53        16.50 o                         
  -1  11   8         13.80          6.66         5.15 o                         
   0  11   8        357.70        350.47        10.72 o                         
   1  11   8        389.57        368.48        14.25 o                         
   2  11   8          8.95          5.43         8.18 o                         
   3  11   8        202.03        213.09        22.52 o                         
   4  11   8        124.78         91.56        10.86 o                         
   5  11   8        104.51        104.71        10.71 o                         
   6  11   8        139.03        138.97        36.00 o                         
   7  11   8        216.34        207.16        53.42 o                         
 -11  12   8         11.20         20.66         9.46 o                         
 -10  12   8         12.35          7.00        10.93 o                         
  -9  12   8         29.40          9.37         6.80 o                         
  -8  12   8         16.35         10.35         7.00 o                         
  -7  12   8         52.48         42.62         7.12 o                         
  -6  12   8         77.12         58.31         7.00 o                         
  -5  12   8         87.14         78.65         9.18 o                         
  -4  12   8        205.24        201.98        12.27 o                         
  -3  12   8         55.35         49.81         6.67 o                         
  -2  12   8        670.77        683.16        19.28 o                         
  -1  12   8         20.49         12.73         5.39 o                         
   0  12   8         56.54         48.99         8.25 o                         
   1  12   8         48.03         46.81         8.46 o                         
   2  12   8         11.23          1.78         7.73 o                         
   3  12   8         33.05         29.51         8.88 o                         
   4  12   8         16.53          2.26         6.92 o                         
   5  12   8          4.18         -9.66         9.66 o                         
   6  12   8         19.61          1.37        18.03 o                         
 -10  13   8        969.35        982.73        34.14 o                         
  -9  13   8        104.96         86.21        14.23 o                         
  -8  13   8        361.19        337.70        16.77 o                         
  -7  13   8        182.16        170.47        12.69 o                         
  -6  13   8          0.54         -4.15         5.93 o                         
  -5  13   8         22.09         18.33         7.35 o                         
  -4  13   8        167.97        203.63        12.33 o                         
  -3  13   8         12.49         11.17         6.10 o                         
  -2  13   8       1069.55       1132.82        25.84 o                         
  -1  13   8        498.40        538.07        19.45 o                         
   0  13   8        562.11        566.04        20.45 o                         
   1  13   8         81.05         74.65        11.04 o                         
   2  13   8         95.01         82.01        12.34 o                         
   3  13   8        254.68        245.43        26.00 o                         
   4  13   8        227.55        207.74        22.28 o                         
  -9  14   8        325.90        369.04        58.91 o                         
  -8  14   8        408.50        353.25        23.01 o                         
  -7  14   8       1104.52       1105.37        31.10 o                         
  -6  14   8       1854.64       1922.68        46.13 o                         
  -5  14   8        887.99        901.35        28.97 o                         
  -4  14   8        235.82        222.74        15.58 o                         
  -3  14   8        738.31        755.02        25.48 o                         
  -2  14   8        315.84        291.41        19.38 o                         
  -1  14   8         22.63         12.66         6.58 o                         
   0  14   8        596.74        650.62        23.61 o                         
   1  14   8        321.64        268.39        26.54 o                         
   2  14   8        838.61        807.14        44.86 o                         
   3  14   8        600.27        574.65        34.51 o                         
  -6  15   8         24.90         -8.53        10.01 o                         
  -5  15   8        150.62        139.28        15.12 o                         
  -4  15   8        189.53        232.51        18.49 o                         
  -3  15   8        791.13        791.65        33.22 o                         
  -2  15   8        644.34        623.01        27.23 o                         
  -1  15   8        996.09       1013.65        37.27 o                         
   0  15   8        807.79        840.75        31.42 o                         
 -16   1   9        130.38        152.43        22.25 o                         
 -15   1   9        378.64        406.27        23.83 o                         
 -14   1   9        578.95        597.91        22.71 o                         
 -13   1   9       1455.53       1500.38        39.46 o                         
 -12   1   9        754.15        784.63        25.81 o                         
 -11   1   9        960.30        936.40        27.22 o                         
 -10   1   9         67.40         56.96         7.69 o                         
  -9   1   9        184.46        205.76        11.85 o                         
  -8   1   9        210.49        213.28        11.64 o                         
  -7   1   9         74.55         64.76         7.20 o                         
  -6   1   9       2775.31       2886.81        46.02 o                         
  -5   1   9       1486.52       1289.25        26.22 o                         
  -4   1   9        248.21        246.22        10.70 o                         
  -3   1   9       3952.93       4091.03        58.47 o                         
  -2   1   9       1103.20       1198.52        23.07 o                         
  -1   1   9          3.64         -0.27         2.93 o                         
   0   1   9        186.85        180.04         7.50 o                         
   1   1   9         17.42         14.02         3.38 o                         
   2   1   9       1984.67       2006.39        26.61 o                         
   3   1   9       2095.39       2007.31        26.60 o                         
   4   1   9        798.94        843.70        16.13 o                         
   5   1   9       1936.54       1971.21        28.60 o                         
   6   1   9        520.87        537.72        14.48 o                         
   7   1   9         45.21         38.16         5.78 o                         
   8   1   9        307.74        304.91        11.94 o                         
   9   1   9         16.72         -0.63         6.68 o                         
  10   1   9         34.60         18.37         7.89 o                         
 -16   2   9        854.81        934.25        41.14 o                         
 -15   2   9        654.39        702.97        31.81 o                         
 -14   2   9          5.65         -2.13         6.67 o                         
 -13   2   9        141.74        131.09        12.85 o                         
 -12   2   9       1482.25       1435.92        36.84 o                         
 -11   2   9       3050.75       3096.19        57.12 o                         
 -10   2   9       1881.59       1887.87        37.24 o                         
  -9   2   9       3371.04       3146.27        51.85 o                         
  -8   2   9       3687.84       3861.03        63.03 o                         
  -7   2   9       4040.01       4094.71        66.62 o                         
  -6   2   9        234.94        249.79        12.17 o                         
  -5   2   9         29.55         14.16         4.56 o                         
  -4   2   9         37.03         18.87         4.40 o                         
  -3   2   9       2373.15       2385.81        40.39 o                         
  -2   2   9       3669.69       3437.21        47.56 o                         
  -1   2   9       5487.24       5207.96        63.25 o                         
   0   2   9       3601.81       3611.18        44.07 o                         
   1   2   9       2242.14       2310.04        29.29 o                         
   2   2   9       4015.76       3972.53        51.22 o                         
   3   2   9          8.61         10.28         4.07 o                         
   4   2   9       1734.65       1785.24        29.15 o                         
   5   2   9         33.49         25.67         4.74 o                         
   6   2   9        292.13        300.17        11.19 o                         
   7   2   9       1631.86       1649.87        28.59 o                         
   8   2   9       2203.05       2271.00        37.62 o                         
   9   2   9       1494.07       1560.42        29.23 o                         
  10   2   9       1407.44       1472.49        30.90 o                         
 -16   3   9        561.42        582.55        37.86 o                         
 -15   3   9        623.03        656.20        31.19 o                         
 -14   3   9        942.65        968.98        30.87 o                         
 -13   3   9       2116.63       2211.64        49.97 o                         
 -12   3   9       1069.87       1136.18        30.83 o                         
 -11   3   9       1990.68       1950.21        39.19 o                         
 -10   3   9        355.60        315.32        14.82 o                         
  -9   3   9        256.29        246.75        12.93 o                         
  -8   3   9        562.51        560.46        18.51 o                         
  -7   3   9        803.19        792.24        21.31 o                         
  -6   3   9       3170.74       3248.05        51.73 o                         
  -5   3   9       6874.08       6876.59       141.36 o                         
  -4   3   9        926.33        845.28        19.93 o                         
  -3   3   9       6272.40       6475.64        87.87 o                         
  -2   3   9        982.58       1045.53        20.55 o                         
  -1   3   9          7.43         13.67         3.21 o                         
   0   3   9         51.04         57.60         4.23 o                         
   1   3   9        395.62        420.50        11.88 o                         
   2   3   9       2271.94       2252.39        33.07 o                         
   3   3   9       7760.00       7759.45        91.50 o                         
   4   3   9       2458.98       2478.83        34.55 o                         
   5   3   9       2512.44       2628.26        37.22 o                         
   6   3   9        981.45       1040.97        20.33 o                         
   7   3   9        188.85        194.37        14.08 o                         
   8   3   9        255.80        247.02        12.25 o                         
   9   3   9          1.28         -8.37         8.79 o                         
  10   3   9          6.43          6.76         7.45 o                         
 -16   4   9        306.13        316.37        25.65 o                         
 -15   4   9         65.48         76.37        17.26 o                         
 -14   4   9         36.96         30.39         8.81 o                         
 -13   4   9          0.74         -3.50         6.71 o                         
 -12   4   9        207.98        195.33        16.13 o                         
 -11   4   9        692.65        664.40        23.26 o                         
 -10   4   9        687.50        702.25        21.08 o                         
  -9   4   9        590.97        601.31        19.07 o                         
  -8   4   9       1425.40       1417.87        29.83 o                         
  -7   4   9        452.93        469.24        17.17 o                         
  -6   4   9         73.12         78.23         7.22 o                         
  -5   4   9         81.65        127.19        12.45 o                         
  -4   4   9         12.81         16.35         4.35 o                         
  -3   4   9       1075.43       1023.19        21.95 o                         
  -2   4   9        634.58        602.97        13.54 o                         
  -1   4   9       1650.41       1576.52        23.96 o                         
   0   4   9       1137.76       1146.09        22.07 o                         
   1   4   9        964.24        974.67        19.37 o                         
   2   4   9         45.21         41.99         4.68 o                         
   3   4   9        355.98        351.04        11.11 o                         
   4   4   9         68.39         60.26         5.93 o                         
   5   4   9         10.38         16.20         4.38 o                         
   6   4   9         45.83         42.39         5.45 o                         
   7   4   9        565.50        551.27        16.70 o                         
   8   4   9        856.14        824.62        24.34 o                         
   9   4   9        294.30        292.33        16.02 o                         
 -16   5   9         50.46         40.56        14.85 o                         
 -15   5   9         96.99         91.89        13.55 o                         
 -14   5   9          3.67          1.03         8.90 o                         
 -13   5   9        631.32        576.51        21.98 o                         
 -12   5   9        455.37        462.00        19.56 o                         
 -11   5   9         35.63         22.13         7.37 o                         
 -10   5   9         79.76         68.69         8.18 o                         
  -9   5   9        425.72        473.11        17.33 o                         
  -8   5   9        248.15        234.19        12.59 o                         
  -7   5   9          8.62          0.58         4.83 o                         
  -6   5   9        141.46        105.62         8.42 o                         
  -5   5   9         95.17         67.16         7.02 o                         
  -4   5   9        169.22        184.23        10.10 o                         
  -3   5   9         41.04         52.25         5.81 o                         
  -2   5   9        374.04        418.95        10.40 o                         
  -1   5   9        282.86        333.71        11.79 o                         
   0   5   9          3.67          2.50         3.92 o                         
   1   5   9          5.75          2.93         3.81 o                         
   2   5   9         75.74         60.68         5.22 o                         
   3   5   9        327.14        347.04        10.78 o                         
   4   5   9         31.66         40.33         5.50 o                         
   5   5   9        442.48        407.16        12.39 o                         
   6   5   9          5.30          1.33         4.25 o                         
   7   5   9          3.93          0.87         4.41 o                         
   8   5   9         74.28         65.40         7.12 o                         
   9   5   9          9.94          2.00         7.86 o                         
 -15   6   9         23.64         20.81        12.19 o                         
 -14   6   9         54.57         44.88        10.28 o                         
 -13   6   9         16.19          9.36         7.06 o                         
 -12   6   9       1047.27       1036.59        32.65 o                         
 -11   6   9        385.04        390.85        19.37 o                         
 -10   6   9        263.38        238.85        13.90 o                         
  -9   6   9       1745.95       1745.79        35.46 o                         
  -8   6   9       3390.98       3523.72        56.59 o                         
  -7   6   9        501.18        506.57        17.34 o                         
  -6   6   9       1554.02       1570.97        31.13 o                         
  -5   6   9       2045.44       2107.19        37.09 o                         
  -4   6   9        703.29        799.18        18.74 o                         
  -3   6   9        594.48        603.85        14.67 o                         
  -2   6   9         20.30         14.31         4.78 o                         
  -1   6   9        912.93        925.87        20.10 o                         
   0   6   9       2011.72       2246.02        35.57 o                         
   1   6   9       1133.25       1141.23        22.32 o                         
   2   6   9       1243.36       1236.39        22.77 o                         
   3   6   9        195.80        253.79        11.61 o                         
   4   6   9        222.26        210.57        10.04 o                         
   5   6   9        197.26        203.94        14.39 o                         
   6   6   9        258.72        297.85        14.42 o                         
   7   6   9        635.61        670.63        22.59 o                         
   8   6   9        280.05        240.37        15.03 o                         
   9   6   9         85.56         82.21        10.97 o                         
 -15   7   9        791.78        786.15        46.58 o                         
 -14   7   9        610.68        631.39        29.85 o                         
 -13   7   9       2953.40       2969.32        58.39 o                         
 -12   7   9       1375.40       1366.98        35.31 o                         
 -11   7   9       2257.70       2273.65        50.93 o                         
 -10   7   9       1195.26       1136.69        30.35 o                         
  -9   7   9        284.25        269.64        16.38 o                         
  -8   7   9       1215.44       1223.56        28.25 o                         
  -7   7   9        848.88        867.00        22.57 o                         
  -6   7   9        202.08        180.54        11.23 o                         
  -5   7   9       5180.92       5070.61        69.02 o                         
  -4   7   9       2387.12       2313.71        39.43 o                         
  -3   7   9       2405.45       2410.58        41.35 o                         
  -2   7   9        830.42        925.03        21.00 o                         
  -1   7   9        786.10        716.99        17.63 o                         
   0   7   9        212.66        201.35         9.88 o                         
   1   7   9       1024.19        973.37        20.31 o                         
   2   7   9       1342.15       1386.78        25.32 o                         
   3   7   9       2269.48       2320.66        37.58 o                         
   4   7   9       1825.73       1848.56        42.33 o                         
   5   7   9       1911.13       2014.48        48.49 o                         
   6   7   9        499.08        518.92        19.20 o                         
   7   7   9        134.61        134.39        17.57 o                         
   8   7   9         98.08         77.15        10.86 o                         
 -14   8   9        110.96         75.59        13.46 o                         
 -13   8   9        281.95        300.45        21.95 o                         
 -12   8   9       1059.65       1044.47        30.22 o                         
 -11   8   9        550.32        607.42        21.93 o                         
 -10   8   9        864.44        920.08        29.31 o                         
  -9   8   9       1081.41       1121.12        27.81 o                         
  -8   8   9       3168.69       3335.32        56.49 o                         
  -7   8   9        503.81        543.55        20.85 o                         
  -6   8   9        540.46        542.98        17.02 o                         
  -5   8   9       1044.48       1069.92        23.12 o                         
  -4   8   9        256.21        278.63        11.51 o                         
  -3   8   9       1380.80       1309.34        27.12 o                         
  -2   8   9         53.98         41.86         6.28 o                         
  -1   8   9       1216.62       1221.09        25.81 o                         
   0   8   9       1649.33       1622.59        33.61 o                         
   1   8   9       1924.81       2011.91        36.64 o                         
   2   8   9         80.04        101.55         7.19 o                         
   3   8   9        467.97        483.37        19.57 o                         
   4   8   9        163.23        168.52        12.03 o                         
   5   8   9         84.66         78.99         9.97 o                         
   6   8   9        360.48        359.29        23.95 o                         
   7   8   9       1100.52       1086.54        32.38 o                         
   8   8   9        302.13        255.14        16.01 o                         
 -14   9   9        203.00        180.50        24.52 o                         
 -13   9   9         76.39         55.02        14.06 o                         
 -12   9   9          2.75         11.33         7.95 o                         
 -11   9   9        417.94        430.92        20.54 o                         
 -10   9   9        139.85        107.92        11.12 o                         
  -9   9   9        197.87        177.29        13.65 o                         
  -8   9   9         96.12        101.40         9.05 o                         
  -7   9   9          3.14          2.37         5.10 o                         
  -6   9   9        103.50        100.48        10.27 o                         
  -5   9   9        865.04        908.11        22.94 o                         
  -4   9   9        655.68        664.68        16.48 o                         
  -3   9   9        392.09        430.80        16.19 o                         
  -2   9   9        368.17        339.54        14.11 o                         
  -1   9   9        164.06        129.72         9.23 o                         
   0   9   9          9.19          7.95         4.50 o                         
   1   9   9        241.38        223.33        11.99 o                         
   2   9   9        157.78        183.28        12.91 o                         
   3   9   9        387.17        389.20        17.02 o                         
   4   9   9        112.36        112.47        13.49 o                         
   5   9   9          9.92          2.17         6.48 o                         
   6   9   9         32.31         29.29         9.31 o                         
   7   9   9         27.62         28.04         8.88 o                         
 -13  10   9         19.28         -3.13         9.20 o                         
 -12  10   9         23.74         -5.76         8.29 o                         
 -11  10   9          9.79         20.60         7.89 o                         
 -10  10   9         36.96         26.77         8.02 o                         
  -9  10   9         81.79         68.62         8.65 o                         
  -8  10   9        324.85        328.96        15.29 o                         
  -7  10   9         87.20         69.36         7.86 o                         
  -6  10   9        517.01        522.44        17.19 o                         
  -5  10   9          1.86          2.64         4.66 o                         
  -4  10   9         18.90         17.33         5.86 o                         
  -3  10   9          6.83          3.14         5.59 o                         
  -2  10   9        517.01        558.05        18.10 o                         
  -1  10   9        381.80        368.61        20.00 o                         
   0  10   9        457.98        448.00        15.07 o                         
   1  10   9        124.02        123.15        11.01 o                         
   2  10   9        169.17        140.64        12.36 o                         
   3  10   9          5.07         -0.39         6.43 o                         
   4  10   9          1.47         -6.05         6.05 o                         
   5  10   9        264.01        314.15        17.07 o                         
   6  10   9         25.30         19.79        20.52 o                         
   7  10   9         21.80        -11.29        11.29 o                         
 -12  11   9        612.35        600.28        27.06 o                         
 -11  11   9        775.75        714.75        24.76 o                         
 -10  11   9        173.04        160.21        12.22 o                         
  -9  11   9          1.04         -0.11         6.74 o                         
  -8  11   9         66.55         47.04         7.78 o                         
  -7  11   9        538.52        518.46        20.39 o                         
  -6  11   9        612.88        610.84        19.78 o                         
  -5  11   9       1135.57       1157.26        26.15 o                         
  -4  11   9        347.60        362.61        17.45 o                         
  -3  11   9       1972.67       1998.62        36.39 o                         
  -2  11   9         70.00         36.24         6.24 o                         
  -1  11   9         37.18         18.73         5.70 o                         
   0  11   9        189.42        177.96        15.29 o                         
   1  11   9        104.19         63.28        10.47 o                         
   2  11   9        801.11        819.86        26.39 o                         
   3  11   9        757.23        753.58        35.37 o                         
   4  11   9        153.18        136.34        13.82 o                         
   5  11   9       1299.90       1362.47        39.27 o                         
   6  11   9        305.61        285.01        33.26 o                         
 -11  12   9        181.44        131.28        13.23 o                         
 -10  12   9        956.98        949.61        40.73 o                         
  -9  12   9        856.99        877.81        27.82 o                         
  -8  12   9       1009.79        991.96        26.94 o                         
  -7  12   9       1528.35       1546.17        34.00 o                         
  -6  12   9        491.66        511.61        17.03 o                         
  -5  12   9         34.23         29.31         6.90 o                         
  -4  12   9         26.41         22.51         6.37 o                         
  -3  12   9        597.93        674.30        19.14 o                         
  -2  12   9       1295.08       1363.08        28.67 o                         
  -1  12   9       2103.69       2137.05        35.13 o                         
   0  12   9       2013.96       2070.54        42.54 o                         
   1  12   9        697.25        716.20        27.03 o                         
   2  12   9        240.54        221.21        16.45 o                         
   3  12   9         42.84         24.27        10.51 o                         
   4  12   9        145.34        186.45        14.80 o                         
   5  12   9         50.47         33.66         9.94 o                         
 -10  13   9         43.94         28.95         9.90 o                         
  -9  13   9         93.54         92.69        12.52 o                         
  -8  13   9        250.72        203.72        16.11 o                         
  -7  13   9        281.62        300.71        16.55 o                         
  -6  13   9       2085.74       2127.04        45.77 o                         
  -5  13   9        618.45        678.59        24.65 o                         
  -4  13   9        535.78        559.13        22.06 o                         
  -3  13   9        756.14        807.36        23.66 o                         
  -2  13   9         28.81         13.00         6.01 o                         
  -1  13   9         16.29         14.27         5.11 o                         
   0  13   9          2.07         -7.76         7.76 o                         
   1  13   9         96.20         74.64        12.61 o                         
   2  13   9        271.71        264.39        19.77 o                         
   3  13   9        600.60        646.22        30.75 o                         
  -8  14   9          0.54         -6.20         9.05 o                         
  -7  14   9        289.45        275.05        25.07 o                         
  -6  14   9         51.70         48.09        10.39 o                         
  -5  14   9        166.43        156.83        15.06 o                         
  -4  14   9         12.91         -4.79         8.10 o                         
  -3  14   9        137.10        111.99        12.48 o                         
  -2  14   9         39.10         43.48         8.19 o                         
  -1  14   9        134.15        112.74        18.05 o                         
   0  14   9        269.21        289.86        22.14 o                         
   1  14   9         22.91         15.97        10.65 o                         
  -4  15   9         46.94         20.82         9.48 o                         
  -3  15   9        140.98        131.40        14.05 o                         
  -2  15   9         53.12         20.55        11.09 o                         
 -16   0  10        392.32        441.85        60.05 o                         
 -15   0  10        360.70        374.91        31.94 o                         
 -14   0  10        990.57       1006.40        47.29 o                         
 -13   0  10       2127.18       2157.26        72.55 o                         
 -12   0  10       1514.19       1454.36        62.08 o                         
 -11   0  10        883.62       1013.06        80.09 o                         
 -10   0  10       4920.11       4999.15       107.74 o                         
  -9   0  10       1776.11       1671.72        48.28 o                         
  -8   0  10          1.63         -2.54         6.57 o                         
  -7   0  10         59.15         72.09        12.30 o                         
  -6   0  10       3045.42       2937.70        67.85 o                         
  -5   0  10       2360.36       2443.73        57.91 o                         
  -4   0  10       4009.96       4151.66        93.10 o                         
  -3   0  10       6775.80       6789.37       129.02 o                         
  -2   0  10       1631.62       1474.77        34.68 o                         
  -1   0  10       1599.16       1641.67        41.11 o                         
   0   0  10         67.54         79.53         7.42 o                         
   1   0  10       4406.18       4353.05        71.14 o                         
   2   0  10        392.79        398.91        15.09 o                         
   3   0  10        281.34        300.81        16.87 o                         
   4   0  10        305.80        302.66        13.02 o                         
   5   0  10       4217.38       4463.23        67.42 o                         
   6   0  10       2034.44       2163.68        71.76 o                         
   7   0  10        974.93       1068.72        36.98 o                         
   8   0  10        217.57        204.97        21.74 o                         
   9   0  10        295.55        359.37        50.89 o                         
 -16   1  10       1897.92       1850.08        59.91 o                         
 -15   1  10        587.06        595.72        28.39 o                         
 -14   1  10        508.67        467.08        20.66 o                         
 -13   1  10        671.93        685.68        26.45 o                         
 -12   1  10        509.25        511.18        23.23 o                         
 -11   1  10         57.13         38.92         9.19 o                         
 -10   1  10        330.31        316.27        16.31 o                         
  -9   1  10       3863.48       3960.91        89.39 o                         
  -8   1  10       1657.69       1549.66        31.77 o                         
  -7   1  10       1361.70       1350.11        28.46 o                         
  -6   1  10       2890.62       2901.52        63.76 o                         
  -5   1  10       2067.38       2187.54        46.16 o                         
  -4   1  10        484.29        475.49        14.96 o                         
  -3   1  10          4.55          8.15         3.81 o                         
  -2   1  10        958.62       1025.89        19.42 o                         
  -1   1  10       6140.64       6309.73        75.57 o                         
   0   1  10        663.25        664.13        13.79 o                         
   1   1  10       1591.32       1550.18        25.99 o                         
   2   1  10       6609.81       6649.73        72.17 o                         
   3   1  10        166.32        188.23         7.32 o                         
   4   1  10        578.73        547.26        14.73 o                         
   5   1  10         28.50         32.61         4.63 o                         
   6   1  10         60.12         64.19         6.75 o                         
   7   1  10        473.98        497.26        14.24 o                         
   8   1  10        290.34        261.01        15.07 o                         
   9   1  10        278.05        255.21        16.02 o                         
 -16   2  10         23.79         25.23        13.40 o                         
 -15   2  10         18.40         11.07        10.73 o                         
 -14   2  10         21.01         11.38         7.78 o                         
 -13   2  10         69.32         53.42         8.68 o                         
 -12   2  10         70.63         65.53         9.95 o                         
 -11   2  10         99.96         91.04        11.14 o                         
 -10   2  10        494.89        475.86        19.18 o                         
  -9   2  10         78.01         76.83         8.77 o                         
  -8   2  10         45.34         51.32         6.88 o                         
  -7   2  10        123.52        140.73        10.12 o                         
  -6   2  10         83.39         83.64         7.39 o                         
  -5   2  10         53.44         51.81         6.32 o                         
  -4   2  10       1084.83        977.81        23.57 o                         
  -3   2  10        290.27        267.52        11.37 o                         
  -2   2  10         66.85         76.53         5.76 o                         
  -1   2  10          5.05          4.91         3.51 o                         
   0   2  10          2.61          4.56         3.18 o                         
   1   2  10          5.96          2.98         2.79 o                         
   2   2  10         44.74         40.80         5.18 o                         
   3   2  10         97.59         73.75         6.29 o                         
   4   2  10         14.60         15.91         4.58 o                         
   5   2  10        377.75        397.69        13.56 o                         
   6   2  10         54.20         37.16         5.65 o                         
   7   2  10         12.81         11.98         5.51 o                         
   8   2  10        120.66         99.56         8.11 o                         
   9   2  10        108.84         93.16         7.90 o                         
 -16   3  10        126.37        133.54        20.00 o                         
 -15   3  10        178.44        205.60        44.20 o                         
 -14   3  10        413.92        413.86        21.75 o                         
 -13   3  10          7.93         10.09         8.09 o                         
 -12   3  10          3.68         -1.06         6.35 o                         
 -11   3  10        792.13        741.30        24.52 o                         
 -10   3  10         42.26         36.06         8.24 o                         
  -9   3  10        179.04        207.59        12.73 o                         
  -8   3  10         85.61         65.74         7.44 o                         
  -7   3  10        237.65        212.88        11.80 o                         
  -6   3  10        696.67        672.58        18.72 o                         
  -5   3  10        499.39        518.81        16.02 o                         
  -4   3  10          6.44          3.44         4.29 o                         
  -3   3  10         48.03         46.84         5.82 o                         
  -2   3  10         12.88         16.13         3.79 o                         
  -1   3  10         80.13         65.94         5.11 o                         
   0   3  10        222.03        235.26         8.71 o                         
   1   3  10       1043.79       1068.48        20.67 o                         
   2   3  10        650.35        670.46        16.07 o                         
   3   3  10       1146.79       1179.71        22.99 o                         
   4   3  10       1205.92       1171.80        22.80 o                         
   5   3  10        204.83        218.38        11.09 o                         
   6   3  10         26.15         19.05         5.15 o                         
   7   3  10         20.65         12.15         5.54 o                         
   8   3  10        206.70        188.62        13.30 o                         
   9   3  10        303.46        321.71        23.31 o                         
 -16   4  10          2.17         -1.19        13.18 o                         
 -15   4  10        279.36        220.38        30.08 o                         
 -14   4  10        739.59        763.66        28.30 o                         
 -13   4  10       1720.01       1807.86        42.42 o                         
 -12   4  10       2909.79       2868.66        53.25 o                         
 -11   4  10       1477.20       1468.57        36.51 o                         
 -10   4  10        425.44        390.05        16.88 o                         
  -9   4  10       1591.97       1593.21        33.60 o                         
  -8   4  10        264.70        245.77        13.29 o                         
  -7   4  10        874.45        924.46        23.29 o                         
  -6   4  10       5125.89       5121.61        81.16 o                         
  -5   4  10       2611.34       2574.69        42.96 o                         
  -4   4  10        998.56       1058.34        23.33 o                         
  -3   4  10       4514.33       4452.74        87.67 o                         
  -2   4  10       4192.66       4230.93        51.75 o                         
  -1   4  10       3953.30       3948.31        48.11 o                         
   0   4  10        722.86        800.99        18.80 o                         
   1   4  10        731.26        722.28        16.55 o                         
   2   4  10        483.70        477.45        13.53 o                         
   3   4  10         53.05         59.56         6.03 o                         
   4   4  10       1117.73       1103.97        27.32 o                         
   5   4  10       1723.68       1771.01        30.44 o                         
   6   4  10        911.08        975.44        20.48 o                         
   7   4  10       1532.45       1579.99        28.72 o                         
   8   4  10        160.96        152.97        10.48 o                         
   9   4  10          6.05         -1.30         7.34 o                         
 -16   5  10       1362.75       1285.41        70.15 o                         
 -15   5  10        666.32        647.72        31.60 o                         
 -14   5  10       1145.55       1203.51        40.98 o                         
 -13   5  10         66.00         53.67        13.49 o                         
 -12   5  10          8.99         -1.92         7.36 o                         
 -11   5  10       1042.51       1111.09        35.26 o                         
 -10   5  10       1356.49       1342.91        32.55 o                         
  -9   5  10        690.53        739.77        22.10 o                         
  -8   5  10       3121.26       3256.59        53.87 o                         
  -7   5  10        543.25        514.99        17.63 o                         
  -6   5  10       3351.35       3353.39        53.44 o                         
  -5   5  10       2589.53       2581.94        45.58 o                         
  -4   5  10        273.52        276.41        12.16 o                         
  -3   5  10        248.32        230.71        10.63 o                         
  -2   5  10         62.40         63.88         6.35 o                         
  -1   5  10       1697.57       1733.88        30.50 o                         
   0   5  10       4831.97       4652.62        63.59 o                         
   1   5  10       3964.44       3978.93        52.79 o                         
   2   5  10       2088.54       2262.61        35.79 o                         
   3   5  10       4194.57       4195.40        59.29 o                         
   4   5  10       1297.01       1300.20        26.83 o                         
   5   5  10         64.85         73.38         7.41 o                         
   6   5  10        129.58        120.50        12.81 o                         
   7   5  10        217.87        224.10        15.38 o                         
   8   5  10        365.74        375.10        19.34 o                         
 -15   6  10         87.59         89.06        16.91 o                         
 -14   6  10        581.46        598.44        30.31 o                         
 -13   6  10        895.30       1009.90        29.48 o                         
 -12   6  10       2130.92       2172.26        44.18 o                         
 -11   6  10       2309.11       2379.47        50.78 o                         
 -10   6  10          9.82          4.31         5.93 o                         
  -9   6  10        596.84        584.96        19.89 o                         
  -8   6  10        206.22        201.27        14.05 o                         
  -7   6  10        374.28        440.86        16.38 o                         
  -6   6  10       2972.18       2942.75        48.72 o                         
  -5   6  10       1881.05       1892.07        39.32 o                         
  -4   6  10        918.49        837.30        23.04 o                         
  -3   6  10       1873.41       1885.67        30.27 o                         
  -2   6  10        928.47       1044.29        23.05 o                         
  -1   6  10        916.80        962.06        22.65 o                         
   0   6  10       1466.70       1440.14        27.10 o                         
   1   6  10        212.15        180.07         9.09 o                         
   2   6  10         83.01         91.58         8.11 o                         
   3   6  10         64.58         82.25         9.29 o                         
   4   6  10        286.01        280.92        12.61 o                         
   5   6  10       1219.21       1214.71        25.20 o                         
   6   6  10        638.57        671.21        16.65 o                         
   7   6  10        744.36        715.57        26.88 o                         
   8   6  10        209.51        195.04        14.77 o                         
 -15   7  10         29.89          3.42        10.77 o                         
 -14   7  10         10.69         12.49        13.21 o                         
 -13   7  10        527.45        504.43        24.88 o                         
 -12   7  10        216.66        234.32        15.34 o                         
 -11   7  10         31.72         29.36         8.40 o                         
 -10   7  10        166.68        171.65        13.38 o                         
  -9   7  10         51.97         31.51         7.27 o                         
  -8   7  10          1.39          1.88         6.25 o                         
  -7   7  10          0.68         -1.90         5.07 o                         
  -6   7  10         65.34         65.65         7.60 o                         
  -5   7  10          0.05         -0.38         4.65 o                         
  -4   7  10         17.52         17.66         5.51 o                         
  -3   7  10        123.73        108.81         8.63 o                         
  -2   7  10        200.54        182.88        10.41 o                         
  -1   7  10         17.34         15.98         5.41 o                         
   0   7  10        345.53        309.45        12.80 o                         
   1   7  10        209.86        186.83        13.04 o                         
   2   7  10        116.61         78.27         7.14 o                         
   3   7  10        328.13        292.20        11.16 o                         
   4   7  10        262.42        238.00        20.54 o                         
   5   7  10          0.90         -6.78         6.78 o                         
   6   7  10         18.26          3.16         8.90 o                         
   7   7  10        324.50        307.49        27.62 o                         
 -14   8  10          5.64         -1.00        10.25 o                         
 -13   8  10        106.88         64.97        13.12 o                         
 -12   8  10        124.66         99.86        11.68 o                         
 -11   8  10        119.40        105.73        12.78 o                         
 -10   8  10        543.43        527.87        23.16 o                         
  -9   8  10        387.90        358.58        18.34 o                         
  -8   8  10          0.87         -3.42         5.72 o                         
  -7   8  10         39.70         50.12         7.63 o                         
  -6   8  10         90.01         74.68         7.92 o                         
  -5   8  10        473.00        484.25        18.43 o                         
  -4   8  10        773.09        784.31        18.85 o                         
  -3   8  10        885.00        908.39        23.29 o                         
  -2   8  10       1808.61       1745.85        34.46 o                         
  -1   8  10       1399.63       1339.57        28.16 o                         
   0   8  10         16.58         22.73         5.35 o                         
   1   8  10        365.47        347.26        15.53 o                         
   2   8  10         41.45         52.81         6.89 o                         
   3   8  10         42.96         36.57         8.25 o                         
   4   8  10        413.40        424.50        20.16 o                         
   5   8  10        377.47        358.86        18.75 o                         
   6   8  10         11.74          5.29         7.64 o                         
   7   8  10        326.58        283.16        26.19 o                         
 -14   9  10        270.07        145.02        35.88 o                         
 -13   9  10        773.75        782.91        33.20 o                         
 -12   9  10        467.38        462.04        23.45 o                         
 -11   9  10        322.59        340.86        19.76 o                         
 -10   9  10       1269.77       1294.26        34.31 o                         
  -9   9  10        713.22        713.79        23.61 o                         
  -8   9  10       3343.51       3336.68        53.51 o                         
  -7   9  10       1001.74       1021.62        28.08 o                         
  -6   9  10       2726.54       2818.81        45.93 o                         
  -5   9  10        718.71        711.32        20.70 o                         
  -4   9  10        349.56        399.97        16.88 o                         
  -3   9  10         25.42         19.06         6.14 o                         
  -2   9  10       1338.35       1291.97        28.54 o                         
  -1   9  10       2426.57       2437.67        43.65 o                         
   0   9  10       1539.57       1584.51        27.73 o                         
   1   9  10        690.39        727.36        20.18 o                         
   2   9  10       2255.50       2301.48        47.76 o                         
   3   9  10       1387.00       1494.01        35.94 o                         
   4   9  10        114.52        122.85        11.44 o                         
   5   9  10         35.86         17.87         9.04 o                         
   6   9  10         33.36         27.54        12.70 o                         
 -13  10  10        376.69        386.47        26.44 o                         
 -12  10  10        464.81        396.80        25.63 o                         
 -11  10  10       1117.46       1139.60        35.20 o                         
 -10  10  10        889.34        966.65        29.62 o                         
  -9  10  10        201.10        198.04        13.41 o                         
  -8  10  10          8.77         11.40         6.39 o                         
  -7  10  10         28.60         20.83         6.73 o                         
  -6  10  10       1452.38       1463.96        46.26 o                         
  -5  10  10       1812.54       1855.17        39.69 o                         
  -4  10  10       2008.97       2086.46        52.51 o                         
  -3  10  10       1467.35       1534.82        32.79 o                         
  -2  10  10       1424.31       1506.30        33.55 o                         
  -1  10  10       1444.42       1367.75        29.18 o                         
   0  10  10        423.24        409.85        23.72 o                         
   1  10  10         89.28         88.93         6.50 o                         
   2  10  10          2.23         -5.64         6.51 o                         
   3  10  10        163.51        121.61        12.92 o                         
   4  10  10        643.31        603.26        43.91 o                         
   5  10  10       1681.66       1784.84        44.51 o                         
 -12  11  10          2.86         -2.49         9.13 o                         
 -11  11  10         49.14         20.05        10.22 o                         
 -10  11  10        488.85        482.06        24.33 o                         
  -9  11  10        555.25        593.14        22.08 o                         
  -8  11  10        498.68        499.91        21.56 o                         
  -7  11  10        895.77        923.51        26.83 o                         
  -6  11  10        304.74        304.69        14.15 o                         
  -5  11  10        319.15        309.79        16.91 o                         
  -4  11  10        114.72        116.85        10.30 o                         
  -3  11  10        110.92        101.48         8.45 o                         
  -2  11  10        526.04        493.50        16.83 o                         
  -1  11  10       1037.89       1072.95        24.26 o                         
   0  11  10        543.13        540.64        18.85 o                         
   1  11  10        256.77        287.27        18.66 o                         
   2  11  10        499.54        520.28        23.53 o                         
   3  11  10        497.59        501.79        25.31 o                         
   4  11  10         28.19         14.40        13.65 o                         
   5  11  10         74.11         56.65        12.06 o                         
 -11  12  10         55.71         23.70         9.43 o                         
 -10  12  10          4.50         -8.47         8.47 o                         
  -9  12  10         62.79         46.41         9.72 o                         
  -8  12  10        197.86        170.08        19.19 o                         
  -7  12  10        170.00        182.97        18.74 o                         
  -6  12  10         32.66         34.87         6.72 o                         
  -5  12  10        121.71        110.81        10.33 o                         
  -4  12  10         88.15         58.92         8.99 o                         
  -3  12  10          0.36         -5.95         5.95 o                         
  -2  12  10        456.91        480.06        16.67 o                         
  -1  12  10          6.40         -2.16         5.11 o                         
   0  12  10          2.48          3.25         6.09 o                         
   1  12  10         81.07         52.63        16.60 o                         
   2  12  10         17.28          7.01        12.71 o                         
   3  12  10         22.11         22.30         9.49 o                         
  -9  13  10         84.91         25.73         9.88 o                         
  -8  13  10        483.87        440.45        20.89 o                         
  -7  13  10         47.02         33.18         8.62 o                         
  -6  13  10        789.82        805.76        32.92 o                         
  -5  13  10          4.86         -5.53         7.79 o                         
  -4  13  10         20.54         16.14         8.24 o                         
  -3  13  10        137.87        142.47        14.93 o                         
  -2  13  10          1.38         -3.58         6.22 o                         
  -1  13  10         69.54         54.24        10.56 o                         
   0  13  10        214.09        174.71        26.05 o                         
   1  13  10        186.11        209.21        34.41 o                         
   2  13  10        449.91        431.30        24.62 o                         
  -7  14  10        194.56        146.12        16.09 o                         
  -6  14  10        724.22        649.64        26.10 o                         
  -5  14  10        689.02        695.96        26.25 o                         
  -4  14  10        568.74        561.33        32.26 o                         
  -3  14  10        558.00        587.44        25.72 o                         
  -2  14  10        855.02        849.75        26.47 o                         
  -1  14  10        505.03        509.03        22.62 o                         
 -16   1  11         72.90         50.54        14.75 o                         
 -15   1  11          1.59         -7.63        10.20 o                         
 -14   1  11        444.69        473.33        35.64 o                         
 -13   1  11        208.51        211.66        17.08 o                         
 -12   1  11        403.82        468.15        23.11 o                         
 -11   1  11        622.26        717.37        26.38 o                         
 -10   1  11       2713.47       2646.63        53.31 o                         
  -9   1  11        565.18        550.04        18.97 o                         
  -8   1  11         79.14         68.56         7.94 o                         
  -7   1  11        624.16        637.78        19.24 o                         
  -6   1  11        102.79         95.40         8.17 o                         
  -5   1  11        182.17        191.90        11.60 o                         
  -4   1  11        926.65        876.71        21.61 o                         
  -3   1  11        895.59        940.25        23.43 o                         
  -2   1  11       2337.96       2379.01        36.10 o                         
  -1   1  11       2040.78       1991.06        29.55 o                         
   0   1  11        420.56        409.70        11.21 o                         
   1   1  11        734.94        758.97        15.90 o                         
   2   1  11         13.02         13.46         3.72 o                         
   3   1  11         12.80          9.56         3.64 o                         
   4   1  11        244.90        256.25        11.79 o                         
   5   1  11        782.77        768.99        18.95 o                         
   6   1  11        512.68        501.96        15.21 o                         
   7   1  11        486.81        470.34        18.54 o                         
   8   1  11        164.00        144.96        17.67 o                         
 -16   2  11        939.85       1001.51        43.69 o                         
 -15   2  11       1379.78       1482.40        50.56 o                         
 -14   2  11        894.26        994.32        37.08 o                         
 -13   2  11       1433.21       1396.98        38.45 o                         
 -12   2  11        602.79        538.28        26.90 o                         
 -11   2  11          6.78         15.13         7.91 o                         
 -10   2  11        152.53        158.40        12.78 o                         
  -9   2  11       2831.95       2939.44        54.75 o                         
  -8   2  11       1913.85       1872.89        39.45 o                         
  -7   2  11       4717.79       4831.86        79.93 o                         
  -6   2  11       7062.26       7108.87        98.12 o                         
  -5   2  11       4416.55       4457.99        66.19 o                         
  -4   2  11        801.39        776.73        20.10 o                         
  -3   2  11        215.58        203.10        13.12 o                         
  -2   2  11       2654.33       2722.32        39.01 o                         
  -1   2  11        382.55        389.55        12.43 o                         
   0   2  11        138.45        146.98         8.14 o                         
   1   2  11       4381.40       4397.75        52.24 o                         
   2   2  11       2448.49       2472.40        39.95 o                         
   3   2  11        650.00        607.56        16.18 o                         
   4   2  11       1286.89       1331.69        25.18 o                         
   5   2  11       1220.98       1236.60        26.36 o                         
   6   2  11        114.25        112.03        10.23 o                         
   7   2  11         40.00         22.98         5.93 o                         
   8   2  11         47.53         38.22         7.44 o                         
 -16   3  11         79.34         51.51        16.93 o                         
 -15   3  11          8.66          7.91        11.50 o                         
 -14   3  11        849.91        843.96        32.24 o                         
 -13   3  11        551.72        585.89        23.11 o                         
 -12   3  11        824.09        854.27        35.88 o                         
 -11   3  11       2408.42       2484.67        54.84 o                         
 -10   3  11       2461.26       2484.62        49.77 o                         
  -9   3  11       1508.58       1558.63        40.02 o                         
  -8   3  11        495.17        439.90        16.95 o                         
  -7   3  11       1199.90       1134.90        30.26 o                         
  -6   3  11        258.81        251.21        13.79 o                         
  -5   3  11        181.64        202.90        11.21 o                         
  -4   3  11       2440.38       2479.92        42.47 o                         
  -3   3  11       3576.00       3511.45        52.43 o                         
  -2   3  11       3908.45       3986.14        59.38 o                         
  -1   3  11       4125.19       4148.05        51.39 o                         
   0   3  11       1149.28       1206.36        22.82 o                         
   1   3  11        593.24        607.42        15.71 o                         
   2   3  11        195.32        178.26         9.62 o                         
   3   3  11        110.28        114.55         7.92 o                         
   4   3  11        716.47        737.84        18.09 o                         
   5   3  11       1342.95       1410.92        28.34 o                         
   6   3  11        932.33        982.69        23.31 o                         
   7   3  11       1316.10       1367.40        28.17 o                         
   8   3  11       1044.02       1063.94        27.11 o                         
 -16   4  11        366.00        444.95        35.87 o                         
 -15   4  11        577.74        605.11        32.35 o                         
 -14   4  11        103.79         69.42        13.28 o                         
 -13   4  11        158.86        128.63        11.88 o                         
 -12   4  11        409.38        371.65        18.07 o                         
 -11   4  11          3.50          4.71         6.58 o                         
 -10   4  11        133.48        114.46        11.43 o                         
  -9   4  11         18.46         17.73         6.72 o                         
  -8   4  11       1245.36       1232.09        31.84 o                         
  -7   4  11       3259.97       3033.49        50.94 o                         
  -6   4  11        934.39        953.80        23.74 o                         
  -5   4  11        688.53        728.04        19.85 o                         
  -4   4  11        232.27        215.05        11.33 o                         
  -3   4  11        162.38        178.00         9.69 o                         
  -2   4  11          8.70          4.24         3.36 o                         
  -1   4  11         10.43          5.53         4.43 o                         
   0   4  11        226.01        221.60        11.03 o                         
   1   4  11        295.59        278.26        12.17 o                         
   2   4  11        249.55        223.63        10.72 o                         
   3   4  11        275.83        239.98        11.73 o                         
   4   4  11        496.14        489.44        16.69 o                         
   5   4  11        103.30         96.05         8.30 o                         
   6   4  11         39.22         29.08         6.68 o                         
   7   4  11         23.66          6.36         6.64 o                         
   8   4  11         20.17         11.34         7.90 o                         
 -15   5  11         13.81         14.43        13.65 o                         
 -14   5  11          2.76         -1.55        10.17 o                         
 -13   5  11          0.22          3.96         7.41 o                         
 -12   5  11         60.53         54.78         9.44 o                         
 -11   5  11        204.54        164.32        15.33 o                         
 -10   5  11        321.37        368.64        21.39 o                         
  -9   5  11        351.23        352.30        17.36 o                         
  -8   5  11          8.64          8.64         6.26 o                         
  -7   5  11        202.07        226.32        13.90 o                         
  -6   5  11         51.17         55.42         7.53 o                         
  -5   5  11         17.84         11.16         5.33 o                         
  -4   5  11        128.11         90.62         8.19 o                         
  -3   5  11         17.94         25.66         4.25 o                         
  -2   5  11          9.07          7.81         3.27 o                         
  -1   5  11         28.41         39.70         5.94 o                         
   0   5  11         84.67         79.95         7.67 o                         
   1   5  11         76.17         66.41         6.19 o                         
   2   5  11         63.75         44.89         5.55 o                         
   3   5  11          5.77          2.17         4.14 o                         
   4   5  11          0.03         -4.61         4.61 o                         
   5   5  11        165.85        155.74        11.65 o                         
   6   5  11        112.28        100.08         9.22 o                         
   7   5  11          3.37         -6.30         6.30 o                         
 -15   6  11        161.40        168.11        29.24 o                         
 -14   6  11        816.52        842.26        40.31 o                         
 -13   6  11        972.52        954.20        48.61 o                         
 -12   6  11         27.50         23.35         8.03 o                         
 -11   6  11        166.85        182.89        16.96 o                         
 -10   6  11        158.28        148.41        15.83 o                         
  -9   6  11       1181.71       1218.48        37.83 o                         
  -8   6  11       1434.99       1447.08        37.57 o                         
  -7   6  11        180.75        188.76        12.83 o                         
  -6   6  11       1839.60       1858.26        38.52 o                         
  -5   6  11       2052.15       2046.38        40.14 o                         
  -4   6  11        849.94        813.56        20.14 o                         
  -3   6  11         33.00         29.41         4.15 o                         
  -2   6  11        377.96        382.47        18.55 o                         
  -1   6  11         60.57         40.34         6.07 o                         
   0   6  11        375.37        390.79        14.46 o                         
   1   6  11       1310.14       1312.12        27.23 o                         
   2   6  11       1003.86       1077.89        22.21 o                         
   3   6  11        398.90        394.94        14.64 o                         
   4   6  11        925.63        951.16        22.89 o                         
   5   6  11        925.86        997.75        22.16 o                         
   6   6  11         39.22         35.23         6.67 o                         
   7   6  11         50.80         14.83         9.89 o                         
 -14   7  11        180.19        167.74        30.17 o                         
 -13   7  11        835.38        852.80        40.07 o                         
 -12   7  11        729.50        809.78        26.33 o                         
 -11   7  11        856.30        927.98        27.34 o                         
 -10   7  11        629.62        627.76        31.13 o                         
  -9   7  11       3899.44       4015.81        81.06 o                         
  -8   7  11         82.51         82.44         9.62 o                         
  -7   7  11         36.91         42.42         8.05 o                         
  -6   7  11         11.98         -0.09         6.01 o                         
  -5   7  11        137.28        166.72        11.49 o                         
  -4   7  11       1607.59       1577.79        31.15 o                         
  -3   7  11       3298.69       3270.25        57.89 o                         
  -2   7  11       1079.77       1189.79        27.03 o                         
  -1   7  11        785.07        829.37        21.88 o                         
   0   7  11       1822.62       1907.77        35.68 o                         
   1   7  11        502.65        495.32        15.02 o                         
   2   7  11        140.15        140.10        10.22 o                         
   3   7  11          0.41         -1.05         4.21 o                         
   4   7  11        886.96        891.10        27.86 o                         
   5   7  11       1066.37       1044.18        34.83 o                         
   6   7  11       1571.70       1689.82        45.43 o                         
 -14   8  11       1282.04       1269.37        44.98 o                         
 -13   8  11        961.17       1013.61        42.73 o                         
 -12   8  11        143.04        118.50        13.10 o                         
 -11   8  11         78.51         66.31        10.30 o                         
 -10   8  11          6.68         23.08         7.92 o                         
  -9   8  11        777.61        795.14        25.37 o                         
  -8   8  11       2378.98       2491.77        47.96 o                         
  -7   8  11       1022.06       1084.58        26.25 o                         
  -6   8  11        806.05        831.52        27.25 o                         
  -5   8  11        600.82        619.05        20.19 o                         
  -4   8  11        500.92        497.12        18.21 o                         
  -3   8  11        529.28        516.01        18.24 o                         
  -2   8  11        119.38        106.45        11.35 o                         
  -1   8  11        121.04        131.31        11.52 o                         
   0   8  11        578.64        567.42        16.70 o                         
   1   8  11        531.49        527.79        16.62 o                         
   2   8  11       1422.54       1455.17        27.63 o                         
   3   8  11       1065.87       1139.88        31.61 o                         
   4   8  11        587.72        614.73        27.66 o                         
   5   8  11        638.30        652.29        27.71 o                         
   6   8  11         84.54         64.39        11.42 o                         
 -13   9  11        328.26        372.94        30.41 o                         
 -12   9  11         71.41         90.25        14.19 o                         
 -11   9  11          3.57         -8.47         8.67 o                         
 -10   9  11         22.75         19.73         8.37 o                         
  -9   9  11        120.89        110.29        10.30 o                         
  -8   9  11         87.86         61.65         7.99 o                         
  -7   9  11         18.20         12.81         5.95 o                         
  -6   9  11         48.08         51.89         7.81 o                         
  -5   9  11         54.50         51.26         7.00 o                         
  -4   9  11          2.85          1.52         5.98 o                         
  -3   9  11        105.60         90.58         8.99 o                         
  -2   9  11         69.74         82.11         8.63 o                         
  -1   9  11        207.93        229.43        14.95 o                         
   0   9  11        168.25        155.27         9.43 o                         
   1   9  11        200.06        209.24        14.19 o                         
   2   9  11         84.11         62.09         9.85 o                         
   3   9  11        374.20        411.30        23.97 o                         
   4   9  11        303.47        256.91        18.22 o                         
   5   9  11         22.17         11.77         9.05 o                         
 -12  10  11          6.76          6.66        14.48 o                         
 -11  10  11          6.41         -9.98         9.98 o                         
 -10  10  11         19.18          0.87         9.32 o                         
  -9  10  11         21.41         19.39         7.68 o                         
  -8  10  11         44.25         35.73         8.21 o                         
  -7  10  11        199.47        174.94        12.96 o                         
  -6  10  11        640.92        654.95        22.76 o                         
  -5  10  11        514.79        478.91        18.86 o                         
  -4  10  11        118.65        117.26         9.75 o                         
  -3  10  11         54.48         64.21         7.89 o                         
  -2  10  11        792.48        760.27        21.37 o                         
  -1  10  11         74.45         49.44         6.36 o                         
   0  10  11         52.84         42.37         7.80 o                         
   1  10  11         81.27         70.25        11.06 o                         
   2  10  11        274.85        303.82        19.80 o                         
   3  10  11          2.60         -6.37         8.96 o                         
   4  10  11        150.94        131.15        14.67 o                         
 -11  11  11       1980.04       1921.36        55.12 o                         
 -10  11  11        540.47        591.20        29.05 o                         
  -9  11  11        782.80        768.64        28.60 o                         
  -8  11  11        606.42        575.73        24.66 o                         
  -7  11  11        249.39        235.04        14.52 o                         
  -6  11  11         21.57         15.51         5.72 o                         
  -5  11  11         14.85          6.19         6.95 o                         
  -4  11  11        734.55        754.04        24.74 o                         
  -3  11  11       1383.56       1307.92        31.11 o                         
  -2  11  11       1392.50       1439.50        29.62 o                         
  -1  11  11        348.23        393.12        15.66 o                         
   0  11  11        378.22        421.66        18.89 o                         
   1  11  11        164.22        147.60        15.57 o                         
   2  11  11          2.07        -12.68        12.68 o                         
   3  11  11         26.53         12.00         9.62 o                         
 -10  12  11          0.58        -11.05        11.05 o                         
  -9  12  11        238.44        219.73        16.38 o                         
  -8  12  11        546.33        549.31        35.97 o                         
  -7  12  11       1867.09       1941.01        41.91 o                         
  -6  12  11       1058.43       1115.09        32.09 o                         
  -5  12  11        835.15        902.91        28.73 o                         
  -4  12  11        511.97        503.67        20.67 o                         
  -3  12  11        447.66        442.31        20.63 o                         
  -2  12  11        574.83        556.48        17.68 o                         
  -1  12  11         81.41        114.27        16.30 o                         
   0  12  11        300.35        295.18        18.89 o                         
   1  12  11        525.10        571.56        45.35 o                         
   2  12  11       1382.38       1422.18        41.68 o                         
  -8  13  11        896.22        816.61        29.18 o                         
  -7  13  11        240.73        200.92        15.57 o                         
  -6  13  11         43.93         21.68         9.72 o                         
  -5  13  11          4.49         -8.47         8.47 o                         
  -4  13  11        663.99        635.53        24.86 o                         
  -3  13  11        919.84        933.51        29.65 o                         
  -2  13  11        696.45        659.95        22.50 o                         
  -1  13  11        549.01        605.43        24.13 o                         
   0  13  11        160.17        146.89        17.02 o                         
 -16   0  12        239.70        260.37        42.75 o                         
 -15   0  12        111.77        118.03        21.47 o                         
 -14   0  12         91.65         54.43        19.26 o                         
 -13   0  12          0.95          2.20        10.84 o                         
 -12   0  12       1722.11       1617.12        84.89 o                         
 -11   0  12        871.12        920.85        43.67 o                         
 -10   0  12       2861.46       2817.69        84.17 o                         
  -9   0  12       2158.50       2252.00       108.60 o                         
  -8   0  12       3631.77       3726.40       105.22 o                         
  -7   0  12       1501.69       1525.70        45.80 o                         
  -6   0  12        201.28        230.76        17.84 o                         
  -5   0  12        573.81        624.26        26.67 o                         
  -4   0  12        110.68         90.78        11.79 o                         
  -3   0  12        637.60        655.02        26.88 o                         
  -2   0  12      12382.12      12071.27       195.16 o                         
  -1   0  12       1901.43       1871.58        39.53 o                         
   0   0  12        665.66        660.41        23.17 o                         
   1   0  12       3244.14       3301.63        59.14 o                         
   2   0  12         99.92         90.02        10.44 o                         
   3   0  12         11.15          7.82        10.44 o                         
   4   0  12         33.24         40.98         6.08 o                         
   5   0  12         40.90         42.90        10.83 o                         
   6   0  12        185.81        178.29        21.88 o                         
   7   0  12        991.33        975.07        44.82 o                         
 -16   1  12        598.12        624.45        38.43 o                         
 -15   1  12        267.54        252.96        21.33 o                         
 -14   1  12        550.12        573.07        29.69 o                         
 -13   1  12        434.84        472.50        21.10 o                         
 -12   1  12         98.83        112.48        11.93 o                         
 -11   1  12        853.64        809.76        27.22 o                         
 -10   1  12        241.84        182.48        18.56 o                         
  -9   1  12        115.79        112.77        10.00 o                         
  -8   1  12          3.67         -2.80         5.57 o                         
  -7   1  12        284.11        283.84        14.30 o                         
  -6   1  12       2198.19       2203.14        40.50 o                         
  -5   1  12       2313.50       2270.96        40.78 o                         
  -4   1  12        684.29        658.13        26.55 o                         
  -3   1  12       5405.54       5489.40        71.04 o                         
  -2   1  12        901.87        944.33        20.11 o                         
  -1   1  12       1093.89       1106.25        21.89 o                         
   0   1  12        135.22        131.26         8.12 o                         
   1   1  12        105.88        109.25         8.04 o                         
   2   1  12       1948.56       1927.63        27.98 o                         
   3   1  12       4745.04       4751.38        62.73 o                         
   4   1  12       2211.46       2212.07        35.78 o                         
   5   1  12       1059.63       1090.01        25.86 o                         
   6   1  12        655.57        697.76        22.29 o                         
   7   1  12         10.70        -10.77        10.77 o                         
 -16   2  12          3.45          5.72        17.60 o                         
 -15   2  12          8.06         14.80        11.11 o                         
 -14   2  12          0.18         -8.72         8.72 o                         
 -13   2  12         17.33         15.16        11.18 o                         
 -12   2  12          1.45          6.25         7.25 o                         
 -11   2  12        196.64        203.38        15.45 o                         
 -10   2  12        202.89        180.88        16.90 o                         
  -9   2  12        176.08        148.82        12.92 o                         
  -8   2  12        409.13        386.30        16.41 o                         
  -7   2  12         26.04         11.83         6.18 o                         
  -6   2  12        373.74        370.67        15.51 o                         
  -5   2  12          9.35         -4.34         4.81 o                         
  -4   2  12        116.97        113.20         8.95 o                         
  -3   2  12        675.60        699.04        17.67 o                         
  -2   2  12       1344.01       1366.35        23.80 o                         
  -1   2  12         24.94         24.46         4.73 o                         
   0   2  12         36.73         30.78         4.41 o                         
   1   2  12        663.13        639.22        14.82 o                         
   2   2  12        118.67        133.04         8.79 o                         
   3   2  12         28.19         15.67         5.36 o                         
   4   2  12         17.53         16.28         5.82 o                         
   5   2  12          0.89         -7.15         7.15 o                         
   6   2  12         41.65         42.66         7.39 o                         
   7   2  12          3.88         -2.56         7.69 o                         
 -15   3  12        125.37        124.99        16.89 o                         
 -14   3  12         28.03          9.19         9.82 o                         
 -13   3  12       2529.22       2522.02        51.45 o                         
 -12   3  12        488.25        480.18        20.54 o                         
 -11   3  12          5.86         14.41         8.49 o                         
 -10   3  12         92.41         82.77        11.64 o                         
  -9   3  12          2.08         -1.72         6.00 o                         
  -8   3  12        142.37        131.48        14.76 o                         
  -7   3  12        117.40        110.63         9.97 o                         
  -6   3  12        265.51        281.70        14.66 o                         
  -5   3  12        344.29        329.87        14.59 o                         
  -4   3  12         54.46         53.93         6.87 o                         
  -3   3  12         37.04         45.81         5.71 o                         
  -2   3  12        241.99        244.26        10.56 o                         
  -1   3  12          6.49          5.14         3.64 o                         
   0   3  12          2.13          4.03         4.61 o                         
   1   3  12        111.44         96.95         7.73 o                         
   2   3  12         13.33         14.13         5.13 o                         
   3   3  12         10.63          6.24         5.09 o                         
   4   3  12         10.57          6.70         5.44 o                         
   5   3  12        311.69        285.89        17.00 o                         
   6   3  12        528.22        533.62        19.46 o                         
   7   3  12         23.13          7.89         7.68 o                         
 -15   4  12        213.19        182.56        20.27 o                         
 -14   4  12         49.53         25.76        16.90 o                         
 -13   4  12        289.67        215.69        21.55 o                         
 -12   4  12       1943.96       1956.09        43.60 o                         
 -11   4  12        932.50        926.44        29.07 o                         
 -10   4  12       1168.71       1106.80        33.95 o                         
  -9   4  12       1615.57       1689.97        38.95 o                         
  -8   4  12       2427.00       2576.82        72.97 o                         
  -7   4  12       2859.54       2957.34        58.79 o                         
  -6   4  12        202.33        219.20        14.34 o                         
  -5   4  12        391.32        380.62        15.31 o                         
  -4   4  12        617.06        534.24        17.23 o                         
  -3   4  12         22.57         26.06         4.94 o                         
  -2   4  12        459.78        463.41        12.97 o                         
  -1   4  12       1900.39       1824.03        33.18 o                         
   0   4  12       1860.62       1820.19        31.80 o                         
   1   4  12        974.09        996.78        22.40 o                         
   2   4  12        782.79        809.47        19.58 o                         
   3   4  12        257.54        247.67        11.76 o                         
   4   4  12          2.74          3.76         5.83 o                         
   5   4  12         46.84         39.99         7.09 o                         
   6   4  12        169.38        148.72        11.16 o                         
   7   4  12        773.96        766.40        23.73 o                         
 -15   5  12        763.87        756.49        45.70 o                         
 -14   5  12       1016.37       1009.13        39.74 o                         
 -13   5  12       2294.78       2420.27        57.63 o                         
 -12   5  12       2326.89       2374.10        48.03 o                         
 -11   5  12        178.86        157.89        13.48 o                         
 -10   5  12        605.70        633.06        25.65 o                         
  -9   5  12          2.71          0.53         6.54 o                         
  -8   5  12        874.56        925.58        27.16 o                         
  -7   5  12        618.75        683.15        22.31 o                         
  -6   5  12       1020.96        994.94        37.05 o                         
  -5   5  12       1776.37       1783.03        35.22 o                         
  -4   5  12       1204.54       1178.49        24.54 o                         
  -3   5  12        718.81        812.68        17.36 o                         
  -2   5  12        104.55         86.80         8.05 o                         
  -1   5  12        633.93        599.60        17.92 o                         
   0   5  12         21.48         21.45         6.12 o                         
   1   5  12        405.24        423.69        15.57 o                         
   2   5  12        621.56        692.02        19.32 o                         
   3   5  12       1591.76       1634.58        35.27 o                         
   4   5  12        798.87        821.40        22.85 o                         
   5   5  12       2448.51       2502.11        45.77 o                         
   6   5  12        387.90        374.84        20.83 o                         
 -14   6  12          6.25          0.72        10.86 o                         
 -13   6  12        123.68        125.49        15.27 o                         
 -12   6  12        441.91        462.30        22.44 o                         
 -11   6  12       1239.47       1263.91        33.09 o                         
 -10   6  12        692.34        651.51        24.74 o                         
  -9   6  12        833.40        863.25        32.12 o                         
  -8   6  12       1323.26       1413.75        34.64 o                         
  -7   6  12       1497.88       1642.54        40.06 o                         
  -6   6  12         39.60         28.82         7.39 o                         
  -5   6  12          8.70          7.04         5.56 o                         
  -4   6  12        126.15        109.30         8.47 o                         
  -3   6  12        552.12        559.34        15.09 o                         
  -2   6  12         39.08         24.06         6.64 o                         
  -1   6  12       1434.88       1414.12        30.49 o                         
   0   6  12       1515.50       1492.01        31.73 o                         
   1   6  12        797.01        884.15        21.64 o                         
   2   6  12         87.09         87.34         7.85 o                         
   3   6  12         89.41         86.58         8.32 o                         
   4   6  12         14.12         16.18         5.91 o                         
   5   6  12          2.84         -5.06         5.06 o                         
   6   6  12        189.49        172.89        13.21 o                         
 -14   7  12        309.12        322.89        43.05 o                         
 -13   7  12         11.45         -4.25        13.26 o                         
 -12   7  12          0.16          2.64         9.12 o                         
 -11   7  12         83.91         73.69        10.85 o                         
 -10   7  12          0.96          3.74         7.72 o                         
  -9   7  12        222.47        188.01        13.82 o                         
  -8   7  12        140.64        134.57        11.96 o                         
  -7   7  12          9.59         -4.54         6.27 o                         
  -6   7  12          3.80          6.81         5.60 o                         
  -5   7  12        110.26        102.31         9.43 o                         
  -4   7  12         55.45         44.18         5.10 o                         
  -3   7  12         75.20         49.88         7.69 o                         
  -2   7  12         24.52         24.17         9.86 o                         
  -1   7  12        478.71        411.65        15.49 o                         
   0   7  12         87.24         63.37         7.72 o                         
   1   7  12          6.44          5.21         4.97 o                         
   2   7  12         11.66          5.48         5.43 o                         
   3   7  12         45.49         45.54         7.82 o                         
   4   7  12         91.83         96.18         8.35 o                         
   5   7  12         44.41         36.49        10.37 o                         
 -13   8  12         21.79          6.43        12.18 o                         
 -12   8  12        242.09        229.75        26.44 o                         
 -11   8  12         44.95         42.76        10.68 o                         
 -10   8  12        159.08        135.72        14.77 o                         
  -9   8  12        788.80        764.22        24.35 o                         
  -8   8  12        356.78        337.50        16.43 o                         
  -7   8  12         35.92         34.89         7.76 o                         
  -6   8  12        111.65         99.65         9.40 o                         
  -5   8  12        402.56        385.15        14.87 o                         
  -4   8  12         12.42         16.88         6.90 o                         
  -3   8  12         28.44         29.06         6.19 o                         
  -2   8  12        405.17        416.50        16.30 o                         
  -1   8  12        153.08        181.94        16.58 o                         
   0   8  12        380.65        406.66        15.11 o                         
   1   8  12        506.78        450.78        15.81 o                         
   2   8  12         53.40         49.69         6.39 o                         
   3   8  12         58.83         43.64        10.69 o                         
   4   8  12          0.57         -6.97         8.75 o                         
   5   8  12         72.60         39.88        11.77 o                         
 -13   9  12        110.55         74.68        21.64 o                         
 -12   9  12       1162.08       1153.96        41.61 o                         
 -11   9  12       1006.99       1009.75        33.99 o                         
 -10   9  12       1035.45        975.92        36.22 o                         
  -9   9  12          0.37         -3.03         6.66 o                         
  -8   9  12         70.78         45.30         8.01 o                         
  -7   9  12        101.24         95.51        10.82 o                         
  -6   9  12        523.80        534.14        18.47 o                         
  -5   9  12       1630.57       1694.10        37.36 o                         
  -4   9  12       1198.37       1243.05        30.33 o                         
  -3   9  12       2149.92       2117.61        45.19 o                         
  -2   9  12        210.42        225.51        12.84 o                         
  -1   9  12          2.57         -5.27         5.27 o                         
   0   9  12         21.30         10.71         5.17 o                         
   1   9  12        209.44        208.91        13.10 o                         
   2   9  12        524.13        513.60        26.54 o                         
   3   9  12       1227.50       1165.65        36.25 o                         
   4   9  12        919.79        912.46        40.28 o                         
 -12  10  12        390.56        333.01        30.11 o                         
 -11  10  12        264.87        265.84        22.90 o                         
 -10  10  12       1008.25       1070.19        38.14 o                         
  -9  10  12       1377.19       1329.73        35.22 o                         
  -8  10  12        893.77        916.67        26.81 o                         
  -7  10  12        436.24        446.21        18.54 o                         
  -6  10  12        489.54        498.43        18.05 o                         
  -5  10  12        269.97        243.40        15.50 o                         
  -4  10  12        152.80        134.05        11.97 o                         
  -3  10  12        380.11        388.13        17.62 o                         
  -2  10  12        304.18        313.91        16.39 o                         
  -1  10  12       1288.18       1332.21        27.27 o                         
   0  10  12       1060.16       1088.81        29.98 o                         
   1  10  12        569.60        584.13        19.37 o                         
   2  10  12         17.27         32.83        12.92 o                         
   3  10  12        165.18        126.65        15.30 o                         
 -10  11  12        210.11        198.81        25.05 o                         
  -9  11  12         63.94         49.03        10.91 o                         
  -8  11  12         97.41         90.73        11.75 o                         
  -7  11  12          5.09          3.51         7.46 o                         
  -6  11  12        101.70         94.58        11.29 o                         
  -5  11  12       1234.17       1318.25        32.79 o                         
  -4  11  12        747.90        782.91        25.70 o                         
  -3  11  12        575.41        566.42        22.92 o                         
  -2  11  12        434.25        420.23        17.93 o                         
  -1  11  12         32.83         17.56         6.80 o                         
   0  11  12        102.22         97.19        11.28 o                         
   1  11  12         36.44         26.76        10.79 o                         
   2  11  12          4.47         -9.58         9.58 o                         
  -9  12  12         27.18         15.62        13.76 o                         
  -8  12  12         56.92         43.55         9.76 o                         
  -7  12  12         51.91         36.05        14.71 o                         
  -6  12  12         42.12         39.58        11.24 o                         
  -5  12  12          4.77          8.69         9.35 o                         
  -4  12  12        251.72        262.10        21.59 o                         
  -3  12  12         37.57         56.02         9.93 o                         
  -2  12  12          9.82          3.60         7.00 o                         
  -1  12  12         36.52         37.33         9.89 o                         
   0  12  12          1.95         -2.76         4.98 o                         
  -6  13  12        254.95        192.50        16.39 o                         
  -5  13  12        166.26        126.68        13.88 o                         
  -4  13  12        106.05         64.15        13.10 o                         
  -3  13  12        166.22        173.14        13.47 o                         
 -15   1  13        167.38        156.46        21.95 o                         
 -14   1  13        498.24        499.96        39.11 o                         
 -13   1  13         64.94         53.94        12.84 o                         
 -12   1  13         88.90         97.89        10.92 o                         
 -11   1  13         59.35         59.65         9.76 o                         
 -10   1  13        313.26        335.66        20.51 o                         
  -9   1  13       1179.40       1158.82        34.34 o                         
  -8   1  13        606.51        598.15        22.20 o                         
  -7   1  13         73.06         66.59         8.55 o                         
  -6   1  13       1156.21       1140.94        28.71 o                         
  -5   1  13        701.73        732.25        21.62 o                         
  -4   1  13         54.25         46.22         6.59 o                         
  -3   1  13        301.88        336.25        13.38 o                         
  -2   1  13        331.66        309.10        12.18 o                         
  -1   1  13        128.86        119.83         7.62 o                         
   0   1  13        438.37        455.11        13.06 o                         
   1   1  13        720.27        701.83        18.04 o                         
   2   1  13       1480.57       1470.07        24.57 o                         
   3   1  13       1009.51       1067.33        24.10 o                         
   4   1  13          8.33         -0.44         5.44 o                         
   5   1  13        157.31        170.05         9.75 o                         
   6   1  13         29.10         -4.42         7.91 o                         
 -15   2  13        320.05        220.93        23.95 o                         
 -14   2  13        427.22        441.35        26.18 o                         
 -13   2  13       2352.85       2422.44        63.42 o                         
 -12   2  13        975.79        960.50        28.89 o                         
 -11   2  13       1352.31       1387.44        37.43 o                         
 -10   2  13       1948.56       1983.28        52.13 o                         
  -9   2  13        641.28        666.12        26.06 o                         
  -8   2  13        642.78        607.16        22.46 o                         
  -7   2  13         41.73         40.93         7.37 o                         
  -6   2  13        879.51        874.49        23.89 o                         
  -5   2  13       3277.96       3333.04        55.54 o                         
  -4   2  13        935.69        947.63        24.82 o                         
  -3   2  13       2995.74       3069.57        47.72 o                         
  -2   2  13       1700.31       1670.55        29.37 o                         
  -1   2  13        748.16        779.60        18.15 o                         
   0   2  13        439.52        455.04        13.65 o                         
   1   2  13         80.50         78.49         7.32 o                         
   2   2  13        171.91        161.11        11.16 o                         
   3   2  13         26.76         20.84         6.09 o                         
   4   2  13        188.69        198.64        12.25 o                         
   5   2  13       1238.14       1248.30        29.44 o                         
   6   2  13       1023.69       1047.62        25.67 o                         
 -15   3  13        764.19        774.28        35.86 o                         
 -14   3  13        334.96        328.83        25.14 o                         
 -13   3  13        274.87        317.32        22.01 o                         
 -12   3  13        124.24         69.33         9.88 o                         
 -11   3  13         11.14         -3.98         7.35 o                         
 -10   3  13        693.60        690.63        27.38 o                         
  -9   3  13       1388.47       1500.73        40.21 o                         
  -8   3  13       1338.19       1314.01        33.44 o                         
  -7   3  13        251.06        241.92        14.78 o                         
  -6   3  13       1940.79       1871.97        40.08 o                         
  -5   3  13       1206.77       1200.10        28.69 o                         
  -4   3  13         76.57         81.89         7.23 o                         
  -3   3  13        255.16        245.15        10.77 o                         
  -2   3  13        229.65        257.70        14.35 o                         
  -1   3  13        530.31        566.71        14.50 o                         
   0   3  13       2227.43       2293.00        37.33 o                         
   1   3  13       1662.45       1687.35        30.54 o                         
   2   3  13       2306.78       2332.37        38.08 o                         
   3   3  13       1247.19       1250.37        27.26 o                         
   4   3  13         19.76         11.94         6.06 o                         
   5   3  13         66.16         57.78         8.49 o                         
   6   3  13         44.64         13.96        10.82 o                         
 -15   4  13        191.55        152.95        21.30 o                         
 -14   4  13        310.92        267.30        27.52 o                         
 -13   4  13         66.70         81.72        14.64 o                         
 -12   4  13       1134.11       1181.04        34.76 o                         
 -11   4  13        408.07        399.52        20.29 o                         
 -10   4  13         46.09         29.19        10.38 o                         
  -9   4  13        158.64        147.65        12.06 o                         
  -8   4  13        211.68        169.51        13.96 o                         
  -7   4  13         17.81         17.55         7.19 o                         
  -6   4  13        489.47        488.48        19.99 o                         
  -5   4  13        161.47        160.28        12.47 o                         
  -4   4  13       1164.21       1134.80        24.88 o                         
  -3   4  13       1122.99       1122.06        23.90 o                         
  -2   4  13        130.34        123.23         7.42 o                         
  -1   4  13         91.63         90.97         9.08 o                         
   0   4  13         33.85         27.72         5.94 o                         
   1   4  13        107.54         80.82         7.65 o                         
   2   4  13        179.14        194.68        15.69 o                         
   3   4  13         27.51         22.09         6.47 o                         
   4   4  13          6.57          4.43         6.21 o                         
   5   4  13        599.21        585.25        20.11 o                         
 -14   5  13        291.24        337.69        31.00 o                         
 -13   5  13         34.48         15.85        11.18 o                         
 -12   5  13          6.48          2.66         8.67 o                         
 -11   5  13          5.12          8.39         7.99 o                         
 -10   5  13         41.05         33.05         8.99 o                         
  -9   5  13         96.29         55.79         9.48 o                         
  -8   5  13         37.30         29.99         8.03 o                         
  -7   5  13         35.06         32.21         7.31 o                         
  -6   5  13         22.49         11.22         7.98 o                         
  -5   5  13         90.34        103.86        10.09 o                         
  -4   5  13         14.44         10.02         5.08 o                         
  -3   5  13          2.24          3.92         4.19 o                         
  -2   5  13        415.64        344.89        21.13 o                         
  -1   5  13          2.30          3.80         5.70 o                         
   0   5  13         47.27         49.83         7.25 o                         
   1   5  13         18.86         17.78         6.13 o                         
   2   5  13        123.75         88.61         8.20 o                         
   3   5  13        194.08        170.72        12.85 o                         
   4   5  13         27.69         21.48         7.27 o                         
   5   5  13         23.67         -5.96         8.22 o                         
 -14   6  13        103.76         87.00        17.31 o                         
 -13   6  13       1243.34       1179.93        47.99 o                         
 -12   6  13        366.16        354.43        21.60 o                         
 -11   6  13        376.78        354.01        20.25 o                         
 -10   6  13        851.18        856.32        29.23 o                         
  -9   6  13         53.58         59.60         9.43 o                         
  -8   6  13        284.01        307.63        18.62 o                         
  -7   6  13        134.73        118.75        11.48 o                         
  -6   6  13        616.71        574.54        21.25 o                         
  -5   6  13        651.73        627.65        18.04 o                         
  -4   6  13        344.49        380.22        12.50 o                         
  -3   6  13       1376.29       1455.16        30.99 o                         
  -2   6  13       2188.35       2137.94        47.05 o                         
  -1   6  13       1025.01       1004.88        24.50 o                         
   0   6  13        299.79        302.90        13.15 o                         
   1   6  13         37.32         40.49         6.68 o                         
   2   6  13         10.81          1.83         5.51 o                         
   3   6  13         24.03         13.65         9.02 o                         
   4   6  13        301.04        281.14        17.16 o                         
   5   6  13        498.49        517.88        21.47 o                         
 -13   7  13        516.59        505.16        29.03 o                         
 -12   7  13          4.83         -5.53        12.39 o                         
 -11   7  13        176.49        186.60        15.36 o                         
 -10   7  13       1206.87       1138.79        36.59 o                         
  -9   7  13        780.51        765.29        26.84 o                         
  -8   7  13       1534.31       1517.86        34.57 o                         
  -7   7  13       1204.24       1264.88        42.98 o                         
  -6   7  13       1320.41       1364.52        45.48 o                         
  -5   7  13        537.79        527.44        19.83 o                         
  -4   7  13        192.78        229.30        13.86 o                         
  -3   7  13          8.39          7.31         6.18 o                         
  -2   7  13        637.65        619.92        19.79 o                         
  -1   7  13       1000.31       1036.33        25.25 o                         
   0   7  13       1314.79       1297.64        26.71 o                         
   1   7  13        813.70        851.08        20.43 o                         
   2   7  13       2062.69       2158.82        38.84 o                         
   3   7  13       1503.19       1432.59        30.61 o                         
   4   7  13        612.14        711.41        20.17 o                         
 -13   8  13        625.72        585.16        32.20 o                         
 -12   8  13        902.19        956.68        34.61 o                         
 -11   8  13        838.34        939.02        33.13 o                         
 -10   8  13        741.61        779.34        30.48 o                         
  -9   8  13         28.77         14.87         7.83 o                         
  -8   8  13        110.20        105.22        10.65 o                         
  -7   8  13        182.99        213.70        15.01 o                         
  -6   8  13       1962.25       1991.39        36.41 o                         
  -5   8  13        633.00        661.13        16.01 o                         
  -4   8  13       1462.45       1508.61        32.57 o                         
  -3   8  13       1138.51       1214.98        28.40 o                         
  -2   8  13       1607.30       1633.28        33.39 o                         
  -1   8  13        596.53        554.02        18.43 o                         
   0   8  13         82.23         89.78         7.62 o                         
   1   8  13          2.27         -8.06         8.06 o                         
   2   8  13         27.31          9.54         6.12 o                         
   3   8  13         45.50         19.33        12.14 o                         
 -12   9  13        316.76        322.65        25.67 o                         
 -11   9  13         65.12         46.06        13.05 o                         
 -10   9  13        439.22        470.39        28.21 o                         
  -9   9  13        151.54        164.58        13.85 o                         
  -8   9  13        363.06        355.99        17.86 o                         
  -7   9  13        283.41        297.86        16.34 o                         
  -6   9  13         29.27         19.88         7.62 o                         
  -5   9  13         14.43         12.88         8.78 o                         
  -4   9  13         60.55         59.67         9.17 o                         
  -3   9  13         59.99         45.39         8.31 o                         
  -2   9  13          6.51          3.54         7.35 o                         
  -1   9  13        239.02        228.18        19.88 o                         
   0   9  13         78.35         76.06         6.93 o                         
   1   9  13         24.96         17.44         9.04 o                         
   2   9  13        262.43        263.94        19.86 o                         
 -11  10  13         11.34         -9.40         9.40 o                         
 -10  10  13         23.28          5.17        11.66 o                         
  -9  10  13         58.80         32.27        10.31 o                         
  -8  10  13        190.90        185.84        26.00 o                         
  -7  10  13        386.31        432.07        26.19 o                         
  -6  10  13          3.29         -7.47         9.96 o                         
  -5  10  13         86.46         80.59        12.92 o                         
  -4  10  13          2.04          3.63         7.24 o                         
  -3  10  13         72.11         69.07        10.43 o                         
  -2  10  13        304.34        315.60        17.27 o                         
  -1  10  13        109.47         89.22         9.21 o                         
   0  10  13         60.10         32.42        10.75 o                         
   1  10  13          6.08          5.87         5.92 o                         
  -9  11  13        227.62        167.18        15.84 o                         
  -8  11  13        648.13        628.47        26.16 o                         
  -7  11  13        277.19        256.09        15.99 o                         
  -6  11  13       1328.78       1356.23        51.17 o                         
  -5  11  13         58.39         49.40        10.30 o                         
  -4  11  13         84.60         67.73        11.16 o                         
  -3  11  13         65.65         64.24         9.81 o                         
  -2  11  13         72.90         28.26         8.89 o                         
  -1  11  13        340.89        300.70        24.22 o                         
   0  11  13        858.18        874.46        27.89 o                         
  -7  12  13         21.05          3.73         9.49 o                         
  -6  12  13        216.53        200.88        16.17 o                         
  -5  12  13        967.14        994.56        31.78 o                         
  -4  12  13        625.22        580.00        26.81 o                         
  -3  12  13        516.42        527.06        27.54 o                         
 -15   0  14        857.93        894.61        63.74 o                         
 -14   0  14        591.93        610.43        55.36 o                         
 -13   0  14        865.53        871.36        53.52 o                         
 -12   0  14        566.55        602.69        35.44 o                         
 -11   0  14         25.30          1.31        10.73 o                         
 -10   0  14        191.93        172.72        18.89 o                         
  -9   0  14        421.60        398.30        30.50 o                         
  -8   0  14       2886.61       3044.56        89.54 o                         
  -7   0  14       4147.41       4266.00       113.25 o                         
  -6   0  14       6391.75       6427.15       132.28 o                         
  -5   0  14       1356.42       1328.43        45.03 o                         
  -4   0  14       2316.59       2317.06        53.74 o                         
  -3   0  14       1775.01       1798.77        45.01 o                         
  -2   0  14         85.23         88.91        10.04 o                         
  -1   0  14         13.26         -0.07         6.77 o                         
   0   0  14        519.28        525.29        24.35 o                         
   1   0  14       1958.96       2002.94        42.94 o                         
   2   0  14       2189.03       2150.32        47.79 o                         
   3   0  14        790.25        826.34        22.47 o                         
   4   0  14        466.08        466.28        29.14 o                         
   5   0  14        661.02        653.91        68.42 o                         
 -15   1  14         63.48         45.07        19.03 o                         
 -14   1  14        786.46        779.45        33.35 o                         
 -13   1  14        549.00        582.04        29.80 o                         
 -12   1  14        518.47        574.98        24.99 o                         
 -11   1  14       1233.36       1256.90        47.18 o                         
 -10   1  14        973.76       1024.31        30.02 o                         
  -9   1  14        336.54        328.81        21.36 o                         
  -8   1  14         39.59         21.66         7.02 o                         
  -7   1  14        265.08        249.90        15.89 o                         
  -6   1  14         96.21         89.33         9.93 o                         
  -5   1  14          3.21         -3.67         5.68 o                         
  -4   1  14         10.36          2.12         5.01 o                         
  -3   1  14       2542.32       2487.84        39.55 o                         
  -2   1  14       1573.04       1619.51        28.23 o                         
  -1   1  14       2926.12       2997.38        40.82 o                         
   0   1  14       1099.40       1105.48        21.21 o                         
   1   1  14        186.98        188.72         9.34 o                         
   2   1  14        722.92        753.90        20.83 o                         
   3   1  14        183.58        163.55        14.25 o                         
   4   1  14         97.94         55.89        13.70 o                         
   5   1  14       1301.46       1334.52        35.84 o                         
 -15   2  14        513.68        528.27        34.19 o                         
 -14   2  14         97.59         89.98        16.82 o                         
 -13   2  14         13.87         -3.90         9.73 o                         
 -12   2  14        153.37        159.63        14.98 o                         
 -11   2  14         12.48          8.07         7.80 o                         
 -10   2  14          0.92         -4.38         7.13 o                         
  -9   2  14         48.12         35.84         9.81 o                         
  -8   2  14        250.82        202.79        24.52 o                         
  -7   2  14       2371.63       2262.84        50.30 o                         
  -6   2  14        198.14        193.38        14.01 o                         
  -5   2  14         38.64         35.75         7.30 o                         
  -4   2  14        991.85       1016.90        23.04 o                         
  -3   2  14        238.45        227.04        11.72 o                         
  -2   2  14        187.14        170.78        12.32 o                         
  -1   2  14         19.43         10.61         4.97 o                         
   0   2  14         52.32         42.19         5.17 o                         
   1   2  14         68.16         59.65         7.33 o                         
   2   2  14        305.27        270.87        13.48 o                         
   3   2  14         11.26          1.72         5.98 o                         
   4   2  14         72.03         65.26         9.22 o                         
   5   2  14          5.28         -6.46         6.46 o                         
 -14   3  14        179.41        102.90        18.41 o                         
 -13   3  14        292.08        315.13        23.35 o                         
 -12   3  14        134.71        129.77        15.49 o                         
 -11   3  14        293.01        299.77        17.53 o                         
 -10   3  14        655.70        649.95        23.42 o                         
  -9   3  14        580.48        590.84        23.92 o                         
  -8   3  14         39.97         37.07         8.41 o                         
  -7   3  14         28.85         24.60         7.76 o                         
  -6   3  14        382.66        343.87        17.68 o                         
  -5   3  14       1112.43       1119.38        29.98 o                         
  -4   3  14        219.41        194.61        11.88 o                         
  -3   3  14        190.71        191.75        14.12 o                         
  -2   3  14        270.35        292.56        12.41 o                         
  -1   3  14        251.56        263.44         9.76 o                         
   0   3  14        455.25        475.39        17.36 o                         
   1   3  14         21.38         12.99         6.52 o                         
   2   3  14         38.76         14.69         6.35 o                         
   3   3  14        192.09        171.15        11.02 o                         
   4   3  14         22.05          3.43         7.05 o                         
 -14   4  14       1418.97       1478.15        56.07 o                         
 -13   4  14        838.67        828.52        36.28 o                         
 -12   4  14         28.80         25.31        10.29 o                         
 -11   4  14        132.55         84.28        12.31 o                         
 -10   4  14        115.58         98.50        10.66 o                         
  -9   4  14        730.28        741.09        26.59 o                         
  -8   4  14       1245.72       1234.73        33.41 o                         
  -7   4  14        268.06        307.53        17.59 o                         
  -6   4  14       3966.41       3810.65        62.79 o                         
  -5   4  14       3104.76       2974.46        52.40 o                         
  -4   4  14         68.90         73.04         7.60 o                         
  -3   4  14         46.94         44.29         6.45 o                         
  -2   4  14        283.78        258.35        10.93 o                         
  -1   4  14          3.94         -0.62         6.10 o                         
   0   4  14         92.80         73.13         8.67 o                         
   1   4  14       1028.19       1022.33        24.92 o                         
   2   4  14        546.51        551.77        21.16 o                         
   3   4  14        218.33        212.34        13.09 o                         
   4   4  14        967.36       1037.52        34.51 o                         
 -14   5  14          6.36         -7.12        10.86 o                         
 -13   5  14        799.08        779.37        35.96 o                         
 -12   5  14        820.88        861.46        30.73 o                         
 -11   5  14       1759.35       1750.19        43.30 o                         
 -10   5  14       1468.00       1436.68        38.20 o                         
  -9   5  14       1612.00       1692.28        40.97 o                         
  -8   5  14        317.81        312.62        17.02 o                         
  -7   5  14         55.88         63.96         9.20 o                         
  -6   5  14          0.56         -5.81         5.81 o                         
  -5   5  14        590.68        640.58        19.97 o                         
  -4   5  14       1647.60       1687.49        31.52 o                         
  -3   5  14       2305.20       2342.27        35.09 o                         
  -2   5  14       1075.04       1104.42        26.87 o                         
  -1   5  14        946.64        944.79        24.41 o                         
   0   5  14       1040.32       1093.50        24.70 o                         
   1   5  14        663.29        709.46        19.85 o                         
   2   5  14          9.15          1.85         6.01 o                         
   3   5  14         24.11          8.01         6.84 o                         
   4   5  14        175.06        121.19        22.39 o                         
 -13   6  14        425.49        456.22        29.31 o                         
 -12   6  14         35.83         35.99        11.65 o                         
 -11   6  14         26.50         14.45         9.58 o                         
 -10   6  14         28.06         17.71         9.20 o                         
  -9   6  14        147.26        119.21        14.27 o                         
  -8   6  14        613.61        610.02        22.02 o                         
  -7   6  14       1274.01       1275.05        31.48 o                         
  -6   6  14        959.29       1017.50        25.91 o                         
  -5   6  14       1000.23        997.14        24.63 o                         
  -4   6  14         16.82         22.20         4.84 o                         
  -3   6  14          6.16          2.56         6.39 o                         
  -2   6  14         21.28         16.61         6.65 o                         
  -1   6  14         64.33         50.24         8.11 o                         
   0   6  14         84.24         73.20         8.57 o                         
   1   6  14        186.01        190.76        16.88 o                         
   2   6  14        456.57        437.19        16.49 o                         
   3   6  14         38.29         18.35        11.28 o                         
 -13   7  14         38.18         43.92        13.78 o                         
 -12   7  14        191.67        197.87        29.95 o                         
 -11   7  14        130.91        148.76        18.93 o                         
 -10   7  14          0.20          3.82        11.91 o                         
  -9   7  14          3.62         -5.03         9.53 o                         
  -8   7  14         14.50          6.07         7.78 o                         
  -7   7  14          1.48         -6.39         6.39 o                         
  -6   7  14         90.32         90.60         8.94 o                         
  -5   7  14         30.71         20.49         5.23 o                         
  -4   7  14        236.48        206.23        16.61 o                         
  -3   7  14         90.10         66.76         9.58 o                         
  -2   7  14         17.81          6.79         6.82 o                         
  -1   7  14          3.36         -2.73         6.98 o                         
   0   7  14         39.32         23.96         6.46 o                         
   1   7  14        107.22         97.50         8.60 o                         
   2   7  14         14.49         -1.04         7.29 o                         
 -12   8  14         27.54         19.45        14.80 o                         
 -11   8  14         29.45         41.68        12.94 o                         
 -10   8  14         85.23         69.94        16.69 o                         
  -9   8  14        222.65        191.33        18.57 o                         
  -8   8  14        419.91        406.22        19.48 o                         
  -7   8  14        454.36        455.77        20.18 o                         
  -6   8  14        615.75        633.44        21.36 o                         
  -5   8  14        365.77        385.52        18.94 o                         
  -4   8  14        809.93        835.94        26.05 o                         
  -3   8  14        100.21         69.41         9.60 o                         
  -2   8  14         34.62         46.55         8.96 o                         
  -1   8  14         20.15          4.51         6.87 o                         
   0   8  14         22.32         11.69         6.39 o                         
   1   8  14        190.53        193.25        13.12 o                         
   2   8  14        421.63        456.01        18.24 o                         
 -11   9  14        370.91        407.22        26.13 o                         
 -10   9  14        879.65        872.18        34.47 o                         
  -9   9  14       1054.71       1104.98        37.23 o                         
  -8   9  14         36.73         27.36         8.42 o                         
  -7   9  14         64.74         59.27         8.54 o                         
  -6   9  14          5.24          4.03         5.56 o                         
  -5   9  14         33.32          2.91         8.51 o                         
  -4   9  14        343.84        355.61        18.54 o                         
  -3   9  14       1727.31       1690.55        37.41 o                         
  -2   9  14        556.03        552.16        21.88 o                         
  -1   9  14        862.29        921.81        26.43 o                         
   0   9  14        678.12        674.11        27.92 o                         
   1   9  14        237.23        222.83        20.67 o                         
  -9  10  14        314.64        304.08        26.80 o                         
  -8  10  14       1216.46       1197.40        55.27 o                         
  -7  10  14        897.66        924.36        27.39 o                         
  -6  10  14        479.64        545.63        26.55 o                         
  -5  10  14        618.54        707.87        26.92 o                         
  -4  10  14        564.15        591.24        23.13 o                         
  -3  10  14        245.59        222.07        15.95 o                         
  -2  10  14          4.44         -8.44         8.44 o                         
  -1  10  14        162.29        157.74        15.89 o                         
  -7  11  14          8.37          2.47         9.49 o                         
  -6  11  14         34.82         32.88        10.74 o
[truncated: 27,948 more chars]
