# Supplementary material for: Heterocyclic 1,3-diazepine-based thio­nes and selones as versatile halogen-bond acceptors
Source: Acta Crystallogr B Struct Sci Cryst Eng Mater. 2022 Aug 31;78(Pt 5):745–55. doi: 10.1107/S2052520622008150 (PMC9533313; doi:10.1107/S2052520622008150)
Supplement: Supplementary file 6 [file b-78-00745-SDiazMesSI2sup6.hkl]

data_SDiazMesSI2                                                                
_shelx_title ' d8_5620_p1_a.res in P-1'                                         
_shelx_refln_list_code          4                                               
_shelx_F_calc_maximum      289.23                                               
_exptl_crystal_F_000       608.00                                               
_reflns_d_resolution_high  0.7736                                               
                                                                                
loop_                                                                           
 _space_group_symop_operation_xyz                                               
 'x, y, z'                                                                      
 '-x, -y, -z'                                                                   
                                                                                
_cell_length_a     7.9505                                                       
_cell_length_b     8.5048                                                       
_cell_length_c    18.2812                                                       
_cell_angle_alpha  81.040                                                       
_cell_angle_beta   89.926                                                       
_cell_angle_gamma  85.125                                                       
                                                                                
_shelx_F_squared_multiplier     1.000                                           
                                                                                
loop_                                                                           
 _refln_index_h                                                                 
 _refln_index_k                                                                 
 _refln_index_l                                                                 
 _refln_F_squared_calc                                                          
 _refln_F_squared_meas                                                          
 _refln_F_squared_sigma                                                         
 _refln_observed_status                                                         
   1   0   0         74.66         97.72        14.95 o                         
   2   0   0       1799.72       1813.78        42.49 o                         
   3   0   0       8199.16       7941.41       165.58 o                         
   4   0   0       8216.78       8313.22       205.43 o                         
   5   0   0       5758.98       5699.24       126.80 o                         
   6   0   0       2304.50       2396.32        63.30 o                         
   7   0   0        265.90        355.42        29.73 o                         
   8   0   0       1436.17       1618.55       121.16 o                         
   9   0   0       3389.08       3495.50       117.90 o                         
  10   0   0        416.34        458.52        58.33 o                         
 -10   1   0         90.38         81.01        36.65 o                         
  -9   1   0       2939.33       3060.82       112.75 o                         
  -8   1   0       4457.31       4595.96       157.53 o                         
  -7   1   0         44.18         49.00        16.92 o                         
  -6   1   0        407.45        338.11        19.97 o                         
  -5   1   0       2790.76       2779.01        64.59 o                         
  -4   1   0        739.50        728.18        24.37 o                         
  -3   1   0       9876.03       9467.52       205.87 o                         
  -2   1   0        434.98        407.11        17.91 o                         
  -1   1   0       8453.91       9531.48       192.23 o                         
   0   1   0       1935.01       1994.16        78.39 o                         
   1   1   0        986.99        995.33        31.44 o                         
   2   1   0      14382.75      14236.59       360.80 o                         
   3   1   0         16.92         28.25        10.43 o                         
   4   1   0         69.71        128.21        18.46 o                         
   5   1   0       6602.66       6763.56       163.57 o                         
   6   1   0      10680.87      10379.30       232.56 o                         
   7   1   0          1.66         14.21        16.50 o                         
   8   1   0        850.36        831.89        50.23 o                         
   9   1   0       2004.08       2085.33        84.23 o                         
  10   1   0        284.72        248.59        77.38 o                         
  -9   2   0        121.38        105.98        32.48 o                         
  -8   2   0       3783.43       3558.85       108.84 o                         
  -7   2   0        173.91        195.36        17.28 o                         
  -6   2   0       5721.66       5659.34       122.84 o                         
  -5   2   0       1419.11       1420.48        43.10 o                         
  -4   2   0         42.70         58.38        10.50 o                         
  -3   2   0      28386.16      29174.58       587.35 o                         
  -2   2   0       5462.23       5956.44       125.15 o                         
  -1   2   0        299.90        354.41        19.51 o                         
   0   2   0       5073.50       5251.29       187.57 o                         
   1   2   0      13236.19      12982.31       396.27 o                         
   2   2   0       4788.18       4868.53       147.44 o                         
   3   2   0       8617.05       8331.67       217.71 o                         
   4   2   0        293.76        376.07        26.40 o                         
   5   2   0        559.67        574.53        28.90 o                         
   6   2   0       8504.14       8572.96       195.53 o                         
   7   2   0        654.64        692.38        36.94 o                         
   8   2   0       2513.38       2382.19        88.87 o                         
   9   2   0       1039.61        923.27        59.74 o                         
  10   2   0         14.25         14.20        31.27 o                         
  -9   3   0        149.73        204.01        34.14 o                         
  -8   3   0         62.30        104.54        23.42 o                         
  -7   3   0        197.62        250.40        22.22 o                         
  -6   3   0       7874.42       8067.00       196.14 o                         
  -5   3   0       2162.51       2308.30        67.91 o                         
  -4   3   0         12.69         26.46         8.89 o                         
  -3   3   0       2298.79       2254.61        58.12 o                         
  -2   3   0       7316.00       7436.02       184.23 o                         
  -1   3   0       1959.28       2079.40        63.35 o                         
   0   3   0         87.88         91.62        12.74 o                         
   1   3   0       1025.10       1101.67        48.94 o                         
   2   3   0       2158.31       2166.58        69.21 o                         
   3   3   0      28958.94      28462.94       671.76 o                         
   4   3   0       1247.74       1334.79        45.16 o                         
   5   3   0        252.25        316.76        26.01 o                         
   6   3   0       4827.87       4632.66       113.68 o                         
   7   3   0        813.12        904.51        67.79 o                         
   8   3   0        918.32        893.80        52.44 o                         
   9   3   0        356.68        481.29        55.97 o                         
  10   3   0         81.34         47.49        34.49 o                         
  -9   4   0       2453.32       2222.26        97.01 o                         
  -8   4   0        173.16        182.42        23.14 o                         
  -7   4   0        119.94        113.06        23.26 o                         
  -6   4   0       4603.09       4776.51       133.67 o                         
  -5   4   0       7985.96       8014.25       219.88 o                         
  -4   4   0         69.05         73.05        16.18 o                         
  -3   4   0       1596.04       1733.27        56.23 o                         
  -2   4   0       9945.54      10525.18       258.59 o                         
  -1   4   0        198.18        286.75        22.55 o                         
   0   4   0      26627.03      26462.07       752.56 o                         
   1   4   0       3172.69       3228.88       103.59 o                         
   2   4   0          8.96         38.20        13.21 o                         
   3   4   0       8174.43       7861.59       209.07 o                         
   4   4   0       5836.30       5782.18       149.70 o                         
   5   4   0       3426.11       3466.39       100.02 o                         
   6   4   0          0.19         15.92        13.95 o                         
   7   4   0        403.41        442.11        36.04 o                         
   8   4   0       2203.80       2170.51        74.23 o                         
   9   4   0       3802.82       3553.70       128.44 o                         
  -8   5   0       2473.35       2404.82        88.22 o                         
  -7   5   0        115.02        136.66        25.25 o                         
  -6   5   0        257.36        248.22        35.37 o                         
  -5   5   0       6474.42       6579.88       187.24 o                         
  -4   5   0        436.07        550.74        33.26 o                         
  -3   5   0       1468.94       1377.46        51.78 o                         
  -2   5   0        232.12        263.50        25.11 o                         
  -1   5   0        466.87        506.98        28.44 o                         
   0   5   0      19424.22      20602.49       620.87 o                         
   1   5   0       1512.78       1449.16        68.81 o                         
   2   5   0          2.63          7.59        11.74 o                         
   3   5   0       3021.45       2902.43        87.42 o                         
   4   5   0       2503.53       2392.63        78.04 o                         
   5   5   0       1580.69       1636.36        63.13 o                         
   6   5   0       2522.94       2617.14        88.78 o                         
   7   5   0         88.25        115.49        23.76 o                         
   8   5   0        431.97        552.30        51.50 o                         
   9   5   0       1775.27       1625.21        85.47 o                         
  -7   6   0         72.03         24.82        36.09 o                         
  -6   6   0        352.84        411.26        57.01 o                         
  -5   6   0        233.45        222.23        35.08 o                         
  -4   6   0         95.79        143.54        21.96 o                         
  -3   6   0      10590.35      10302.15       317.15 o                         
  -2   6   0       2668.22       2817.84        96.42 o                         
  -1   6   0         83.60        104.21        18.71 o                         
   0   6   0       3479.32       3460.37       123.56 o                         
   1   6   0      11042.08      10682.37       458.55 o                         
   2   6   0       1134.20       1110.94        48.88 o                         
   3   6   0        331.57        376.33        28.38 o                         
   4   6   0        272.52        304.11        28.21 o                         
   5   6   0        112.14        179.55        24.27 o                         
   6   6   0       8169.51       8160.86       307.76 o                         
   7   6   0         97.26        108.08        23.22 o                         
   8   6   0         37.16         19.84        27.24 o                         
  -7   7   0        234.82        195.65        51.32 o                         
  -6   7   0       2175.89       1962.61       145.33 o                         
  -5   7   0        289.52        334.00        32.87 o                         
  -4   7   0        466.69        431.90        36.58 o                         
  -3   7   0       5121.86       5149.86       151.31 o                         
  -2   7   0       3819.25       3782.95       162.91 o                         
  -1   7   0         22.70         15.41        19.13 o                         
   0   7   0         22.40         57.74        21.89 o                         
   1   7   0       2239.98       2305.39        71.63 o                         
   2   7   0         28.28        123.49        30.69 o                         
   3   7   0       6960.40       6728.09       246.77 o                         
   4   7   0          2.62          2.61        15.41 o                         
   5   7   0        995.22       1032.89        49.53 o                         
   6   7   0       3178.81       2869.11       121.53 o                         
   7   7   0       1405.46       1527.99        87.00 o                         
   8   7   0        630.87        686.30        60.66 o                         
  -6   8   0       1549.77       1485.84        90.72 o                         
  -5   8   0       1270.21       1272.46        73.20 o                         
  -4   8   0        452.09        443.11        37.84 o                         
  -3   8   0        668.01        747.49        58.45 o                         
  -2   8   0       5233.41       5086.42       151.70 o                         
  -1   8   0         20.11         36.91        22.77 o                         
   0   8   0        830.15        877.99        44.94 o                         
   1   8   0          4.40         20.99        14.47 o                         
   2   8   0         10.04         50.84        35.81 o                         
   3   8   0       4979.84       4777.05       184.69 o                         
   4   8   0       2359.38       2309.88        86.95 o                         
   5   8   0        245.28        322.17        37.04 o                         
   6   8   0        765.95        738.88        56.95 o                         
   7   8   0        753.95        826.22        64.90 o                         
  -4   9   0        197.42        179.76        33.11 o                         
  -3   9   0         96.88         86.61        24.63 o                         
  -2   9   0        380.59        441.83        42.40 o                         
  -1   9   0         37.37         35.07        26.14 o                         
   0   9   0       5235.06       5269.64       157.18 o                         
   1   9   0        319.72        375.74        34.11 o                         
   2   9   0        106.22        164.90        24.10 o                         
   3   9   0       1982.92       2012.46        94.77 o                         
   4   9   0       2832.47       2632.88       156.36 o                         
   5   9   0        208.82        302.07        42.98 o                         
   6   9   0          1.07        -18.36        31.59 o                         
  -3  10   0       1156.84        938.83        90.98 o                         
  -2  10   0        281.14        369.40        50.47 o                         
  -1  10   0        109.05        120.00        35.44 o                         
   0  10   0       1276.27       1367.04        62.38 o                         
   1  10   0       3166.01       3065.57       105.30 o                         
   2  10   0         97.02        143.39        58.87 o                         
   3  10   0         96.50        104.41        25.27 o                         
   4  10   0        811.84        903.34        71.48 o                         
  -4 -10   1        658.75        682.11        68.70 o                         
  -3 -10   1         65.78         93.75        25.98 o                         
  -2 -10   1       1533.82       1533.62        71.53 o                         
  -1 -10   1       2508.86       2423.39       129.70 o                         
   0 -10   1         56.47         99.94        29.93 o                         
   1 -10   1         56.74         19.25        25.44 o                         
   2 -10   1        251.58        267.46        43.09 o                         
  -6  -9   1        219.76        241.77        57.51 o                         
  -5  -9   1       1886.16       1749.87        96.92 o                         
  -4  -9   1       1680.65       1585.03        79.24 o                         
  -3  -9   1          2.40         28.71        25.36 o                         
  -2  -9   1         63.63        107.42        27.17 o                         
  -1  -9   1       1926.86       2057.80        75.64 o                         
   0  -9   1        225.19        288.52        32.22 o                         
   1  -9   1       2703.28       2708.77       112.58 o                         
   2  -9   1        102.11        135.92        27.35 o                         
   3  -9   1         47.25         45.07        23.54 o                         
   4  -9   1       2620.16       2568.63       103.05 o                         
  -7  -8   1       1248.43       1141.40        82.22 o                         
  -6  -8   1         49.52        105.77        58.97 o                         
  -5  -8   1         39.61         90.79        30.70 o                         
  -4  -8   1       6606.75       6144.32       192.52 o                         
  -3  -8   1        187.29        204.62        29.34 o                         
  -2  -8   1        596.68        621.36        38.59 o                         
  -1  -8   1         80.52        119.44        19.78 o                         
   0  -8   1         66.37        112.78        29.93 o                         
   1  -8   1       4549.23       4747.44       175.23 o                         
   2  -8   1       2174.54       2037.10        77.30 o                         
   3  -8   1         21.87         34.23        19.92 o                         
   4  -8   1        723.90        774.79        46.62 o                         
   5  -8   1       3249.63       2872.17       124.97 o                         
   6  -8   1        477.77        461.98        57.32 o                         
  -8  -7   1        419.60        591.99        57.17 o                         
  -7  -7   1       3747.97       3568.80       160.79 o                         
  -6  -7   1         20.61          6.11        26.65 o                         
  -5  -7   1         10.67         23.79        18.88 o                         
  -4  -7   1       1095.09       1163.49        56.24 o                         
  -3  -7   1        448.09        530.96        39.62 o                         
  -2  -7   1       5765.71       5261.44       177.85 o                         
  -1  -7   1       1490.19       1405.77        54.42 o                         
   0  -7   1          5.09         -9.44        21.26 o                         
   1  -7   1       9075.56       9239.05       251.56 o                         
   2  -7   1       4276.11       4277.95       129.30 o                         
   3  -7   1        121.16        197.05        26.43 o                         
   4  -7   1        103.19        163.05        33.76 o                         
   5  -7   1        322.76        427.81        34.76 o                         
   6  -7   1         46.47         45.62        44.95 o                         
   7  -7   1       3561.86       3523.61       138.15 o                         
  -8  -6   1         81.68         85.98        31.33 o                         
  -7  -6   1       3356.93       3276.40       120.04 o                         
  -6  -6   1        366.97        468.14        40.14 o                         
  -5  -6   1       1070.79       1026.57        48.78 o                         
  -4  -6   1         50.22         65.42        18.64 o                         
  -3  -6   1        655.88        694.01        42.60 o                         
  -2  -6   1       6536.62       6023.32       179.53 o                         
  -1  -6   1       7254.02       7065.99       299.29 o                         
   0  -6   1        605.71        630.51        32.54 o                         
   1  -6   1          4.63         15.65        14.14 o                         
   2  -6   1       5521.34       5696.07       197.68 o                         
   3  -6   1         37.22         28.72        16.45 o                         
   4  -6   1       3949.93       3805.91       111.96 o                         
   5  -6   1         14.36         13.19        17.10 o                         
   6  -6   1        102.90         84.32        51.66 o                         
   7  -6   1       2820.88       2667.39       139.31 o                         
  -9  -5   1        949.45        878.44        94.76 o                         
  -8  -5   1        788.42        770.99        52.84 o                         
  -7  -5   1         16.32         -1.48        20.96 o                         
  -6  -5   1       2656.79       2740.58        86.73 o                         
  -5  -5   1       6158.55       5943.37       158.43 o                         
  -4  -5   1       3379.86       3275.19        99.82 o                         
  -3  -5   1         17.21          8.97        12.90 o                         
  -2  -5   1       2402.06       2235.70        75.95 o                         
  -1  -5   1      18357.26      16851.81       510.42 o                         
   0  -5   1          8.51         35.81        15.51 o                         
   1  -5   1        758.59        836.42        40.74 o                         
   2  -5   1       1355.56       1372.68        50.49 o                         
   3  -5   1        405.21        434.08        28.70 o                         
   4  -5   1      10641.04      10859.48       352.02 o                         
   5  -5   1       1162.82       1241.08        51.56 o                         
   6  -5   1          6.02         40.08        17.82 o                         
   7  -5   1       1562.43       1460.38        68.49 o                         
   8  -5   1       3121.62       2940.40       118.17 o                         
  -9  -4   1        563.34        607.72        49.70 o                         
  -8  -4   1        224.38        325.70        29.04 o                         
  -7  -4   1       1595.22       1613.37        64.98 o                         
  -6  -4   1        494.30        502.74        35.20 o                         
  -5  -4   1       1447.00       1456.85        52.03 o                         
  -4  -4   1      11858.30      11805.63       289.08 o                         
  -3  -4   1        859.23        817.51        35.43 o                         
  -2  -4   1        461.74        490.92        26.43 o                         
  -1  -4   1       3159.35       3010.49       126.57 o                         
   0  -4   1       1445.92       1303.17        41.96 o                         
   1  -4   1       5671.48       5944.26       172.16 o                         
   2  -4   1        668.03        673.97        31.04 o                         
   3  -4   1        511.49        517.95        28.34 o                         
   4  -4   1       6758.71       6960.35       169.23 o                         
   5  -4   1       8259.15       8278.23       214.67 o                         
   6  -4   1        387.23        481.04        38.72 o                         
   7  -4   1        538.20        574.85        57.15 o                         
   8  -4   1        200.69        256.60        26.96 o                         
   9  -4   1         61.91        121.50        30.11 o                         
  -9  -3   1       3661.24       3162.07       129.41 o                         
  -8  -3   1       2671.35       2827.35        96.65 o                         
  -7  -3   1       2048.25       2089.16        81.86 o                         
  -6  -3   1        833.04        869.41        38.22 o                         
  -5  -3   1         67.23        102.26        16.52 o                         
  -4  -3   1      14865.50      14568.74       352.87 o                         
  -3  -3   1       3970.58       4122.75       107.86 o                         
  -2  -3   1       8199.16       8339.40       325.43 o                         
  -1  -3   1        617.31        672.14        30.91 o                         
   0  -3   1       4136.09       4337.10       128.37 o                         
   1  -3   1      19180.43      19731.34       468.86 o                         
   2  -3   1      18142.35      18839.64       423.92 o                         
   3  -3   1        239.94        279.17        20.28 o                         
   4  -3   1       1572.06       1617.20        48.37 o                         
   5  -3   1       5075.65       5215.62       132.43 o                         
   6  -3   1          3.51         14.29        15.84 o                         
   7  -3   1       2654.13       2538.47        87.25 o                         
   8  -3   1        717.92        648.99        33.76 o                         
   9  -3   1        315.19        396.81        45.66 o                         
 -10  -2   1        378.60        386.08        52.50 o                         
  -9  -2   1          9.95         -0.37        20.90 o                         
  -8  -2   1          0.37          9.67        17.82 o                         
  -7  -2   1      11615.64      11836.47       281.64 o                         
  -6  -2   1       1555.75       1603.66        54.12 o                         
  -5  -2   1          9.99         16.76        14.41 o                         
  -4  -2   1        869.03        868.44        33.41 o                         
  -3  -2   1       5528.61       5433.27       137.14 o                         
  -2  -2   1       6700.27       6566.61       172.11 o                         
  -1  -2   1       9409.01       9045.45       324.19 o                         
   0  -2   1       1819.60       2072.72        71.55 o                         
   1  -2   1       3181.59       3177.05        83.05 o                         
   2  -2   1      22723.81      23324.77       493.34 o                         
   3  -2   1         56.93         84.77        10.34 o                         
   4  -2   1        401.63        466.18        21.98 o                         
   5  -2   1        662.38        647.21        26.97 o                         
   6  -2   1        562.34        616.49        25.98 o                         
   7  -2   1       6279.71       6151.46       145.97 o                         
   8  -2   1        953.48        995.87        45.58 o                         
   9  -2   1         81.37        106.57        29.06 o                         
 -10  -1   1       2347.84       2275.83       143.81 o                         
  -9  -1   1       1954.77       1933.45       102.97 o                         
  -8  -1   1        251.31        255.77        30.77 o                         
  -7  -1   1       2868.49       2916.14        81.12 o                         
  -6  -1   1       5151.15       5051.78       128.47 o                         
  -5  -1   1       2146.88       2146.80        62.65 o                         
  -4  -1   1       1783.19       1702.48        58.04 o                         
  -3  -1   1       2291.63       2422.86        63.28 o                         
  -2  -1   1       7203.58       7204.71       200.50 o                         
  -1  -1   1      68634.30      72039.17      2748.80 o                         
   0  -1   1       2966.50       2766.35        96.14 o                         
   1  -1   1        209.97        219.29        12.85 o                         
   2  -1   1      20869.79      20660.48       415.04 o                         
   3  -1   1      10789.49      11260.09       232.48 o                         
   4  -1   1      10662.41      10105.57       202.49 o                         
   5  -1   1        664.90        718.22        27.45 o                         
   6  -1   1        114.97        167.68        17.46 o                         
   7  -1   1       2723.96       2787.16        72.37 o                         
   8  -1   1       4738.50       4752.29       144.25 o                         
   9  -1   1        175.46        250.35        54.09 o                         
  10  -1   1        300.16        268.83        48.06 o                         
 -10   0   1       2508.31       2470.81       142.03 o                         
  -9   0   1       1069.63       1171.94        60.69 o                         
  -8   0   1         27.57          6.27        19.45 o                         
  -7   0   1         30.72         37.14        16.36 o                         
  -6   0   1       5265.85       5223.47       133.51 o                         
  -5   0   1       2961.70       2921.47        75.62 o                         
  -4   0   1       5453.58       5263.75       130.18 o                         
  -3   0   1        768.31        799.98        25.14 o                         
  -2   0   1       9190.48       9699.51       208.31 o                         
  -1   0   1       7120.04       7311.11       173.88 o                         
   1   0   1        925.70        876.61        23.44 o                         
   2   0   1      10831.46      10984.24       223.97 o                         
   3   0   1        796.41        795.29        28.09 o                         
   4   0   1      23467.08      23955.66       570.09 o                         
   5   0   1       5040.32       4729.88       106.97 o                         
   6   0   1         10.89         -5.69        10.34 o                         
   7   0   1       2054.27       1974.01        62.74 o                         
   8   0   1       4485.64       4775.55       153.96 o                         
   9   0   1         28.25         26.49        22.74 o                         
  10   0   1        898.57        873.07       100.72 o                         
 -10   1   1        342.01        297.03        53.48 o                         
  -9   1   1       3604.54       3642.31       131.27 o                         
  -8   1   1        311.95        477.40        45.01 o                         
  -7   1   1       1734.62       1756.25        61.61 o                         
  -6   1   1        278.42        322.18        24.05 o                         
  -5   1   1         25.33         20.29        10.41 o                         
  -4   1   1      26627.44      26083.67       553.65 o                         
  -3   1   1       7478.60       7633.48       167.18 o                         
  -2   1   1         54.39         68.91         9.44 o                         
  -1   1   1       3783.21       4301.19       100.04 o                         
   1   1   1       4846.57       4883.30       125.04 o                         
   2   1   1       3788.85       3815.82       101.83 o                         
   3   1   1        755.59        849.06        26.48 o                         
   4   1   1       2700.30       2553.37        64.79 o                         
   5   1   1      18787.47      18200.51       373.53 o                         
   6   1   1         93.24        132.96        15.60 o                         
   7   1   1         89.96        126.16        19.13 o                         
   8   1   1       1392.49       1399.44        68.17 o                         
   9   1   1        121.38        207.38        31.96 o                         
  10   1   1       2955.11       2911.96       141.17 o                         
  -9   2   1       1259.47       1221.07        63.06 o                         
  -8   2   1         63.93        107.48        23.67 o                         
  -7   2   1       3978.22       4081.95       119.59 o                         
  -6   2   1       2145.20       2147.73        63.70 o                         
  -5   2   1         47.74         69.04        12.30 o                         
  -4   2   1       8829.86       8888.31       197.13 o                         
  -3   2   1      12920.19      13344.92       321.07 o                         
  -2   2   1       2203.53       2450.98        62.58 o                         
  -1   2   1        354.46        359.00        17.01 o                         
   0   2   1        279.84        289.22        15.55 o                         
   1   2   1       7221.92       6814.91       188.49 o                         
   2   2   1      23820.42      23501.74       610.10 o                         
   3   2   1        633.44        651.56        35.08 o                         
   4   2   1       1394.10       1440.18        47.66 o                         
   5   2   1       4643.09       4303.53       103.39 o                         
   6   2   1       2527.03       2532.07        69.70 o                         
   7   2   1       2638.93       2605.20        82.18 o                         
   8   2   1          2.04         12.11        20.24 o                         
   9   2   1         37.72         67.64        25.89 o                         
  10   2   1        981.87       1080.27        75.28 o                         
  -9   3   1         86.26        161.49        35.30 o                         
  -8   3   1        174.07        156.26        23.55 o                         
  -7   3   1       6026.58       6214.08       169.24 o                         
  -6   3   1       3084.18       3146.59        85.95 o                         
  -5   3   1          1.76          8.98        11.27 o                         
  -4   3   1          1.55          3.89        10.81 o                         
  -3   3   1      13533.43      14655.86       315.42 o                         
  -2   3   1       4175.12       4571.11       110.52 o                         
  -1   3   1      22006.24      23570.44       555.46 o                         
   0   3   1        726.19        873.24        33.83 o                         
   1   3   1        511.73        592.95        28.11 o                         
   2   3   1      19867.61      19177.95       524.90 o                         
   3   3   1       4333.99       4403.17       113.49 o                         
   4   3   1        800.48        821.21        35.90 o                         
   5   3   1       1033.01        963.85        35.62 o                         
   6   3   1        970.65       1029.82        39.02 o                         
   7   3   1       4048.85       4100.60       136.82 o                         
   8   3   1       2635.92       2609.30        93.16 o                         
   9   3   1        355.83        411.58        42.13 o                         
  10   3   1       1173.45       1111.15       100.56 o                         
  -9   4   1       1906.94       1706.54        83.37 o                         
  -8   4   1         47.96         74.02        30.32 o                         
  -7   4   1        738.49        792.49        45.12 o                         
  -6   4   1       7868.12       7923.39       207.11 o                         
  -5   4   1        933.88       1133.97        47.80 o                         
  -4   4   1         68.44         76.27        16.10 o                         
  -3   4   1         71.37         80.21        14.64 o                         
  -2   4   1        353.65        460.47        23.47 o                         
  -1   4   1      22572.59      24343.39       624.94 o                         
   0   4   1         24.26          9.00        11.71 o                         
   1   4   1        738.85        819.79        31.12 o                         
   2   4   1       6164.79       6035.32       173.61 o                         
   3   4   1      10928.73      11253.53       315.87 o                         
   4   4   1       6256.93       6277.14       160.57 o                         
   5   4   1        799.68        906.60        38.80 o                         
   6   4   1        381.83        419.30        29.38 o                         
   7   4   1       1576.56       1659.60        65.30 o                         
   8   4   1       4620.14       4582.86       196.05 o                         
   9   4   1         25.50         35.16        23.51 o                         
  -8   5   1         48.66         47.76        40.29 o                         
  -7   5   1        486.36        501.86        42.57 o                         
  -6   5   1       1840.50       1943.48        77.70 o                         
  -5   5   1         49.59         27.17        23.11 o                         
  -4   5   1       8015.82       8226.20       274.82 o                         
  -3   5   1        895.43        968.21        37.40 o                         
  -2   5   1        120.95        138.50        17.08 o                         
  -1   5   1       8370.30       8785.46       232.21 o                         
   0   5   1      14635.55      15445.79       428.05 o                         
   1   5   1       1529.86       1528.16        48.96 o                         
   2   5   1          0.28         -6.31        12.07 o                         
   3   5   1       1159.40       1143.33        47.29 o                         
   4   5   1       1295.52       1362.97        55.29 o                         
   5   5   1       9355.68       8947.19       290.48 o                         
   6   5   1         34.65         74.08        17.20 o                         
   7   5   1        344.88        471.93        40.09 o                         
   8   5   1       2499.59       2470.30        92.07 o                         
   9   5   1        875.59        802.30        62.55 o                         
  -8   6   1          8.93         66.23        48.86 o                         
  -7   6   1        434.79        576.71        60.19 o                         
  -6   6   1         32.32         67.49        23.32 o                         
  -5   6   1        400.26        440.70        36.61 o                         
  -4   6   1       6417.02       6231.29       167.26 o                         
  -3   6   1       3948.23       3803.61       109.80 o                         
  -2   6   1        126.91        150.47        23.15 o                         
  -1   6   1        826.66        915.79        48.18 o                         
   0   6   1       5224.30       5540.08       166.31 o                         
   1   6   1       1666.46       1660.37        58.72 o                         
   2   6   1       3496.97       3385.47        99.51 o                         
   3   6   1         10.91         16.96        13.62 o                         
   4   6   1        987.17       1024.36        44.77 o                         
   5   6   1       5409.60       5080.32       159.93 o                         
   6   6   1        660.72        745.68        47.24 o                         
   7   6   1        262.12        286.98        31.26 o                         
   8   6   1       1092.15       1142.02       125.66 o                         
   9   6   1         51.67         53.88        72.90 o                         
  -7   7   1       2870.52       2742.59       150.79 o                         
  -6   7   1        924.36        909.75        59.24 o                         
  -5   7   1        140.01        253.57        36.39 o                         
  -4   7   1       1265.61       1309.83        60.13 o                         
  -3   7   1       7668.61       7495.92       209.37 o                         
  -2   7   1        222.30        283.26        26.13 o                         
  -1   7   1        439.85        460.88        32.63 o                         
   0   7   1        625.16        586.71        38.08 o                         
   1   7   1         98.01        120.47        19.80 o                         
   2   7   1       9512.99       9233.54       342.77 o                         
   3   7   1        619.81        592.26        33.87 o                         
   4   7   1         22.04         23.02        18.19 o                         
   5   7   1       2206.75       2089.30        82.80 o                         
   6   7   1       3375.58       3355.41       119.12 o                         
   7   7   1        909.15        833.98        62.03 o                         
   8   7   1        280.97        347.40        44.41 o                         
  -6   8   1       3178.28       3071.45       125.95 o                         
  -5   8   1         23.54         15.05        23.53 o                         
  -4   8   1        113.22         91.25        31.20 o                         
  -3   8   1       2109.19       2188.43        78.86 o                         
  -2   8   1          2.28         45.51        18.55 o                         
  -1   8   1       2271.40       2490.11        84.49 o                         
   0   8   1        292.28        316.15        29.38 o                         
   1   8   1        141.86        192.67        24.34 o                         
   2   8   1       4035.22       4279.96       195.83 o                         
   3   8   1       3361.42       3127.67       106.12 o                         
   4   8   1        242.48        344.83        63.74 o                         
   5   8   1        197.26        118.25        42.42 o                         
   6   8   1        469.44        499.29        42.97 o                         
   7   8   1        263.99        357.88        56.05 o                         
  -4   9   1        502.39        574.24        61.81 o                         
  -3   9   1          4.77         34.95        22.22 o                         
  -2   9   1        938.43        962.41        49.22 o                         
  -1   9   1       3956.75       3902.80       122.74 o                         
   0   9   1       3755.41       3554.96       113.89 o                         
   1   9   1         15.60          0.95        17.30 o                         
   2   9   1        371.04        433.47        34.10 o                         
   3   9   1       2698.77       2693.15       100.24 o                         
   4   9   1        195.07        321.10        34.92 o                         
   5   9   1       1018.47        973.80        86.86 o                         
   6   9   1        113.99        130.60        37.82 o                         
  -3  10   1        291.36        261.31        50.57 o                         
  -2  10   1         27.41         78.29        23.07 o                         
  -1  10   1       1573.00       1578.29        75.36 o                         
   0  10   1       3220.50       3047.74       101.86 o                         
   1  10   1        102.83        167.61        67.13 o                         
   2  10   1         49.74        107.57        22.24 o                         
   3  10   1        559.85        484.44        40.69 o                         
   4  10   1         50.12        121.64        42.00 o                         
  -4 -10   2         43.53         20.98        38.18 o                         
  -3 -10   2        165.99        108.24        30.35 o                         
  -2 -10   2       3187.91       3355.34       121.31 o                         
  -1 -10   2        314.65        438.29        53.27 o                         
   0 -10   2        258.64        297.52        43.00 o                         
   1 -10   2          1.19         -4.49        26.60 o                         
   2 -10   2        156.58        269.10        65.86 o                         
  -6  -9   2       1196.37       1266.01        96.65 o                         
  -5  -9   2       3050.18       2889.22       316.54 o                         
  -4  -9   2         33.50         22.95        27.55 o                         
  -3  -9   2        234.00        310.35        39.73 o                         
  -2  -9   2        207.21        258.86        30.34 o                         
  -1  -9   2         22.84         41.94        20.19 o                         
   0  -9   2       4468.27       4291.68       168.12 o                         
   1  -9   2        960.63       1021.52        57.45 o                         
   2  -9   2        152.73        202.63        29.18 o                         
   3  -9   2       1440.45       1388.59        96.94 o                         
   4  -9   2       2397.76       2078.75       143.23 o                         
  -7  -8   2        115.79         47.55        84.53 o                         
  -6  -8   2          1.34         63.70        28.45 o                         
  -5  -8   2       2710.36       2592.92       126.59 o                         
  -4  -8   2         23.72         45.12        23.33 o                         
  -3  -8   2       1826.11       1826.50        74.68 o                         
  -2  -8   2         44.07         51.57        20.59 o                         
  -1  -8   2         33.33         50.57        19.28 o                         
   0  -8   2       6296.15       6215.18       194.66 o                         
   1  -8   2       1921.82       1980.12        75.55 o                         
   2  -8   2         39.57         63.48        21.48 o                         
   3  -8   2        277.12        336.25        36.27 o                         
   4  -8   2       1160.14       1290.70        85.26 o                         
   5  -8   2        589.22        484.15        59.22 o                         
  -8  -7   2       2003.87       1992.54       129.96 o                         
  -7  -7   2         60.99         68.23        79.83 o                         
  -6  -7   2        284.46        366.30        44.66 o                         
  -5  -7   2         71.90         83.01        21.56 o                         
  -4  -7   2        367.25        409.49        35.97 o                         
  -3  -7   2       6355.42       5837.61       179.61 o                         
  -2  -7   2       2602.65       2492.31       104.79 o                         
  -1  -7   2        332.28        353.95        29.08 o                         
   0  -7   2         98.89        116.52        18.20 o                         
   1  -7   2      11551.60      11874.48       344.21 o                         
   2  -7   2        195.31        323.87        38.61 o                         
   3  -7   2        916.44        933.98        47.99 o                         
   4  -7   2         96.13        106.40        24.05 o                         
   5  -7   2        115.14         99.66        29.82 o                         
   6  -7   2       3044.06       3330.33       155.24 o                         
  -8  -6   2        723.05        797.20        69.29 o                         
  -7  -6   2       1364.79       1399.80        65.75 o                         
  -6  -6   2       1294.24       1419.60        96.27 o                         
  -5  -6   2       1752.11       1692.73        65.66 o                         
  -4  -6   2         12.55         37.20        18.39 o                         
  -3  -6   2       2662.27       2493.22        90.12 o                         
  -2  -6   2      10901.73      10316.67       315.21 o                         
  -1  -6   2        156.95        257.76        24.99 o                         
   0  -6   2        298.38        354.46        25.77 o                         
   1  -6   2       1974.38       2046.92        76.25 o                         
   2  -6   2          6.48         33.79        16.71 o                         
   3  -6   2       8014.85       7851.97       285.00 o                         
   4  -6   2        382.63        439.73        33.33 o                         
   5  -6   2        325.98        357.35        31.59 o                         
   6  -6   2       3355.83       3172.38       123.19 o                         
   7  -6   2       1825.00       1939.91       114.42 o                         
  -9  -5   2        356.70        372.56        47.90 o                         
  -8  -5   2         11.17         25.86        23.60 o                         
  -7  -5   2       1686.48       1613.88        73.89 o                         
  -6  -5   2       3248.25       3273.99       139.30 o                         
  -5  -5   2       7268.20       6926.65       181.06 o                         
  -4  -5   2        317.21        349.80        29.11 o                         
  -3  -5   2         44.27         50.07        16.34 o                         
  -2  -5   2       9682.92       9094.69       260.72 o                         
  -1  -5   2          8.88         23.11        13.48 o                         
   0  -5   2       4034.78       3997.26       111.60 o                         
   1  -5   2          4.52          1.94        11.23 o                         
   2  -5   2        252.73        313.60        38.09 o                         
   3  -5   2       9235.22       9460.08       240.50 o                         
   4  -5   2       5076.69       5126.95       140.32 o                         
   5  -5   2        205.94        217.77        22.51 o                         
   6  -5   2        453.40        414.45        36.72 o                         
   7  -5   2       1840.32       1806.03        93.88 o                         
   8  -5   2         49.90        111.78        33.82 o                         
  -9  -4   2       1170.83       1229.69       108.41 o                         
  -8  -4   2       1484.88       1415.52        54.55 o                         
  -7  -4   2        265.25        308.58        41.86 o                         
  -6  -4   2        482.80        537.63        35.12 o                         
  -5  -4   2      13291.59      13436.94       485.04 o                         
  -4  -4   2        432.08        506.45        31.59 o                         
  -3  -4   2        736.51        750.60        32.46 o                         
  -2  -4   2       1522.96       1521.86        96.77 o                         
  -1  -4   2       2428.34       2194.73       105.35 o                         
   0  -4   2      13765.72      13612.10       409.69 o                         
   1  -4   2       5906.29       6038.66       176.96 o                         
   2  -4   2          0.71         12.39        11.96 o                         
   3  -4   2       1552.09       1538.58        48.51 o                         
   4  -4   2       8126.73       8094.83       206.31 o                         
   5  -4   2         22.85         52.11        17.04 o                         
   6  -4   2        247.59        332.57        34.32 o                         
   7  -4   2        206.98        313.73        41.28 o                         
   8  -4   2        372.01        411.12        41.42 o                         
   9  -4   2       2430.90       2232.21       153.55 o                         
  -9  -3   2        122.37        190.19        37.30 o                         
  -8  -3   2       5479.14       5502.63       174.40 o                         
  -7  -3   2        127.20        169.87        25.91 o                         
  -6  -3   2        269.76        330.97        27.00 o                         
  -5  -3   2       4255.86       4268.42       110.28 o                         
  -4  -3   2       1573.65       1464.36        60.60 o                         
  -3  -3   2       2510.29       2163.79        99.77 o                         
  -2  -3   2       6296.25       6339.71       190.75 o                         
  -1  -3   2        582.94        580.81        29.29 o                         
   0  -3   2       4709.62       4651.69       125.46 o                         
   1  -3   2      23204.08      23102.72       547.58 o                         
   2  -3   2        907.33        993.69        32.79 o                         
   3  -3   2        240.73        238.96        18.04 o                         
   4  -3   2       6755.64       7032.73       159.09 o                         
   5  -3   2        601.89        671.14        36.93 o                         
   6  -3   2       7527.98       7488.06       196.86 o                         
   7  -3   2         55.67         53.91        16.97 o                         
   8  -3   2         79.55        121.34        30.86 o                         
   9  -3   2       1152.65       1159.64        55.50 o                         
 -10  -2   2        444.42        460.48        76.03 o                         
  -9  -2   2        231.37        226.88        33.93 o                         
  -8  -2   2       4002.75       3960.91       164.51 o                         
  -7  -2   2       2400.35       2585.84        78.92 o                         
  -6  -2   2         31.31         12.36        14.83 o                         
  -5  -2   2          3.92         -3.98        11.80 o                         
  -4  -2   2       5498.22       5387.74       131.57 o                         
  -3  -2   2      10327.09      10441.71       253.27 o                         
  -2  -2   2      11776.71      11560.51       276.99 o                         
  -1  -2   2         14.58         19.22        10.19 o                         
   0  -2   2        848.92        864.33        35.92 o                         
   1  -2   2      31700.47      32702.22       769.35 o                         
   2  -2   2         11.01         43.93        10.17 o                         
   3  -2   2       8837.30       8822.58       193.86 o                         
   4  -2   2        124.30         98.92        15.19 o                         
   5  -2   2        116.75        138.10        16.76 o                         
   6  -2   2       9652.19       9311.01       212.52 o                         
   7  -2   2       5372.93       5515.91       160.54 o                         
   8  -2   2        240.83        231.42        28.64 o                         
   9  -2   2       1137.87       1140.19        86.14 o                         
 -10  -1   2        483.59        546.92        62.66 o                         
  -9  -1   2        114.40        107.85        26.93 o                         
  -8  -1   2        505.35        494.33        38.96 o                         
  -7  -1   2       4191.36       4167.35       113.46 o                         
  -6  -1   2       2926.51       3024.02        85.53 o                         
  -5  -1   2       5624.39       5614.90       147.16 o                         
  -4  -1   2        565.11        580.73        27.75 o                         
  -3  -1   2       1575.85       1686.87        51.13 o                         
  -2  -1   2      60779.05      62182.79      1554.94 o                         
  -1  -1   2       2863.28       2846.08        86.01 o                         
   0  -1   2         35.73         58.19         9.67 o                         
   1  -1   2      10211.49      10039.66       239.22 o                         
   2  -1   2       1994.51       1973.46        50.20 o                         
   3  -1   2      17521.21      17102.79       385.87 o                         
   4  -1   2       1017.43        899.17        32.61 o                         
   5  -1   2         99.49        162.74        16.40 o                         
   6  -1   2       1578.24       1502.43        48.67 o                         
   7  -1   2       7546.42       7390.67       173.99 o                         
   8  -1   2        380.98        455.19        30.65 o                         
   9  -1   2        426.51        462.75        47.80 o                         
  10  -1   2        223.88        169.05        98.26 o                         
 -10   0   2       1865.65       2090.34       134.51 o                         
  -9   0   2         46.13         37.20        24.88 o                         
  -8   0   2        798.00        869.52        58.51 o                         
  -7   0   2       1579.78       1677.57        66.09 o                         
  -6   0   2       1092.02       1159.67        43.01 o                         
  -5   0   2      12964.26      13045.13       286.85 o                         
  -4   0   2       1090.26       1168.01        43.76 o                         
  -3   0   2        512.96        520.31        22.63 o                         
  -2   0   2       6857.31       7094.70       154.39 o                         
  -1   0   2       7846.15       8545.75       191.39 o                         
   1   0   2       6043.31       5791.44       131.11 o                         
   2   0   2       8242.00       8555.22       168.52 o                         
   3   0   2       3862.04       3695.43        82.46 o                         
   4   0   2      13385.70      12651.43       262.69 o                         
   5   0   2          4.46         17.31         9.45 o                         
   6   0   2       3890.87       3943.84        94.81 o                         
   7   0   2       3856.82       3687.32        99.99 o                         
   8   0   2         53.57         67.05        14.86 o                         
   9   0   2       3220.18       3113.87       117.75 o                         
  10   0   2        659.38        562.61        63.51 o                         
 -10   1   2       1961.01       1802.71       107.38 o                         
  -9   1   2        290.86        309.23        47.04 o                         
  -8   1   2       2442.13       2381.58       124.68 o                         
  -7   1   2       1447.18       1558.17        56.66 o                         
  -6   1   2        194.22        215.65        22.19 o                         
  -5   1   2      15623.32      15658.34       359.01 o                         
  -4   1   2       2644.17       2709.56        73.43 o                         
  -3   1   2         50.42         27.66         9.54 o                         
  -2   1   2       5503.22       6065.29       139.75 o                         
  -1   1   2       3871.25       4338.51        86.11 o                         
   0   1   2       4612.58       4808.56       131.70 o                         
   1   1   2      19716.31      18740.35       414.41 o                         
   2   1   2        385.25        370.83        18.40 o                         
   3   1   2         31.79         15.99         8.95 o                         
   4   1   2      14757.29      13864.81       315.57 o                         
   5   1   2       2916.22       2929.58        74.47 o                         
   6   1   2       3154.90       3109.25        85.94 o                         
   7   1   2          8.05         21.85        13.57 o                         
   8   1   2         10.79          1.31        20.19 o                         
   9   1   2       2285.73       2184.07        92.10 o                         
  10   1   2       2686.81       2688.11       133.16 o                         
  -9   2   2        247.35        248.12        41.88 o                         
  -8   2   2       6029.62       5936.43       166.92 o                         
  -7   2   2       1009.41       1010.83        42.65 o                         
  -6   2   2         17.40          5.96        12.01 o                         
  -5   2   2       1481.28       1518.45        52.54 o                         
  -4   2   2      11324.85      12217.00       281.18 o                         
  -3   2   2       4868.24       5141.95       116.44 o                         
  -2   2   2       8000.86       8672.98       187.22 o                         
  -1   2   2        631.63        763.00        31.57 o                         
   0   2   2        713.48        786.52        25.26 o                         
   1   2   2      78172.12      77068.52      1922.30 o                         
   2   2   2       4386.88       4484.01       111.44 o                         
   3   2   2         38.59         31.02        10.18 o                         
   4   2   2       5540.07       5136.99       112.26 o                         
   5   2   2       2163.92       2286.30        58.29 o                         
   6   2   2       6520.96       6043.39       142.41 o                         
   7   2   2        466.78        546.60        33.44 o                         
   8   2   2        144.26        145.18        29.29 o                         
   9   2   2       1243.04       1282.90        69.77 o                         
  10   2   2       2301.11       2434.63       114.67 o                         
  -9   3   2        212.81        230.41        31.64 o                         
  -8   3   2       2953.51       2902.14        97.49 o                         
  -7   3   2       4840.16       4777.91       135.64 o                         
  -6   3   2         30.24         37.52        13.74 o                         
  -5   3   2        343.59        337.49        22.51 o                         
  -4   3   2       1251.64       1337.89        43.10 o                         
  -3   3   2        290.16        305.92        24.70 o                         
  -2   3   2      17497.86      19150.79       455.16 o                         
  -1   3   2       1338.31       1430.23        39.83 o                         
   0   3   2       2991.66       3120.88        85.05 o                         
   1   3   2      10972.03      10741.74       289.08 o                         
   2   3   2       7226.12       6931.33       195.02 o                         
   3   3   2      10513.75      10315.92       267.51 o                         
   4   3   2         75.68        114.08        16.05 o                         
   5   3   2        263.18        313.07        24.17 o                         
   6   3   2       3494.21       3512.47        89.89 o                         
   7   3   2       6593.74       6499.75       184.01 o                         
   8   3   2         12.64         23.64        17.85 o                         
   9   3   2        260.83        317.24        75.40 o                         
  10   3   2       1266.62       1255.06        97.16 o                         
  -9   4   2         57.08         66.93        31.13 o                         
  -8   4   2          1.81          6.46        29.59 o                         
  -7   4   2       3613.78       3742.88       119.27 o                         
  -6   4   2        143.47        176.89        23.67 o                         
  -5   4   2       4155.06       4269.02       105.65 o                         
  -4   4   2        391.80        433.34        26.42 o                         
  -3   4   2          7.12         10.82        10.81 o                         
  -2   4   2      18542.07      19133.50       430.34 o                         
  -1   4   2       5621.45       6107.55       162.65 o                         
   0   4   2        745.67        732.70        29.54 o                         
   1   4   2       4305.88       4442.44       117.96 o                         
   2   4   2        989.09        800.32        31.78 o                         
   3   4   2       3935.59       3760.90       107.39 o                         
   4   4   2       4251.97       4111.74       117.32 o                         
   5   4   2         80.22        108.34        18.07 o                         
   6   4   2        342.61        375.52        27.08 o                         
   7   4   2       9031.00       9143.54       234.29 o                         
   8   4   2          4.98         24.22        19.10 o                         
   9   4   2        766.05        779.89        48.84 o                         
  -8   5   2        599.31        712.05        58.55 o                         
  -7   5   2        179.79        159.39        24.27 o                         
  -6   5   2         72.94        118.67        23.35 o                         
  -5   5   2       9943.98       9946.60       272.02 o                         
  -4   5   2       1687.15       1675.39        59.83 o                         
  -3   5   2          0.02         -6.98        10.67 o                         
  -2   5   2       3010.64       3161.25        95.27 o                         
  -1   5   2       9772.37      10327.10       269.05 o                         
   0   5   2       2096.55       2133.54        65.80 o                         
   1   5   2       1146.83       1183.48        38.21 o                         
   2   5   2        200.21        209.00        18.62 o                         
   3   5   2        677.95        742.54        33.28 o                         
   4   5   2      12550.76      12441.29       430.75 o                         
   5   5   2        610.98        667.70        41.85 o                         
   6   5   2        351.03        429.66        32.52 o                         
   7   5   2       1054.78       1072.37        49.14 o                         
   8   5   2        848.50        921.68        61.59 o                         
   9   5   2       1290.57       1297.45        69.08 o                         
  -8   6   2       1620.95       1570.72       138.99 o                         
  -7   6   2        415.26        414.05        49.01 o                         
  -6   6   2        201.42        201.73        26.91 o                         
  -5   6   2       3266.58       3168.45       104.89 o                         
  -4   6   2       5836.16       5694.99       163.91 o                         
  -3   6   2         92.97        144.75        18.05 o                         
  -2   6   2        110.77        125.91        18.79 o                         
  -1   6   2       2568.25       2601.18        80.38 o                         
   0   6   2          1.79         14.11        13.15 o                         
   1   6   2      12618.68      13142.24       316.60 o                         
   2   6   2        633.13        675.55        31.31 o                         
   3   6   2        372.87        370.94        27.79 o                         
   4   6   2       7195.27       6897.17       204.36 o                         
   5   6   2       3086.12       2958.43       123.68 o                         
   6   6   2       2293.36       2401.14       128.51 o                         
   7   6   2         62.41         76.14        26.07 o                         
   8   6   2        332.62        389.94        55.34 o                         
   9   6   2        832.35        590.51       128.90 o                         
  -7   7   2       1870.83       1788.35        89.24 o                         
  -6   7   2         77.13        104.40        39.12 o                         
  -5   7   2        210.66        219.72        24.18 o                         
  -4   7   2       4346.26       4189.11       141.76 o                         
  -3   7   2        299.82        383.11        30.38 o                         
  -2   7   2        581.12        607.90        34.80 o                         
  -1   7   2        241.07        260.43        23.07 o                         
   0   7   2         89.08         96.65        18.95 o                         
   1   7   2       9293.19       9343.02       250.62 o                         
   2   7   2       2263.97       2377.74        71.07 o                         
   3   7   2        192.17        259.67        25.00 o                         
   4   7   2       1256.65       1203.63        66.15 o                         
   5   7   2        719.23        764.46        45.73 o                         
   6   7   2       1077.82       1193.82        60.43 o                         
   7   7   2       1179.26       1115.20        91.05 o                         
   8   7   2         18.33         50.48        27.73 o                         
  -6   8   2          4.49         -1.92        28.22 o                         
  -5   8   2        198.25        210.98        30.15 o                         
  -4   8   2        187.81        220.23        29.67 o                         
  -3   8   2       1116.63       1093.74        52.88 o                         
  -2   8   2      11993.59      11391.46       306.31 o                         
  -1   8   2        991.04        981.32        45.18 o                         
   0   8   2          8.04         40.39        19.30 o                         
   1   8   2       1203.14       1328.96        52.72 o                         
   2   8   2       5858.60       5575.64       172.36 o                         
   3   8   2        242.69        332.19        29.27 o                         
   4   8   2        560.73        608.71        42.27 o                         
   5   8   2        448.18        464.29        44.00 o                         
   6   8   2        126.89        151.87        27.17 o                         
   7   8   2       3431.05       3174.77       187.55 o                         
  -5   9   2       1301.42       1376.50       100.56 o                         
  -4   9   2        108.81        105.50        24.17 o                         
  -3   9   2         42.05         21.00        27.19 o                         
  -2   9   2       2266.18       2069.68        88.85 o                         
  -1   9   2       3144.60       3081.27       175.76 o                         
   0   9   2        465.37        586.75        52.96 o                         
   1   9   2        340.70        402.50        44.88 o                         
   2   9   2       1819.09       1653.87        60.83 o                         
   3   9   2        168.53        251.83        46.52 o                         
   4   9   2       3016.58       3159.34       191.70 o                         
   5   9   2          0.56         -7.91        24.38 o                         
   6   9   2        174.01        104.83        31.54 o                         
  -3  10   2         19.10        -17.64        39.17 o                         
  -2  10   2        192.50        172.48        43.23 o                         
  -1  10   2       2681.60       2618.60       120.40 o                         
   0  10   2          2.43        -19.47        32.59 o                         
   1  10   2        537.58        616.63        62.31 o                         
   2  10   2         14.19          8.95        24.91 o                         
   3  10   2          5.82         21.80        30.77 o                         
   4  10   2       2329.86       2375.86       247.71 o                         
  -3 -10   3        922.01       1070.06       171.16 o                         
  -2 -10   3         30.64        121.67        31.66 o                         
  -1 -10   3       3459.64       3427.01       123.83 o                         
   0 -10   3        241.37        149.33        59.20 o                         
   1 -10   3         22.27         62.01        30.41 o                         
   2 -10   3       2601.69       2316.47       116.29 o                         
  -5  -9   3         48.33         54.27        41.84 o                         
  -4  -9   3        178.06        221.30        57.16 o                         
  -3  -9   3         89.28        102.97        25.54 o                         
  -2  -9   3         11.93         84.21        24.14 o                         
  -1  -9   3       4253.72       3919.82       124.78 o                         
   0  -9   3        594.73        707.10        47.04 o                         
   1  -9   3          1.61         50.11        25.74 o                         
   2  -9   3        513.78        560.70        47.86 o                         
   3  -9   3       1007.36       1026.44        71.14 o                         
   4  -9   3        717.17        716.33       103.62 o                         
  -7  -8   3        142.40        165.62        95.09 o                         
  -6  -8   3        295.83        373.11        48.19 o                         
  -5  -8   3        169.86        195.60        37.88 o                         
  -4  -8   3       3473.87       3553.63       141.89 o                         
  -3  -8   3       1753.31       1729.00        88.34 o                         
  -2  -8   3        163.39        187.69        27.01 o                         
  -1  -8   3       2886.58       2941.15        97.59 o                         
   0  -8   3       5935.41       5847.99       181.50 o                         
   1  -8   3        378.84        453.52        43.53 o                         
   2  -8   3          6.35         -8.19        20.38 o                         
   3  -8   3        349.52        352.71        35.17 o                         
   4  -8   3         11.87         84.24        33.47 o                         
   5  -8   3       3423.07       3214.81       151.11 o                         
  -8  -7   3        351.05        405.18        72.15 o                         
  -7  -7   3        872.52        804.70        63.92 o                         
  -6  -7   3        285.10        330.29        44.49 o                         
  -5  -7   3        151.88        155.44        37.65 o                         
  -4  -7   3       3250.78       3214.72       112.57 o                         
  -3  -7   3       3776.92       3470.28       117.71 o                         
  -2  -7   3          0.02         10.66        15.76 o                         
  -1  -7   3        204.44        271.58        27.85 o                         
   0  -7   3       2569.24       2588.06        79.29 o                         
   1  -7   3        488.89        562.08        50.40 o                         
   2  -7   3       4308.42       4081.08       125.75 o                         
   3  -7   3         57.83         62.68        20.87 o                         
   4  -7   3        324.97        361.37        37.59 o                         
   5  -7   3       4990.29       4486.99       145.25 o                         
   6  -7   3       1461.88       1400.64       107.93 o                         
  -8  -6   3        963.05        945.28        77.35 o                         
  -7  -6   3       4136.37       4132.00       126.19 o                         
  -6  -6   3       3627.74       3160.81       293.20 o                         
  -5  -6   3        225.32        208.96        26.75 o                         
  -4  -6   3        194.26        244.14        47.01 o                         
  -3  -6   3      10715.42      10307.45       400.24 o                         
  -2  -6   3        362.06        383.11        36.15 o                         
  -1  -6   3        645.10        662.50        35.46 o                         
   0  -6   3         54.57        117.49        18.63 o                         
   1  -6   3        584.54        604.26        37.30 o                         
   2  -6   3       9640.12       9266.00       287.73 o                         
   3  -6   3       1466.40       1467.60        56.89 o                         
   4  -6   3          0.12         33.92        15.96 o                         
   5  -6   3       1141.40       1114.00        56.25 o                         
   6  -6   3       2813.64       2780.39       107.91 o                         
   7  -6   3        496.77        519.30        65.05 o                         
  -9  -5   3        790.23        791.64        77.46 o                         
  -8  -5   3          9.24        -12.58        23.88 o                         
  -7  -5   3       1160.63       1189.97        64.83 o                         
  -6  -5   3       3525.90       3557.04       123.40 o                         
  -5  -5   3         93.93        130.48        21.10 o                         
  -4  -5   3        191.88        205.52        22.12 o                         
  -3  -5   3       4263.72       4029.45       140.76 o                         
  -2  -5   3        324.59        358.80        28.67 o                         
  -1  -5   3      12262.52      11864.68       288.26 o                         
   0  -5   3        802.66        753.82        33.04 o                         
   1  -5   3        483.42        488.24        32.21 o                         
   2  -5   3       6606.63       6536.78       180.08 o                         
   3  -5   3       9001.94       9155.16       232.96 o                         
   4  -5   3        189.60        289.28        23.94 o                         
   5  -5   3        517.76        498.33        30.77 o                         
   6  -5   3        178.38        130.76        61.61 o                         
   7  -5   3        177.53        250.95        44.34 o                         
   8  -5   3       2520.47       2331.07       109.84 o                         
  -9  -4   3       1637.78       1474.19        83.24 o                         
  -8  -4   3        148.47        170.50        26.33 o                         
  -7  -4   3          6.40          7.44        21.51 o                         
  -6  -4   3       6236.83       6051.43       163.34 o                         
  -5  -4   3       1096.79       1087.20        44.93 o                         
  -4  -4   3       1866.06       1789.42        63.73 o                         
  -3  -4   3       1323.53       1297.36        45.54 o                         
  -2  -4   3       1043.71        919.52        41.01 o                         
  -1  -4   3      11620.83      10966.57       330.35 o                         
   0  -4   3      12230.26      12058.88       403.85 o                         
   1  -4   3        412.73        449.33        31.17 o                         
   2  -4   3        155.55        144.74        17.08 o                         
   3  -4   3       8421.98       8975.10       226.18 o                         
   4  -4   3          5.72          6.04        11.20 o                         
   5  -4   3       6962.72       6808.92       195.31 o                         
   6  -4   3         49.97         88.96        24.34 o                         
   7  -4   3        104.91        150.52        28.93 o                         
   8  -4   3       2340.90       2314.91       109.85 o                         
  -9  -3   3       4773.63       4871.87       208.65 o                         
  -8  -3   3       1258.67       1268.97        53.73 o                         
  -7  -3   3         35.78         96.38        24.80 o                         
  -6  -3   3         78.96        102.27        17.49 o                         
  -5  -3   3       3362.97       3251.29       103.12 o                         
  -4  -3   3       9828.62       9749.64       248.52 o                         
  -3  -3   3       3380.99       3135.74        91.71 o                         
  -2  -3   3          5.50         19.93        11.31 o                         
  -1  -3   3       2593.73       2388.24        66.12 o                         
   0  -3   3      29829.03      29326.46       737.45 o                         
   1  -3   3        907.62       1007.17        38.32 o                         
   2  -3   3         24.25          7.95        11.79 o                         
   3  -3   3        152.86        148.20        15.81 o                         
   4  -3   3         77.99         83.63        13.69 o                         
   5  -3   3      11178.82      11138.33       263.00 o                         
   6  -3   3       1303.52       1460.99        56.16 o                         
   7  -3   3        480.26        495.98        43.46 o                         
   8  -3   3       4307.57       4267.73       118.87 o                         
   9  -3   3       1415.77       1408.67        76.37 o                         
 -10  -2   3        215.64        279.72        49.13 o                         
  -9  -2   3        932.48        910.20        63.10 o                         
  -8  -2   3       3099.78       2922.89       115.24 o                         
  -7  -2   3       2326.02       2355.58        74.03 o                         
  -6  -2   3       2660.05       2587.34        76.00 o                         
  -5  -2   3        430.06        481.68        31.39 o                         
  -4  -2   3       1738.55       1681.55        59.55 o                         
  -3  -2   3      19677.45      19725.13       470.22 o                         
  -2  -2   3       1344.12       1286.54        41.31 o                         
  -1  -2   3        745.19        728.80        33.58 o                         
   0  -2   3       8916.76       9054.12       218.44 o                         
   1  -2   3       6419.12       6551.57       162.39 o                         
   2  -2   3      14987.69      14990.90       339.34 o                         
   3  -2   3        190.16        176.95        18.87 o                         
   4  -2   3         49.17         23.68        11.84 o                         
   5  -2   3       3781.40       3676.24        93.14 o                         
   6  -2   3       8533.61       8067.93       179.05 o                         
   7  -2   3         43.01         93.70        18.14 o                         
   8  -2   3         38.10         54.38        16.35 o                         
   9  -2   3        675.72        620.55        41.99 o                         
 -10  -1   3        122.00        135.46        41.86 o                         
  -9  -1   3          7.71         20.21        21.09 o                         
  -8  -1   3       2155.00       2293.90        90.38 o                         
  -7  -1   3       2595.86       2719.81        86.14 o                         
  -6  -1   3       4013.56       3916.83       104.54 o                         
  -5  -1   3         47.29         80.91        14.58 o                         
  -4  -1   3        279.30        331.09        21.89 o                         
  -3  -1   3      24268.58      24581.94       635.51 o                         
  -2  -1   3       2438.58       2427.91        65.42 o                         
  -1  -1   3       5083.60       4929.39       129.32 o                         
   0  -1   3          0.60         -1.95         9.31 o                         
   1  -1   3       1121.71       1083.15        37.83 o                         
   2  -1   3      21364.98      20844.09       441.16 o                         
   3  -1   3      11265.46      11044.81       241.08 o                         
   4  -1   3        184.95        235.09        18.94 o                         
   5  -1   3       7838.51       8048.42       194.04 o                         
   6  -1   3       3969.73       3923.72        99.93 o                         
   7  -1   3        262.29        311.11        23.67 o                         
   8  -1   3       1700.16       1680.29        55.27 o                         
   9  -1   3       1208.58       1121.64        56.24 o                         
 -10   0   3        217.72        227.99        46.89 o                         
  -9   0   3       1109.21       1113.07        63.59 o                         
  -8   0   3          9.04         22.26        24.70 o                         
  -7   0   3        154.20        190.60        27.80 o                         
  -6   0   3      15406.88      15525.73       341.08 o                         
  -5   0   3       2814.73       2911.37        75.97 o                         
  -4   0   3         66.28        152.30        15.82 o                         
  -3   0   3       2174.32       2363.37        59.30 o                         
  -2   0   3       3404.47       3671.27        83.93 o                         
  -1   0   3       5589.05       6031.02       118.40 o                         
   0   0   3      12028.96      11923.01       251.45 o                         
   1   0   3         10.78         13.05         7.30 o                         
   2   0   3        848.62        735.11        24.12 o                         
   3   0   3      38068.93      36598.80       703.86 o                         
   4   0   3        787.28        837.88        29.00 o                         
   5   0   3       2252.47       2315.36        59.76 o                         
   6   0   3          8.20         23.32        11.42 o                         
   7   0   3        624.59        732.89        49.67 o                         
   8   0   3       2459.23       2475.31        89.59 o                         
   9   0   3       2092.36       2022.33        88.12 o                         
  10   0   3          6.10         44.21        44.79 o                         
 -10   1   3         13.77         27.50        72.90 o                         
  -9   1   3       3538.26       3527.13       130.69 o                         
  -8   1   3        974.77        925.92        53.63 o                         
  -7   1   3         82.79         77.21        20.62 o                         
  -6   1   3       3531.15       3650.02        99.46 o                         
  -5   1   3       7757.31       8266.41       197.02 o                         
  -4   1   3       3072.88       3144.19        86.76 o                         
  -3   1   3       5231.62       5545.17       118.63 o                         
  -2   1   3       7540.26       8371.27       172.52 o                         
  -1   1   3      22654.12      25733.80       456.75 o                         
   0   1   3      23523.27      22997.79       539.46 o                         
   1   1   3        296.23        302.03        12.27 o                         
   2   1   3       2166.50       2122.28        53.74 o                         
   3   1   3      10004.83       9288.66       213.22 o                         
   4   1   3       3172.00       2968.55        77.50 o                         
   5   1   3      12421.11      12183.38       268.02 o                         
   6   1   3        358.08        392.41        25.13 o                         
   7   1   3        186.39        233.21        23.48 o                         
   8   1   3       3166.14       3079.68       104.08 o                         
   9   1   3       3524.87       3419.46       110.59 o                         
  10   1   3        503.16        513.02        91.47 o                         
  -9   2   3       3050.42       3088.37       101.66 o                         
  -8   2   3       1134.41       1146.49        48.72 o                         
  -7   2   3        294.98        302.76        27.19 o                         
  -6   2   3          3.12         12.16        16.63 o                         
  -5   2   3       4465.23       4650.01       126.61 o                         
  -4   2   3       3579.08       3851.31        97.73 o                         
  -3   2   3       7983.19       8424.65       194.30 o                         
  -2   2   3       3410.20       3881.72        84.07 o                         
  -1   2   3         54.43         65.06         9.93 o                         
   0   2   3      25026.31      25566.57       601.06 o                         
   1   2   3       2831.32       2702.09        74.10 o                         
   2   2   3        866.05        829.28        30.42 o                         
   3   2   3       1427.85       1290.92        38.06 o                         
   4   2   3        526.25        514.36        22.50 o                         
   5   2   3       5871.92       5952.65       131.63 o                         
   6   2   3       6550.72       6384.88       142.21 o                         
   7   2   3         14.51         23.09        15.06 o                         
   8   2   3       1996.10       1963.22       126.39 o                         
   9   2   3       2491.81       2412.52       105.54 o                         
  10   2   3         81.98         52.65        42.39 o                         
  -9   3   3         75.54        102.84        28.31 o                         
  -8   3   3       4829.14       4847.98       127.38 o                         
  -7   3   3        212.80        290.14        27.92 o                         
  -6   3   3        876.13        945.14        40.05 o                         
  -5   3   3        319.32        370.31        24.76 o                         
  -4   3   3          0.89          8.75        11.42 o                         
  -3   3   3      21198.22      22264.45       498.00 o                         
  -2   3   3       1740.39       1910.67        57.96 o                         
  -1   3   3        392.30        433.04        22.08 o                         
   0   3   3       4953.49       5093.15       124.59 o                         
   1   3   3       8614.03       8582.96       220.49 o                         
   2   3   3      10294.86       9904.12       238.34 o                         
   3   3   3       1446.57       1413.62        47.02 o                         
   4   3   3         67.55         84.90        13.22 o                         
   5   3   3       3506.17       3468.28        86.64 o                         
   6   3   3      16009.46      15872.12       347.42 o                         
   7   3   3        477.76        526.68        33.67 o                         
   8   3   3        119.21        170.68        25.32 o                         
   9   3   3       1255.35       1214.09        68.74 o                         
  -9   4   3       1060.99       1027.10        64.29 o                         
  -8   4   3       1411.76       1382.00        67.01 o                         
  -7   4   3         16.74         33.28        18.86 o                         
  -6   4   3       7136.89       7061.17       177.11 o                         
  -5   4   3       1105.88       1151.26        45.15 o                         
  -4   4   3        383.75        447.29        26.98 o                         
  -3   4   3       9530.85      10148.73       249.76 o                         
  -2   4   3      11793.74      12540.56       324.76 o                         
  -1   4   3        799.16        847.70        46.70 o                         
   0   4   3        524.95        566.71        27.36 o                         
   1   4   3       2661.03       2714.97        83.33 o                         
   2   4   3       1545.55       1490.37        47.49 o                         
   3   4   3      16345.49      15791.74       405.05 o                         
   4   4   3        312.13        327.06        23.79 o                         
   5   4   3       2237.48       2182.50        71.65 o                         
   6   4   3        336.69        369.12        27.18 o                         
   7   4   3       2005.01       2010.96        72.36 o                         
   8   4   3       1774.49       1668.12        63.70 o                         
   9   4   3         54.26         65.88        35.66 o                         
  -8   5   3         99.66        121.20        42.07 o                         
  -7   5   3        346.73        451.42        35.52 o                         
  -6   5   3       4117.19       3989.55       119.78 o                         
  -5   5   3       3362.44       3418.56        96.87 o                         
  -4   5   3        292.52        315.82        23.31 o                         
  -3   5   3         74.20         92.98        15.42 o                         
  -2   5   3       4762.81       4925.33       129.25 o                         
  -1   5   3       3352.15       3517.14        95.46 o                         
   0   5   3      10312.78      11082.22       343.05 o                         
   1   5   3         59.88         75.86        12.02 o                         
   2   5   3        786.03        764.76        35.00 o                         
   3   5   3      14469.80      14607.42       376.06 o                         
   4   5   3       1754.37       1666.10        63.45 o                         
   5   5   3       1947.93       1948.78        67.44 o                         
   6   5   3       2326.69       2228.15        77.27 o                         
   7   5   3        548.98        628.22        44.04 o                         
   8   5   3       1735.39       1776.64        89.24 o                         
   9   5   3       1942.55       1874.18        91.53 o                         
  -8   6   3        983.42       1042.92        93.69 o                         
  -7   6   3          0.27         51.34        26.60 o                         
  -6   6   3       1030.06       1064.32        62.16 o                         
  -5   6   3       6303.79       6254.42       168.53 o                         
  -4   6   3        145.90        241.25        21.80 o                         
  -3   6   3        190.05        185.81        23.46 o                         
  -2   6   3        437.13        421.18        28.41 o                         
  -1   6   3        278.01        344.84        31.77 o                         
   0   6   3      10948.60      11585.49       374.65 o                         
   1   6   3        257.51        254.41        17.79 o                         
   2   6   3         11.04         20.67        11.89 o                         
   3   6   3       2185.49       1953.91        69.40 o                         
   4   6   3       3911.20       3705.74       109.60 o                         
   5   6   3       2179.98       2253.93        76.17 o                         
   6   6   3        568.43        594.01        41.18 o                         
   7   6   3         63.56        113.39        22.98 o                         
   8   6   3        992.16       1093.73        74.51 o                         
  -7   7   3          1.96         52.80        38.82 o                         
  -6   7   3        223.06        240.29        29.33 o                         
  -5   7   3       1108.79       1049.81        82.35 o                         
  -4   7   3         56.43         67.92        18.05 o                         
  -3   7   3       8534.70       8551.29       234.77 o                         
  -2   7   3        469.96        491.90        39.85 o                         
  -1   7   3         67.24         83.92        22.42 o                         
   0   7   3       5095.47       5319.67       182.51 o                         
   1   7   3       8160.01       8157.16       240.37 o                         
   2   7   3        265.67        326.77        27.37 o                         
   3   7   3          5.45        -13.52        13.52 o                         
   4   7   3       1441.97       1317.69        51.71 o                         
   5   7   3        363.42        429.10        36.17 o                         
   6   7   3       5081.20       5194.93       156.56 o                         
   7   7   3         17.46         22.93        19.17 o                         
   8   7   3        183.86        252.89        43.46 o                         
  -6   8   3        556.80        475.14        42.23 o                         
  -5   8   3         21.20         65.71        21.95 o                         
  -4   8   3          9.98         38.34        21.01 o                         
  -3   8   3       2524.07       2517.24        98.77 o                         
  -2   8   3       2809.29       2842.44       107.80 o                         
  -1   8   3        108.26        124.58        29.84 o                         
   0   8   3       1114.84       1123.66        84.04 o                         
   1   8   3       3498.34       3552.91       118.71 o                         
   2   8   3       2527.73       2607.18       112.02 o                         
   3   8   3       1799.70       1859.19        75.41 o                         
   4   8   3          6.41          4.07        14.47 o                         
   5   8   3        522.24        656.28        41.28 o                         
   6   8   3       4038.01       3934.28       116.87 o                         
   7   8   3        375.72        411.18        40.70 o                         
  -5   9   3        869.92        850.29        80.02 o                         
  -4   9   3          1.33          1.59        29.14 o                         
  -3   9   3        953.14        904.51        63.36 o                         
  -2   9   3       4055.48       3848.40       135.90 o                         
  -1   9   3          0.24          9.94        25.31 o                         
   0   9   3        160.74        172.12        61.06 o                         
   1   9   3        165.76        198.79        35.91 o                         
   2   9   3         12.85        -19.77        19.77 o                         
   3   9   3       5168.98       5055.52       285.08 o                         
   4   9   3         11.92         19.50        34.78 o                         
   5   9   3         11.38         10.39        21.53 o                         
   6   9   3        959.80        980.42        72.17 o                         
  -3  10   3          0.03        -29.97        29.97 o                         
  -2  10   3       1472.06       1252.11        81.40 o                         
  -1  10   3          0.09         22.81        36.99 o                         
   0  10   3       2464.65       2440.24       150.25 o                         
   1  10   3         66.35         55.82        40.56 o                         
   2  10   3         29.30        -31.60        31.60 o                         
   3  10   3       1772.75       1627.56        81.02 o                         
   4  10   3       1519.97       1434.57       106.47 o                         
   5  10   3         58.78         12.68       138.41 o                         
  -3 -10   4        226.78        330.52        61.67 o                         
  -2 -10   4       2260.20       2126.00       102.34 o                         
  -1 -10   4        229.39        307.48        43.51 o                         
   0 -10   4        158.16        180.84        44.62 o                         
   1 -10   4       1444.13       1284.91        97.08 o                         
  -5  -9   4       1459.71       1418.09        89.56 o                         
  -4  -9   4        542.54        673.51        66.05 o                         
  -3  -9   4         72.09        125.99        47.35 o                         
  -2  -9   4       1932.78       1981.14        99.02 o                         
  -1  -9   4       2628.34       2577.88       120.63 o                         
   0  -9   4         40.77         31.04        24.65 o                         
   1  -9   4         39.61         -7.55        22.14 o                         
   2  -9   4       1028.82       1004.87        70.07 o                         
   3  -9   4        610.76        617.24        51.48 o                         
   4  -9   4       2460.16       2311.49       108.25 o                         
  -6  -8   4        128.30        236.85        49.34 o                         
  -5  -8   4       3166.50       3142.79       127.41 o                         
  -4  -8   4       1266.76       1259.02        83.01 o                         
  -3  -8   4         40.21         91.60        33.99 o                         
  -2  -8   4        347.86        410.76        37.34 o                         
  -1  -8   4       5124.17       5049.25       162.44 o                         
   0  -8   4        220.36        307.60        33.39 o                         
   1  -8   4       1109.31       1231.24        58.56 o                         
   2  -8   4          0.37         24.26        21.00 o                         
   3  -8   4        451.34        495.41        46.24 o                         
   4  -8   4       4048.64       3735.81       227.33 o                         
   5  -8   4        378.02        383.51        44.55 o                         
  -7  -7   4        915.55        934.18        75.30 o                         
  -6  -7   4        368.50        382.47        44.77 o                         
  -5  -7   4       1508.46       1346.69       113.75 o                         
  -4  -7   4       7398.41       7049.74       227.80 o                         
  -3  -7   4          5.17         37.54        18.83 o                         
  -2  -7   4        140.02        172.50        29.26 o                         
  -1  -7   4        178.84        204.16        29.26 o                         
   0  -7   4        190.82        258.67        25.14 o                         
   1  -7   4       8121.97       7897.17       253.05 o                         
   2  -7   4        725.64        709.41        42.54 o                         
   3  -7   4        341.88        338.39        33.66 o                         
   4  -7   4       2235.77       2179.98        90.97 o                         
   5  -7   4       2367.20       2198.44       118.68 o                         
   6  -7   4        939.31        913.88        76.71 o                         
  -8  -6   4       1590.38       1469.93        96.33 o                         
  -7  -6   4       1243.61       1343.26        63.08 o                         
  -6  -6   4        571.14        680.77        61.17 o                         
  -5  -6   4        228.96        315.05        41.93 o                         
  -4  -6   4       5928.13       5432.48       186.86 o                         
  -3  -6   4        610.29        572.32        38.47 o                         
  -2  -6   4       6261.88       5833.81       177.93 o                         
  -1  -6   4        828.85        760.97        39.22 o                         
   0  -6   4        450.49        498.00        29.50 o                         
   1  -6   4       7193.99       7039.32       182.15 o                         
   2  -6   4       5925.54       5480.34       178.39 o                         
   3  -6   4        176.39        161.63        24.45 o                         
   4  -6   4        341.88        371.40        33.80 o                         
   5  -6   4       1554.99       1489.64        74.90 o                         
   6  -6   4        521.95        613.98        54.28 o                         
   7  -6   4       1679.24       1706.74       126.08 o                         
  -9  -5   4          1.43         12.95        54.90 o                         
  -8  -5   4         36.99         18.08        29.96 o                         
  -7  -5   4       5678.24       5435.71       178.52 o                         
  -6  -5   4        331.44        386.38        43.94 o                         
  -5  -5   4        537.06        574.68        38.64 o                         
  -4  -5   4        246.98        332.39        26.70 o                         
  -3  -5   4        704.05        648.48        38.00 o                         
  -2  -5   4       5559.73       5100.22       150.55 o                         
  -1  -5   4       5961.86       5604.74       170.54 o                         
   0  -5   4        194.50        206.01        19.30 o                         
   1  -5   4       1527.25       1462.24        59.71 o                         
   2  -5   4       9709.29       9910.87       263.12 o                         
   3  -5   4         92.12        144.31        18.12 o                         
   4  -5   4       1744.09       1672.01        65.49 o                         
   5  -5   4         34.47         50.45        28.82 o                         
   6  -5   4         19.53         67.94        24.81 o                         
   7  -5   4       4416.79       4418.67       174.43 o                         
   8  -5   4       1121.76       1124.55       115.12 o                         
  -9  -4   4        211.17        165.23        52.61 o                         
  -8  -4   4        243.72        273.32        31.61 o                         
  -7  -4   4       2041.87       2064.28       157.42 o                         
  -6  -4   4       1107.94       1205.46        60.01 o                         
  -5  -4   4       3733.10       3428.41       106.85 o                         
  -4  -4   4       1133.45       1189.46        43.89 o                         
  -3  -4   4          1.30         18.68        12.42 o                         
  -2  -4   4       3490.00       3193.43       101.59 o                         
  -1  -4   4      19166.03      17705.21       516.95 o                         
   0  -4   4        134.42        159.04        19.76 o                         
   1  -4   4        438.32        497.42        32.92 o                         
   2  -4   4       2711.42       2582.55        72.54 o                         
   3  -4   4          8.05         12.21        11.43 o                         
   4  -4   4       9877.89       9903.40       234.95 o                         
   5  -4   4         14.10         24.40        17.37 o                         
   6  -4   4        142.29        204.72        38.21 o                         
   7  -4   4       5699.12       5852.70       167.07 o                         
   8  -4   4       1244.27       1271.47        79.12 o                         
  -9  -3   4       1006.79        897.07        65.21 o                         
  -8  -3   4       1071.58       1065.49        49.70 o                         
  -7  -3   4        258.39        317.00        44.49 o                         
  -6  -3   4       2362.21       2107.49        66.93 o                         
  -5  -3   4       4375.36       4264.41       118.59 o                         
  -4  -3   4      10363.09       9984.61       265.05 o                         
  -3  -3   4       1553.08       1557.39        50.77 o                         
  -2  -3   4        515.86        465.39        24.82 o                         
  -1  -3   4      13563.69      12470.26       408.67 o                         
   0  -3   4        523.15        534.12        28.21 o                         
   1  -3   4      11368.64      11427.97       278.76 o                         
   2  -3   4         75.55        106.86        16.84 o                         
   3  -3   4        183.50        211.40        20.10 o                         
   4  -3   4      10054.85       9779.95       230.56 o                         
   5  -3   4       6882.18       6907.01       182.61 o                         
   6  -3   4         57.97         95.64        21.61 o                         
   7  -3   4         35.18         55.56        19.31 o                         
   8  -3   4       1960.63       2076.65        73.65 o                         
   9  -3   4        142.04        227.78        31.54 o                         
 -10  -2   4        587.51        582.06       132.07 o                         
  -9  -2   4        640.78        724.81        58.49 o                         
  -8  -2   4        935.34       1016.00        59.58 o                         
  -7  -2   4       1791.10       1865.22        67.23 o                         
  -6  -2   4          6.04          4.65        12.91 o                         
  -5  -2   4        549.67        615.35        30.71 o                         
  -4  -2   4      31226.60      31462.73       703.05 o                         
  -3  -2   4        112.25        148.15        17.85 o                         
  -2  -2   4       2536.10       2528.76        78.47 o                         
  -1  -2   4       1237.10       1246.21        35.60 o                         
   0  -2   4       2343.16       2324.28        60.54 o                         
   1  -2   4      17712.16      17584.15       418.57 o                         
   2  -2   4       4776.90       4622.85       113.23 o                         
   3  -2   4         34.71         39.12        10.89 o                         
   4  -2   4       3914.57       3729.30        92.50 o                         
   5  -2   4       7729.45       7660.94       186.70 o                         
   6  -2   4       1127.44       1168.44        41.57 o                         
   7  -2   4         59.98        102.77        20.84 o                         
   8  -2   4        385.71        439.27        30.52 o                         
   9  -2   4        288.75        335.45        35.66 o                         
 -10  -1   4       1456.98       1398.70       107.93 o                         
  -9  -1   4        660.46        681.77        51.11 o                         
  -8  -1   4        516.29        556.92        45.27 o                         
  -7  -1   4       7487.04       7281.94       193.55 o                         
  -6  -1   4       1157.75       1232.16        45.76 o                         
  -5  -1   4          0.17          1.08        10.80 o                         
  -4  -1   4       2690.35       2447.36        67.29 o                         
  -3  -1   4       3610.22       3607.68        90.66 o                         
  -2  -1   4       4685.29       4703.12       127.02 o                         
  -1  -1   4        712.20        684.51        25.58 o                         
   0  -1   4       3327.53       3289.56        84.02 o                         
   1  -1   4       3483.90       3347.14        92.88 o                         
   2  -1   4      24320.44      22965.68       536.78 o                         
   3  -1   4        253.50        289.16        19.74 o                         
   4  -1   4         38.80         44.80        12.59 o                         
   5  -1   4       2758.99       2591.25        71.04 o                         
   6  -1   4       1229.94       1206.57        41.25 o                         
   7  -1   4       4686.60       4611.36       123.99 o                         
   8  -1   4        213.77        297.44        26.74 o                         
   9  -1   4        182.74        278.92        56.53 o                         
 -10   0   4       1408.35       1381.19       120.59 o                         
  -9   0   4        352.06        466.02        41.91 o                         
  -8   0   4        173.00        184.79        31.24 o                         
  -7   0   4       5719.30       5871.76       160.49 o                         
  -6   0   4       1545.93       1608.53        54.00 o                         
  -5   0   4        927.96        969.67        35.89 o                         
  -4   0   4          4.32         19.31        10.58 o                         
  -3   0   4       8211.21       8951.40       196.31 o                         
  -2   0   4      20828.79      21920.77       441.41 o                         
  -1   0   4      12000.62      12238.05       273.84 o                         
   0   0   4        215.07        242.80        14.78 o                         
   1   0   4       2552.59       2396.64        63.10 o                         
   2   0   4      26378.91      25862.28       497.95 o                         
   3   0   4        474.65        458.83        21.16 o                         
   4   0   4      10256.73      10102.20       212.50 o                         
   5   0   4       2588.28       2626.24        67.32 o                         
   6   0   4         13.65         42.01        13.53 o                         
   7   0   4      10128.69       9755.77       235.53 o                         
   8   0   4       5162.73       4926.83       153.41 o                         
   9   0   4        734.23        675.97        43.02 o                         
  10   0   4        651.55        602.14       123.62 o                         
  -9   1   4        750.64        775.75        59.19 o                         
  -8   1   4        232.12        215.78        31.06 o                         
  -7   1   4       1159.06       1069.46        46.06 o                         
  -6   1   4       5402.14       5379.29       146.02 o                         
  -5   1   4       3548.80       3611.39        95.17 o                         
  -4   1   4       1826.67       1736.08        46.82 o                         
  -3   1   4       1808.16       2074.24        51.29 o                         
  -2   1   4        729.62        940.44        24.41 o                         
  -1   1   4      83653.46      92422.73      1837.96 o                         
   0   1   4       1979.78       1858.24        47.06 o                         
   1   1   4        530.45        482.62        20.02 o                         
   2   1   4       2666.04       2453.77        58.66 o                         
   3   1   4        245.00        232.16        15.03 o                         
   4   1   4       5391.34       4788.52       111.35 o                         
   5   1   4       2834.40       2955.00        79.54 o                         
   6   1   4        161.84        271.37        24.86 o                         
   7   1   4       2513.49       2420.64        68.07 o                         
   8   1   4       2719.65       2827.98        91.46 o                         
   9   1   4        218.43        268.28        28.13 o                         
  10   1   4        227.00        248.86        44.48 o                         
  -9   2   4       2570.10       2643.58        97.78 o                         
  -8   2   4         12.46         36.61        17.70 o                         
  -7   2   4        837.30        778.39        38.09 o                         
  -6   2   4        521.63        577.49        32.10 o                         
  -5   2   4        622.85        646.57        31.06 o                         
  -4   2   4      16768.23      17738.36       381.72 o                         
  -3   2   4       1102.39       1114.05        34.36 o                         
  -2   2   4       1082.00       1233.91        33.99 o                         
  -1   2   4       7048.79       7473.60       171.39 o                         
   0   2   4       9544.94       9977.21       239.07 o                         
   1   2   4      16107.25      16394.46       449.48 o                         
   2   2   4        194.13        234.77        14.28 o                         
   3   2   4        144.94        203.58        15.47 o                         
   4   2   4       8488.17       8550.65       201.67 o                         
   5   2   4      12409.59      12184.77       283.92 o                         
   6   2   4        486.86        520.06        40.31 o                         
   7   2   4        568.82        567.68        32.86 o                         
   8   2   4       3200.26       3194.76       108.05 o                         
   9   2   4         99.84        153.52        35.20 o                         
  10   2   4       2043.32       1835.81       141.39 o                         
  -9   3   4       2915.10       2781.55        97.80 o                         
  -8   3   4        218.13        288.36        31.33 o                         
  -7   3   4       4652.15       4603.52       131.03 o                         
  -6   3   4        611.53        650.64        34.37 o                         
  -5   3   4        150.22        200.85        20.38 o                         
  -4   3   4      14053.98      14433.06       313.40 o                         
  -3   3   4       2247.13       2321.55        56.60 o                         
  -2   3   4        744.50        704.52        28.06 o                         
  -1   3   4       1650.04       1783.78        51.46 o                         
   0   3   4       3017.30       2912.64        89.35 o                         
   1   3   4       7769.33       7669.59       185.69 o                         
   2   3   4      11036.23      10581.51       227.18 o                         
   3   3   4        135.59        198.11        17.10 o                         
   4   3   4        899.87        794.59        31.77 o                         
   5   3   4       5052.08       4861.73       130.19 o                         
   6   3   4       1898.68       1931.15        54.01 o                         
   7   3   4       1112.01       1114.50        50.75 o                         
   8   3   4        425.59        577.69        47.69 o                         
   9   3   4        119.91        124.30        23.91 o                         
  -9   4   4          5.44         16.86        25.52 o                         
  -8   4   4         21.23         24.34        25.21 o                         
  -7   4   4       5529.40       5753.05       146.34 o                         
  -6   4   4       1136.11       1164.81        43.68 o                         
  -5   4   4        370.64        396.01        25.48 o                         
  -4   4   4       1939.86       1953.09        58.88 o                         
  -3   4   4       9835.67      10522.84       257.92 o                         
  -2   4   4       3939.68       4425.46       124.30 o                         
  -1   4   4       2470.68       2556.08        75.34 o                         
   0   4   4         38.28         76.76        14.85 o                         
   1   4   4       1292.67       1382.20        44.56 o                         
   2   4   4      26950.76      27318.12       915.12 o                         
   3   4   4       1112.77       1049.52        36.34 o                         
   4   4   4        421.25        444.52        25.92 o                         
   5   4   4       5177.40       5058.09       142.68 o                         
   6   4   4       1338.27       1380.66        49.16 o                         
   7   4   4       4116.85       4109.76       147.04 o                         
   8   4   4       1002.43       1034.29        63.16 o                         
   9   4   4        106.73        165.46        28.87 o                         
  -8   5   4        428.10        411.48        54.30 o                         
  -7   5   4       3089.69       3001.09        90.67 o                         
  -6   5   4       3780.07       3636.55       105.36 o                         
  -5   5   4          0.94         34.43        16.39 o                         
  -4   5   4        381.50        474.72        30.76 o                         
  -3   5   4       1472.07       1533.86        47.81 o                         
  -2   5   4        392.86        402.42        29.19 o                         
  -1   5   4      10520.59      11261.61       490.91 o                         
   0   5   4       1442.94       1552.24        62.42 o                         
   1   5   4        732.47        696.44        32.01 o                         
   2   5   4       7110.83       6961.82       220.24 o                         
   3   5   4       2989.07       2899.06        81.31 o                         
   4   5   4       3566.27       3519.79       102.77 o                         
   5   5   4         16.59         51.14        15.09 o                         
   6   5   4          1.66         15.26        18.26 o                         
   7   5   4       1785.72       1741.54        78.10 o                         
   8   5   4       3539.92       3634.22       266.45 o                         
   9   5   4         98.41         91.77        30.64 o                         
  -8   6   4        193.51        215.86        77.11 o                         
  -7   6   4         54.95         59.03        25.63 o                         
  -6   6   4       2592.25       2597.12        84.65 o                         
  -5   6   4        758.29        811.16        41.73 o                         
  -4   6   4       2156.63       2174.08        63.41 o                         
  -3   6   4        312.44        340.31        26.92 o                         
  -2   6   4          1.88          0.10        16.42 o                         
  -1   6   4      13430.12      13836.38       390.00 o                         
   0   6   4       3797.17       4128.40       141.68 o                         
   1   6   4        377.66        367.59        25.04 o                         
   2   6   4        942.84        876.44        50.78 o                         
   3   6   4       1932.80       1807.72        55.79 o                         
   4   6   4       2261.28       2239.88        69.24 o                         
   5   6   4       4322.34       4087.51       122.43 o                         
   6   6   4        308.01        412.22        40.68 o                         
   7   6   4        333.03        461.34        38.34 o                         
   8   6   4       3249.71       3408.07       134.14 o                         
  -7   7   4        892.82        885.08        61.18 o                         
  -6   7   4         75.59         98.85        22.63 o                         
  -5   7   4        334.20        371.43        28.81 o                         
  -4   7   4       6580.81       6459.93       161.81 o                         
  -3   7   4       1410.45       1322.46        63.28 o                         
  -2   7   4        139.65        146.56        26.25 o                         
  -1   7   4       1949.09       1920.80        74.88 o                         
   0   7   4       6519.04       6873.43       236.13 o                         
   1   7   4       2609.74       2734.42        85.62 o                         
   2   7   4        508.98        560.40        36.84 o                         
   3   7   4        100.31        158.59        24.10 o                         
   4   7   4        473.73        545.25        30.79 o                         
   5   7   4       6416.37       6286.78       166.28 o                         
   6   7   4        116.32        162.42        22.72 o                         
   7   7   4         20.56          0.87        20.17 o                         
   8   7   4       1034.91       1062.92        67.53 o                         
  -6   8   4        347.44        365.18        45.90 o                         
  -5   8   4        243.01        226.92        39.64 o                         
  -4   8   4       2679.68       2800.24       150.72 o                         
  -3   8   4       3910.72       3538.93       126.27 o                         
  -2   8   4         46.68         65.51        26.63 o                         
  -1   8   4         24.49         48.08        24.53 o                         
   0   8   4        772.29        844.73        58.28 o                         
   1   8   4          2.13         62.53        25.51 o                         
   2   8   4       5287.16       5440.47       155.01 o                         
   3   8   4          2.34         59.24        19.25 o                         
   4   8   4        438.62        412.43        30.45 o                         
   5   8   4       3275.70       3154.59       110.79 o                         
   6   8   4       1402.87       1577.90        60.20 o                         
   7   8   4       1633.41       1656.82        99.40 o                         
  -5   9   4          0.26         33.71        43.60 o                         
  -4   9   4        312.24        379.36        48.91 o                         
  -3   9   4       2627.77       2391.05       130.09 o                         
  -2   9   4        207.13        286.46        53.96 o                         
  -1   9   4       1625.54       1607.90        83.49 o                         
   0   9   4          3.74         -5.70        23.22 o                         
   1   9   4         17.66         32.68        32.32 o                         
   2   9   4       4259.65       4077.10       127.86 o                         
   3   9   4       2575.51       2476.27       101.28 o                         
   4   9   4         48.00         60.61        38.51 o                         
   5   9   4        521.23        637.30        68.23 o                         
   6   9   4        254.60        297.40        29.67 o                         
  -3  10   4        271.04        376.28        54.97 o                         
  -2  10   4        149.82        155.38        39.70 o                         
  -1  10   4       3683.03       3730.83       156.69 o                         
   0  10   4        420.94        462.98        55.29 o                         
   1  10   4          0.41        -22.73        22.73 o                         
   2  10   4        954.05        873.37        56.06 o                         
   3  10   4       2121.88       2007.37        97.33 o                         
   4  10   4        538.71        680.03        77.24 o                         
   5  10   4        266.85        252.52        98.26 o                         
  -2 -10   5       1134.85       1170.42        85.88 o                         
  -1 -10   5          7.66         26.94        42.84 o                         
   0 -10   5         20.67         73.08        33.65 o                         
   1 -10   5        762.64        672.93        99.98 o                         
  -5  -9   5        507.25        584.22       143.41 o                         
  -4  -9   5          5.53         21.84        41.79 o                         
  -3  -9   5       2632.43       2478.11       169.09 o                         
  -2  -9   5       2667.38       2654.80       148.28 o                         
  -1  -9   5        462.85        630.71        78.83 o                         
   0  -9   5        106.56         98.98        43.16 o                         
   1  -9   5        146.71        210.88        48.20 o                         
   2  -9   5         32.28         59.18        38.75 o                         
   3  -9   5       3073.66       3083.33       119.83 o                         
  -6  -8   5       1936.89       1999.93       128.74 o                         
  -5  -8   5       2118.73       1919.78        95.93 o                         
  -4  -8   5         11.02         -7.71       101.18 o                         
  -3  -8   5         30.59         61.67        22.03 o                         
  -2  -8   5       1377.29       1400.71        70.73 o                         
  -1  -8   5        206.29        332.16        48.78 o                         
   0  -8   5       4222.21       4330.38       154.39 o                         
   1  -8   5        282.74        297.98        39.53 o                         
   2  -8   5         88.79        108.30        25.10 o                         
   3  -8   5       4307.45       4126.93       189.80 o                         
   4  -8   5       2596.07       2435.76       102.39 o                         
   5  -8   5        273.03        319.03        43.30 o                         
  -7  -7   5         30.58         12.05        39.13 o                         
  -6  -7   5         97.84        256.93        49.71 o                         
  -5  -7   5       3882.38       3502.51       192.23 o                         
  -4  -7   5        113.47        144.63        27.16 o                         
  -3  -7   5        604.62        646.29        44.40 o                         
  -2  -7   5        480.06        446.25        38.14 o                         
  -1  -7   5        167.06        204.88        28.54 o                         
   0  -7   5       7214.80       7257.08       189.04 o                         
   1  -7   5       1623.44       1718.25        61.62 o                         
   2  -7   5         18.74         37.21        18.64 o                         
   3  -7   5        887.97        768.19        49.53 o                         
   4  -7   5       2002.68       1936.30       100.85 o                         
   5  -7   5       1135.49       1122.38        62.44 o                         
   6  -7   5        850.55        800.65        95.20 o                         
  -8  -6   5       3047.01       2713.56       157.23 o                         
  -7  -6   5         97.17        118.95        28.70 o                         
  -6  -6   5         22.10         64.13        27.50 o                         
  -5  -6   5        162.35        244.96        40.98 o                         
  -4  -6   5        383.24        479.19        43.43 o                         
  -3  -6   5       2175.57       2068.06        83.33 o                         
  -2  -6   5       3554.52       3302.63       143.72 o                         
  -1  -6   5        274.47        316.12        25.89 o                         
   0  -6   5       6205.14       6079.66       182.83 o                         
   1  -6   5       4880.86       4957.07       160.43 o                         
   2  -6   5        527.88        636.75        36.08 o                         
   3  -6   5        126.31        132.90        19.55 o                         
   4  -6   5        148.70        158.17        22.52 o                         
   5  -6   5          7.29        106.94        28.70 o                         
   6  -6   5       5522.66       5375.76       181.97 o                         
   7  -6   5         65.53         68.91        34.14 o                         
  -9  -5   5         27.73        -56.00        56.00 o                         
  -8  -5   5       2934.97       2766.18       180.19 o                         
  -7  -5   5        150.22        117.12        26.69 o                         
  -6  -5   5       2625.99       2626.96       123.62 o                         
  -5  -5   5        336.64        400.93        35.04 o                         
  -4  -5   5       1238.12       1230.01        46.15 o                         
  -3  -5   5       9247.14       8699.65       253.32 o                         
  -2  -5   5      10657.88      10068.54       318.12 o                         
  -1  -5   5         86.46        131.13        18.92 o                         
   0  -5   5         29.48         91.87        17.10 o                         
   1  -5   5       3992.26       4142.19       138.36 o                         
   2  -5   5         82.20        118.72        23.02 o                         
   3  -5   5       5977.95       5847.40       140.07 o                         
   4  -5   5         17.31         26.99        13.88 o                         
   5  -5   5        836.02        831.70        43.67 o                         
   6  -5   5       5104.73       4966.31       162.55 o                         
   7  -5   5       1450.40       1419.16        78.00 o                         
   8  -5   5        521.08        504.55        60.49 o                         
  -9  -4   5        283.88        318.94        54.10 o                         
  -8  -4   5          2.06         -4.22        25.11 o                         
  -7  -4   5       1809.26       1730.58        88.94 o                         
  -6  -4   5       4620.38       4466.64       173.87 o                         
  -5  -4   5       3252.42       3020.98        85.71 o                         
  -4  -4   5         24.51         47.10        14.57 o                         
  -3  -4   5        874.20        853.02        38.94 o                         
  -2  -4   5      12474.05      11405.41       298.37 o                         
  -1  -4   5         55.83         43.73        13.18 o                         
   0  -4   5        848.06        834.31        35.89 o                         
   1  -4   5        104.87         77.09        19.57 o                         
   2  -4   5        186.80        187.48        22.74 o                         
   3  -4   5      11795.48      11678.80       259.31 o                         
   4  -4   5       3366.91       3279.14        91.34 o                         
   5  -4   5          1.16          6.06        16.62 o                         
   6  -4   5       1151.60       1096.54        66.66 o                         
   7  -4   5       3112.42       3148.94       107.69 o                         
   8  -4   5        492.47        567.59        57.25 o                         
  -9  -3   5        306.87        374.74        49.06 o                         
  -8  -3   5       1241.85       1157.77        58.78 o                         
  -7  -3   5         72.39         66.45        35.59 o                         
  -6  -3   5       1623.30       1719.22        63.36 o                         
  -5  -3   5      11646.91      11481.20       269.96 o                         
  -4  -3   5        138.69        175.03        25.98 o                         
  -3  -3   5         90.48        114.77        16.48 o                         
  -2  -3   5       7340.00       6995.32       214.88 o                         
  -1  -3   5       2036.13       2091.80        73.14 o                         
   0  -3   5      16741.80      16550.39       396.20 o                         
   1  -3   5        991.64        878.96        40.94 o                         
   2  -3   5        475.91        478.10        26.55 o                         
   3  -3   5       6086.86       5867.82       136.24 o                         
   4  -3   5       9943.13       9710.00       219.97 o                         
   5  -3   5       1130.03       1174.77        55.26 o                         
   6  -3   5        705.56        658.46        42.40 o                         
   7  -3   5        213.94        202.98        35.07 o                         
   8  -3   5        170.46        182.57        36.26 o                         
   9  -3   5       3391.01       3224.66       135.10 o                         
  -9  -2   5       1720.75       1600.11        89.10 o                         
  -8  -2   5       2173.26       2103.10       111.15 o                         
  -7  -2   5        215.54        290.41        29.66 o                         
  -6  -2   5         99.68        150.61        21.19 o                         
  -5  -2   5       5525.88       5230.83       132.74 o                         
  -4  -2   5       1734.58       1872.34        56.65 o                         
  -3  -2   5       1942.26       1777.04        68.14 o                         
  -2  -2   5          1.62          4.83        11.14 o                         
  -1  -2   5          0.83          3.44        10.64 o                         
   0  -2   5      19422.62      19022.24       425.99 o                         
   1  -2   5      18570.73      18658.93       444.16 o                         
   2  -2   5          8.97         10.99        12.18 o                         
   3  -2   5       2758.71       2565.59        65.82 o                         
   4  -2   5       6076.35       6019.12       149.22 o                         
   5  -2   5         38.61         63.46        15.68 o                         
   6  -2   5       4476.09       4427.61       106.94 o                         
   7  -2   5         38.24         63.76        17.70 o                         
   8  -2   5        176.69        203.36        26.87 o                         
   9  -2   5       2113.73       2110.35        83.64 o                         
  -9  -1   5        125.22        142.78        31.93 o                         
  -8  -1   5       7131.16       7270.12       298.45 o                         
  -7  -1   5       1148.94       1155.68        51.15 o                         
  -6  -1   5        309.79        336.70        26.98 o                         
  -5  -1   5        338.79        423.80        29.84 o                         
  -4  -1   5       3842.59       3939.65       106.92 o                         
  -3  -1   5       9308.05       9735.94       224.80 o                         
  -2  -1   5       9827.01       9650.01       263.97 o                         
  -1  -1   5        305.63        326.62        20.26 o                         
   0  -1   5       2746.90       2645.71        66.84 o                         
   1  -1   5      26671.92      26005.76       613.71 o                         
   2  -1   5        155.45        237.93        26.42 o                         
   3  -1   5       1500.45       1561.61        49.08 o                         
   4  -1   5       1116.73       1110.61        39.99 o                         
   5  -1   5         30.33         42.56        11.84 o                         
   6  -1   5      11744.57      11516.45       259.38 o                         
   7  -1   5       1883.86       1997.53        70.40 o                         
   8  -1   5        386.36        437.99        37.71 o                         
   9  -1   5       1808.48       1822.55        79.21 o                         
  -9   0   5         95.90         92.36        27.77 o                         
  -8   0   5       1974.34       1902.46        92.38 o                         
  -7   0   5       3353.40       3160.46        97.00 o                         
  -6   0   5       2095.63       2082.90        68.65 o                         
  -5   0   5       1720.55       1740.05        59.02 o                         
  -4   0   5        219.84        212.26        19.64 o                         
  -3   0   5       2475.83       2432.48        61.75 o                         
  -2   0   5      29721.84      30746.41       590.29 o                         
  -1   0   5        187.44        241.78        15.11 o                         
   0   0   5        767.77        784.86        25.77 o                         
   1   0   5       6831.38       6592.19       185.51 o                         
   2   0   5       3606.40       3468.36        76.76 o                         
   3   0   5       7715.59       7191.02       153.45 o                         
   4   0   5        911.71        949.61        32.51 o                         
   5   0   5        336.74        383.21        22.58 o                         
   6   0   5       3649.66       3518.32        90.95 o                         
   7   0   5       3507.04       3469.40       103.45 o                         
   8   0   5        295.80        347.35        41.24 o                         
   9   0   5        462.16        483.01        40.89 o                         
  -9   1   5         85.37         89.11        27.94 o                         
  -8   1   5        230.79        272.00        42.12 o                         
  -7   1   5       1777.73       1870.79        68.18 o                         
  -6   1   5       2317.23       2235.08        67.99 o                         
  -5   1   5       7926.82       8023.89       192.16 o                         
  -4   1   5        249.09        274.13        18.63 o                         
  -3   1   5        560.11        656.89        23.94 o                         
  -2   1   5      15778.25      16235.31       302.28 o                         
  -1   1   5       5667.87       6018.77       125.16 o                         
   0   1   5       2027.37       1988.66        54.22 o                         
   1   1   5        717.56        705.80        25.09 o                         
   2   1   5       2496.92       2536.46        55.17 o                         
   3   1   5      19695.08      20114.72       408.07 o                         
   4   1   5       9178.68       8709.90       184.24 o                         
   5   1   5        178.13        228.55        18.36 o                         
   6   1   5       2439.12       2255.57        70.77 o                         
   7   1   5       5153.44       5052.26       141.59 o                         
   8   1   5          0.37          5.11        17.66 o                         
   9   1   5       1135.34       1269.79        58.96 o                         
  -9   2   5        270.12        392.39        57.99 o                         
  -8   2   5       2200.64       2072.78        73.30 o                         
  -7   2   5        531.99        505.52        35.03 o                         
  -6   2   5        326.58        344.97        28.11 o                         
  -5   2   5      14750.27      15307.66       352.85 o                         
  -4   2   5       1698.47       1776.60        50.20 o                         
  -3   2   5         28.90         31.06        10.16 o                         
  -2   2   5        876.72        843.88        29.73 o                         
  -1   2   5       6775.37       7484.05       182.42 o                         
   0   2   5      16471.28      17124.05       433.81 o                         
   1   2   5       6835.43       6611.47       161.96 o                         
   2   2   5        370.99        387.63        17.54 o                         
   3   2   5       2567.42       2276.36        57.00 o                         
   4   2   5      20079.55      19578.00       419.20 o                         
   5   2   5        247.72        307.52        22.28 o                         
   6   2   5        371.61        408.57        24.18 o                         
   7   2   5        465.78        467.84        27.45 o                         
   8   2   5         18.09         33.75        13.58 o                         
   9   2   5       2749.59       2659.27       147.14 o                         
  -9   3   5        344.13        347.39        35.83 o                         
  -8   3   5       2847.84       2710.73        84.28 o                         
  -7   3   5        550.69        594.15        36.30 o                         
  -6   3   5        172.70        219.68        22.83 o                         
  -5   3   5       7836.62       8078.21       184.20 o                         
  -4   3   5       8935.00       9231.04       205.69 o                         
  -3   3   5       4076.17       4355.79       118.22 o                         
  -2   3   5        298.11        298.18        26.22 o                         
  -1   3   5       2206.89       2531.47        80.29 o                         
   0   3   5       2425.26       2694.19       116.80 o                         
   1   3   5      20386.93      20149.77       606.35 o                         
   2   3   5         33.68         20.68        13.70 o                         
   3   3   5        907.25        840.85        31.33 o                         
   4   3   5       4890.14       4864.78       126.75 o                         
   5   3   5       1057.34       1077.96        49.56 o                         
   6   3   5       6247.61       6112.71       152.72 o                         
   7   3   5         20.64         34.74        16.49 o                         
   8   3   5         74.61         36.45        16.46 o                         
   9   3   5       1423.65       1359.88        69.61 o                         
  -9   4   5        588.31        577.28        46.42 o                         
  -8   4   5       3177.36       3147.62       110.41 o                         
  -7   4   5       1340.46       1308.18        50.48 o                         
  -6   4   5         73.94         74.38        17.28 o                         
  -5   4   5        265.39        336.61        23.84 o                         
  -4   4   5       2581.53       2739.17        76.15 o                         
  -3   4   5       4044.08       4412.82       109.46 o                         
  -2   4   5       9409.10      10049.33       263.82 o                         
  -1   4   5       1220.79       1462.25        48.73 o                         
   0   4   5       1016.17        997.80        45.31 o                         
   1   4   5      19040.61      18509.09       440.88 o                         
   2   4   5       2242.00       2099.53        70.74 o                         
   3   4   5        716.12        656.97        25.42 o                         
   4   4   5       1909.52       1893.46        58.83 o                         
   5   4   5        151.01        179.47        19.73 o                         
   6   4   5       2810.19       2869.77        82.32 o                         
   7   4   5       3240.03       3346.43       108.37 o                         
   8   4   5        595.90        657.66        53.71 o                         
   9   4   5       1164.95       1117.64        61.17 o                         
  -8   5   5        226.17        291.18        40.74 o                         
  -7   5   5       3914.91       3776.95        98.71 o                         
  -6   5   5        600.51        686.32        38.81 o                         
  -5   5   5        166.09        230.60        23.54 o                         
  -4   5   5        298.43        356.70        23.65 o                         
  -3   5   5         29.36         61.21        19.74 o                         
  -2   5   5      15556.71      16018.67       414.56 o                         
  -1   5   5         81.87         85.37        15.43 o                         
   0   5   5         16.92          1.95        10.39 o                         
   1   5   5       1100.00       1045.70        37.87 o                         
   2   5   5       5984.48       6022.39       175.50 o                         
   3   5   5       5377.62       5540.78       179.70 o                         
   4   5   5       3875.26       3811.80       102.37 o                         
   5   5   5        510.76        518.14        29.26 o                         
   6   5   5       3070.61       3005.11        89.67 o                         
   7   5   5       6189.47       6163.42       209.84 o                         
   8   5   5         77.54        100.87        24.25 o                         
   9   5   5         25.04         58.22        30.65 o                         
  -7   6   5        642.14        606.06        48.16 o                         
  -6   6   5        245.48        229.79        26.66 o                         
  -5   6   5       6347.51       6372.52       161.44 o                         
  -4   6   5       1335.00       1379.44        45.44 o                         
  -3   6   5        216.29        273.10        38.43 o                         
  -2   6   5       5476.43       5616.62       159.94 o                         
  -1   6   5       9308.83       9288.15       267.98 o                         
   0   6   5       1287.12       1327.98        66.63 o                         
   1   6   5          4.87         30.97        12.76 o                         
   2   6   5        993.12       1080.61        58.55 o                         
   3   6   5        633.34        684.46        37.26 o                         
   4   6   5       6868.29       6632.50       169.28 o                         
   5   6   5         53.29         79.51        15.91 o                         
   6   6   5        294.54        395.17        32.08 o                         
   7   6   5       1288.39       1320.33        57.02 o                         
   8   6   5        172.77        233.03        36.12 o                         
  -7   7   5        116.61        120.24        32.14 o                         
  -6   7   5        389.96        424.07        33.58 o                         
  -5   7   5       5015.96       4647.55       129.60 o                         
  -4   7   5       2312.44       2250.49        78.22 o                         
  -3   7   5        293.03        342.79        38.73 o                         
  -2   7   5         65.84         62.91        27.25 o                         
  -1   7   5       2560.14       2579.53       101.52 o                         
   0   7   5       2068.48       2199.58       101.75 o                         
   1   7   5       5008.35       5005.87       141.40 o                         
   2   7   5         13.62         12.46        14.48 o                         
   3   7   5       1453.56       1365.39        58.85 o                         
   4   7   5       8053.33       8462.29       250.91 o                         
   5   7   5        735.99        722.91        39.57 o                         
   6   7   5        927.33        916.36        43.39 o                         
   7   7   5       1533.80       1526.94        76.04 o                         
   8   7   5        245.32        250.11        38.28 o                         
  -6   8   5         46.88        117.59        52.31 o                         
  -5   8   5        848.81        759.66        53.96 o                         
  -4   8   5       3150.43       3060.29       104.98 o                         
  -3   8   5        160.69        189.91        29.99 o                         
  -2   8   5        471.70        553.24        43.65 o                         
  -1   8   5        707.71        683.80        49.88 o                         
   0   8   5         18.16         41.65        23.83 o                         
   1   8   5       7389.49       7422.55       247.19 o                         
   2   8   5        297.09        321.57        33.45 o                         
   3   8   5         40.72         93.38        20.78 o                         
   4   8   5        528.95        626.64        63.85 o                         
   5   8   5       1196.40       1250.33        68.66 o                         
   6   8   5        436.22        512.53        34.45 o                         
   7   8   5        551.88        680.57        53.87 o                         
  -5   9   5        290.53        181.70        54.02 o                         
  -4   9   5       1741.09       1557.49        86.73 o                         
  -3   9   5         50.95         90.86        30.68 o                         
  -2   9   5       2775.48       2629.73       114.07 o                         
  -1   9   5        281.52        307.55        41.79 o                         
   0   9   5         74.00         72.69        29.38 o                         
   1   9   5       2769.77       2729.98       119.99 o                         
   2   9   5       3432.87       3361.59       110.84 o                         
   3   9   5        693.03        720.01        48.97 o                         
   4   9   5         92.12         55.59        24.26 o                         
   5   9   5        986.45        961.71        57.98 o                         
   6   9   5        173.76        226.68        47.59 o                         
  -3  10   5        183.85        183.87        37.74 o                         
  -2  10   5       2433.69       2473.47       152.89 o                         
  -1  10   5       1395.09       1377.13        83.44 o                         
   0  10   5         18.08         20.33        30.73 o                         
   1  10   5        414.42        373.38        49.89 o                         
   2  10   5       1394.48       1407.96        82.32 o                         
   3  10   5        434.56        435.13        47.45 o                         
   4  10   5       1046.35       1097.49        72.89 o                         
  -1 -10   6          0.25         -3.17        64.45 o                         
  -4  -9   6          6.24          1.09        31.58 o                         
  -3  -9   6       2334.73       2402.35       124.05 o                         
  -2  -9   6        412.96        442.13        45.64 o                         
  -1  -9   6        740.65        854.01        66.93 o                         
   0  -9   6         17.96         31.66        35.94 o                         
   1  -9   6        364.49        439.13        45.85 o                         
   2  -9   6       4955.25       4640.35       161.87 o                         
   3  -9   6        438.65        418.41        67.48 o                         
  -6  -8   6       2598.78       2168.64       346.55 o                         
  -5  -8   6        113.96        184.96        55.36 o                         
  -4  -8   6         83.15        122.36        40.17 o                         
  -3  -8   6        168.61        301.43        43.88 o                         
  -2  -8   6         55.86         70.98        29.58 o                         
  -1  -8   6       5046.63       4882.36       160.22 o                         
   0  -8   6        486.10        557.63        42.34 o                         
   1  -8   6        363.08        460.57        43.06 o                         
   2  -8   6       1466.31       1296.50        73.26 o                         
   3  -8   6       1307.60       1366.84        76.08 o                         
   4  -8   6       1119.80       1116.74        66.78 o                         
   5  -8   6         16.91        -15.77        29.93 o                         
  -7  -7   6         28.03         96.08        45.22 o                         
  -6  -7   6       1816.91       1690.58        89.29 o                         
  -5  -7   6          0.29         45.70        28.03 o                         
  -4  -7   6       1899.71       1678.04       129.89 o                         
  -3  -7   6        435.93        431.87        73.32 o                         
  -2  -7   6         35.36         65.92        23.70 o                         
  -1  -7   6       4683.06       4745.86       153.21 o                         
   0  -7   6       1927.10       2001.39        91.97 o                         
   1  -7   6         34.82         65.58        19.39 o                         
   2  -7   6        249.70        289.61        37.85 o                         
   3  -7   6        932.71       1039.37        71.66 o                         
   4  -7   6        374.27        401.56        41.48 o                         
   5  -7   6       4091.16       3935.34       166.18 o                         
   6  -7   6         59.49         80.75        34.47 o                         
  -8  -6   6          1.10         63.31        39.71 o                         
  -7  -6   6        765.57        816.06        59.47 o                         
  -6  -6   6         11.85         33.92        20.33 o                         
  -5  -6   6        714.81        824.32        67.54 o                         
  -4  -6   6       8082.67       7588.10       251.96 o                         
  -3  -6   6       3881.08       3762.03       137.77 o                         
  -2  -6   6         56.14         78.69        20.89 o                         
  -1  -6   6          5.92         46.34        18.55 o                         
   0  -6   6       8872.67       8663.04       245.33 o                         
   1  -6   6         29.23         53.99        18.17 o                         
   2  -6   6       1855.34       1778.70        75.37 o                         
   3  -6   6         56.10        134.67        23.94 o                         
   4  -6   6        810.12        857.07        56.46 o                         
   5  -6   6       3752.73       3656.72       188.47 o                         
   6  -6   6        606.52        649.03        52.78 o                         
   7  -6   6         11.90         46.14        31.87 o                         
  -8  -5   6        689.10        758.07        58.93 o                         
  -7  -5   6       1784.85       1813.92        82.08 o                         
  -6  -5   6        272.61        364.11        41.96 o                         
  -5  -5   6          9.54         19.83        16.30 o                         
  -4  -5   6       1980.80       1949.68        63.24 o                         
  -3  -5   6       7149.28       6610.50       199.74 o                         
  -2  -5   6        657.39        634.78        42.92 o                         
  -1  -5   6          0.86         12.10        12.32 o                         
   0  -5   6       2801.21       2558.51        78.18 o                         
   1  -5   6        232.04        265.36        26.78 o                         
   2  -5   6      14683.09      14705.33       387.52 o                         
   3  -5   6        823.05        818.95        39.21 o                         
   4  -5   6         60.91         66.85        17.05 o                         
   5  -5   6       3227.19       2981.49       125.81 o                         
   6  -5   6       3368.47       3063.38       100.95 o                         
   7  -5   6       1127.55       1111.31        78.92 o                         
  -9  -4   6        444.41        483.03        78.20 o                         
  -8  -4   6        388.46        431.06        48.87 o                         
  -7  -4   6       2319.14       2251.18        85.75 o                         
  -6  -4   6       5451.58       5273.06       168.01 o                         
  -5  -4   6        420.25        496.84        33.01 o                         
  -4  -4   6        207.14        225.52        22.58 o                         
  -3  -4   6       9298.15       8482.27       212.20 o                         
  -2  -4   6          4.07         10.69        11.78 o                         
  -1  -4   6       6224.58       6046.25       170.36 o                         
   0  -4   6          7.33         24.77        14.06 o                         
   1  -4   6        161.78        165.89        21.51 o                         
   2  -4   6       9348.88       9750.65       262.77 o                         
   3  -4   6       4589.10       4565.57       122.16 o                         
   4  -4   6        219.86        229.73        20.71 o                         
   5  -4   6        586.10        609.59        41.50 o                         
   6  -4   6        799.46        849.07        66.14 o                         
   7  -4   6        198.67        297.99        32.50 o                         
   8  -4   6       2725.95       2645.54       108.76 o                         
  -9  -3   6        812.75        916.06        90.28 o                         
  -8  -3   6          2.49         30.10        30.95 o                         
  -7  -3   6          1.47         34.09        22.93 o                         
  -6  -3   6       7395.44       7165.21       190.63 o                         
  -5  -3   6        134.49        204.85        21.96 o                         
  -4  -3   6       1437.51       1386.17        48.89 o                         
  -3  -3   6          2.56          7.05        11.94 o                         
  -2  -3   6         14.52          9.55        11.78 o                         
  -1  -3   6      13894.43      13141.96       283.54 o                         
   0  -3   6       6189.54       6171.96       156.49 o                         
   1  -3   6          8.99        -14.00        14.09 o                         
   2  -3   6       4281.79       4060.13       110.85 o                         
   3  -3   6      10971.49      10593.35       249.80 o                         
   4  -3   6        151.23        187.49        22.23 o                         
   5  -3   6        900.33        882.15        42.26 o                         
   6  -3   6         98.32         59.29        20.11 o                         
   7  -3   6         69.80         89.33        25.41 o                         
   8  -3   6       3982.74       4090.63       144.41 o                         
   9  -3   6        453.35        528.73        56.01 o                         
  -9  -2   6       3769.30       3740.22       152.34 o                         
  -8  -2   6        554.31        639.69        46.43 o                         
  -7  -2   6        275.75        275.70        33.05 o                         
  -6  -2   6       2859.17       2887.81        84.55 o                         
  -5  -2   6       2434.57       2466.99        72.31 o                         
  -4  -2   6       3683.12       3369.58        89.26 o                         
  -3  -2   6       2793.66       2734.93        87.30 o                         
  -2  -2   6         34.92         39.61        13.49 o                         
  -1  -2   6       1311.16       1104.78        34.98 o                         
   0  -2   6       8928.50       8237.99       190.67 o                         
   1  -2   6        435.25        570.55        27.27 o                         
   2  -2   6         85.53         81.29        16.32 o                         
   3  -2   6       2445.76       2514.97        70.87 o                         
   4  -2   6         26.00         45.96        15.70 o                         
   5  -2   6      13319.58      13045.77       306.22 o                         
   6  -2   6         11.55         10.04        12.14 o                         
   7  -2   6        623.86        693.67        41.10 o                         
   8  -2   6       2453.09       2417.87        94.94 o                         
   9  -2   6       2429.47       2479.85        94.15 o                         
  -9  -1   6       3041.51       2956.31       129.48 o                         
  -8  -1   6        413.59        506.36        53.28 o                         
  -7  -1   6       1065.60       1005.05        48.76 o                         
  -6  -1   6        129.54        153.70        21.01 o                         
  -5  -1   6       2190.18       2173.31        65.52 o                         
  -4  -1   6       9108.76       9614.95       225.46 o                         
  -3  -1   6      13526.88      13750.07       342.51 o                         
  -2  -1   6        239.00        230.47        17.43 o                         
  -1  -1   6       1274.94       1222.03        37.70 o                         
   0  -1   6      31938.31      32617.49       724.14 o                         
   1  -1   6       1646.34       1697.95        54.82 o                         
   2  -1   6       9594.68       9313.56       227.94 o                         
   3  -1   6          0.67         -3.05        12.12 o                         
   4  -1   6          2.10         24.16        12.03 o                         
   5  -1   6       6513.67       6253.81       135.14 o                         
   6  -1   6       6401.78       6294.00       144.32 o                         
   7  -1   6        421.25        493.38        34.51 o                         
   8  -1   6       1043.84        971.34        48.20 o                         
   9  -1   6        853.54        792.02        50.40 o                         
  -9   0   6        157.55        165.15        31.61 o                         
  -8   0   6       2072.56       2209.72        81.50 o                         
  -7   0   6       1777.22       1846.45        63.77 o                         
  -6   0   6       1962.27       2075.88        66.12 o                         
  -5   0   6         53.56         68.36        14.37 o                         
  -4   0   6        140.84        181.71        15.00 o                         
  -3   0   6      28214.83      29290.16       621.02 o                         
  -2   0   6       1226.03       1327.57        33.89 o                         
  -1   0   6       3932.66       4014.83        90.56 o                         
   0   0   6        206.10        206.33        14.95 o                         
   1   0   6        333.08        326.49        21.71 o                         
   2   0   6      19798.51      19233.20       388.55 o                         
   3   0   6       2410.86       2214.61        55.79 o                         
   4   0   6        278.01        332.91        20.11 o                         
   5   0   6       3933.85       3689.59        94.62 o                         
   6   0   6       7166.48       6910.07       172.08 o                         
   7   0   6        234.92        263.45        31.27 o                         
   8   0   6        181.33        240.26        29.80 o                         
   9   0   6        156.59        179.01        29.71 o                         
  -9   1   6       1460.44       1554.86        85.34 o                         
  -8   1   6       1085.08        955.44        88.42 o                         
  -7   1   6        384.99        428.04        33.49 o                         
  -6   1   6      10320.03      10049.42       228.76 o                         
  -5   1   6       1013.11        967.29        36.03 o                         
  -4   1   6         56.55         78.06        12.84 o                         
  -3   1   6       3145.27       3057.06        72.39 o                         
  -2   1   6       7810.41       8271.37       163.88 o                         
  -1   1   6      15237.10      16027.54       358.86 o                         
   0   1   6        216.03        231.25        14.88 o                         
   1   1   6         81.66         90.07        11.33 o                         
   2   1   6       5175.33       4717.66        96.67 o                         
   3   1   6      18072.10      17617.56       359.78 o                         
   4   1   6        143.53        174.55        15.03 o                         
   5   1   6        262.25        276.40        19.33 o                         
   6   1   6       2145.83       2086.05        65.41 o                         
   7   1   6        321.76        361.87        28.28 o                         
   8   1   6       6186.13       6068.24       197.09 o                         
   9   1   6         15.43         61.20        25.94 o                         
  -9   2   6        797.49        776.18        60.90 o                         
  -8   2   6        558.16        645.86        46.10 o                         
  -7   2   6         58.41        119.31        20.57 o                         
  -6   2   6       9340.11       9269.49       212.04 o                         
  -5   2   6       1145.99       1176.80        41.75 o                         
  -4   2   6       4950.39       5207.61       121.41 o                         
  -3   2   6       2696.78       3095.31        74.58 o                         
  -2   2   6       1924.73       1965.69        53.52 o                         
  -1   2   6       9362.58       9857.96       239.22 o                         
   0   2   6      16481.71      16276.70       414.07 o                         
   1   2   6         88.97        111.12        14.98 o                         
   2   2   6        951.23        822.76        28.14 o                         
   3   2   6      15115.21      15238.48       326.54 o                         
   4   2   6        544.22        487.75        22.23 o                         
   5   2   6       3735.07       3601.01       101.90 o                         
   6   2   6        698.33        671.56        30.34 o                         
   7   2   6         38.41         39.11        12.27 o                         
   8   2   6       3535.42       3616.61       102.75 o                         
   9   2   6       2492.20       2357.20        97.14 o                         
  -9   3   6       3659.97       3721.02       127.63 o                         
  -8   3   6        748.45        677.03        39.26 o                         
  -7   3   6        119.40        109.72        20.69 o                         
  -6   3   6        132.80        162.28        19.56 o                         
  -5   3   6       4044.54       3971.98        98.78 o                         
  -4   3   6       1951.93       2080.58        56.59 o                         
  -3   3   6       2659.45       2792.05        68.71 o                         
  -2   3   6         52.47         52.71        12.99 o                         
  -1   3   6       2084.91       2360.26        77.87 o                         
   0   3   6      30278.64      31249.25       851.43 o                         
   1   3   6       2039.36       2035.99        74.46 o                         
   2   3   6         85.16         77.94        13.40 o                         
   3   3   6       1889.00       1771.17        55.23 o                         
   4   3   6       1022.58       1001.48        39.74 o                         
   5   3   6       6250.84       6253.84       161.98 o                         
   6   3   6       1372.93       1353.04        45.19 o                         
   7   3   6          1.48         -0.43        13.69 o                         
   8   3   6       1888.32       1870.61        65.01 o                         
   9   3   6       2704.19       2846.85       167.26 o                         
  -8   4   6       2519.74       2463.09        96.39 o                         
  -7   4   6        198.13        322.21        32.20 o                         
  -6   4   6        229.80        284.37        24.22 o                         
  -5   4   6        783.66        847.43        36.69 o                         
  -4   4   6         96.03        104.20        14.32 o                         
  -3   4   6      12365.52      12959.46       339.80 o                         
  -2   4   6        646.66        714.39        32.85 o                         
  -1   4   6        683.84        751.00        29.80 o                         
   0   4   6       3456.80       3156.97       108.71 o                         
   1   4   6       3998.45       3897.59       115.88 o                         
   2   4   6       9274.75       9174.38       239.89 o                         
   3   4   6        363.77        368.34        26.34 o                         
   4   4   6        457.91        515.25        27.91 o                         
   5   4   6       5502.38       5454.00       143.96 o                         
   6   4   6       6421.81       6315.95       158.74 o                         
   7   4   6         35.54         84.09        19.67 o                         
   8   4   6        313.61        361.17        32.51 o                         
   9   4   6        972.22       1109.22        65.43 o                         
  -8   5   6       2207.77       2105.10        77.86 o                         
  -7   5   6        149.33        205.00        27.93 o                         
  -6   5   6       3291.21       3475.66       110.72 o                         
  -5   5   6        919.62        942.85        39.83 o                         
  -4   5   6          0.04         -8.05        14.41 o                         
  -3   5   6       9727.72       9880.08       267.14 o                         
  -2   5   6       4615.82       4626.52       156.69 o                         
  -1   5   6       1584.49       1709.22        57.46 o                         
   0   5   6       1669.05       1840.88        58.03 o                         
   1   5   6       2053.18       2000.41        65.35 o                         
   2   5   6       3718.76       3799.43       128.21 o                         
   3   5   6       4169.31       3877.97       121.51 o                         
   4   5   6        101.62        171.79        17.16 o                         
   5   5   6         20.20         35.20        14.85 o                         
   6   5   6       5617.30       5753.72       177.51 o                         
   7   5   6        163.23        206.88        24.31 o                         
   8   5   6       1183.67       1182.95        60.56 o                         
   9   5   6        568.02        554.00        50.34 o                         
  -7   6   6        127.56        132.04        25.57 o                         
  -6   6   6       8694.68       8502.74       200.63 o                         
  -5   6   6        519.11        606.56        45.96 o                         
  -4   6   6       1079.26       1040.28        48.37 o                         
  -3   6   6        673.88        698.45        40.22 o                         
  -2   6   6       7740.04       7802.62       228.84 o                         
  -1   6   6       2899.16       3134.86       113.21 o                         
   0   6   6       2456.21       2501.39        84.81 o                         
   1   6   6         59.93         64.73        14.98 o                         
   2   6   6       1295.31       1372.62        53.15 o                         
   3   6   6      13701.39      13776.48       387.51 o                         
   4   6   6         83.13        129.23        27.67 o                         
   5   6   6         10.32         12.06        13.04 o                         
   6   6   6       2253.04       2186.26        75.25 o                         
   7   6   6        951.48       1031.25        51.26 o                         
   8   6   6       2013.82       2099.78        93.94 o                         
  -7   7   6          2.63         44.60        34.81 o                         
  -6   7   6       1409.01       1417.58        73.87 o                         
  -5   7   6       1958.12       1822.45        73.61 o                         
  -4   7   6        208.06        206.09        32.50 o                         
  -3   7   6        156.14        197.62        37.28 o                         
  -2   7   6       1139.35       1139.85        55.19 o                         
  -1   7   6        291.98        367.40        33.75 o                         
   0   7   6       7554.88       7958.57       258.78 o                         
   1   7   6         80.25        103.30        19.16 o                         
   2   7   6        173.27        238.84        25.86 o                         
   3   7   6       3133.48       3125.29       125.65 o                         
   4   7   6       1603.19       1507.68        63.76 o                         
   5   7   6       1772.50       1899.30        75.56 o                         
   6   7   6          1.08         34.16        17.62 o                         
   7   7   6          3.84         62.80        24.96 o                         
   8   7   6       1082.69       1135.08        66.25 o                         
  -6   8   6          0.15          4.73        41.40 o                         
  -5   8   6       3092.68       2931.09       102.52 o                         
  -4   8   6        554.15        665.88        51.18 o                         
  -3   8   6       1132.23       1073.33        59.50 o                         
  -2   8   6        238.55        162.07        29.35 o                         
  -1   8   6         84.14        151.63        31.01 o                         
   0   8   6       5961.37       6101.34       212.07 o                         
   1   8   6       2914.18       3085.57       176.60 o                         
   2   8   6        685.09        722.14        40.29 o                         
   3   8   6       1023.98       1147.16        53.70 o                         
   4   8   6       1485.37       1402.64        63.96 o                         
   5   8   6       1327.28       1299.35        75.97 o                         
   6   8   6       2079.00       2090.42        88.60 o                         
   7   8   6        235.79        225.32        44.99 o                         
  -4   9   6        543.33        635.47        81.50 o                         
  -3   9   6       5949.05       5624.05       184.66 o                         
  -2   9   6        447.21        462.44        48.74 o                         
  -1   9   6         70.79        148.81        44.15 o                         
   0   9   6        995.91       1070.61        85.92 o                         
   1   9   6       1973.09       2165.89        96.34 o                         
   2   9   6        573.14        653.52        49.19 o                         
   3   9   6        507.04        536.31        41.11 o                         
   4   9   6         99.34         82.96        25.95 o                         
   5   9   6        723.32        715.38        57.91 o                         
   6   9   6       2651.93       2656.02       129.34 o                         
  -3  10   6        658.82        483.31        67.33 o                         
  -2  10   6       2690.85       2528.16       162.59 o                         
  -1  10   6        246.33        396.12        73.20 o                         
   0  10   6          7.53         -0.46        29.21 o                         
   1  10   6       1062.80        949.86        67.48 o                         
   2  10   6         85.19        107.79        32.26 o                         
   3  10   6       2663.91       2806.12       195.33 o                         
   4  10   6          0.09         -6.36        22.51 o                         
  -4  -9   7        549.23        519.38        67.32 o                         
  -3  -9   7         65.97         31.35        50.63 o                         
  -2  -9   7       2593.39       2589.80       128.37 o                         
  -1  -9   7        296.00        420.57        46.22 o                         
   0  -9   7        180.07        316.82        34.35 o                         
   1  -9   7       1338.90       1344.62        75.99 o                         
   2  -9   7       1632.43       1770.23       119.29 o                         
   3  -9   7        169.75        305.35        92.98 o                         
  -6  -8   7          5.61         13.21        56.02 o                         
  -5  -8   7        566.63        651.23        72.54 o                         
  -4  -8   7         26.24         68.15        34.97 o                         
  -3  -8   7          8.55        -21.98        22.65 o                         
  -2  -8   7       4335.39       4298.81       128.20 o                         
  -1  -8   7        921.57       1005.54        53.69 o                         
   0  -8   7          4.25        -10.16        20.54 o                         
   1  -8   7        583.99        616.02        39.86 o                         
   2  -8   7       1179.83       1196.93        52.10 o                         
   3  -8   7        880.17        878.05        58.19 o                         
   4  -8   7       1724.12       1612.54        97.94 o                         
  -7  -7   7        161.33        252.16        60.85 o                         
  -6  -7   7         96.40         94.34        52.19 o                         
  -5  -7   7       3161.97       3182.16       122.15 o                         
  -4  -7   7       1219.39       1387.93       178.63 o                         
  -3  -7   7          0.24         19.03        27.79 o                         
  -2  -7   7       1564.58       1616.25        78.75 o                         
  -1  -7   7       6146.70       6063.80       207.99 o                         
   0  -7   7        519.30        638.54        41.62 o                         
   1  -7   7        198.29        244.54        37.56 o                         
   2  -7   7         12.08         30.64        30.40 o                         
   3  -7   7        190.95        249.26        30.04 o                         
   4  -7   7       2968.12       3016.29       103.57 o                         
   5  -7   7        301.94        251.92        40.83 o                         
   6  -7   7        129.42        127.45        30.60 o                         
  -8  -6   7       1579.71       1487.01       101.15 o                         
  -7  -6   7        136.11        180.01        42.34 o                         
  -6  -6   7         98.72         94.24        23.93 o                         
  -5  -6   7       3695.99       4011.98       181.60 o                         
  -4  -6   7       3403.58       3257.84       153.48 o                         
  -3  -6   7         47.92         71.81        21.89 o                         
  -2  -6   7         58.07         68.33        23.45 o                         
  -1  -6   7       4339.70       3925.12       147.19 o                         
   0  -6   7       1230.44       1159.37        79.45 o                         
   1  -6   7       8295.37       8168.51       241.15 o                         
   2  -6   7          2.09         -6.59        17.34 o                         
   3  -6   7          1.55         -4.46        16.69 o                         
   4  -6   7       5559.73       5319.71       150.00 o                         
   5  -6   7       3754.30       3669.30       126.78 o                         
   6  -6   7        732.68        762.76        66.16 o                         
   7  -6   7         88.37        213.43        84.53 o                         
  -8  -5   7       1242.79       1416.82        99.00 o                         
  -7  -5   7       2510.66       2377.17        89.24 o                         
  -6  -5   7          1.90         33.36        21.52 o                         
  -5  -5   7         61.40         65.49        18.20 o                         
  -4  -5   7       6358.14       6016.82       186.06 o                         
  -3  -5   7        161.99        248.95        26.51 o                         
  -2  -5   7         97.00        149.75        21.83 o                         
  -1  -5   7        547.64        608.58        31.45 o                         
   0  -5   7         12.24         22.84        15.81 o                         
   1  -5   7       8843.96       8439.21       325.88 o                         
   2  -5   7       1038.17        975.75        59.67 o                         
   3  -5   7         51.08         69.62        16.76 o                         
   4  -5   7       3162.07       3012.12        88.22 o                         
   5  -5   7       1449.12       1434.31        64.70 o                         
   6  -5   7        935.35       1015.01        63.50 o                         
   7  -5   7        775.65        787.56        80.22 o                         
  -9  -4   7        199.70        116.03        55.66 o                         
  -8  -4   7        705.27        689.02        59.02 o                         
  -7  -4   7       4033.51       4029.62       219.54 o                         
  -6  -4   7          1.67         16.41        21.90 o                         
  -5  -4   7         31.27         14.78        15.66 o                         
  -4  -4   7       1464.51       1427.26        50.48 o                         
  -3  -4   7        570.79        673.95        32.58 o                         
  -2  -4   7      10862.25       9900.60       255.31 o                         
  -1  -4   7       1169.19       1147.60        44.41 o                         
   0  -4   7        365.61        404.46        28.64 o                         
   1  -4   7       5064.71       5051.47       189.38 o                         
   2  -4   7      11066.82      11318.68       312.84 o                         
   3  -4   7        765.08        763.10        37.16 o                         
   4  -4   7          0.39         32.02        15.04 o                         
   5  -4   7        135.89        134.06        24.22 o                         
   6  -4   7        257.80        312.18        39.18 o                         
   7  -4   7       4850.47       4917.23       157.26 o                         
   8  -4   7        116.38        101.62        29.47 o                         
  -9  -3   7        117.46        216.33        47.31 o                         
  -8  -3   7         23.67         21.64        23.36 o                         
  -7  -3   7       3867.34       3587.79       236.96 o                         
  -6  -3   7        372.80        435.95        39.12 o                         
  -5  -3   7       1981.43       1876.48        61.30 o                         
  -4  -3   7        931.15        975.91        41.73 o                         
  -3  -3   7        778.59        732.23        32.64 o                         
  -2  -3   7       7993.41       7445.86       203.45 o                         
  -1  -3   7      11984.46      11706.13       268.70 o                         
   0  -3   7        733.67        784.31        35.59 o                         
   1  -3   7        381.27        349.73        26.10 o                         
   2  -3   7       2837.78       2846.81        89.89 o                         
   3  -3   7        338.57        410.50        27.22 o                         
   4  -3   7       6397.10       6246.63       155.14 o                         
   5  -3   7        517.96        560.44        39.66 o                         
   6  -3   7       1433.45       1421.44        75.97 o                         
   7  -3   7       3095.62       3109.29        97.56 o                         
   8  -3   7       1825.09       1767.90        82.37 o                         
  -9  -2   7        171.23        213.82        48.95 o                         
  -8  -2   7        319.14        377.89        49.33 o                         
  -7  -2   7          6.77         40.25        19.87 o                         
  -6  -2   7       1554.77       1495.44        58.24 o                         
  -5  -2   7       7603.13       7831.93       190.93 o                         
  -4  -2   7       4349.61       4179.69       116.04 o                         
  -3  -2   7          0.06         -5.00        11.47 o                         
  -2  -2   7       1251.04       1181.31        40.89 o                         
  -1  -2   7      30603.91      30232.81       637.69 o                         
   0  -2   7       1157.75       1262.05        49.57 o                         
   1  -2   7       2749.99       2926.01       107.48 o                         
   2  -2   7          1.84          4.53        12.17 o                         
   3  -2   7        425.35        540.92        28.81 o                         
   4  -2   7       7582.44       7583.05       184.51 o                         
   5  -2   7       7105.70       6945.55       183.93 o                         
   6  -2   7        502.30        529.79        33.56 o                         
   7  -2   7       2655.07       2563.64        91.19 o                         
   8  -2   7       1645.43       1733.64        96.33 o                         
   9  -2   7        379.97        477.36        57.78 o                         
  -9  -1   7       1230.45       1317.59        94.16 o                         
  -8  -1   7        939.16        942.81        55.48 o                         
  -7  -1   7       1184.44       1191.50        54.04 o                         
  -6  -1   7        200.29        241.25        25.76 o                         
  -5  -1   7       1620.16       1572.33        53.59 o                         
  -4  -1   7      11767.24      11939.87       276.96 o                         
  -3  -1   7         11.10         24.06        14.48 o                         
  -2  -1   7         69.51         92.26        14.65 o                         
  -1  -1   7       4160.11       3876.33        95.65 o                         
   0  -1   7       1543.07       1455.42        43.43 o                         
   1  -1   7      17911.13      17425.27       444.13 o                         
   2  -1   7         70.77         54.80        12.64 o                         
   3  -1   7        505.39        527.73        23.20 o                         
   4  -1   7       8401.82       8150.86       195.76 o                         
   5  -1   7       6337.78       6219.43       134.48 o                         
   6  -1   7        451.56        554.26        31.77 o                         
   7  -1   7        213.24        222.58        32.80 o                         
   8  -1   7        547.56        699.62        44.57 o                         
   9  -1   7        347.70        323.12        44.67 o                         
  -9   0   7       1947.02       1810.31        85.71 o                         
  -8   0   7       1641.83       1583.66        67.67 o                         
  -7   0   7       4623.85       4535.78       131.28 o                         
  -6   0   7        184.38        261.06        25.82 o                         
  -5   0   7          3.52         -8.23        12.20 o                         
  -4   0   7      11040.88      11128.80       244.14 o                         
  -3   0   7       1446.88       1510.81        46.04 o                         
  -2   0   7       2958.92       3030.45        81.66 o                         
  -1   0   7         52.89         71.16        12.51 o                         
   0   0   7       1426.04       1442.65        41.10 o                         
   1   0   7      15271.69      15209.00       361.49 o                         
   2   0   7      18025.38      17349.22       370.04 o                         
   3   0   7        248.77        261.74        16.53 o                         
   4   0   7       2005.90       1886.51        54.24 o                         
   5   0   7       4494.23       4666.70       114.90 o                         
   6   0   7          3.60          6.48        13.13 o                         
   7   0   7       4616.45       4381.34       127.31 o                         
   8   0   7        176.20        188.22        28.12 o                         
   9   0   7         76.54         78.94        30.79 o                         
  -9   1   7          6.48         17.39        26.71 o                         
  -8   1   7        156.83        168.39        29.69 o                         
  -7   1   7       8249.61       8364.47       207.61 o                         
  -6   1   7        523.15        566.65        33.94 o                         
  -5   1   7        670.98        708.89        29.40 o                         
  -4   1   7       1813.03       1930.86        51.90 o                         
  -3   1   7       1376.52       1323.77        34.84 o                         
  -2   1   7       9103.57       9425.01       186.55 o                         
  -1   1   7       8652.69       8710.16       199.72 o                         
   0   1   7        315.21        328.35        23.52 o                         
   1   1   7       3715.04       3456.14        96.05 o                         
   2   1   7      30945.74      29998.44       602.54 o                         
   3   1   7         66.21         95.79        11.97 o                         
   4   1   7        891.59        842.27        30.87 o                         
   5   1   7        935.35        854.05        30.74 o                         
   6   1   7          3.21          8.14        14.18 o                         
   7   1   7       4432.81       4336.91       125.43 o                         
   8   1   7        987.95       1104.16        55.17 o                         
   9   1   7         66.36         51.40        24.00 o                         
  -9   2   7        282.95        311.86        39.70 o                         
  -8   2   7          1.66        -10.87        19.28 o                         
  -7   2   7       1717.54       1741.81        60.56 o                         
  -6   2   7       2935.04       2733.26        76.02 o                         
  -5   2   7        695.86        721.48        32.62 o                         
  -4   2   7       2432.97       2502.79        65.10 o                         
  -3   2   7       1501.54       1582.56        41.03 o                         
  -2   2   7       7897.35       8756.73       201.67 o                         
  -1   2   7      13224.59      13401.07       344.41 o                         
   0   2   7        348.88        418.01        24.43 o                         
   1   2   7       2048.62       2078.41        75.75 o                         
   2   2   7       1290.42       1125.53        35.83 o                         
   3   2   7       1843.89       1863.57        49.34 o                         
   4   2   7       9462.44       9461.59       200.03 o                         
   5   2   7        182.58        227.97        20.97 o                         
   6   2   7        113.54        166.38        20.44 o                         
   7   2   7       2795.26       2843.50        78.82 o                         
   8   2   7       4046.99       3844.89       117.10 o                         
   9   2   7        256.78        354.16        41.14 o                         
  -9   3   7        521.19        593.28        48.88 o                         
  -8   3   7        345.35        371.21        33.34 o                         
  -7   3   7        224.87        279.14        28.84 o                         
  -6   3   7       2647.88       2628.31        73.76 o                         
  -5   3   7       2058.37       2125.22        64.41 o                         
  -4   3   7       8382.74       8806.67       206.85 o                         
  -3   3   7       2256.83       2546.38        73.49 o                         
  -2   3   7         15.38         38.13        10.60 o                         
  -1   3   7      12155.22      12019.61       336.54 o                         
   0   3   7       4041.56       4366.80       142.83 o                         
   1   3   7       1409.99       1284.47        49.07 o                         
   2   3   7       1666.98       1621.86        56.49 o                         
   3   3   7        471.47        436.25        24.45 o                         
   4   3   7       7527.74       7349.21       165.65 o                         
   5   3   7       6790.15       6830.95       158.13 o                         
   6   3   7        695.07        725.01        33.45 o                         
   7   3   7       1509.80       1530.67        59.26 o                         
   8   3   7       2355.02       2338.72        71.32 o                         
   9   3   7         12.52         26.95        18.06 o                         
  -8   4   7        400.15        476.35        37.52 o                         
  -7   4   7       1035.19       1016.99        44.78 o                         
  -6   4   7        182.06        149.83        20.77 o                         
  -5   4   7          8.46         27.62        11.43 o                         
  -4   4   7      12666.45      12600.40       311.28 o                         
  -3   4   7        395.80        444.92        24.41 o                         
  -2   4   7        931.07        888.51        33.11 o                         
  -1   4   7       1929.58       2107.57        68.08 o                         
   0   4   7       5594.07       5760.19       170.49 o                         
   1   4   7       9158.26       9137.17       285.85 o                         
   2   4   7       5273.23       5099.45       166.78 o                         
   3   4   7        164.87        247.69        23.28 o                         
   4   4   7       1340.19       1261.89        43.09 o                         
   5   4   7      13403.99      12837.09       316.00 o                         
   6   4   7         21.24         53.91        14.40 o                         
   7   4   7        170.31        220.03        25.25 o                         
   8   4   7        918.13        897.27        43.46 o                         
   9   4   7          3.10          9.43        26.46 o                         
  -8   5   7          2.80         66.74        22.11 o                         
  -7   5   7       5430.49       5268.33       132.83 o                         
  -6   5   7        110.04        144.85        19.44 o                         
  -5   5   7         17.39         33.18        15.82 o                         
  -4   5   7       5018.02       5139.54       151.07 o                         
  -3   5   7       7672.78       7612.34       195.77 o                         
  -2   5   7       1927.09       2135.59        75.26 o                         
  -1   5   7        592.22        611.02        30.70 o                         
   0   5   7        940.16        956.07        49.80 o                         
   1   5   7        992.37        988.60        58.33 o                         
   2   5   7      14386.56      14560.74       377.16 o                         
   3   5   7        363.47        329.25        23.98 o                         
   4   5   7       1274.14       1198.81        53.17 o                         
   5   5   7       1499.18       1459.57        51.52 o                         
   6   5   7        305.35        364.55        31.18 o                         
   7   5   7       3776.59       3688.85       109.95 o                         
   8   5   7          1.32         21.07        19.70 o                         
   9   5   7         59.61         90.81        36.04 o                         
  -7   6   7       1768.86       1884.29        70.88 o                         
  -6   6   7       1051.11       1043.88        55.54 o                         
  -5   6   7        179.66        179.50        38.75 o                         
  -4   6   7        542.72        634.37        39.05 o                         
  -3   6   7       1427.93       1472.09        59.17 o                         
  -2   6   7       4549.32       4661.65       146.02 o                         
  -1   6   7       6556.64       6731.47       199.63 o                         
   0   6   7        179.48        223.82        24.07 o                         
   1   6   7        976.19       1009.76        44.38 o                         
   2   6   7      10591.28      10562.02       277.69 o                         
   3   6   7       1227.21       1346.41        86.68 o                         
   4   6   7       1217.55       1212.14        54.85 o                         
   5   6   7       1283.79       1301.93        65.58 o                         
   6   6   7        137.47        202.35        27.95 o                         
   7   6   7       1241.01       1261.28        56.97 o                         
   8   6   7       1330.94       1313.78        69.51 o                         
  -7   7   7         85.03        143.29        72.29 o                         
  -6   7   7       2951.91       2724.51       115.21 o                         
  -5   7   7         35.50          1.51        23.90 o                         
  -4   7   7        795.19        884.33        48.07 o                         
  -3   7   7          2.02         34.83        19.70 o                         
  -2   7   7         12.19         59.89        22.73 o                         
  -1   7   7       5519.76       5759.26       194.84 o                         
   0   7   7        341.86        404.27        36.26 o                         
   1   7   7         14.92         41.66        16.26 o                         
   2   7   7       1052.21       1142.25        55.39 o                         
   3   7   7       2584.15       2626.07        85.18 o                         
   4   7   7       2596.70       2757.38       103.94 o                         
   5   7   7       1604.57       1740.09        87.28 o                         
   6   7   7        151.29        193.80        32.62 o                         
   7   7   7        872.23        808.70        46.72 o                         
   8   7   7       3168.31       3112.63       123.80 o                         
  -6   8   7        644.26        768.05        93.70 o                         
  -5   8   7        114.05        114.53        32.10 o                         
  -4   8   7       5783.15       5582.52       167.46 o                         
  -3   8   7        146.60        126.34        31.80 o                         
  -2   8   7         17.41         40.92        23.05 o                         
  -1   8   7       3398.08       3607.35       138.96 o                         
   0   8   7       4041.02       4273.84       178.07 o                         
   1   8   7        422.57        579.34        48.82 o                         
   2   8   7          4.89          8.23        17.02 o                         
   3   8   7        374.01        407.13        35.41 o                         
   4   8   7        528.69        580.65        45.63 o                         
   5   8   7       3253.61       3436.31       131.13 o                         
   6   8   7         39.32         13.16        24.46 o                         
   7   8   7        177.01        238.64        82.65 o                         
  -4   9   7       1679.06       1436.90        78.98 o                         
  -3   9   7       1827.45       1673.63        80.20 o                         
  -2   9   7         28.09         30.83        27.39 o                         
  -1   9   7         90.34        106.06        32.20 o                         
   0   9   7       1963.62       2008.48        92.77 o                         
   1   9   7       1448.79       1386.98        74.97 o                         
   2   9   7       2133.35       2165.91        85.56 o                         
   3   9   7         34.59         70.22        31.11 o                         
   4   9   7        210.56        251.57        40.71 o                         
   5   9   7       3736.16       4032.99       277.23 o                         
   6   9   7        376.07        411.15        52.28 o                         
  -3  10   7       2883.06       2592.40       315.86 o                         
  -2  10   7        431.76        466.55        54.03 o                         
  -1  10   7        548.01        646.69        60.79 o                         
   0  10   7        287.92        315.21        44.06 o                         
   1  10   7          4.24         18.44        28.41 o                         
   2  10   7       4545.84       4485.31       240.48 o                         
   3  10   7         63.55         81.00        26.17 o                         
   4  10   7         15.97        -23.56        26.30 o                         
  -3  -9   8       2847.67       2964.54       144.49 o                         
  -2  -9   8        291.72        257.50        60.26 o                         
  -1  -9   8         26.78         36.02        27.65 o                         
   0  -9   8       1201.74       1250.05        65.74 o                         
   1  -9   8        727.17        872.83        94.22 o                         
   2  -9   8        788.99        964.62        79.36 o                         
  -5  -8   8         60.95         70.45        46.68 o                         
  -4  -8   8          7.87         45.93        33.10 o                         
  -3  -8   8       2065.78       2061.72       132.60 o                         
  -2  -8   8       2193.06       2230.24       125.02 o                         
  -1  -8   8        203.94        254.60        30.06 o                         
   0  -8   8          6.36         35.00        19.82 o                         
   1  -8   8        456.30        595.61        46.41 o                         
   2  -8   8        497.69        537.27        41.29 o                         
   3  -8   8       2673.28       2476.09       163.54 o                         
   4  -8   8         39.10         58.76        32.84 o                         
  -7  -7   8        121.41         84.53        84.53 o                         
  -6  -7   8       2743.34       2758.80       288.39 o                         
  -5  -7   8       1223.15       1304.96       100.04 o                         
  -4  -7   8         78.22         87.50        26.37 o                         
  -3  -7   8        204.52        168.82       109.27 o                         
  -2  -7   8       3994.00       3744.04       158.50 o                         
  -1  -7   8        396.29        577.85        44.66 o                         
   0  -7   8       1978.10       1929.89        81.68 o                         
   1  -7   8         62.39         93.11        32.45 o                         
   2  -7   8        123.72        148.32        36.99 o                         
   3  -7   8       6868.64       6342.74       185.68 o                         
   4  -7   8        919.25        822.17        57.04 o                         
   5  -7   8         96.41        148.35        33.24 o                         
  -7  -6   8        118.15        103.94        38.17 o                         
  -6  -6   8        551.15        602.90        44.98 o                         
  -5  -6   8       3920.76       3855.44       135.36 o                         
  -4  -6   8        412.79        605.19        70.02 o                         
  -3  -6   8          7.37          2.39        18.20 o                         
  -2  -6   8         30.19         35.12        21.26 o                         
  -1  -6   8         90.33        117.92        21.68 o                         
   0  -6   8       7899.14       7963.31       222.52 o                         
   1  -6   8        304.76        361.26        35.10 o                         
   2  -6   8       1257.89       1293.14        66.34 o                         
   3  -6   8       4701.60       4372.58       149.13 o                         
   4  -6   8        851.81        850.24        46.92 o                         
   5  -6   8       1913.99       1912.24        71.19 o                         
   6  -6   8         17.93         18.69        35.93 o                         
  -8  -5   8       1646.07       1596.66        92.38 o                         
  -7  -5   8        275.91        289.79        42.44 o                         
  -6  -5   8          7.42         15.02        17.77 o                         
  -5  -5   8       3370.43       3239.08       116.24 o                         
  -4  -5   8        109.69        169.31        22.51 o                         
  -3  -5   8       7128.21       6844.61       195.12 o                         
  -2  -5   8        197.67        244.24        27.93 o                         
  -1  -5   8         44.20         50.21        18.33 o                         
   0  -5   8       4455.08       4305.34       161.11 o                         
   1  -5   8       5503.76       5595.33       193.05 o                         
   2  -5   8        112.48        217.99        32.35 o                         
   3  -5   8        157.53        228.56        25.01 o                         
   4  -5   8        470.58        477.40        33.48 o                         
   5  -5   8        263.26        302.67        29.82 o                         
   6  -5   8       3193.34       3319.36       145.45 o                         
   7  -5   8         18.04         41.31        33.36 o                         
  -8  -4   8       2805.16       2653.11       110.87 o                         
  -7  -4   8          1.11        -13.96        19.08 o                         
  -6  -4   8       1286.89       1228.85        60.65 o                         
  -5  -4   8        122.17        162.83        22.68 o                         
  -4  -4   8        170.77        222.13        23.28 o                         
  -3  -4   8       8032.71       7221.92       228.75 o                         
  -2  -4   8       6020.60       5668.09       159.45 o                         
  -1  -4   8        172.81        214.74        26.80 o                         
   0  -4   8       1663.70       1555.88        75.36 o                         
   1  -4   8       8280.06       8198.55       221.06 o                         
   2  -4   8        269.56        314.90        31.90 o                         
   3  -4   8        661.44        678.51        36.66 o                         
   4  -4   8        196.90        224.06        20.61 o                         
   5  -4   8        453.50        544.12        45.93 o                         
   6  -4   8       4507.53       4335.13       146.94 o                         
   7  -4   8        444.52        546.89        53.71 o                         
   8  -4   8         49.98         21.07        27.21 o                         
  -9  -3   8        351.19        227.62        60.29 o                         
  -8  -3   8       1408.77       1357.86        81.44 o                         
  -7  -3   8       1006.00       1117.66       112.32 o                         
  -6  -3   8       2840.45       2819.56        97.80 o                         
  -5  -3   8        313.98        376.54        28.24 o                         
  -4  -3   8          0.47          3.55        12.85 o                         
  -3  -3   8       2000.43       2007.95        61.94 o                         
  -2  -3   8      10094.48       9672.50       249.52 o                         
  -1  -3   8       1222.34       1196.71        41.96 o                         
   0  -3   8        207.25        228.65        20.30 o                         
   1  -3   8       1523.61       1459.81        51.56 o                         
   2  -3   8          9.39         28.88        15.78 o                         
   3  -3   8      15851.58      15633.97       360.23 o                         
   4  -3   8       2496.33       2350.25        70.26 o                         
   5  -3   8        105.33        124.72        27.25 o                         
   6  -3   8       4348.04       4212.66       160.25 o                         
   7  -3   8       2585.98       2504.94        89.70 o                         
   8  -3   8        423.39        623.97        53.71 o                         
  -9  -2   8        452.30        605.09        69.78 o                         
  -8  -2   8        390.02        460.23        41.77 o                         
  -7  -2   8        913.86        936.01        52.70 o                         
  -6  -2   8       4283.97       4379.53       133.12 o                         
  -5  -2   8       6380.49       6257.79       156.87 o                         
  -4  -2   8        499.79        534.73        28.83 o                         
  -3  -2   8        563.66        619.58        28.16 o                         
  -2  -2   8       9927.97       9643.12       224.60 o                         
  -1  -2   8        382.58        391.62        24.40 o                         
   0  -2   8       6987.93       6866.32       170.91 o                         
   1  -2   8        702.15        865.88        36.22 o                         
   2  -2   8         18.20         20.37        12.39 o                         
   3  -2   8      13391.46      13254.38       326.56 o                         
   4  -2   8       3422.54       3340.23        92.05 o                         
   5  -2   8        588.10        549.30        33.30 o                         
   6  -2   8        117.15        124.46        22.46 o                         
   7  -2   8        983.96        991.82        56.08 o                         
   8  -2   8        483.64        616.56        75.44 o                         
   9  -2   8       2817.62       2800.85       132.59 o                         
  -9  -1   8       1369.35       1481.40        88.00 o                         
  -8  -1   8       1176.54       1217.66        59.15 o                         
  -7  -1   8         31.33         66.89        19.68 o                         
  -6  -1   8         49.29         97.28        19.22 o                         
  -5  -1   8      14342.61      14484.24       356.66 o                         
  -4  -1   8         16.32         31.86        14.95 o                         
  -3  -1   8       2169.80       2100.45        63.97 o                         
  -2  -1   8         21.68         69.97        14.56 o                         
  -1  -1   8        329.62        354.69        22.36 o                         
   0  -1   8      18245.17      18030.50       406.26 o                         
   1  -1   8       6790.11       6854.19       184.07 o                         
   2  -1   8        906.89        975.10        35.30 o                         
   3  -1   8       3218.42       2956.94        73.65 o                         
   4  -1   8       7886.62       7678.99       176.51 o                         
   5  -1   8        217.98        302.69        25.78 o                         
   6  -1   8        361.18        424.11        33.34 o                         
   7  -1   8        451.34        419.88        36.87 o                         
   8  -1   8        150.40        179.24        27.07 o                         
   9  -1   8       2227.45       2299.64       116.45 o                         
  -9   0   8         81.08        111.12        34.32 o                         
  -8   0   8       4168.30       4464.02       146.19 o                         
  -7   0   8        281.13        306.87        28.30 o                         
  -6   0   8         40.68         65.62        17.85 o                         
  -5   0   8       1604.09       1660.77        54.17 o                         
  -4   0   8       3045.29       3040.35        77.22 o                         
  -3   0   8       7164.89       7427.58       185.99 o                         
  -2   0   8        773.33        707.25        30.12 o                         
  -1   0   8        183.60        193.91        16.49 o                         
   0   0   8       3243.19       2958.42        74.10 o                         
   1   0   8      13356.93      12778.19       306.38 o                         
   2   0   8       1014.47        993.66        37.76 o                         
   3   0   8         62.80         64.69        11.28 o                         
   4   0   8       2956.16       2876.30        79.24 o                         
   5   0   8          3.08        -10.07        11.94 o                         
   6   0   8       9559.94       9258.80       224.43 o                         
   7   0   8         76.30        101.91        21.05 o                         
   8   0   8        273.36        388.71        37.09 o                         
   9   0   8       2674.29       2427.00       120.56 o                         
  -9   1   8        391.99        490.05        49.70 o                         
  -8   1   8       3925.91       3898.42       129.59 o                         
  -7   1   8        612.91        590.69        37.29 o                         
  -6   1   8       1221.03       1150.50        43.90 o                         
  -5   1   8          6.57         16.71        12.18 o                         
  -4   1   8       3204.39       3283.56        77.30 o                         
  -3   1   8      13118.47      13831.00       284.60 o                         
  -2   1   8       7838.44       7768.98       170.21 o                         
  -1   1   8         83.95        110.34        14.10 o                         
   0   1   8       2400.91       2455.61        71.26 o                         
   1   1   8      11017.03      10696.98       462.49 o                         
   2   1   8       1997.38       2025.75        54.52 o                         
   3   1   8       7436.51       7243.70       162.79 o                         
   4   1   8        246.94        293.76        29.47 o                         
   5   1   8        133.52        145.00        17.34 o                         
   6   1   8       5102.27       5002.48       130.35 o                         
   7   1   8       4408.55       4368.06       118.92 o                         
   8   1   8        551.67        599.82        42.86 o                         
   9   1   8        623.64        615.99        48.31 o                         
  -9   2   8        136.63         75.29        29.93 o                         
  -8   2   8         76.35         45.05        21.11 o                         
  -7   2   8       3363.50       3152.14       104.07 o                         
  -6   2   8       2920.00       3010.88        81.61 o                         
  -5   2   8       2251.11       2304.38        64.59 o                         
  -4   2   8       1116.34       1248.30        39.40 o                         
  -3   2   8        332.36        420.27        22.96 o                         
  -2   2   8      22162.46      23055.29       515.82 o                         
  -1   2   8       4339.59       5009.75       162.22 o                         
   0   2   8        608.26        513.96        32.54 o                         
   1   2   8        956.20        895.58        35.43 o                         
   2   2   8         29.39         25.58        11.67 o                         
   3   2   8       7922.50       7560.11       160.42 o                         
   4   2   8       2499.33       2402.55        61.82 o                         
   5   2   8         10.74         18.32         9.96 o                         
   6   2   8       3526.12       3301.58       108.11 o                         
   7   2   8       3323.83       3354.96        89.92 o                         
   8   2   8        107.29         94.88        21.83 o                         
   9   2   8        549.03        502.51        46.08 o                         
  -9   3   8        356.77        377.89        49.43 o                         
  -8   3   8        462.05        489.34        35.79 o                         
  -7   3   8        577.12        573.76        35.02 o                         
  -6   3   8        370.14        422.37        27.60 o                         
  -5   3   8       9218.19       9166.02       206.86 o                         
  -4   3   8          2.05         17.91        10.96 o                         
  -3   3   8          0.42         -8.88        13.18 o                         
  -2   3   8       6078.58       6426.16       152.95 o                         
  -1   3   8       4546.82       4615.99       152.22 o                         
   0   3   8      17606.37      18410.60       439.76 o                         
   1   3   8       1883.24       2009.56        68.77 o                         
   2   3   8        364.78        390.52        22.62 o                         
   3   3   8       4349.37       4314.94       113.85 o                         
   4   3   8      12850.19      12188.11       266.56 o                         
   5   3   8         99.82         96.23        16.34 o                         
   6   3   8        161.57        244.75        22.72 o                         
   7   3   8       1711.00       1633.59        56.86 o                         
   8   3   8         49.16         83.71        16.53 o                         
   9   3   8       2245.51       2301.20        97.64 o                         
  -8   4   8       1832.93       1716.99        72.89 o                         
  -7   4   8        336.86        374.24        31.93 o                         
  -6   4   8         66.85         78.41        17.76 o                         
  -5   4   8       7474.17       7422.25       181.36 o                         
  -4   4   8       1995.84       1991.89        64.51 o                         
  -3   4   8       1131.20       1114.93        41.34 o                         
  -2   4   8        320.82        397.01        28.18 o                         
  -1   4   8       1887.71       1982.11        62.55 o                         
   0   4   8       4813.02       4825.26       134.23 o                         
   1   4   8       7363.90       7147.11       207.78 o                         
   2   4   8        451.96        470.22        26.22 o                         
   3   4   8       1011.95        913.46        46.72 o                         
   4   4   8       5664.54       5579.98       170.17 o                         
   5   4   8        439.86        465.86        27.35 o                         
   6   4   8       2865.13       2838.25        81.73 o                         
   7   4   8        559.89        604.76        36.73 o                         
   8   4   8         42.28         45.18        19.55 o                         
   9   4   8       2993.10       3265.70       147.62 o                         
  -8   5   8       3123.06       3076.15       103.64 o                         
  -7   5   8        625.96        691.88        38.13 o                         
  -6   5   8        510.55        512.90        38.63 o                         
  -5   5   8        511.93        555.65        42.99 o                         
  -4   5   8       3717.58       3678.32       114.33 o                         
  -3   5   8       4882.06       4956.41       134.40 o                         
  -2   5   8       1981.14       2123.84        65.52 o                         
  -1   5   8        423.46        478.24        32.54 o                         
   0   5   8       2275.11       2292.91        89.63 o                         
   1   5   8      17631.68      17692.12       542.11 o                         
   2   5   8        629.06        658.27        31.78 o                         
   3   5   8        120.85        125.56        19.92 o                         
   4   5   8       2212.31       2188.53        80.37 o                         
   5   5   8        900.90        844.63        46.36 o                         
   6   5   8       3454.01       3351.50       104.79 o                         
   7   5   8        626.57        645.62        42.29 o                         
   8   5   8         31.30         37.71        23.53 o                         
  -7   6   8       1813.62       1702.52        86.33 o                         
  -6   6   8          9.98         -3.20        26.65 o                         
  -5   6   8        413.72        436.15        44.65 o                         
  -4   6   8        123.69        119.76        24.33 o                         
  -3   6   8         51.61         56.64        19.76 o                         
  -2   6   8       3241.18       3217.57       107.42 o                         
  -1   6   8       1085.01       1198.90        50.63 o                         
   0   6   8        915.64        872.20        37.20 o                         
   1   6   8       2324.30       2347.45        78.47 o                         
   2   6   8       1214.23       1307.13        66.01 o                         
   3   6   8       5584.61       5739.80       173.60 o                         
   4   6   8          4.32         -9.73        14.76 o                         
   5   6   8          4.29         31.54        19.19 o                         
   6   6   8       1926.83       2096.59        93.23 o                         
   7   6   8       4386.29       4315.44       151.60 o                         
   8   6   8         41.08         57.05        24.74 o                         
  -6   7   8        674.23        725.23        72.73 o                         
  -5   7   8       3045.38       3049.23       105.40 o                         
  -4   7   8          0.50         27.66        22.28 o                         
  -3   7   8        414.78        418.51        38.47 o                         
  -2   7   8       9137.03       9145.79       270.32 o                         
  -1   7   8       4039.71       4188.61       181.78 o                         
   0   7   8       1533.79       1645.90        65.29 o                         
   1   7   8         67.92         89.19        16.17 o                         
   2   7   8       1317.52       1326.97        50.76 o                         
   3   7   8       1002.86       1066.62        43.65 o                         
   4   7   8       3327.92       3172.83       116.50 o                         
   5   7   8        193.89        126.13        42.22 o                         
   6   7   8        310.45        415.40        54.81 o                         
   7   7   8       2112.04       2236.86       189.71 o                         
  -5   8   8       3950.67       3742.19       138.79 o                         
  -4   8   8        551.63        531.18        42.19 o                         
  -3   8   8         48.07         89.76        26.52 o                         
  -2   8   8        588.11        599.13        42.93 o                         
  -1   8   8       3138.92       3389.19       129.29 o                         
   0   8   8       2202.12       2445.96       100.45 o                         
   1   8   8        610.49        718.05        41.89 o                         
   2   8   8        183.68        164.68        28.01 o                         
   3   8   8        601.41        633.32        39.91 o                         
   4   8   8       5942.32       6003.97       172.45 o                         
   5   8   8         49.35        116.61        28.74 o                         
   6   8   8          2.73         31.88        27.65 o                         
   7   8   8        844.33        755.02        88.33 o                         
  -4   9   8       2224.02       2103.50        96.95 o                         
  -3   9   8       1125.66       1162.40        73.00 o                         
  -2   9   8          3.34         15.29        23.13 o                         
  -1   9   8        979.28        944.46        62.19 o                         
   0   9   8         53.63        163.32        46.96 o                         
   1   9   8       5022.65       5093.84       181.80 o                         
   2   9   8          6.27         31.12        21.87 o                         
   3   9   8         67.72         79.17        22.23 o                         
   4   9   8       1660.26       1748.06        83.32 o                         
   5   9   8       1156.20       1318.45        82.73 o                         
   6   9   8       1501.08       1482.58       131.29 o                         
  -2  10   8        486.34        561.73        57.04 o                         
  -1  10   8         46.20         55.07        38.15 o                         
   0  10   8        131.77        183.91        46.17 o                         
   1  10   8       2752.66       2764.99       122.57 o                         
   2  10   8        808.02        876.83        63.59 o                         
   3  10   8        333.05        488.73        51.92 o                         
   4  10   8        388.91        425.89        75.62 o                         
  -3  -9   9        749.69        833.72        76.39 o                         
  -2  -9   9          8.17         40.90        48.04 o                         
  -1  -9   9        114.19        165.91        35.20 o                         
   0  -9   9        856.69        942.43        80.17 o                         
   1  -9   9       1006.86       1186.19        76.15 o                         
  -5  -8   9          5.00          3.71        52.64 o                         
  -4  -8   9        930.57       1024.14       133.83 o                         
  -3  -8   9       1431.74       1428.03       127.22 o                         
  -2  -8   9        774.86        837.03        80.12 o                         
  -1  -8   9        213.62        280.86        34.73 o                         
   0  -8   9         15.60         65.61        25.02 o                         
   1  -8   9        298.36        371.43        60.17 o                         
   2  -8   9       4488.32       4398.31       206.72 o                         
   3  -8   9        257.20        261.45        51.12 o                         
   4  -8   9          1.98          2.11        65.51 o                         
  -6  -7   9       1942.69       1662.71       315.33 o                         
  -5  -7   9        127.69        148.06        60.70 o                         
  -4  -7   9        109.64        198.03        30.24 o                         
  -3  -7   9       1059.70       1109.30        70.01 o                         
  -2  -7   9        183.58        223.08        32.66 o                         
  -1  -7   9       3708.95       3874.79       145.94 o                         
   0  -7   9        114.04        164.35        30.88 o                         
   1  -7   9        363.53        461.41        46.03 o                         
   2  -7   9       3420.25       3183.18       111.47 o                         
   3  -7   9        935.95        989.36        48.66 o                         
   4  -7   9        762.03        769.92        49.12 o                         
   5  -7   9        482.35        510.45        45.32 o                         
  -7  -6   9          3.52         39.80        31.84 o                         
  -6  -6   9       2136.53       2225.04       103.19 o                         
  -5  -6   9         63.56        149.08        27.10 o                         
  -4  -6   9        695.34        675.84        65.74 o                         
  -3  -6   9         34.69         44.75        26.13 o                         
  -2  -6   9        190.43        139.77        39.57 o                         
  -1  -6   9       5271.37       5159.75       142.68 o                         
   0  -6   9       2120.95       2138.55        79.78 o                         
   1  -6   9         14.97         31.78        18.93 o                         
   2  -6   9        151.00        153.13        29.07 o                         
   3  -6   9       1619.39       1413.64        67.79 o                         
   4  -6   9        445.20        472.25        33.23 o                         
   5  -6   9        894.83        964.78        67.33 o                         
   6  -6   9        337.13        501.43        55.93 o                         
  -8  -5   9          4.09         37.74        35.51 o                         
  -7  -5   9        191.33        192.02        35.33 o                         
  -6  -5   9        516.96        631.49        42.11 o                         
  -5  -5   9         76.45        111.05        27.50 o                         
  -4  -5   9       4283.01       4069.52       166.15 o                         
  -3  -5   9       2552.90       2470.08        85.92 o                         
  -2  -5   9          0.53          8.55        17.59 o                         
  -1  -5   9       3405.80       3196.12        96.06 o                         
   0  -5   9       7307.60       7079.28       186.30 o                         
   1  -5   9       1910.11       1917.62        67.54 o                         
   2  -5   9          1.69         32.45        17.36 o                         
   3  -5   9        142.02        178.95        22.82 o                         
   4  -5   9        261.78        379.61        32.47 o                         
   5  -5   9       7018.31       6594.69       220.27 o                         
   6  -5   9        190.85        335.28        52.11 o                         
   7  -5   9         12.56         76.93        34.26 o                         
  -8  -4   9         30.62        100.18        38.30 o                         
  -7  -4   9       1478.39       1546.84        63.23 o                         
  -6  -4   9        293.13        368.71        43.44 o                         
  -5  -4   9        293.71        344.70        34.29 o                         
  -4  -4   9       4771.35       4586.58       137.59 o                         
  -3  -4   9       5332.13       5157.95       132.29 o                         
  -2  -4   9         64.12         81.41        18.22 o                         
  -1  -4   9         84.24        101.68        18.27 o                         
   0  -4   9       1940.57       1910.78        81.29 o                         
   1  -4   9        315.51        372.01        27.97 o                         
   2  -4   9       8750.59       8227.60       212.30 o                         
   3  -4   9         24.24         56.50        16.75 o                         
   4  -4   9        498.26        494.82        31.52 o                         
   5  -4   9       4343.91       4433.05       154.01 o                         
   6  -4   9       2194.77       2102.54        78.52 o                         
   7  -4   9        680.21        764.41        61.95 o                         
   8  -4   9        360.75        591.57       107.77 o                         
  -9  -3   9        183.98        207.14        48.31 o                         
  -8  -3   9        598.29        673.26        57.26 o                         
  -7  -3   9       2990.02       3141.61       111.96 o                         
  -6  -3   9       2502.90       2308.31       115.78 o                         
  -5  -3   9         13.17         19.40        17.99 o                         
  -4  -3   9        166.54        232.62        30.38 o                         
  -3  -3   9       9902.25       9534.41       225.85 o                         
  -2  -3   9        127.57        160.11        19.80 o                         
  -1  -3   9       1293.26       1251.32        46.38 o                         
   0  -3   9         13.16         15.01        14.42 o                         
   1  -3   9         22.85         35.01        17.03 o                         
   2  -3   9      10598.04      10661.16       252.51 o                         
   3  -3   9       1792.79       1818.51        56.37 o                         
   4  -3   9        199.93        260.22        24.64 o                         
   5  -3   9       1614.38       1538.72        65.00 o                         
   6  -3   9       3037.02       3137.24       120.72 o                         
   7  -3   9       1015.36        995.22        52.64 o                         
   8  -3   9       1002.19       1064.81        71.90 o                         
  -9  -2   9        647.91        681.89        72.77 o                         
  -8  -2   9        108.91        143.11        35.67 o                         
  -7  -2   9        324.81        413.63        49.33 o                         
  -6  -2   9       7060.05       7117.99       190.27 o                         
  -5  -2   9        335.19        410.19        29.15 o                         
  -4  -2   9          9.89         39.42        15.01 o                         
  -3  -2   9       2157.69       2022.95        59.06 o                         
  -2  -2   9        648.08        702.31        33.48 o                         
  -1  -2   9      14917.29      14706.82       355.71 o                         
   0  -2   9        873.46        856.22        38.84 o                         
   1  -2   9       1189.84       1281.08        45.71 o                         
   2  -2   9       4095.58       3792.45        97.94 o                         
   3  -2   9       7936.32       7397.89       179.86 o                         
   4  -2   9        482.82        498.82        31.37 o                         
   5  -2   9        476.09        507.24        36.17 o                         
   6  -2   9        370.97        493.75        41.56 o                         
   7  -2   9        929.50        957.96        44.41 o                         
   8  -2   9       3514.69       3669.68       132.63 o                         
  -9  -1   9       1693.25       1682.69        95.67 o                         
  -8  -1   9         19.55         39.60        27.04 o                         
  -7  -1   9          5.13         71.16        31.75 o                         
  -6  -1   9       3590.46       3415.09        90.10 o                         
  -5  -1   9       1054.73       1074.89        43.88 o                         
  -4  -1   9       3160.14       3138.66        85.52 o                         
  -3  -1   9        137.80        110.60        20.81 o                         
  -2  -1   9        102.17        130.66        18.91 o                         
  -1  -1   9       6842.70       6400.95       151.57 o                         
   0  -1   9      17204.60      17319.38       391.08 o                         
   1  -1   9        534.69        529.38        27.86 o                         
   2  -1   9       1013.99        932.07        37.44 o                         
   3  -1   9       4755.01       4800.58       107.70 o                         
   4  -1   9        391.85        438.70        26.54 o                         
   5  -1   9       6442.54       6368.18       152.28 o                         
   6  -1   9         13.22         42.61        16.27 o                         
   7  -1   9        351.69        386.98        38.82 o                         
   8  -1   9       2779.10       2845.61       115.00 o                         
   9  -1   9       1436.33       1483.28       102.59 o                         
  -9   0   9       5717.05       5432.12       202.59 o                         
  -8   0   9        396.92        436.02        44.04 o                         
  -7   0   9        573.12        633.65        38.04 o                         
  -6   0   9        218.33        261.31        25.97 o                         
  -5   0   9       1433.55       1362.41        43.85 o                         
  -4   0   9       8819.30       9069.46       202.24 o                         
  -3   0   9       3510.31       3451.59        89.66 o                         
  -2   0   9         10.32          6.15        11.18 o                         
  -1   0   9       3481.92       3598.83        90.72 o                         
   0   0   9      20242.14      20201.46       452.34 o                         
   1   0   9         95.96         86.00        14.42 o                         
   2   0   9       1978.93       2029.27        56.86 o                         
   3   0   9        164.03        159.50        15.01 o                         
   4   0   9          1.33          8.86        13.14 o                         
   5   0   9       6699.97       6683.09       188.64 o                         
   6   0   9       1732.70       1668.80        55.67 o                         
   7   0   9        151.44        210.52        27.41 o                         
   8   0   9       1479.05       1451.29        79.62 o                         
   9   0   9       1034.93       1146.78        77.42 o                         
  -9   1   9        484.22        583.27        86.70 o                         
  -8   1   9        746.81        828.32        64.70 o                         
  -7   1   9       1891.97       1919.43        74.15 o                         
  -6   1   9       1261.63       1326.76        45.21 o                         
  -5   1   9         26.60         16.10        14.00 o                         
  -4   1   9        520.59        515.55        23.02 o                         
  -3   1   9      15587.57      15740.38       309.21 o                         
  -2   1   9        148.58        184.94        15.44 o                         
  -1   1   9         72.11         98.62        17.42 o                         
   0   1   9       1451.49       1218.76        46.70 o                         
   1   1   9        396.37        342.45        22.59 o                         
   2   1   9       8533.89       8119.95       199.54 o                         
   3   1   9        743.42        685.21        26.60 o                         
   4   1   9        240.22        312.75        25.83 o                         
   5   1   9       4998.94       4759.08       122.83 o                         
   6   1   9       4820.24       4779.96       120.02 o                         
   7   1   9        212.79        333.14        29.05 o                         
   8   1   9        108.70        148.97        26.37 o                         
   9   1   9       1000.90        886.72        59.33 o                         
  -9   2   9        170.63        162.94        39.82 o                         
  -8   2   9       1602.76       1580.05        61.86 o                         
  -7   2   9        972.57        983.45        49.55 o                         
  -6   2   9       4536.73       4505.23       118.98 o                         
  -5   2   9          0.10         10.29        13.58 o                         
  -4   2   9         20.47         18.59        10.54 o                         
  -3   2   9      12831.85      13342.99       291.19 o                         
  -2   2   9        764.44        799.85        28.78 o                         
  -1   2   9       7392.06       7732.33       179.81 o                         
   0   2   9         20.93         50.39        18.10 o                         
   1   2   9       3045.98       3261.32        87.27 o                         
   2   2   9      10294.75      10030.67       262.38 o                         
   3   2   9      14283.45      13889.09       300.40 o                         
   4   2   9        456.96        437.77        21.95 o                         
   5   2   9        644.96        621.40        27.24 o                         
   6   2   9       4187.52       4107.48       109.26 o                         
   7   2   9         89.44        115.51        21.21 o                         
   8   2   9       2361.01       2295.60        88.55 o                         
   9   2   9         19.90         62.10        58.00 o                         
  -8   3   9          5.74         22.55        20.85 o                         
  -7   3   9         63.57         42.02        20.17 o                         
  -6   3   9       8540.66       8445.62       194.93 o                         
  -5   3   9        238.68        280.96        23.95 o                         
  -4   3   9         22.67         57.88        15.34 o                         
  -3   3   9        267.75        342.24        24.35 o                         
  -2   3   9       2651.55       2754.16        72.83 o                         
  -1   3   9       7727.38       7877.36       227.62 o                         
   0   3   9       2619.27       2506.74        71.84 o                         
   1   3   9          0.43          9.74        16.89 o                         
   2   3   9       4029.43       3976.87       111.14 o                         
   3   3   9      14727.37      14232.76       345.92 o                         
   4   3   9         44.50         68.99        12.18 o                         
   5   3   9        863.99        862.34        32.10 o                         
   6   3   9        888.33        885.79        40.31 o                         
   7   3   9          1.33         15.78        14.36 o                         
   8   3   9       3042.62       2965.31        88.74 o                         
   9   3   9        297.00        284.72        40.41 o                         
  -8   4   9        141.40        136.25        27.25 o                         
  -7   4   9        144.09        183.00        23.06 o                         
  -6   4   9       1961.75       1986.83        65.99 o                         
  -5   4   9       3959.40       3854.88       111.76 o                         
  -4   4   9       4600.42       4627.99       126.19 o                         
  -3   4   9        711.58        709.47        36.15 o                         
  -2   4   9        668.05        737.66        30.50 o                         
  -1   4   9       2629.56       2748.19        94.53 o                         
   0   4   9      15831.91      16651.10       401.01 o                         
   1   4   9         53.83         34.60        13.73 o                         
   2   4   9        629.44        583.01        31.73 o                         
   3   4   9       2278.69       2163.56        80.26 o                         
   4   4   9        165.18        189.95        26.08 o                         
   5   4   9       4978.31       4779.77       128.45 o                         
   6   4   9         15.15         52.37        14.21 o                         
   7   4   9          5.69         19.43        14.86 o                         
   8   4   9       1788.70       1776.58        91.48 o                         
   9   4   9       2309.92       2522.52       152.49 o                         
  -8   5   9        549.59        595.07        70.15 o                         
  -7   5   9         83.12         64.19        32.15 o                         
  -6   5   9         55.39         92.50        22.66 o                         
  -5   5   9       1220.06       1191.21        56.55 o                         
  -4   5   9       1073.48       1104.42        45.43 o                         
  -3   5   9       3118.17       3186.90        93.40 o                         
  -2   5   9        682.22        801.36        32.27 o                         
  -1   5   9        347.97        426.61        31.70 o                         
   0   5   9       6554.65       6234.99       172.70 o                         
   1   5   9        552.18        495.77        43.78 o                         
   2   5   9       2261.22       2079.60        72.63 o                         
   3   5   9       2111.70       2111.69        76.38 o                         
   4   5   9          2.20         25.41        15.79 o                         
   5   5   9       2641.09       2670.26        96.99 o                         
   6   5   9       4015.97       3917.18       155.27 o                         
   7   5   9        496.29        467.36        30.93 o                         
   8   5   9        557.10        515.72        43.26 o                         
  -7   6   9        803.59        875.90        65.46 o                         
  -6   6   9       1116.32       1085.41        59.60 o                         
  -5   6   9        298.83        353.24        39.69 o                         
  -4   6   9        187.61        220.84        29.40 o                         
  -3   6   9      14772.40      14161.81       375.20 o                         
  -2   6   9        492.19        492.52        32.02 o                         
  -1   6   9       1010.83       1007.40        53.38 o                         
   0   6   9        205.73        255.06        31.51 o                         
   1   6   9       4828.30       4992.92       169.85 o                         
   2   6   9       1057.11       1104.41        45.08 o                         
   3   6   9       5833.51       5686.89       160.72 o                         
   4   6   9        141.57        139.82        23.21 o                         
   5   6   9       1543.78       1645.82        77.43 o                         
   6   6   9       3932.29       4120.59       176.44 o                         
   7   6   9         17.89        130.27        35.24 o                         
   8   6   9         59.70         78.64        24.89 o                         
  -6   7   9       2563.33       2650.20       120.32 o                         
  -5   7   9         61.40         68.94        27.49 o                         
  -4   7   9         76.33        100.78        23.35 o                         
  -3   7   9       2731.95       2664.39        93.57 o                         
  -2   7   9       2310.29       2370.07        90.00 o                         
  -1   7   9       2415.12       2562.50        91.21 o                         
   0   7   9         50.84        107.47        20.80 o                         
   1   7   9        815.05        864.40        44.50 o                         
   2   7   9       1888.30       1947.45        72.12 o                         
   3   7   9       7276.11       7444.59       205.34 o                         
   4   7   9         29.65         35.49        18.90 o                         
   5   7   9         51.10         65.25        42.55 o                         
   6   7   9       1826.88       1995.65        90.85 o                         
   7   7   9        115.50        128.49        35.50 o                         
  -5   8   9       1401.66       1178.25        66.64 o                         
  -4   8   9        290.77        294.28        35.39 o                         
  -3   8   9         27.12         40.13        20.82 o                         
  -2   8   9       1622.69       1542.24        84.31 o                         
  -1   8   9       1363.09       1463.13        76.67 o                         
   0   8   9       3959.60       4079.73       170.65 o                         
   1   8   9         81.46         60.33        30.75 o                         
   2   8   9        456.10        497.98        41.56 o                         
   3   8   9       4547.62       4681.62       181.35 o                         
   4   8   9        443.09        573.81        48.91 o                         
   5   8   9       1271.46       1274.84        66.91 o                         
   6   8   9        715.64        745.60        59.66 o                         
  -4   9   9         81.12        160.98        37.03 o                         
  -3   9   9        330.78        405.51        87.49 o                         
  -2   9   9         71.30         91.75        43.12 o                         
  -1   9   9         44.30        114.50        30.60 o                         
   0   9   9       4776.66       4997.20       180.27 o                         
   1   9   9          6.23         12.83        47.59 o                         
   2   9   9         89.56        105.48        24.74 o                         
   3   9   9        863.11        791.80        58.59 o                         
   4   9   9        709.23        777.88        54.87 o                         
   5   9   9        706.73        847.09        59.76 o                         
  -2  10   9        243.93        197.58        50.19 o                         
  -1  10   9          1.16         30.62        32.68 o                         
   0  10   9        674.60        715.92        61.16 o                         
   1  10   9       2032.39       2180.95       110.08 o                         
   2  10   9        368.10        378.67        48.64 o                         
   3  10   9         54.18         24.34        29.05 o                         
   4  10   9        167.97         93.00        69.24 o                         
  -1  -9  10        170.91        139.48        46.77 o                         
   0  -9  10        599.42        797.42        95.54 o                         
  -4  -8  10       2584.18       2712.20       277.30 o                         
  -3  -8  10        136.61        222.11        42.08 o                         
  -2  -8  10       1390.11       1608.24        90.39 o                         
  -1  -8  10        139.92        159.65        36.29 o                         
   0  -8  10         78.38         91.67        31.03 o                         
   1  -8  10       3914.24       4070.71       165.06 o                         
   2  -8  10        163.95        194.74        36.45 o                         
   3  -8  10         30.34         47.63        26.93 o                         
  -6  -7  10        277.52        277.33        57.26 o                         
  -5  -7  10         35.94         52.89        45.08 o                         
  -4  -7  10         12.82         75.07        31.77 o                         
  -3  -7  10        401.85        453.64        39.85 o                         
  -2  -7  10       5119.06       5018.84       166.98 o                         
  -1  -7  10        305.14        323.31        30.46 o                         
   0  -7  10        321.14        365.78        33.58 o                         
   1  -7  10       1265.21       1221.31        69.29 o                         
   2  -7  10       1563.68       1508.58        76.27 o                         
   3  -7  10        921.32        913.48        58.58 o                         
   4  -7  10         98.12        103.30        32.76 o                         
   5  -7  10         35.63         83.76        32.60 o                         
  -7  -6  10       1265.45       1374.36        83.69 o                         
  -6  -6  10         11.38         55.39        32.24 o                         
  -5  -6  10       2979.85       2919.42       101.40 o                         
  -4  -6  10        219.35        294.67        36.43 o                         
  -3  -6  10        229.10        361.64        56.77 o                         
  -2  -6  10       3178.56       3307.58       129.18 o                         
  -1  -6  10       2639.35       2621.55        98.97 o                         
   0  -6  10        622.76        678.05        59.14 o                         
   1  -6  10          2.92         37.60        27.82 o                         
   2  -6  10        322.65        309.39        59.24 o                         
   3  -6  10        368.54        497.11        43.12 o                         
   4  -6  10       6549.57       6101.13       147.82 o                         
   5  -6  10         11.42         -3.06        18.94 o                         
   6  -6  10        230.17        285.73        48.93 o                         
  -7  -5  10         65.72         94.38        33.95 o                         
  -6  -5  10        135.03        185.54        28.43 o                         
  -5  -5  10       4945.21       4836.07       150.64 o                         
  -4  -5  10       1504.81       1396.63        74.77 o                         
  -3  -5  10         46.33         24.76        17.42 o                         
  -2  -5  10        759.72        749.72        42.13 o                         
  -1  -5  10       3940.92       3866.69       123.53 o                         
   0  -5  10        173.41        255.39        28.18 o                         
   1  -5  10       1222.78       1191.20        52.46 o                         
   2  -5  10         32.40         19.01        16.81 o                         
   3  -5  10        674.13        723.69        47.84 o                         
   4  -5  10       4682.12       4667.55       127.75 o                         
   5  -5  10        224.61        279.99        31.63 o                         
   6  -5  10        250.22        325.52        45.44 o                         
   7  -5  10       1566.98       1519.23       192.29 o                         
  -8  -4  10       1392.34       1551.65        83.17 o                         
  -7  -4  10        201.32        299.70        49.42 o                         
  -6  -4  10         13.21         44.31        21.38 o                         
  -5  -4  10        795.27        883.07        55.08 o                         
  -4  -4  10       4320.22       4035.45       124.72 o                         
  -3  -4  10        149.14        204.73        23.11 o                         
  -2  -4  10        584.69        555.89        31.93 o                         
  -1  -4  10        547.30        554.76        31.38 o                         
   0  -4  10        192.74        253.83        25.33 o                         
   1  -4  10      13230.41      12832.23       299.96 o                         
   2  -4  10       1026.45        995.11        45.81 o                         
   3  -4  10        489.35        494.35        37.14 o                         
   4  -4  10       3571.35       3580.35       110.14 o                         
   5  -4  10       3419.64       3358.83       118.67 o                         
   6  -4  10       1039.94       1069.58        56.85 o                         
   7  -4  10         37.86         51.00        31.97 o                         
  -8  -3  10       1294.22       1288.70        82.45 o                         
  -7  -3  10       3153.48       3291.39       102.69 o                         
  -6  -3  10         83.65         68.27        23.71 o                         
  -5  -3  10         63.36         65.39        23.13 o                         
  -4  -3  10       4884.04       4780.08       118.50 o                         
  -3  -3  10         28.71         57.43        15.54 o                         
  -2  -3  10       6421.79       6227.73       162.84 o                         
  -1  -3  10         33.07         29.96        14.85 o                         
   0  -3  10         13.00         20.15        15.08 o                         
   1  -3  10       6346.91       6305.97       156.08 o                         
   2  -3  10       4045.76       3957.36       105.04 o                         
   3  -3  10        478.32        519.55        32.72 o                         
   4  -3  10        163.65        200.80        31.10 o                         
   5  -3  10         46.91         74.03        22.72 o                         
   6  -3  10        889.30        919.38        59.37 o                         
   7  -3  10       3549.85       3603.01       138.55 o                         
   8  -3  10         99.77         63.51        27.88 o                         
  -9  -2  10          2.69        116.22        42.55 o                         
  -8  -2  10         21.56         -6.50        28.43 o                         
  -7  -2  10       4753.72       4614.77       193.24 o                         
  -6  -2  10        122.52        206.55        26.79 o                         
  -5  -2  10       2277.92       2329.99        70.14 o                         
  -4  -2  10        183.38        209.35        22.06 o                         
  -3  -2  10        371.84        371.56        28.18 o                         
  -2  -2  10       8346.85       8124.55       192.84 o                         
  -1  -2  10       7241.76       7154.40       171.13 o                         
   0  -2  10         10.59         23.17        12.66 o                         
   1  -2  10       2420.29       2321.91        70.54 o                         
   2  -2  10       9447.40       9169.11       301.28 o                         
   3  -2  10        569.81        547.34        32.58 o                         
   4  -2  10        828.81        832.79        36.37 o                         
   5  -2  10          3.03          2.28        18.08 o                         
   6  -2  10         22.90         22.01        19.20 o                         
   7  -2  10       2782.80       2830.96       107.30 o                         
   8  -2  10        620.70        716.36        59.38 o                         
  -9  -1  10         29.58         45.74        38.71 o                         
  -8  -1  10        521.10        559.37        69.70 o                         
  -7  -1  10       1074.93       1078.95        52.52 o                         
  -6  -1  10        877.04        934.23        40.60 o                         
  -5  -1  10       4894.67       4982.17       129.34 o                         
  -4  -1  10        343.59        359.21        26.57 o                         
  -3  -1  10         48.97         56.68        17.34 o                         
  -2  -1  10       4958.01       4987.08       123.49 o                         
  -1  -1  10       6344.14       5623.79       137.98 o                         
   0  -1  10        791.58        769.79        32.34 o                         
   1  -1  10         42.31         63.60        14.96 o                         
   2  -1  10       1282.50       1279.38        48.92 o                         
   3  -1  10         66.23         80.86        14.33 o                         
   4  -1  10      17334.28      17647.97       386.19 o                         
   5  -1  10         13.55         21.99        14.38 o                         
   6  -1  10        483.69        550.30        35.24 o                         
   7  -1  10       3264.89       3134.10       108.41 o                         
   8  -1  10       2310.50       2339.15       109.47 o                         
  -9   0  10         31.18         66.57        40.78 o                         
  -8   0  10        747.30        804.61        59.69 o                         
  -7   0  10          5.13         17.45        19.49 o                         
  -6   0  10       1288.44       1291.28        52.80 o                         
  -5   0  10       3885.61       4008.55        99.41 o                         
  -4   0  10       7968.38       7965.81       181.53 o                         
  -3   0  10         78.55        107.03        15.62 o                         
  -2   0  10        132.81        171.73        17.39 o                         
  -1   0  10       8380.19       8099.49       188.75 o                         
   0   0  10        818.31        912.82        32.45 o                         
   1   0  10       6058.34       5533.58       126.35 o                         
   2   0  10         14.20         22.58        12.10 o                         
   3   0  10        247.63        258.22        18.74 o                         
   4   0  10       5728.18       5410.33       127.80 o                         
   5   0  10       6032.19       5831.30       149.76 o                         
   6   0  10        641.80        581.94        34.73 o                         
   7   0  10        544.61        563.95        41.48 o                         
   8   0  10        336.46        395.05        40.24 o                         
   9   0  10        415.60        536.97        73.93 o                         
  -9   1  10       1629.87       1542.35       128.02 o                         
  -8   1  10        978.73       1065.90        60.34 o                         
  -7   1  10       1298.56       1347.68        53.60 o                         
  -6   1  10        100.39        156.80        22.64 o                         
  -5   1  10         48.35         54.78        11.62 o                         
  -4   1  10      13399.77      13208.21       274.49 o                         
  -3   1  10        140.61        164.13        14.56 o                         
  -2   1  10       2340.00       2386.89        70.07 o                         
  -1   1  10        302.71        344.32        22.56 o                         
   0   1  10       1033.84       1015.52        38.40 o                         
   1   1  10      14543.30      14637.93       377.73 o                         
   2   1  10       3929.24       3915.85       103.00 o                         
   3   1  10          6.67         21.40        11.73 o                         
   4   1  10       2417.35       2289.17        67.59 o                         
   5   1  10       5688.94       5644.71       144.49 o                         
   6   1  10        423.48        436.71        29.63 o                         
   7   1  10        796.51        826.26        49.81 o                         
   8   1  10        349.59        400.13        45.61 o                         
   9   1  10        106.93         55.31        31.63 o                         
  -9   2  10        451.63        492.32       124.48 o                         
  -8   2  10        115.89        143.06        27.25 o                         
  -7   2  10       5652.00       5460.48       142.71 o                         
  -6   2  10         44.63         83.05        18.10 o                         
  -5   2  10         74.44         79.35        15.12 o                         
  -4   2  10        342.61        363.29        19.63 o                         
  -3   2  10       2946.82       3047.10        77.61 o                         
  -2   2  10       8999.77       9121.59       225.90 o                         
  -1   2  10        397.06        355.00        19.92 o                         
   0   2  10         17.67         16.92        10.79 o                         
   1   2  10       8279.07       8139.96       199.66 o                         
   2   2  10      12382.14      11834.65       335.63 o                         
   3   2  10       1383.98       1387.29        47.71 o                         
   4   2  10        116.23        143.20        16.03 o                         
   5   2  10       2273.40       2311.91        64.31 o                         
   6   2  10         77.23        112.14        18.90 o                         
   7   2  10       6205.58       6129.75       159.08 o                         
   8   2  10          1.83         -6.42        17.84 o                         
   9   2  10         16.19         44.74        25.95 o                         
  -8   3  10        321.72        307.55        47.52 o                         
  -7   3  10       3361.73       3362.25        96.79 o                         
  -6   3  10       1463.17       1477.63        49.46 o                         
  -5   3  10       4956.09       4906.47       135.15 o                         
  -4   3  10        686.81        728.18        35.62 o                         
  -3   3  10       1542.11       1641.59        51.25 o                         
  -2   3  10       4986.23       5369.41       131.06 o                         
  -1   3  10       9177.71       9376.46       250.64 o                         
   0   3  10          5.66         21.03        14.19 o                         
   1   3  10        250.58        233.73        29.29 o                         
   2   3  10       5513.94       5362.23       147.28 o                         
   3   3  10        213.32        267.00        22.76 o                         
   4   3  10       2595.27       2465.30        71.04 o                         
   5   3  10        360.54        376.71        22.31 o                         
   6   3  10        372.39        405.81        26.53 o                         
   7   3  10       3755.30       3813.54       105.41 o                         
   8   3  10       2369.82       2311.82        78.54 o                         
   9   3  10        391.23        436.19        49.67 o                         
  -8   4  10        279.45        307.30        32.99 o                         
  -7   4  10         78.45         80.49        19.46 o                         
  -6   4  10       2488.99       2415.89        95.89 o                         
  -5   4  10       1321.10       1409.03        55.36 o                         
  -4   4  10       2182.16       2238.16        77.02 o                         
  -3   4  10         51.31        119.48        18.84 o                         
  -2   4  10        541.17        509.10        26.43 o                         
  -1   4  10      12189.55      12572.06       358.52 o                         
   0   4  10        329.12        382.09        26.47 o                         
   1   4  10        260.99        287.81        31.85 o                         
   2   4  10       1278.70       1278.62        51.31 o                         
   3   4  10        523.32        558.00        33.14 o                         
   4   4  10       5829.54       5687.12       174.29 o                         
   5   4  10       1803.23       1695.32        70.54 o                         
   6   4  10         39.10         40.20        14.50 o                         
   7   4  10       1443.11       1310.85        56.79 o                         
   8   4  10       1686.63       1644.71        65.46 o                         
   9   4  10        100.24        397.27       120.45 o                         
  -7   5  10        224.95        207.86        33.19 o                         
  -6   5  10        375.02        364.36        34.66 o                         
  -5   5  10        236.14        313.98        37.25 o                         
  -4   5  10       8817.91       8854.31       226.32 o                         
  -3   5  10          1.24          7.02        12.71 o                         
  -2   5  10          0.43         -1.60        12.63 o                         
  -1   5  10       2484.15       2722.72        96.99 o                         
   0   5  10       3598.23       3594.45       100.96 o                         
   1   5  10       5097.26       5161.03       157.74 o                         
   2   5  10       1878.30       1886.59        92.75 o                         
   3   5  10        266.73        318.55        27.77 o                         
   4   5  10       2898.73       2868.49        99.78 o                         
   5   5  10       4868.31       4742.12       153.58 o                         
   6   5  10         45.55         58.64        35.65 o                         
   7   5  10        265.34        299.33        27.41 o                         
   8   5  10        597.09        584.91        45.55 o                         
  -7   6  10       1184.95       1254.66        77.23 o                         
  -6   6  10         76.89         83.00        32.19 o                         
  -5   6  10          4.33         29.81        36.10 o                         
  -4   6  10       3591.11       3559.13       122.47 o                         
  -3   6  10       1205.55       1150.00        57.60 o                         
  -2   6  10       2173.64       2217.01        70.48 o                         
  -1   6  10        653.10        676.78        50.61 o                         
   0   6  10       1615.06       1517.50        69.37 o                         
   1   6  10       6574.62       6276.55       192.40 o                         
   2   6  10       4366.20       4319.79       134.21 o                         
   3   6  10        256.06        247.39        25.90 o                         
   4   6  10          2.77          5.21        16.03 o                         
   5   6  10       4977.54       4835.51       172.93 o                         
   6   6  10        321.09        422.63        53.70 o                         
   7   6  10       2523.43       2595.72       143.90 o                         
   8   6  10        552.41        640.44        66.43 o                         
  -6   7  10        565.72        536.21        58.51 o                         
  -5   7  10        285.80        356.03        38.30 o                         
  -4   7  10         83.87         86.10        27.46 o                         
  -3   7  10       3759.97       3644.43       116.32 o                         
  -2   7  10       1363.50       1483.96        60.24 o                         
  -1   7  10        895.10        916.00        47.40 o                         
   0   7  10         36.42         46.97        18.34 o                         
   1   7  10        931.11        997.54        43.90 o                         
   2   7  10       5807.63       5975.08       180.03 o                         
   3   7  10         42.64         53.46        17.49 o                         
   4   7  10          2.20         16.24        18.09 o                         
   5   7  10       1723.22       1647.65        85.98 o                         
   6   7  10        196.53        325.72        40.90 o                         
   7   7  10       1832.80       1948.32       105.12 o                         
  -5   8  10        569.54        648.92        57.23 o                         
  -4   8  10         40.15         57.28        25.00 o                         
  -3   8  10        198.28        215.58        30.13 o                         
  -2   8  10        168.51        232.31        32.47 o                         
  -1   8  10       4886.90       4697.75       192.14 o                         
   0   8  10         81.10        101.88        26.83 o                         
   1   8  10         89.99        163.89        23.26 o                         
   2   8  10       2061.58       2098.85        74.69 o                         
   3   8  10       1332.46       1534.01        73.14 o                         
   4   8  10       1736.72       1787.61        81.85 o                         
   5   8  10         12.52         90.84        31.55 o                         
   6   8  10         16.90         12.38        25.02 o                         
  -4   9  10       1508.98       1367.16        69.65 o                         
  -3   9  10         49.48         22.62        23.82 o                         
  -2   9  10         42.90         46.05        25.99 o                         
  -1   9  10       2223.97       2347.74       103.12 o                         
   0   9  10       1880.25       1910.58       103.36 o                         
   1   9  10        776.07        836.57        75.82 o                         
   2   9  10        129.98        133.07        25.70 o                         
   3   9  10        246.61        285.61        32.27 o                         
   4   9  10       1241.32       1241.89        83.87 o                         
   5   9  10       1456.82       1454.51        73.82 o                         
  -2  10  10        118.90        179.66        74.74 o                         
  -1  10  10       1025.49       1032.15        71.96 o                         
   0  10  10       1519.35       1505.45        81.53 o                         
   1  10  10        583.95        753.37        60.30 o                         
   2  10  10        801.66        849.24        54.40 o                         
   3  10  10        351.46        352.48        40.99 o                         
  -4  -8  11        390.20        532.69        64.95 o                         
  -3  -8  11       1950.62       2062.93       130.24 o                         
  -2  -8  11          0.84          4.64        31.25 o                         
  -1  -8  11        222.71        349.83        73.75 o                         
   0  -8  11       1266.25       1246.45       144.20 o                         
   1  -8  11       1469.28       1510.17        92.26 o                         
   2  -8  11        641.04        651.49        58.96 o                         
  -5  -7  11         56.64         97.19        47.56 o                         
  -4  -7  11         28.00        107.55        36.75 o                         
  -3  -7  11       3040.75       3102.46       159.88 o                         
  -2  -7  11        898.55       1000.49        57.47 o                         
  -1  -7  11         12.67         45.32        20.80 o                         
   0  -7  11        277.15        380.47        39.93 o                         
   1  -7  11        688.95        750.77        51.35 o                         
   2  -7  11        973.72       1083.26        98.55 o                         
   3  -7  11       1875.39       1670.33       107.13 o                         
   4  -7  11         48.51         76.60        23.65 o                         
  -6  -6  11       2396.97       2514.46       115.68 o                         
  -5  -6  11        521.87        555.37        54.38 o                         
  -4  -6  11         45.81         66.76        25.02 o                         
  -3  -6  11       1532.95       1439.78        81.74 o                         
  -2  -6  11       3624.20       3749.53       207.52 o                         
  -1  -6  11       1332.64       1490.94        74.68 o                         
   0  -6  11        149.73        192.85        37.21 o                         
   1  -6  11         26.95         17.00        27.62 o                         
   2  -6  11        634.63        687.64        48.31 o                         
   3  -6  11       4064.43       4009.73       116.52 o                         
   4  -6  11         73.80        109.78        23.69 o                         
   5  -6  11         11.38         14.57        20.82 o                         
  -7  -5  11        211.94        180.91        43.12 o                         
  -6  -5  11       1744.86       1707.77        81.47 o                         
  -5  -5  11       2271.99       2237.12        75.64 o                         
  -4  -5  11          5.67         14.31        28.22 o                         
  -3  -5  11        450.14        504.60        48.52 o                         
  -2  -5  11       1336.62       1247.81        69.45 o                         
  -1  -5  11        529.35        538.82        40.68 o                         
   0  -5  11       6392.24       6342.32       248.03 o                         
   1  -5  11         38.19         66.14        22.47 o                         
   2  -5  11        415.67        461.27        37.43 o                         
   3  -5  11       3258.56       3279.32       131.65 o                         
   4  -5  11       2520.79       2346.60        74.47 o                         
   5  -5  11        480.15        531.34        56.03 o                         
   6  -5  11         62.25        105.17        36.14 o                         
  -8  -4  11       1341.73       1401.68        82.33 o                         
  -7  -4  11         10.17        -25.39        28.06 o                         
  -6  -4  11          4.18         44.00        19.76 o                         
  -5  -4  11       4657.59       4917.30       196.81 o                         
  -4  -4  11       1038.55       1099.64        58.17 o                         
  -3  -4  11        137.15        192.71        26.36 o                         
  -2  -4  11         31.00         43.50        18.51 o                         
  -1  -4  11          2.88         26.69        19.97 o                         
   0  -4  11       6724.76       6517.31       172.57 o                         
   1  -4  11       1849.50       1837.97        69.13 o                         
   2  -4  11        199.71        218.56        34.04 o                         
   3  -4  11       1214.62       1074.35        49.94 o                         
   4  -4  11        977.76        988.82        57.60 o                         
   5  -4  11       1116.08       1123.79        51.95 o                         
   6  -4  11       1413.24       1395.51        73.38 o                         
   7  -4  11          0.48         29.50        28.67 o                         
  -8  -3  11       3128.77       2763.83       115.67 o                         
  -7  -3  11        147.77        144.43        33.13 o                         
  -6  -3  11        507.72        612.92        47.20 o                         
  -5  -3  11        619.06        578.01        43.90 o                         
  -4  -3  11       1120.13       1134.41        46.02 o                         
  -3  -3  11       8660.25       8164.80       198.08 o                         
  -2  -3  11       1647.59       1599.05        53.86 o                         
  -1  -3  11        187.48        217.19        23.67 o                         
   0  -3  11       2986.63       2757.50        93.39 o                         
   1  -3  11       8027.18       7627.09       222.81 o                         
   2  -3  11       1086.81       1033.16        45.31 o                         
   3  -3  11          3.05         39.12        15.49 o                         
   4  -3  11        264.74        291.82        29.22 o                         
   5  -3  11        306.51        375.63        35.88 o                         
   6  -3  11       4364.63       4428.38       133.91 o                         
   7  -3  11        162.58        222.58        32.40 o                         
   8  -3  11         44.89         10.57        66.56 o                         
  -8  -2  11       1944.00       1805.23        91.02 o                         
  -7  -2  11         10.64         56.06        26.24 o                         
  -6  -2  11       1670.71       1740.86        63.31 o                         
  -5  -2  11         54.82         66.14        22.00 o                         
  -4  -2  11         86.09         80.63        18.75 o                         
  -3  -2  11       7385.99       7178.34       185.92 o                         
  -2  -2  11       6117.06       5740.19       141.99 o                         
  -1  -2  11        179.14        237.84        22.63 o                         
   0  -2  11        277.42        298.83        24.87 o                         
   1  -2  11       1887.33       1946.57        67.69 o                         
   2  -2  11        376.78        459.50        33.23 o                         
   3  -2  11      10974.75      10424.63       262.32 o                         
   4  -2  11        318.16        358.94        22.44 o                         
   5  -2  11       1357.67       1289.96        52.55 o                         
   6  -2  11       3781.58       3787.55       117.71 o                         
   7  -2  11       2542.29       2409.50       101.74 o                         
   8  -2  11        701.55        741.31        65.23 o                         
  -9  -1  11        121.92         54.94        84.53 o                         
  -8  -1  11         38.39          1.89        35.69 o                         
  -7  -1  11        762.89        828.73        44.52 o                         
  -6  -1  11       3524.44       3668.55       101.59 o                         
  -5  -1  11       2534.84       2665.07        83.68 o                         
  -4  -1  11         10.65         25.57        13.28 o                         
  -3  -1  11         25.88         31.98        15.87 o                         
  -2  -1  11      12035.32      12165.74       298.81 o                         
  -1  -1  11        449.84        392.08        24.54 o                         
   0  -1  11       2212.76       2092.40        63.77 o                         
   1  -1  11         40.69         47.39        15.29 o                         
   2  -1  11        225.66        218.71        23.04 o                         
   3  -1  11       4462.89       4382.12       105.93 o                         
   4  -1  11       4168.53       4035.05        97.61 o                         
   5  -1  11        488.61        504.16        30.82 o                         
   6  -1  11       1709.83       1717.86        65.57 o                         
   7  -1  11        896.65        989.34        59.43 o                         
   8  -1  11        975.73       1072.47        89.38 o                         
  -9   0  11        699.44        730.67        83.70 o                         
  -8   0  11       1287.58       1222.44        73.04 o                         
  -7   0  11          1.92         36.94        18.53 o                         
  -6   0  11       1033.31       1040.62        47.79 o                         
  -5   0  11       6028.57       6002.79       144.01 o                         
  -4   0  11        198.65        223.53        19.01 o                         
  -3   0  11          6.24         23.57        12.25 o                         
  -2   0  11       2592.61       2608.08        71.09 o                         
  -1   0  11        565.84        539.47        25.63 o                         
   0   0  11      12335.33      12122.38       277.55 o                         
   1   0  11        493.14        498.05        23.55 o                         
   2   0  11        141.54        192.10        19.52 o                         
   3   0  11       4928.51       4880.04       116.86 o                         
   4   0  11       5338.68       5087.69       122.06 o                         
   5   0  11        651.10        632.96        34.37 o                         
   6   0  11         45.79         43.20        17.74 o                         
   7   0  11        773.58        883.07        54.22 o                         
   8   0  11        222.46        236.70        34.92 o                         
  -8   1  11       2953.61       2921.30       104.68 o                         
  -7   1  11          1.19         16.03        18.66 o                         
  -6   1  11        950.07        968.47        44.34 o                         
  -5   1  11       3139.36       3173.49        83.30 o                         
  -4   1  11       1237.16       1281.70        37.40 o                         
  -3   1  11       3477.42       3427.63        89.20 o                         
  -2   1  11        378.79        433.73        26.39 o                         
  -1   1  11        146.77        198.37        20.97 o                         
   0   1  11       9269.92       8823.28       232.58 o                         
   1   1  11      13502.81      13098.39       317.49 o                         
   2   1  11       1228.58       1097.85        39.25 o                         
   3   1  11       1012.24        958.40        36.18 o                         
   4   1  11       4769.90       4748.74       115.31 o                         
   5   1  11         70.63         90.29        18.33 o                         
   6   1  11       5722.06       5377.50       141.09 o                         
   7   1  11         83.90         83.49        22.55 o                         
   8   1  11        372.93        499.62        87.31 o                         
   9   1  11       1958.32       1886.43       121.24 o                         
  -8   2  11       5126.39       4979.25       156.75 o                         
  -7   2  11        190.52        222.88        36.34 o                         
  -6   2  11        721.57        814.34        36.37 o                         
  -5   2  11       2346.66       2261.59        57.90 o                         
  -4   2  11       1304.02       1282.67        42.43 o                         
  -3   2  11       7020.47       6957.50       167.63 o                         
  -2   2  11       2349.20       2343.25        73.18 o                         
  -1   2  11          1.51         -1.18        11.60 o                         
   0   2  11        477.93        421.20        23.25 o                         
   1   2  11      11836.78      11791.55       286.34 o                         
   2   2  11        274.81        299.80        25.28 o                         
   3   2  11        538.93        454.53        30.01 o                         
   4   2  11        224.27        268.98        22.08 o                         
   5   2  11        706.59        751.14        34.78 o                         
   6   2  11       4049.40       4080.15       111.20 o                         
   7   2  11        501.46        627.11        38.96 o                         
   8   2  11         55.25         51.20        25.62 o                         
   9   2  11       1252.28       1140.08        69.56 o                         
  -8   3  11        702.02        637.60        42.52 o                         
  -7   3  11        808.60        874.19        43.02 o                         
  -6   3  11       1230.77       1286.29        49.36 o                         
  -5   3  11       3021.80       2833.10        87.60 o                         
  -4   3  11        152.41        163.34        19.23 o                         
  -3   3  11       1584.69       1574.11        50.97 o                         
  -2   3  11      13237.83      13495.39       328.72 o                         
  -1   3  11         63.40        119.55        21.64 o                         
   0   3  11        742.14        787.22        49.93 o                         
   1   3  11       1473.28       1410.76        64.95 o                         
   2   3  11       1332.77       1518.00        54.03 o                         
   3   3  11       7979.21       7976.06       215.56 o                         
   4   3  11        325.35        380.54        27.29 o                         
   5   3  11          3.44         18.38        10.38 o                         
   6   3  11       1298.54       1374.22        46.59 o                         
   7   3  11       3355.54       3188.19        93.38 o                         
   8   3  11        247.29        308.01        38.30 o                         
  -8   4  11         20.31         39.68        29.11 o                         
  -7   4  11       1199.33       1088.96        56.88 o                         
  -6   4  11       1391.76       1294.04        59.52 o                         
  -5   4  11       2746.30       2661.42        84.70 o                         
  -4   4  11         62.75         75.49        20.18 o                         
  -3   4  11         33.69         33.95        14.64 o                         
  -2   4  11       6509.20       6460.89       166.18 o                         
  -1   4  11        550.51        600.84        35.85 o                         
   0   4  11       5097.25       5016.35       135.15 o                         
   1   4  11        269.04        352.25        50.87 o                         
   2   4  11         79.67         92.42        15.43 o                         
   3   4  11       5257.91       5127.00       155.33 o                         
   4   4  11       6650.82       6235.31       189.69 o                         
   5   4  11        540.34        511.60        34.20 o                         
   6   4  11        999.82        978.79        44.43 o                         
   7   4  11       2238.78       2144.10        69.05 o                         
   8   4  11          1.83         -4.23        17.34 o                         
  -7   5  11          0.65         12.63        23.61 o                         
  -6   5  11         67.32         48.49        22.20 o                         
  -5   5  11       5702.53       5411.05       158.76 o                         
  -4   5  11        530.68        533.95        32.11 o                         
  -3   5  11        144.76        180.19        24.64 o                         
  -2   5  11        573.26        553.82        32.03 o                         
  -1   5  11       2875.81       2992.29       130.53 o                         
   0   5  11       5073.64       5168.74       147.94 o                         
   1   5  11       2537.90       2538.26        96.94 o                         
   2   5  11         80.15         55.28        25.32 o                         
   3   5  11        391.15        439.84        40.04 o                         
   4   5  11       9328.13       9252.35       272.88 o                         
   5   5  11          3.17         25.09        16.76 o                         
   6   5  11       1290.38       1282.41        58.38 o                         
   7   5  11        671.01        696.08        50.00 o                         
   8   5  11         62.82        104.02        23.29 o                         
  -7   6  11          1.44         44.77        36.25 o                         
  -6   6  11        217.01        274.91        39.11 o                         
  -5   6  11       1801.73       1709.71        71.85 o                         
  -4   6  11       2840.47       2806.96       104.06 o                         
  -3   6  11       2856.18       2791.98        99.78 o                         
  -2   6  11        221.09        231.62        23.58 o                         
  -1   6  11         35.23         35.14        19.36 o                         
   0   6  11       1255.99       1277.71        51.87 o                         
   1   6  11       7154.81       7403.70       225.00 o                         
   2   6  11        502.15        585.46        41.52 o                         
   3   6  11       1547.75       1494.52        77.29 o                         
   4   6  11       2776.75       2892.97       103.08 o                         
   5   6  11        106.05         71.02        24.88 o                         
   6   6  11       3287.93       3225.72       126.18 o                         
   7   6  11         66.50        132.54        59.85 o                         
  -6   7  11        292.67        239.88        43.79 o                         
  -5   7  11         16.24         41.68        25.62 o                         
  -4   7  11        630.80        580.42        70.38 o                         
  -3   7  11        857.67        955.60        49.33 o                         
  -2   7  11       4499.89       4644.46       138.82 o                         
  -1   7  11         18.18         24.27        19.29 o                         
   0   7  11          5.00          6.95        20.08 o                         
   1   7  11       4511.05       4335.28       155.34 o                         
   2   7  11       1082.18       1103.81        50.23 o                         
   3   7  11       1470.60       1554.69        73.47 o                         
   4   7  11         38.57         31.71        20.63 o                         
   5   7  11         11.01         21.81        22.05 o                         
   6   7  11        777.38        915.74        60.05 o                         
   7   7  11       1251.83       1415.14        87.26 o                         
  -5   8  11        846.39        833.39        67.11 o                         
  -4   8  11        399.68        391.78        42.14 o                         
  -3   8  11          5.01         10.00        19.50 o                         
  -2   8  11       5639.47       5589.22       196.71 o                         
  -1   8  11         86.72        176.10        45.94 o                         
   0   8  11        481.86        634.33        52.98 o                         
   1   8  11        516.21        512.23        34.10 o                         
   2   8  11       1429.85       1393.28        59.19 o                         
   3   8  11       1780.84       1815.58        76.25 o                         
   4   8  11       1035.85       1018.55        53.44 o                         
   5   8  11        230.84        376.45        45.24 o                         
   6   8  11        786.29        923.57        70.06 o                         
  -3   9  11          4.21         19.72        26.34 o                         
  -2   9  11       1735.41       1603.50        76.29 o                         
  -1   9  11       1237.30       1372.58        76.56 o                         
   0   9  11        751.08        897.90        60.11 o                         
   1   9  11          0.62         39.75        39.06 o                         
   2   9  11        370.47        381.29        41.44 o                         
   3   9  11        286.89        327.63        71.11 o                         
   4   9  11       2697.38       2642.83       122.20 o                         
   5   9  11         11.01         12.85        31.74 o                         
  -1  10  11        975.52        825.87        97.06 o                         
   0  10  11       1190.88       1189.43        74.92 o                         
   1  10  11       1913.39       1912.63       125.25 o                         
   2  10  11        186.83        195.25        33.05 o                         
   3  10  11        159.21        161.92        33.21 o                         
  -3  -8  12        255.75        279.84        57.77 o                         
  -2  -8  12         18.27         30.85        33.94 o                         
  -1  -8  12        885.36       1045.60        69.58 o                         
   0  -8  12        281.75        265.13        45.87 o                         
   1  -8  12       1225.60       1262.79       195.43 o                         
  -5  -7  12          1.89         11.51        39.17 o                         
  -4  -7  12       1228.85       1215.58       102.98 o                         
  -3  -7  12       1300.31       1615.76        86.55 o                         
  -2  -7  12        376.87        443.40        48.71 o                         
  -1  -7  12         61.84        102.33        34.08 o                         
   0  -7  12        118.49        174.61        39.66 o                         
   1  -7  12        271.06        361.10        48.43 o                         
   2  -7  12       3372.65       3399.08       156.07 o                         
   3  -7  12         75.81         92.12        34.63 o                         
   4  -7  12        475.49        496.34        84.43 o                         
  -6  -6  12        704.19        663.74        67.63 o                         
  -5  -6  12          9.55         20.24        26.71 o                         
  -4  -6  12          1.21         30.80        39.08 o                         
  -3  -6  12       2174.25       2198.03        81.23 o                         
  -2  -6  12        264.11        348.63        39.99 o                         
  -1  -6  12       1503.13       1478.39        63.59 o                         
   0  -6  12          1.82          1.58        20.85 o                         
   1  -6  12        404.30        477.31        38.95 o                         
   2  -6  12       4789.29       4828.59       154.43 o                         
   3  -6  12        307.59        363.80        39.71 o                         
   4  -6  12        165.56        247.51        30.34 o                         
   5  -6  12        432.35        395.00        43.94 o                         
  -7  -5  12        250.65        294.96        47.48 o                         
  -6  -5  12       2285.39       2208.67       136.14 o                         
  -5  -5  12        694.20        836.65        45.36 o                         
  -4  -5  12         41.35         31.72        23.94 o                         
  -3  -5  12          2.63         43.33        32.01 o                         
  -2  -5  12         61.73         62.43        30.98 o                         
  -1  -5  12       7235.03       7768.69       351.04 o                         
   0  -5  12        684.25        675.57        49.99 o                         
   1  -5  12         92.78        112.30        32.48 o                         
   2  -5  12       2195.25       2072.23        90.58 o                         
   3  -5  12       1358.07       1385.25        66.54 o                         
   4  -5  12       1286.50       1378.85        58.93 o                         
   5  -5  12        164.64        206.23        37.07 o                         
   6  -5  12         20.61          9.97        31.31 o                         
  -7  -4  12        121.94        126.16        40.98 o                         
  -6  -4  12       1476.51       1363.07        68.43 o                         
  -5  -4  12        381.49        382.58        43.41 o                         
  -4  -4  12       8174.23       7782.87       237.78 o                         
  -3  -4  12         46.85         75.81        20.84 o                         
  -2  -4  12         36.72         45.26        19.97 o                         
  -1  -4  12       4105.30       4009.68       118.58 o                         
   0  -4  12       3408.19       3530.72       121.56 o                         
   1  -4  12        499.86        599.69        40.19 o                         
   2  -4  12         16.67         43.22        26.70 o                         
   3  -4  12        294.55        345.10        35.10 o                         
   4  -4  12        657.91        685.15        44.67 o                         
   5  -4  12       4087.42       3934.33       108.14 o                         
   6  -4  12          4.75         -7.93        25.78 o                         
   7  -4  12        474.12        522.02        54.11 o                         
  -8  -3  12         41.87        122.86        37.77 o                         
  -7  -3  12        388.28        453.84        49.69 o                         
  -6  -3  12          0.09         39.13        21.22 o                         
  -5  -3  12          0.90         57.62        22.91 o                         
  -4  -3  12       5767.43       5651.44       154.43 o                         
  -3  -3  12       1083.19       1095.74        51.88 o                         
  -2  -3  12         22.89         19.11        17.88 o                         
  -1  -3  12       1011.03        941.97        40.56 o                         
   0  -3  12       4408.41       4068.08       123.11 o                         
   1  -3  12        858.08        841.25        46.32 o                         
   2  -3  12       1284.17       1228.46        52.42 o                         
   3  -3  12         76.95         92.20        19.55 o                         
   4  -3  12        746.39        774.75        46.89 o                         
   5  -3  12       4178.68       4251.73       134.33 o                         
   6  -3  12        513.74        552.12        39.86 o                         
   7  -3  12        267.54        327.55        35.28 o                         
  -8  -2  12        689.57        661.72        59.75 o                         
  -7  -2  12       2347.95       2287.11       101.36 o                         
  -6  -2  12        566.92        652.26        44.52 o                         
  -5  -2  12          2.01         18.79        18.90 o                         
  -4  -2  12        541.77        609.54        37.94 o                         
  -3  -2  12       5810.57       5760.90       146.08 o                         
  -2  -2  12        441.60        474.27        30.26 o                         
  -1  -2  12         68.14         89.15        18.07 o                         
   0  -2  12        794.23        728.72        45.18 o                         
   1  -2  12         22.88         41.80        17.17 o                         
   2  -2  12      11835.32      11274.17       301.58 o                         
   3  -2  12       1275.62       1193.04        46.19 o                         
   4  -2  12          4.65         16.69        11.21 o                         
   5  -2  12       3517.42       3585.78       102.55 o                         
   6  -2  12       1731.21       1833.28        72.85 o                         
   7  -2  12        944.91       1040.30        59.20 o                         
   8  -2  12         12.11          9.28        27.79 o                         
  -8  -1  12        698.22        683.78        68.36 o                         
  -7  -1  12       2245.04       2405.85        93.14 o                         
  -6  -1  12       2325.53       2423.21        78.99 o                         
  -5  -1  12          4.09         18.95        16.82 o                         
  -4  -1  12        295.00        320.69        26.45 o                         
  -3  -1  12       4426.54       4506.82       116.93 o                         
  -2  -1  12          0.00          9.68        15.36 o                         
  -1  -1  12       6285.62       5983.47       154.86 o                         
   0  -1  12         16.30         23.64        12.46 o                         
   1  -1  12         52.79         51.40        16.46 o                         
   2  -1  12       7146.76       7051.37       194.28 o                         
   3  -1  12       3728.06       3556.62       110.27 o                         
   4  -1  12        404.95        418.31        24.73 o                         
   5  -1  12        282.29        252.84        25.82 o                         
   6  -1  12        196.23        228.94        32.73 o                         
   7  -1  12        283.20        480.58        63.81 o                         
   8  -1  12       3285.72       3435.37       134.29 o                         
  -8   0  12          7.27         23.38        32.76 o                         
  -7   0  12        889.40        930.89        45.57 o                         
  -6   0  12       7486.69       7428.28       182.05 o                         
  -5   0  12        702.93        708.94        34.22 o                         
  -4   0  12       2015.18       1923.76        56.94 o                         
  -3   0  12       1084.14       1149.25        39.70 o                         
  -2   0  12       1070.79       1098.16        37.36 o                         
  -1   0  12       8751.77       8305.12       186.26 o                         
   0   0  12       4131.02       4137.85        98.60 o                         
   1   0  12          0.97          4.04        10.32 o                         
   2   0  12       2250.75       2074.33        65.00 o                         
   3   0  12       5684.43       5658.75       160.24 o                         
   4   0  12        565.32        525.87        27.01 o                         
   5   0  12       2114.89       1992.32        78.06 o                         
   6   0  12        396.89        459.80        47.14 o                         
   7   0  12        298.15        366.42        55.15 o                         
   8   0  12       2192.29       2175.73        94.03 o                         
  -8   1  12        162.38        171.77        31.48 o                         
  -7   1  12          1.77         35.50        20.31 o                         
  -6   1  12       2222.37       2242.63        75.45 o                         
  -5   1  12        483.92        506.14        25.63 o                         
  -4   1  12      10019.92      10180.03       239.83 o                         
  -3   1  12         21.88         27.54        13.00 o                         
  -2   1  12        316.80        355.39        28.01 o                         
  -1   1  12       3574.38       3455.51        97.93 o                         
   0   1  12       9962.82       9621.38       253.68 o                         
   1   1  12       1319.21       1330.19        46.93 o                         
   2   1  12         15.04         25.53        13.25 o                         
   3   1  12       1247.75       1174.85        41.46 o                         
   4   1  12        124.53        143.19        19.67 o                         
   5   1  12       7143.89       7078.95       176.08 o                         
   6   1  12          1.59         23.66        16.01 o                         
   7   1  12        145.48        179.61        26.31 o                         
   8   1  12       2681.14       2674.57       122.71 o                         
  -8   2  12        283.43        332.02        39.66 o                         
  -7   2  12        898.86        999.87        50.17 o                         
  -6   2  12        431.74        514.23        31.34 o                         
  -5   2  12       1150.25       1097.54        40.50 o                         
  -4   2  12       2983.00       2894.57        76.56 o                         
  -3   2  12       6339.75       6247.88       153.10 o                         
  -2   2  12         63.06         89.05        17.13 o                         
  -1   2  12        706.65        784.92        33.71 o                         
   0   2  12       4020.84       3909.95       113.41 o                         
   1   2  12       1367.34       1466.96        80.19 o                         
   2   2  12       6310.06       6351.81       189.60 o                         
   3   2  12          0.18          0.81        14.13 o                         
   4   2  12         51.79         75.47        15.96 o                         
   5   2  12       2524.84       2629.33        76.84 o                         
   6   2  12       5074.14       4880.10       129.41 o                         
   7   2  12        431.13        449.32        37.28 o                         
   8   2  12        433.41        597.50        94.49 o                         
  -8   3  12       1994.74       1925.24        72.62 o                         
  -7   3  12       1853.85       1897.87        70.60 o                         
  -6   3  12        540.35        611.21        43.00 o                         
  -5   3  12         37.54         44.54        19.47 o                         
  -4   3  12        109.13        110.20        17.90 o                         
  -3   3  12       9516.29       9695.66       228.32 o                         
  -2   3  12         45.97         68.19        14.68 o                         
  -1   3  12       1764.71       1723.13        68.12 o                         
   0   3  12       1032.40       1115.88       107.36 o                         
   1   3  12          3.60         11.78        19.95 o                         
   2   3  12       9109.25       8735.96       218.73 o                         
   3   3  12       1983.77       1878.09        65.58 o                         
   4   3  12        311.12        346.72        26.81 o                         
   5   3  12       3713.01       3446.42       101.83 o                         
   6   3  12       2676.42       2767.45        79.73 o                         
   7   3  12        185.48        235.89        35.39 o                         
   8   3  12       1204.32       1056.06        79.39 o                         
  -8   4  12        124.55        145.45        68.03 o                         
  -7   4  12         33.83         32.51        25.82 o                         
  -6   4  12       3742.03       3591.52       116.46 o                         
  -5   4  12        429.86        471.59        38.98 o                         
  -4   4  12         27.62         54.50        16.61 o                         
  -3   4  12        898.36        981.93        39.28 o                         
  -2   4  12       1924.18       1907.69        66.43 o                         
  -1   4  12       5281.22       5315.30       153.01 o                         
   0   4  12        702.86        742.13        36.31 o                         
   1   4  12        286.77        318.54        29.31 o                         
   2   4  12       1763.89       1604.28        57.65 o                         
   3   4  12       8293.94       8083.71       219.02 o                         
   4   4  12        299.38        405.91        37.45 o                         
   5   4  12         12.18          1.66        14.35 o                         
   6   4  12        916.62        963.46        49.11 o                         
   7   4  12          8.72         57.23        14.15 o                         
   8   4  12       2198.86       2198.67        94.30 o                         
  -7   5  12        414.82        398.04        41.82 o                         
  -6   5  12       4279.44       4106.74       141.57 o                         
  -5   5  12        676.50        576.58        37.71 o                         
  -4   5  12       3963.60       3766.68       108.89 o                         
  -3   5  12         23.09         47.23        21.92 o                         
  -2   5  12       1183.59       1282.05        61.57 o                         
  -1   5  12       3752.96       3808.16       108.95 o                         
   0   5  12       6081.30       6288.60       164.92 o                         
   1   5  12        365.84        331.32        34.56 o                         
   2   5  12       1293.79       1200.58        72.97 o                         
   3   5  12       4116.28       4010.15       129.86 o                         
   4   5  12          1.31         10.64        20.99 o                         
   5   5  12       2365.65       2249.90        94.59 o                         
   6   5  12       1161.29       1090.41        55.18 o                         
   7   5  12          1.32         -8.70        18.91 o                         
   8   5  12       2967.86       3245.01       166.23 o                         
  -6   6  12         12.56        102.66        29.77 o                         
  -5   6  12       1739.82       1616.91        70.15 o                         
  -4   6  12        765.95        899.15        51.72 o                         
  -3   6  12       1260.19       1211.28        50.94 o                         
  -2   6  12        201.14        146.93        25.51 o                         
  -1   6  12        211.22        279.99        34.81 o                         
   0   6  12       6704.40       6606.94       174.85 o                         
   1   6  12        125.96        175.65        24.41 o                         
   2   6  12        220.77        179.12        36.58 o                         
   3   6  12         12.97         39.34        18.23 o                         
   4   6  12        470.39        514.61        44.87 o                         
   5   6  12       1613.23       1629.07        73.46 o                         
   6   6  12       1078.98       1116.23        60.96 o                         
   7   6  12         37.87         66.94        40.08 o                         
  -6   7  12        264.58        239.11        45.27 o                         
  -5   7  12        739.85        674.55        52.78 o                         
  -4   7  12        494.23        506.83        47.23 o                         
  -3   7  12       4797.86       4582.32       153.01 o                         
  -2   7  12          3.49         44.07        36.71 o                         
  -1   7  12         35.64         79.50        22.73 o                         
   0   7  12       2488.62       2462.40        84.59 o                         
   1   7  12       2120.91       2195.77        94.02 o                         
   2   7  12       6187.27       6184.63       230.30 o                         
   3   7  12         19.67         49.33        25.07 o                         
   4   7  12        300.45        313.62        35.44 o                         
   5   7  12       1285.74       1320.37        65.40 o                         
   6   7  12       3464.83       3739.75       160.98 o                         
   7   7  12        150.06        119.70        37.61 o                         
  -5   8  12          0.08        -55.08        76.60 o                         
  -4   8  12         29.11         50.24        32.56 o                         
  -3   8  12       2151.98       2026.54        79.56 o                         
  -2   8  12        703.09        726.09        48.19 o                         
  -1   8  12        971.56        959.15        56.57 o                         
   0   8  12         60.25         68.54        37.90 o                         
   1   8  12        151.22        172.76        52.14 o                         
   2   8  12       1255.26       1315.22        55.43 o                         
   3   8  12       2807.14       3082.85       107.14 o                         
   4   8  12        119.43        163.28        29.35 o                         
   5   8  12        269.34        319.16        40.30 o                         
   6   8  12       1595.40       1600.62        93.12 o                         
  -3   9  12        145.26        130.96        33.56 o                         
  -2   9  12       2059.54       1951.19        84.68 o                         
  -1   9  12       1107.43        997.95        61.19 o                         
   0   9  12        528.16        603.53        48.35 o                         
   1   9  12        404.80        447.03        50.57 o                         
   2   9  12        324.76        335.09        37.23 o                         
   3   9  12       3838.27       3698.94       132.79 o                         
   4   9  12        132.55        243.91        73.16 o                         
  -1  10  12         83.52        174.33       121.50 o                         
   0  10  12       2334.02       2419.88       109.94 o                         
   1  10  12         37.56        115.22        33.40 o                         
   2  10  12         98.77        135.01        28.83 o                         
  -1  -8  13        349.75        340.63        46.80 o                         
   0  -8  13        404.04        576.34       102.56 o                         
  -4  -7  13       1819.41       1894.84       118.55 o                         
  -3  -7  13        982.31       1226.43       141.35 o                         
  -2  -7  13        442.66        383.19       106.74 o                         
  -1  -7  13        119.13        128.97        37.17 o                         
   0  -7  13        405.22        441.40        52.68 o                         
   1  -7  13       3894.42       4278.21       171.16 o                         
   2  -7  13         21.19         -7.36        36.64 o                         
   3  -7  13         13.28         33.72        30.50 o                         
  -5  -6  13         22.49         37.07        35.84 o                         
  -4  -6  13        143.24        200.34        53.02 o                         
  -3  -6  13        345.49        322.94        41.32 o                         
  -2  -6  13       2838.07       2915.64       130.43 o                         
  -1  -6  13        110.76        148.98        29.09 o                         
   0  -6  13        200.46        258.96        32.24 o                         
   1  -6  13       1693.67       1750.53        72.45 o                         
   2  -6  13       1256.93       1420.84        83.62 o                         
   3  -6  13        417.53        523.95        51.47 o                         
   4  -6  13         33.44         35.85        25.68 o                         
  -6  -5  13         41.67         44.45        48.04 o                         
  -5  -5  13       1594.23       1427.02        69.02 o                         
  -4  -5  13         20.38         29.06        19.69 o                         
  -3  -5  13         14.15        -26.14        26.14 o                         
  -2  -5  13       4178.81       3878.97       198.37 o                         
  -1  -5  13       1074.95       1160.38        69.76 o                         
   0  -5  13        127.50        173.63        39.33 o                         
   1  -5  13        191.76        254.55        49.30 o                         
   2  -5  13       1550.81       1695.77       120.25 o                         
   3  -5  13       1586.70       1663.15        67.09 o                         
   4  -5  13       1841.30       1859.25        78.79 o                         
   5  -5  13         43.37         68.45        38.05 o                         
  -7  -4  13        448.89        494.08        58.85 o                         
  -6  -4  13         13.36         36.01        27.48 o                         
  -5  -4  13       3194.47       3185.75        92.80 o                         
  -4  -4  13        158.37        149.42        37.95 o                         
  -3  -4  13         70.38         50.59        26.41 o                         
  -2  -4  13       1895.86       1680.92        68.66 o                         
  -1  -4  13       4396.48       4201.52       156.87 o                         
   0  -4  13       1962.12       1827.11        71.16 o                         
   1  -4  13         18.68         35.07        24.26 o                         
   2  -4  13         19.86         50.58        22.86 o                         
   3  -4  13        620.35        711.71        54.58 o                         
   4  -4  13       4619.62       4592.76       122.66 o                         
   5  -4  13         13.70         40.60        22.35 o                         
   6  -4  13         64.99        125.10        30.26 o                         
  -7  -3  13        596.49        762.40        61.15 o                         
  -6  -3  13        120.59        218.48        34.54 o                         
  -5  -3  13       1103.62       1177.95        78.76 o                         
  -4  -3  13       4739.02       4479.86       137.78 o                         
  -3  -3  13         32.45         37.32        18.38 o                         
  -2  -3  13          0.87         13.59        15.36 o                         
  -1  -3  13        611.10        637.47        37.68 o                         
   0  -3  13        384.23        437.83        34.22 o                         
   1  -3  13       7617.35       7239.81       191.13 o                         
   2  -3  13          0.51         51.23        18.62 o                         
   3  -3  13        223.84        283.92        28.48 o                         
   4  -3  13       3736.84       3953.24       133.83 o                         
   5  -3  13       2216.49       2288.75        86.06 o                         
   6  -3  13        873.10        763.37        45.71 o                         
   7  -3  13        210.55        252.18        39.29 o                         
  -8  -2  13       1833.28       1735.29        81.93 o                         
  -7  -2  13        526.90        569.05        40.80 o                         
  -6  -2  13         95.24        130.09        25.84 o                         
  -5  -2  13         74.71        104.93        25.66 o                         
  -4  -2  13       4625.44       4556.92       129.47 o                         
  -3  -2  13        869.45        899.24        40.90 o                         
  -2  -2  13       1825.41       1663.29        56.20 o                         
  -1  -2  13          8.17         41.35        15.12 o                         
   0  -2  13         76.65         81.18        18.10 o                         
   1  -2  13       5238.93       5062.63       137.97 o                         
   2  -2  13       1624.57       1513.77        57.32 o                         
   3  -2  13         24.88         68.72        18.03 o                         
   4  -2  13        941.94        938.58        37.78 o                         
   5  -2  13        978.45       1017.09        66.33 o                         
   6  -2  13        854.17        950.23        52.71 o                         
   7  -2  13       1194.31       1215.50        75.57 o                         
  -8  -1  13          3.85          6.61        39.07 o                         
  -7  -1  13       5451.19       5301.95       171.31 o                         
  -6  -1  13          1.70         20.72        17.35 o                         
  -5  -1  13        497.34        537.25        34.04 o                         
  -4  -1  13        267.81        358.51        28.68 o                         
  -3  -1  13       2176.10       2096.63        65.24 o                         
  -2  -1  13       8330.19       7999.54       191.90 o                         
  -1  -1  13        577.32        545.59        31.51 o                         
   0  -1  13         48.72         76.57        15.26 o                         
   1  -1  13       2351.29       2372.55        74.34 o                         
   2  -1  13       5335.90       5131.50       137.75 o                         
   3  -1  13        941.15        938.94        47.58 o                         
   4  -1  13        205.98        212.93        20.86 o                         
   5  -1  13        819.26        848.86        44.35 o                         
   6  -1  13        672.37        728.51        41.81 o                         
   7  -1  13       4478.95       4504.95       146.94 o                         
   8  -1  13         27.20         35.07        29.07 o                         
  -8   0  13         27.14         62.81        32.10 o                         
  -7   0  13       2387.68       2443.96        84.22 o                         
  -6   0  13         48.59        110.01        21.37 o                         
  -5   0  13       5123.87       5142.71       132.03 o                         
  -4   0  13        373.37        421.20        25.41 o                         
  -3   0  13        103.75         86.43        15.82 o                         
  -2   0  13       7271.15       6855.96       157.87 o                         
  -1   0  13      11819.51      11559.56       267.71 o                         
   0   0  13        929.88        906.13        32.34 o                         
   1   0  13        319.88        365.01        22.37 o                         
   2   0  13       4147.86       4020.80       104.72 o                         
   3   0  13        750.81        740.23        36.54 o                         
   4   0  13       4099.56       4048.79       108.76 o                         
   5   0  13         39.03         18.92        14.58 o                         
   6   0  13        564.01        570.38        40.50 o                         
   7   0  13       2273.16       2258.46        89.09 o                         
   8   0  13        986.62       1046.43        63.49 o                         
  -8   1  13         60.51         86.82        30.34 o                         
  -7   1  13          1.01         65.85        22.18 o                         
  -6   1  13        720.67        827.73        42.15 o                         
  -5   1  13       1942.23       2007.86        71.50 o                         
  -4   1  13        984.09        981.55        39.40 o                         
  -3   1  13         13.85         30.73        18.58 o                         
  -2   1  13        748.55        784.22        43.31 o                         
  -1   1  13       6001.26       5894.15       154.12 o                         
   0   1  13        741.26        720.81        35.02 o                         
   1   1  13       2891.04       2743.10        79.46 o                         
   2   1  13          2.95          6.41        13.55 o                         
   3   1  13         65.98        100.84        16.27 o                         
   4   1  13       5140.28       5002.00       136.59 o                         
   5   1  13       2297.61       2092.52        67.02 o                         
   6   1  13         36.08         47.12        17.70 o                         
   7   1  13       1111.94       1163.86        79.35 o                         
   8   1  13        526.66        679.07        70.32 o                         
  -8   2  13       2173.48       2019.29        81.07 o                         
  -7   2  13        937.87        909.04        45.79 o                         
  -6   2  13        101.85        131.36        22.04 o                         
  -5   2  13        715.19        806.20        39.06 o                         
  -4   2  13       9341.33       9254.25       221.22 o                         
  -3   2  13         77.96         97.10        16.54 o                         
  -2   2  13          1.09         18.18        14.72 o                         
  -1   2  13       1953.61       1987.91        62.78 o                         
   0   2  13        213.29        240.48        21.64 o                         
   1   2  13       6295.52       5914.94       153.48 o                         
   2   2  13          5.49          2.43        13.29 o                         
   3   2  13         15.78         24.10        16.95 o                         
   4   2  13       3917.74       3852.64       118.76 o                         
   5   2  13       2988.80       3144.18        95.37 o                         
   6   2  13        927.82        929.25        43.19 o                         
   7   2  13         94.84        117.94        21.85 o                         
   8   2  13        730.26        764.42        70.34 o                         
  -8   3  13        230.18        258.28        51.73 o                         
  -7   3  13       1455.47       1486.99        70.29 o                         
  -6   3  13        139.40        153.55        26.47 o                         
  -5   3  13        649.90        634.45        37.93 o                         
  -4   3  13       2261.23       2222.09        67.02 o                         
  -3   3  13        264.70        323.51        26.13 o                         
  -2   3  13       3771.72       3786.74       111.84 o                         
  -1   3  13         25.32         48.67        14.34 o                         
   0   3  13         52.24         18.08        33.70 o                         
   1   3  13       4704.59       4440.32       137.19 o                         
   2   3  13      10224.39       9817.15       271.19 o                         
   3   3  13        197.79        194.87        23.98 o                         
   4   3  13        213.64        307.33        29.21 o                         
   5   3  13       3177.41       3239.08       105.00 o                         
   6   3  13         31.66         69.70        18.52 o                         
   7   3  13       1913.17       1848.25        72.03 o                         
   8   3  13        279.15        355.82        41.23 o                         
  -7   4  13       7350.81       6373.60       178.70 o                         
  -6   4  13         27.68         86.99        21.83 o                         
  -5   4  13        538.59        550.11        42.52 o                         
  -4   4  13        468.12        481.80        37.78 o                         
  -3   4  13       3345.69       3378.10        98.01 o                         
  -2   4  13       4265.74       4317.09       126.51 o                         
  -1   4  13       2715.21       2760.47       106.65 o                         
   0   4  13        227.60        276.81        31.26 o                         
   1   4  13       1036.59        966.85        44.67 o                         
   2   4  13       5941.73       5601.61       235.82 o                         
   3   4  13        325.75        364.26        33.91 o                         
   4   4  13       1167.11       1197.90        51.28 o                         
   5   4  13        674.25        620.68        36.56 o                         
   6   4  13        254.08        255.17        26.21 o                         
   7   4  13       3651.55       3686.62       126.53 o                         
   8   4  13        484.88        502.13        45.63 o                         
  -7   5  13        266.64        230.51        37.00 o                         
  -6   5  13       1262.57       1164.01        72.73 o                         
  -5   5  13       1856.92       1857.45        73.13 o                         
  -4   5  13        343.86        440.05        34.53 o                         
  -3   5  13         30.86         55.97        23.50 o                         
  -2   5  13       1255.39       1140.85        60.09 o                         
  -1   5  13       8209.98       8087.30       223.31 o                         
   0   5  13        148.06        182.25        23.03 o                         
   1   5  13         88.09        114.19        22.32 o                         
   2   5  13       1240.66       1163.77        73.09 o                         
   3   5  13        239.04        292.87        28.08 o                         
   4   5  13       3124.33       3047.28       121.04 o                         
   5   5  13         48.37         56.34        31.11 o                         
   6   5  13          9.51         -1.93        28.35 o                         
   7   5  13        922.48       1019.91        59.48 o                         
  -6   6  13       1167.92       1015.41        61.75 o                         
  -5   6  13       1294.99       1246.72        56.17 o                         
  -4   6  13       2701.39       2506.89        85.39 o                         
  -3   6  13         49.85        100.08        25.03 o                         
  -2   6  13          5.58         19.95        26.07 o                         
  -1   6  13       4019.49       3986.43       116.19 o                         
   0   6  13        587.59        673.88        38.49 o                         
   1   6  13       5616.74       5546.54       162.29 o                         
   2   6  13       1448.72       1352.28        80.15 o                         
   3   6  13         37.99         39.28        16.29 o                         
   4   6  13       2616.60       2547.36       103.13 o                         
   5   6  13       4039.72       4026.84       150.49 o                         
   6   6  13        332.36        481.88        42.53 o                         
   7   6  13         24.68         12.17        44.85 o                         
  -5   7  13        125.53        191.03        45.41 o                         
  -4   7  13       4332.88       4065.06       143.27 o                         
  -3   7  13         24.82         34.83        28.36 o                         
  -2   7  13        289.18        303.07        28.54 o                         
  -1   7  13        326.25        361.56        35.16 o                         
   0   7  13        482.29        521.51        55.54 o                         
   1   7  13        574.51        628.50        59.75 o                         
   2   7  13       2392.04       2453.60       104.71 o                         
   3   7  13        139.99        143.74        25.24 o                         
   4   7  13       1080.96       1078.07        56.88 o                         
   5   7  13       2518.15       2592.24       110.74 o                         
   6   7  13        139.81        164.22        33.07 o                         
  -4   8  13       1174.78       1086.30        82.18 o                         
  -3   8  13       1703.97       1574.97        82.87 o                         
  -2   8  13       1617.09       1556.05        82.60 o                         
  -1   8  13         13.06         22.18        24.41 o                         
   0   8  13        389.27        482.43        41.86 o                         
   1   8  13        907.36        880.20        55.63 o                         
   2   8  13       3562.12       3506.50       134.13 o                         
   3   8  13        143.60        202.07        36.85 o                         
   4   8  13          8.10         33.69        26.72 o                         
   5   8  13       1413.31       1526.92        92.99 o                         
  -3   9  13        484.40        481.88        55.89 o                         
  -2   9  13        689.38        720.27        54.38 o                         
  -1   9  13       2606.19       2490.58       102.98 o                         
   0   9  13         36.09         71.38        40.28 o                         
   1   9  13         56.50         98.34        32.32 o                         
   2   9  13       1995.20       1906.57        72.54 o                         
   3   9  13        562.38        627.95        44.39 o                         
   4   9  13        776.50        928.75        61.40 o                         
  -3  -7  14        537.80        730.57        73.20 o                         
  -2  -7  14        318.25        505.02        97.58 o                         
  -1  -7  14        194.84        291.54        47.50 o                         
   0  -7  14       2668.14       2787.49       149.76 o                         
   1  -7  14        191.43        289.74        50.23 o                         
   2  -7  14         78.45        156.80        48.02 o                         
  -5  -6  14         92.61        113.30        41.68 o                         
  -4  -6  14          3.26         45.28        42.62 o                         
  -3  -6  14       4039.44       3829.69       199.82 o                         
  -2  -6  14        136.41        183.90        43.64 o                         
  -1  -6  14          7.99        -21.97        27.34 o                         
   0  -6  14        621.04        741.65        59.76 o                         
   1  -6  14       1141.75       1158.79       122.90 o                         
   2  -6  14       2238.15       2322.80       160.76 o                         
   3  -6  14        506.67        644.53        62.48 o                         
   4  -6  14          2.24         31.84        29.64 o                         
  -6  -5  14       2199.85       2146.04       109.54 o                         
  -5  -5  14         36.73         26.43        43.23 o                         
  -4  -5  14          1.25         15.78        23.23 o                         
  -3  -5  14       2487.43       2278.11        88.88 o                         
  -2  -5  14       1700.62       1620.09       106.64 o                         
  -1  -5  14        584.77        630.88        57.02 o                         
   0  -5  14         34.76         29.62        32.12 o                         
   1  -5  14         14.14        180.09        54.12 o                         
   2  -5  14        226.64        341.04        36.55 o                         
   3  -5  14       3130.92       3232.68       117.40 o                         
   4  -5  14         19.11         58.79        36.03 o                         
   5  -5  14        577.09        595.20        57.44 o                         
  -7  -4  14        336.62        386.23        53.54 o                         
  -6  -4  14       1273.80       1354.99        69.59 o                         
  -5  -4  14       1297.23       1322.65        67.67 o                         
  -4  -4  14         66.49         77.28        26.51 o                         
  -3  -4  14         95.21        114.44        25.33 o                         
  -2  -4  14       1107.32       1402.13        63.11 o                         
  -1  -4  14        644.15        734.94        56.85 o                         
   0  -4  14       1363.99       1401.96        70.17 o                         
   1  -4  14          0.13         65.00        34.29 o                         
   2  -4  14        590.47        738.74        54.58 o                         
   3  -4  14       4950.96       5103.19       258.56 o                         
   4  -4  14        723.16        781.04        42.80 o                         
   5  -4  14        539.85        640.64        45.40 o                         
   6  -4  14       1188.92       1225.11       106.34 o                         
  -7  -3  14        117.98        111.42        33.40 o                         
  -6  -3  14       1170.68       1184.41        79.93 o                         
  -5  -3  14       2162.56       2088.77        83.89 o                         
  -4  -3  14        368.55        404.79        36.66 o                         
  -3  -3  14        324.72        337.93        33.58 o                         
  -2  -3  14        345.51        385.12        33.09 o                         
  -1  -3  14         25.14         62.24        18.61 o                         
   0  -3  14       7790.05       6995.16       197.89 o                         
   1  -3  14        606.82        622.47        39.09 o                         
   2  -3  14        250.30        236.98        29.49 o                         
   3  -3  14       1113.41       1064.36        53.06 o                         
   4  -3  14       1153.89       1247.02        54.98 o                         
   5  -3  14       1242.76       1314.67        62.45 o                         
   6  -3  14        170.33        253.76        31.78 o                         
   7  -3  14          8.61        -45.43        45.43 o                         
  -7  -2  14          0.37         71.18        28.48 o                         
  -6  -2  14        152.04        187.28        31.68 o                         
  -5  -2  14       1773.14       1724.34        67.61 o                         
  -4  -2  14         69.75        128.95        24.44 o                         
  -3  -2  14       5813.54       5716.69       146.68 o                         
  -2  -2  14         76.04        121.01        19.76 o                         
  -1  -2  14          5.22         -6.52        13.58 o                         
   0  -2  14       4988.26       4981.37       127.72 o                         
   1  -2  14       4541.74       4540.16       127.37 o                         
   2  -2  14       1107.69       1124.83        51.38 o                         
   3  -2  14          8.74          9.75        18.81 o                         
   4  -2  14        286.25        348.22        30.91 o                         
   5  -2  14        385.29        486.07        37.11 o                         
   6  -2  14       3727.88       3694.66       127.24 o                         
   7  -2  14         69.97         69.25        53.82 o                         
  -8  -1  14       2213.31       2228.66       139.09 o                         
  -7  -1  14         72.53        101.58        23.71 o                         
  -6  -1  14       1249.59       1366.46        48.89 o                         
  -5  -1  14         28.84         40.74        17.18 o                         
  -4  -1  14         50.72         79.24        18.52 o                         
  -3  -1  14       6596.30       6493.01       162.31 o                         
  -2  -1  14       2553.31       2547.77        74.33 o                         
  -1  -1  14        360.58        371.78        27.42 o                         
   0  -1  14        854.24        825.89        38.36 o                         
   1  -1  14       5016.10       4706.42       128.32 o                         
   2  -1  14       2114.00       2066.43        68.38 o                         
   3  -1  14        616.14        604.52        36.47 o                         
   4  -1  14          7.44          7.24        16.34 o                         
   5  -1  14        475.47        539.64        39.00 o                         
   6  -1  14       2679.39       2637.43        92.08 o                         
   7  -1  14        598.35        728.97        58.58 o                         
  -8   0  14         73.79         56.71        32.11 o                         
  -7   0  14        600.97        725.81        47.31 o                         
  -6   0  14       1868.44       1969.17        66.50 o                         
  -5   0  14        172.20        250.46        25.29 o                         
  -4   0  14          3.95         -6.05        16.40 o                         
  -3   0  14       2333.15       2375.20        66.66 o                         
  -2   0  14       2646.55       2573.52        70.03 o                         
  -1   0  14       2024.87       1866.06        55.84 o                         
   0   0  14         18.59         45.26        11.77 o                         
   1   0  14        595.89        574.75        26.72 o                         
   2   0  14        166.41        268.58        22.61 o                         
   3   0  14      14500.62      14018.17       345.78 o                         
   4   0  14        111.27        154.37        20.58 o                         
   5   0  14         33.49         83.53        20.57 o                         
   6   0  14       2317.35       2345.19        77.20 o                         
   7   0  14        960.53        936.98        60.24 o                         
   8   0  14        339.96        378.43        45.63 o                         
  -8   1  14         67.18         72.89        32.52 o                         
  -7   1  14       1101.92        950.34        49.18 o                         
  -6   1  14       1649.97       1586.34        83.35 o                         
  -5   1  14       5717.91       5634.02       151.86 o                         
  -4   1  14         16.73         69.13        22.51 o                         
  -3   1  14          3.46          7.26        14.68 o                         
  -2   1  14       2386.43       2374.90        75.06 o                         
  -1   1  14        608.25        682.28        37.36 o                         
   0   1  14       2729.12       2639.19        83.91 o                         
   1   1  14          0.24        -12.73        12.73 o                         
   2   1  14        737.56        707.60        39.40 o                         
   3   1  14       3116.80       3097.75        94.59 o                         
   4   1  14       2823.05       2737.64        85.28 o                         
   5   1  14       1025.21        979.58        43.07 o                         
   6   1  14        278.88        384.04        37.98 o                         
   7   1  14        356.72        442.17        51.91 o                         
   8   1  14        333.60        357.80        57.75 o                         
  -8   2  14        481.98        527.20       125.18 o                         
  -7   2  14          2.32          2.64        21.74 o                         
  -6   2  14        115.19        168.88        26.24 o                         
  -5   2  14       4608.57       4534.87       120.39 o                         
  -4   2  14         30.38         59.90        19.77 o                         
  -3   2  14       1855.50       1830.98        67.73 o                         
  -2   2  14          2.84         12.71        14.63 o                         
  -1   2  14        323.36        373.95        28.37 o                         
   0   2  14       9233.21       9134.34       245.11 o                         
   1   2  14       4054.76       4072.82       110.87 o                         
   2   2  14        105.90        117.75        21.22 o                         
   3   2  14       1341.84       1366.14        61.10 o                         
   4   2  14       4208.11       4015.27       143.83 o                         
   5   2  14        342.11        369.04        27.39 o                         
   6   2  14       1005.76        991.90        46.91 o                         
   7   2  14        505.05        551.68        40.97 o                         
   8   2  14        377.29        503.16        46.29 o                         
  -7   3  14        363.84        410.89        64.47 o                         
  -6   3  14         40.65         92.06        28.70 o                         
  -5   3  14        873.97        791.84        42.22 o                         
  -4   3  14       1669.31       1647.41        59.64 o                         
  -3   3  14       5955.77       5704.81       177.26 o                         
  -2   3  14        618.83        666.34        38.59 o                         
  -1   3  14        786.92        772.84        38.77 o                         
   0   3  14       2058.50       2123.65        83.90 o                         
   1   3  14       5373.71       4994.79       140.75 o                         
   2   3  14       1498.64       1409.56        56.46 o                         
   3   3  14          1.83         -7.03        14.02 o                         
   4   3  14        631.43        756.26        46.72 o                         
   5   3  14         91.62        128.33        24.55 o                         
   6   3  14       4436.35       4335.49       137.20 o                         
   7   3  14         57.17         94.79        21.49 o                         
   8   3  14          1.50         24.45        25.50 o                         
  -7   4  14        834.44        688.77        48.38 o                         
  -6   4  14       2670.94       2381.22        95.31 o                         
  -5   4  14         26.20         72.05        20.64 o                         
  -4   4  14        395.65        439.39        32.63 o                         
  -3   4  14       3377.87       3285.28        97.12 o                         
  -2   4  14       4523.25       4476.00       116.36 o                         
  -1   4  14        174.80        131.42        29.40 o                         
   0   4  14         87.09        104.83        29.67 o                         
   1   4  14       4904.91       4617.55       146.00 o                         
   2   4  14        417.81        464.06        30.61 o                         
   3   4  14       2913.90       2598.09       111.07 o                         
   4   4  14        160.12        180.28        24.17 o                         
   5   4  14          4.50         14.29        15.80 o                         
   6   4  14       1977.99       1927.87        71.24 o                         
   7   4  14       1560.24       1714.63       115.03 o                         
  -6   5  14        828.71        947.97        69.54 o                         
  -5   5  14        996.85        996.65        52.96 o                         
  -4   5  14        112.47        148.50        35.53 o                         
  -3   5  14         66.27         92.92        19.19 o                         
  -2   5  14       5152.34       5061.58       152.13 o                         
  -1   5  14         30.82         91.79        23.23 o                         
   0   5  14        578.06        578.67        39.44 o                         
   1   5  14        706.87        737.31        42.17 o                         
   2   5  14          3.06         26.11        48.36 o                         
   3   5  14       5477.56       5079.84       158.40 o                         
   4   5  14       1462.50       1451.45        70.46 o                         
   5   5  14         98.29        117.56        28.62 o                         
   6   5  14       1252.98       1356.80        68.09 o                         
   7   5  14       1631.94       1655.13        78.91 o                         
  -6   6  14         29.29         67.92        35.75 o                         
  -5   6  14       3571.28       3412.34       125.15 o                         
  -4   6  14          4.30         54.14        18.32 o                         
  -3   6  14          3.85         40.93        17.52 o                         
  -2   6  14       1209.71       1316.40        64.99 o                         
  -1   6  14       1037.99        989.54        52.58 o                         
   0   6  14       2514.54       2487.65        80.94 o                         
   1   6  14        873.03        914.12        46.89 o                         
   2   6  14        392.12        408.88        51.05 o                         
   3   6  14       1180.22       1092.97        63.32 o                         
   4   6  14       3134.15       3078.05       167.73 o                         
   5   6  14        691.20        711.16        55.97 o                         
   6   6  14         48.10         92.00        30.71 o                         
   7   6  14        591.11        557.36        51.39 o                         
  -5   7  14       2131.85       2062.07       138.44 o                         
  -4   7  14        691.61        694.47        49.75 o                         
  -3   7  14       1706.41       1520.17        67.97 o                         
  -2   7  14          2.53        -16.72        37.45 o                         
  -1   7  14        778.30        790.21        47.17 o                         
   0   7  14       2886.34       2846.14        95.61 o                         
   1   7  14       2382.47       2285.52        83.37 o                         
   2   7  14        215.91        236.76        34.87 o                         
   3   7  14        218.75        290.97        32.16 o                         
   4   7  14       1959.52       1917.17        92.57 o                         
   5   7  14        148.82        220.34        41.97 o                         
   6   7  14       1496.37       1598.21        84.59 o                         
  -4   8  14       1167.63       1217.42        74.63 o                         
  -3   8  14        734.74        795.77        60.37 o                         
  -2   8  14        811.42        862.04        75.70 o                         
  -1   8  14        147.76        155.31        42.60 o                         
   0   8  14        111.48        110.97        27.86 o                         
   1   8  14       3340.59       3335.12       120.49 o                         
   2   8  14          7.52         37.76        26.65 o                         
   3   8  14        310.97        382.64        35.73 o                         
   4   8  14        339.94        423.45        59.87 o                         
   5   8  14        112.13        159.79        34.10 o                         
  -2   9  14       3465.92       3119.74       122.11 o                         
  -1   9  14         20.83         49.77        37.84 o                         
   0   9  14         21.87         69.78        36.75 o                         
   1   9  14       1489.98       1360.42        70.76 o                         
   2   9  14        581.97        650.60        60.97 o                         
   3   9  14       2142.53       1968.52        76.82 o                         
  -2  -7  15         69.84        120.89        50.68 o                         
  -1  -7  15        724.49        731.22       181.81 o                         
   0  -7  15        815.89        864.58        92.14 o                         
   1  -7  15        634.10        564.04       160.02 o                         
  -4  -6  15       2095.32       2212.57       142.68 o                         
  -3  -6  15        359.72        538.76        73.13 o                         
  -2  -6  15         81.10        111.73        40.58 o                         
  -1  -6  15        117.80        133.62        43.85 o                         
   0  -6  15        349.47        462.07        56.37 o                         
   1  -6  15        686.77        857.20        80.55 o                         
   2  -6  15       1300.30       1220.29        89.60 o                         
   3  -6  15         66.87        147.32        31.93 o                         
  -5  -5  15         17.25         36.52        35.76 o                         
  -4  -5  15        290.26        439.91        54.22 o                         
  -3  -5  15       1888.98       1965.06        96.21 o                         
  -2  -5  15       1434.25       1632.52        77.13 o                         
  -1  -5  15        224.89        217.37        35.53 o                         
   0  -5  15         36.37         50.86        27.83 o                         
   1  -5  15        755.79        859.51        67.99 o                         
   2  -5  15       4261.09       4094.19       163.38 o                         
   3  -5  15         32.11         69.33        29.11 o                         
   4  -5  15         10.74         28.41        26.31 o                         
  -6  -4  15        701.15        699.55        66.02 o                         
  -5  -4  15          5.89        -31.29        31.29 o                         
  -4  -4  15        225.73        265.61        34.25 o                         
  -3  -4  15        541.98        590.54        53.72 o                         
  -2  -4  15         35.71         67.90        25.71 o                         
  -1  -4  15       4593.05       4777.61       265.18 o                         
   0  -4  15         21.87         87.55        23.91 o                         
   1  -4  15        268.24        325.83        39.09 o                         
   2  -4  15        837.00        968.46        64.31 o                         
   3  -4  15       1244.74       1289.22        56.87 o                         
   4  -4  15        447.39        487.03        40.72 o                         
   5  -4  15          0.64         38.13        31.36 o                         
  -7  -3  15        322.38        272.66        42.66 o                         
  -6  -3  15       3086.45       2975.31       110.52 o                         
  -5  -3  15       1010.45       1050.73        59.10 o                         
  -4  -3  15        962.42        906.37        49.25 o                         
  -3  -3  15          6.89         24.21        22.36 o                         
  -2  -3  15         20.52         63.87        30.21 o                         
  -1  -3  15       5286.77       4986.60       139.31 o                         
   0  -3  15       1700.17       1618.47        61.78 o                         
   1  -3  15        991.54        992.79        61.27 o                         
   2  -3  15        824.01        858.51        57.55 o                         
   3  -3  15       1663.30       1715.31        73.95 o                         
   4  -3  15        853.21        989.50        55.24 o                         
   5  -3  15       2080.56       2128.15        78.27 o                         
   6  -3  15         63.97        105.91        26.65 o                         
  -7  -2  15         85.13         84.62        27.25 o                         
  -6  -2  15        318.53        384.45        57.06 o                         
  -5  -2  15        431.15        500.72        44.93 o                         
  -4  -2  15       4329.75       4289.80       127.03 o                         
  -3  -2  15        182.41        172.41        24.02 o                         
  -2  -2  15         12.33         20.92        17.71 o                         
  -1  -2  15       1163.67       1133.34        49.41 o                         
   0  -2  15       2750.78       2799.49        91.38 o                         
   1  -2  15       1643.31       1739.41        67.86 o                         
   2  -2  15          6.65         -0.63        16.67 o                         
   3  -2  15         48.23         74.24        19.55 o                         
   4  -2  15       1100.47       1041.01        55.46 o                         
   5  -2  15       4467.90       4591.95       137.79 o                         
   6  -2  15         68.77        136.93        34.09 o                         
   7  -2  15          4.65         72.95        42.85 o                         
  -7  -1  15       1464.11       1427.81        76.24 o                         
  -6  -1  15        170.81        241.24        32.88 o                         
  -5  -1  15         35.67         58.73        18.09 o                         
  -4  -1  15       3018.41       3015.32        93.18 o                         
  -3  -1  15       3558.93       3642.93       101.63 o                         
  -2  -1  15        477.73        528.97        31.63 o                         
  -1  -1  15        383.22        418.73        29.29 o                         
   0  -1  15       1579.21       1525.12        54.86 o                         
   1  -1  15         93.99         99.64        19.50 o                         
   2  -1  15       9929.87       9788.95       234.49 o                         
   3  -1  15        575.57        565.32        35.78 o                         
   4  -1  15        223.50        213.74        28.27 o                         
   5  -1  15       2274.31       2268.44        76.57 o                         
   6  -1  15       1013.67       1058.31        63.39 o                         
   7  -1  15        642.28        657.76        51.58 o                         
  -7   0  15       1970.51       2060.16        94.22 o                         
  -6   0  15        914.91       1063.66        47.13 o                         
  -5   0  15         33.64         68.61        18.08 o                         
  -4   0  15         64.27         41.02        23.53 o                         
  -3   0  15       3427.01       3512.16        91.40 o                         
  -2   0  15         35.08         62.90        13.54 o                         
  -1   0  15       1776.84       1730.41        57.08 o                         
   0   0  15        188.42        202.95        19.11 o                         
   1   0  15       1706.80       1707.36        64.62 o                         
   2   0  15       1584.82       1531.29        49.57 o                         
   3   0  15       1342.99       1373.16        53.73 o                         
   4   0  15          0.99         47.50        17.70 o                         
   5   0  15       1571.87       1538.85        58.79 o                         
   6   0  15        681.60        845.43        46.09 o                         
   7   0  15        756.32        938.14        61.70 o                         
  -7   1  15        181.06        231.04        31.00 o                         
  -6   1  15       4178.47       3976.25       146.18 o                         
  -5   1  15        225.77        261.06        30.39 o                         
  -4   1  15        424.57        427.42        38.34 o                         
  -3   1  15       1683.55       1772.43        70.25 o                         
  -2   1  15        999.53       1041.91        46.21 o                         
  -1   1  15       9772.60      10158.17       272.36 o                         
   0   1  15        423.93        420.19        30.44 o                         
   1   1  15        693.90        660.20        33.97 o                         
   2   1  15       1114.45        996.67        49.37 o                         
   3   1  15       5449.02       5370.96       171.18 o                         
   4   1  15        971.20        911.00        41.81 o                         
   5   1  15        344.89        378.61        30.64 o                         
   6   1  15        360.58        421.31        35.01 o                         
   7   1  15        326.91        398.88        43.63 o                         
  -7   2  15        145.83        128.61        35.10 o                         
  -6   2  15       1449.53       1349.74        58.64 o                         
  -5   2  15         22.11         29.42        20.16 o                         
  -4   2  15       2794.80       2878.60       103.21 o                         
  -3   2  15          7.49         16.97        18.29 o                         
  -2   2  15         32.12         55.51        21.79 o                         
  -1   2  15       4800.13       4620.09       134.56 o                         
   0   2  15       6103.61       6048.17       168.68 o                         
   1   2  15        807.22        760.85        35.34 o                         
   2   2  15        930.72        904.27        47.53 o                         
   3   2  15       2389.41       2558.81       170.47 o                         
   4   2  15        176.65        230.94        30.24 o                         
   5   2  15       3299.61       3124.87       105.78 o                         
   6   2  15        153.19        168.61        24.93 o                         
   7   2  15        323.13        383.73        38.68 o                         
  -7   3  15        702.37        675.54        57.72 o                         
  -6   3  15        258.92        264.50        35.65 o                         
  -5   3  15        895.78        854.14        41.24 o                         
  -4   3  15       3134.92       3213.26       123.51 o                         
  -3   3  15        918.13       1021.03        64.79 o                         
  -2   3  15         46.09         38.06        17.70 o                         
  -1   3  15         53.57         24.11        23.26 o                         
   0   3  15       6875.88       6929.32       204.83 o                         
   1   3  15        232.91        227.31        28.47 o                         
   2   3  15       2878.29       2732.93        96.73 o                         
   3   3  15         95.83         84.08        21.00 o                         
   4   3  15         61.46         89.25        22.40 o                         
   5   3  15       4124.06       4265.91       133.71 o                         
   6   3  15        756.05        770.85        54.18 o                         
   7   3  15        141.13        214.50        36.01 o                         
  -7   4  15       1216.49       1251.43        64.05 o                         
  -6   4  15        796.40        730.43        54.05 o                         
  -5   4  15         73.86         37.83        21.77 o                         
  -4   4  15        306.00        309.66        28.24 o                         
  -3   4  15       5913.87       5875.88       150.06 o                         
  -2   4  15        491.80        551.48        33.16 o                         
  -1   4  15        439.18        374.65        49.62 o                         
   0   4  15        927.46        933.13        56.20 o                         
   1   4  15          7.52         53.91        29.71 o                         
   2   4  15       5377.64       5334.91       189.66 o                         
   3   4  15        196.21        303.14        44.60 o                         
   4   4  15          0.47          0.42        16.44 o                         
   5   4  15       1468.79       1488.67        65.19 o                         
   6   4  15       1727.29       1672.70        72.55 o                         
   7   4  15        463.05        332.90        92.10 o                         
  -6   5  15       1795.63       1688.51        76.86 o                         
  -5   5  15         54.17         82.97        30.15 o                         
  -4   5  15        185.34        190.59        28.61 o                         
  -3   5  15       2186.42       2090.08        70.86 o                         
  -2   5  15        672.92        576.81        43.66 o                         
  -1   5  15       4243.84       3953.73       122.89 o                         
   0   5  15          0.15         22.05        21.33 o                         
   1   5  15        223.93        249.76        31.27 o                         
   2   5  15       1536.93       1679.95        88.60 o                         
   3   5  15       5056.08       5088.63       264.25 o                         
   4   5  15        280.11        262.27        31.03 o                         
   5   5  15        236.84        343.50        31.11 o                         
   6   5  15       1324.87       1385.97        70.80 o                         
   7   5  15          1.11        -24.17        24.17 o                         
  -5   6  15          3.14         33.92        41.19 o                         
  -4   6  15        524.36        443.29        37.83 o                         
  -3   6  15        251.50        288.18        48.58 o                         
  -2   6  15       1199.21       1168.65        57.83 o                         
  -1   6  15       2599.16       2354.61        85.19 o                         
   0   6  15        810.20        794.61        46.69 o                         
   1   6  15        103.09         67.24        26.70 o                         
   2   6  15        830.05        809.34        58.26 o                         
   3   6  15       3143.97       3134.33       175.53 o                         
   4   6  15         69.64        106.74        37.19 o                         
   5   6  15        728.82        839.67        70.98 o                         
   6   6  15        663.24        666.05        50.92 o                         
  -5   7  15       1198.81       1347.29       127.63 o                         
  -4   7  15       1496.51       1403.02        68.30 o                         
  -3   7  15         67.04         93.04        29.38 o                         
  -2   7  15         45.67         71.29        26.71 o                         
  -1   7  15        373.58        413.26        39.74 o                         
   0   7  15       4227.54       4148.31       122.97 o                         
   1   7  15         32.21         68.11        41.42 o                         
   2   7  15         23.13         -2.28        26.78 o                         
   3   7  15       1213.90       1043.83        62.67 o                         
   4   7  15         40.15         38.46        21.56 o                         
   5   7  15       2420.58       2509.54       131.49 o                         
   6   7  15         69.53         41.21        96.15 o                         
  -3   8  15       3146.07       2920.97       120.17 o                         
  -2   8  15        213.85        210.58        44.64 o                         
  -1   8  15         73.87         65.70        41.01 o                         
   0   8  15       3359.51       3282.54       173.02 o                         
   1   8  15         96.57        170.52        31.92 o                         
   2   8  15       2005.64       1966.12       101.86 o                         
   3   8  15        320.46        322.35        90.75 o                         
   4   8  15         75.82        170.72        55.55 o                         
  -1   9  15        305.38        258.49        64.41 o                         
   0   9  15        199.07        246.71        36.86 o                         
   1   9  15        458.10        541.26        49.44 o                         
   2   9  15        766.24        893.48        71.94 o                         
   3   9  15        675.29        726.14        75.93 o                         
  -3  -6  16        481.15        626.07        79.54 o                         
  -2  -6  16          5.23        -38.68        38.68 o                         
  -1  -6  16        102.94         78.01        44.18 o                         
   0  -6  16        285.66        284.90        60.43 o                         
   1  -6  16       2210.63       2195.93       141.04 o                         
   2  -6  16         70.12         97.79        52.32 o                         
  -5  -5  16          1.77         41.53        34.81 o                         
  -4  -5  16        592.20        698.43        81.28 o                         
  -3  -5  16        310.62        442.19        58.07 o                         
  -2  -5  16       1215.48       1284.99        77.47 o                         
  -1  -5  16        142.90        256.89        36.75 o                         
   0  -5  16        381.48        569.59        48.01 o                         
   1  -5  16       2207.73       2288.61       100.98 o                         
   2  -5  16        574.73        718.30        57.55 o                         
   3  -5  16         83.86        110.49        35.08 o                         
   4  -5  16        366.68        403.32        48.63 o                         
  -6  -4  16        670.46        755.25        70.29 o                         
  -5  -4  16         25.48         33.53        29.79 o                         
  -4  -4  16         93.61         62.89        32.17 o                         
  -3  -4  16          0.91          5.83        29.45 o                         
  -2  -4  16       5470.35       5419.92       179.18 o                         
  -1  -4  16        237.84        259.14        34.11 o                         
   0  -4  16        440.43        475.91        47.39 o                         
   1  -4  16       1312.61       1206.17        87.10 o                         
   2  -4  16       1419.20       1607.88       113.44 o                         
   3  -4  16       2363.13       2071.80       100.76 o                         
   4  -4  16        858.58        923.39        65.77 o                         
   5  -4  16         40.37         79.18        29.34 o                         
  -6  -3  16         30.34        125.07        33.39 o                         
  -5  -3  16       3200.93       3078.15       132.98 o                         
  -4  -3  16         70.33         45.23        22.76 o                         
  -3  -3  16          0.73          2.39        24.41 o                         
  -2  -3  16       1927.99       1995.16        77.71 o                         
  -1  -3  16       1113.39       1332.14        60.31 o                         
   0  -3  16        267.88        392.38        34.33 o                         
   1  -3  16        118.02        171.08        27.06 o                         
   2  -3  16          2.43         23.21        21.41 o                         
   3  -3  16        879.88        898.91        54.87 o                         
   4  -3  16       1924.32       1648.93        97.78 o                         
   5  -3  16         42.88         41.12        22.30 o                         
   6  -3  16        174.59        223.44        47.79 o                         
  -7  -2  16        103.89        105.00        30.83 o                         
  -6  -2  16        234.62        278.37        34.24 o                         
  -5  -2  16       2677.94       2584.41        90.50 o                         
  -4  -2  16        850.45        865.10        52.00 o                         
  -3  -2  16        252.28        263.31        30.70 o                         
  -2  -2  16        268.17        375.41        40.59 o                         
  -1  -2  16       2739.29       2525.50        94.88 o                         
   0  -2  16       1135.50       1204.02        58.07 o                         
   1  -2  16       2436.54       2389.96       112.93 o                         
   2  -2  16        218.97        280.04        36.67 o                         
   3  -2  16        327.86        426.42        34.76 o                         
   4  -2  16       3275.26       3207.35        96.60 o                         
   5  -2  16        500.55        629.36        49.60 o                         
   6  -2  16        293.54        374.72        58.20 o                         
  -7  -1  16          4.03         15.27        28.51 o                         
  -6  -1  16        119.92        151.87        28.08 o                         
  -5  -1  16        406.97        489.60        39.61 o                         
  -4  -1  16       2405.78       2485.95        82.85 o                         
  -3  -1  16        638.94        697.89        41.65 o                         
  -2  -1  16         73.20        110.97        21.09 o                         
  -1  -1  16         15.28         22.10        15.73 o                         
   0  -1  16         63.92         92.11        18.63 o                         
   1  -1  16       4273.51       4197.27       118.58 o                         
   2  -1  16        550.18        611.19        41.23 o                         
   3  -1  16        289.16        343.37        32.47 o                         
   4  -1  16       1789.29       1813.63        69.35 o                         
   5  -1  16        619.97        728.72        49.59 o                         
   6  -1  16        966.83       1002.10        61.87 o                         
   7  -1  16          3.65         -7.22        31.25 o                         
  -7   0  16       2228.51       2332.92       107.41 o                         
  -6   0  16         52.11        105.41        23.90 o                         
  -5   0  16         55.75         77.88        17.77 o                         
  -4   0  16       2878.61       2777.97        91.76 o                         
  -3   0  16         88.61        148.85        21.51 o                         
  -2   0  16       5893.24       5751.19       146.12 o                         
  -1   0  16         52.03         84.20        24.85 o                         
   0   0  16        588.75        566.08        31.72 o                         
   1   0  16       2463.05       2479.11        68.07 o                         
   2   0  16       6519.13       6514.66       163.29 o                         
   3   0  16       1645.12       1487.04        59.84 o                         
   4   0  16         53.73         49.76        20.38 o                         
   5   0  16         71.62        199.15        62.39 o                         
   6   0  16        162.73        154.63        29.86 o                         
   7   0  16       3020.03       3098.94       121.69 o                         
  -7   1  16       2334.07       2245.17       120.99 o                         
  -6   1  16         72.97         99.66        28.63 o                         
  -5   1  16        471.74        594.50        42.30 o                         
  -4   1  16        100.35         81.96        28.96 o                         
  -3   1  16          3.36          1.41        20.64 o                         
  -2   1  16       6185.81       5988.70       163.36 o                         
  -1   1  16        794.86        820.96        41.88 o                         
   0   1  16        310.68        357.64        30.73 o                         
   1   1  16       4235.97       3960.45       112.31 o                         
   2   1  16       2378.74       2291.60        83.46 o                         
   3   1  16       1300.11       1269.48        63.09 o                         
   4   1  16       1410.19       1328.93        65.64 o                         
   5   1  16        933.78        942.73        44.06 o                         
   6   1  16        265.79        366.50        35.64 o                         
   7   1  16       1477.85       1564.68        70.88 o                         
  -7   2  16        235.36        186.33        58.36 o                         
  -6   2  16        764.11        721.07        50.88 o                         
  -5   2  16       3626.02       3658.02       112.01 o                         
  -4   2  16        194.75        271.02        35.51 o                         
  -3   2  16        301.88        305.43        33.39 o                         
  -2   2  16        397.83        413.46        33.03 o                         
  -1   2  16       5196.67       5268.95       180.88 o                         
   0   2  16       1148.73       1168.30        51.93 o                         
   1   2  16        520.65        496.93        40.74 o                         
   2   2  16        279.39        320.75        31.69 o                         
   3   2  16          3.08          6.11        16.49 o                         
   4   2  16       6022.51       5611.30       184.25 o                         
   5   2  16        164.35        196.25        34.31 o                         
   6   2  16         10.72         41.41        39.60 o                         
   7   2  16       2198.64       2073.56       116.38 o                         
  -7   3  16         51.71         16.80        32.80 o                         
  -6   3  16        886.68        840.73        50.09 o                         
  -5   3  16       1242.56       1154.52        54.32 o                         
  -4   3  16       3807.37       3652.57       118.41 o                         
  -3   3  16        329.04        452.81        41.35 o                         
  -2   3  16        423.25        407.06        34.37 o                         
  -1   3  16       1513.31       1576.26        68.19 o                         
   0   3  16         22.90         54.99        24.50 o                         
   1   3  16       2216.43       2048.56       101.10 o                         
   2   3  16        817.64        739.75        48.01 o                         
   3   3  16        404.79        365.10        34.33 o                         
   4   3  16       2047.80       1988.48       115.55 o                         
   5   3  16       1837.71       1832.73        75.98 o                         
   6   3  16       1159.35       1166.44        75.36 o                         
   7   3  16        136.27        136.08        33.96 o                         
  -6   4  16         87.08         91.52        47.61 o                         
  -5   4  16          3.36          5.13        20.95 o                         
  -4   4  16       3637.80       3636.99       115.71 o                         
  -3   4  16         20.43         92.01        21.70 o                         
  -2   4  16       1746.46       1679.44        64.77 o                         
  -1   4  16         30.56         45.08        28.73 o                         
   0   4  16        356.29        414.49        51.43 o                         
   1   4  16       3553.19       3698.91       159.99 o                         
   2   4  16       3762.27       3650.83       123.25 o                         
   3   4  16        144.01        130.98        41.52 o                         
   4   4  16       1274.48       1251.61        57.22 o                         
   5   4  16       1239.33       1341.21        62.22 o                         
   6   4  16         43.92        118.31        26.44 o                         
   7   4  16        569.18        697.19        66.46 o                         
  -6   5  16         89.40         58.88        50.13 o                         
  -5   5  16         41.40         57.58        29.53 o                         
  -4   5  16        809.31        782.83        45.18 o                         
  -3   5  16        559.71        629.57        37.66 o                         
  -2   5  16       4481.31       4335.42       174.23 o                         
  -1   5  16         95.36         78.03        27.97 o                         
   0   5  16        295.42        276.46        37.63 o                         
   1   5  16       1471.05       1433.89        75.98 o                         
   2   5  16       3903.93       3822.29       257.24 o                         
   3   5  16       1195.94       1100.72        53.32 o                         
   4   5  16         53.13         20.97        29.83 o                         
   5   5  16        735.49        793.97        55.25 o                         
   6   5  16        220.61        169.37        35.47 o                         
  -5   6  16       1223.18       1025.05        57.69 o                         
  -4   6  16          0.29         11.03        23.38 o                         
  -3   6  16        438.35        480.15        39.45 o                         
  -2   6  16       1006.89        976.63        56.68 o                         
  -1   6  16       2987.23       2828.82        98.76 o                         
   0   6  16        253.43        251.99        33.55 o                         
   1   6  16         11.32        -11.35        20.54 o                         
   2   6  16       1684.13       1620.15        89.83 o                         
   3   6  16        160.87        183.97        35.99 o                         
   4   6  16       1956.70       1948.69       198.78 o                         
   5   6  16        190.76        247.86        41.90 o                         
   6   6  16         34.65         38.02        26.04 o                         
  -4   7  16       1405.76       1281.78        66.11 o                         
  -3   7  16        266.22        233.03        40.82 o                         
  -2   7  16         38.53         60.94        29.18 o                         
  -1   7  16       5039.03       4893.36       175.17 o                         
   0   7  16        253.75        211.42        31.49 o                         
   1   7  16        201.85        236.90        40.79 o                         
   2   7  16        481.91        553.23        60.44 o                         
   3   7  16        121.99        108.11        29.73 o                         
   4   7  16       2046.01       2045.09        86.21 o                         
   5   7  16        711.74        772.62        75.12 o                         
  -3   8  16        250.40        337.46        45.52 o                         
  -2   8  16          1.55         30.25        37.07 o                         
  -1   8  16        428.34        531.36        83.04 o                         
   0   8  16       1070.91       1155.37        66.33 o                         
   1   8  16       3279.81       3090.51       132.30 o                         
   2   8  16         29.61         81.91        31.30 o                         
   3   8  16         60.26         83.52        42.98 o                         
   4   8  16        784.39        819.45        59.21 o                         
   0   9  16         69.75         78.56        33.78 o                         
   1   9  16        886.98        838.47        66.34 o                         
  -2  -6  17          0.98        -40.55        40.55 o                         
  -1  -6  17        229.77        343.81       112.14 o                         
   0  -6  17       2127.67       2194.04       241.01 o                         
   1  -6  17         54.23        155.21        72.50 o                         
  -4  -5  17         63.65        121.97        66.34 o                         
  -3  -5  17       1988.25       1964.75       144.19 o                         
  -2  -5  17         24.82         77.94        34.73 o                         
  -1  -5  17          9.73          9.36        28.83 o                         
   0  -5  17       1267.24       1265.40        75.63 o                         
   1  -5  17        871.52       1040.50        65.27 o                         
   2  -5  17       1437.34       1437.36        98.05 o                         
   3  -5  17         46.34         60.50        45.72 o                         
  -5  -4  17         20.03         -0.87        37.49 o                         
  -4  -4  17          0.08         41.35        30.51 o                         
  -3  -4  17       2257.57       2192.25       146.77 o                         
  -2  -4  17        361.35        278.11        45.52 o                         
  -1  -4  17          4.46         22.44        25.10 o                         
   0  -4  17        243.70        300.23        35.39 o                         
   1  -4  17        327.68        272.21        59.84 o                         
   2  -4  17       1046.55       1044.68        94.90 o                         
   3  -4  17        587.02        669.58        57.36 o                         
   4  -4  17          4.24         -6.45        25.16 o                         
  -6  -3  17       2310.66       2309.57       117.35 o                         
  -5  -3  17         96.00        124.08        66.94 o                         
  -4  -3  17          0.55         11.15        40.42 o                         
  -3  -3  17        308.01        422.86        38.42 o                         
  -2  -3  17       2594.58       2423.21        97.30 o                         
  -1  -3  17       1726.35       1825.06        86.21 o                         
   0  -3  17        552.74        614.84        48.94 o                         
   1  -3  17         74.75        111.26        29.13 o                         
   2  -3  17        352.68        357.85        36.83 o                         
   3  -3  17       4860.93       4822.18       154.05 o                         
   4  -3  17         20.78         23.79        25.76 o                         
   5  -3  17         72.34        150.79        34.04 o                         
  -6  -2  17        919.24        955.56        60.87 o                         
  -5  -2  17       2009.23       1905.35        85.58 o                         
  -4  -2  17        440.45        534.02        38.97 o                         
  -3  -2  17          0.34         41.25        23.66 o                         
  -2  -2  17        271.77        387.79        36.72 o                         
  -1  -2  17        195.09        156.11        24.23 o                         
   0  -2  17       3590.42       3563.58       114.08 o                         
   1  -2  17         11.54         39.52        18.10 o                         
   2  -2  17        212.28        290.73        31.82 o                         
   3  -2  17       1276.56       1396.90        58.29 o                         
   4  -2  17        706.39        756.42        48.96 o                         
   5  -2  17        903.19        834.80        68.46 o                         
   6  -2  17         14.42          1.43        28.14 o                         
  -6  -1  17         24.28         55.20        23.54 o                         
  -5  -1  17       2111.74       2123.59        75.73 o                         
  -4  -1  17        393.77        425.06        33.15 o                         
  -3  -1  17       1843.60       1827.23        66.20 o                         
  -2  -1  17         18.07         24.16        16.08 o                         
  -1  -1  17         14.68         16.64        14.12 o                         
   0  -1  17       3469.35       3355.11        93.12 o                         
   1  -1  17       2252.91       2253.61        78.12 o                         
   2  -1  17        511.00        565.37        35.03 o                         
   3  -1  17        218.99        296.24        32.52 o                         
   4  -1  17       1008.94       1063.21        52.41 o                         
   5  -1  17        307.03        407.78        53.18 o                         
   6  -1  17       1354.56       1383.47        81.51 o                         
  -7   0  17        371.47        323.96        54.63 o                         
  -6   0  17        175.72        231.52        29.30 o                         
  -5   0  17         93.60        124.55        21.47 o                         
  -4   0  17        496.74        649.12        47.71 o                         
  -3   0  17       5093.82       4945.78       167.44 o                         
  -2   0  17          4.15         65.72        19.97 o                         
  -1   0  17          4.27          1.87        15.71 o                         
   0   0  17       3655.12       3490.72       110.44 o                         
   1   0  17       1030.19       1148.52        55.71 o                         
   2   0  17       1910.96       1820.48        77.16 o                         
   3   0  17        184.96        226.99        27.11 o                         
   4   0  17       1156.97       1160.43        54.58 o                         
   5   0  17        596.85        657.28        41.08 o                         
   6   0  17       5210.48       5115.24       162.85 o                         
  -7   1  17        155.31          7.40        80.30 o                         
  -6   1  17       1991.36       1866.08        94.00 o                         
  -5   1  17         37.62         18.75        22.60 o                         
  -4   1  17         48.15         75.26        25.10 o                         
  -3   1  17       1275.54       1228.15        73.35 o                         
  -2   1  17       4852.39       4855.23       145.76 o                         
  -1   1  17        220.57        241.32        27.58 o                         
   0   1  17        136.50        153.44        24.69 o                         
   1   1  17       1625.52       1687.97        60.17 o                         
   2   1  17        235.74        236.29        32.21 o                         
   3   1  17       2808.34       2503.41       108.04 o                         
   4   1  17         39.66         14.09        23.52 o                         
   5   1  17        667.05        738.07        45.29 o                         
   6   1  17       1329.89       1332.91        57.24 o                         
   7   1  17        325.11        446.96        50.02 o                         
  -6   2  17       2148.65       2261.19       140.90 o                         
  -5   2  17        870.99        929.68        56.13 o                         
  -4   2  17        138.70        252.78        52.80 o                         
  -3   2  17        152.58        129.21        26.74 o                         
  -2   2  17       2968.97       3053.14       100.76 o                         
  -1   2  17        343.72        378.22        34.25 o                         
   0   2  17       1439.97       1516.44        63.22 o                         
   1   2  17         93.00         90.93        22.09 o                         
   2   2  17        310.45        344.91        41.09 o                         
   3   2  17       3071.03       2899.24       106.55 o                         
   4   2  17        625.12        612.74        50.11 o                         
   5   2  17        218.69        155.94        30.78 o                         
   6   2  17        897.80       1001.03        65.11 o                         
   7   2  17        281.16        333.40        53.06 o                         
  -6   3  17         82.34        159.74        32.89 o                         
  -5   3  17       3415.58       3195.25       107.87 o                         
  -4   3  17        377.93        442.86        43.45 o                         
  -3   3  17        170.37        152.75        31.35 o                         
  -2   3  17        727.03        713.39        44.59 o                         
  -1   3  17        306.01        346.36        33.90 o                         
   0   3  17       5164.05       5059.46       172.09 o                         
   1   3  17        307.07        372.70        34.88 o                         
   2   3  17        205.20        173.58        27.17 o                         
   3   3  17       1103.52       1045.27        56.25 o                         
   4   3  17       1811.02       1736.75        72.87 o                         
   5   3  17        367.59        454.19        44.86 o                         
   6   3  17         70.35         32.99        32.32 o                         
   7   3  17        215.88        166.94        98.26 o                         
  -6   4  17        337.79        362.60        55.75 o                         
  -5   4  17       1328.14       1280.28        61.13 o                         
  -4   4  17        136.55        202.65        29.44 o                         
  -3   4  17       3386.58       3364.79       113.67 o                         
  -2   4  17        284.73        338.67        41.54 o                         
  -1   4  17         56.96        112.20        59.08 o                         
   0   4  17       2855.05       2712.67       112.95 o                         
   1   4  17       3734.93       3497.17       119.48 o                         
   2   4  17        803.22        816.98        46.87 o                         
   3   4  17         41.98        111.44        26.61 o                         
   4   4  17       1870.15       1813.26       107.17 o                         
   5   4  17         14.04         36.43        20.68 o                         
   6   4  17       2379.86       2499.51       103.68 o                         
  -5   5  17         72.51        117.01        31.99 o                         
  -4   5  17        764.96        757.72        41.03 o
[truncated: 44,310 more chars]
