# Supplementary material for: Heterocyclic 1,3-diazepine-based thio­nes and selones as versatile halogen-bond acceptors
Source: Acta Crystallogr B Struct Sci Cryst Eng Mater. 2022 Aug 31;78(Pt 5):745–55. doi: 10.1107/S2052520622008150 (PMC9533313; doi:10.1107/S2052520622008150)
Supplement: Supplementary file 7 [file b-78-00745-SDiazMesSeI2sup7.hkl]

data_SDiazMesSeI2                                                               
_shelx_title ' mo_d8_5618_3nov21_ajp2_0m_a.res in P-1'                          
_shelx_refln_list_code          4                                               
_shelx_F_calc_maximum      218.98                                               
_exptl_crystal_F_000       644.00                                               
_reflns_d_resolution_high  0.6989                                               
                                                                                
loop_                                                                           
 _space_group_symop_operation_xyz                                               
 'x, y, z'                                                                      
 '-x, -y, -z'                                                                   
                                                                                
_cell_length_a     8.0282                                                       
_cell_length_b     8.4305                                                       
_cell_length_c    18.3525                                                       
_cell_angle_alpha  81.814                                                       
_cell_angle_beta   89.706                                                       
_cell_angle_gamma  85.171                                                       
                                                                                
_shelx_F_squared_multiplier     1.000                                           
                                                                                
loop_                                                                           
 _refln_index_h                                                                 
 _refln_index_k                                                                 
 _refln_index_l                                                                 
 _refln_F_squared_calc                                                          
 _refln_F_squared_meas                                                          
 _refln_F_squared_sigma                                                         
 _refln_observed_status                                                         
   1   0   0        221.42        240.13         7.00 o                         
   2   0   0        221.51        221.79         6.39 o                         
   3   0   0       3349.49       3375.93        44.38 o                         
   4   0   0      17129.77      17458.05       197.70 o                         
   5   0   0       3620.56       3438.05        76.56 o                         
   6   0   0       3312.02       3358.06        69.10 o                         
   7   0   0        448.39        486.33        18.11 o                         
   8   0   0        384.73        381.47        16.97 o                         
   9   0   0       2867.12       2959.72        89.82 o                         
  10   0   0        216.88        213.89        25.55 o                         
  11   0   0        799.67        827.01        46.86 o                         
 -11   1   0        213.97        153.01        26.79 o                         
 -10   1   0        255.79        191.93        21.57 o                         
  -9   1   0       7150.98       7218.80       116.27 o                         
  -8   1   0        466.06        517.75        21.39 o                         
  -7   1   0         13.48         13.15         6.02 o                         
  -6   1   0        862.41        827.62        24.67 o                         
  -5   1   0       4145.79       4150.28        56.76 o                         
  -4   1   0       4488.18       4388.82        59.29 o                         
  -3   1   0       8093.22       7728.07        83.85 o                         
  -2   1   0        206.23        190.81         5.37 o                         
  -1   1   0      10341.55      10481.69       136.43 o                         
   0   1   0        963.89       1050.17        47.97 o                         
   1   1   0       3249.43       3373.37        45.14 o                         
   2   1   0      19413.09      20208.75       194.90 o                         
   3   1   0        977.31       1069.47        20.88 o                         
   4   1   0        661.01        750.89        17.84 o                         
   5   1   0       1114.42       1179.89        25.31 o                         
   6   1   0      17026.58      16639.12       256.20 o                         
   7   1   0          6.38          3.08         4.60 o                         
   8   1   0        973.94       1003.58        34.93 o                         
   9   1   0       1291.31       1371.90        53.77 o                         
  10   1   0       1956.15       2032.19        89.45 o                         
  11   1   0        374.87        347.27        32.50 o                         
 -11   2   0        197.44        137.41        35.76 o                         
 -10   2   0         28.59         23.55        10.57 o                         
  -9   2   0         11.47         -3.51         6.24 o                         
  -8   2   0       3349.85       3298.53        77.72 o                         
  -7   2   0       3562.85       3673.48        64.10 o                         
  -6   2   0       2547.21       2545.37        48.50 o                         
  -5   2   0       2579.84       2547.94        46.04 o                         
  -4   2   0          6.42          9.65         2.69 o                         
  -3   2   0      41689.37      41921.30       541.32 o                         
  -2   2   0        583.66        648.23        16.43 o                         
  -1   2   0       1527.29       1708.13        30.05 o                         
   0   2   0       3061.69       3165.96        43.98 o                         
   1   2   0      16912.54      16492.31       183.55 o                         
   2   2   0       4298.25       4200.63        55.63 o                         
   3   2   0       9423.44       9042.22        94.86 o                         
   4   2   0        565.56        663.33        18.44 o                         
   5   2   0        570.16        531.09        18.57 o                         
   6   2   0       6003.58       5811.51        81.10 o                         
   7   2   0       4435.81       4156.93        79.15 o                         
   8   2   0       4064.85       4233.12        83.65 o                         
   9   2   0       1532.26       1553.92        51.39 o                         
  10   2   0         75.93         45.16        12.62 o                         
  11   2   0        106.95        120.65        23.67 o                         
 -10   3   0        327.62        312.32        27.85 o                         
  -9   3   0        171.65        204.80        21.47 o                         
  -8   3   0        385.90        409.36        24.63 o                         
  -7   3   0        490.62        465.81        21.96 o                         
  -6   3   0       8692.45       8703.75       125.37 o                         
  -5   3   0        303.91        331.92        19.51 o                         
  -4   3   0         54.88         48.48         5.94 o                         
  -3   3   0       2044.79       1889.31        35.12 o                         
  -2   3   0       7937.40       7703.31       116.99 o                         
  -1   3   0       7248.82       7181.31        87.59 o                         
   0   3   0        799.99        952.67        20.27 o                         
   1   3   0       3313.80       3516.90        52.03 o                         
   2   3   0        265.59        291.03        10.74 o                         
   3   3   0      38068.02      37050.60       928.49 o                         
   4   3   0        693.67        735.52        20.25 o                         
   5   3   0        747.72        760.80        22.70 o                         
   6   3   0       3744.33       3728.80        63.73 o                         
   7   3   0       2379.61       2428.43        53.63 o                         
   8   3   0         93.92        108.57        15.20 o                         
   9   3   0       1020.83        961.30        38.00 o                         
  10   3   0        442.25        449.48        28.48 o                         
  11   3   0        230.27        141.46        36.69 o                         
 -10   4   0        453.95        441.59        45.36 o                         
  -9   4   0       1394.26       1390.26        66.53 o                         
  -8   4   0         98.50        103.66        15.27 o                         
  -7   4   0        313.11        303.37        19.57 o                         
  -6   4   0      10538.33      10696.33       171.82 o                         
  -5   4   0       1797.93       1870.54        36.69 o                         
  -4   4   0          0.63          3.49         3.09 o                         
  -3   4   0       1166.15       1180.60        30.11 o                         
  -2   4   0      10403.91      10836.43       129.79 o                         
  -1   4   0        118.23        100.77         8.10 o                         
   0   4   0      27763.30      27124.12       360.74 o                         
   1   4   0       1068.96       1097.27        25.46 o                         
   2   4   0        342.91        241.37        11.32 o                         
   3   4   0       5333.42       5338.47        80.90 o                         
   4   4   0      11545.66      11608.43       274.08 o                         
   5   4   0       5022.17       5161.91        75.75 o                         
   6   4   0        351.62        369.92        19.87 o                         
   7   4   0        250.29        269.75        20.05 o                         
   8   4   0        286.56        253.00        24.03 o                         
   9   4   0       5575.76       5566.62       107.08 o                         
  10   4   0         91.33         61.19        13.58 o                         
  11   4   0         13.84         29.54        14.35 o                         
  -9   5   0       2672.60       2796.54        85.29 o                         
  -8   5   0        337.61        373.87        28.63 o                         
  -7   5   0        111.54         98.90        12.27 o                         
  -6   5   0        333.98        302.39        17.11 o                         
  -5   5   0       6746.52       6801.99       121.43 o                         
  -4   5   0       4754.35       4887.81        74.08 o                         
  -3   5   0         79.34         56.57         7.96 o                         
  -2   5   0        750.57        734.86        22.77 o                         
  -1   5   0        295.83        299.43        14.81 o                         
   0   5   0      25740.32      26177.68       301.85 o                         
   1   5   0        223.60        177.12        11.90 o                         
   2   5   0         79.50         78.30         7.81 o                         
   3   5   0       3511.91       3668.68        79.24 o                         
   4   5   0       2907.20       2900.96        55.16 o                         
   5   5   0        501.09        468.86        18.92 o                         
   6   5   0       3566.36       3481.56        64.62 o                         
   7   5   0        460.74        460.02        26.51 o                         
   8   5   0        524.99        520.31        28.66 o                         
   9   5   0        974.93       1014.88        43.78 o                         
  10   5   0        937.52       1010.02        42.16 o                         
  -9   6   0       1313.39       1232.85        73.58 o                         
  -8   6   0        634.60        615.16        39.67 o                         
  -7   6   0        126.79        115.75        14.94 o                         
  -6   6   0        138.11        152.33        12.74 o                         
  -5   6   0        335.05        359.21        19.25 o                         
  -4   6   0        230.17        256.80        15.68 o                         
  -3   6   0      12693.23      12914.50       168.95 o                         
  -2   6   0        444.92        460.78        20.00 o                         
  -1   6   0        148.90        144.19        12.80 o                         
   0   6   0       2719.54       2680.28        56.25 o                         
   1   6   0      13502.58      13507.80       157.13 o                         
   2   6   0       3204.02       3181.42        55.21 o                         
   3   6   0         75.38         83.04         9.41 o                         
   4   6   0         49.62         55.14         8.15 o                         
   5   6   0         55.10         40.60         8.08 o                         
   6   6   0       9622.48       9660.72       142.17 o                         
   7   6   0        197.52        195.78        20.18 o                         
   8   6   0         84.61         89.06        12.70 o                         
   9   6   0       1225.34       1372.81        59.29 o                         
  10   6   0       1822.53       1892.73        73.68 o                         
  -8   7   0       2502.22       2611.99       118.59 o                         
  -7   7   0        892.71        927.51        48.00 o                         
  -6   7   0       1086.56       1098.49        34.34 o                         
  -5   7   0         99.29         85.99        10.88 o                         
  -4   7   0        364.64        341.92        21.44 o                         
  -3   7   0       9501.58       9566.90       130.73 o                         
  -2   7   0       1056.02       1118.36        36.68 o                         
  -1   7   0         13.34          5.92         8.58 o                         
   0   7   0        345.39        364.44        21.04 o                         
   1   7   0       1805.03       1860.82        48.64 o                         
   2   7   0         22.05         24.90         6.37 o                         
   3   7   0       8363.78       8435.93       125.83 o                         
   4   7   0        407.67        343.93        20.36 o                         
   5   7   0       2037.93       1928.80        49.41 o                         
   6   7   0       2176.77       2191.72        49.78 o                         
   7   7   0       3159.40       3165.11        60.59 o                         
   8   7   0        893.11        887.50        39.42 o                         
   9   7   0        769.19        728.21        40.42 o                         
  -7   8   0          8.47        -10.55        17.95 o                         
  -6   8   0       3092.86       3109.60        67.25 o                         
  -5   8   0         51.21         34.34        13.23 o                         
  -4   8   0        727.41        718.80        30.70 o                         
  -3   8   0        649.86        618.15        26.27 o                         
  -2   8   0       5804.38       5790.74       128.37 o                         
  -1   8   0       1262.17       1285.59        57.23 o                         
   0   8   0         70.88         69.80        14.24 o                         
   1   8   0          3.54          0.08         5.10 o                         
   2   8   0         22.29         17.57         7.47 o                         
   3   8   0       5747.68       5857.08       118.32 o                         
   4   8   0       2035.95       2034.60        51.03 o                         
   5   8   0        238.77        182.05        16.99 o                         
   6   8   0       1279.10       1329.62        45.95 o                         
   7   8   0        822.74        792.62        35.50 o                         
   8   8   0         29.41         31.48        26.68 o                         
   9   8   0       1519.63       1337.26       182.80 o                         
  -6   9   0       1145.47       1150.46        55.02 o                         
  -5   9   0       1633.58       1666.03        64.36 o                         
  -4   9   0         53.88         32.25        12.89 o                         
  -3   9   0          7.78         -1.06        10.42 o                         
  -2   9   0        331.82        303.82        24.32 o                         
  -1   9   0         12.14         22.94         9.38 o                         
   0   9   0       7151.50       7539.53       129.63 o                         
   1   9   0         25.18         20.68        12.06 o                         
   2   9   0        556.77        601.24        31.11 o                         
   3   9   0       1806.50       1926.00        55.82 o                         
   4   9   0       3818.19       3973.34        86.18 o                         
   5   9   0        472.10        491.82        40.12 o                         
   6   9   0        166.42        176.94        26.34 o                         
   7   9   0        200.81        160.70        26.38 o                         
   8   9   0         19.24        -25.84        35.16 o                         
  -5  10   0       1426.53       1411.82        99.21 o                         
  -4  10   0        135.52         99.94        25.58 o                         
  -3  10   0        593.77        574.23        46.73 o                         
  -2  10   0         55.44         21.80        13.46 o                         
  -1  10   0          9.63          9.88        12.17 o                         
   0  10   0       2350.75       2322.91        68.47 o                         
   1  10   0       1982.56       2007.12        61.79 o                         
   2  10   0        297.77        294.43        36.40 o                         
   3  10   0        560.07        603.86        39.78 o                         
   4  10   0        652.63        651.47        42.59 o                         
   5  10   0         87.86         60.30        20.04 o                         
   6  10   0       2305.81       2249.94       108.09 o                         
   7  10   0         62.89         10.74        18.31 o                         
  -3  11   0       2316.69       2194.13       180.03 o                         
  -2  11   0        111.21         50.74        26.97 o                         
  -1  11   0         34.38         52.57        22.63 o                         
   0  11   0        777.57        718.34        56.38 o                         
   1  11   0       2150.19       2034.47        89.41 o                         
   2  11   0        168.81        110.69        28.71 o                         
   3  11   0         34.58         22.92        22.36 o                         
   4  11   0        306.41        377.25        77.67 o                         
   5  11   0          1.05        -39.02        39.02 o                         
  -5 -11   1        148.80        140.14        49.38 o                         
  -4 -11   1         94.43         70.77        38.53 o                         
  -3 -11   1        191.18        157.77        30.70 o                         
  -2 -11   1       2591.05       2634.68       136.51 o                         
  -1 -11   1        696.19        710.96        57.40 o                         
   0 -11   1        176.86         92.65        33.80 o                         
   1 -11   1          2.69        -35.71        45.64 o                         
   2 -11   1       1276.76        997.16       137.96 o                         
   3 -11   1          6.79          2.79        39.05 o                         
  -6 -10   1        209.80        170.41        33.13 o                         
  -5 -10   1       2140.43       2067.04        80.95 o                         
  -4 -10   1        920.45        927.93        57.29 o                         
  -3 -10   1        112.45         94.37        17.54 o                         
  -2 -10   1        549.14        518.52        32.77 o                         
  -1 -10   1       3966.90       3969.54        90.67 o                         
   0 -10   1         23.15          8.92        10.63 o                         
   1 -10   1         42.99         14.72        14.38 o                         
   2 -10   1         18.86         -4.89        12.22 o                         
   3 -10   1        599.36        618.23        65.91 o                         
   4 -10   1       2985.36       3182.68       112.08 o                         
   5 -10   1         88.60         68.17        32.06 o                         
  -8  -9   1        735.19        877.97       131.63 o                         
  -7  -9   1        283.34        349.79        36.38 o                         
  -6  -9   1        455.42        400.39        34.28 o                         
  -5  -9   1       2560.42       2627.28       102.98 o                         
  -4  -9   1       1490.13       1582.26        59.50 o                         
  -3  -9   1        133.28        107.89        16.47 o                         
  -2  -9   1         23.91         25.74         9.38 o                         
  -1  -9   1       1955.94       2057.71        59.17 o                         
   0  -9   1         29.32         19.38         8.28 o                         
   1  -9   1       2715.76       2822.00        70.76 o                         
   2  -9   1        180.65        151.71        17.47 o                         
   3  -9   1         16.29         -3.03         9.13 o                         
   4  -9   1        552.33        551.08        36.06 o                         
   5  -9   1       3401.77       3548.56        89.44 o                         
   6  -9   1          4.29        -17.14        20.10 o                         
  -9  -8   1        180.33        168.16        44.40 o                         
  -8  -8   1       2276.32       2195.44        91.15 o                         
  -7  -8   1       1110.02       1070.22        38.92 o                         
  -6  -8   1        169.96        193.15        26.12 o                         
  -5  -8   1         46.30         65.30        18.87 o                         
  -4  -8   1       8738.12       8689.27       176.15 o                         
  -3  -8   1         59.25         56.00        10.76 o                         
  -2  -8   1        210.65        257.99        26.84 o                         
  -1  -8   1        241.69        227.38        33.77 o                         
   0  -8   1       1149.37       1252.95        57.70 o                         
   1  -8   1       3914.78       3945.43       110.82 o                         
   2  -8   1       3042.25       3085.42        95.59 o                         
   3  -8   1         43.32         42.28         9.60 o                         
   4  -8   1         42.62         34.49         8.96 o                         
   5  -8   1       3437.76       3476.80        71.77 o                         
   6  -8   1        180.84        159.21        20.04 o                         
   7  -8   1       1525.72       1351.44       136.14 o                         
  -9  -7   1        913.93        825.09        54.80 o                         
  -8  -7   1       1385.69       1349.93        60.60 o                         
  -7  -7   1       3045.13       2990.70        91.72 o                         
  -6  -7   1         38.29         58.21        10.06 o                         
  -5  -7   1         87.48         94.99        11.08 o                         
  -4  -7   1        779.40        856.08        35.20 o                         
  -3  -7   1       1056.63        996.45        38.43 o                         
  -2  -7   1       6709.00       6558.59       107.07 o                         
  -1  -7   1       1323.54       1275.12        39.61 o                         
   0  -7   1        133.19        129.51        13.27 o                         
   1  -7   1       3447.36       3571.26        82.26 o                         
   2  -7   1       8241.67       8384.05       123.84 o                         
   3  -7   1         41.95         29.62         7.37 o                         
   4  -7   1        196.92        151.13        14.74 o                         
   5  -7   1         35.70         20.87         8.40 o                         
   6  -7   1       1039.77       1003.73        34.03 o                         
   7  -7   1       2992.50       3133.48        76.15 o                         
   8  -7   1         45.94         18.95        24.66 o                         
 -10  -6   1        254.70        300.81        56.40 o                         
  -9  -6   1       1018.07        972.93        42.52 o                         
  -8  -6   1          7.51          7.39        11.76 o                         
  -7  -6   1       4899.71       4858.03       100.30 o                         
  -6  -6   1         20.70         21.15         7.26 o                         
  -5  -6   1        466.75        435.27        21.03 o                         
  -4  -6   1        704.14        722.43        25.97 o                         
  -3  -6   1       1602.65       1553.34        36.30 o                         
  -2  -6   1       7116.42       7102.01       107.32 o                         
  -1  -6   1       7864.02       8122.47       119.53 o                         
   0  -6   1       1284.93       1306.92        37.36 o                         
   1  -6   1        208.43        224.92        15.00 o                         
   2  -6   1       4622.59       4519.88        80.73 o                         
   3  -6   1       1575.33       1596.37        36.76 o                         
   4  -6   1       4975.41       5051.46        81.03 o                         
   5  -6   1         43.48         27.09         7.32 o                         
   6  -6   1         49.08         45.15         8.02 o                         
   7  -6   1        199.69        211.08        26.54 o                         
   8  -6   1       4692.15       4741.00       119.03 o                         
   9  -6   1        125.57         73.72        24.98 o                         
 -10  -5   1       3046.96       3040.60        70.55 o                         
  -9  -5   1        325.44        301.20        23.99 o                         
  -8  -5   1       1116.87       1152.94        43.68 o                         
  -7  -5   1          8.17         13.51         7.15 o                         
  -6  -5   1       2702.58       2720.17        78.03 o                         
  -5  -5   1      10006.97       9845.33       126.17 o                         
  -4  -5   1       1931.33       1980.86        40.37 o                         
  -3  -5   1        773.08        750.23        20.97 o                         
  -2  -5   1        337.88        319.41        14.47 o                         
  -1  -5   1      25620.41      25259.72       292.83 o                         
   0  -5   1         15.47         12.75         4.48 o                         
   1  -5   1         81.35        100.28         9.82 o                         
   2  -5   1         83.64         68.25         9.69 o                         
   3  -5   1       3347.45       3410.43        62.61 o                         
   4  -5   1       6699.42       6765.28        95.91 o                         
   5  -5   1       2912.98       2934.11        61.86 o                         
   6  -5   1         12.01         -5.91         5.91 o                         
   7  -5   1        644.56        699.96        37.29 o                         
   8  -5   1       2621.85       2591.64        74.26 o                         
   9  -5   1        242.91        184.40        26.24 o                         
 -11  -4   1        485.89        424.51        32.64 o                         
 -10  -4   1       2551.29       2677.59        71.88 o                         
  -9  -4   1         21.97         22.59         9.13 o                         
  -8  -4   1        130.67        132.41        13.91 o                         
  -7  -4   1       2712.85       2804.44        67.46 o                         
  -6  -4   1        992.43        976.28        29.39 o                         
  -5  -4   1       2906.99       2857.12        44.72 o                         
  -4  -4   1      11484.40      11607.93       138.04 o                         
  -3  -4   1        623.59        633.58        18.98 o                         
  -2  -4   1        666.60        700.44        18.44 o                         
  -1  -4   1       1552.26       1402.65        26.95 o                         
   0  -4   1       5633.29       5433.24        79.75 o                         
   1  -4   1       8593.58       8534.63       107.38 o                         
   2  -4   1        106.77         97.17         7.86 o                         
   3  -4   1       1439.36       1488.47        34.92 o                         
   4  -4   1       1218.13       1271.02        29.79 o                         
   5  -4   1      15250.16      14788.99       206.84 o                         
   6  -4   1        124.65        150.79        13.10 o                         
   7  -4   1        379.45        404.19        29.14 o                         
   8  -4   1         88.47         67.22        13.59 o                         
   9  -4   1       1723.15       1682.23        63.43 o                         
  10  -4   1       1842.50       1746.42        71.12 o                         
 -11  -3   1        307.61        325.17        40.09 o                         
 -10  -3   1        225.32        203.18        25.73 o                         
  -9  -3   1       3840.08       3882.95        90.07 o                         
  -8  -3   1       7560.33       7534.08       135.81 o                         
  -7  -3   1        619.96        623.18        23.69 o                         
  -6  -3   1       1897.11       1837.09        38.60 o                         
  -5  -3   1         78.46         81.46         7.48 o                         
  -4  -3   1      21837.03      21433.88       269.44 o                         
  -3  -3   1       1224.48       1276.75        25.50 o                         
  -2  -3   1       4951.46       5223.42        79.98 o                         
  -1  -3   1         78.64        111.99         6.47 o                         
   0  -3   1       6326.25       6400.46        79.91 o                         
   1  -3   1      14114.34      14322.34       171.32 o                         
   2  -3   1      22576.97      23126.00       290.51 o                         
   3  -3   1        203.88        208.32        11.01 o                         
   4  -3   1       1367.72       1411.09        29.94 o                         
   5  -3   1       2776.27       2699.17        48.87 o                         
   6  -3   1       3149.11       3245.67        63.85 o                         
   7  -3   1       4036.33       4061.97        96.08 o                         
   8  -3   1       1063.17       1070.36        41.86 o                         
   9  -3   1        130.88        130.13        19.40 o                         
  10  -3   1        121.09         88.68        29.60 o                         
 -11  -2   1        329.74        289.44        32.89 o                         
 -10  -2   1        500.53        456.21        43.15 o                         
  -9  -2   1         75.79         78.42        16.31 o                         
  -8  -2   1        466.10        458.41        25.97 o                         
  -7  -2   1      11827.64      11851.85       146.97 o                         
  -6  -2   1        167.58        183.55        11.38 o                         
  -5  -2   1         62.95         66.58         6.80 o                         
  -4  -2   1        138.54        135.00         8.86 o                         
  -3  -2   1       8579.42       8433.82       110.33 o                         
  -2  -2   1      13265.55      13020.51       132.17 o                         
  -1  -2   1       4806.97       4852.65        55.04 o                         
   0  -2   1       6185.69       6586.16        88.59 o                         
   1  -2   1        129.62        120.22         7.78 o                         
   2  -2   1      31591.51      30349.43       327.70 o                         
   3  -2   1        448.36        454.20        12.08 o                         
   4  -2   1         71.99         76.35         6.33 o                         
   5  -2   1        244.83        232.16        11.42 o                         
   6  -2   1       3054.69       2962.46        47.46 o                         
   7  -2   1       2187.40       2155.50        43.30 o                         
   8  -2   1       3174.03       3163.64        66.92 o                         
   9  -2   1        417.54        389.16        28.12 o                         
  10  -2   1        590.13        542.26        40.11 o                         
  11  -2   1        943.25        901.53        81.67 o                         
 -11  -1   1       1144.96       1111.24        59.40 o                         
 -10  -1   1       1246.78       1281.70        46.33 o                         
  -9  -1   1       1752.84       1802.19        61.84 o                         
  -8  -1   1        922.64        922.20        27.84 o                         
  -7  -1   1       7022.65       7106.69       102.82 o                         
  -6  -1   1       1123.10       1108.56        26.69 o                         
  -5  -1   1       2250.27       2247.01        47.45 o                         
  -4  -1   1       1904.35       1922.51        33.62 o                         
  -3  -1   1       2463.63       2544.42        38.07 o                         
  -2  -1   1       7358.25       7446.84       115.59 o                         
   0  -1   1       4915.50       4911.70        62.02 o                         
   1  -1   1         74.02         86.43         5.20 o                         
   2  -1   1      12019.68      12095.88       110.28 o                         
   3  -1   1      26980.11      27678.43       280.27 o                         
   4  -1   1      12489.03      12425.33       148.16 o                         
   5  -1   1        117.53        135.59         8.33 o                         
   6  -1   1          5.97          8.43         3.36 o                         
   7  -1   1        110.29        113.53         9.15 o                         
   8  -1   1       8003.49       8010.22       123.21 o                         
   9  -1   1          2.74         -0.01         6.97 o                         
  10  -1   1         38.58         30.95        13.42 o                         
  11  -1   1        766.44        780.65        56.32 o                         
 -11   0   1         29.33         23.65        17.61 o                         
 -10   0   1       3692.00       3642.91        89.78 o                         
  -9   0   1          0.72          2.28         4.94 o                         
  -8   0   1          3.21         -3.11         5.29 o                         
  -7   0   1        172.56        180.36        12.42 o                         
  -6   0   1       6598.28       6500.07        86.29 o                         
  -5   0   1      10968.45      10590.17       163.19 o                         
  -4   0   1       1496.59       1373.34        24.58 o                         
  -3   0   1       2908.34       3042.70        53.60 o                         
  -2   0   1       6003.73       6343.54       126.82 o                         
  -1   0   1      11294.89      11093.75       152.27 o                         
   1   0   1        282.87        286.97         5.81 o                         
   2   0   1      11420.61      11877.91       111.28 o                         
   3   0   1       1804.32       1817.02        24.07 o                         
   4   0   1      12920.38      13427.64       156.94 o                         
   5   0   1      10271.71       9772.65       154.55 o                         
   6   0   1        253.31        266.68        11.99 o                         
   7   0   1       1895.96       1890.08        37.92 o                         
   8   0   1       2603.56       2577.96        66.04 o                         
   9   0   1       2768.62       2758.48        80.35 o                         
  10   0   1       1615.37       1532.63        71.62 o                         
  11   0   1        250.63        269.69        35.66 o                         
 -11   1   1        734.47        792.61        56.00 o                         
 -10   1   1       1804.20       1777.50        57.94 o                         
  -9   1   1        917.26        934.95        34.12 o                         
  -8   1   1       1280.47       1313.48        38.13 o                         
  -7   1   1       1215.50       1210.39        32.07 o                         
  -6   1   1        360.97        395.31        16.79 o                         
  -5   1   1        118.61        154.83        13.09 o                         
  -4   1   1      33025.30      32553.50       393.74 o                         
  -3   1   1       1598.16       1644.92        26.77 o                         
  -2   1   1        553.46        607.86        13.06 o                         
  -1   1   1       1407.30       1408.51        27.88 o                         
   1   1   1       8843.82       8445.37        94.97 o                         
   2   1   1       1124.66       1164.24        22.71 o                         
   3   1   1       2294.85       2474.99        34.43 o                         
   4   1   1        277.72        274.15        12.61 o                         
   5   1   1      22433.29      21219.82       359.24 o                         
   6   1   1        137.93        131.31        11.78 o                         
   7   1   1        169.22        158.80        14.47 o                         
   8   1   1       1647.15       1655.43        46.87 o                         
   9   1   1        861.54        917.42        39.86 o                         
  10   1   1        669.46        738.82        52.53 o                         
  11   1   1       1370.58       1389.29        92.59 o                         
 -11   2   1          1.80        -17.95        17.95 o                         
 -10   2   1        594.58        606.05        42.27 o                         
  -9   2   1       2464.28       2508.29        67.20 o                         
  -8   2   1       3177.26       3161.91        64.01 o                         
  -7   2   1       1784.27       1708.82        40.32 o                         
  -6   2   1       1860.48       1868.25        39.82 o                         
  -5   2   1          5.13          2.87         2.88 o                         
  -4   2   1      14111.81      13943.63       168.95 o                         
  -3   2   1       7247.08       7312.24        87.74 o                         
  -2   2   1       2847.42       2779.70        41.88 o                         
  -1   2   1          9.49          5.33         1.38 o                         
   0   2   1         51.08         58.44         4.28 o                         
   1   2   1       3512.92       3426.75        58.56 o                         
   2   2   1      31787.07      30584.49       328.89 o                         
   3   2   1         19.16         14.42         2.30 o                         
   4   2   1       3544.66       3563.92        69.77 o                         
   5   2   1       1821.62       1658.31        50.55 o                         
   6   2   1       9834.80       9695.85       141.13 o                         
   7   2   1       2764.97       2743.64        60.49 o                         
   8   2   1         47.14         37.89         9.11 o                         
   9   2   1        114.23         99.57        14.39 o                         
  10   2   1         49.83         34.44        17.87 o                         
  11   2   1       1962.63       2125.13        99.14 o                         
 -10   3   1        560.47        559.48        36.50 o                         
  -9   3   1          2.68          2.65         9.36 o                         
  -8   3   1          8.46          4.15         7.24 o                         
  -7   3   1      10242.08      10332.40       155.79 o                         
  -6   3   1         84.30         94.20        10.93 o                         
  -5   3   1        219.63        197.99        14.06 o                         
  -4   3   1        160.27        150.77         9.25 o                         
  -3   3   1      17991.57      17990.18       197.36 o                         
  -2   3   1      12070.01      12026.94       224.17 o                         
  -1   3   1      13770.14      14200.06       162.54 o                         
   0   3   1       1399.92       1450.79        30.69 o                         
   1   3   1        966.58       1047.17        25.55 o                         
   2   3   1      21728.50      22157.99       247.45 o                         
   3   3   1       6242.35       6016.53        95.35 o                         
   4   3   1        821.71        837.57        21.59 o                         
   5   3   1       2182.74       2193.56        42.12 o                         
   6   3   1       1262.04       1305.03        37.07 o                         
   7   3   1        744.39        748.21        28.00 o                         
   8   3   1       5435.27       5374.18        99.06 o                         
   9   3   1        938.40        925.63        35.24 o                         
  10   3   1        966.98        913.35        37.94 o                         
  11   3   1       1048.19       1078.92        58.46 o                         
 -10   4   1        911.10        950.67        53.00 o                         
  -9   4   1        905.21        892.80        53.33 o                         
  -8   4   1        185.86        171.68        16.07 o                         
  -7   4   1       2420.59       2536.22        62.23 o                         
  -6   4   1       3882.23       3808.91        72.45 o                         
  -5   4   1       3554.18       3613.22        56.98 o                         
  -4   4   1        288.66        317.23        14.44 o                         
  -3   4   1         11.73         20.90         4.10 o                         
  -2   4   1        534.70        616.54        18.20 o                         
  -1   4   1      29299.93      28410.34       317.69 o                         
   0   4   1       1442.50       1760.67        38.55 o                         
   1   4   1       3657.87       3899.01        57.84 o                         
   2   4   1       3831.53       3917.34        68.09 o                         
   3   4   1      17849.20      17490.42       308.06 o                         
   4   4   1       6850.29       6752.19       114.88 o                         
   5   4   1        244.22        264.64        13.76 o                         
   6   4   1        372.53        379.10        12.47 o                         
   7   4   1        502.56        490.20        25.95 o                         
   8   4   1       4452.07       4464.64        84.95 o                         
   9   4   1        736.76        718.24        31.81 o                         
  10   4   1        227.67        204.66        22.78 o                         
  11   4   1        894.06        910.66        55.64 o                         
 -10   5   1       2209.93       2217.40       147.86 o                         
  -9   5   1         51.59         20.57        14.90 o                         
  -8   5   1         16.19         21.09        10.51 o                         
  -7   5   1        537.50        561.54        27.25 o                         
  -6   5   1       3281.36       3284.52        79.44 o                         
  -5   5   1       1668.70       1703.64        45.63 o                         
  -4   5   1       5365.50       5497.47        79.77 o                         
  -3   5   1        384.73        378.37        18.18 o                         
  -2   5   1        179.29        194.84        10.69 o                         
  -1   5   1      10397.79      10167.12       135.30 o                         
   0   5   1      13531.98      13632.46       159.80 o                         
   1   5   1       2539.59       2494.40        44.10 o                         
   2   5   1        596.61        610.94        21.13 o                         
   3   5   1        574.97        497.52        18.52 o                         
   4   5   1         39.99         47.34         7.57 o                         
   5   5   1      12898.81      12858.51       157.48 o                         
   6   5   1         42.88         38.38         6.77 o                         
   7   5   1        638.33        652.85        29.37 o                         
   8   5   1       1513.81       1466.13        47.84 o                         
   9   5   1       3072.33       3019.75        70.58 o                         
  10   5   1        919.53        914.79        40.97 o                         
  -9   6   1       1865.32       1835.56       123.80 o                         
  -8   6   1        937.78        913.78        36.89 o                         
  -7   6   1         69.91         66.89        12.16 o                         
  -6   6   1         21.25         17.30         7.04 o                         
  -5   6   1        225.70        239.29        15.61 o                         
  -4   6   1      11387.41      11423.07       143.81 o                         
  -3   6   1        315.82        318.27        19.61 o                         
  -2   6   1        842.02        820.09        25.35 o                         
  -1   6   1        572.62        529.15        22.58 o                         
   0   6   1       7106.38       6889.50       102.39 o                         
   1   6   1       3448.43       3553.64        59.44 o                         
   2   6   1       1957.48       1945.39        42.83 o                         
   3   6   1         60.19         36.82         6.43 o                         
   4   6   1       1067.72       1049.65        33.41 o                         
   5   6   1       4723.80       4764.12        99.55 o                         
   6   6   1       1828.26       1880.19        52.63 o                         
   7   6   1        474.47        507.09        22.01 o                         
   8   6   1       2141.90       2180.24        58.85 o                         
   9   6   1        125.58        135.91        27.02 o                         
  10   6   1         34.55         -4.47        14.96 o                         
  -8   7   1        308.02        319.29        56.08 o                         
  -7   7   1       2272.65       2325.18        66.56 o                         
  -6   7   1        125.73        120.50        12.25 o                         
  -5   7   1        307.84        306.39        18.67 o                         
  -4   7   1       2144.51       2120.39        52.22 o                         
  -3   7   1       5476.67       5531.55       112.70 o                         
  -2   7   1       1687.00       1697.90        50.16 o                         
  -1   7   1         87.45         59.30         9.64 o                         
   0   7   1        174.11        143.41        13.87 o                         
   1   7   1         10.55         -1.12         4.32 o                         
   2   7   1      12416.19      12676.48       155.83 o                         
   3   7   1         21.09         19.63         5.35 o                         
   4   7   1         78.62         94.31        10.99 o                         
   5   7   1       1687.41       1676.36        46.36 o                         
   6   7   1       5476.43       5405.23        90.37 o                         
   7   7   1        547.01        532.09        23.45 o                         
   8   7   1        323.32        349.82        31.98 o                         
   9   7   1        952.43        975.42        49.81 o                         
  -7   8   1       2529.93       2271.90       270.98 o                         
  -6   8   1        600.41        620.00        32.41 o                         
  -5   8   1          1.96          1.54        10.22 o                         
  -4   8   1         66.78         41.43         9.70 o                         
  -3   8   1       2969.79       2945.11        74.29 o                         
  -2   8   1        745.56        746.74        35.24 o                         
  -1   8   1       2003.39       2016.26        74.47 o                         
   0   8   1          0.37         -5.37         5.37 o                         
   1   8   1        495.80        353.42        55.13 o                         
   2   8   1       4048.49       4212.56        93.59 o                         
   3   8   1       4186.06       4194.28        81.60 o                         
   4   8   1        572.82        534.81        24.95 o                         
   5   8   1       1047.07       1122.35        39.08 o                         
   6   8   1        388.70        402.02        28.19 o                         
   7   8   1          2.70          7.07         8.71 o                         
   8   8   1       2084.31       2056.69        99.16 o                         
   9   8   1         34.57         53.11        45.85 o                         
  -6   9   1       2357.81       2351.31        89.89 o                         
  -5   9   1        829.50        787.72        43.70 o                         
  -4   9   1         34.65          3.94        11.02 o                         
  -3   9   1          4.05         -5.86        10.79 o                         
  -2   9   1        600.37        593.45        32.39 o                         
  -1   9   1       6157.71       6321.85       115.11 o                         
   0   9   1       1161.54       1130.58        45.43 o                         
   1   9   1        119.79        133.13        16.28 o                         
   2   9   1        638.65        656.80        32.00 o                         
   3   9   1       3103.14       3185.55        74.97 o                         
   4   9   1        246.70        194.22        17.56 o                         
   5   9   1        782.83        721.72        55.72 o                         
   6   9   1        361.92        384.54        39.72 o                         
   7   9   1        121.62        141.33        23.24 o                         
   8   9   1       1376.86       1336.18       101.71 o                         
  -5  10   1         49.72         21.94        22.93 o                         
  -4  10   1       1823.88       1838.29       118.35 o                         
  -3  10   1          7.49        -15.77        15.77 o                         
  -2  10   1        184.66        163.09        22.63 o                         
  -1  10   1       1929.18       1921.47        56.62 o                         
   0  10   1       2864.77       2829.92        73.90 o                         
   1  10   1        589.35        550.08        32.88 o                         
   2  10   1        164.31        154.66        19.02 o                         
   3  10   1        428.71        383.81        29.78 o                         
   4  10   1          6.78          6.15        19.00 o                         
   5  10   1       3779.69       3838.93       116.19 o                         
   6  10   1         91.58         68.31        25.57 o                         
   7  10   1         61.94         82.29        29.71 o                         
  -3  11   1        433.24        519.46        86.02 o                         
  -2  11   1         17.78         13.16        35.67 o                         
  -1  11   1         78.29         52.28        20.11 o                         
   0  11   1       2014.76       2074.29        95.83 o                         
   1  11   1         22.49          7.26        17.16 o                         
   2  11   1       1118.95       1031.76        82.70 o                         
   3  11   1         50.87         41.23        26.90 o                         
   4  11   1        148.81        130.24        27.88 o                         
  -4 -11   2        262.15         67.08        63.55 o                         
  -3 -11   2       1055.47        771.76       121.55 o                         
  -2 -11   2       1844.86       1691.84       157.24 o                         
  -1 -11   2          3.60        -18.51        24.86 o                         
   0 -11   2         32.76         31.22        20.90 o                         
   1 -11   2        489.35        557.63        61.91 o                         
   2 -11   2         65.13          7.57        33.29 o                         
   3 -11   2       2143.30       1923.38       205.77 o                         
  -6 -10   2       1451.13       1362.54       102.92 o                         
  -5 -10   2       1483.78       1600.41        70.84 o                         
  -4 -10   2        332.83        367.69        57.50 o                         
  -3 -10   2         15.37         12.88        21.01 o                         
  -2 -10   2       4575.17       4710.67       116.89 o                         
  -1 -10   2         91.86         76.30        14.99 o                         
   0 -10   2         93.81         77.10        16.37 o                         
   1 -10   2        170.99        178.09        25.20 o                         
   2 -10   2         35.33         36.94        29.39 o                         
   3 -10   2       1410.79       1453.48        57.20 o                         
   4 -10   2       1268.35       1255.23        70.26 o                         
   5 -10   2          7.87         17.80        24.17 o                         
  -8  -9   2        816.05        782.47       167.67 o                         
  -7  -9   2        229.58        214.73        29.64 o                         
  -6  -9   2       1226.07       1160.75        50.36 o                         
  -5  -9   2       3353.32       3185.83        93.24 o                         
  -4  -9   2         33.34         -1.44        13.15 o                         
  -3  -9   2        252.97        214.69        19.98 o                         
  -2  -9   2          7.50         -6.47         9.30 o                         
  -1  -9   2        906.84        960.52        51.06 o                         
   0  -9   2       5176.51       5400.24       104.86 o                         
   1  -9   2       1145.64       1055.26        45.63 o                         
   2  -9   2        373.36        389.96        25.82 o                         
   3  -9   2        120.96         83.40        13.34 o                         
   4  -9   2       5014.01       5109.67       123.81 o                         
   5  -9   2         85.74         62.99        17.43 o                         
   6  -9   2         69.19          5.55        43.37 o                         
  -8  -8   2       1289.57       1269.13        74.16 o                         
  -7  -8   2        330.04        293.76        26.53 o                         
  -6  -8   2        119.50        102.10        16.60 o                         
  -5  -8   2       3905.00       4038.22       105.37 o                         
  -4  -8   2         63.83         47.28        11.94 o                         
  -3  -8   2       1216.16       1167.86        44.95 o                         
  -2  -8   2        326.10        363.86        30.05 o                         
  -1  -8   2        214.91        214.13        24.69 o                         
   0  -8   2       3523.59       3336.04       100.66 o                         
   1  -8   2       4059.24       4065.49       113.51 o                         
   2  -8   2          0.45         -0.33         8.29 o                         
   3  -8   2        139.29        113.80        12.64 o                         
   4  -8   2        689.74        704.53        37.08 o                         
   5  -8   2        398.79        423.05        26.68 o                         
   6  -8   2       2800.43       2788.07        70.25 o                         
   7  -8   2         48.86          6.52        17.76 o                         
  -9  -7   2         40.19         16.12        17.90 o                         
  -8  -7   2       2183.09       2178.90        82.74 o                         
  -7  -7   2          7.99         -4.30        16.38 o                         
  -6  -7   2        133.62        151.60        17.55 o                         
  -5  -7   2         34.01         40.52         9.19 o                         
  -4  -7   2       1184.47       1261.64        49.76 o                         
  -3  -7   2       8410.43       8844.28       151.02 o                         
  -2  -7   2       2088.37       2056.05        54.24 o                         
  -1  -7   2       1369.73       1294.21        40.44 o                         
   0  -7   2        264.42        258.58        18.10 o                         
   1  -7   2      15970.98      16029.32       355.28 o                         
   2  -7   2         44.24         40.21        10.24 o                         
   3  -7   2        624.25        561.93        25.69 o                         
   4  -7   2          3.81          1.36         7.00 o                         
   5  -7   2        155.45        113.12        12.86 o                         
   6  -7   2        890.11        946.40        33.46 o                         
   7  -7   2       2790.13       2823.64        71.60 o                         
   8  -7   2         98.32         76.02        26.45 o                         
 -10  -6   2         89.16         27.29        28.24 o                         
  -9  -6   2       1062.41       1047.60        53.81 o                         
  -8  -6   2       1582.56       1533.04        60.82 o                         
  -7  -6   2        504.25        488.50        33.98 o                         
  -6  -6   2       1269.75       1316.12        37.55 o                         
  -5  -6   2       2260.48       2422.66        61.37 o                         
  -4  -6   2         44.23         45.01         9.09 o                         
  -3  -6   2       1552.12       1673.21        43.44 o                         
  -2  -6   2      13900.46      14144.13       183.80 o                         
  -1  -6   2        175.12        203.14        15.77 o                         
   0  -6   2        850.79        805.77        29.04 o                         
   1  -6   2        434.63        445.95        21.07 o                         
   2  -6   2       2158.03       2234.10        50.19 o                         
   3  -6   2       8677.25       8613.14       120.50 o                         
   4  -6   2        425.63        427.76        31.28 o                         
   5  -6   2        447.18        464.22        22.37 o                         
   6  -6   2        654.14        601.77        23.59 o                         
   7  -6   2       4103.61       4192.80        85.22 o                         
   8  -6   2         25.11        -10.18        13.81 o                         
   9  -6   2          1.96          6.68        26.32 o                         
 -10  -5   2          8.63         14.96         9.74 o                         
  -9  -5   2        188.05        211.40        18.59 o                         
  -8  -5   2        178.29        169.70        20.05 o                         
  -7  -5   2       2547.23       2607.79        58.90 o                         
  -6  -5   2       6545.46       6488.76       106.53 o                         
  -5  -5   2       4758.11       4690.90        98.64 o                         
  -4  -5   2       1246.13       1224.35        30.67 o                         
  -3  -5   2        201.00        214.69        10.95 o                         
  -2  -5   2      12512.14      12157.75       156.01 o                         
  -1  -5   2        230.78        222.00        12.96 o                         
   0  -5   2       3280.67       3399.48        61.99 o                         
   1  -5   2         53.68         41.40         7.81 o                         
   2  -5   2          9.37         10.96         4.17 o                         
   3  -5   2       3196.72       3380.21        59.23 o                         
   4  -5   2      11295.40      11646.04       142.24 o                         
   5  -5   2        313.35        294.60        16.58 o                         
   6  -5   2        358.95        411.04        25.23 o                         
   7  -5   2       1222.11       1229.64        48.23 o                         
   8  -5   2       1757.73       1759.33        61.12 o                         
   9  -5   2       2914.48       2511.67        99.50 o                         
 -11  -4   2        348.23        286.88        29.58 o                         
 -10  -4   2        374.64        298.89        23.15 o                         
  -9  -4   2       2341.43       2410.76        67.04 o                         
  -8  -4   2       1158.90       1164.27        57.47 o                         
  -7  -4   2        317.67        324.11        18.92 o                         
  -6  -4   2        413.19        403.21        19.72 o                         
  -5  -4   2      17331.62      17165.19       204.78 o                         
  -4  -4   2          5.99          3.94         3.07 o                         
  -3  -4   2         17.87         17.60         3.50 o                         
  -2  -4   2        179.40        198.80         9.77 o                         
  -1  -4   2       7362.02       7327.81        95.42 o                         
   0  -4   2      15888.29      15696.19       178.12 o                         
   1  -4   2       4173.73       4299.01        64.86 o                         
   2  -4   2        427.56        392.78        15.73 o                         
   3  -4   2        112.48         96.44         8.35 o                         
   4  -4   2      10718.48      10570.42       132.52 o                         
   5  -4   2        977.38        970.57        27.53 o                         
   6  -4   2        299.06        299.95        19.42 o                         
   7  -4   2        303.93        288.51        24.09 o                         
   8  -4   2          0.54         -9.55         9.55 o                         
   9  -4   2        327.78        290.04        30.56 o                         
  10  -4   2       1637.41       1820.89       207.27 o                         
 -11  -3   2        467.64        606.06        58.51 o                         
 -10  -3   2        595.94        584.99        40.77 o                         
  -9  -3   2       1717.59       1784.51        55.23 o                         
  -8  -3   2       3243.16       3362.55        76.44 o                         
  -7  -3   2        136.89        138.09        15.02 o                         
  -6  -3   2        691.85        753.26        35.51 o                         
  -5  -3   2       5891.81       5858.75        81.23 o                         
  -4  -3   2        956.00        889.73        18.86 o                         
  -3  -3   2       3005.92       2783.92        46.61 o                         
  -2  -3   2       5465.33       5618.10        68.27 o                         
  -1  -3   2       1399.19       1441.52        27.65 o                         
   0  -3   2        807.39        731.03        22.99 o                         
   1  -3   2      35216.55      34648.72       457.57 o                         
   2  -3   2        719.63        838.71        25.52 o                         
   3  -3   2       1189.42       1161.30        24.49 o                         
   4  -3   2       3168.62       3412.32        51.68 o                         
   5  -3   2       7014.70       7204.34        93.85 o                         
   6  -3   2       6950.83       6944.19        97.30 o                         
   7  -3   2        168.53        150.25        18.14 o                         
   8  -3   2         11.24          6.79         8.78 o                         
   9  -3   2         50.36         16.96        17.44 o                         
  10  -3   2       3272.31       3057.25        80.01 o                         
 -11  -2   2       1080.92       1045.93        49.61 o                         
 -10  -2   2        286.78        246.50        21.81 o                         
  -9  -2   2        260.91        290.78        30.18 o                         
  -8  -2   2       7204.82       7246.60       108.78 o                         
  -7  -2   2        174.20        186.42        13.48 o                         
  -6  -2   2        106.57        123.64        10.15 o                         
  -5  -2   2        373.23        342.12        14.69 o                         
  -4  -2   2       8907.69       9207.40       125.85 o                         
  -3  -2   2      16884.57      17147.89       172.25 o                         
  -2  -2   2       7013.20       6858.66        85.14 o                         
  -1  -2   2        253.65        275.12         8.95 o                         
   0  -2   2        187.80        204.83         9.01 o                         
   1  -2   2      32226.63      31951.88       369.55 o                         
   2  -2   2       1301.91       1181.65        27.94 o                         
   3  -2   2       8965.51       9213.25       145.24 o                         
   4  -2   2        449.75        398.78        13.60 o                         
   5  -2   2         20.63         19.75         3.62 o                         
   6  -2   2       2178.26       2132.85        42.57 o                         
   7  -2   2      11953.62      12214.89       155.36 o                         
   8  -2   2        600.55        578.13        34.55 o                         
   9  -2   2        975.18       1065.68        40.45 o                         
  10  -2   2        770.83        730.30        54.48 o                         
  11  -2   2        949.05       1030.17       145.76 o                         
 -11  -1   2       1402.32       1472.16        56.55 o                         
 -10  -1   2         66.33         45.54        12.48 o                         
  -9  -1   2        306.22        295.02        17.91 o                         
  -8  -1   2       1372.11       1358.15        35.79 o                         
  -7  -1   2       2193.81       2190.26        45.17 o                         
  -6  -1   2       6479.64       6440.79        93.57 o                         
  -5  -1   2       2707.36       2744.77        46.31 o                         
  -4  -1   2       1669.17       1721.15        45.60 o                         
  -3  -1   2        581.83        596.78        17.30 o                         
  -1  -1   2        658.43        653.62        15.80 o                         
   0  -1   2       1819.88       1876.09        29.47 o                         
   1  -1   2       5163.36       5250.68        64.23 o                         
   2  -1   2      10054.55      10172.19       118.57 o                         
   3  -1   2      14993.78      15347.96       148.58 o                         
   4  -1   2       1214.60       1091.67        19.11 o                         
   5  -1   2         72.56         96.66         6.97 o                         
   6  -1   2        175.66        180.11        11.46 o                         
   7  -1   2       8084.31       8078.06       114.29 o                         
   8  -1   2        654.56        684.92        23.82 o                         
   9  -1   2       1129.97       1083.65        49.18 o                         
  10  -1   2        505.11        528.43        38.57 o                         
  11  -1   2        132.80         94.29        26.08 o                         
 -11   0   2       3524.23       3622.94       104.56 o                         
 -10   0   2         82.59         99.19        15.62 o                         
  -9   0   2         35.28         34.40         8.02 o                         
  -8   0   2       1220.76       1252.66        34.63 o                         
  -7   0   2       3348.59       3458.90        61.69 o                         
  -6   0   2       5090.38       5288.60        82.65 o                         
  -5   0   2       9190.72       8853.53       111.65 o                         
  -4   0   2        796.98        838.12        26.28 o                         
  -3   0   2        587.41        628.75        19.98 o                         
  -2   0   2       7356.49       7242.96       103.22 o                         
  -1   0   2      11231.87      11264.26       156.37 o                         
   0   0   2      13532.50      13071.77       283.92 o                         
   1   0   2       2330.46       2288.11        27.33 o                         
   2   0   2      12005.05      12577.79       124.79 o                         
   3   0   2         85.32         70.74         4.55 o                         
   4   0   2      22627.38      22341.81       210.07 o                         
   5   0   2         99.92        110.24         7.94 o                         
   6   0   2       5798.91       6193.33        95.65 o                         
   7   0   2       2599.11       2629.51        63.57 o                         
   8   0   2       2545.66       2571.94        67.43 o                         
   9   0   2       2533.96       2426.68        69.10 o                         
  10   0   2        254.03        233.81        26.05 o                         
  11   0   2        102.77         49.77        20.63 o                         
 -11   1   2         21.72         14.66        14.92 o                         
 -10   1   2       1628.20       1644.61        40.85 o                         
  -9   1   2       2547.40       2665.11        57.36 o                         
  -8   1   2        835.79        809.81        27.18 o                         
  -7   1   2       1914.89       2042.20        41.79 o                         
  -6   1   2        380.03        393.00        16.10 o                         
  -5   1   2      24377.96      23653.98       292.78 o                         
  -4   1   2          9.04          7.64         2.44 o                         
  -3   1   2        502.44        608.52        13.26 o                         
  -2   1   2       3322.11       3516.31        46.68 o                         
  -1   1   2       7712.20       7711.09        77.86 o                         
   0   1   2       5905.24       6019.63        87.51 o                         
   1   1   2      16536.63      16329.22       177.84 o                         
   2   1   2        347.23        401.40        12.61 o                         
   3   1   2         13.48          9.88         2.45 o                         
   4   1   2      12332.33      11910.46       141.88 o                         
   5   1   2      11010.17      10842.37       209.23 o                         
   6   1   2       4156.63       4189.45        74.47 o                         
   7   1   2        282.55        282.44        17.63 o                         
   8   1   2          3.18          9.49         6.93 o                         
   9   1   2         30.85         32.05        10.00 o                         
  10   1   2       5924.47       5892.45       141.65 o                         
  11   1   2        201.43        173.70        52.92 o                         
 -11   2   2        504.48        557.97        49.95 o                         
 -10   2   2        617.73        555.70        25.49 o                         
  -9   2   2        350.35        370.31        22.10 o                         
  -8   2   2       5296.22       5257.80       118.13 o                         
  -7   2   2         60.35         59.94         7.78 o                         
  -6   2   2          2.77         -1.42         3.09 o                         
  -5   2   2       2099.96       1965.08        38.89 o                         
  -4   2   2      10680.16      10760.70       124.84 o                         
  -3   2   2      11902.13      11743.62       141.09 o                         
  -2   2   2       1992.27       2015.95        29.59 o                         
  -1   2   2         10.90         12.00         1.82 o                         
   0   2   2         28.11         27.20         3.46 o                         
   2   2   2       2399.29       2492.32        41.89 o                         
   3   2   2        383.93        428.41        12.82 o                         
   4   2   2       3863.78       3744.89        69.61 o                         
   5   2   2       6742.41       6882.39        93.06 o                         
   6   2   2       3711.43       3622.48        68.73 o                         
   7   2   2        957.08        920.05        32.19 o                         
   8   2   2        578.21        522.21        26.17 o                         
   9   2   2        512.28        537.04        37.84 o                         
  10   2   2       1978.92       2057.45        74.07 o                         
  11   2   2        278.83        343.79        39.57 o                         
 -10   3   2        193.65        135.75        25.37 o                         
  -9   3   2        517.44        593.01        29.05 o                         
  -8   3   2       7167.87       7310.83       149.78 o                         
  -7   3   2        631.15        581.60        26.59 o                         
  -6   3   2         28.62         23.34         6.68 o                         
  -5   3   2        292.20        282.49        16.35 o                         
  -4   3   2       2188.27       2109.30        45.79 o                         
  -3   3   2       2159.66       2126.23        39.98 o                         
  -2   3   2      15408.84      15185.44       177.41 o                         
  -1   3   2        231.24        230.56         9.22 o                         
   0   3   2       5379.04       5507.99        74.53 o                         
   1   3   2       9009.23       8833.40       109.72 o                         
   2   3   2      14122.35      13943.88       166.19 o                         
   3   3   2      12906.61      13227.96       212.01 o                         
   4   3   2        439.44        410.93        14.74 o                         
   5   3   2         52.95         40.15         4.94 o                         
   6   3   2        261.32        288.69        17.07 o                         
   7   3   2      10091.85      10175.05       150.69 o                         
   8   3   2         29.84         15.39         7.21 o                         
   9   3   2        250.10        201.81        19.06 o                         
  10   3   2       1111.00       1060.01        68.35 o                         
  11   3   2       1295.15       1291.73        65.91 o                         
 -10   4   2        248.21        230.17        41.70 o                         
  -9   4   2          5.94          0.20        11.68 o                         
  -8   4   2         35.44         16.63         9.00 o                         
  -7   4   2       3869.34       4020.63        90.59 o                         
  -6   4   2       3020.04       3122.82        68.35 o                         
  -5   4   2       1049.73       1075.39        35.02 o                         
  -4   4   2        910.83        884.65        24.15 o                         
  -3   4   2         45.84         56.41         6.92 o                         
  -2   4   2      26392.35      25417.24       270.88 o                         
  -1   4   2       1605.81       1697.92        35.28 o                         
   0   4   2         24.90         20.89         4.00 o                         
   1   4   2       4096.71       4134.90        60.65 o                         
   2   4   2       1995.21       1690.81        33.96 o                         
   3   4   2       2143.21       2040.45        40.62 o                         
   4   4   2       4780.04       4610.18        78.02 o                         
   5   4   2        409.72        493.92        19.68 o                         
   6   4   2        358.14        360.30        15.46 o                         
   7   4   2       7108.97       7011.57       125.45 o                         
   8   4   2       1549.61       1550.17        44.91 o                         
   9   4   2       1359.29       1338.83        43.16 o                         
  10   4   2       1213.68       1206.86        41.69 o                         
  11   4   2         59.37         36.62        21.71 o                         
 -10   5   2         71.04        115.47        37.17 o                         
  -9   5   2        118.77         83.67        20.24 o                         
  -8   5   2        317.87        365.07        25.55 o                         
  -7   5   2        543.97        528.53        32.80 o                         
  -6   5   2        400.50        439.64        26.38 o                         
  -5   5   2      10434.88      10645.03       148.00 o                         
  -4   5   2         68.51         40.55         6.65 o                         
  -3   5   2        357.68        319.65        17.47 o                         
  -2   5   2       2721.73       2795.07        49.57 o                         
  -1   5   2      11715.85      11804.83       168.86 o                         
   0   5   2       5506.33       5435.37        75.86 o                         
   1   5   2         42.62         30.73         4.92 o                         
   2   5   2          4.31         -1.58         3.02 o                         
   3   5   2          8.71         18.29         4.54 o                         
   4   5   2      15909.32      15875.72       231.82 o                         
   5   5   2        508.09        512.22        21.55 o                         
   6   5   2        676.29        653.72        23.11 o                         
   7   5   2       1110.53       1198.72        55.36 o                         
   8   5   2       2126.50       2031.61        57.94 o                         
   9   5   2        271.37        279.12        21.11 o                         
  10   5   2        496.25        478.47        30.48 o                         
  -9   6   2        791.90        736.38        69.87 o                         
  -8   6   2        632.64        679.94        36.24 o                         
  -7   6   2        154.62        132.90        15.62 o                         
  -6   6   2        281.20        280.71        23.30 o                         
  -5   6   2       7145.91       7048.30        99.91 o                         
  -4   6   2       1519.65       1572.12        38.95 o                         
  -3   6   2        164.37        162.29        14.91 o                         
  -2   6   2          8.47          3.63         3.47 o                         
  -1   6   2       2700.14       2758.04        52.44 o                         
   0   6   2         47.47         29.78         5.10 o                         
   1   6   2      12856.79      13320.24       155.73 o                         
   2   6   2         14.25         11.53         4.48 o                         
   3   6   2       1307.85       1226.30        33.17 o                         
   4   6   2       5257.76       5136.84        92.47 o                         
   5   6   2       6924.00       6825.32       120.56 o                         
   6   6   2       2830.91       2847.10        60.35 o                         
   7   6   2        478.78        521.78        21.45 o                         
   8   6   2        417.48        399.21        26.22 o                         
   9   6   2         39.54         46.22        12.91 o                         
  10   6   2       2370.73       2455.82        80.17 o                         
  -8   7   2       2381.10       2346.62        89.00 o                         
  -7   7   2        195.24        142.20        18.23 o                         
  -6   7   2        131.20        108.82        15.69 o                         
  -5   7   2        233.54        247.51        23.38 o                         
  -4   7   2       5305.07       5350.25        91.81 o                         
  -3   7   2       2684.00       2850.16        64.98 o                         
  -2   7   2          4.16          7.38         5.39 o                         
  -1   7   2        432.17        404.41        21.31 o                         
   0   7   2          8.87         14.74         5.28 o                         
   1   7   2      11537.46      11746.92       146.59 o                         
   2   7   2       1318.19       1404.45        36.84 o                         
   3   7   2         54.42         51.89         8.04 o                         
   4   7   2       2135.18       2206.36        56.09 o                         
   5   7   2       1032.46       1029.94        36.05 o                         
   6   7   2        220.50        217.66        18.91 o                         
   7   7   2       1586.80       1520.94        40.75 o                         
   8   7   2        252.29        217.64        24.84 o                         
   9   7   2        211.24        187.49        32.47 o                         
  -7   8   2        591.12        676.80        54.76 o                         
  -6   8   2        255.10        241.43        18.71 o                         
  -5   8   2          0.22          5.56         6.99 o                         
  -4   8   2        314.67        263.27        19.55 o                         
  -3   8   2        228.83        182.57        22.70 o                         
  -2   8   2      13389.77      13696.95       218.49 o                         
  -1   8   2          2.04          3.80         7.33 o                         
   0   8   2        192.82        216.44        30.80 o                         
   1   8   2       1142.05       1139.59        40.86 o                         
   2   8   2       7450.21       7422.93       150.10 o                         
   3   8   2        782.31        844.14        33.21 o                         
   4   8   2          6.87          8.37         6.27 o                         
   5   8   2        414.95        409.24        24.56 o                         
   6   8   2          0.15          1.19        11.26 o                         
   7   8   2       3673.10       3610.38        75.26 o                         
   8   8   2         67.94         67.82        14.63 o                         
   9   8   2         91.18        155.88        40.55 o                         
  -6   9   2        426.17        389.76        50.78 o                         
  -5   9   2        486.17        466.61        33.24 o                         
  -4   9   2          4.74        -12.94        12.94 o                         
  -3   9   2         77.87         61.91        13.69 o                         
  -2   9   2       4036.59       4233.29        84.79 o                         
  -1   9   2       1271.40       1397.77        45.01 o                         
   0   9   2        626.11        633.99        34.50 o                         
   1   9   2       1193.49       1296.43        45.58 o                         
   2   9   2       1610.65       1506.93        59.70 o                         
   3   9   2         46.23         32.52         8.55 o                         
   4   9   2       3338.48       3514.43        76.19 o                         
   5   9   2        203.86        225.12        22.57 o                         
   6   9   2        424.26        383.01        32.86 o                         
   7   9   2       1401.27       1426.92        56.30 o                         
   8   9   2       1426.85       1491.59        94.84 o                         
  -5  10   2       2413.33       2411.72       108.31 o                         
  -4  10   2         32.53          4.25        22.62 o                         
  -3  10   2         90.23         88.36        19.46 o                         
  -2  10   2        302.68        299.78        30.30 o                         
  -1  10   2       3168.14       3238.62        75.41 o                         
   0  10   2        464.38        511.39        30.26 o                         
   1  10   2         40.98         28.07        13.35 o                         
   2  10   2         30.07          2.30        10.20 o                         
   3  10   2          2.94         -9.33         9.33 o                         
   4  10   2       2264.13       2189.78        72.24 o                         
   5  10   2       1588.27       1545.50        61.38 o                         
   6  10   2        237.32        152.22        25.90 o                         
   7  10   2        957.79       1012.27        75.79 o                         
  -3  11   2         49.11         23.94        49.93 o                         
  -2  11   2        454.22        380.37        44.17 o                         
  -1  11   2        159.12        128.11        24.22 o                         
   0  11   2          2.93          1.49        18.66 o                         
   1  11   2       3020.97       3007.62       114.63 o                         
   2  11   2         78.14         41.77        22.93 o                         
   3  11   2         46.67         15.21        20.99 o                         
   4  11   2       1784.47       1791.54       105.24 o                         
   5  11   2        872.56        733.77       179.04 o                         
   1  12   2        828.54        755.68        83.61 o                         
  -4 -11   3        372.62        170.47        77.67 o                         
  -3 -11   3       1962.61       1728.56       124.93 o                         
  -2 -11   3         57.18         38.51        24.75 o                         
  -1 -11   3          0.05        -13.23        47.91 o                         
   0 -11   3          6.49        -16.00        23.71 o                         
   1 -11   3        313.65        378.00        60.51 o                         
   2 -11   3       2102.66        967.24       100.87 o                         
  -6 -10   3        476.29        348.64        65.32 o                         
  -5 -10   3          2.81         -2.92        16.96 o                         
  -4 -10   3        151.38        112.74        22.25 o                         
  -3 -10   3       1281.98       1240.36        51.31 o                         
  -2 -10   3         75.26         57.44        16.08 o                         
  -1 -10   3       3414.66       3547.38       105.34 o                         
   0 -10   3        467.66        444.87        46.93 o                         
   1 -10   3          2.57        -14.01        14.01 o                         
   2 -10   3        906.61        878.07        68.01 o                         
   3 -10   3       4657.68       4112.16       344.02 o                         
   4 -10   3         78.16         51.95        50.94 o                         
  -7  -9   3          2.52         -7.88        16.29 o                         
  -6  -9   3       2992.88       3089.16        91.91 o                         
  -5  -9   3         10.26         19.74        12.15 o                         
  -4  -9   3         28.76         30.93        10.97 o                         
  -3  -9   3         54.01         34.81        11.09 o                         
  -2  -9   3        238.53        173.85        20.80 o                         
  -1  -9   3       4258.19       4409.77        94.25 o                         
   0  -9   3        890.72        808.06        37.68 o                         
   1  -9   3        204.65        174.82        21.35 o                         
   2  -9   3         43.55         42.91        11.01 o                         
   3  -9   3       1757.61       1773.67        51.16 o                         
   4  -9   3         25.08         21.23        15.16 o                         
   5  -9   3       1070.08       1110.08        49.20 o                         
   6  -9   3          1.10        -30.45        30.45 o                         
  -8  -8   3        123.87         94.05        25.26 o                         
  -7  -8   3        332.86        333.70        40.57 o                         
  -6  -8   3        323.44        337.63        27.06 o                         
  -5  -8   3        305.09        304.13        51.45 o                         
  -4  -8   3       3771.65       3907.65        97.14 o                         
  -3  -8   3       1895.61       1893.77       133.92 o                         
  -2  -8   3        368.01        363.79        28.79 o                         
  -1  -8   3        909.99        935.01        52.34 o                         
   0  -8   3       9973.28      10491.69       219.14 o                         
   1  -8   3        179.39        173.27        23.31 o                         
   2  -8   3         94.24         65.94        12.52 o                         
   3  -8   3         54.35         28.29         8.67 o                         
   4  -8   3       1323.82       1298.30        51.28 o                         
   5  -8   3       3185.03       3343.30        75.83 o                         
   6  -8   3        423.78        380.96        31.88 o                         
   7  -8   3         22.97         13.35        19.72 o                         
  -9  -7   3       2409.14       2423.89        95.14 o                         
  -8  -7   3         10.87         12.28        14.14 o                         
  -7  -7   3        460.11        510.05        37.64 o                         
  -6  -7   3        939.13       1066.56        36.54 o                         
  -5  -7   3        607.96        661.72        31.83 o                         
  -4  -7   3       4018.81       4082.79        96.10 o                         
  -3  -7   3       3375.90       3448.47        78.20 o                         
  -2  -7   3        259.95        268.66        18.96 o                         
  -1  -7   3         19.58         13.01         7.10 o                         
   0  -7   3       2670.11       2609.50        66.53 o                         
   1  -7   3        242.76        285.47        21.94 o                         
   2  -7   3       4573.75       4707.05        88.66 o                         
   3  -7   3         40.13         38.32         8.51 o                         
   4  -7   3        162.85        145.53        15.39 o                         
   5  -7   3       1178.74       1218.65        38.11 o                         
   6  -7   3       5043.95       5188.15       107.40 o                         
   7  -7   3         24.03         19.65        12.06 o                         
   8  -7   3        342.83        314.90        73.73 o                         
 -10  -6   3        655.77        608.89        55.53 o                         
  -9  -6   3        276.37        349.88        68.93 o                         
  -8  -6   3        748.15        762.51        52.34 o                         
  -7  -6   3       5929.00       5974.93       135.69 o                         
  -6  -6   3       2678.32       2714.95        53.34 o                         
  -5  -6   3         21.59         25.69        12.20 o                         
  -4  -6   3         34.43         37.94         8.96 o                         
  -3  -6   3      16397.80      16627.89       208.47 o                         
  -2  -6   3        296.97        296.47        16.41 o                         
  -1  -6   3         57.96         54.52         8.30 o                         
   0  -6   3        954.02        996.96        32.68 o                         
   1  -6   3       3902.25       3977.62        78.60 o                         
   2  -6   3       7562.36       7452.64       109.26 o                         
   3  -6   3       2775.77       2813.27        58.35 o                         
   4  -6   3         40.86         22.52        11.53 o                         
   5  -6   3        370.39        382.13        19.29 o                         
   6  -6   3       3454.83       3565.97        73.07 o                         
   7  -6   3        383.59        402.50        23.30 o                         
   8  -6   3       1872.75       1955.37        72.61 o                         
   9  -6   3        130.14        141.56        35.39 o                         
 -10  -5   3         92.57         78.27        13.73 o                         
  -9  -5   3       1372.18       1321.01        58.42 o                         
  -8  -5   3        245.09        251.97        15.71 o                         
  -7  -5   3       2404.95       2509.28        56.04 o                         
  -6  -5   3       2851.30       2904.23        71.22 o                         
  -5  -5   3        133.10        113.13        11.17 o                         
  -4  -5   3        230.38        220.09        15.37 o                         
  -3  -5   3       3518.90       3524.13        68.86 o                         
  -2  -5   3       1762.69       1640.52        36.16 o                         
  -1  -5   3      14288.85      13834.92       165.78 o                         
   0  -5   3        212.09        182.93        11.97 o                         
   1  -5   3       1432.12       1371.54        36.44 o                         
   2  -5   3       1529.23       1579.48        38.01 o                         
   3  -5   3      17020.96      17067.77       276.74 o                         
   4  -5   3         33.26         29.83         6.19 o                         
   5  -5   3        919.54        914.06        27.29 o                         
   6  -5   3         60.45         30.97         7.98 o                         
   7  -5   3        801.33        786.23        26.62 o                         
   8  -5   3       1588.98       1629.87        59.84 o                         
   9  -5   3        203.07        120.67        22.53 o                         
 -10  -4   3       2037.07       2154.70        58.88 o                         
  -9  -4   3        616.98        641.82        34.88 o                         
  -8  -4   3        330.88        313.21        19.57 o                         
  -7  -4   3        140.85        141.36        12.04 o                         
  -6  -4   3      10273.63      10405.35       163.27 o                         
  -5  -4   3         61.63         66.12         7.70 o                         
  -4  -4   3        553.94        538.25        18.38 o                         
  -3  -4   3       2905.71       3004.24        55.13 o                         
  -2  -4   3       2875.21       2821.37        46.63 o                         
  -1  -4   3      10114.86      10377.04       158.66 o                         
   0  -4   3      14311.04      14456.62       167.04 o                         
   1  -4   3        824.70        840.13        23.03 o                         
   2  -4   3         68.15         34.48         6.34 o                         
   3  -4   3       6620.67       6699.03       108.19 o                         
   4  -4   3       3700.95       3752.38        56.07 o                         
   5  -4   3       7989.38       7990.13       118.41 o                         
   6  -4   3        161.71        144.94        14.49 o                         
   7  -4   3         17.08         -7.89         7.89 o                         
   8  -4   3         65.32         46.89        13.24 o                         
   9  -4   3       6144.07       6005.84       130.53 o                         
  10  -4   3        155.95        146.96        44.89 o                         
 -11  -3   3        240.82        259.18        32.34 o                         
 -10  -3   3        191.46        161.17        21.09 o                         
  -9  -3   3       4579.56       4699.81        82.93 o                         
  -8  -3   3        371.37        352.44        18.46 o                         
  -7  -3   3          6.55         -0.32         6.36 o                         
  -6  -3   3         14.74          7.39         4.55 o                         
  -5  -3   3       4615.07       4637.75        79.06 o                         
  -4  -3   3      15305.19      15021.83       324.47 o                         
  -3  -3   3        897.99        839.66        23.27 o                         
  -2  -3   3        961.01       1095.03        39.55 o                         
  -1  -3   3        229.90        201.75         9.38 o                         
   0  -3   3      42228.50      41274.72       448.44 o                         
   1  -3   3        426.83        515.83        19.79 o                         
   2  -3   3        417.61        505.09        20.21 o                         
   3  -3   3          0.21         -1.45         2.21 o                         
   4  -3   3       2720.21       2692.76        46.84 o                         
   5  -3   3       5935.67       6102.44        84.79 o                         
   6  -3   3       3551.69       3710.49        59.03 o                         
   7  -3   3        959.19        925.28        42.95 o                         
   8  -3   3       3110.75       3196.41        80.93 o                         
   9  -3   3       1402.06       1449.64        58.38 o                         
  10  -3   3        696.69        661.42        58.60 o                         
 -11  -2   3        219.85        186.93        20.48 o                         
 -10  -2   3        554.99        576.71        32.66 o                         
  -9  -2   3       3072.65       2998.11        58.00 o                         
  -8  -2   3        505.08        502.72        21.30 o                         
  -7  -2   3       1912.32       1908.97        43.31 o                         
  -6  -2   3       3044.26       3095.25        66.17 o                         
  -5  -2   3       1015.13       1023.09        35.79 o                         
  -4  -2   3       2507.15       2487.22        51.95 o                         
  -3  -2   3      21049.71      20988.08       253.59 o                         
  -2  -2   3        915.20        977.43        21.67 o                         
  -1  -2   3       1901.07       1971.48        34.10 o                         
   0  -2   3       5425.44       5310.24        70.54 o                         
   1  -2   3      19550.85      19267.64       217.34 o                         
   2  -2   3      17842.89      17850.16       284.22 o                         
   3  -2   3         28.80         33.36         4.81 o                         
   4  -2   3        400.62        371.25        14.83 o                         
   5  -2   3        152.20        169.73         9.54 o                         
   6  -2   3      15500.78      15204.38       171.85 o                         
   7  -2   3        142.56        130.28        12.61 o                         
   8  -2   3          3.65          2.76         7.03 o                         
   9  -2   3        768.38        758.13        38.98 o                         
  10  -2   3        608.10        645.50        58.80 o                         
  11  -2   3        872.06        948.07       130.63 o                         
 -11  -1   3          9.90          6.23        19.62 o                         
 -10  -1   3        102.87         99.52        13.10 o                         
  -9  -1   3         29.27         14.97         7.38 o                         
  -8  -1   3       2943.46       2978.27        62.86 o                         
  -7  -1   3       7678.80       7865.72       104.97 o                         
  -6  -1   3        976.19        967.50        26.98 o                         
  -5  -1   3        677.63        655.47        18.17 o                         
  -4  -1   3          5.20          5.32         2.20 o                         
  -3  -1   3      33886.33      34087.48       365.35 o                         
  -2  -1   3        906.98        975.55        18.87 o                         
  -1  -1   3       1939.86       1894.69        33.40 o                         
   0  -1   3          0.42          4.67         2.07 o                         
   1  -1   3       3150.05       3016.24        78.12 o                         
   2  -1   3      12522.54      12516.25       151.66 o                         
   3  -1   3      16693.17      16397.67       167.70 o                         
   4  -1   3         17.02         12.33         2.81 o                         
   5  -1   3       8590.57       8979.39       101.66 o                         
   6  -1   3       2641.80       2758.99        50.08 o                         
   7  -1   3       1842.72       1838.64        41.59 o                         
   8  -1   3       2808.47       2925.73        56.77 o                         
   9  -1   3       1720.75       1713.86        60.18 o                         
  10  -1   3          9.54         20.47        13.50 o                         
  11  -1   3        214.91        242.91        42.89 o                         
 -11   0   3        370.25        425.40        38.28 o                         
 -10   0   3        680.21        683.87        27.58 o                         
  -9   0   3        791.13        817.89        27.48 o                         
  -8   0   3        167.21        143.96        12.05 o                         
  -7   0   3         25.18         29.00         5.52 o                         
  -6   0   3      17761.54      17681.61       199.08 o                         
  -5   0   3        335.48        378.92        17.97 o                         
  -4   0   3        985.19       1117.13        29.57 o                         
  -3   0   3        986.82       1020.77        25.33 o                         
  -2   0   3       8001.12       7981.61       208.08 o                         
  -1   0   3      10709.28      10827.42       112.22 o                         
   0   0   3       5400.98       5292.66        53.31 o                         
   1   0   3        518.28        524.51        10.62 o                         
   2   0   3        156.21        211.59         7.20 o                         
   3   0   3      47951.43      47192.68       643.63 o                         
   4   0   3       2760.60       2839.16        40.73 o                         
   5   0   3       1354.71       1441.43        25.18 o                         
   6   0   3         15.19         10.08         4.94 o                         
   7   0   3       2699.70       2680.94        66.84 o                         
   8   0   3        154.10        201.87        19.10 o                         
   9   0   3       4588.58       4582.55       118.54 o                         
  10   0   3        253.66        288.16        37.32 o                         
  11   0   3        634.84        675.85        53.15 o                         
 -11   1   3       1465.99       1488.94        50.32 o                         
 -10   1   3       1703.38       1658.27        41.20 o                         
  -9   1   3       1589.25       1580.26        39.83 o                         
  -8   1   3        751.34        744.58        27.77 o                         
  -7   1   3         19.07         14.19         4.42 o                         
  -6   1   3       7849.21       7796.42       105.47 o                         
  -5   1   3       3076.84       3139.79        48.21 o                         
  -4   1   3       3010.27       3071.19        43.96 o                         
  -3   1   3       3459.21       3646.25        75.58 o                         
  -2   1   3       7648.22       7978.90        84.54 o                         
  -1   1   3      17695.38      17857.05       163.76 o                         
   0   1   3      29004.10      27293.73       411.43 o                         
   1   1   3         12.26         13.96         1.97 o                         
   2   1   3       5382.84       5523.11        80.13 o                         
   3   1   3       5832.69       5746.44        87.68 o                         
   4   1   3      14509.73      13976.19       200.33 o                         
   5   1   3      13190.88      13231.10       149.73 o                         
   6   1   3       1047.04       1073.51        36.90 o                         
   7   1   3        269.16        272.14        20.42 o                         
   8   1   3        495.69        465.92        31.83 o                         
   9   1   3       5958.98       6199.88       141.19 o                         
  10   1   3         17.31         30.53        18.41 o                         
  11   1   3          8.12        -12.98        19.69 o                         
 -11   2   3          2.58        -16.06        19.26 o                         
 -10   2   3          2.57         -6.68         8.02 o                         
  -9   2   3       4839.20       4984.50        90.29 o                         
  -8   2   3         20.77          0.05         6.91 o                         
  -7   2   3          9.45          5.52         4.20 o                         
  -6   2   3         78.44         66.57         8.22 o                         
  -5   2   3       6738.24       6804.72        85.10 o                         
  -4   2   3      10279.43      10372.07       121.70 o                         
  -3   2   3       2505.64       2447.96        39.53 o                         
  -2   2   3       5345.44       5509.63        64.99 o                         
  -1   2   3         12.16         20.36         2.35 o                         
   0   2   3      30503.81      29722.06       320.30 o                         
   1   2   3       3457.64       3386.05        45.74 o                         
   2   2   3        207.83        201.43         9.80 o                         
   3   2   3       2888.13       2864.01        48.75 o                         
   4   2   3       1156.49       1125.74        25.44 o                         
   5   2   3        996.89        929.68        24.53 o                         
   6   2   3      11125.56      10974.08       156.31 o                         
   7   2   3        301.43        300.73        18.17 o                         
   8   2   3       2199.91       2118.46        63.57 o                         
   9   2   3       1492.42       1543.17        63.44 o                         
  10   2   3       2336.11       2245.44        78.61 o                         
  11   2   3        937.01        886.12        69.44 o                         
 -10   3   3        294.99        267.76        38.29 o                         
  -9   3   3       1145.90       1141.34        44.32 o                         
  -8   3   3       1973.75       1864.64        59.69 o                         
  -7   3   3       1224.96       1376.89        41.56 o                         
  -6   3   3        136.77        149.63        13.02 o                         
  -5   3   3        295.97        322.66        17.16 o                         
  -4   3   3         35.80         30.43         6.19 o                         
  -3   3   3      26772.02      25950.13       271.97 o                         
  -2   3   3         10.51         13.08         2.47 o                         
  -1   3   3        334.79        341.83        11.14 o                         
   0   3   3       3125.69       3095.11        43.22 o                         
   1   3   3      16113.59      15194.37       201.40 o                         
   2   3   3      11981.60      11503.05       150.07 o                         
   3   3   3        145.55        156.40         9.94 o                         
   4   3   3          4.18          6.85         2.72 o                         
   5   3   3       1083.35       1119.71        29.78 o                         
   6   3   3      18128.36      18037.95       194.54 o                         
   7   3   3         27.02         18.63         6.31 o                         
   8   3   3        325.78        358.20        20.95 o                         
   9   3   3       1921.74       1931.55        59.79 o                         
  10   3   3        400.29        318.47        27.72 o                         
  11   3   3        190.69        135.07        24.60 o                         
 -10   4   3          1.92        -15.27        15.27 o                         
  -9   4   3        890.83        891.49        38.82 o                         
  -8   4   3       2831.82       2721.24        67.73 o                         
  -7   4   3       2468.51       2426.93        60.56 o                         
  -6   4   3       3678.12       3648.24        78.15 o                         
  -5   4   3        561.67        546.30        24.45 o                         
  -4   4   3        262.79        273.49        15.95 o                         
  -3   4   3      13296.77      13401.60       156.24 o                         
  -2   4   3       8925.12       8630.75        95.17 o                         
  -1   4   3       1174.22       1137.66        26.81 o                         
   0   4   3         19.39          8.22         2.78 o                         
   1   4   3       2171.94       2141.43        44.36 o                         
   2   4   3         64.59         55.95         6.37 o                         
   3   4   3      21502.79      21517.87       280.48 o                         
   4   4   3          6.87          5.50         3.47 o                         
   5   4   3       4222.46       4226.49        73.87 o                         
   6   4   3          6.61         17.34         5.08 o                         
   7   4   3       7123.20       7016.32       125.21 o                         
   8   4   3       1479.85       1478.78        44.65 o                         
   9   4   3        117.06        127.17        16.87 o                         
  10   4   3        189.80        259.62        32.64 o                         
  11   4   3        221.36        200.18        33.12 o                         
 -10   5   3        835.90        946.05       126.59 o                         
  -9   5   3         14.94         -8.03        16.56 o                         
  -8   5   3         10.34          2.06         9.57 o                         
  -7   5   3        198.07        210.76        28.23 o                         
  -6   5   3       7641.97       7778.25       131.21 o                         
  -5   5   3        143.83        159.74        11.01 o                         
  -4   5   3         21.96          7.81         4.64 o                         
  -3   5   3         13.49         13.69         4.40 o                         
  -2   5   3       7296.10       7155.20        89.54 o                         
  -1   5   3       6708.41       6607.02        85.48 o                         
   0   5   3       5248.89       5281.19        76.90 o                         
   1   5   3         83.79         55.45         6.58 o                         
   2   5   3        594.78        539.56        19.81 o                         
   3   5   3      14538.62      14979.92       176.51 o                         
   4   5   3       3575.80       3594.77        65.96 o                         
   5   5   3       1961.92       2123.90        47.43 o                         
   6   5   3       4492.83       4547.24        78.12 o                         
   7   5   3        923.46        920.89        29.50 o                         
   8   5   3         81.99         81.33        12.29 o                         
   9   5   3       3668.49       3704.39        79.03 o                         
  10   5   3        762.56        707.44        73.82 o                         
  -9   6   3       2005.52       2211.68       111.94 o                         
  -8   6   3        195.29        229.57        21.45 o                         
  -7   6   3          1.61         -8.35        10.51 o                         
  -6   6   3       2288.57       2332.31        63.92 o                         
  -5   6   3       3753.48       3821.85        70.29 o                         
  -4   6   3       1422.50       1403.92        41.96 o                         
  -3   6   3        316.83        305.15        17.72 o                         
  -2   6   3        127.30        121.17        12.37 o                         
  -1   6   3         87.44        114.76         9.62 o                         
   0   6   3      14741.04      14695.44       168.34 o                         
   1   6   3        199.23        203.94        14.61 o                         
   2   6   3        721.87        763.75        27.67 o                         
   3   6   3       1543.29       1619.72        39.57 o                         
   4   6   3       7590.42       7757.11       118.07 o                         
   5   6   3       1773.27       1811.66        54.01 o                         
   6   6   3        243.06        259.65        16.90 o                         
   7   6   3        220.05        239.22        15.48 o                         
   8   6   3        425.18        452.58        36.28 o                         
   9   6   3       2391.64       2332.15        75.43 o                         
  10   6   3        504.62        577.61        78.67 o                         
  -8   7   3          2.48         -6.65        27.08 o                         
  -7   7   3          1.31         -2.17        10.86 o                         
  -6   7   3        166.91        146.30        17.59 o                         
  -5   7   3       2175.79       2199.47        52.05 o                         
  -4   7   3        581.10        586.24        25.52 o                         
  -3   7   3       6465.60       6690.50       106.56 o                         
  -2   7   3          5.21          2.55         5.26 o                         
  -1   7   3        219.76        240.82        15.51 o                         
   0   7   3       6021.43       6163.63        91.78 o                         
   1   7   3       8545.52       8386.21       115.60 o                         
   2   7   3        582.38        654.02        24.53 o                         
   3   7   3        520.41        551.58        23.81 o                         
   4   7   3       1234.79       1221.53        38.29 o                         
   5   7   3         33.93         14.02         7.56 o                         
   6   7   3       6412.05       6501.21       109.90 o                         
   7   7   3        177.87        153.17        14.98 o                         
   8   7   3        281.78        257.70        32.58 o                         
   9   7   3        998.02       1000.51        48.11 o                         
  -7   8   3        534.14        581.21        47.01 o                         
  -6   8   3         31.53         33.95        11.05 o                         
  -5   8   3         30.64         10.06         8.34 o                         
  -4   8   3          4.04          2.47         6.94 o                         
  -3   8   3       4551.48       4676.15        99.87 o                         
  -2   8   3        277.27        298.18        23.57 o                         
  -1   8   3         35.57         34.22         9.46 o                         
   0   8   3       1417.21       1427.66        45.96 o                         
   1   8   3       4301.75       4082.93        81.29 o                         
   2   8   3       3068.28       2993.63        71.10 o                         
   3   8   3        852.79        913.21        37.12 o                         
   4   8   3        125.33        124.05        13.79 o                         
   5   8   3        605.62        602.20        29.89 o                         
   6   8   3       3332.73       3227.52        73.41 o                         
   7   8   3       1153.02       1133.92        40.28 o                         
   8   8   3        218.32        194.79        34.42 o                         
   9   8   3       1012.87       1237.89        68.68 o                         
  -6   9   3       1917.36       2011.48        78.33 o                         
  -5   9   3         49.42         36.62        13.35 o                         
  -4   9   3         59.97         37.07        12.30 o                         
  -3   9   3       1404.42       1515.53        56.35 o                         
  -2   9   3       3318.07       3388.26        74.14 o                         
  -1   9   3        328.64        346.80        25.44 o                         
   0   9   3        173.40        168.51        19.73 o                         
   1   9   3         61.31         61.08         9.91 o                         
   2   9   3         21.87         -2.58         7.87 o                         
   3   9   3       5968.84       6155.22       106.98 o                         
   4   9   3         71.12         62.07        11.93 o                         
   5   9   3         16.83         22.77        10.93 o                         
   6   9   3        911.93        995.87       126.08 o                         
   7   9   3       2281.24       2373.87        76.24 o                         
   8   9   3        296.17        399.83        46.85 o                         
  -5  10   3        316.29        306.24        45.78 o                         
  -4  10   3         39.56         13.99        26.29 o                         
  -3  10   3         77.03         53.01        17.05 o                         
  -2  10   3       1660.68       1695.78        76.34 o                         
  -1  10   3        193.87        152.89        17.38 o                         
   0  10   3       1863.24       1889.62        56.49 o                         
   1  10   3         67.63         46.75        13.43 o                         
   2  10   3        190.14        190.99        20.33 o                         
   3  10   3       1757.01       1774.57        54.87 o                         
   4  10   3       1894.63       1812.87        55.82 o                         
   5  10   3        128.28        113.17        26.13 o                         
   6  10   3        605.08        547.70        45.74 o                         
   7  10   3        390.81        352.56        32.61 o                         
  -3  11   3         97.09        111.46        48.42 o                         
  -2  11   3          0.51        -20.57        21.43 o                         
  -1  11   3        181.98        161.80        27.84 o                         
   0  11   3       2021.73       2187.97        96.40 o                         
   1  11   3        426.98        403.35        41.05 o                         
   2  11   3        168.47         77.74        23.67 o                         
   3  11   3        342.83        285.52        46.49 o                         
   4  11   3       1559.72       1430.24        83.42 o                         
   5  11   3         95.97        137.59        49.92 o                         
   0  12   3       1125.45       1086.82        94.92 o                         
   1  12   3       2438.51       2427.79       137.21 o                         
   2  12   3        480.43        369.13        88.77 o                         
  -4 -11   4       2527.53       2600.66       220.90 o                         
  -3 -11   4         28.49        -16.62        16.62 o                         
  -2 -11   4        615.19        587.77        61.01 o                         
  -1 -11   4        119.44        143.23        58.50 o                         
   0 -11   4         50.59          2.73        27.74 o                         
   1 -11   4       1584.41       1492.65       208.52 o                         
   2 -11   4       1408.41        463.95        87.76 o                         
  -6 -10   4          1.03          8.91        47.41 o                         
  -5 -10   4        119.94        118.65        37.52 o                         
  -4 -10   4          9.31         -2.26        19.45 o                         
  -3 -10   4          3.04         -0.60        19.02 o                         
  -2 -10   4       2607.34       2572.54        81.62 o                         
  -1 -10   4        339.75        284.38        30.29 o                         
   0 -10   4        445.60        462.48        44.09 o                         
   1 -10   4        344.14        367.50        53.33 o                         
   2 -10   4       2592.05       2591.91        97.81 o                         
   3 -10   4         11.00         -5.45        16.71 o                         
   4 -10   4         63.04         80.17        40.47 o                         
  -7  -9   4       2494.11       2618.49       316.96 o                         
  -6  -9   4         35.98         18.56        14.59 o                         
  -5  -9   4        951.34        940.78        67.29 o                         
  -4  -9   4       1058.24       1102.36        53.67 o                         
  -3  -9   4        362.71        391.76        26.80 o                         
  -2  -9   4       1218.93       1276.50        44.98 o                         
  -1  -9   4       4220.63       4288.84        94.84 o                         
   0  -9   4          9.98         -9.09         9.09 o                         
   1  -9   4          9.19         -9.07         9.12 o                         
   2  -9   4        799.91        801.51        38.47 o                         
   3  -9   4        154.41        164.16        19.30 o                         
   4  -9   4       2947.55       2982.67        94.33 o                         
   5  -9   4         34.40         10.68        16.63 o                         
   6  -9   4         51.43         42.96        41.13 o                         
  -8  -8   4        199.60        202.07        55.78 o                         
  -7  -8   4         57.73         43.13        20.65 o                         
  -6  -8   4        407.04        377.67        33.99 o                         
  -5  -8   4       4152.31       4258.12       107.07 o                         
  -4  -8   4       1013.60        982.42        45.77 o                         
  -3  -8   4        626.57        585.41        36.49 o                         
  -2  -8   4          1.98         -2.48        10.44 o                         
  -1  -8   4       8469.60       8661.40       178.73 o                         
   0  -8   4          2.86          2.62         6.39 o                         
   1  -8   4        545.00        583.19        40.37 o                         
   2  -8   4         59.65         42.85        12.12 o                         
   3  -8   4         19.18          0.83         8.02 o                         
   4  -8   4       1862.58       2043.34        60.79 o                         
   5  -8   4       1774.99       1853.45        53.25 o                         
   6  -8   4         22.51         -4.39        17.87 o                         
   7  -8   4        180.68        112.37        30.90 o                         
  -9  -7   4          3.27         -9.76        22.97 o                         
  -8  -7   4        917.71        897.97        51.89 o                         
  -7  -7   4       1288.77       1265.95        59.40 o                         
  -6  -7   4        539.28        494.65        28.36 o                         
  -5  -7   4       1337.83       1340.02        44.20 o                         
  -4  -7   4       9213.19       9410.47       143.83 o                         
  -3  -7   4          0.93          4.38         6.62 o                         
  -2  -7   4         43.27         16.34        10.52 o                         
  -1  -7   4          0.92          9.25         7.13 o                         
   0  -7   4       3121.89       3090.03        92.99 o                         
   1  -7   4       9010.33       9303.38       196.70 o                         
   2  -7   4        789.20        898.80        38.89 o                         
   3  -7   4        698.70        736.95        34.24 o                         
   4  -7   4        329.20        281.29        24.73 o                         
   5  -7   4       6157.01       6213.40       102.64 o                         
   6  -7   4         66.13         28.92        11.41 o                         
   7  -7   4         38.52         15.70        14.90 o                         
   8  -7   4        297.11        220.50        88.81 o                         
 -10  -6   4        389.04        358.43        43.07 o                         
  -9  -6   4        565.91        548.68        41.14 o                         
  -8  -6   4       3178.75       3113.66        92.94 o                         
  -7  -6   4        480.78        525.25        32.86 o                         
  -6  -6   4       1475.32       1509.88        55.15 o                         
  -5  -6   4          4.51          3.58         5.00 o                         
  -4  -6   4       8620.03       8708.32       137.85 o                         
  -3  -6   4        603.81        653.45        38.04 o                         
  -2  -6   4       4465.50       4414.36        83.45 o                         
  -1  -6   4        571.32        562.33        23.48 o                         
   0  -6   4         70.92         70.24        11.56 o                         
   1  -6   4       3317.20       3454.82        70.49 o                         
   2  -6   4      11518.33      11720.71       154.84 o                         
   3  -6   4        100.30         63.56         9.02 o                         
   4  -6   4        413.68        446.91        19.87 o                         
   5  -6   4       1176.00       1178.78        36.16 o                         
   6  -6   4        910.50        944.49        36.37 o                         
   7  -6   4       2291.67       2284.49        57.56 o                         
   8  -6   4         38.70         23.66        16.69 o                         
   9  -6   4        125.45        102.86       110.06 o                         
 -10  -5   4        990.81       1011.92        51.91 o                         
  -9  -5   4         14.00          6.69        11.16 o                         
  -8  -5   4          0.03         -3.72         7.42 o                         
  -7  -5   4       7282.82       7539.82       137.64 o                         
  -6  -5   4         14.31          5.02         8.69 o                         
  -5  -5   4         70.67         85.45        12.11 o                         
  -4  -5   4        950.48       1044.41        32.93 o                         
  -3  -5   4       3469.87       3397.86        67.96 o                         
  -2  -5   4       7406.22       7384.13       112.93 o                         
  -1  -5   4       4236.47       4164.81        67.68 o                         
   0  -5   4       1438.27       1367.36        34.56 o                         
   1  -5   4        166.54        145.87        11.76 o                         
   2  -5   4      14888.22      15317.51       185.60 o                         
   3  -5   4        575.71        595.41        24.82 o                         
   4  -5   4       1150.81       1190.35        31.02 o                         
   5  -5   4         30.89         18.40         6.79 o                         
   6  -5   4        440.48        359.62        22.96 o                         
   7  -5   4       1135.69       1180.72        36.93 o                         
   8  -5   4       3814.06       3666.37        98.91 o                         
   9  -5   4         93.69         79.86        22.49 o                         
 -10  -4   4       1199.00       1131.52        39.36 o                         
  -9  -4   4        261.35        231.81        16.41 o                         
  -8  -4   4        716.95        716.60        27.18 o                         
  -7  -4   4       3506.77       3591.93        60.81 o                         
  -6  -4   4        383.94        374.00        17.17 o                         
  -5  -4   4       3385.57       3486.61        69.98 o                         
  -4  -4   4        984.38       1062.59        26.79 o                         
  -3  -4   4         86.64         91.00         9.06 o                         
  -2  -4   4       1392.30       1322.89        27.27 o                         
  -1  -4   4      27378.22      26937.25       314.84 o                         
   0  -4   4        115.41        113.96         8.48 o                         
   1  -4   4       1817.67       1892.13        43.20 o                         
   2  -4   4        939.04        893.84        30.64 o                         
   3  -4   4       3883.60       3829.09        74.74 o                         
   4  -4   4       9996.36      10066.44       151.18 o                         
   5  -4   4         13.88          5.17         3.99 o                         
   6  -4   4        113.60        114.30        12.31 o                         
   7  -4   4       1921.88       1919.77        46.99 o                         
   8  -4   4       3625.22       3675.14        96.51 o                         
   9  -4   4         15.88         11.23        14.40 o                         
  10  -4   4        110.36         23.33        28.47 o                         
 -11  -3   4         81.25         45.91        17.35 o                         
 -10  -3   4       2796.13       2930.17        68.67 o                         
  -9  -3   4         49.93         37.57         9.41 o                         
  -8  -3   4        464.27        421.14        20.68 o                         
  -7  -3   4        594.94        587.94        23.37 o                         
  -6  -3   4       4664.29       4618.66        74.63 o                         
  -5  -3   4       8435.99       8615.91       107.31 o                         
  -4  -3   4       6097.26       5984.44        96.32 o                         
  -3  -3   4       3655.12       3805.17        67.11 o                         
  -2  -3   4          6.38          3.62         2.55 o                         
  -1  -3   4      16851.12      16433.57       191.22 o                         
   0  -3   4       2637.60       2644.24        47.13 o                         
   1  -3   4       9467.95       9269.98       151.89 o                         
   2  -3   4        288.69        332.31        15.59 o                         
   3  -3   4          6.88          9.11         5.01 o                         
   4  -3   4       2585.28       2585.59        47.18 o                         
   5  -3   4      15231.71      15462.33       190.45 o                         
   6  -3   4         15.81          9.01         3.93 o                         
   7  -3   4         82.19         75.35        14.31 o                         
   8  -3   4       1648.65       1590.22        63.93 o                         
   9  -3   4       1365.83       1344.86        54.83 o                         
  10  -3   4       1415.20       1424.46        61.73 o                         
 -11  -2   4        433.48        472.33        33.83 o                         
 -10  -2   4       1514.10       1474.38        39.47 o                         
  -9  -2   4         94.99         90.27        10.57 o                         
  -8  -2   4       1995.74       2062.38        47.01 o                         
  -7  -2   4        792.64        805.16        24.96 o                         
  -6  -2   4         93.11         73.27         8.02 o                         
  -5  -2   4        340.04        369.62        15.17 o                         
  -4  -2   4      40409.82      41178.41       478.65 o                         
  -3  -2   4       1421.69       1475.31        33.77 o                         
  -2  -2   4        164.85        202.73         8.79 o                         
  -1  -2   4        236.17        224.90        10.26 o                         
   0  -2   4      11223.05      11510.00       136.90 o                         
   1  -2   4      17257.93      17155.85       194.82 o                         
   2  -2   4       3615.08       3515.15        56.59 o                         
   3  -2   4        281.38        257.06        12.67 o                         
   4  -2   4       1182.42       1208.88        26.72 o                         
   5  -2   4      10689.41      10733.49       133.88 o                         
   6  -2   4        175.43        165.51        10.80 o                         
   7  -2   4        182.67        201.22        20.61 o                         
   8  -2   4        897.37        909.55        33.61 o                         
   9  -2   4         18.36         14.54         7.96 o                         
  10  -2   4        414.37        522.17        67.23 o                         
 -11  -1   4         71.08         38.73        13.68 o                         
 -10  -1   4       1466.62       1470.78        39.26 o                         
  -9  -1   4       1913.24       1947.72        44.90 o                         
  -8  -1   4       2962.73       2887.77        56.78 o                         
  -7  -1   4       4539.91       4634.83        77.89 o                         
  -6  -1   4       1154.71       1220.03        30.96 o                         
  -5  -1   4         73.69         71.38         6.51 o                         
  -4  -1   4       4013.88       3751.27        54.19 o                         
  -3  -1   4       4496.44       4440.22        60.65 o                         
  -2  -1   4       5001.70       4930.38        67.84 o                         
  -1  -1   4         40.71         29.70         2.65 o                         
   0  -1   4       5191.95       5407.87        79.75 o                         
   1  -1   4         80.49         54.31         5.19 o                         
   2  -1   4      38814.04      38168.37       542.00 o                         
   3  -1   4        220.07        206.83         9.52 o                         
   4  -1   4       1036.98       1002.80        21.25 o                         
   5  -1   4       1431.25       1415.75        27.29 o                         
   6  -1   4       8665.03       8729.14        99.28 o                         
   7  -1   4       3447.74       3349.61        62.15 o                         
   8  -1   4        319.49        301.58        22.70 o                         
   9  -1   4          7.27         -4.16         8.27 o                         
  10  -1   4        104.18         69.79        22.92 o                         
  11  -1   4       1516.64       1533.32        99.04 o                         
 -11   0   4        983.54        989.32        45.27 o                         
 -10   0   4        583.61        596.54        27.87 o                         
  -9   0   4        285.01        289.63        17.63 o                         
  -8   0   4        225.64        233.18        14.76 o                         
  -7   0   4      10056.61       9892.17       143.27 o                         
  -6   0   4          7.43          6.03         4.59 o                         
  -5   0   4         14.83          9.95         4.06 o                         
  -4   0   4        107.47         90.76        10.33 o                         
  -3   0   4      14370.87      14877.38       185.75 o                         
  -2   0   4      27370.48      27773.91       297.60 o                         
  -1   0   4       6369.86       6065.01        95.06 o                         
   0   0   4        814.98        843.79        15.33 o                         
   1   0   4       2090.56       2157.81        32.36 o                         
   2   0   4      26788.53      27004.98       249.74 o                         
   3   0   4       5585.40       5453.12        58.84 o                         
   4   0   4      10796.90      10802.81       112.63 o                         
   5   0   4       4756.29       5026.58        64.05 o                         
   6   0   4        212.47        211.20        14.21 o                         
   7   0   4       2386.92       2355.18        62.12 o                         
   8   0   4      11404.27      11112.51       184.77 o                         
   9   0   4        927.33        911.80        42.14 o                         
  10   0   4        366.04        311.28        28.82 o                         
  11   0   4       1069.23       1018.59        70.32 o                         
 -11   1   4        369.33        327.88        27.35 o                         
 -10   1   4       1942.01       1973.69        47.30 o                         
  -9   1   4        101.35         82.38        10.24 o                         
  -8   1   4        225.64        222.66        14.29 o                         
  -7   1   4       2287.09       2242.44        45.17 o                         
  -6   1   4       4163.17       4186.64        62.56 o                         
  -5   1   4       7476.15       7404.35        92.36 o                         
  -4   1   4         24.48         17.51         4.80 o                         
  -3   1   4       3614.54       3805.42        69.46 o                         
  -2   1   4       2565.44       2867.42        38.73 o                         
   0   1   4        338.62        313.75         9.47 o                         
   1   1   4        295.07        314.78        11.92 o                         
   2   1   4       1390.78       1353.11        24.78 o                         
   3   1   4       4388.79       4178.83        66.18 o                         
   4   1   4       2876.07       2551.89        45.65 o                         
   5   1   4       3012.80       3063.77        53.67 o                         
   6   1   4         24.09         21.97         4.18 o                         
   7   1   4       1239.98       1250.28        44.36 o                         
   8   1   4       2845.35       2946.08        76.67 o                         
   9   1   4        668.88        702.75        37.67 o                         
  10   1   4        767.28        757.92        49.87 o                         
  11   1   4       1342.80       1258.88        71.26 o                         
 -11   2   4        571.64        550.58        34.18 o                         
 -10   2   4       2906.51       2877.91        64.21 o                         
  -9   2   4        266.39        267.92        18.70 o                         
  -8   2   4          5.00         20.86         6.07 o                         
  -7   2   4        994.68        985.84        28.88 o                         
  -6   2   4       1791.69       1903.49        38.59 o                         
  -5   2   4       3146.65       3288.46        56.56 o                         
  -4   2   4      12804.27      12529.32       146.20 o                         
  -3   2   4        501.44        515.69        16.95 o                         
  -2   2   4       1770.86       1816.13        27.25 o                         
  -1   2   4       7340.82       6957.88        70.57 o                         
   0   2   4      17200.54      17262.66       233.01 o                         
   1   2   4      17338.56      17669.33       187.22 o                         
   2   2   4        613.91        581.07        15.24 o                         
   3   2   4          7.51          9.02         2.91 o                         
   4   2   4       1636.81       1741.67        35.35 o                         
   5   2   4      19610.18      19522.61       231.71 o                         
   6   2   4        450.74        455.58        20.67 o                         
   7   2   4        929.75        884.47        49.83 o                         
   8   2   4       2965.93       2919.08        77.83 o                         
   9   2   4       2227.06       2235.30        78.18 o                         
  10   2   4       1029.94       1068.68        51.67 o                         
  11   2   4          2.21        -14.17        14.17 o                         
 -10   3   4         14.71          4.57        15.21 o                         
  -9   3   4       2742.14       2823.24        72.35 o                         
  -8   3   4       2563.30       2649.77        67.31 o                         
  -7   3   4       1242.38       1245.03        41.61 o                         
  -6   3   4        784.85        769.83        27.16 o                         
  -5   3   4        355.42        347.95        17.87 o                         
  -4   3   4      21463.32      20657.06       288.00 o                         
  -3   3   4         13.89         10.10         2.70 o                         
  -2   3   4          8.86         17.89         2.91 o                         
  -1   3   4       1199.16       1288.60        26.76 o                         
   0   3   4       6019.84       5939.48        76.22 o                         
   1   3   4       6331.21       6255.02        79.50 o                         
   2   3   4       9739.23       9502.11       121.24 o                         
   3   3   4         19.72         24.62         4.88 o                         
   4   3   4       1087.75       1033.46        25.12 o                         
   5   3   4       3839.07       3754.21        58.63 o                         
   6   3   4       8421.93       8545.41       114.30 o                         
   7   3   4       1562.75       1526.74        48.11 o                         
   8   3   4       1320.99       1408.24        52.77 o                         
   9   3   4          2.10         -8.12         8.12 o                         
  10   3   4         98.51        101.25        16.95 o                         
  11   3   4       2126.47       2068.29        85.10 o                         
 -10   4   4         80.16         60.04        21.54 o                         
  -9   4   4        261.15        263.88        28.33 o                         
  -8   4   4        454.68        478.14        31.51 o                         
  -7   4   4       4962.29       5145.55        97.23 o                         
  -6   4   4         63.97         61.23         9.84 o                         
  -5   4   4         29.07         28.80         9.20 o                         
  -4   4   4       2344.97       2364.88        41.19 o                         
  -3   4   4      11069.30      11144.96       133.42 o                         
  -2   4   4       8092.36       8149.98       101.31 o                         
  -1   4   4          3.43          5.75         2.49 o                         
   0   4   4         77.66         65.81         6.08 o                         
   1   4   4         58.85        102.31         8.88 o                         
   2   4   4      34405.07      34269.44       459.00 o                         
   3   4   4        604.41        532.85        19.00 o                         
   4   4   4         11.38         16.96         4.35 o                         
   5   4   4       5345.23       5493.84        80.68 o                         
   6   4   4       4096.27       4213.64        74.57 o                         
   7   4   4       1550.70       1541.95        39.20 o                         
   8   4   4       1714.42       1699.62        55.35 o                         
   9   4   4        591.23        578.75        35.18 o                         
  10   4   4        227.78        208.58        23.08 o                         
  11   4   4       1691.32       1647.49       102.53 o                         
  -9   5   4         17.71         29.52        12.50 o                         
  -8   5   4        577.16        608.98        32.40 o                         
  -7   5   4       6830.27       6803.89       145.51 o                         
  -6   5   4        454.53        444.45        25.46 o                         
  -5   5   4          0.62          2.78         5.53 o                         
  -4   5   4         84.21         97.50         9.13 o                         
  -3   5   4       2179.39       2218.90        45.04 o                         
  -2   5   4       1110.53       1095.20        25.42 o                         
  -1   5   4       9723.36       9503.46       113.56 o                         
   0   5   4        249.78        251.47        12.68 o                         
   1   5   4       2172.99       2153.76        45.75 o                         
   2   5   4       5413.67       5483.71        90.93 o                         
   3   5   4       8091.55       7961.00       107.50 o                         
   4   5   4       4118.59       4116.35        72.81 o                         
   5   5   4        861.12        935.34        30.38 o                         
   6   5   4          3.94         11.95         5.69 o                         
   7   5   4        112.40         98.22        10.46 o                         
   8   5   4       5000.44       4991.60       107.23 o                         
   9   5   4         31.40         25.93        13.41 o                         
  10   5   4        121.76        108.83        31.88 o                         
  -9   6   4         43.09        -19.96        19.96 o                         
  -8   6   4        195.65        170.37        19.95 o                         
  -7   6   4         75.74         49.89        12.44 o                         
  -6   6   4       3267.16       3258.95        84.02 o                         
  -5   6   4       3295.22       3309.43        60.04 o                         
  -4   6   4        230.35        213.44        17.07 o                         
  -3   6   4        446.44        469.70        21.26 o                         
  -2   6   4         95.38         82.60         8.38 o                         
  -1   6   4      17166.88      17256.59       191.48 o                         
   0   6   4       1580.64       1569.82        36.14 o                         
   1   6   4         18.33         14.45         4.30 o                         
   2   6   4       1642.75       1715.12        40.92 o                         
   3   6   4       2947.40       2975.60        57.68 o                         
   4   6   4        731.56        759.30        27.06 o                         
   5   6   4       4677.43       4659.41        96.01 o                         
   6   6   4        928.71        922.35        33.96 o                         
   7   6   4        380.89        416.23        19.74 o                         
   8   6   4       2422.69       2344.89        62.54 o                         
   9   6   4       1551.40       1568.56        70.19 o                         
  10   6   4        843.89        928.24        66.82 o                         
  -8   7   4        178.71        152.00        22.37 o                         
  -7   7   4        239.06        287.96        24.89 o                         
  -6   7   4        428.57        434.58        28.27 o                         
  -5   7   4         23.97         24.45         6.67 o                         
  -4   7   4       6908.49       6951.57       108.27 o                         
  -3   7   4         21.45         16.87         8.06 o                         
  -2   7   4         80.37         67.67        11.23 o                         
  -1   7   4       2038.48       2045.67        45.19 o                         
   0   7   4       8149.35       8133.70       105.86 o                         
   1   7   4       4559.24       4479.84        87.96 o                         
   2   7   4        182.36        168.34        13.90 o                         
   3   7   4         50.54         41.60         8.16 o                         
   4   7   4         33.45         32.15         7.63 o                         
   5   7   4       7228.85       7337.07       131.92 o                         
   6   7   4        182.59        162.84        15.61 o                         
   7   7   4         45.07         31.65         8.52 o                         
   8   7   4       1441.54       1421.59        51.70 o                         
   9   7   4       1251.13       1233.65        69.83 o                         
  -7   8   4        412.38        435.91        36.83 o                         
  -6   8   4         89.49         82.13        13.49 o                         
  -5   8   4        222.94        216.37        17.03 o                         
  -4   8   4       4889.13       5052.88       106.81 o                         
  -3   8   4       1300.32       1304.54        44.79 o                         
  -2   8   4         75.34         57.37        10.53 o                         
  -1   8   4        402.54        397.63        22.68 o                         
   0   8   4        791.67        781.86        32.16 o                         
   1   8   4         21.80         13.95         6.75 o                         
   2   8   4       5314.04       5377.61       107.16 o                         
   3   8   4        330.73        269.71        22.12 o                         
   4   8   4       1074.85        993.86        37.48 o                         
   5   8   4       2382.68       2408.11        67.74 o                         
   6   8   4       3494.00       3647.23        79.16 o                         
   7   8   4       1622.90       1792.02        56.25 o                         
   8   8   4        491.47        511.15        29.93 o                         
   9   8   4        224.07        315.30        52.15 o                         
  -6   9   4         17.30         -9.65        16.35 o                         
  -5   9   4         23.20         15.01        12.95 o                         
  -4   9   4        415.92        323.36        34.62 o                         
  -3   9   4       3282.51       3387.81        81.90 o                         
  -2   9   4       1432.20       1443.06        46.57 o                         
  -1   9   4        238.24        231.66        24.14 o                         
   0   9   4         13.50         10.71         7.57 o                         
   1   9   4          0.54         -5.31         5.31 o                         
   2   9   4       4747.00       4751.97        90.29 o                         
   3   9   4       2094.97       2047.89        55.15 o                         
   4   9   4         20.25          5.74         9.44 o                         
   5   9   4       1188.30       1242.77        55.23 o                         
   6   9   4        449.14        544.39        56.32 o                         
   7   9   4          6.31         -4.54        12.30 o                         
   8   9   4        658.05        789.60        46.23 o                         
  -5  10   4        117.62         85.04        31.44 o                         
  -4  10   4         14.11        -20.25        20.25 o                         
  -3  10   4        290.04        269.22        52.83 o                         
  -2  10   4         29.10         35.33        13.68 o                         
  -1  10   4       4120.65       4273.58        89.01 o                         
   0  10   4          8.19          0.48         9.75 o                         
   1  10   4        156.22        118.08        16.20 o                         
   2  10   4        910.44        923.77        35.99 o                         
   3  10   4       2915.90       2981.38        72.35 o                         
   4  10   4        727.37        729.64        36.53 o                         
   5  10   4          1.27          7.04        15.71 o                         
   6  10   4        374.03        302.12        46.30 o                         
   7  10   4          8.25         -0.92        16.38 o                         
  -3  11   4          8.45        -20.13        20.13 o                         
  -2  11   4          1.52        -20.59        34.14 o                         
  -1  11   4       2325.03       2343.21        92.17 o                         
   0  11   4       1641.72       1680.61        72.20 o                         
   1  11   4        738.22        729.22        76.80 o                         
   2  11   4        495.85        430.05        43.70 o                         
   3  11   4       1192.07       1207.69        75.20 o                         
   4  11   4          9.80        -10.84        14.75 o                         
   5  11   4       1190.82       1082.62        66.34 o                         
   0  12   4        697.67        593.07        77.91 o                         
   1  12   4        282.20        390.20        94.06 o                         
   2  12   4          3.12        -31.74        31.74 o                         
  -3 -11   5       1108.93       1050.15       283.90 o                         
  -2 -11   5        464.16        362.89        67.88 o                         
  -1 -11   5          5.04         -4.47        27.87 o                         
   0 -11   5       1077.17       1040.52        88.41 o                         
   1 -11   5       2311.07       2288.46       174.48 o                         
  -6 -10   5        201.71        186.90        46.04 o                         
  -5 -10   5        226.23        186.56        51.70 o                         
  -4 -10   5        563.88        568.46        62.97 o                         
  -3 -10   5       2203.70       2136.65        94.61 o                         
  -2 -10   5       1411.83       1334.91        58.52 o                         
  -1 -10   5        218.48        231.06        53.00 o                         
   0 -10   5         53.69         37.75        20.50 o                         
   1 -10   5       1564.80       1534.05        75.84 o                         
   2 -10   5         48.43         14.73        19.60 o                         
   3 -10   5        711.70        722.03       119.76 o                         
   4 -10   5         97.56         87.97        75.15 o                         
  -7  -9   5        107.61        157.35        31.27 o                         
  -6  -9   5       2089.29       2233.32        98.22 o                         
  -5  -9   5        729.83        761.63        59.00 o                         
  -4  -9   5         49.03         40.68        16.29 o                         
  -3  -9   5       1415.49       1400.06        84.65 o                         
  -2  -9   5       4820.39       5054.31       100.92 o                         
  -1  -9   5        172.53        177.03        19.78 o                         
   0  -9   5          5.70         -2.64         8.84 o                         
   1  -9   5          8.55         -7.40         9.71 o                         
   2  -9   5       1036.95       1078.66        44.10 o                         
   3  -9   5       3081.54       3322.92        93.36 o                         
   4  -9   5        328.00        288.31        51.45 o                         
   5  -9   5         79.08         32.36        28.45 o                         
   6  -9   5        103.17        147.82        47.92 o                         
  -8  -8   5        294.18        323.67        77.24 o                         
  -7  -8   5        563.77        551.33        43.53 o                         
  -6  -8   5       2816.09       2769.03       114.68 o                         
  -5  -8   5       1862.34       1821.19        96.57 o                         
  -4  -8   5         97.02         89.86        16.58 o                         
  -3  -8   5        238.94        219.01        25.97 o                         
  -2  -8   5       2065.75       2102.68        59.35 o                         
  -1  -8   5        153.16        141.19        33.58 o                         
   0  -8   5       4172.49       4413.48       110.12 o                         
   1  -8   5        353.34        387.75        29.88 o                         
   2  -8   5         17.79          9.83         7.87 o                         
   3  -8   5       1515.99       1508.95        56.05 o                         
   4  -8   5       7062.61       7368.02       109.08 o                         
   5  -8   5         86.12         56.39        14.37 o                         
   6  -8   5        315.43        299.55        37.17 o                         
   7  -8   5        363.59        506.82       114.99 o                         
  -9  -7   5       1634.94       1943.41       115.93 o                         
  -8  -7   5        607.75        576.58        50.05 o                         
  -7  -7   5        120.07         57.74        14.30 o                         
  -6  -7   5          1.62         -6.77         6.77 o                         
  -5  -7   5       6406.93       6348.72       124.43 o                         
  -4  -7   5        224.99        233.12        19.13 o                         
  -3  -7   5         49.31         38.80        10.25 o                         
  -2  -7   5         32.98         21.08         6.76 o                         
  -1  -7   5        359.34        322.90        22.53 o                         
   0  -7   5       6938.67       7117.10       160.51 o                         
   1  -7   5       2576.02       2494.05        74.53 o                         
   2  -7   5         52.00         38.56         9.17 o                         
   3  -7   5        268.40        273.94        22.17 o                         
   4  -7   5       3377.20       3355.24        65.01 o                         
   5  -7   5         69.60        104.50        14.47 o                         
   6  -7   5       1232.22       1208.60        56.07 o                         
   7  -7   5          2.45        -13.73        13.73 o                         
   8  -7   5         84.82         13.08        19.53 o                         
  -9  -6   5        879.45        942.71        53.24 o                         
  -8  -6   5       2400.16       2263.83        70.91 o                         
  -7  -6   5        180.53        198.71        29.30 o                         
  -6  -6   5         49.42         45.80        11.33 o                         
  -5  -6   5        216.13        261.89        16.12 o                         
  -4  -6   5       1305.66       1276.70        60.37 o                         
  -3  -6   5       2517.87       2599.18        59.65 o                         
  -2  -6   5       2814.02       2892.70        56.71 o                         
  -1  -6   5        841.37        821.13        28.16 o                         
   0  -6   5       2361.21       2422.96        54.07 o                         
   1  -6   5      10527.65      10790.61       145.52 o                         
   2  -6   5        200.31        196.21        15.34 o                         
   3  -6   5        691.84        671.96        30.00 o                         
   4  -6   5         37.74         29.68         6.30 o                         
   5  -6   5       2075.96       2089.05        54.86 o                         
   6  -6   5       4465.97       4549.70        89.52 o                         
   7  -6   5        458.73        446.59        27.87 o                         
   8  -6   5         37.41         49.18        22.55 o                         
 -10  -5   5        124.50        120.89        24.49 o                         
  -9  -5   5        136.37        103.95        17.66 o                         
  -8  -5   5       4846.66       4893.14       106.81 o                         
  -7  -5   5        106.81         87.20        18.65 o                         
  -6  -5   5       1119.34       1138.33        40.52 o                         
  -5  -5   5        976.05       1036.53        31.06 o                         
  -4  -5   5       2634.54       2607.56        54.10 o                         
  -3  -5   5      10088.47      10089.89       132.71 o                         
  -2  -5   5      10868.03      10947.19       137.36 o                         
  -1  -5   5        696.85        699.80        23.65 o                         
   0  -5   5         88.83         75.85         8.28 o                         
   1  -5   5       4197.32       4123.07        66.84 o                         
   2  -5   5       2405.40       2428.61        53.96 o                         
   3  -5   5       6077.57       5971.09       108.27 o                         
   4  -5   5        118.73         90.31        10.90 o                         
   5  -5   5        522.44        486.67        19.27 o                         
   6  -5   5        880.63        879.35        36.31 o                         
   7  -5   5       5968.58       5852.44       103.02 o                         
   8  -5   5        240.53        162.06        30.98 o                         
   9  -5   5        457.80        557.05       119.30 o                         
 -10  -4   5        113.56         92.32        16.39 o                         
  -9  -4   5        302.16        330.21        22.67 o                         
  -8  -4   5         35.51          5.98         8.23 o                         
  -7  -4   5       2439.64       2428.45        59.70 o                         
  -6  -4   5       6939.75       6957.19       116.55 o                         
  -5  -4   5       1482.00       1463.74        42.12 o                         
  -4  -4   5        529.65        583.89        19.97 o                         
  -3  -4   5          2.53          2.34         3.31 o                         
  -2  -4   5      20872.73      20842.18       232.87 o                         
  -1  -4   5         21.42         13.14         3.45 o                         
   0  -4   5          3.73          3.21         3.03 o                         
   1  -4   5         33.65         37.00         5.96 o                         
   2  -4   5       3626.92       3349.98        63.73 o                         
   3  -4   5       7942.93       8314.28       130.62 o                         
   4  -4   5       6125.83       6237.15       113.58 o                         
   5  -4   5          0.66          1.45         4.29 o                         
   6  -4   5        751.75        750.31        30.69 o                         
   7  -4   5       4029.78       4120.35        77.58 o                         
   8  -4   5        611.73        665.27        50.64 o                         
   9  -4   5        866.23        759.51        65.01 o                         
  10  -4   5        331.52        149.23        52.70 o                         
 -11  -3   5       1595.18       1660.99        50.77 o                         
 -10  -3   5         87.97         84.91        12.60 o                         
  -9  -3   5        106.20        110.21        14.59 o                         
  -8  -3   5       1764.82       1816.36        43.48 o                         
  -7  -3   5        449.72        486.55        22.14 o                         
  -6  -3   5       3122.89       3198.97        59.59 o                         
  -5  -3   5      11158.71      11115.87       159.32 o                         
  -4  -3   5        187.82        241.30        15.18 o                         
  -3  -3   5        595.58        560.32        19.14 o                         
  -2  -3   5       6728.72       6784.72        99.75 o                         
  -1  -3   5       8653.97       8590.94       113.14 o                         
   0  -3   5      18256.45      18338.13       203.03 o                         
   1  -3   5        137.62        117.70         8.76 o                         
   2  -3   5       1271.94       1271.43        33.02 o                         
   3  -3   5        837.17        801.83        25.27 o                         
   4  -3   5      19929.28      19845.20       238.38 o                         
   5  -3   5        271.80        297.44        15.54 o                         
   6  -3   5       1069.04       1002.36        30.38 o                         
   7  -3   5        207.72        230.20        21.30 o                         
   8  -3   5        932.13        830.58        34.43 o                         
   9  -3   5       1808.97       1733.85        64.25 o                         
  10  -3   5        502.13        439.30        51.26 o                         
 -11  -2   5        215.46        177.70        27.89 o                         
 -10  -2   5       2998.01       2840.61        58.51 o                         
  -9  -2   5       4467.46       4595.15        77.64 o                         
  -8  -2   5        446.07        424.90        25.26 o                         
  -7  -2   5        706.71        730.60        23.74 o                         
  -6  -2   5         51.22         38.53         6.49 o                         
  -5  -2   5      10241.98      10052.77       129.25 o                         
  -4  -2   5        418.87        491.84        16.33 o                         
  -3  -2   5        267.34        236.82        13.33 o                         
  -2  -2   5        137.56        136.31         8.03 o                         
  -1  -2   5        491.83        453.16        13.45 o                         
   0  -2   5      15197.45      15110.32       223.19 o                         
   1  -2   5      23197.49      22635.68       256.11 o                         
   2  -2   5          0.76          8.65         3.00 o                         
   3  -2   5       3529.14       3625.89        56.64 o                         
   4  -2   5       5175.93       5148.94        79.13 o                         
   5  -2   5       5828.28       5885.88        79.83 o                         
   6  -2   5       5276.62       5205.56        74.21 o                         
   7  -2   5        413.08        464.26        21.11 o                         
   8  -2   5          9.19         11.94         6.84 o                         
   9  -2   5        137.12        114.31        14.46 o                         
  10  -2   5       3531.55       3647.87       145.35 o                         
 -11  -1   5        524.32        556.13        29.89 o                         
 -10  -1   5        174.38        149.24        17.87 o                         
  -9  -1   5         63.05         48.12        10.55 o                         
  -8  -1   5       7548.86       7597.28       106.64 o                         
  -7  -1   5         93.00         70.57         7.52 o                         
  -6  -1   5          2.81          3.19         2.44 o                         
  -5  -1   5        236.24        272.03        12.74 o                         
  -4  -1   5       7426.07       7220.60        93.58 o                         
  -3  -1   5      15081.08      15327.52       200.95 o                         
  -2  -1   5       3300.91       3285.31        39.57 o                         
  -1  -1   5       1576.32       1600.53        24.98 o                         
   0  -1   5        108.74         94.70         6.09 o                         
   1  -1   5      39054.31      38013.80       384.29 o                         
   2  -1   5         32.23         21.37         3.53 o                         
   3  -1   5        218.94        233.81        10.30 o                         
   4  -1   5       1074.37       1049.26        23.91 o                         
   5  -1   5       2234.00       2239.38        40.15 o                         
   6  -1   5       5124.36       5122.52        67.57 o                         
   7  -1   5       4857.17       4909.75        94.06 o                         
   8  -1   5        899.01        821.98        54.08 o                         
   9  -1   5       1210.93       1179.92        54.14 o                         
  10  -1   5       2124.31       2027.98        75.96 o                         
  11  -1   5       1005.26        913.17        77.57 o                         
 -11   0   5        556.31        571.94        29.05 o                         
 -10   0   5        473.80        433.32        28.63 o                         
  -9   0   5        435.63        421.56        23.87 o                         
  -8   0   5       5181.57       5205.58        83.53 o                         
  -7   0   5        653.38        633.74        28.59 o                         
  -6   0   5       1486.18       1457.13        41.73 o                         
  -5   0   5       1227.31       1304.00        36.42 o                         
  -4   0   5        438.12        448.27        18.74 o                         
  -3   0   5       2066.02       1938.07        46.20 o                         
  -2   0   5      33608.48      33219.67       447.47 o                         
  -1   0   5        605.42        691.19        12.85 o                         
   0   0   5       3523.77       3589.48        46.74 o                         
   1   0   5       4643.41       4649.10        50.38 o                         
   2   0   5      17688.83      17575.92       198.97 o                         
   3   0   5       7892.11       7715.78       121.84 o                         
   4   0   5         50.00         59.27         5.34 o                         
   5   0   5        423.16        429.71        13.81 o                         
   6   0   5        344.27        349.93        14.78 o                         
   7   0   5       7747.95       7663.59       137.28 o                         
   8   0   5          2.91         -0.41         8.23 o                         
   9   0   5        204.58        166.98        19.90 o                         
  10   0   5       1633.82       1579.61        68.46 o                         
  11   0   5         76.82        129.14        31.64 o                         
 -11   1   5       1769.63       1872.29        50.39 o                         
 -10   1   5         18.54          9.56         8.84 o                         
  -9   1   5          4.90          4.20         6.24 o                         
  -8   1   5        325.16        299.44        15.61 o                         
  -7   1   5       3237.56       3322.75        55.94 o                         
  -6   1   5       6799.05       6676.62        88.89 o                         
  -5   1   5       2407.18       2408.41        60.26 o                         
  -4   1   5       1005.58        949.55        31.03 o                         
  -3   1   5         73.75         68.07         4.76 o                         
  -2   1   5      22636.88      21732.18       239.18 o                         
  -1   1   5       4775.05       4781.19        81.28 o                         
   0   1   5        275.95        312.65         9.88 o                         
   1   1   5       1549.23       1576.60        24.55 o                         
   2   1   5       4866.64       5207.86        59.20 o                         
   3   1   5       9552.05      10140.28       117.81 o                         
   4   1   5      14268.87      14223.18       185.92 o                         
   5   1   5        479.33        528.50        20.08 o                         
   6   1   5       3138.71       3187.14        57.95 o                         
   7   1   5       3932.10       3968.03        91.70 o                         
   8   1   5       2915.08       3016.26        86.96 o                         
   9   1   5       1447.67       1490.73        67.17 o                         
  10   1   5        241.57        286.60        34.47 o                         
  11   1   5         24.20         13.67        15.59 o                         
 -10   2   5        998.93        910.13        34.15 o                         
  -9   2   5        863.67        871.52        30.63 o                         
  -8   2   5        914.02        902.48        30.49 o                         
  -7   2   5        999.35        964.78        28.30 o                         
  -6   2   5         28.60         21.62         4.94 o                         
  -5   2   5      18260.88      18311.60       215.55 o                         
  -4   2   5          7.01          2.09         2.28 o                         
  -3   2   5        755.69        794.83        19.83 o                         
  -2   2   5        478.25        375.40        10.97 o                         
  -1   2   5      14150.71      13620.01       143.89 o                         
   0   2   5      20503.57      20163.21       200.92 o                         
   1   2   5       1972.53       1998.02        32.91 o                         
   2   2   5       1041.01       1042.95        24.53 o                         
   3   2   5        274.52        226.22        10.62 o                         
   4   2   5      26011.50      25305.79       273.63 o                         
   5   2   5       1836.69       1837.82        39.21 o                         
   6   2   5        225.80        222.02        14.09 o                         
   7   2   5       1047.88       1109.86        32.71 o                         
   8   2   5        969.14        926.14        42.76 o                         
   9   2   5        381.65        401.35        39.59 o                         
  10   2   5       1821.01       1785.69        66.32 o                         
  11   2   5        402.48        439.42        83.93 o                         
 -10   3   5       1041.88       1080.52        44.99 o                         
  -9   3   5       2670.21       2647.37        69.36 o                         
  -8   3   5        877.26        934.30        39.86 o                         
  -7   3   5        436.69        407.92        23.94 o                         
  -6   3   5         41.51         37.08         5.74 o                         
  -5   3   5      12145.72      12135.68       155.70 o                         
  -4   3   5       4897.04       4767.16        68.17 o                         
  -3   3   5       3332.76       3286.70        48.62 o                         
  -2   3   5         53.79         75.78         5.39 o                         
  -1   3   5       2109.30       2239.55        32.90 o                         
   0   3   5        448.18        482.83        19.37 o                         
   1   3   5      25034.26      24448.16       312.41 o                         
   2   3   5        587.40        652.85        19.01 o                         
   3   3   5       3100.17       3017.82        54.83 o                         
   4   3   5       2999.77       2988.32        58.57 o                         
   5   3   5       7723.28       8011.57       114.66 o                         
   6   3   5       5377.97       5610.28        94.71 o                         
   7   3   5         41.74         37.58         7.08 o                         
   8   3   5        308.92        325.64        26.45 o                         
   9   3   5        174.74        167.45        18.76 o                         
  10   3   5       3462.54       3403.53        90.71 o                         
  11   3   5          0.09         58.43        20.29 o                         
 -10   4   5         64.44         67.27        18.20 o                         
  -9   4   5        261.70        277.14        25.35 o                         
  -8   4   5       5655.08       5699.84       115.23 o                         
  -7   4   5         26.54         22.51         7.33 o                         
  -6   4   5         70.06         44.69         8.64 o                         
  -5   4   5        392.08        463.79        22.64 o                         
  -4   4   5       5000.76       5183.29        88.78 o                         
  -3   4   5       8495.23       8725.62        97.92 o                         
  -2   4   5       3451.62       3583.08        54.60 o                         
  -1   4   5       1781.23       1955.06        36.34 o                         
   0   4   5        577.16        526.90        18.06 o                         
   1   4   5      21539.02      20771.66       227.65 o                         
   2   4   5       3781.91       3664.76        64.03 o                         
   3   4   5        229.82        229.97        14.00 o                         
   4   4   5       4385.12       4473.82        73.99 o                         
   5   4   5        596.44        575.87        20.38 o                         
   6   4   5        185.81        189.35        14.73 o                         
   7   4   5       5717.83       5754.70       115.21 o                         
   8   4   5       1289.76       1462.17        56.80 o                         
   9   4   5       1115.89       1093.53        51.45 o                         
  10   4   5       1494.14       1494.90        89.27 o                         
  -9   5   5         11.95          8.90        12.64 o                         
  -8   5   5       1037.58       1103.12        43.41 o                         
  -7   5   5       1810.11       1908.48        66.17 o                         
  -6   5   5       1594.71       1656.50        49.63 o                         
  -5   5   5        234.68        195.11        17.16 o                         
  -4   5   5        203.14        183.93        13.84 o                         
  -3   5   5         58.90         52.17         6.19 o                         
  -2   5   5      19448.41      18904.29       214.35 o                         
  -1   5   5        739.40        801.63        22.63 o                         
   0   5   5        732.83        781.36        22.88 o                         
   1   5   5        689.12        637.75        21.84 o                         
   2   5   5      11917.83      11939.88       157.04 o                         
   3   5   5       5116.39       5323.26        81.39 o                         
   4   5   5       1790.75       1822.44        44.55 o                         
   5   5   5        664.19        638.58        25.65 o                         
   6   5   5       1466.96       1425.27        41.75 o                         
   7   5   5       6660.15       6555.12       129.84 o                         
   8   5   5       1098.26       1118.78        47.93 o                         
   9   5   5        124.67        109.30        19.00 o                         
  10   5   5       1431.55       1350.42        84.97 o                         
  -9   6   5         83.84         74.21        31.53 o                         
  -8   6   5       1042.06        995.20        46.09 o                         
  -7   6   5       2113.63       2076.58        64.46 o                         
  -6   6   5        480.91        574.06        31.04 o                         
  -5   6   5       3966.57       3991.65        73.82 o                         
  -4   6   5        425.60        427.87        23.90 o                         
  -3   6   5        200.32        225.82        15.25 o                         
  -2   6   5       7650.24       7613.47        99.57 o                         
  -1   6   5       8441.84       8499.98       108.97 o                         
   0   6   5       1643.47       1709.54        38.16 o                         
   1   6   5       1124.43       1188.79        31.51 o                         
   2   6   5        908.03        857.43        28.07 o                         
   3   6   5         15.61          7.26         4.68 o                         
   4   6   5       8849.09       9058.83       130.24 o                         
   5   6   5         40.25         42.96        10.17 o                         
   6   6   5        777.57        824.19        30.69 o                         
   7   6   5        863.17        890.66        34.36 o                         
   8   6   5       1706.73       1669.99        51.42 o                         
   9   6   5        938.76        942.88        58.51 o                         
  10   6   5          8.59        -17.38        35.61 o                         
  -8   7   5          0.25        -17.89        17.89 o                         
  -7   7   5        121.32         97.52        15.65 o                         
  -6   7   5        177.32        163.01        19.98 o                         
  -5   7   5       7263.07       7274.31       116.34 o                         
  -4   7   5         26.43         24.93         9.29 o                         
  -3   7   5         20.08         26.31         6.85 o                         
  -2   7   5        140.43        113.65        12.27 o                         
  -1   7   5       3646.46       3635.04        66.75 o                         
   0   7   5       2881.82       2887.08        55.66 o                         
   1   7   5       2263.98       2281.08        47.06 o                         
   2   7   5         67.68         63.85         9.11 o                         
   3   7   5       1452.96       1456.05        43.10 o                         
   4   7   5       7204.41       7326.04       111.71 o                         
   5   7   5       1993.67       2062.33        54.24 o                         
   6   7   5        865.02        903.52        34.23 o                         
   7   7   5       2995.94       3148.81        65.84 o                         
   8   7   5        606.62        612.91        27.11 o                         
   9   7   5          4.03         -5.55        29.76 o                         
  -7   8   5         39.02         44.21        18.28 o                         
  -6   8   5         66.23         56.19        15.59 o                         
  -5   8   5       1487.06       1482.10        41.83 o                         
  -4   8   5       2217.60       2309.31        60.61 o                         
  -3   8   5        939.66       1005.03        38.78 o                         
  -2   8   5         76.38         56.08         8.92 o                         
  -1   8   5        509.41        544.55        24.23 o                         
   0   8   5         22.18          5.63         4.88 o                         
   1   8   5       9005.25       9046.39       134.49 o                         
   2   8   5          6.09          4.58         5.40 o                         
   3   8   5         49.59         35.25         8.17 o                         
   4   8   5        503.41        519.34        30.33 o                         
   5   8   5       2834.26       2736.86        82.78 o                         
   6   8   5        136.53         90.36        16.30 o                         
   7   8   5        368.53        307.54        24.10 o                         
   8   8   5        306.89        370.08        23.35 o                         
   9   8   5        391.96        370.80        61.80 o                         
  -6   9   5         16.54         -6.21        23.61 o                         
  -5   9   5         53.77         19.73        15.44 o                         
  -4   9   5       2214.16       2242.22        62.02 o                         
  -3   9   5        589.45        693.29        36.20 o                         
  -2   9   5       1763.84       1857.68        55.52 o                         
  -1   9   5          3.18          1.72         6.38 o                         
   0   9   5        292.43        246.22        19.36 o                         
   1   9   5       2944.22       2993.07        61.36 o                         
   2   9   5       3735.88       3726.30        70.48 o                         
   3   9   5        839.79        830.06        32.70 o                         
   4   9   5        930.13        956.08        40.41 o                         
   5   9   5       1082.01       1065.07        47.43 o                         
   6   9   5         22.69         39.08        16.82 o                         
   7   9   5       2997.30       2851.90        88.98 o                         
   8   9   5         77.73         52.32        17.21 o                         
  -5  10   5          0.75         18.85        32.28 o                         
  -4  10   5          7.36         -7.97        14.91 o                         
  -3  10   5        143.72         71.61        16.89 o                         
  -2  10   5       3459.89       3496.41        93.00 o                         
  -1  10   5        210.36        165.78        19.14 o                         
   0  10   5          8.03         -7.31        12.17 o                         
   1  10   5        765.99        746.38        32.27 o                         
   2  10   5       1926.94       1938.30        52.40 o                         
   3  10   5        389.38        439.03        32.86 o                         
   4  10   5        551.06        604.33        35.16 o                         
   5  10   5        301.78        265.32        40.00 o                         
   6  10   5        387.96        346.19        50.66 o                         
   7  10   5       1336.17       1248.81        59.61 o                         
  -3  11   5         24.17         24.69        23.49 o                         
  -2  11   5        952.91        485.13        65.06 o                         
  -1  11   5       1347.79       1243.03       139.32 o                         
   0  11   5        350.81        371.02        42.75 o                         
   1  11   5        178.12        172.89        32.06 o                         
   2  11   5        206.19        196.53        43.92 o                         
   3  11   5          1.46         -3.43        14.59 o                         
   4  11   5       3923.83       3848.23       104.47 o                         
   5  11   5        118.10         67.38        42.51 o                         
   1  12   5        858.46        833.40       126.31 o                         
  -3 -11   6        416.83        239.56        81.70 o                         
  -2 -11   6        157.61          5.48        45.90 o                         
  -1 -11   6         37.81          9.11        31.98 o                         
   0 -11   6       2030.65       1912.81       116.09 o                         
   1 -11   6         88.91         44.03        35.22 o                         
  -5 -10   6        169.94         87.42        41.79 o                         
  -4 -10   6       1633.20       1713.18       120.03 o                         
  -3 -10   6       1715.46       1696.28        84.72 o                         
  -2 -10   6          0.33         -2.36        18.83 o                         
  -1 -10   6         16.85        -16.65        16.65 o                         
   0 -10   6        751.75        776.48        59.80 o                         
   1 -10   6        170.30        155.23        37.09 o                         
   2 -10   6       2713.95       2726.35       113.63 o                         
   3 -10   6        204.88         61.96        37.34 o                         
   4 -10   6        109.21        154.45        52.83 o                         
  -7  -9   6       1656.42       1658.12       106.63 o                         
  -6  -9   6        569.29        600.94        42.78 o                         
  -5  -9   6        408.62        407.69        59.47 o                         
  -4  -9   6        137.84        130.92        23.86 o                         
  -3  -9   6       4754.58       4886.89       116.60 o                         
  -2  -9   6        101.58         87.92        17.78 o                         
  -1  -9   6        369.20        386.12        27.45 o                         
   0  -9   6        142.03         98.28        15.66 o                         
   1  -9   6         19.18         15.67        10.09 o                         
   2  -9   6       3554.76       3503.80        88.20 o                         
   3  -9   6       1665.52       1594.27        68.57 o                         
   4  -9   6          4.03         17.65        16.82 o                         
   5  -9   6        137.39        142.91        32.42 o                         
  -8  -8   6        137.97         49.50        37.07 o                         
  -7  -8   6        553.12        612.05        49.10 o                         
  -6  -8   6       2994.51       3043.97        77.26 o                         
  -5  -8   6         43.53         41.46        10.88 o                         
  -4  -8   6         19.27         -0.73         8.49 o                         
  -3  -8   6         40.77          4.77        11.73 o                         
  -2  -8   6        449.12        440.15        32.48 o                         
  -1  -8   6       5746.02       6018.23       116.63 o                         
   0  -8   6        526.00        587.11        36.10 o                         
   1  -8   6        830.19        927.91        41.24 o                         
   2  -8   6        226.46        236.33        23.87 o                         
   3  -8   6       4835.58       5009.56        97.98 o                         
   4  -8   6        125.06        104.86        17.11 o                         
   5  -8   6          0.50        -12.19        12.19 o                         
   6  -8   6         48.94         38.97        21.93 o                         
   7  -8   6         77.85         90.26        43.44 o                         
  -9  -7   6        637.63        595.61        60.41 o                         
  -8  -7   6        257.44        244.41        29.66 o                         
  -7  -7   6        259.32        279.40        41.95 o                         
  -6  -7   6       3320.74       3504.41       102.76 o                         
  -5  -7   6          6.06         12.20         8.06 o                         
  -4  -7   6       1067.58       1070.02        42.82 o                         
  -3  -7   6        809.79        831.60        37.08 o                         
  -2  -7   6         33.00         12.73         5.44 o                         
  -1  -7   6       3058.29       3192.10        73.38 o                         
   0  -7   6       4302.16       4506.47       119.58 o                         
   1  -7   6         19.24         24.15         9.49 o                         
   2  -7   6        473.35        475.43        30.37 o                         
   3  -7   6        974.97        978.47        41.66 o                         
   4  -7   6        916.26        881.41        31.32 o                         
   5  -7   6       4874.63       4958.23       105.07 o                         
   6  -7   6         51.41         28.33        15.07 o                         
   7  -7   6        107.03         72.11        20.04 o                         
   8  -7   6        218.94         57.34        53.23 o                         
  -9  -6   6       2029.73       2012.28        78.07 o                         
  -8  -6   6         51.77         30.00        14.06 o                         
  -7  -6   6        326.67        386.36        30.25 o                         
  -6  -6   6         87.33         74.03        14.13 o                         
  -5  -6   6       2117.52       2022.88        53.75 o                         
  -4  -6   6      10190.96      10245.76       148.23 o                         
  -3  -6   6       2599.94       2642.52        60.32 o                         
  -2  -6   6        931.40        930.86        28.70 o                         
  -1  -6   6        607.73        589.79        24.25 o                         
   0  -6   6      14996.31      15289.40       191.04 o                         
   1  -6   6       1095.48       1090.98        33.18 o                         
   2  -6   6        862.46        867.67        35.12 o                         
   3  -6   6        131.29        139.55        16.10 o                         
   4  -6   6          2.07          0.10         5.13 o                         
   5  -6   6       1082.10       1143.72        30.43 o                         
   6  -6   6       2990.62       3148.22        71.83 o                         
   7  -6   6          2.20        -10.77        10.77 o                         
   8  -6   6        928.45        864.46        50.37 o                         
 -10  -5   6        439.30        492.05        38.85 o                         
  -9  -5   6       1818.38       1784.98        61.40 o                         
  -8  -5   6        217.30        237.44        23.21 o                         
  -7  -5   6       1397.62       1336.11        48.71 o                         
  -6  -5   6        411.98        426.92        25.81 o                         
  -5  -5   6          8.84         16.56         7.45 o                         
  -4  -5   6       1163.88       1190.57        32.58 o                         
  -3  -5   6      10948.91      10909.22       142.16 o                         
  -2  -5   6        385.97        378.99        15.38 o                         
  -1  -5   6        349.51        364.50        17.16 o                         
   0  -5   6       1481.20       1443.98        37.01 o                         
   1  -5   6       2046.09       2010.88        50.03 o                         
   2  -5   6      15474.04      15224.23       221.68 o                         
   3  -5   6        740.23        748.85        33.02 o                         
   4  -5   6        125.13        136.59        15.03 o                         
   5  -5   6        736.12        700.17        29.59 o                         
   6  -5   6       8273.94       8323.98       135.19 o                         
   7  -5   6         26.85         14.23         8.25 o                         
   8  -5   6         65.55         29.26        16.99 o                         
   9  -5   6        563.12        582.04        66.35 o                         
 -10  -4   6        136.95        118.61        18.55 o                         
  -9  -4   6        609.07        608.69        30.70 o                         
  -8  -4   6       1175.85       1135.10        41.66 o                         
  -7  -4   6       4918.84       5184.57        98.22 o                         
  -6  -4   6       2716.36       2764.39        64.10 o                         
  -5  -4   6       1353.63       1317.23        46.03 o                         
  -4  -4   6          2.99         -0.44         3.49 o                         
  -3  -4   6      13847.44      13726.88       194.46 o                         
  -2  -4   6        193.36        194.03        12.46 o                         
  -1  -4   6       4294.18       4402.93        67.66 o                         
   0  -4   6         48.60         43.33         5.83 o                         
   1  -4   6          3.86          4.52         3.49 o                         
   2  -4   6       3404.56       3440.99        66.33 o                         
   3  -4   6      11610.61      11469.91       168.80 o                         
   4  -4   6        129.91        135.48        13.37 o                         
   5  -4   6       1107.28       1132.04        34.57 o                         
   6  -4   6        789.12        738.98        27.40 o                         
   7  -4   6       2068.39       2070.40        45.97 o                         
   8  -4   6       3012.41       3038.97       100.13 o                         
   9  -4   6         73.38         70.41        23.42 o                         
 -10  -3   6       1635.01       1594.12        46.29 o                         
  -9  -3   6        351.16        351.60        20.55 o                         
  -8  -3   6          4.93         -0.53         5.73 o                         
  -7  -3   6          1.61          2.85         5.01 o                         
  -6  -3   6      10381.94      10364.60       138.77 o                         
  -5  -3   6         31.07         22.84         6.14 o                         
  -4  -3   6         91.45        118.55        10.49 o                         
  -3  -3   6        214.75        214.42        11.08 o                         
  -2  -3   6       2546.26       2372.27        45.44 o                         
  -1  -3   6      15577.96      15189.96       183.92 o                         
   0  -3   6       3816.37       3899.15        60.73 o                         
   1  -3   6        509.88        438.58        17.88 o                         
   2  -3   6       1650.98       1659.24        41.98 o                         
   3  -3   6      17525.71      17653.44       203.18 o                         
   4  -3   6       1161.27       1157.14        33.08 o                         
   5  -3   6        743.24        796.05        26.06 o                         
   6  -3   6        435.70        459.51        26.81 o                         
   7  -3   6        278.54        257.88        16.42 o                         
   8  -3   6        860.21        943.83        36.39 o                         
   9  -3   6       2896.88       2818.94        71.03 o                         
  10  -3   6        341.51        367.65        39.89 o                         
 -11  -2   6        487.03        487.34        25.54 o                         
 -10  -2   6       1252.34       1290.14        40.30 o                         
  -9  -2   6       2045.54       2018.28        46.83 o                         
  -8  -2   6        624.43        603.20        23.92 o                         
  -7  -2   6        629.02        637.67        22.37 o                         
  -6  -2   6       5086.24       5112.63        79.66 o                         
  -5  -2   6       2152.64       2075.67        41.29 o                         
  -4  -2   6       3417.09       3298.98        65.06 o                         
  -3  -2   6       1413.01       1409.19        34.04 o                         
  -2  -2   6        169.49        172.43         8.18 o                         
  -1  -2   6          2.42          6.72         2.19 o                         
   0  -2   6      17956.94      17206.55       194.33 o                         
   1  -2   6        616.39        729.17        21.41 o                         
   2  -2   6       1770.73       1644.27        32.78 o                         
   3  -2   6       1323.32       1294.30        30.42 o                         
   4  -2   6       4303.29       4192.55        70.41 o                         
   5  -2   6      11508.32      11368.47       135.52 o                         
   6  -2   6         15.32         12.25         4.65 o                         
   7  -2   6        344.46        329.23        17.89 o                         
   8  -2   6        604.05        574.79        27.18 o                         
   9  -2   6       4670.77       4617.11       111.99 o                         
  10  -2   6         90.77         23.21        20.65 o                         
 -11  -1   6         25.13          7.35         9.13 o                         
 -10  -1   6        445.89        452.87        21.51 o                         
  -9  -1   6       5157.05       5115.91        81.82 o                         
  -8  -1   6        137.43        120.71        10.03 o                         
  -7  -1   6        114.68         87.76         7.58 o                         
  -6  -1   6        423.38        402.56        15.46 o                         
  -5  -1   6       4983.35       5179.62        74.73 o                         
  -4  -1   6      13860.87      14335.48       229.11 o                         
  -3  -1   6       7468.75       7397.43       101.73 o                         
  -2  -1   6       1316.91       1271.94        22.21 o                         
  -1  -1   6        943.60        936.15        19.14 o                         
   0  -1   6      36297.05      36570.10       390.81 o                         
   1  -1   6       7091.39       6976.27       107.10 o                         
   2  -1   6       8144.11       8254.19       117.69 o                         
   3  -1   6        455.20        447.56        14.95 o                         
   4  -1   6        229.72        244.64        11.65 o                         
   5  -1   6        780.78        781.22        22.06 o                         
   6  -1   6      15098.72      15141.15       170.32 o                         
   7  -1   6        628.27        634.48        23.67 o                         
   8  -1   6       1158.94       1119.82        42.82 o                         
   9  -1   6        973.86        986.34        50.63 o                         
  10  -1   6        788.78        787.43        48.98 o                         
 -11   0   6         55.00         51.08        14.25 o                         
 -10   0   6         84.11         64.05        11.29 o                         
  -9   0   6        831.95        864.86        32.24 o                         
  -8   0   6       1328.48       1406.74        31.74 o                         
  -7   0   6       3375.73       3477.40        85.68 o                         
  -6   0   6        288.45        347.34        23.05 o                         
  -5   0   6        253.30        264.10        20.66 o                         
  -4   0   6         12.10         18.63         5.69 o                         
  -3   0   6      39176.49      37906.32       408.81 o                         
  -2   0   6         91.76        111.12        11.23 o                         
  -1   0   6        387.59        439.69        12.22 o                         
   0   0   6          2.09          8.91         1.96 o                         
   1   0   6       6370.80       6291.32        69.14 o                         
   2   0   6      16149.43      16315.28       174.98 o                         
   3   0   6       1757.87       1649.69        26.75 o                         
   4   0   6        394.66        396.63        12.24 o                         
   5   0   6       1882.27       1855.92        33.77 o                         
   6   0   6       9030.33       9090.55       116.49 o                         
   7   0   6       1202.31       1256.26        39.24 o                         
   8   0   6        370.85        424.88        28.27 o                         
   9   0   6        872.49        857.28        42.31 o                         
  10   0   6         30.58         21.61        17.40 o                         
  11   0   6          2.23         22.79        24.54 o                         
 -11   1   6         55.75         41.02        13.62 o                         
 -10   1   6        175.61        191.09        16.23 o                         
  -9   1   6       1403.26       1399.85        42.32 o                         
  -8   1   6       2886.85       2848.65        52.24 o                         
  -7   1   6       2717.16       2650.62        46.83 o                         
  -6   1   6       6864.39       6627.48       110.32 o                         
  -5   1   6        750.92        754.44        27.48 o                         
  -4   1   6         98.77        100.82         7.93 o                         
  -3   1   6       4285.14       3909.54        75.03 o                         
  -2   1   6      12717.38      12604.16       236.57 o                         
  -1   1   6      14492.48      14716.61       159.93 o                         
   0   1   6        599.45        623.98        15.56 o                         
   1   1   6        337.81        357.01        11.52 o                         
   2   1   6        276.08        241.69        10.33 o                         
   3   1   6      29578.01      29550.54       293.29 o                         
   4   1   6        160.01        179.33        11.80 o                         
   5   1   6       1332.64       1327.55        34.31 o                         
   6   1   6       1814.48       1811.34        42.52 o                         
   7   1   6       5253.57       4937.46        88.42 o                         
   8   1   6       4260.28       4149.56        97.33 o                         
   9   1   6         19.60         15.06         9.56 o                         
  10   1   6        162.74        120.12        20.95 o                         
  11   1   6        334.89        272.88        33.06 o                         
 -10   2   6       1854.34       1853.68        47.49 o                         
  -9   2   6         15.77         15.27         8.11 o                         
  -8   2   6        668.63        612.23        23.92 o                         
  -7   2   6        147.35        178.17        13.32 o                         
  -6   2   6      14065.33      14218.18       195.69 o                         
  -5   2   6        121.18        137.08         9.91 o                         
  -4   2   6       1200.86       1260.22        28.95 o                         
  -3   2   6       2100.11       2316.00        45.84 o                         
  -2   2   6       5044.34       4944.88        56.75 o                         
  -1   2   6      10604.84      10672.12       154.79 o                         
   0   2   6      11802.84      11659.51       124.82 o                         
   1   2   6         24.08         25.06         4.32 o                         
   2   2   6       1426.20       1425.34        30.13 o                         
   3   2   6      14861.14      15121.62       162.56 o                         
   4   2   6       6300.11       6171.70        86.75 o                         
   5   2   6       3704.56       3766.89        63.49 o                         
   6   2   6       2459.25       2546.09        50.85 o                         
   7   2   6         35.76         31.65         6.70 o                         
   8   2   6        297.49        257.67        28.91 o                         
   9   2   6       5789.61       5670.17       117.01 o                         
  10   2   6        428.13        383.54        32.16 o                         
  11   2   6        571.32        581.72        62.60 o                         
 -10   3   6         51.36         72.64        15.58 o                         
  -9   3   6       2991.76       2995.71        74.67 o                         
  -8   3   6         48.36         42.95        10.38 o                         
  -7   3   6         36.00         30.63         7.12 o                         
  -6   3   6        498.75        489.15        20.12 o                         
  -5   3   6       4983.85       4803.77        76.88 o                         
  -4   3   6       4623.09       4457.40        91.12 o                         
  -3   3   6         23.66         33.39         3.19 o                         
  -2   3   6        486.07        489.78        14.46 o                         
  -1   3   6        174.70        196.78         9.50 o                         
   0   3   6      40474.81      39256.59       494.76 o                         
   1   3   6        773.03        798.09        21.49 o                         
   2   3   6        407.36        440.08        16.90 o                         
   3   3   6       1776.88       1765.45        46.17 o                         
   4   3   6       5448.79       5393.88        77.57 o                         
   5   3   6       3058.58       3126.45        57.97 o                         
   6   3   6       1658.79       1690.13        41.06 o                         
   7   3   6        173.24        202.96        15.77 o                         
   8   3   6       1079.16       1074.23        47.27 o                         
   9   3   6       2794.92       2925.41        79.68 o                         
  10   3   6        744.24        696.75        41.52 o                         
  11   3   6       1179.46       1113.50        72.45 o                         
 -10   4   6        290.94        295.16        32.49 o                         
  -9   4   6       3457.17       3516.58       104.29 o                         
  -8   4   6        182.14        186.34        24.08 o                         
  -7   4   6         73.74         62.92        11.58 o                         
  -6   4   6         65.91         53.32         8.78 o                         
  -5   4   6       1774.59       1811.39        44.41 o                         
  -4   4   6       1058.96       1060.34        26.89 o                         
  -3   4   6      10116.64       9818.19       104.09 o                         
  -2   4   6         39.02         36.93         5.77 o                         
  -1   4   6       2001.32       2013.19        40.85 o                         
   0   4   6       3281.64       2968.96        49.56 o                         
   1   4   6      10619.24      10406.95       127.39 o                         
   2   4   6       9325.63       9439.42       119.19 o                         
   3   4   6        308.23        343.30        15.29 o                         
   4   4   6        413.85        401.44        15.91 o                         
   5   4   6       1003.20       1001.85        28.62 o                         
   6   4   6       9675.62       9528.53       147.30 o                         
   7   4   6          8.66          6.36         6.01 o                         
   8   4   6        388.06        384.85        16.96 o                         
   9   4   6       1220.66       1374.99        54.01 o                         
  10   4   6       1005.45        919.39        67.03 o                         
  -9   5   6         17.70         15.88        24.53 o                         
  -8   5   6       2914.16       2884.22        73.77 o                         
  -7   5   6       1794.85       1794.17        53.62 o                         
  -6   5   6        703.95        748.23        33.17 o                         
  -5   5   6        999.27        978.55        35.79 o                         
  -4   5   6        140.95        143.69        12.68 o                         
  -3   5   6      14026.39      14201.18       162.27 o                         
  -2   5   6       1259.17       1212.15        30.60 o                         
  -1   5   6        231.73        250.58        12.61 o                         
   0   5   6       2245.97       2367.91        43.74 o                         
   1   5   6       3761.20       3645.26        61.69 o                         
   2   5   6       1952.78       1994.61        42.77 o                         
   3   5   6       3756.71       3726.49        64.15 o                         
   4   5   6          3.68          3.51         4.50 o                         
   5   5   6         80.22         73.66         8.46 o                         
   6   5   6       4800.61       4763.36        81.73 o                         
   7   5   6       2741.45       2809.27        63.72 o                         
   8   5   6       1258.73       1269.81        42.05 o                         
   9   5   6       1369.36       1392.35        55.96 o                         
  10   5   6         41.32         -4.48        20.53 o                         
  -9   6   6          4.66        -19.18        26.88 o                         
  -8   6   6        825.57        766.38        52.04 o                         
  -7   6   6        257.60        293.48        34.57 o                         
  -6   6   6       7351.46       7624.16       134.50 o                         
  -5   6   6        120.57         97.39        15.13 o                         
  -4   6   6        107.55         90.94        10.99 o                         
  -3   6   6       1141.84       1134.32        32.14 o                         
  -2   6   6       9104.26       9104.64       122.70 o                         
  -1   6   6       5225.12       5180.89        76.52 o                         
   0   6   6          6.22         11.75         5.92 o                         
   1   6   6          9.49          6.13         3.78 o                         
   2   6   6        241.50        251.20        15.79 o                         
   3   6   6      15892.39      16437.90       235.28 o                         
   4   6   6         52.70         38.91         7.10 o                         
   5   6   6        191.74        128.89        13.75 o                         
   6   6   6       2787.75       2887.41        57.76 o                         
   7   6   6       2744.01       2616.74        63.95 o                         
   8   6   6        557.07        521.37        26.36 o                         
   9   6   6        706.39        733.31        45.09 o                         
  10   6   6        826.66        912.78        79.01 o                         
  -8   7   6        172.15        130.05        27.74 o                         
  -7   7   6         68.68         66.57        15.39 o                         
  -6   7   6       3119.81       3348.38        90.11 o                         
  -5   7   6        280.23        256.86        16.04 o                         
  -4   7   6         73.67         76.70         9.77 o                         
  -3   7   6        477.91        477.02        24.75 o                         
  -2   7   6       1401.37       1429.13        36.24 o                         
  -1   7   6        256.89        326.65        20.13 o                         
   0   7   6       6888.22       7069.97       102.01 o                         
   1   7   6         76.99         67.93         8.85 o                         
   2   7   6        814.29        796.31        29.00 o                         
   3   7   6       2326.97       2361.21        56.11 o                         
   4   7   6       4939.02       4887.93        80.45 o                         
   5   7   6       1619.20       1679.58        51.88 o                         
   6   7   6        276.10        281.84        18.37 o                         
   7   7   6         29.61         24.71         8.66 o                         
   8   7   6         97.44         71.68        14.30 o                         
   9   7   6       2080.38       1975.66       103.90 o                         
  -7   8   6         11.17          6.61        15.66 o                         
  -6   8   6         37.33         24.10        12.88 o                         
  -5   8   6       3907.61       3890.92        78.58 o                         
  -4   8   6       2411.35       2406.89        65.18 o                         
  -3   8   6         18.71         10.90         7.47 o                         
  -2   8   6        183.97        155.76        13.60 o                         
  -1   8   6         10.29         12.22         6.48 o                         
   0   8   6       7073.64       6931.77       116.81 o                         
   1   8   6       1613.80       1648.05        48.33 o                         
   2   8   6        273.70        255.45        19.15 o                         
   3   8   6       2151.71       2018.99        54.26 o                         
   4   8   6       2115.83       2088.86        53.08 o                         
   5   8   6        377.90        352.94        25.56 o                         
   6   8   6       2147.27       2086.00        57.38 o                         
   7   8   6        697.48        692.43        34.20 o                         
   8   8   6         60.52         56.17        14.96 o                         
   9   8   6       1051.91       1159.44        97.58 o                         
  -6   9   6          9.24         -8.68        41.46 o                         
  -5   9   6          6.03         -2.26        13.13 o                         
  -4   9   6        112.16         90.86        16.38 o                         
  -3   9   6       5778.54       6051.86       138.89 o                         
  -2   9   6         30.34         36.05        12.87 o                         
  -1   9   6         65.60         37.82         9.16 o                         
   0   9   6       1024.79       1003.92        35.49 o                         
   1   9   6       3038.93       3104.38        65.09 o                         
   2   9   6        918.90        944.50        33.74 o                         
   3   9   6          9.66          5.17         8.38 o                         
   4   9   6        175.00        149.92        18.95 o                         
   5   9   6        242.52        236.86        29.42 o                         
   6   9   6       2607.13       2614.77        70.68 o                         
   7   9   6         37.96         30.37        13.73 o                         
   8   9   6          3.78        -11.23        11.23 o                         
  -5  10   6          4.88        -13.89        20.06 o                         
  -4  10   6         26.10         35.08        13.37 o                         
  -3  10   6       1722.52       1778.20        63.48 o                         
  -2  10   6       1098.74       1094.06        49.07 o                         
  -1  10   6        352.77        373.15        26.61 o                         
   0  10   6        413.98        387.54        24.89 o                         
   1  10   6       1097.83       1032.58        39.37 o                         
   2  10   6          7.03         -7.24         8.89 o                         
   3  10   6       2573.45       2655.24        69.24 o                         
   4  10   6        208.37        233.37        27.58 o                         
   5  10   6         77.80         55.59        14.51 o                         
   6  10   6       1148.02       1140.30        63.64 o                         
   7  10   6       1561.05       1497.93        69.24 o                         
  -3  11   6        230.82        191.14        39.30 o                         
  -2  11   6       2224.68       2073.67       198.71 o                         
  -1  11   6        410.59        407.61        50.30 o                         
   0  11   6        101.87         76.78        20.69 o                         
   1  11   6         70.70         33.79        19.67 o                         
   2  11   6         49.08         51.21        16.17 o                         
   3  11   6        971.07        875.16        68.90 o                         
   4  11   6        906.10        875.86        49.98 o                         
   5  11   6          7.83        -24.75        24.75 o                         
   1  12   6          5.47        -36.31        36.31 o                         
   0 -11   7         35.86         -4.03        41.36 o                         
  -5 -10   7        250.79        191.20        34.92 o                         
  -4 -10   7       2244.63       2559.19       411.02 o                         
  -3 -10   7        231.93        163.87        36.67 o                         
  -2 -10   7          0.20          6.66        25.19 o                         
  -1 -10   7          5.46        -16.53        16.53 o                         
   0 -10   7        277.07        264.81        35.89 o                         
   1 -10   7       3795.89       3887.33       132.91 o                         
   2 -10   7         77.23         43.06        39.59 o                         
   3 -10   7         26.84         -5.98        52.70 o                         
  -7  -9   7        804.70        901.67       123.06 o                         
  -6  -9   7         10.97          9.12        14.33 o                         
  -5  -9   7         73.36         63.60        17.19 o                         
  -4  -9   7       1030.09        844.81        78.54 o                         
  -3  -9   7         31.07         29.81        13.91 o                         
  -2  -9   7       2324.48       2438.36        67.34 o                         
  -1  -9   7        485.14        478.48        31.13 o                         
   0  -9   7         86.15         78.41        15.18 o                         
   1  -9   7        480.52        413.74        30.49 o                         
   2  -9   7       5083.66       5225.63       133.16 o                         
   3  -9   7         15.71         -9.90        30.44 o                         
   4  -9   7        431.68        342.46       113.48 o                         
   5  -9   7         38.17        -39.84        71.62 o                         
  -8  -8   7          1.60         22.35        24.00 o                         
  -7  -8   7       2685.51       2579.22       104.22 o                         
  -6  -8   7         24.34         30.35        10.66 o                         
  -5  -8   7        177.96        180.18        20.54 o                         
  -4  -8   7        324.88        318.76        33.38 o                         
  -3  -8   7        441.16        424.83        30.94 o                         
  -2  -8   7       4704.08       4798.84        93.07 o                         
  -1  -8   7       1353.99       1294.00        44.52 o                         
   0  -8   7        327.21        298.75        22.03 o                         
   1  -8   7        193.10        171.94        18.19 o                         
   2  -8   7       2684.77       2776.84        75.57 o                         
   3  -8   7         27.59         13.00        10.25 o                         
   4  -8   7       1767.28       1772.11        55.92 o                         
   5  -8   7          0.86        -11.51        16.49 o                         
   6  -8   7         31.21         41.60        66.32 o                         
  -8  -7   7         86.65         42.58        18.84 o                         
  -7  -7   7        332.63        343.93        44.28 o                         
  -6  -7   7        266.90        187.70        37.22 o                         
  -5  -7   7       3027.40       3029.92        68.30 o                         
  -4  -7   7       1057.48       1040.74        41.18 o                         
  -3  -7   7         70.40         74.88        13.00 o                         
  -2  -7   7        418.75        467.52        23.40 o                         
  -1  -7   7      11383.20      11363.71       189.77 o                         
   0  -7   7        160.78        153.73        17.75 o                         
   1  -7   7         10.38         13.64        10.67 o                         
   2  -7   7        137.05        109.99        15.13 o                         
   3  -7   7       1122.38       1074.33        40.78 o                         
   4  -7   7       2502.85       2572.99        58.73 o                         
   5  -7   7        871.00        833.68        31.96 o                         
   6  -7   7        108.71         84.12        18.64 o                         
   7  -7   7        321.06        313.02        53.79 o                         
  -9  -6   7        100.83         94.96        20.37 o                         
  -8  -6   7        809.36        830.33        47.69 o                         
  -7  -6   7        480.21        449.55        34.83 o                         
  -6  -6   7        557.58        484.51        33.83 o                         
  -5  -6   7       4826.00       4936.60        83.53 o                         
  -4  -6   7       3376.37       3428.56        67.08 o                         
  -3  -6   7        156.46        144.13        14.55 o                         
  -2  -6   7         11.72         -4.42         4.42 o                         
  -1  -6   7       5919.56       6088.80        97.34 o                         
   0  -6   7        106.24        109.29        11.98 o                         
   1  -6   7       7838.17       8066.75       114.27 o                         
   2  -6   7         28.46         10.52         6.21 o                         
   3  -6   7         79.65         52.90        12.01 o                         
   4  -6   7       1628.82       1704.06        49.11 o                         
   5  -6   7      10887.14      11057.18       191.67 o                         
   6  -6   7        286.62        196.01        24.04 o                         
   7  -6   7        129.68         89.19        15.05 o                         
   8  -6   7        674.65        664.71        58.53 o                         
 -10  -5   7          7.75         -9.42        14.84 o                         
  -9  -5   7        629.21        571.12        37.62 o                         
  -8  -5   7       1937.73       2019.88        65.71 o                         
  -7  -5   7       1426.37       1459.58        54.52 o                         
  -6  -5   7         36.94         35.62         9.10 o                         
  -5  -5   7         83.52         63.49        11.10 o                         
  -4  -5   7      11349.00      11299.01       157.90 o                         
  -3  -5   7        266.39        281.08        16.80 o                         
  -2  -5   7        194.29        175.78        14.43 o                         
  -1  -5   7       1495.44       1586.56        36.81 o                         
   0  -5   7       1516.18       1474.25        43.37 o                         
   1  -5   7       7888.22       7750.29       121.58 o                         
   2  -5   7       2392.19       2414.30        59.86 o                         
   3  -5   7        268.52        280.52        21.01 o                         
   4  -5   7       2596.13       2646.55        63.92 o                         
   5  -5   7       3168.76       3190.69        71.78 o                         
   6  -5   7        366.07        392.30        20.72 o                         
   7  -5   7       1247.19       1335.02        46.19 o                         
   8  -5   7        208.58        131.92        17.04 o                         
   9  -5   7         33.64        -13.86        43.37 o                         
 -10  -4   7        669.78        695.95        38.65 o                         
  -9  -4   7        550.17        531.76        34.64 o                         
  -8  -4   7       1806.64       1816.64        54.06 o                         
  -7  -4   7       3400.18       3449.98        76.67 o                         
  -6  -4   7         30.63         25.85         6.70 o                         
  -5  -4   7          6.79         -5.07         5.11 o                         
  -4  -4   7       1790.79       1821.37        41.85 o                         
  -3  -4   7       3038.26       3012.52        51.51 o                         
  -2  -4   7      10592.22      10564.89       134.71 o                         
  -1  -4   7        241.70        202.85        13.72 o                         
   0  -4   7       1081.48       1045.10        30.02 o                         
   1  -4   7        966.97        924.65        28.17 o                         
   2  -4   7      21847.65      21898.98       283.91 o                         
   3  -4   7        196.71        190.48        14.80 o                         
   4  -4   7        222.96        207.73        14.96 o                         
   5  -4   7        112.53        101.65        11.84 o                         
   6  -4   7       1206.05       1210.65        37.03 o                         
   7  -4   7       3211.62       3239.01        72.73 o                         
   8  -4   7        815.07        783.00        29.47 o                         
   9  -4   7         76.65         91.43        24.15 o                         
 -10  -3   7        327.61        340.35        19.86 o                         
  -9  -3   7        211.04        250.26        17.40 o                         
  -8  -3   7        265.06        256.60        23.15 o                         
  -7  -3   7       7130.30       7191.92       108.29 o                         
  -6  -3   7         18.78         22.73         7.33 o                         
  -5  -3   7        474.70        459.67        22.24 o                         
  -4  -3   7       1780.37       1899.51        46.50 o                         
  -3  -3   7       2525.40       2485.36        56.04 o                         
  -2  -3   7       7951.68       7831.40       110.32 o                         
  -1  -3   7      14362.41      14403.15       190.01 o                         
   0  -3   7       1904.25       2119.67        41.87 o                         
   1  -3   7        744.32        662.66        21.57 o                         
   2  -3   7       3443.39       3359.51        60.22 o                         
   3  -3   7       2852.61       2732.33        56.56 o                         
   4  -3   7       5949.09       6005.04        95.78 o                         
   5  -3   7       1578.82       1588.27        41.01 o                         
   6  -3   7        727.77        736.57        26.90 o                         
   7  -3   7        258.97        282.21        17.91 o                         
   8  -3   7       6221.09       6206.37        92.62 o                         
   9  -3   7        250.26        194.00        24.92 o                         
  10  -3   7        196.80        149.81        81.96 o                         
 -10  -2   7       3842.04       3792.03        70.70 o                         
  -9  -2   7          2.39          2.41         6.71 o                         
  -8  -2   7         63.22         35.65        10.59 o                         
  -7  -2   7         50.89         34.44         8.07 o                         
  -6  -2   7       2977.15       2938.32        55.02 o                         
  -5  -2   7      10713.72      10710.32       138.84 o                         
  -4  -2   7       1030.86        950.87        27.71 o                         
  -3  -2   7        430.56        391.93        14.74 o                         
  -2  -2   7          7.63          5.45         2.50 o                         
  -1  -2   7      44028.97      42814.40       491.97 o                         
   0  -2   7        801.58        975.60        26.05 o                         
   1  -2   7        430.63        471.74        16.72 o                         
   2  -2   7         33.16         20.00         4.10 o                         
   3  -2   7       4866.53       5184.36       100.91 o                         
   4  -2   7       3572.49       3710.66        62.17 o                         
   5  -2   7      12422.96      12422.05       146.06 o                         
   6  -2   7        743.12        741.55        25.25 o                         
   7  -2   7       2469.59       2441.04        48.99 o                         
   8  -2   7       2414.47       2401.45        52.85 o                         
   9  -2   7       1073.31       1002.73        47.89 o                         
  10  -2   7        787.53        801.34        60.51 o                         
 -11  -1   7        141.92        128.42        15.66 o                         
 -10  -1   7       1200.25       1201.75        33.64 o                         
  -9  -1   7        101.58        105.23        11.89 o                         
  -8  -1   7        467.70        499.59        19.59 o                         
  -7  -1   7       1162.97       1133.25        28.90 o                         
  -6  -1   7        675.05        729.57        20.47 o                         
  -5  -1   7       2210.38       2229.68        41.83 o                         
  -4  -1   7      12658.75      12705.20       181.63 o                         
  -3  -1   7         26.30         24.63         4.54 o                         
  -2  -1   7       1094.10       1133.77        21.42 o                         
  -1  -1   7       3807.46       3599.01        48.40 o                         
   0  -1   7      12028.55      11867.68       141.00 o                         
   1  -1   7      16464.01      16364.44       204.66 o                         
   2  -1   7        449.20        490.86        14.22 o                         
   3  -1   7        979.61       1042.70        22.03 o                         
   4  -1   7       1863.04       1884.48        36.60 o                         
   5  -1   7      13775.21      13800.36       156.09 o                         
   6  -1   7          2.18         -0.50         4.28 o                         
   7  -1   7        268.08        294.60        14.72 o                         
   8  -1   7       1063.33       1097.05        42.46 o                         
   9  -1   7        319.28        286.39        32.92 o                         
  10  -1   7        859.63        865.47        78.55 o                         
 -11   0   7        240.28        230.56        26.83 o                         
 -10   0   7         65.76         53.57        14.59 o                         
  -9   0   7       2819.47       2812.93        74.42 o                         
  -8   0   7       4728.62       4821.30        98.13 o                         
  -7   0   7       1186.62       1133.20        39.54 o                         
  -6   0   7        699.92        729.48        29.39 o                         
  -5   0   7        150.32        158.61        16.10 o                         
  -4   0   7      17693.80      17254.89       201.21 o                         
  -3   0   7        566.89        558.56        19.33 o                         
  -2   0   7        517.48        534.87        12.33 o                         
  -1   0   7        131.68        142.33         7.54 o                         
   0   0   7       3604.81       3649.96        55.15 o                         
   1   0   7       9400.72       9445.06       109.33 o                         
   2   0   7      24659.06      23984.26       271.66 o                         
   3   0   7        307.81        322.00        11.54 o                         
   4   0   7       3453.63       3348.79        43.73 o                         
   5   0   7       4193.22       4162.73        59.94 o                         
   6   0   7       4686.09       4663.91        72.04 o                         
   7   0   7       4828.83       4845.79        82.88 o                         
   8   0   7        681.79        672.61        44.54 o                         
   9   0   7         62.00         67.71        15.35 o                         
  10   0   7        126.14        115.54        25.61 o                         
 -10   1   7        202.62        191.69        30.79 o                         
  -9   1   7         85.11         64.55         8.43 o                         
  -8   1   7          1.03         -3.22         4.21 o                         
  -7   1   7       9119.77       9245.40       147.25 o                         
  -6   1   7         59.09         55.96        10.11 o                         
  -5   1   7          4.89         -0.63         3.11 o                         
  -4   1   7       1749.61       1891.81        40.59 o                         
  -3   1   7       4636.34       4422.65        67.88 o                         
  -2   1   7      13205.10      12985.44       151.11 o                         
  -1   1   7       2499.93       2574.90        46.09 o                         
   0   1   7       1081.97       1034.47        21.20 o                         
   1   1   7        543.67        515.52        15.55 o                         
   2   1   7      42668.80      42997.59       418.38 o                         
   3   1   7        283.22        231.01        11.15 o                         
   4   1   7        147.68        148.84        10.36 o                         
   5   1   7       1740.98       1717.79        41.43 o                         
   6   1   7       1210.22       1179.57        34.74 o                         
   7   1   7        907.77        904.28        33.55 o                         
   8   1   7       3205.38       3147.42        83.41 o                         
   9   1   7        532.55        551.56        40.60 o                         
  10   1   7       1414.22       1301.10        64.17 o                         
  11   1   7        849.49        849.95        62.15 o                         
 -10   2   7       1119.70       1121.09        36.27 o                         
  -9   2   7        212.36        195.58        16.67 o                         
  -8   2   7         87.09         98.25        14.57 o                         
  -7   2   7       4529.60       4555.20        75.62 o                         
  -6   2   7       1048.73       1066.35        32.80 o                         
  -5   2   7        272.93        264.04        15.48 o                         
  -4   2   7       1011.15       1051.31        37.87 o                         
  -3   2   7       1675.44       1708.27        33.53 o                         
  -2   2   7       4760.01       5084.02        75.73 o                         
  -1   2   7      15256.62      14503.84       167.69 o                         
   0   2   7        941.25       1107.17        24.03 o                         
   1   2   7       5593.86       5709.02        79.66 o                         
   2   2   7        570.17        507.00        15.49 o                         
   3   2   7      12460.68      12297.09       156.13 o                         
   4   2   7       8434.70       8538.42       104.22 o                         
   5   2   7         70.07         70.94         8.64 o                         
   6   2   7         37.37         22.65         6.48 o                         
   7   2   7        382.64        378.05        19.55 o                         
   8   2   7       6909.56       6950.51       119.55 o                         
   9   2   7         23.03         11.05        10.34 o                         
  10   2   7          1.69        -12.16        12.16 o                         
  11   2   7       1422.71       1213.67       108.59 o                         
 -10   3   7       2718.35       2778.22        97.88 o                         
  -9   3   7        102.24         63.15        12.88 o                         
  -8   3   7         19.40         17.73         7.28 o                         
  -7   3   7        203.99        191.38        16.58 o                         
  -6   3   7       4459.53       4572.82        76.24 o                         
  -5   3   7       6004.61       6075.25        92.76 o                         
  -4   3   7       2791.87       2752.59        57.90 o                         
  -3   3   7       2805.73       2817.46        46.07 o                         
  -2   3   7        152.62        186.40         9.19 o                         
  -1   3   7      17674.41      16971.88       221.63 o                         
   0   3   7       4958.49       5132.12        80.29 o                         
   1   3   7        169.63        155.37         9.21 o                         
   2   3   7       4193.85       4211.15        63.51 o                         
   3   3   7       1556.32       1560.31        34.76 o                         
   4   3   7       1877.19       1889.19        39.76 o                         
   5   3   7      10755.52      10660.29       142.26 o                         
   6   3   7       1401.90       1416.07        47.92 o                         
   7   3   7       2025.71       2037.82        51.23 o                         
   8   3   7       2058.06       2135.54        63.83 o                         
   9   3   7       1750.59       1725.12        60.42 o                         
  10   3   7       1102.87       1099.59        56.97 o                         
 -10   4   7        534.47        512.05        36.19 o                         
  -9   4   7       1266.47       1279.91        50.78 o                         
  -8   4   7        929.07        970.92        41.98 o                         
  -7   4   7         90.60         78.81        12.37 o                         
  -6   4   7        274.63        259.18        17.73 o                         
  -5   4   7          7.70          9.81         3.57 o                         
  -4   4   7      14558.03      14324.90       184.87 o                         
  -3   4   7        242.64        266.99        11.07 o                         
  -2   4   7         35.16         24.28         4.23 o                         
  -1   4   7       1488.95       1491.89        30.02 o                         
   0   4   7      11555.81      11370.45       137.57 o                         
   1   4   7      10180.03      10349.34       161.34 o                         
   2   4   7       1619.22       1692.87        37.10 o                         
   3   4   7        291.31        289.25        16.48 o                         
   4   4   7        160.72        169.87        11.57 o                         
   5   4   7      16359.09      16094.54       219.52 o                         
   6   4   7       1021.90       1005.04        35.12 o                         
   7   4   7        144.91        142.96        14.63 o                         
   8   4   7       1937.95       1943.74        52.88 o                         
   9   4   7        501.80        443.64        35.92 o                         
  10   4   7          2.85         -1.18        22.11 o                         
  -9   5   7       1436.44       1396.74        57.09 o                         
  -8   5   7       1404.07       1493.85        55.21 o                         
  -7   5   7       2511.14       2578.29        66.41 o                         
  -6   5   7          3.11         -0.89         7.37 o                         
  -5   5   7         16.53         19.89         7.05 o                         
  -4   5   7       8481.85       8463.75       111.64 o                         
  -3   5   7       5780.95       5752.41        76.43 o                         
  -2   5   7       1865.37       1836.40        39.32 o                         
  -1   5   7         72.11         43.97         6.24 o                         
   0   5   7       1056.28       1036.22        27.18 o                         
   1   5   7          4.93         -1.45         3.04 o                         
   2   5   7      16954.99      16718.81       196.83 o                         
   3   5   7       1271.25       1305.66        34.60 o                         
   4   5   7       3175.57       3021.71        59.13 o                         
   5   5   7        846.65        861.14        27.06 o                         
   6   5   7       3716.37       3652.17        69.26 o                         
   7   5   7       2770.69       2771.00        61.96 o                         
   8   5   7         26.48         19.80        13.78 o                         
   9   5   7        467.29        465.78        41.06 o                         
  10   5   7        807.13        850.20       121.95 o                         
  -9   6   7          9.89        -13.73        19.90 o                         
  -8   6   7         57.89         25.60        17.69 o                         
  -7   6   7       2990.58       3151.80        94.56 o                         
  -6   6   7         24.25         11.60         8.21 o                         
  -5   6   7        128.22        105.28        14.15 o                         
  -4   6   7        401.98        404.78        19.98 o                         
  -3   6   7       2279.97       2222.01        45.96 o                         
  -2   6   7       6227.56       6252.99        89.13 o                         
  -1   6   7       2055.96       2097.00        43.19 o                         
   0   6   7         98.23         89.64         8.96 o                         
   1   6   7        848.87        829.08        27.93 o                         
   2   6   7      10755.47      10564.54       151.60 o                         
   3   6   7       2806.79       2853.59        55.36 o                         
   4   6   7        711.46        742.21        25.76 o                         
   5   6   7       3440.34       3530.87        71.33 o                         
   6   6   7        522.14        553.61        23.30 o                         
   7   6   7          5.03          0.33         8.10 o                         
   8   6   7       2438.75       2413.94        59.49 o                         
   9   6   7        503.80        543.11        58.68 o                         
  10   6   7        123.61        117.17        33.69 o                         
  -8   7   7         48.08         49.95        20.43 o                         
  -7   7   7        689.52        672.93        39.03 o                         
  -6   7   7       2063.12       2069.93        68.99 o                         
  -5   7   7        752.39        795.45        28.78 o                         
  -4   7   7          3.71         -5.21         9.15 o                         
  -3   7   7          2.54          1.70         5.21 o                         
  -2   7   7         54.57         39.46         7.25 o                         
  -1   7   7       7772.33       8015.05       111.07 o                         
   0   7   7         50.81         47.31         7.26 o                         
   1   7   7        265.49        268.08        17.25 o                         
   2   7   7       1008.78       1031.76        32.69 o                         
   3   7   7       5789.20       5844.65        95.41 o                         
   4   7   7       1942.40       1947.49        47.01 o                         
   5   7   7        752.41        751.62        36.79 o                         
   6   7   7        447.46        500.03        24.25 o                         
   7   7   7        340.61        341.70        18.69 o                         
   8   7   7       3320.30       3367.01        82.03 o                         
   9   7   7        624.50        573.13        98.95 o                         
  -7   8   7         67.34         91.94        42.48 o                         
  -6   8   7       1147.94       1171.02        50.89 o                         
  -5   8   7        149.75        137.33        16.90 o                         
  -4   8   7       3279.04       3313.26        78.61 o                         
  -3   8   7         30.55         21.11        10.27 o                         
  -2   8   7         16.72          5.61         8.63 o                         
  -1   8   7       4195.33       4227.83        75.44 o                         
   0   8   7       3942.46       3930.75        80.56 o                         
   1   8   7        465.10        506.09        26.87 o                         
   2   8   7        621.53        583.31        27.03 o                         
   3   8   7        406.67        420.35        29.85 o                         
   4   8   7          1.05         -1.86         5.51 o                         
   5   8   7       3797.41       3812.32        83.19 o                         
   6   8   7        232.77        243.80        21.12 o                         
   7   8   7        369.96        351.41        22.48 o                         
   8   8   7       1397.05       1408.78        62.33 o                         
  -6   9   7         92.38         95.15        28.84 o                         
  -5   9   7         57.52         46.77        14.18 o                         
  -4   9   7       2914.99       2955.60        76.76 o                         
  -3   9   7        176.76        218.28        23.92 o                         
  -2   9   7         45.22         23.80        10.41 o                         
  -1   9   7        275.99        242.95        18.45 o                         
   0   9   7       2762.48       2752.74        61.35 o                         
   1   9   7       1507.46       1490.53        43.43 o                         
   2   9   7        901.22        893.96        32.61 o                         
   3   9   7        202.30        172.56        16.83 o                         
   4   9   7        218.88        197.05        19.33 o                         
   5   9   7       3168.22       3228.02        82.86 o                         
   6   9   7       1134.95       1067.83        44.54 o                         
   7   9   7        254.22        243.96        24.08 o                         
   8   9   7        775.02        725.50        45.10 o                         
  -5  10   7          3.03         13.18        26.73 o                         
  -4  10   7       1146.30       1110.31        65.83 o                         
  -3  10   7       1863.03       1984.57        67.80 o                         
  -2  10   7       1013.82       1076.79        52.90 o                         
  -1  10   7         32.02         25.20        11.10 o                         
   0  10   7        237.23        195.92        22.40 o                         
   1  10   7         43.07         30.71        10.13 o                         
   2  10   7       4583.78       4852.04        88.22 o                         
   3  10   7         19.43         -4.99        10.42 o                         
   4  10   7         24.01         -1.90        11.83 o                         
   5  10   7        764.34        794.00        42.91 o                         
   6  10   7       1173.00       1134.54        55.63 o                         
  -3  11   7        698.62        642.84        65.83 o                         
  -2  11   7        115.01         76.83        30.08 o                         
  -1  11   7        842.92        880.15        57.76 o                         
   0  11   7         96.35         55.54        20.31 o                         
   1  11   7         62.95         50.21        15.17 o                         
   2  11   7       1327.91       1336.14        56.24 o                         
   3  11   7       1456.30       1436.53       105.84 o                         
   4  11   7        344.93        331.38        40.59 o                         
   5  11   7        229.21        210.11        49.14 o                         
  -4 -10   8         69.19         -4.03        52.96 o                         
  -3 -10   8        632.24        495.29        60.52 o                         
  -2 -10   8        233.90        168.96        65.06 o                         
  -1 -10   8          1.76        -23.43        23.43 o                         
   0 -10   8       1632.31       1663.28        93.21 o                         
   1 -10   8       1617.06       1453.89       120.54 o                         
   2 -10   8         71.79         32.42        35.30 o                         
   3 -10   8        111.95         25.61        64.56 o                         
  -6  -9   8        264.33        175.02        60.02 o                         
  -5  -9   8         17.22        -14.53        14.53 o                         
  -4  -9   8        211.59        134.33        25.75 o                         
  -3  -9   8       3177.82       3298.09       106.85 o                         
  -2  -9   8        374.48        354.38        26.06 o                         
  -1  -9   8        270.47        221.96        23.89 o                         
   0  -9   8        295.79        252.23        26.47 o                         
   1  -9   8       3136.72       3225.41       135.34 o                         
   2  -9   8         72.27         80.25        20.74 o                         
   3  -9   8        226.04        188.22        30.74 o                         
   4  -9   8          5.89        -15.58        15.58 o                         
   5  -9   8        288.03        346.44        89.27 o                         
  -7  -8   8        105.40        107.40        41.81 o                         
  -6  -8   8        754.00        677.38        47.66 o                         
  -5  -8   8        219.93        202.62        24.26 o                         
  -4  -8   8        156.51        152.73        18.54 o                         
  -3  -8   8       1898.77       1874.92        65.49 o                         
  -2  -8   8       4003.65       4005.45        79.24 o                         
  -1  -8   8          0.55         -4.66         7.41 o                         
   0  -8   8          7.23          2.97         7.68 o                         
   1  -8   8        678.01        730.48        42.20 o                         
   2  -8   8        464.85        471.77        30.07 o                         
   3  -8   8       3113.05       3214.00        75.57 o                         
   4  -8   8         57.96         40.02        10.85 o                         
   5  -8   8        375.17        362.09        36.18 o                         
   6  -8   8        112.43         89.32        29.69 o                         
  -8  -7   8         27.73         29.99        18.86 o                         
  -7  -7   8        523.06        505.81        38.32 o                         
  -6  -7   8       3737.24       3861.90        94.08 o                         
  -5  -7   8        852.89        903.01        33.33 o                         
  -4  -7   8        750.56        799.79        34.41 o                         
  -3  -7   8         17.95         19.24         8.14 o                         
  -2  -7   8       8156.97       8045.59       121.80 o                         
  -1  -7   8          3.48          7.92         5.35 o                         
   0  -7   8       1018.56       1062.10        45.57 o                         
   1  -7   8          2.58         -5.44         7.08 o                         
   2  -7   8        262.19        254.93        27.23 o                         
   3  -7   8       4345.81       4409.84        87.41 o                         
   4  -7   8       3675.12       3831.44        73.72 o                         
   5  -7   8         52.39         22.32        12.75 o                         
   6  -7   8        258.91        248.14        29.49 o                         
   7  -7   8        930.58        951.07        93.97 o                         
  -9  -6   8        265.32        313.49        59.28 o                         
  -8  -6   8        743.98        738.14        50.96 o                         
  -7  -6   8        255.96        227.62        26.61 o                         
  -6  -6   8        603.31        592.09        41.39 o                         
  -5  -6   8       5374.47       5549.41       120.99 o                         
  -4  -6   8        223.44        217.06        15.78 o                         
  -3  -6   8        118.01         83.60        10.52 o                         
  -2  -6   8        144.78        128.52        13.90 o                         
  -1  -6   8       1442.27       1440.91        40.35 o                         
   0  -6   8       9038.58       9267.96       152.05 o                         
   1  -6   8        202.46        189.62        24.13 o                         
   2  -6   8       1926.26       1899.10        63.92 o                         
   3  -6   8       1918.30       1978.57        82.23 o                         
   4  -6   8       4793.43       4767.50       106.26 o                         
   5  -6   8        308.68        285.30        21.20 o                         
   6  -6   8         25.22         17.21         7.83 o                         
   7  -6   8        582.88        612.86        59.98 o                         
   8  -6   8         76.03        102.27        25.89 o                         
  -9  -5   8       3377.26       3377.82        93.50 o                         
  -8  -5   8        558.34        588.57        39.04 o                         
  -7  -5   8        972.99       1032.93        42.29 o                         
  -6  -5   8         74.75         78.88        12.79 o                         
  -5  -5   8       6157.54       6251.49       114.79 o                         
  -4  -5   8        163.80        171.94        12.77 o                         
  -3  -5   8       4498.19       4467.85        76.80 o                         
  -2  -5   8        208.47        175.36        13.21 o                         
  -1  -5   8         21.37         13.73         4.46 o                         
   0  -5   8       1998.08       2112.09        53.13 o                         
   1  -5   8      11467.06      11656.45       167.78 o                         
   2  -5   8          2.91          2.52         5.05 o                         
   3  -5   8         14.52         21.63         7.30 o                         
   4  -5   8        680.97        607.90        29.29 o                         
   5  -5   8       2043.31       2037.98        56.77 o                         
   6  -5   8       3421.50       3464.63        72.85 o                         
   7  -5   8          5.23          1.87         7.32 o                         
   8  -5   8        284.86        301.77        29.46 o                         
   9  -5   8        313.95        199.99        39.09 o                         
 -10  -4   8         23.34         16.77        11.57 o                         
  -9  -4   8         63.60         28.11        12.10 o                         
  -8  -4   8       3926.90       4069.24        88.50 o                         
  -7  -4   8        143.88        149.00        16.34 o                         
  -6  -4   8        323.75        337.96        22.62 o                         
  -5  -4   8        418.13        469.41        25.58 o                         
  -4  -4   8       2373.41       2397.36        47.38 o                         
  -3  -4   8      10600.37      10792.14       130.30 o                         
  -2  -4   8       4089.58       4075.82        72.18 o                         
  -1  -4   8       1397.41       1385.92        40.14 o                         
   0  -4   8        315.24        273.31        15.25 o                         
   1  -4   8      15840.04      15684.56       189.06 o                         
   2  -4   8        620.56        632.47        26.61 o                         
   3  -4   8        157.86        165.45        15.32 o                         
   4  -4   8        379.89        364.88        21.92 o                         
   5  -4   8         61.50         60.49        10.85 o                         
   6  -4   8       1375.98       1455.57        46.47 o                         
   7  -4   8       3228.52       3281.60        65.78 o                         
   8  -4   8        171.32        181.42        21.20 o                         
   9  -4   8        787.19        680.73        76.99 o                         
 -10  -3   8         32.43         13.60        12.32 o                         
  -9  -3   8        574.46        574.84        28.19 o                         
  -8  -3   8       3083.48       3079.13        59.94 o                         
  -7  -3   8        552.46        628.59        28.49 o                         
  -6  -3   8       2061.49       2076.08        52.85 o                         
  -5  -3   8        107.45         96.56        11.21 o                         
  -4  -3   8         12.32          5.18         5.33 o                         
  -3  -3   8        662.71        651.57        21.69 o                         
  -2  -3   8      16602.46      16475.68       175.55 o                         
  -1  -3   8        970.16        991.66        25.93 o                         
   0  -3   8        359.53        366.64        17.22 o                         
   1  -3   8        814.43        748.07        23.84 o                         
   2  -3   8       5544.77       5734.67        89.27 o                         
   3  -3   8      15496.92      15876.66       190.33 o                         
   4  -3   8       2115.07       2165.58        53.13 o                         
   5  -3   8        119.83        136.19        13.65 o                         
   6  -3   8       1567.92       1577.36        42.83 o                         
   7  -3   8       6425.36       6401.83        99.28 o                         
   8  -3   8        160.04        131.33        20.61 o                         
   9  -3   8         41.83         86.19        14.19 o                         
 -10  -2   8          5.47         -7.84         7.84 o                         
  -9  -2   8         76.89         64.30        11.12 o                         
  -8  -2   8        635.77        620.82        23.82 o                         
  -7  -2   8       2456.37       2491.79        53.76 o                         
  -6  -2   8       7956.02       8256.15       116.72 o                         
  -5  -2   8       2866.99       2824.44        52.57 o                         
  -4  -2   8       1857.03       1854.25        38.68 o                         
  -3  -2   8        226.58        226.40         8.95 o                         
  -2  -2   8      14681.01      14430.83       206.41 o                         
  -1  -2   8       2453.63       2440.97        42.53 o                         
   0  -2   8       4652.40       4434.09        61.62 o                         
   1  -2   8       1828.91       2121.09        41.02 o                         
   2  -2   8        104.50         95.37         8.19 o                         
   3  -2   8       4759.97       4851.34        74.94 o                         
   4  -2   8      10657.70      10720.53       137.34 o                         
   5  -2   8        481.50        540.70        23.65 o                         
   6  -2   8        383.04        403.62        20.25 o                         
   7  -2   8       1441.64       1427.81        38.83 o                         
   8  -2   8       1383.64       1339.47        35.13 o                         
   9  -2   8       2877.64       2838.17        87.79 o                         
  10  -2   8        166.78         83.72        71.11 o                         
 -10  -1   8        301.50        332.21        30.44 o                         
  -9  -1   8       2081.95       2063.43        51.75 o                         
  -8  -1   8        267.14        263.17        13.92 o                         
  -7  -1   8         33.05         23.16         5.35 o                         
  -6  -1   8        151.35        162.01        10.48 o                         
  -5  -1   8      20029.10      20120.26       280.23 o                         
  -4  -1   8        356.48        341.65        15.50 o                         
  -3  -1   8         52.74         40.92         5.28 o                         
  -2  -1   8        281.93        371.58        11.60 o                         
  -1  -1   8       5639.98       5598.20        71.21 o                         
   0  -1   8      18024.43      17617.93       184.35 o                         
   1  -1   8       4867.84       4806.70        73.17 o                         
   2  -1   8       1755.34       1779.42        33.73 o                         
   3  -1   8       1369.34       1333.22        27.10 o                         
   4  -1   8      13067.89      12693.55       145.85 o                         
   5  -1   8       1534.59       1534.78        35.60 o                         
   6  -1   8        245.20        251.13        14.66 o                         
   7  -1   8       1534.24       1533.52        40.42 o                         
   8  -1   8        140.14        132.60        19.08 o                         
   9  -1   8        227.30        198.99        29.12 o                         
  10  -1   8       2856.48       2909.57       130.04 o                         
 -10   0   8        875.09        827.06        41.20 o                         
  -9   0   8       1151.85       1217.92        48.03 o                         
  -8   0   8       2081.01       2118.59        59.92 o                         
  -7   0   8        351.57        334.10        22.54 o                         
  -6   0   8         83.11         75.72        10.75 o                         
  -5   0   8       3314.17       3308.86        52.35 o                         
  -4   0   8       4203.63       4027.53        71.79 o                         
  -3   0   8       6266.37       6356.83       110.04 o                         
  -2   0   8          1.36          3.07         1.81 o                         
  -1   0   8        387.82        360.40        11.98 o                         
   0   0   8        139.41         98.84         6.24 o                         
   1   0   8      23923.34      23249.80       321.39 o                         
   2   0   8        841.92        920.59        19.98 o                         
   3   0   8       1620.87       1655.82        30.56 o                         
   4   0   8       2492.91       2484.34        40.24 o                         
   5   0   8       4867.77       4766.62        61.45 o                         
   6   0   8       7406.95       7391.56       102.38 o                         
   7   0   8        145.11        125.75        12.49 o                         
   8   0   8          9.06         15.23         6.30 o                         
   9   0   8       1176.34        989.30        63.68 o                         
  10   0   8       2323.13       2314.50        98.55 o                         
 -10   1   8          7.15         -9.63        12.82 o                         
  -9   1   8        310.12        359.03        27.35 o                         
  -8   1   8       6693.49       6658.52       156.57 o                         
  -7   1   8        121.87        103.73        14.05 o                         
  -6   1   8         11.87          8.30         3.19 o                         
  -5   1   8        117.94        135.68         9.31 o                         
  -4   1   8       6867.69       7040.15        96.51 o                         
  -3   1   8      16323.98      16810.58       212.01 o                         
  -2   1   8       3217.36       2976.53        55.30 o                         
  -1   1   8         34.81         23.30         4.50 o                         
   0   1   8       3152.44       3353.11        47.71 o                         
   1   1   8      13527.02      13267.26       136.69 o                         
   2   1   8       9899.36      10356.91       111.75 o                         
   3   1   8       6193.69       6391.03        72.84 o                         
   4   1   8       1940.08       1991.50        38.15 o                         
   5   1   8          9.98          9.29         4.87 o                         
   6   1   8        516.43        583.60        25.05 o                         
   7   1   8       9984.11       9979.53       144.07 o                         
   8   1   8        638.23        635.27        25.52 o                         
   9   1   8        649.41        615.68        49.23 o                         
  10   1   8        694.96        693.58        74.80 o                         
 -10   2   8          2.34         -9.98         9.98 o                         
  -9   2   8        122.98        123.08        13.32 o                         
  -8   2   8        534.40        480.81        21.16 o                         
  -7   2   8       3129.10       3220.17        60.10 o                         
  -6   2   8       5308.57       5319.91        87.47 o                         
  -5   2   8        129.51        154.33        13.68 o                         
  -4   2   8       1546.06       1639.58        48.44 o                         
  -3   2   8       1700.56       1870.20        45.15 o                         
  -2   2   8      33963.95      33379.70       346.40 o                         
  -1   2   8       2136.77       2314.55        51.46 o                         
   0   2   8        183.99        206.66         9.38 o                         
   1   2   8        597.25        578.48        16.76 o                         
   2   2   8       3415.79       3086.77        45.75 o                         
   3   2   8       4630.67       4522.23        73.54 o                         
   4   2   8       2310.08       2254.12        42.02 o                         
   5   2   8         93.01         74.49         9.64 o                         
   6   2   8       2287.57       2180.01        49.70 o                         
   7   2   8       4405.84       4540.78        79.13 o                         
   8   2   8       1355.58       1333.01        44.85 o                         
   9   2   8        911.15        904.42        45.08 o                         
  10   2   8       1706.79       1745.42        71.98 o                         
 -10   3   8        241.14        188.92        28.31 o                         
  -9   3   8        149.27        111.00        13.03 o                         
  -8   3   8        311.47        321.06        19.29 o                         
  -7   3   8       1761.19       1726.02        42.95 o                         
  -6   3   8       1834.31       1926.38        51.36 o                         
  -5   3   8       5641.82       5567.80       106.34 o                         
  -4   3   8        112.68        113.12         9.48 o                         
  -3   3   8        280.30        275.96        12.59 o                         
  -2   3   8       6662.02       6318.26       109.29 o                         
  -1   3   8       8904.23       8528.91        96.01 o                         
   0   3   8      16559.05      16228.87       217.90 o                         
   1   3   8         13.15          4.84         2.75 o                         
   2   3   8        236.35        270.87        13.28 o                         
   3   3   8        360.28        336.08        18.19 o                         
   4   3   8      19544.41      19699.80       214.03 o                         
   5   3   8         49.46         46.11         7.48 o                         
   6   3   8        674.80        672.26        26.73 o                         
   7   3   8       2048.98       2064.50        52.57 o                         
   8   3   8       2361.91       2392.27        53.82 o                         
   9   3   8       1007.92       1008.92        47.12 o                         
  10   3   8        102.30         77.84        17.95 o                         
 -10   4   8        760.03        855.07        68.86 o                         
  -9   4   8       1582.75       1635.66        58.60 o                         
  -8   4   8        223.28        261.93        21.26 o                         
  -7   4   8        323.42        335.63        22.81 o                         
  -6   4   8        208.28        203.78        11.86 o                         
  -5   4   8      12076.18      12174.35       141.36 o                         
  -4   4   8        111.57         92.09         8.97 o                         
  -3   4   8         27.55         28.60         4.08 o                         
  -2   4   8        404.34        436.73        15.44 o                         
  -1   4   8       4682.80       4611.02        63.06 o                         
   0   4   8       3497.69       3393.69        54.09 o                         
   1   4   8       5490.08       5356.39       108.93 o                         
   2   4   8        648.84        678.58        22.80 o                         
   3   4   8       1706.76       1688.51        38.00 o                         
   4   4   8       5176.25       5354.10        85.70 o                         
   5   4   8       5151.07       5128.21        82.98 o                         
   6   4   8       2607.22       2600.93        59.17 o                         
   7   4   8       1948.45       2043.97        53.22 o                         
   8   4   8         75.42         71.67        10.47 o                         
   9   4   8        534.31        562.76        39.73 o                         
  10   4   8       2353.97       2310.92        89.86 o                         
  -9   5   8         89.64         60.24        22.47 o                         
  -8   5   8       2238.32       2247.87        68.76 o                         
  -7   5   8          0.81          7.66         7.44 o                         
  -6   5   8         30.60          6.68        12.19 o                         
  -5   5   8        875.29        899.12        34.15 o                         
  -4   5   8       3979.59       3997.59        62.25 o                         
  -3   5   8       7233.82       7061.18        92.53 o                         
  -2   5   8         63.70         43.36         5.98 o                         
  -1   5   8        109.99        124.22         9.85 o                         
   0   5   8        677.15        723.03        22.87 o                         
   1   5   8      22294.67      22062.72       249.49 o                         
   2   5   8        306.18        307.24        16.65 o                         
   3   5   8         83.51         82.54         9.52 o                         
   4   5   8       2902.85       2873.89        59.15 o                         
   5   5   8       3610.41       3516.15        90.19 o                         
   6   5   8       1199.48       1194.84        35.78 o                         
   7   5   8        928.61        890.88        34.41 o                         
   8   5   8        341.53        400.37        24.11 o                         
   9   5   8        368.22        317.85        35.01 o                         
  10   5   8       1343.81       1354.65        90.57 o                         
  -9   6   8        477.00        471.49        58.29 o                         
  -8   6   8       2742.58       2650.10        79.89 o                         
  -7   6   8        254.46        210.58        36.33 o                         
  -6   6   8          0.48         -8.73         8.73 o                         
  -5   6   8        159.08        157.30        16.84 o                         
  -4   6   8        684.12        690.87        20.87 o                         
  -3   6   8         85.08         88.07         9.60 o                         
  -2   6   8       3001.80       3036.27        55.77 o                         
  -1   6   8        334.35        373.84        17.64 o                         
   0   6   8       1957.64       1960.11        43.79 o                         
   1   6   8       1681.35       1703.31        42.61 o                         
   2   6   8       5084.09       5048.81        83.57 o                         
   3   6   8       4888.82       4873.52        82.40 o                         
   4   6   8        765.12        754.86        26.38 o                         
   5   6   8         21.51         28.55         8.66 o                         
   6   6   8        139.20        130.82        13.67 o                         
   7   6   8       5818.95       5600.24       107.87 o                         
   8   6   8          2.53          3.93         9.61 o                         
   9   6   8        142.33        108.01        28.17 o                         
  10   6   8       1001.75        956.19       115.24 o                         
  -8   7   8         40.38         30.11        25.84 o                         
  -7   7   8       2933.34       2852.48        78.71 o                         
  -6   7   8       2473.77       2466.01        80.03 o                         
  -5   7   8        397.60        409.86        30.21 o                         
  -4   7   8          4.99         -3.81         6.18 o                         
  -3   7   8        385.55        365.85        19.85 o                         
  -2   7   8      11661.85      11961.62       150.66 o                         
  -1   7   8       1351.75       1307.73        35.78 o                         
   0   7   8        493.84        530.95        23.72 o                         
   1   7   8        645.73        664.42        26.99 o                         
   2   7   8       2340.43       2349.27        58.29 o                         
   3   7   8        246.12        243.73        23.21 o                         
   4   7   8       2934.68       2891.92        64.95 o                         
   5   7   8        681.62        708.75        30.56 o                         
   6   7   8        500.62        535.29        29.19 o                         
   7   7   8       1853.49       1878.84        49.60 o                         
   8   7   8       1125.50       1181.57        49.94 o                         
   9   7   8       1014.56        761.20       176.94 o                         
  -7   8   8        212.42        191.10        37.11 o                         
  -6   8   8         82.73         94.08        18.76 o                         
  -5   8   8       3529.80       3515.08        77.14 o                         
  -4   8   8          7.56          0.21         7.88 o                         
  -3   8   8        110.60        102.49        11.78 o                         
  -2   8   8        606.87        619.87        26.57 o                         
  -1   8   8       4443.96       4498.54        79.84 o                         
   0   8   8       2941.37       2975.15        67.35 o                         
   1   8   8        113.33         86.71        12.65 o                         
   2   8   8        186.17        186.98        16.79 o                         
   3   8   8         90.70         89.31        11.74 o                         
   4   8   8       6272.12       6411.33       107.88 o                         
   5   8   8        101.26         81.97        14.46 o                         
   6   8   8         12.82         18.01         8.55 o                         
   7   8   8       1225.96       1306.58        53.63 o                         
   8   8   8       1272.91       1184.68        85.06 o                         
  -6   9   8        130.97        174.76        42.29 o                         
  -5   9   8       1932.08       1902.83        57.23 o                         
  -4   9   8        543.01        541.81        31.48 o                         
  -3   9   8        974.24       1059.19        52.09 o                         
  -2   9   8        273.86        207.57        24.36 o                         
  -1   9   8       1143.06       1111.16        43.45 o                         
   0   9   8         12.01          7.19         8.99 o                         
   1   9   8       4532.93       4693.04        86.05 o                         
   2   9   8        191.33        165.21        15.16 o                         
   3   9   8        400.19        363.72        27.02 o                         
   4   9   8       1382.25       1341.67        46.89 o                         
   5   9   8       2936.72       2877.58        83.42 o                         
   6   9   8       1211.67       1256.18        49.73 o                         
   7   9   8        342.25        305.49        26.80 o                         
  -5  10   8        279.03        301.89        40.31 o                         
  -4  10   8       1358.81       1342.74        72.10 o                         
  -3  10   8        560.79        638.80        40.24 o                         
  -2  10   8          3.42         18.12        17.28 o                         
  -1  10   8         53.49         29.00        11.28 o                         
   0  10   8         74.45         75.03        12.25 o                         
   1  10   8       2542.48       2608.84        62.17 o                         
   2  10   8        535.46        456.92        26.23 o                         
   3  10   8        129.46        111.41        14.82 o                         
   4  10   8        941.49        938.68        43.07 o                         
   5  10   8        580.12        503.53        40.03 o                         
   6  10   8         67.89         11.12        44.11 o                         
  -3  11   8         15.82         -3.71        43.55 o                         
  -2  11   8       3020.90       3000.42       136.66 o                         
  -1  11   8          2.06        -10.44        16.78 o                         
   0  11   8         48.45         18.25        14.04 o                         
   1  11   8        675.65        632.60        43.93 o                         
   2  11   8       1817.43       1702.23        73.98 o                         
   3  11   8        456.88        374.39        67.47 o                         
   4  11   8         12.04        -15.32        15.32 o                         
   5  11   8        524.47        461.33        60.13 o                         
  -4 -10   9        784.38        776.92        93.40 o                         
  -3 -10   9        456.15        499.02        68.91 o                         
  -2 -10   9          0.43        -31.12        43.88 o                         
  -1 -10   9        646.79        727.02        90.57 o                         
   0 -10   9       2700.40       2668.03       135.52 o                         
   1 -10   9         34.94         -9.24        26.57 o                         
   2 -10   9          3.30        -31.52        31.52 o                         
  -6  -9   9        105.03         76.79        34.53 o                         
  -5  -9   9        115.50         77.66        21.74 o                         
  -4  -9   9       3119.03       3073.28       102.59 o                         
  -3  -9   9       1007.59       1074.52        62.83 o                         
  -2  -9   9        118.56         67.49        21.88 o                         
  -1  -9   9          5.26        -11.46        11.46 o                         
   0  -9   9       2401.33       2342.93        83.48 o                         
   1  -9   9         22.89         20.97        15.72 o                         
   2  -9   9        789.21        709.63        54.06 o                         
   3  -9   9         22.71         -2.29        21.21 o                         
   4  -9   9        124.67         76.97        22.06 o                         
  -7  -8   9        889.40        994.36        67.35 o                         
  -6  -8   9        829.10        958.52        53.35 o                         
  -5  -8   9         32.97         21.97        10.01 o                         
  -4  -8   9        366.22        342.99        26.23 o                         
  -3  -8   9       3433.58       3552.43        97.01 o                         
  -2  -8   9        343.25        385.01        48.77 o                         
  -1  -8   9          1.58         -6.22         8.33 o                         
   0  -8   9          7.49         10.58         8.78 o                         
   1  -8   9        501.54        519.36        30.95 o                         
   2  -8   9       4757.37       4783.61       101.41 o                         
   3  -8   9        774.33        807.07        46.21 o                         
   4  -8   9         30.89         10.23        12.60 o                         
   5  -8   9        350.93        321.77        51.97 o                         
   6  -8   9       1807.64       1534.41       117.46 o                         
  -8  -7   9        678.62        652.86        54.44 o                         
  -7  -7   9       2559.91       2556.57        80.05 o                         
  -6  -7   9       1708.09       1806.39        63.23 o                         
  -5  -7   9         14.90         11.05        11.04 o                         
  -4  -7   9        160.87        142.72        14.33 o                         
  -3  -7   9       2350.69       2366.21        66.23 o                         
  -2  -7   9        235.30        237.51        21.39 o                         
  -1  -7   9       3322.96       3376.94        79.32 o                         
   0  -7   9         90.50         65.66        11.95 o                         
   1  -7   9        156.33        131.77        15.04 o                         
   2  -7   9       1290.17       1300.90        43.87 o                         
   3  -7   9       5280.72       5525.02       111.88 o                         
   4  -7   9        309.58        292.44        20.82 o                         
   5  -7   9        815.52        785.11        35.31 o                         
   6  -7   9        391.23        402.53        35.58 o                         
   7  -7   9         94.61         25.14        31.14 o                         
  -9  -6   9        241.44        235.18        44.68 o                         
  -8  -6   9         24.51          7.18        11.77 o                         
  -7  -6   9         77.13         58.86        20.00 o                         
  -6  -6   9       4197.95       4176.51        97.47 o                         
  -5  -6   9        121.24        118.77        14.06 o                         
  -4  -6   9         64.93         61.69         9.69 o                         
  -3  -6   9         80.77         48.22        12.75 o                         
  -2  -6   9        255.11        252.07        23.86 o                         
  -1  -6   9       5595.49       5795.25       100.25 o                         
   0  -6   9       3385.92       3381.26        77.15 o                         
   1  -6   9        475.83        426.85        29.98 o                         
   2  -6   9         98.30         86.20        13.74 o                         
   3  -6   9       4103.95       3925.37       110.54 o                         
   4  -6   9        619.51        661.95        31.46 o                         
   5  -6   9        887.51        925.59        40.81 o                         
   6  -6   9         31.14         23.24        10.87 o                         
   7  -6   9        220.14        126.26        26.21 o                         
   8  -6   9        277.33        185.00        32.36 o                         
  -9  -5   9       1400.13       1394.17        55.58 o                         
  -8  -5   9         24.26         12.60        12.00 o                         
  -7  -5   9        119.29        139.35        19.00 o                         
  -6  -5   9        961.39        869.93        42.45 o                         
  -5  -5   9        710.81        695.75        33.88 o                         
  -4  -5   9       4002.59       3958.90        69.78 o                         
  -3  -5   9       1596.97       1653.70        43.74 o                         
  -2  -5   9         94.58         84.56        10.55 o                         
  -1  -5   9        915.59        838.59        28.34 o                         
   0  -5   9      15281.25      15236.60       234.55 o                         
   1  -5   9        970.45        948.41        35.24 o                         
   2  -5   9        357.77        289.75        20.52 o                         
   3  -5   9         34.32         25.37         8.92 o                         
   4  -5   9       1417.74       1267.81        52.20 o                         
   5  -5   9       5805.40       5882.43       114.26 o                         
   6  -5   9       1043.66       1013.31        39.34 o                         
   7  -5   9          0.89         -3.14        13.31 o                         
   8  -5   9        224.50        192.41        29.83 o                         
 -10  -4   9        113.25         72.12        20.35 o                         
  -9  -4   9       4361.62       4298.03        90.23 o                         
  -8  -4   9        241.73        238.68        24.39 o                         
  -7  -4   9        457.44        484.45        28.75 o                         
  -6  -4   9        726.92        725.34        33.02 o                         
  -5  -4   9       1170.11       1137.21        40.97 o                         
  -4  -4   9       5902.35       5826.26        81.47 o                         
  -3  -4   9       5750.70       5702.68        81.57 o                         
  -2  -4   9        175.77        183.17        10.56 o                         
  -1  -4   9        244.01        271.35        14.87 o                         
   0  -4   9       3582.96       3502.51        64.13 o                         
   1  -4   9       1947.97       1946.54        57.25 o                         
   2  -4   9       7815.46       7594.52       129.91 o                         
   3  -4   9        172.29        159.06        14.77 o                         
   4  -4   9        165.40        212.14        16.59 o                         
   5  -4   9        752.45        791.78        35.68 o                         
   6  -4   9       8188.13       8533.73       126.90 o                         
   7  -4   9        298.21        283.79        19.71 o                         
   8  -4   9        462.25        469.32        26.86 o                         
   9  -4   9        525.10        510.20        49.69 o                         
 -10  -3   9         71.12         39.35        11.96 o                         
  -9  -3   9         38.55         25.01         9.90 o                         
  -8  -3   9       1158.99       1169.87        39.46 o                         
  -7  -3   9       4249.45       4358.88        88.07 o                         
  -6  -3   9        726.19        716.42        37.15 o                         
  -5  -3   9        292.83        263.13        18.27 o                         
  -4  -3   9        103.26         85.59        10.65 o                         
  -3  -3   9      17950.37      17774.28       224.75 o                         
  -2  -3   9        123.16        135.32         9.45 o                         
  -1  -3   9         21.90         24.82         4.90 o                         
   0  -3   9         62.66         46.37         7.47 o                         
   1  -3   9       1716.25       1634.10        38.40 o                         
   2  -3   9       7920.01       8237.59       123.99 o                         
   3  -3   9       4562.36       4495.39        75.53 o                         
   4  -3   9         52.57         51.06         7.91 o                         
   5  -3   9       1724.21       1752.80        47.90 o                         
   6  -3   9       5826.33       5775.27        99.33 o                         
   7  -3   9        720.61        692.48        29.73 o                         
   8  -3   9       1481.47       1435.13        49.11 o                         
   9  -3   9        480.02        482.50        37.01 o                         
 -10  -2   9        305.85        285.61        23.19 o                         
  -9  -2   9        645.08        639.26        26.87 o                         
  -8  -2   9        521.37        566.05        25.21 o                         
  -7  -2   9        951.78       1027.68        33.35 o                         
  -6  -2   9       6702.05       6696.48       128.53 o                         
  -5  -2   9        208.57        225.93        13.55 o                         
  -4  -2   9        228.47        203.41        12.79 o                         
  -3  -2   9       2334.57       2259.97        35.24 o                         
  -2  -2   9       5603.98       5625.26        83.04 o                         
  -1  -2   9      13706.85      13231.61       144.48 o                         
   0  -2   9          4.27         -2.32         2.32 o                         
   1  -2   9       2075.35       2270.27        44.17 o                         
   2  -2   9        307.21        253.57        13.42 o                         
   3  -2   9      18246.94      18175.66       197.97 o                         
   4  -2   9         17.75          9.65         4.20 o                         
   5  -2   9       1256.47       1326.42        38.90 o                         
   6  -2   9        590.62        624.30        29.45 o                         
   7  -2   9        260.65        256.60        21.33 o                         
   8  -2   9       2016.75       2028.85        46.45 o                         
   9  -2   9        447.02        425.73        33.17 o                         
  10  -2   9        267.48        254.76        45.93 o                         
 -10  -1   9       1420.64       1377.31        54.42 o                         
  -9  -1   9        328.48        304.90        15.68 o                         
  -8  -1   9        248.09        240.99        15.86 o                         
  -7  -1   9        193.17        163.35        12.97 o                         
  -6  -1   9       7575.09       7435.36       110.74 o                         
  -5  -1   9        182.19        188.48        12.66 o                         
  -4  -1   9        750.14        773.60        25.20 o                         
  -3  -1   9        183.67        164.07        10.22 o                         
  -2  -1   9       1205.39       1166.93        23.44 o                         
  -1  -1   9       5415.06       5121.51        66.75 o                         
   0  -1   9      22050.97      21540.49       288.53 o                         
   1  -1   9        138.69        155.77         9.60 o                         
   2  -1   9       2585.34       2574.80        44.31 o                         
   3  -1   9       5633.12       5671.29        72.65 o                         
   4  -1   9       3325.87       3262.75        55.09 o                         
   5  -1   9       6161.06       6301.28        83.64 o                         
   6  -1   9        295.19        304.20        15.65 o                         
   7  -1   9         10.45         12.20         6.66 o                         
   8  -1   9        286.68        301.27        19.81 o                         
   9  -1   9       4795.25       4734.08       130.93 o                         
  10  -1   9         55.26         11.73        48.42 o                         
 -10   0   9         28.13         -3.57        12.18 o                         
  -9   0   9       5667.20       5609.48       114.24 o                         
  -8   0   9         11.09          2.28         8.13 o                         
  -7   0   9         47.89         36.19         9.52 o                         
  -6   0   9        264.81        260.38        12.32 o                         
  -5   0   9       3658.06       3519.63        56.76 o                         
  -4   0   9      12372.06      12382.17       146.60 o                         
  -3   0   9        277.28        282.71        16.89 o                         
  -2   0   9        372.16        338.28        11.80 o                         
  -1   0   9        681.39        716.59        18.97 o                         
   0   0   9      31821.94      31343.44       353.68 o                         
   1   0   9         23.08         22.11         4.15 o                         
   2   0   9        268.99        320.05        11.81 o                         
   3   0   9        429.68        410.34        15.00 o                         
   4   0   9       2175.30       2161.98        38.07 o                         
   5   0   9       2328.47       2377.41        37.90 o                         
   6   0   9       4652.01       4678.32       115.50 o                         
   7   0   9        426.03        495.17        32.75 o                         
   8   0   9       1561.08       1598.98        47.33 o                         
   9   0   9       1828.32       1783.28        89.08 o                         
  10   0   9        734.62        671.58        55.35 o                         
 -10   1   9         80.77         72.54        23.92 o                         
  -9   1   9       1930.86       1932.16        91.91 o                         
  -8   1   9         49.33         38.42         9.68 o                         
  -7   1   9        932.38        913.65        24.45 o                         
  -6   1   9        615.00        616.02        19.67 o                         
  -5   1   9        251.08        247.51        13.72 o                         
  -4   1   9        286.98        229.15        12.31 o                         
  -3   1   9      17912.37      17407.85       204.96 o                         
  -2   1   9         24.39         24.82         4.46 o                         
  -1   1   9       1308.69       1217.31        28.96 o                         
   0   1   9        961.02        824.93        20.55 o                         
   1   1   9       8246.44       7919.70        91.13 o                         
   2   1   9       6844.66       6563.64        79.24 o                         
   3   1   9          5.51          8.56         2.82 o                         
   4   1   9        337.72        345.98        14.18 o                         
   5   1   9        987.79        966.00        24.73 o                         
   6   1   9      10151.48      10450.88       137.99 o                         
   7   1   9         78.19         65.10         8.56 o                         
   8   1   9         92.95         94.90        11.34 o                         
   9   1   9       1960.56       1944.01        71.04 o                         
  10   1   9        308.85        226.96        33.01 o                         
 -10   2   9        171.66        147.97        14.35 o                         
  -9   2   9         78.55         54.02        10.87 o                         
  -8   2   9       2762.68       2668.37        55.13 o                         
  -7   2   9       3569.05       3585.03        65.30 o                         
  -6   2   9        880.77        841.53        26.56 o                         
  -5   2   9        154.98        133.59        11.38 o                         
  -4   2   9        102.60         80.93         8.45 o                         
  -3   2   9      19192.02      19142.65       343.81 o                         
  -2   2   9        424.53        412.59        15.99 o                         
  -1   2   9       2827.48       3079.82        48.49 o                         
   0   2   9        824.86        834.21        20.33 o                         
   1   2   9       6271.71       6729.58        85.04 o                         
   2   2   9       4598.55       4887.65        98.94 o                         
   3   2   9      19391.57      18986.63       203.70 o                         
   4   2   9        804.58        794.15        25.02 o                         
   5   2   9       1523.89       1562.08        34.40 o                         
   6   2   9       4229.49       4071.38        81.78 o                         
   7   2   9       2450.36       2599.67        61.74 o                         
   8   2   9       2245.72       2322.57        56.90 o                         
   9   2   9        222.84        150.52        21.51 o                         
  10   2   9         13.14        -19.88        19.88 o                         
 -10   3   9        279.96        327.65        35.26 o                         
  -9   3   9        230.81        188.04        15.94 o                         
  -8   3   9        112.88         92.71        11.59 o                         
  -7   3   9          2.93         -6.62         7.44 o                         
  -6   3   9       9688.67       9721.81       135.55 o                         
  -5   3   9        177.39        179.86        16.55 o                         
  -4   3   9        937.88        962.36        29.06 o                         
  -3   3   9        129.18         88.38         7.57 o                         
  -2   3   9       7471.23       7224.79        84.56 o                         
  -1   3   9       9214.91       8959.57       101.02 o                         
   0   3   9        210.32        198.16        11.21 o                         
   1   3   9        259.07        233.19        11.69 o                         
   2   3   9       1213.97       1267.13        33.82 o                         
   3   3   9      20384.20      19512.96       255.96 o                         
   4   3   9        528.48        501.10        19.69 o                         
   5   3   9        341.31        354.68        16.75 o                         
   6   3   9       2057.30       2146.63        66.54 o                         
   7   3   9        885.70        834.35        33.13 o                         
   8   3   9        446.50        463.21        24.26 o                         
   9   3   9       1401.68       1486.86        58.63 o                         
  10   3   9        541.99        481.93        62.33 o                         
  -9   4   9        806.43        813.92        42.34 o                         
  -8   4   9         46.27         35.53        13.63 o                         
  -7   4   9        227.05        218.34        22.85 o                         
  -6   4   9       4586.59       4670.20        74.28 o                         
  -5   4   9       1863.91       1890.25        42.10 o                         
  -4   4   9       3179.33       3260.08        58.79 o                         
  -3   4   9         15.60         16.00         4.06 o                         
  -2   4   9        854.27        901.59        23.02 o                         
  -1   4   9        943.64        895.42        25.16 o                         
   0   4   9      17966.48      17518.87       182.45 o                         
   1   4   9        581.12        584.57        21.41 o                         
   2   4   9       2555.58       2437.62        48.45 o                         
   3   4   9       1611.18       1553.72        37.27 o                         
   4   4   9       4672.23       4663.24        92.82 o                         
   5   4   9       3654.42       3778.53        59.62 o                         
   6   4   9        129.06        139.95        14.80 o                         
   7   4   9         69.29         53.93         9.94 o                         
   8   4   9        364.57        356.89        23.28 o                         
   9   4   9       3910.27       3939.99        83.61 o                         
  10   4   9         14.00          8.40        21.34 o                         
  -9   5   9       3160.64       3051.19        90.74 o                         
  -8   5   9         73.22         27.97        19.19 o                         
  -7   5   9         83.83         50.02        14.80 o                         
  -6   5   9         89.09         87.44        13.38 o                         
  -5   5   9       2661.07       2637.00        65.82 o                         
  -4   5   9       2499.24       2484.73        52.48 o                         
  -3   5   9        494.63        475.94        17.86 o                         
  -2   5   9       1237.70       1310.35        30.83 o                         
  -1   5   9        122.74        118.94        10.68 o                         
   0   5   9       7665.65       7826.32       128.72 o                         
   1   5   9       1456.74       1447.74        37.04 o                         
   2   5   9        733.94        699.83        25.31 o                         
   3   5   9       5084.97       5219.17        87.20 o                         
   4   5   9        184.68        212.90        20.26 o                         
   5   5   9        168.64        173.23        19.81 o                         
   6   5   9       6349.05       6391.53        91.09 o                         
   7   5   9        983.40        977.07        39.78 o                         
   8   5   9        649.73        678.41        31.64 o                         
   9   5   9       1592.35       1602.01        55.25 o                         
  10   5   9        965.36        951.53       100.75 o                         
  -8   6   9       1045.26        974.86        50.40 o                         
  -7   6   9       1746.59       1733.15        79.20 o                         
  -6   6   9         10.26         -9.94         9.94 o                         
  -5   6   9        468.49        492.22        27.18 o                         
  -4   6   9        138.99        132.92        17.23 o                         
  -3   6   9      17360.74      17946.77       237.47 o                         
  -2   6   9        151.08        181.29        13.53 o                         
  -1   6   9         47.21         33.40         6.59 o                         
   0   6   9        369.86        419.94        19.48 o                         
   1   6   9      10373.55      10321.05       148.81 o                         
   2   6   9       1182.63       1211.96        36.81 o                         
   3   6   9       2875.01       2859.24        63.12 o                         
   4   6   9        322.20        329.70        20.00 o                         
   5   6   9        660.71        697.69        26.81 o                         
   6   6   9       4810.12       4921.64        91.81 o                         
   7   6   9        754.98        733.33        33.80 o                         
   8   6   9         86.48         70.08        18.27 o                         
   9   6   9       1331.24       1326.89        59.80 o                         
  -8   7   9        905.30        954.40        60.07 o                         
  -7   7   9        457.02        427.46        35.24 o                         
  -6   7   9        909.87        942.63        42.54 o                         
  -5   7   9          1.32         -2.51         9.59 o                         
  -4   7   9        125.62        105.66        12.91 o                         
  -3   7   9       3443.39       3351.13        64.06 o                         
  -2   7   9       1916.13       1991.38        47.30 o                         
  -1   7   9       1783.64       1730.40        44.03 o                         
   0   7   9       1379.59       1322.39        38.58 o                         
   1   7   9        577.02        555.61        25.76 o                         
   2   7   9        300.44        319.28        19.75 o                         
   3   7   9       7898.14       7824.52       134.14 o                         
   4   7   9        260.73        250.05        19.74 o                         
   5   7   9        443.91        422.29        24.50 o                         
   6   7   9       1522.56       1499.52        43.40 o                         
   7   7   9       1553.89       1546.11        42.02 o                         
   8   7   9        993.79        945.92        44.92 o                         
   9   7   9         56.12         24.96        32.69 o                         
  -7   8   9        192.74        163.86        30.76 o                         
  -6   8   9       3006.09       3070.69        94.11 o                         
  -5   8   9         26.19         16.77        11.74 o                         
  -4   8   9          4.06          4.62         8.56 o                         
  -3   8   9        188.48        179.44        15.62 o                         
  -2   8   9       2660.78       2616.34        57.06 o                         
  -1   8   9       1805.37       1788.86        50.40 o                         
   0   8   9       1575.22       1618.07        49.09 o                         
   1   8   9        216.86        201.96        18.84 o                         
   2   8   9        384.41        377.55        22.21 o                         
   3   8   9       4229.34       4321.96        83.44 o                         
   4   8   9       1380.70       1404.26        42.05 o                         
   5   8   9        981.22        977.40        39.15 o                         
   6   8   9       1998.10       1995.65        52.25 o                         
   7   8   9        361.39        351.55        27.06 o                         
   8   8   9          5.13          1.12        15.46 o                         
  -6   9   9        867.57        759.52        81.05 o                         
  -5   9   9        628.04        548.02        41.28 o                         
  -4   9   9        446.85        456.50        32.93 o                         
  -3   9   9        101.01         42.69        26.04 o                         
  -2   9   9         34.96         34.56         9.60 o                         
  -1   9   9          3.56         19.02         9.12 o                         
   0   9   9       5023.20       5141.16       100.23 o                         
   1   9   9        212.24        210.57        18.71 o                         
   2   9   9         51.04         30.02         9.53 o                         
   3   9   9       1018.64       1022.61        38.53 o                         
   4   9   9       1838.71       1821.58        54.72 o                         
   5   9   9        239.55        228.94        25.62 o                         
   6   9   9        254.62        240.17        24.12 o                         
   7   9   9        468.72        447.57        32.45 o                         
  -4  10   9        120.19         57.15        24.38 o                         
  -3  10   9       1579.62       1682.74        82.91 o                         
  -2  10   9          4.01         -1.35         9.85 o                         
  -1  10   9         16.66         -3.84         9.56 o                         
   0  10   9        908.25        889.34        36.88 o                         
   1  10   9       2325.32       2268.29        63.18 o                         
   2  10   9        403.86        386.72        39.28 o                         
   3  10   9        628.90        553.99        35.42 o                         
   4  10   9        282.21        192.89        23.21 o                         
   5  10   9          0.71        -16.65        16.65 o                         
   6  10   9       1891.20       1821.75        79.10 o                         
  -3  11   9       1717.01       1635.48        98.81 o                         
  -2  11   9          4.71        -10.17        22.45 o                         
  -1  11   9         13.59         21.13        21.95 o                         
   0  11   9        558.83        567.53        41.44 o                         
   1  11   9       1191.22       1216.38        64.10 o                         
   2  11   9        369.52        314.78        53.64 o                         
   3  11   9        570.16        578.71        52.52 o                         
   4  11   9        264.00        309.32        41.86 o                         
  -3 -10  10         49.58        -36.49        40.06 o                         
  -2 -10  10         82.14         71.87        41.27 o                         
  -1 -10  10       2033.70       1966.90       135.38 o                         
   0 -10  10        171.06        112.67        37.57 o                         
   1 -10  10         86.95         83.56        38.17 o                         
  -5  -9  10        832.32        830.97        55.81 o                         
  -4  -9  10        995.07        942.59        51.10 o                         
  -3  -9  10         75.95         54.31        25.64 o                         
  -2  -9  10          0.57         -2.78        16.43 o                         
  -1  -9  10        358.90        291.86        38.21 o                         
   0  -9  10         61.02         20.29        20.65 o                         
   1  -9  10       2698.03       2824.02       106.77 o                         
   2  -9  10        112.60         37.27        25.97 o                         
   3  -9  10        146.24        142.41        36.68 o                         
   4  -9  10        317.24        249.65        79.69 o                         
  -7  -8  10        329.66        348.70        45.64 o                         
  -6  -8  10         99.57         63.38        34.55 o                         
  -5  -8  10        189.22        178.19        18.93 o                         
  -4  -8  10       5412.32       5532.67       104.22 o                         
  -3  -8  10          7.21          0.32        11.82 o                         
  -2  -8  10        777.34        801.09        40.47 o                         
  -1  -8  10        388.98        407.62        25.13 o                         
   0  -8  10        190.97        160.83        19.01 o                         
   1  -8  10       3221.73       3411.58        83.12 o                         
   2  -8  10       1490.25       1470.75        54.99 o                         
   3  -8  10         13.03         -9.48        15.26 o                         
   4  -8  10        477.12        466.54        37.02 o                         
   5  -8  10        489.59        466.44        52.77 o                         
  -8  -7  10        327.93        280.94        32.86 o                         
  -7  -7  10       1513.45       1329.85        67.49 o                         
  -6  -7  10         90.80         78.71        15.69 o                         
  -5  -7  10          0.32         -7.27         7.27 o                         
  -4  -7  10          2.35         -7.07         7.07 o                         
  -3  -7  10        115.97         62.22        20.70 o                         
  -2  -7  10       5667.91       5848.08       120.89 o                         
  -1  -7  10        281.81        280.65        23.34 o                         
   0  -7  10        924.44        853.61        40.96 o                         
   1  -7  10        319.09        292.77        21.26 o                         
   2  -7  10       6081.67       6125.29       109.95 o                         
   3  -7  10         51.65         43.63        11.04 o                         
   4  -7  10          2.85          2.99         8.36 o                         
   5  -7  10         12.53          7.50        15.23 o                         
   6  -7  10         71.23         23.54        14.69 o                         
   7  -7  10        993.04       1048.93        78.98 o                         
  -8  -6  10        351.85        307.80        34.20 o                         
  -7  -6  10       2947.30       2942.71        77.10 o                         
  -6  -6  10          2.04          3.00        13.62 o                         
  -5  -6  10       1658.36       1599.08        36.94 o                         
  -4  -6  10        285.18        279.86        18.59 o                         
  -3  -6  10        835.93        787.55        34.70 o                         
  -2  -6  10       2470.06       2530.89        63.00 o                         
  -1  -6  10       5715.34       5929.64        97.21 o                         
   0  -6  10        108.69         76.99        10.63 o                         
   1  -6  10        124.39         71.63        13.72 o                         
   2  -6  10        598.01        583.59        33.84 o                         
   3  -6  10       1451.79       1320.25        56.05 o                         
   4  -6  10       7007.60       7199.70       129.18 o                         
   5  -6  10         12.83         27.25        16.45 o                         
   6  -6  10        154.09        160.12        19.66 o                         
   7  -6  10        132.46        109.49        21.87 o                         
  -9  -5  10        355.15        289.43        37.03 o                         
  -8  -5  10        155.22        127.43        20.59 o                         
  -7  -5  10        164.59        160.95        26.74 o                         
  -6  -5  10       1132.02       1132.71        48.90 o                         
  -5  -5  10       6817.12       6857.65       127.53 o                         
  -4  -5  10        898.78        888.91        27.56 o                         
  -3  -5  10       1019.76       1019.75        30.82 o                         
  -2  -5  10         93.62         70.88        10.35 o                         
  -1  -5  10       9798.95       9768.74       147.81 o                         
   0  -5  10        301.18        270.16        19.23 o                         
   1  -5  10        376.38        341.14        23.31 o                         
   2  -5  10         63.73         19.77         7.75 o                         
   3  -5  10         17.12          5.82         6.69 o                         
   4  -5  10       2211.55       2275.59        70.21 o                         
   5  -5  10       2686.96       2682.54        71.46 o                         
   6  -5  10        273.46        282.44        23.99 o                         
   7  -5  10       1809.41       1916.99        64.76 o                         
   8  -5  10        399.39        328.36        42.54 o                         
  -9  -4  10        272.17        227.95        22.35 o                         
  -8  -4  10        806.27        881.64        41.47 o                         
  -7  -4  10        153.98        192.16        22.57 o                         
  -6  -4  10         35.71         45.99         9.99 o                         
  -5  -4  10        521.89        539.43        28.11 o                         
  -4  -4  10       7037.23       7065.84       103.68 o                         
  -3  -4  10         91.77         64.43         7.90 o                         
  -2  -4  10          5.27          5.40         3.24 o                         
  -1  -4  10        237.54        197.38        13.97 o                         
   0  -4  10       1960.60       1975.03        46.76 o                         
   1  -4  10      13865.83      14057.80       179.21 o                         
   2  -4  10        779.40        730.57        28.04 o                         
   3  -4  10        964.76       1009.54        40.12 o                         
   4  -4  10       1400.45       1432.95        41.42 o                         
   5  -4  10       9629.95       9612.76       148.17 o                         
   6  -4  10          1.89         -2.89         7.55 o                         
   7  -4  10         33.29         24.32         8.65 o                         
   8  -4  10        765.08        801.69        55.52 o                         
   9  -4  10         86.92        -13.61        13.61 o                         
 -10  -3  10        177.53        191.26        20.70 o                         
  -9  -3  10       1344.08       1393.33        45.69 o                         
  -8  -3  10       3277.09       3308.80        72.10 o                         
  -7  -3  10       1271.79       1333.20        44.34 o                         
  -6  -3  10        710.92        677.48        30.13 o                         
  -5  -3  10          3.44          0.88         4.40 o                         
  -4  -3  10       8288.78       8524.00       127.17 o                         
  -3  -3  10         89.61        106.41         9.38 o                         
  -2  -3  10       3524.58       3447.70        53.31 o                         
  -1  -3  10        227.40        287.94        13.06 o                         
   0  -3  10        112.44         99.53         8.98 o                         
   1  -3  10       2180.89       2298.49        70.09 o                         
   2  -3  10      11022.01      11016.26       143.09 o                         
   3  -3  10        213.88        224.98        13.59 o                         
   4  -3  10        819.44        867.44        30.17 o                         
   5  -3  10        200.61        173.32        21.50 o                         
   6  -3  10       1358.96       1339.66        39.53 o                         
   7  -3  10       3769.26       3790.77        73.51 o                         
   8  -3  10        150.47        144.13        22.70 o                         
   9  -3  10        122.04         64.55        20.02 o                         
 -10  -2  10        255.01        296.58        32.34 o                         
  -9  -2  10          1.39         -5.44         7.50 o                         
  -8  -2  10         22.68         31.26         7.72 o                         
  -7  -2  10       6888.72       6824.73       109.43 o                         
  -6  -2  10         27.34         31.25         6.72 o                         
  -5  -2  10        417.98        406.08        18.42 o                         
  -4  -2  10        424.66        468.15        19.72 o                         
  -3  -2  10       4332.60       4413.02        59.37 o                         
  -2  -2  10      10287.77      10119.92       123.50 o                         
  -1  -2  10       5084.11       5159.04        69.06 o                         
   0  -2  10        521.48        440.57        17.07 o                         
   1  -2  10       1025.74        991.05        28.25 o                         
   2  -2  10      17597.72      17488.20       203.57 o                         
   3  -2  10        826.53        881.46        25.43 o                         
   4  -2  10        273.80        304.97        17.26 o                         
   5  -2  10        378.27        411.25        21.19 o                         
   6  -2  10        592.74        582.53        25.18 o                         
   7  -2  10        460.56        513.70        24.17 o                         
   8  -2  10       3501.06       3471.56        66.73 o                         
   9  -2  10        210.89        181.52        25.03 o                         
  10  -2  10        662.51        416.54       101.37 o                         
 -10  -1  10       1091.50       1121.62        52.46 o                         
  -9  -1  10         35.65         25.85         9.99 o                         
  -8  -1  10        762.19        728.80        24.76 o                         
  -7  -1  10       2544.75       2503.79        49.43 o                         
  -6  -1  10        854.59        831.27        25.54 o                         
  -5  -1  10       3626.96       3690.80        65.21 o                         
  -4  -1  10          2.73         -2.15         3.31 o                         
  -3  -1  10          3.00          2.25         2.41 o                         
  -2  -1  10       1802.22       1867.38        31.29 o                         
  -1  -1  10      12991.90      12761.36       150.19 o                         
   0  -1  10        542.60        530.04        17.60 o                         
   1  -1  10        975.84        947.69        24.82 o                         
   2  -1  10       1030.85       1033.30        26.83 o                         
   3  -1  10       6439.04       6355.46        80.70 o                         
   4  -1  10      15583.51      15715.63       167.83 o                         
   5  -1  10          3.64          8.47         4.81 o                         
   6  -1  10        340.87        339.86        19.37 o                         
   7  -1  10       1393.45       1411.66        48.89 o                         
   8  -1  10       5604.46       5512.88       108.11 o                         
   9  -1  10        203.19        205.42        21.36 o                         
  10  -1  10        181.32        102.64        31.54 o                         
 -10   0  10       2074.07       1862.60        67.39 o                         
  -9   0  10        320.47        304.63        28.00 o                         
  -8   0  10          1.95         10.34         9.69 o                         
  -7   0  10         43.69         35.72         6.26 o                         
  -6   0  10       3501.52       3507.83        59.98 o                         
  -5   0  10       6610.62       6712.98        99.07 o                         
  -4   0  10       3853.76       3845.31        60.28 o                         
  -3   0  10        540.18        515.94        17.04 o                         
  -2   0  10        104.99         90.52         8.20 o                         
  -1   0  10      12057.64      11580.82       155.09 o                         
   0   0  10       4899.33       5064.09        79.44 o                         
   1   0  10       3983.84       3801.22        57.17 o                         
   2   0  10        803.81        827.65        20.24 o                         
   3   0  10          2.11          1.44         2.93 o                         
   4   0  10        802.75        856.58        23.18 o                         
   5   0  10      14273.88      14181.12       146.35 o                         
   6   0  10        656.63        678.73        30.49 o                         
   7   0  10       1031.51       1116.21        40.37 o                         
   8   0  10        672.95        616.55        34.04 o                         
   9   0  10        943.31        900.41        41.80 o                         
  10   0  10       1464.22       1419.32        91.16 o                         
 -10   1  10        243.04        179.11        31.33 o                         
  -9   1  10       1246.91       1360.52        56.04 o                         
  -8   1  10       2149.72       2150.63        66.65 o                         
  -7   1  10        193.10        190.10        20.32 o                         
  -6   1  10        226.73        259.30        15.93 o                         
  -5   1  10         24.19         26.70         5.88 o                         
  -4   1  10      20519.31      20139.35       238.31 o                         
  -3   1  10         84.96        105.08        13.86 o                         
  -2   1  10         13.01         16.03         3.55 o                         
  -1   1  10        185.24        218.27        12.07 o                         
   0   1  10       8187.88       8363.18       100.35 o                         
   1   1  10      12225.37      12672.63       136.04 o                         
   2   1  10       2945.18       3017.69        48.10 o                         
   3   1  10         39.84         32.22         4.93 o                         
   4   1  10       1231.45       1248.28        37.21 o                         
   5   1  10       8845.86       8894.83       112.48 o                         
   6   1  10       1127.20       1171.87        32.87 o                         
   7   1  10        735.10        790.64        26.38 o                         
   8   1  10       1585.87       1636.38        48.12 o                         
   9   1  10        175.67        159.83        22.17 o                         
  10   1  10         66.17         50.07        26.03 o                         
 -10   2  10        504.48        475.91        39.80 o                         
  -9   2  10       1451.16       1483.44        39.47 o                         
  -8   2  10       1137.87       1146.48        34.06 o                         
  -7   2  10       2749.04       2785.20        57.56 o                         
  -6   2  10          1.17         -4.38         4.38 o                         
  -5   2  10        160.54        159.01        12.99 o                         
  -4   2  10        740.70        628.56        22.09 o                         
  -3   2  10       5329.98       5139.13        88.56 o                         
  -2   2  10       8078.33       7754.72       107.01 o                         
  -1   2  10        247.36        266.89        12.91 o                         
   0   2  10         83.51         86.88         6.91 o                         
   1   2  10       2254.07       2344.44        42.09 o                         
   2   2  10      20382.95      19785.86       210.71 o                         
   3   2  10       1073.74       1096.38        24.97 o                         
   4   2  10       1431.42       1426.43        39.08 o                         
   5   2  10       2629.27       2750.54        52.34 o                         
   6   2  10       4515.74       4311.09       105.89 o                         
   7   2  10       4080.85       3837.66        79.19 o                         
   8   2  10         24.94         41.49        13.02 o                         
   9   2  10        122.40        118.22        12.71 o                         
  10   2  10       1120.75       1218.84        83.61 o                         
 -10   3  10        131.94        123.30        26.05 o                         
  -9   3  10        136.20        136.28        15.80 o                         
  -8   3  10        364.97        361.68        21.18 o                         
  -7   3  10       6480.18       6610.44       104.90 o                         
  -6   3  10         16.15         13.08         5.47 o                         
  -5   3  10       1094.33       1145.18        35.46 o                         
  -4   3  10        797.80        804.70        26.43 o                         
  -3   3  10       4421.27       4412.82        76.00 o                         
  -2   3  10       5133.05       5164.64        71.95 o                         
  -1   3  10       5557.84       5667.18        78.09 o                         
   0   3  10         22.59         20.65         4.52 o                         
   1   3  10        553.58        504.21        19.29 o                         
   2   3  10       6362.26       6397.42        82.47 o                         
   3   3  10       4564.30       4561.79        74.89 o                         
   4   3  10       1949.81       1969.35        42.35 o                         
   5   3  10       2001.80       1971.46        42.61 o                         
   6   3  10         26.24         26.77         7.81 o                         
   7   3  10        521.70        506.96        26.67 o                         
   8   3  10       5569.17       5629.82        98.58 o                         
   9   3  10        451.33        371.85        46.87 o                         
  10   3  10        423.04        399.40        62.88 o                         
  -9   4  10         59.10         62.39        14.04 o                         
  -8   4  10         54.54         47.25        11.86 o                         
  -7   4  10        297.86        277.71        22.03 o                         
  -6   4  10       2739.02       2773.96        54.01 o                         
  -5   4  10       2986.65       3015.18        64.29 o                         
  -4   4  10         38.92         28.32         5.36 o                         
  -3   4  10        431.08        423.48        18.30 o                         
  -2   4  10          5.16          3.48         2.61 o                         
  -1   4  10      17852.51      17415.61       181.69 o                         
   0   4  10         85.00         83.51         8.36 o                         
   1   4  10        332.29        366.61        16.41 o                         
   2   4  10       1679.74       1708.38        40.42 o                         
   3   4  10       4000.75       3983.99        68.39 o                         
   4   4  10       2831.94       2806.18        58.33 o                         
   5   4  10       1816.29       1726.31        41.96 o                         
   6   4  10        313.07        366.58        25.26 o                         
   7   4  10        884.84        865.81        35.49 o                         
   8   4  10       2231.08       2240.19        58.65 o                         
   9   4  10        811.63        794.83        33.43 o                         
  10   4  10        743.32        806.91        87.11 o                         
  -9   5  10        111.14         85.16        24.49 o                         
  -8   5  10        130.57        101.35        15.63 o                         
  -7   5  10         56.42         46.35        11.81 o                         
  -6   5  10       1273.30       1303.48        41.52 o                         
  -5   5  10        759.46        797.11        28.10 o                         
  -4   5  10       6547.95       6631.98       105.16 o                         
  -3   5  10        290.61        257.34        14.14 o                         
  -2   5  10        218.01        230.18        13.78 o                         
  -1   5  10       2546.09       2589.95        46.94 o                         
   0   5  10       8815.70       8693.66       107.30 o                         
   1   5  10       4880.68       5130.56        82.59 o                         
   2   5  10        158.61        123.16        11.45 o                         
   3   5  10        390.38        418.24        21.51 o                         
   4   5  10        307.30        313.03        19.35 o                         
   5   5  10       7480.27       7517.89       117.20 o                         
   6   5  10          3.75          2.03         4.46 o                         
   7   5  10        559.05        577.71        30.68 o                         
   8   5  10       1007.22       1030.25        44.29 o                         
   9   5  10       1332.80       1259.70        50.16 o                         
  10   5  10        415.41        260.70        89.27 o                         
  -8   6  10       1492.11       1415.55        62.30 o                         
  -7   6  10         21.19          7.57        11.62 o                         
  -6   6  10        119.70         83.23        18.47 o                         
  -5   6  10         35.22         47.37        12.09 o                         
  -4   6  10       5632.00       5781.81        92.25 o                         
  -3   6  10         47.54         26.77         6.51 o                         
  -2   6  10        302.84        310.83        17.61 o                         
  -1   6  10       1623.08       1601.32        39.19 o                         
   0   6  10       2586.48       2602.57        51.73 o                         
   1   6  10       4483.12       4403.23        77.54 o                         
   2   6  10       2774.61       2841.64        59.82 o                         
   3   6  10        670.52        636.74        28.20 o                         
   4   6  10         74.16         68.05        12.77 o                         
   5   6  10       4732.06       4742.64        96.08 o                         
   6   6  10       2949.11       2972.06        67.33 o                         
   7   6  10       2118.12       2124.77        74.41 o                         
   8   6  10       1556.45       1565.50        54.16 o                         
   9   6  10         44.15         16.50        17.49 o                         
  -8   7  10          1.85         20.09        22.46 o                         
  -7   7  10       3239.78       3287.36        96.26 o                         
  -6   7  10          5.39         -3.62        15.53 o                         
  -5   7  10          4.59         -7.24         9.41 o                         
  -4   7  10        230.26        234.49        21.45 o                         
  -3   7  10       4967.96       5004.78        83.69 o                         
  -2   7  10       2353.09       2412.46        54.19 o                         
  -1   7  10         40.02         33.08         7.77 o                         
   0   7  10         18.80          1.80         5.18 o                         
   1   7  10        105.63         88.52        11.13 o                         
   2   7  10       7246.52       7118.98       125.87 o                         
   3   7  10         10.33         -6.22         6.22 o                         
   4   7  10        195.21        162.52        15.89 o                         
   5   7  10       2299.10       2371.75        58.56 o                         
   6   7  10       1405.47       1315.04        46.94 o                         
   7   7  10        465.01        472.30        28.37 o                         
   8   7  10        797.24        754.52        48.07 o                         
   9   7  10        648.33        781.69        98.24 o                         
  -7   8  10       1387.07       1449.67       139.32 o                         
  -6   8  10         73.55         66.78        24.55 o                         
  -5   8  10        278.61        322.52        30.78 o                         
  -4   8  10         47.38         24.63         9.60 o                         
  -3   8  10        388.72        409.48        23.22 o                         
  -2   8  10        157.94        153.10        15.42 o                         
  -1   8  10       3851.17       3875.90        79.80 o                         
   0   8  10         68.99         56.13         9.55 o                         
   1   8  10        676.55        648.94        29.97 o                         
   2   8  10       1780.95       1807.84        50.33 o                         
   3   8  10       3642.43       3662.02        75.70 o                         
   4   8  10       1311.61       1425.29        43.58 o                         
   5   8  10        205.44        209.98        27.55 o                         
   6   8  10        145.36        131.84        17.64 o                         
   7   8  10         79.10         60.89        20.32 o                         
   8   8  10       1922.72       1831.85        86.48 o                         
  -6   9  10       3099.69       3213.33       133.98 o                         
  -5   9  10       1284.07       1264.27        87.95 o                         
  -4   9  10        100.51         82.69        16.34 o                         
  -3   9  10         69.10         21.56        10.22 o                         
  -2   9  10         81.74         68.82        12.77 o                         
  -1   9  10       2626.22       2621.68        67.52 o                         
   0   9  10       1017.30       1029.11        39.27 o                         
   1   9  10        273.51        252.76        21.53 o                         
   2   9  10        567.71        509.65        29.25 o                         
   3   9  10        581.28        538.23        29.30 o                         
   4   9  10        360.22        367.35        26.15 o                         
   5   9  10       1282.09       1296.36        59.93 o                         
   6   9  10        583.08        571.26        35.91 o                         
   7   9  10        378.30        366.94        39.11 o                         
  -4  10  10       2721.90       2648.31        95.02 o                         
  -3  10  10         49.90         25.52        15.10 o                         
  -2  10  10         24.88          2.92        11.43 o                         
  -1  10  10       1178.51       1208.47        48.51 o                         
   0  10  10       2145.85       2174.47        58.02 o                         
   1  10  10        828.05        846.57        36.72 o                         
   2  10  10          7.09         26.29        11.74 o                         
   3  10  10        605.33        601.26        34.03 o                         
   4  10  10          2.01          1.25        13.82 o                         
   5  10  10       1802.73       1814.55        84.51 o                         
   6  10  10         80.90         90.68        22.68 o                         
  -2  11  10        516.56        540.51        74.69 o                         
  -1  11  10         45.12         18.45        18.85 o                         
   0  11  10        530.85        386.49        44.99 o                         
   1  11  10         34.53          6.83        15.61 o                         
   2  11  10       1859.89       1986.25        89.06 o                         
   3  11  10        128.27         88.69        27.95 o                         
   4  11  10        123.42        107.54        32.27 o                         
  -2 -10  11       1072.94       1121.06       151.30 o                         
  -1 -10  11         47.49         37.53        30.01 o                         
   0 -10  11        498.21        782.14       126.59 o                         
  -4  -9  11        588.40        573.61        63.31 o                         
  -3  -9  11        157.04         99.45        25.44 o                         
  -2  -9  11         38.68         21.12        21.23 o                         
  -1  -9  11        634.06        581.18        40.18 o                         
   0  -9  11       3898.72       3931.70       129.10 o                         
   1  -9  11        410.14        334.47        47.28 o                         
   2  -9  11        253.04        291.91        99.33 o                         
   3  -9  11        293.60        341.26        94.54 o                         
  -6  -8  11         27.93          5.54        23.29 o                         
  -5  -8  11        771.39        767.98        50.77 o                         
  -4  -8  11         11.92         27.56        14.15 o                         
  -3  -8  11       1524.45       1608.84        62.14 o                         
  -2  -8  11         22.23          3.24        12.12 o                         
  -1  -8  11        112.38        115.51        14.15 o                         
   0  -8  11        538.81        548.09        31.65 o                         
   1  -8  11       5675.70       5900.83       119.80 o                         
   2  -8  11        233.36        207.36        34.44 o                         
   3  -8  11         73.04         46.18        20.06 o                         
   4  -8  11        161.98        116.28        23.36 o                         
   5  -8  11         23.01         11.59        17.28 o                         
  -7  -7  11         46.86         17.51        26.39 o                         
  -6  -7  11        133.24         56.22        17.71 o                         
  -5  -7  11        266.96        275.23        21.79 o                         
  -4  -7  11        713.62        689.17        30.43 o                         
  -3  -7  11       4168.29       4324.56       101.56 o                         
  -2  -7  11       1405.94       1391.74        57.96 o                         
  -1  -7  11        257.44        230.50        21.49 o                         
   0  -7  11        164.00        182.73        17.19 o                         
   1  -7  11       2648.22       2717.50        69.64 o                         
   2  -7  11         49.40          6.89         9.75 o                         
   3  -7  11       1546.88       1601.25        52.41 o                         
   4  -7  11          0.83         -9.72         9.72 o                         
   5  -7  11         10.57         -8.28        14.40 o                         
   6  -7  11        714.04        720.82        51.14 o                         
  -8  -6  11        331.83        272.72        31.99 o                         
  -7  -6  11         78.97         79.02        16.32 o                         
  -6  -6  11       2016.58       1993.36        63.79 o                         
  -5  -6  11        415.00        396.25        29.77 o                         
  -4  -6  11        212.41        202.25        17.32 o                         
  -3  -6  11        468.70        473.10        22.86 o                         
  -2  -6  11       8123.40       8060.20       125.62 o                         
  -1  -6  11        697.47        675.86        25.55 o                         
   0  -6  11         54.44         43.40        15.76 o                         
   1  -6  11          1.95         -8.20         8.20 o                         
   2  -6  11        554.51        559.51        31.29 o                         
   3  -6  11       4157.37       4302.97        94.17 o                         
   4  -6  11        676.46        670.95        35.01 o                         
   5  -6  11         35.42         35.76        12.38 o                         
   6  -6  11       1027.31        933.17        46.39 o                         
   7  -6  11       1771.46       1616.18        63.64 o                         
  -9  -5  11        412.67        493.63        40.11 o                         
  -8  -5  11        307.78        298.48        28.52 o                         
  -7  -5  11        804.66        796.17        42.03 o                         
  -6  -5  11       2938.37       2986.90        72.20 o                         
  -5  -5  11       2082.28       2083.30        60.24 o                         
  -4  -5  11        208.38        212.90        18.33 o                         
  -3  -5  11        362.48        375.42        19.88 o                         
  -2  -5  11       3258.26       3201.08        53.82 o                         
  -1  -5  11        343.11        375.19        21.40 o                         
   0  -5  11       5455.58       5470.02       116.75 o                         
   1  -5  11         23.30         22.13         7.38 o                         
   2  -5  11        227.65        231.44        22.56 o                         
   3  -5  11        849.11        856.47        42.97 o                         
   4  -5  11       9182.64       9338.45       145.23 o                         
   5  -5  11        146.25        116.25        16.37 o                         
   6  -5  11        334.34        364.49        28.48 o                         
   7  -5  11        438.55        450.27        32.21 o                         
   8  -5  11        272.70        216.53        29.48 o                         
  -9  -4  11       1280.74       1300.44        51.52 o                         
  -8  -4  11        615.84        600.51        36.48 o                         
  -7  -4  11        135.17         96.92        16.91 o                         
  -6  -4  11        262.16        249.66        35.89 o                         
  -5  -4  11       8571.38       8771.74       148.17 o                         
  -4  -4  11        980.00       1040.40        29.88 o                         
  -3  -4  11        321.83        296.68        16.26 o                         
  -2  -4  11        381.32        361.15        15.35 o                         
  -1  -4  11       1430.18       1370.89        37.26 o                         
   0  -4  11       6293.01       6483.69       100.38 o                         
   1  -4  11       3822.31       3745.14        70.50 o                         
   2  -4  11          9.00         -0.85         5.38 o                         
   3  -4  11       1329.85       1276.95        45.54 o                         
   4  -4  11       3463.68       3549.75        81.65 o                         
   5  -4  11        663.05        665.29        33.99 o                         
   6  -4  11       1580.68       1704.05        52.79 o                         
   7  -4  11        253.05        227.20        25.69 o                         
   8  -4  11        143.51        115.39        19.12 o                         
 -10  -3  11        458.52        418.73        35.23 o                         
  -9  -3  11        718.50        719.05        35.62 o                         
  -8  -3  11       2379.71       2512.78        67.73 o                         
  -7  -3  11         46.75         35.42         9.41 o                         
  -6  -3  11        202.98        176.09        19.90 o                         
  -5  -3  11       1250.77       1234.51        42.35 o                         
  -4  -3  11       3787.90       3915.64        78.37 o                         
  -3  -3  11       8781.59       8816.16       115.76 o                         
  -2  -3  11        550.14        548.63        18.16 o                         
  -1  -3  11        676.16        675.36        20.37 o                         
   0  -3  11        430.82        391.16        17.29 o                         
   1  -3  11      18607.05      18723.54       221.14 o                         
   2  -3  11        307.38        280.27        17.37 o                         
   3  -3  11        381.01        393.95        18.15 o                         
   4  -3  11        381.11        343.16        20.13 o                         
   5  -3  11       1168.10       1108.74        36.49 o                         
   6  -3  11       3178.54       3241.50        67.65 o                         
   7  -3  11       1002.48       1043.96        37.40 o                         
   8  -3  11          7.05        -13.87        13.87 o                         
   9  -3  11        429.17        372.72        61.43 o                         
 -10  -2  11          6.95          6.42         8.60 o                         
  -9  -2  11        319.50        299.23        26.32 o                         
  -8  -2  11       4422.04       4414.39        76.90 o                         
  -7  -2  11        190.93        201.66        15.73 o                         
  -6  -2  11        234.54        234.02        15.32 o                         
  -5  -2  11        227.15        232.59        15.82 o                         
  -4  -2  11        848.23        810.86        26.10 o                         
  -3  -2  11       7440.48       7466.86        91.04 o                         
  -2  -2  11       6772.10       6497.91        83.44 o                         
  -1  -2  11         18.21          7.05         3.75 o                         
   0  -2  11        941.67        933.42        25.98 o                         
   1  -2  11       3386.08       3436.21        57.53 o                         
   2  -2  11       2711.49       2597.37        52.06 o                         
   3  -2  11      10028.91      10140.11       128.26 o                         
   4  -2  11       1604.46       1710.04        43.45 o                         
   5  -2  11        697.95        656.57        26.75 o                         
   6  -2  11        561.13        566.98        25.51 o                         
   7  -2  11       8407.17       8406.58       129.75 o                         
   8  -2  11        240.91        262.77        26.05 o                         
   9  -2  11         69.04         15.98        13.55 o                         
 -10  -1  11          9.55         17.17        14.94 o                         
  -9  -1  11          0.63         -0.42         6.86 o                         
  -8  -1  11        135.16         95.91        10.81 o                         
  -7  -1  11       1596.60       1626.70        39.29 o                         
  -6  -1  11       5707.85       5885.53        89.97 o                         
  -5  -1  11        397.97        381.86        19.75 o                         
  -4  -1  11        330.51        308.99        17.20 o                         
  -3  -1  11        398.17        425.00        16.47 o                         
  -2  -1  11      22559.31      22789.99       344.82 o                         
  -1  -1  11        211.22        209.81        12.72 o                         
   0  -1  11        152.49        147.02        10.04 o                         
   1  -1  11         36.99         24.77         4.50 o                         
   2  -1  11       1109.14       1128.94        27.97 o                         
   3  -1  11       1851.30       1905.96        40.20 o                         
   4  -1  11       8484.02       8495.69       104.02 o                         
   5  -1  11        633.61        633.13        24.96 o                         
   6  -1  11       2208.78       2192.35        55.59 o                         
   7  -1  11       2343.10       2263.74        49.81 o                         
   8  -1  11        640.39        651.95        37.26 o                         
   9  -1  11        500.85        474.62        41.44 o                         
  10  -1  11        488.65        479.41        75.15 o                         
 -10   0  11         21.15         -9.30        15.70 o                         
  -9   0  11        292.18        260.21        24.53 o                         
  -8   0  11       1085.53       1066.39        33.89 o                         
  -7   0  11        121.33        108.84        10.85 o                         
  -6   0  11       1122.20       1071.06        39.67 o                         
  -5   0  11       5777.47       5791.09        89.44 o                         
  -4   0  11        151.71        149.39        11.51 o                         
  -3   0  11        812.78        794.47        23.48 o                         
  -2   0  11       2420.52       2427.32        39.76 o                         
  -1   0  11       6578.72       6381.46       110.01 o                         
   0   0  11      11013.96      11008.57       134.07 o                         
   1   0  11         79.14         73.84         7.63 o                         
   2   0  11        529.93        515.58        16.19 o                         
   3   0  11        865.13        891.82        22.93 o                         
   4   0  11      12962.88      13102.66       146.82 o                         
   5   0  11          3.81          4.54         4.09 o                         
   6   0  11        295.10        261.72        20.67 o                         
   7   0  11       1646.32       1656.84        63.42 o                         
   8   0  11        602.03        557.95        34.28 o                         
   9   0  11       1585.01       1605.28        51.04 o                         
  10   0  11        416.34        520.66        68.72 o                         
 -10   1  11       2259.31       2085.17        77.58 o                         
  -9   1  11       1957.53       1991.51        70.19 o                         
  -8   1  11        490.66        541.83        26.46 o                         
  -7   1  11         38.62         22.86         6.82 o                         
  -6   1  11       1226.66       1192.28        33.18 o                         
  -5   1  11       7341.93       7675.23       117.42 o                         
  -4   1  11        537.53        562.76        22.23 o                         
  -3   1  11        936.27        940.30        30.99 o                         
  -2   1  11         63.54         56.79         6.56 o                         
  -1   1  11       1237.65       1358.44        32.33 o                         
   0   1  11       5753.42       5691.75        76.47 o                         
   1   1  11      17396.18      16987.43       186.76 o                         
   2   1  11       1254.57       1241.54        28.49 o                         
   3   1  11       2713.37       2829.25        46.19 o                         
   4   1  11       5792.56       5769.44        76.02 o                         
   5   1  11       3742.77       3871.41        68.88 o                         
   6   1  11       5713.90       5620.69        95.22 o                         
   7   1  11        662.29        693.55        30.11 o                         
   8   1  11          2.56         -8.27         8.27 o                         
   9   1  11        248.81        242.90        23.69 o                         
  10   1  11       2760.22       2816.60       242.62 o                         
 -10   2  11         57.31         36.06        18.00 o                         
  -9   2  11         14.08          9.37         8.52 o                         
  -8   2  11       5227.12       5276.14       100.05 o                         
  -7   2  11         39.36         37.23         7.73 o                         
  -6   2  11          7.40         -5.47         5.47 o                         
  -5   2  11       2176.72       2077.00        48.41 o                         
  -4   2  11       3557.61       3492.52        70.82 o                         
  -3   2  11       8963.00       8925.91       135.86 o                         
  -2   2  11         82.84         78.59         7.71 o                         
  -1   2  11        269.55        253.72        13.18 o                         
   0   2  11         56.33         63.54         6.27 o                         
   1   2  11      19766.77      19552.00       217.22 o                         
   2   2  11         86.63         70.62         7.91 o                         
   3   2  11          0.25          5.86         3.92 o                         
   4   2  11        831.41        867.64        29.61 o                         
   5   2  11        111.33        114.85        12.73 o                         
   6   2  11        762.59        785.54        31.35 o                         
   7   2  11       2046.64       1992.49        55.26 o                         
   8   2  11        356.88        363.08        24.88 o                         
   9   2  11       1274.17       1323.81        37.34 o                         
  10   2  11       1304.19       1202.45       135.14 o                         
  -9   3  11        295.01        277.30        29.84 o                         
  -8   3  11       2329.88       2371.54        55.07 o                         
  -7   3  11        126.63        128.99        12.82 o                         
  -6   3  11        717.99        689.00        27.88 o                         
  -5   3  11       1279.50       1249.35        39.21 o                         
  -4   3  11        390.33        438.36        23.54 o                         
  -3   3  11        763.14        782.43        28.08 o                         
  -2   3  11      14540.39      14173.91       160.16 o                         
  -1   3  11        308.96        363.84        16.17 o                         
   0   3  11       3327.28       3520.33        56.08 o                         
   1   3  11       1125.38       1120.69        31.17 o                         
   2   3  11       9445.96       9357.84       114.76 o                         
   3   3  11       6586.46       6604.44        93.16 o                         
   4   3  11         41.47         34.09         6.46 o                         
   5   3  11         17.68         20.97         5.73 o                         
   6   3  11         51.43         37.43         7.91 o                         
   7   3  11       6574.32       6675.39       111.65 o                         
   8   3  11         53.08         43.12         9.89 o                         
   9   3  11          3.79          8.83         9.46 o                         
  10   3  11       1403.16       1626.93        82.54 o                         
  -9   4  11          4.92        -11.11        11.11 o                         
  -8   4  11         14.06          4.34         7.75 o                         
  -7   4  11       2209.31       2216.27        48.51 o                         
  -6   4  11       3095.06       3062.74        58.70 o                         
  -5   4  11        247.61        250.25        19.34 o                         
  -4   4  11          3.05         -3.85         4.23 o                         
  -3   4  11        100.33         97.29         9.61 o                         
  -2   4  11       9432.35       9343.65       109.43 o                         
  -1   4  11        768.55        753.91        22.35 o                         
   0   4  11       2126.93       2115.70        43.82 o                         
   1   4  11       1451.45       1593.32        37.12 o                         
   2   4  11        719.45        694.58        25.35 o                         
   3   4  11       1288.90       1288.04        36.15 o                         
   4   4  11       9732.77       9855.35       136.70 o                         
   5   4  11        871.09        816.08        29.41 o                         
   6   4  11       1801.88       1766.86        51.83 o                         
   7   4  11       2465.85       2364.94        59.57 o                         
   8   4  11       2156.42       2258.20        64.91 o                         
   9   4  11       1273.93       1203.45        46.21 o                         
  10   4  11        282.16        272.51        62.26 o                         
  -9   5  11        855.13        911.04        49.76 o                         
  -8   5  11         80.07         80.10        17.61 o                         
  -7   5  11         42.45          1.49        11.81 o                         
  -6   5  11         22.36         22.16         6.23 o                         
  -5   5  11       7207.65       7112.38       118.99 o                         
  -4   5  11         24.66         49.46        10.01 o                         
  -3   5  11        252.03        229.35        15.10 o                         
  -2   5  11        684.71        678.73        22.02 o                         
  -1   5  11       7091.74       7021.47        92.33 o                         
   0   5  11       5778.66       5887.61        87.51 o                         
   1   5  11        232.35        255.86        17.41 o                         
   2   5  11         63.12         46.26        10.40 o                         
   3   5  11          3.61          3.42         4.36 o                         
   4   5  11      12543.54      12802.50       270.13 o                         
   5   5  11        739.57        708.03        30.37 o                         
   6   5  11       1040.30       1104.75        33.72 o                         
   7   5  11       1772.46       1907.17        58.16 o                         
   8   5  11        205.64        211.12        23.90 o                         
   9   5  11         85.42         72.44        18.30 o                         
  -8   6  11        996.30       1076.06        58.67 o                         
  -7   6  11         31.95         16.29        25.10 o                         
  -6   6  11        156.23        173.32        26.04 o                         
  -5   6  11       2976.64       2983.81        67.50 o                         
  -4   6  11       1811.39       1854.99        36.87 o                         
  -3   6  11       2029.81       2087.13        45.59 o                         
  -2   6  11        117.12        100.31        10.94 o                         
  -1   6  11         15.16         18.79         5.97 o                         
   0   6  11        103.33         90.27         9.18 o                         
   1   6  11       8171.98       8326.89       192.45 o                         
   2   6  11        884.61        937.42        33.10 o                         
   3   6  11       3902.15       3899.54        83.29 o                         
   4   6  11       2010.06       2147.97        61.59 o                         
   5   6  11        897.46       1014.00        44.07 o                         
   6   6  11       1881.48       1898.68        46.58 o                         
   7   6  11        281.70        251.79        31.70 o                         
   8   6  11        747.18        889.86        54.77 o                         
   9   6  11        528.94        534.76        61.48 o                         
  -7   7  11          4.93         15.78        16.82 o                         
  -6   7  11          1.77         18.13        15.59 o                         
  -5   7  11         71.89         36.72        12.76 o                         
  -4   7  11       1506.66       1462.24        39.53 o                         
  -3   7  11       1648.17       1717.75        43.95 o                         
  -2   7  11       1249.14       1264.48        37.92 o                         
  -1   7  11         53.23         19.86         6.84 o                         
   0   7  11          1.89         -2.33         4.97 o                         
   1   7  11       4991.15       5099.53        94.08 o                         
   2   7  11       2057.06       2102.03        64.85 o                         
   3   7  11        990.67       1026.92        40.62 o                         
   4   7  11        864.06        897.86        37.67 o                         
   5   7  11        278.31        317.93        26.51 o                         
   6   7  11          0.68         -4.68         8.59 o                         
   7   7  11       2228.01       2399.83        83.22 o                         
   8   7  11        153.83        230.77        51.90 o                         
   9   7  11        277.96        249.15        88.77 o                         
  -7   8  11        975.55       1059.09        96.87 o                         
  -6   8  11       1157.44       1270.79       128.00 o                         
  -5   8  11          1.53        -12.59        12.59 o                         
  -4   8  11        337.37        301.55        18.40 o                         
  -3   8  11         22.52          1.01         7.43 o                         
  -2   8  11       6363.17       6393.69       101.19 o                         
  -1   8  11        100.88        101.29        16.36 o                         
   0   8  11          2.97          0.68         6.97 o                         
   1   8  11        649.67        628.93        30.24 o                         
   2   8  11       3479.71       3549.72        74.87 o                         
   3   8  11       1068.98       1101.42        40.35 o                         
   4   8  11        244.51        219.05        23.86 o                         
   5   8  11        523.11        605.71        29.55 o                         
   6   8  11        379.97        423.57        26.85 o                         
   7   8  11       2288.44       2092.25        77.27 o                         
   8   8  11        273.86        199.08        38.48 o                         
  -6   9  11        140.41        101.03        33.72 o                         
  -5   9  11        834.84        846.75        89.63 o                         
  -4   9  11         19.89          7.12        11.62 o                         
  -3   9  11         28.65         -0.07         8.76 o                         
  -2   9  11       2090.75       2084.02        61.56 o                         
  -1   9  11       1195.33       1180.20        43.13 o                         
   0   9  11        705.45        669.19        38.61 o                         
   1   9  11        471.62        467.63        27.95 o                         
   2   9  11        427.54        451.60        25.83 o                         
   3   9  11          4.44          8.08         8.84 o                         
   4   9  11       3215.18       3263.95        81.72 o                         
   5   9  11          8.31         21.15        14.66 o                         
   6   9  11         34.73          0.91        16.50 o                         
   7   9  11        932.33        954.77        54.60 o                         
  -4  10  11          3.54         -8.74        15.14 o                         
  -3  10  11          7.56         -7.43        16.99 o                         
  -2  10  11        120.81         90.15        15.64 o                         
  -1  10  11       1404.65       1390.56        57.34 o                         
   0  10  11       1081.27       1085.67        42.35 o                         
   1  10  11        601.94        561.72        31.73 o                         
   2  10  11        393.05        398.68        40.17 o                         
   3  10  11        210.48        186.19        20.73 o                         
   4  10  11       2942.54       2984.99        92.96 o                         
   5  10  11        386.66        294.00        54.91 o                         
   6  10  11        514.90        523.40        55.92 o                         
  -2  11  11         70.67         25.92        40.64 o                         
  -1  11  11         82.80         52.64        22.07 o                         
   0  11  11         33.60         41.53        20.48 o                         
   1  11  11       2008.65       1960.23        80.20 o                         
   2  11  11         25.26        -12.29        23.04 o                         
   3  11  11          0.49         -7.08        20.15 o                         
   4  11  11        372.88        420.62        65.19 o                         
  -4  -9  12        235.55        185.49        33.80 o                         
  -3  -9  12        152.34        157.08        41.77 o                         
  -2  -9  12          2.50         11.75        25.33 o                         
  -1  -9  12       1966.01       1943.87       112.95 o                         
   0  -9  12       1319.73       1200.91        80.52 o                         
   1  -9  12         12.50        -22.18        22.18 o                         
   2  -9  12         45.12         39.61        28.52 o                         
   3  -9  12        750.74        715.01       101.35 o                         
  -6  -8  12          1.02        -19.24        19.24 o                         
  -5  -8  12        298.97        319.25        49.00 o                         
  -4  -8  12       3069.62       3219.15        88.39 o                         
  -3  -8  12        255.27        228.25        37.55 o                         
  -2  -8  12        282.03        218.38        28.76 o                         
  -1  -8  12        392.63        342.43        31.71 o                         
   0  -8  12       2401.12       2385.69        72.66 o                         
   1  -8  12        228.25        157.69        38.19 o                         
   2  -8  12          6.59        -17.58        17.58 o                         
   3  -8  12          1.44        -10.57        30.41 o                         
   4  -8  12        247.91        169.46        35.10 o                         
  -7  -7  12        629.23        593.87        47.27 o                         
  -6  -7  12        126.19         88.97        19.46 o                         
  -5  -7  12        157.60        151.32        15.14 o                         
  -4  -7  12       1145.61       1238.28        41.00 o                         
  -3  -7  12       2688.19       2900.61        67.87 o                         
  -2  -7  12         26.30         33.08        13.68 o                         
  -1  -7  12          1.62         -5.93         6.25 o                         
   0  -7  12        355.42        310.46        24.53 o                         
   1  -7  12        759.30        805.75        40.33 o                         
   2  -7  12       4185.18       4254.45        85.39 o                         
   3  -7  12        119.23         72.66        16.94 o                         
   4  -7  12        505.10        519.68        35.76 o                         
   5  -7  12        253.87        216.38        35.29 o                         
   6  -7  12       3556.20       3629.14       128.71 o                         
  -8  -6  12        721.81        813.11        85.66 o                         
  -7  -6  12       2978.67       3079.74        80.78 o                         
  -6  -6  12        414.74        402.80        31.30 o                         
  -5  -6  12        223.40        213.13        20.32 o                         
  -4  -6  12        111.51        113.60        11.56 o                         
  -3  -6  12       6390.31       6353.31       102.22 o                         
  -2  -6  12          6.71          7.91         7.17 o                         
  -1  -6  12        521.48        540.30        24.61 o                         
   0  -6  12         17.43          3.38        10.31 o                         
   1  -6  12         35.37         36.22        11.52 o                         
   2  -6  12       3381.23       3479.47        83.09 o                         
   3  -6  12       2298.19       2409.61        70.46 o                         
   4  -6  12         63.72         36.61        18.07 o                         
   5  -6  12        832.11        820.20        61.30 o                         
   6  -6  12        405.84        396.28        32.12 o                         
   7  -6  12        172.89        166.74        42.59 o                         
  -8  -5  12         43.88         37.45        16.16 o                         
  -7  -5  12        234.89        253.44        40.47 o                         
  -6  -5  12       3098.48       3153.60        77.48 o                         
  -5  -5  12        385.09        400.23        28.40 o                         
  -4  -5  12        535.30        511.34        25.72 o                         
  -3  -5  12        140.64        129.94        15.20 o                         
  -2  -5  12       1129.90       1159.34        28.42 o                         
  -1  -5  12       8248.39       8412.02       146.80 o                         
   0  -5  12        568.75        509.18        29.12 o                         
   1  -5  12        611.90        673.96        34.84 o                         
   2  -5  12        823.11        751.25        40.29 o                         
   3  -5  12       6609.31       6824.37       132.01 o                         
   4  -5  12          8.76          2.98         7.47 o                         
   5  -5  12         20.15          3.55        12.27 o                         
   6  -5  12        344.57        269.62        35.18 o                         
   7  -5  12        219.21        151.02        40.25 o                         
   8  -5  12        999.70        991.34        50.61 o                         
  -9  -4  12        322.86        289.03        31.72 o                         
  -8  -4  12         59.48         51.08        12.54 o                         
  -7  -4  12        290.33        298.18        36.79 o                         
  -6  -4  12       3984.95       4012.48        91.57 o                         
  -5  -4  12        421.27        385.05        29.94 o                         
  -4  -4  12       5788.16       5658.76        87.72 o                         
  -3  -4  12          3.31          3.07         4.07 o                         
  -2  -4  12        479.81        435.79        17.53 o                         
  -1  -4  12       2219.47       2253.92        46.39 o                         
   0  -4  12       8564.25       8584.16       116.85 o                         
   1  -4  12        121.04        166.05        16.33 o                         
   2  -4  12        177.62        182.87        16.02 o                         
   3  -4  12        763.00        681.44        36.79 o                         
   4  -4  12       1416.99       1381.90        48.22 o                         
   5  -4  12       4843.02       4873.71       101.21 o                         
   6  -4  12          3.83          0.72        12.67 o                         
   7  -4  12        227.29        210.59        38.11 o                         
   8  -4  12        597.73        669.37        54.96 o                         
  -9  -3  12       2217.95       2305.64        64.95 o                         
  -8  -3  12        191.45        180.58        24.40 o                         
  -7  -3  12          1.22         -8.71         8.71 o                         
  -6  -3  12        103.03        116.39        15.10 o                         
  -5  -3  12       1017.71       1055.25        37.45 o                         
  -4  -3  12       7224.67       7270.82       121.57 o                         
  -3  -3  12        374.63        416.53        18.01 o                         
  -2  -3  12        432.33        437.43        16.83 o                         
  -1  -3  12        290.19        257.52        17.24 o                         
   0  -3  12      11267.67      11198.10       146.69 o                         
   1  -3  12        150.17        146.60        12.00 o                         
   2  -3  12        320.16        318.46        18.26 o                         
   3  -3  12        367.96        366.62        19.37 o                         
   4  -3  12          8.72          5.05         7.35 o                         
   5  -3  12       1381.77       1459.21        47.51 o                         
   6  -3  12       3593.41       3647.97        95.17 o                         
   7  -3  12        350.06        316.80        27.59 o                         
   8  -3  12        954.27       1023.87        47.59 o                         
 -10  -2  12        647.27        656.22        33.56 o                         
  -9  -2  12       1012.46       1038.78        35.05 o                         
  -8  -2  12        305.40        346.41        26.96 o                         
  -7  -2  12       1785.30       1785.92        43.32 o                         
  -6  -2  12        215.87        217.47        18.06 o                         
  -5  -2  12          3.11         -0.93         4.21 o                         
  -4  -2  12        176.37        176.46        14.46 o                         
  -3  -2  12      11245.26      11253.78       138.09 o                         
  -2  -2  12        323.80        347.99        13.94 o                         
  -1  -2  12        688.47        700.60        23.96 o                         
   0  -2  12        565.17        545.52        21.06 o                         
   1  -2  12       3598.82       3668.00        61.69 o                         
   2  -2  12      11895.15      12005.07       153.99 o                         
   3  -2  12       1007.79       1048.58        30.19 o                         
   4  -2  12         31.40         29.46         7.96 o                         
   5  -2  12       1847.47       1831.26        48.49 o                         
   6  -2  12       6220.32       6186.10       101.62 o                         
   7  -2  12         38.53         29.08         8.77 o                         
   8  -2  12          1.17         -7.51        14.15 o                         
   9  -2  12        691.36        707.80        67.69 o                         
 -10  -1  12          4.33         -1.82        14.30 o                         
  -9  -1  12        301.03        255.51        18.53 o                         
  -8  -1  12       1997.97       2086.61        48.78 o                         
  -7  -1  12       3909.08       3924.50        69.47 o                         
  -6  -1  12        418.24        471.85        21.33 o                         
  -5  -1  12        327.69        329.03        18.74 o                         
  -4  -1  12        208.51        200.76        12.30 o                         
  -3  -1  12       6868.83       6891.30        93.84 o                         
  -2  -1  12        430.09        415.79        17.36 o                         
  -1  -1  12       3767.92       3662.75        61.35 o                         
   0  -1  12        178.97        197.13        12.79 o                         
   1  -1  12         30.40         26.77         4.75 o                         
   2  -1  12       2259.38       2282.17        43.61 o                         
   3  -1  12      10681.27      11002.46       130.91 o                         
   4  -1  12        147.67        179.92        11.52 o                         
   5  -1  12       1058.00       1103.78        34.96 o                         
   6  -1  12        560.15        558.87        23.33 o                         
   7  -1  12       1976.29       1901.60        45.24 o                         
   8  -1  12       3106.81       3355.12        91.18 o                         
   9  -1  12        124.72        128.08        20.31 o                         
 -10   0  12       1708.08       1785.73        72.37 o                         
  -9   0  12        310.11        385.17        35.33 o                         
  -8   0  12          1.66         -5.72         6.00 o                         
  -7   0  12        820.27        837.58        30.21 o                         
  -6   0  12      13024.31      13088.97       176.79 o                         
  -5   0  12         75.14         81.61         9.57 o                         
  -4   0  12        158.93        149.67        10.63 o                         
  -3   0  12       1271.70       1333.94        32.78 o                         
  -2   0  12       7595.05       7706.35        94.76 o                         
  -1   0  12       8437.67       8489.51       105.12 o                         
   0   0  12       2532.63       2534.45        44.93 o                         
   1   0  12        111.63         85.44         8.21 o                         
   2   0  12       1048.77       1039.48        24.40 o                         
   3   0  12      11176.43      11129.85       122.69 o                         
   4   0  12        814.08        876.34        25.17 o                         
   5   0  12       1572.25       1572.11        36.43 o                         
   6   0  12       1716.80       1818.11        48.23 o                         
   7   0  12        112.46         47.94        15.20 o                         
   8   0  12        307.78        342.46        27.88 o                         
   9   0  12       3019.30       2957.28        82.35 o                         
  10   0  12        433.15        339.70        54.95 o                         
 -10   1  12        911.53        995.51        53.65 o                         
  -9   1  12        624.64        660.75        59.90 o                         
  -8   1  12         68.76         57.79        10.58 o                         
  -7   1  12          0.82         -4.12         7.66 o                         
  -6   1  12       2823.67       2774.05        73.27 o                         
  -5   1  12        478.91        477.47        23.43 o                         
  -4   1  12       7572.25       7432.93       119.57 o                         
  -3   1  12        465.46        516.53        23.87 o                         
  -2   1  12         11.70         10.05         3.81 o                         
  -1   1  12        940.89        905.48        26.65 o                         
   0   1  12      18498.52      18471.61       199.55 o                         
   1   1  12        801.26        817.83        24.35 o                         
   2   1  12       1867.54       1881.24        36.27 o                         
   3   1  12       1351.61       1331.41        30.14 o                         
   4   1  12       3059.67       3120.68        51.25 o                         
   5   1  12       4844.98       4950.89        80.34 o                         
   6   1  12          0.38          0.63         4.81 o                         
   7   1  12          3.48         -2.37         6.84 o                         
   8   1  12       1550.85       1595.19        53.74 o                         
   9   1  12       2257.11       2164.35        95.89 o                         
  10   1  12        122.27         71.55        31.33 o                         
  -9   2  12       2926.86       2821.31        62.50 o                         
  -8   2  12         89.48         97.48        12.56 o                         
  -7   2  12          8.57          8.52         6.81 o                         
  -6   2  12        426.83        400.66        21.27 o                         
  -5   2  12       4366.86       4382.41        90.79 o                         
  -4   2  12       4017.77       4010.52        79.80 o                         
  -3   2  12       3186.74       3252.02        74.30 o                         
  -2   2  12          5.39          4.38         3.84 o                         
  -1   2  12        765.85        792.22        24.24 o                         
   0   2  12       5347.11       5246.83        70.95 o                         
   1   2  12       6453.38       6531.81        84.55 o                         
   2   2  12       5427.15       5612.01        80.40 o                         
   3   2  12        643.85        674.10        20.97 o                         
   4   2  12         56.99         76.75        10.74 o                         
   5   2  12        123.45        162.85        13.28 o                         
   6   2  12      11632.98      11834.64       192.48 o                         
   7   2  12        364.88        367.39        21.22 o                         
   8   2  12        688.00        672.77        29.14 o                         
   9   2  12        694.81        669.38        31.10 o                         
  10   2  12        631.85        606.58        87.89 o                         
  -9   3  12        154.86        152.55        23.90 o                         
  -8   3  12       1541.81       1478.80        69.69 o                         
  -7   3  12       3101.51       3045.20        66.87 o                         
  -6   3  12         62.90         42.44         8.60 o                         
  -5   3  12         54.26         30.00         6.64 o                         
  -4   3  12          4.63         -4.64         5.83 o                         
  -3   3  12      15354.61      15282.90       199.56 o                         
  -2   3  12         45.25         37.91         6.51 o                         
  -1   3  12          5.02         -3.17         3.17 o                         
   0   3  12       1236.75       1312.48        30.01 o                         
   1   3  12       2506.90       2419.54        44.45 o                         
   2   3  12       5419.99       5383.00        75.69 o                         
   3   3  12       1390.79       1380.97        36.91 o                         
   4   3  12        471.08        464.92        19.56 o                         
   5   3  12       2739.85       2685.78        59.71 o                         
   6   3  12       3858.11       4062.43        88.94 o                         
   7   3  12        958.88        961.34        37.12 o                         
   8   3  12       1381.85       1359.28        46.40 o                         
   9   3  12       1243.50       1255.83        46.75 o                         
  10   3  12        297.31        310.75        56.07 o                         
  -9   4  12        294.97        284.91        27.30 o                         
  -8   4  12        890.95        771.47        30.97 o                         
  -7   4  12        438.47        447.33        21.83 o                         
  -6   4  12       2270.19       2344.05        54.61 o                         
  -5   4  12         78.40         48.11        11.11 o                         
  -4   4  12        134.40        123.49        13.53 o                         
  -3   4  12       1050.75       1037.12        30.15 o                         
  -2   4  12       4457.13       4443.94        71.25 o                         
  -1   4  12       5127.32       5031.32        70.72 o                         
   0   4  12         54.95         59.98         7.97 o                         
   1   4  12        148.40        164.16        11.92 o                         
   2   4  12         59.82         53.09         7.69 o                         
   3   4  12      14030.71      14066.83       170.25 o                         
   4   4  12        124.40        138.46        18.99 o                         
   5   4  12        198.66        204.79        15.65 o                         
   6   4  12       1553.55       1495.45        45.91 o                         
   7   4  12       1794.68       1803.05        52.23 o                         
   8   4  12        820.20        873.90        37.70 o                         
   9   4  12         26.01         19.53        20.34 o                         
  -8   5  12          5.07        -12.51        12.51 o                         
  -7   5  12        297.37        262.00        24.42 o                         
  -6   5  12       6423.83       6496.59       106.86 o                         
  -5   5  12         22.00         18.12         9.19 o                         
  -4   5  12        861.75        896.65        32.53 o                         
  -3   5  12        283.61        323.78        18.39 o                         
  -2   5  12       2644.13       2681.64        50.52 o                         
  -1   5  12       2714.17       2719.81        51.85 o                         
   0   5  12       3613.75       3614.71        60.40 o                         
   1   5  12        563.03        544.05        23.83 o                         
   2   5  12       2315.50       2292.90        52.43 o                         
   3   5  12       3729.22       3878.84        72.77 o                         
   4   5  12       1484.35       1437.15        48.78 o                         
   5   5  12       1652.42       1713.52        49.85 o                         
   6   5  12       3024.00       3104.76        61.95 o                         
   7   5  12        140.46        130.15        26.51 o                         
   8   5  12        865.39        776.91        45.18 o                         
   9   5  12       2624.82       2651.76       182.37 o                         
  -8   6  12          1.62        -15.06        15.06 o                         
  -7   6  12          3.05          0.13        15.85 o                         
  -6   6  12        107.65        102.43        20.02 o                         
  -5   6  12       2383.76       2352.93        63.92 o                         
  -4   6  12       1670.90       1707.54        47.11 o                         
  -3   6  12          2.26          2.10         6.32 o                         
  -2   6  12         65.68         44.94         8.47 o                         
  -1   6  12         10.53          5.22         5.23 o                         
   0   6  12       9870.41       9756.59       138.29 o                         
   1   6  12        105.62         88.95        12.35 o                         
   2   6  12          9.75          2.98         6.60 o                         
   3   6  12        135.99        109.28        14.43 o                         
   4   6  12       3114.90       3085.90        77.76 o                         
   5   6  12        299.55        318.37        33.31 o                         
   6   6  12       1396.98       1371.24        39.02 o                         
   7   6  12         30.87         20.58        11.52 o                         
   8   6  12        590.79        625.78        44.51 o                         
   9   6  12        631.40        753.44       120.54 o                         
  -7   7  12        301.08        229.31        40.72 o                         
  -6   7  12         13.22         -3.18        16.59 o                         
  -5   7  12       1117.90       1120.47        54.64 o                         
  -4   7  12        702.02        676.97        22.99 o                         
  -3   7  12       3423.65       3480.01        67.87 o                         
  -2   7  12        165.63        165.71        16.12 o                         
  -1   7  12        558.97        548.88        25.67 o                         
   0   7  12       2177.68       2134.71        51.32 o                         
   1   7  12       4595.45       4488.30        87.69 o                         
   2   7  12       4849.72       4870.48       100.73 o                         
   3   7  12        852.79        856.41        41.29 o                         
   4   7  12        412.04        378.23        23.95 o                         
   5   7  12        156.00        145.62        15.12 o                         
   6   7  12       4600.52       4785.28        98.07 o                         
   7   7  12         69.86         44.62        15.57 o                         
   8   7  12          0.79        -10.50        19.22 o                         
  -6   8  12         12.52         21.74        16.18 o                         
  -5   8  12          0.80         -8.05        11.66 o                         
  -4   8  12         60.56         25.15         8.66 o                         
  -3   8  12       2916.46       2948.08        61.43 o                         
  -2   8  12         78.27         62.04        11.04 o                         
  -1   8  12        186.81        193.91        17.52 o                         
   0   8  12        406.50        404.51        24.93 o                         
   1   8  12        577.79        573.17        27.71 o                         
   2   8  12        428.93        438.88        26.31 o                         
   3   8  12       2318.80       2325.23        61.67 o                         
   4   8  12        367.92        371.90        26.20 o                         
   5   8  12        365.92        415.26        26.16 o
[truncated: 208,254 more chars]
