# Supplementary material for: Heterocyclic 1,3-diazepine-based thio­nes and selones as versatile halogen-bond acceptors
Source: Acta Crystallogr B Struct Sci Cryst Eng Mater. 2022 Aug 31;78(Pt 5):745–55. doi: 10.1107/S2052520622008150 (PMC9533313; doi:10.1107/S2052520622008150)
Supplement: Supplementary file 8 [file b-78-00745-SDiazMesSI2_I2sup8.hkl]

data_SDiazMesSI2_I2                                                             
_shelx_title ' d8-5616_a.res in P-1'                                            
_shelx_refln_list_code          4                                               
_shelx_F_calc_maximum      327.33                                               
_exptl_crystal_F_000       820.00                                               
_reflns_d_resolution_high  0.7078                                               
                                                                                
loop_                                                                           
 _space_group_symop_operation_xyz                                               
 'x, y, z'                                                                      
 '-x, -y, -z'                                                                   
                                                                                
_cell_length_a     8.3022                                                       
_cell_length_b    11.3510                                                       
_cell_length_c    15.5656                                                       
_cell_angle_alpha  83.691                                                       
_cell_angle_beta   87.180                                                       
_cell_angle_gamma  75.024                                                       
                                                                                
_shelx_F_squared_multiplier     1.000                                           
                                                                                
loop_                                                                           
 _refln_index_h                                                                 
 _refln_index_k                                                                 
 _refln_index_l                                                                 
 _refln_F_squared_calc                                                          
 _refln_F_squared_meas                                                          
 _refln_F_squared_sigma                                                         
 _refln_observed_status                                                         
   1   0   0      23618.65      22404.22       409.27 o                         
   2   0   0      10558.54      10095.04        94.17 o                         
   3   0   0      32083.67      31810.84       434.04 o                         
   4   0   0       3236.31       3320.78        40.37 o                         
   5   0   0       8525.58       8845.28        92.41 o                         
   6   0   0       2199.27       2177.66        37.71 o                         
   7   0   0         65.57         61.16         6.62 o                         
   8   0   0        772.75        796.97        25.86 o                         
   9   0   0        839.42        828.39        27.73 o                         
  10   0   0        891.38        848.37        31.00 o                         
  11   0   0       2552.30       2503.12        70.66 o                         
 -11   1   0        270.67        189.84        25.34 o                         
 -10   1   0       1489.17       1448.64        41.68 o                         
  -9   1   0        622.07        627.10        26.97 o                         
  -8   1   0       2124.40       2127.00        44.49 o                         
  -7   1   0         14.96          5.93         3.86 o                         
  -6   1   0        699.25        727.20        20.03 o                         
  -5   1   0       1037.00       1038.89        22.37 o                         
  -4   1   0      20128.13      19656.23       186.71 o                         
  -3   1   0      21058.89      20844.71       197.31 o                         
  -2   1   0        484.53        487.73         9.41 o                         
  -1   1   0        613.98        631.90        10.33 o                         
   1   1   0      24620.48      23340.94      1034.00 o                         
   2   1   0      49082.24      48609.04       487.95 o                         
   3   1   0       3858.30       3966.55        46.35 o                         
   4   1   0       1390.84       1139.11        19.84 o                         
   5   1   0       8750.59       8829.92        94.51 o                         
   6   1   0       3171.80       3230.32        43.95 o                         
   7   1   0        402.80        437.06        14.63 o                         
   8   1   0       4087.14       4221.51        70.84 o                         
   9   1   0        137.20        105.78        11.19 o                         
  10   1   0       1571.67       1600.39        47.94 o                         
  11   1   0       5570.10       5600.27       105.42 o                         
 -10   2   0         90.72         49.46        13.24 o                         
  -9   2   0        606.41        561.50        26.88 o                         
  -8   2   0        170.03        161.50        13.86 o                         
  -7   2   0       8571.04       8684.78       110.42 o                         
  -6   2   0       5633.33       5645.29        71.83 o                         
  -5   2   0       3269.83       3380.76        49.72 o                         
  -4   2   0      22828.89      22670.08       222.10 o                         
  -3   2   0        955.48        899.15        16.86 o                         
  -2   2   0       4873.36       5310.73        57.70 o                         
  -1   2   0       8059.69       8044.91        80.98 o                         
   0   2   0       4262.12       4246.76        48.59 o                         
   1   2   0         16.00         17.25         1.90 o                         
   2   2   0      15005.00      15240.91       132.78 o                         
   3   2   0      25313.86      24874.66       245.50 o                         
   4   2   0       1953.45       1922.95        35.96 o                         
   5   2   0       5915.05       6282.43        69.15 o                         
   6   2   0         22.00         12.19         3.09 o                         
   7   2   0       7358.77       7589.58        88.03 o                         
   8   2   0       5080.21       5168.61        81.02 o                         
   9   2   0         38.30         31.97        10.41 o                         
  10   2   0       3155.81       3108.60        70.28 o                         
  11   2   0        595.12        529.94        33.05 o                         
 -10   3   0       5149.83       5168.83       120.14 o                         
  -9   3   0       2064.26       2105.12        67.23 o                         
  -8   3   0       6707.63       6769.14        96.82 o                         
  -7   3   0      14337.33      14747.04       176.78 o                         
  -6   3   0          0.11          5.90         3.85 o                         
  -5   3   0          5.38          5.74         2.85 o                         
  -4   3   0       3216.31       3064.33        43.13 o                         
  -3   3   0        248.95        255.57         9.52 o                         
  -2   3   0       2614.84       2552.52        33.09 o                         
  -1   3   0      20179.00      20028.33       253.87 o                         
   0   3   0         89.75         92.51         4.14 o                         
   1   3   0       5863.46       5904.23        51.78 o                         
   2   3   0        895.10        879.69        13.40 o                         
   3   3   0      12915.11      13191.18       129.27 o                         
   4   3   0      72967.34      71394.99       569.25 o                         
   5   3   0      14824.73      15263.18       143.11 o                         
   6   3   0      17520.35      17561.64       165.59 o                         
   7   3   0      20077.30      20402.28       215.23 o                         
   8   3   0       1805.86       1891.59        40.53 o                         
   9   3   0        880.55        886.23        36.23 o                         
  10   3   0       1020.27       1068.35        36.61 o                         
  11   3   0        105.64         49.22        11.55 o                         
 -10   4   0       1176.67       1083.65        60.13 o                         
  -9   4   0       2413.85       2428.70        69.05 o                         
  -8   4   0        137.36        103.44        14.09 o                         
  -7   4   0          1.69         -4.61         4.61 o                         
  -6   4   0       9759.85       9981.38       129.64 o                         
  -5   4   0        161.18        160.69        10.14 o                         
  -4   4   0       4726.57       5023.23        64.63 o                         
  -3   4   0         57.17         56.16         5.60 o                         
  -2   4   0         83.96         76.72         4.68 o                         
  -1   4   0       9256.41       9687.46        88.75 o                         
   0   4   0      15060.24      14881.52       181.32 o                         
   1   4   0      27896.19      27848.01       372.35 o                         
   2   4   0       9364.93       9317.83        78.57 o                         
   3   4   0       5204.52       5320.39        60.32 o                         
   4   4   0      10634.30      10809.56       103.16 o                         
   5   4   0       5722.92       5943.61        63.58 o                         
   6   4   0       2595.97       2618.54        38.70 o                         
   7   4   0        314.20        323.36        12.35 o                         
   8   4   0       4121.29       4224.34        70.59 o                         
   9   4   0       4444.27       4514.21        72.15 o                         
  10   4   0       1017.92        949.87        38.10 o                         
  11   4   0         39.77         33.83        11.11 o                         
  -9   5   0         52.83         43.17        13.86 o                         
  -8   5   0       2209.67       2248.32        63.24 o                         
  -7   5   0       3965.85       4022.33        83.47 o                         
  -6   5   0        382.61        360.87        20.27 o                         
  -5   5   0       8751.47       8491.21        94.74 o                         
  -4   5   0       4751.00       4883.41        62.25 o                         
  -3   5   0       3699.23       3804.76        51.04 o                         
  -2   5   0       6668.79       6760.81        92.01 o                         
  -1   5   0       1639.16       1735.66        26.65 o                         
   0   5   0      44957.79      44317.37       519.01 o                         
   1   5   0       8720.58       8824.59        82.02 o                         
   2   5   0         18.50         14.68         2.45 o                         
   3   5   0       1621.93       1530.69        19.39 o                         
   4   5   0       4755.49       4873.01        54.96 o                         
   5   5   0        816.10        824.04        16.54 o                         
   6   5   0       3296.53       3359.44        46.72 o                         
   7   5   0       9514.25       9760.12       107.95 o                         
   8   5   0       1215.87       1216.79        29.43 o                         
   9   5   0        897.31        862.55        28.08 o                         
  10   5   0       2474.76       2492.60        78.83 o                         
  11   5   0        154.71        104.95        21.37 o                         
  -9   6   0         90.40         40.54        16.88 o                         
  -8   6   0        958.87        959.62        40.75 o                         
  -7   6   0        598.02        614.66        36.40 o                         
  -6   6   0       8156.82       8422.69       136.69 o                         
  -5   6   0       1459.68       1552.23        36.77 o                         
  -4   6   0      21361.04      21741.70       205.89 o                         
  -3   6   0      35005.80      35287.09       311.72 o                         
  -2   6   0       6885.46       6644.39        74.99 o                         
  -1   6   0       1466.73       1414.14        24.91 o                         
   0   6   0      10140.07       9914.15       139.12 o                         
   1   6   0       1676.96       1872.06        28.36 o                         
   2   6   0       2436.02       2468.67        50.08 o                         
   3   6   0       4091.62       3973.10        43.59 o                         
   4   6   0       1188.81       1185.21        21.03 o                         
   5   6   0        480.65        481.64        15.19 o                         
   6   6   0       1614.56       1640.30        32.30 o                         
   7   6   0         22.91         23.56         4.72 o                         
   8   6   0      10191.60      10026.93       128.32 o                         
   9   6   0       3014.13       3148.70        78.29 o                         
  10   6   0       2070.16       2148.92        87.23 o                         
  11   6   0       4665.11       4706.45       138.30 o                         
  -8   7   0         25.90         26.37        15.15 o                         
  -7   7   0       4305.89       4332.73        89.78 o                         
  -6   7   0       1906.64       1935.33        58.32 o                         
  -5   7   0        381.16        408.59        19.96 o                         
  -4   7   0         69.94         57.02         8.06 o                         
  -3   7   0         86.59         80.36        10.69 o                         
  -2   7   0      16280.98      16255.37       157.50 o                         
  -1   7   0        463.97        403.02        13.13 o                         
   0   7   0         11.42          9.68         4.26 o                         
   1   7   0        712.05        703.91        16.61 o                         
   2   7   0        262.70        244.64         9.23 o                         
   3   7   0       8628.26       8672.87        99.30 o                         
   4   7   0       1526.27       1528.79        24.66 o                         
   5   7   0       7209.19       7092.85        74.62 o                         
   6   7   0        993.69        953.96        22.80 o                         
   7   7   0       4263.12       4272.28        66.80 o                         
   8   7   0       9339.81       9487.97       120.93 o                         
   9   7   0        144.57        116.12        16.22 o                         
  10   7   0         23.61         11.14         9.12 o                         
  11   7   0        181.43        111.91        18.73 o                         
  -8   8   0        118.90         75.10        15.01 o                         
  -7   8   0       2379.67       2332.53        60.79 o                         
  -6   8   0         20.26         24.30         6.61 o                         
  -5   8   0        167.72        199.74        16.29 o                         
  -4   8   0       2532.73       2471.56        54.60 o                         
  -3   8   0       7795.43       7494.25        99.82 o                         
  -2   8   0       1137.24       1128.10        26.36 o                         
  -1   8   0      23244.64      23087.95       212.81 o                         
   0   8   0      15067.98      15161.40       155.95 o                         
   1   8   0        982.45        931.15        18.72 o                         
   2   8   0         26.27         22.60         4.17 o                         
   3   8   0       1035.16       1000.37        24.24 o                         
   4   8   0      22237.35      22393.11       228.52 o                         
   5   8   0       2029.48       2075.80        32.51 o                         
   6   8   0        990.17        999.47        24.14 o                         
   7   8   0        920.71        859.11        25.16 o                         
   8   8   0       1602.30       1656.56        38.92 o                         
   9   8   0       1454.97       1475.02        39.79 o                         
  10   8   0        203.75        145.58        16.44 o                         
  11   8   0       1341.19       1218.16        63.39 o                         
  -7   9   0        574.31        669.03        44.25 o                         
  -6   9   0        564.77        452.18        30.58 o                         
  -5   9   0        361.62        332.70        21.29 o                         
  -4   9   0       1972.34       1963.66        49.01 o                         
  -3   9   0        168.05        162.12        11.76 o                         
  -2   9   0       3146.48       3185.91        53.70 o                         
  -1   9   0        374.76        371.19        13.49 o                         
   0   9   0      15178.36      14935.58       154.10 o                         
   1   9   0      30086.29      30357.94       273.48 o                         
   2   9   0      13142.35      13325.28       126.49 o                         
   3   9   0       4583.44       4608.64        69.13 o                         
   4   9   0      12755.75      12928.99       146.44 o                         
   5   9   0        821.41        726.31        24.77 o                         
   6   9   0        708.59        695.14        21.96 o                         
   7   9   0       1107.32       1155.46        29.68 o                         
   8   9   0        514.11        544.30        23.24 o                         
   9   9   0        392.56        358.02        23.99 o                         
  10   9   0       2118.77       2114.98        59.02 o                         
  11   9   0        310.20        282.98        51.59 o                         
  -6  10   0          0.72         -9.36         9.36 o                         
  -5  10   0        196.32        123.16        15.66 o                         
  -4  10   0        703.90        641.92        27.71 o                         
  -3  10   0       3754.38       3941.26        73.03 o                         
  -2  10   0       6223.46       6170.86        85.91 o                         
  -1  10   0         22.81         15.08         4.50 o                         
   0  10   0       1491.59       1503.13        35.17 o                         
   1  10   0        801.84        824.11        23.55 o                         
   2  10   0       8536.40       8499.25        89.25 o                         
   3  10   0       3542.56       3638.26        56.83 o                         
   4  10   0         23.48         24.97         6.03 o                         
   5  10   0       1567.81       1599.50        43.40 o                         
   6  10   0        729.18        723.97        28.84 o                         
   7  10   0       2318.13       2399.61        81.60 o                         
   8  10   0          4.22          1.00         7.14 o                         
   9  10   0        216.51        205.99        22.93 o                         
  10  10   0          3.05        -10.75        10.75 o                         
  -6  11   0       1325.69       1304.76        54.07 o                         
  -5  11   0       1079.27       1070.73        42.17 o                         
  -4  11   0        400.90        360.75        25.20 o                         
  -3  11   0       6458.73       6422.35        98.12 o                         
  -2  11   0        185.01        158.11        17.41 o                         
  -1  11   0        482.36        449.80        24.20 o                         
   0  11   0       1101.52       1096.15        30.15 o                         
   1  11   0       3991.16       3982.27        65.63 o                         
   2  11   0          0.71         -0.70         3.07 o                         
   3  11   0       8056.37       8174.85       108.27 o                         
   4  11   0      11897.10      11875.17       145.79 o                         
   5  11   0       3044.75       2977.69        56.83 o                         
   6  11   0        540.54        568.79        25.37 o                         
   7  11   0       1337.61       1401.09        51.20 o                         
   8  11   0       1819.36       1833.89        68.97 o                         
   9  11   0        533.25        600.58        42.36 o                         
  10  11   0         79.73        -13.08        15.40 o                         
  -5  12   0        424.75        299.30        42.75 o                         
  -4  12   0          0.32         -7.16         7.16 o                         
  -3  12   0        804.91        805.43        30.07 o                         
  -2  12   0       1773.51       1788.61        47.13 o                         
  -1  12   0          5.53         -0.80         7.16 o                         
   0  12   0       3029.42       2952.21        63.04 o                         
   1  12   0       1341.78       1392.04        39.23 o                         
   2  12   0        837.01        827.20        31.91 o                         
   3  12   0       1400.12       1411.45        35.67 o                         
   4  12   0       2350.16       2430.39        50.08 o                         
   5  12   0       9767.03       9920.87       149.47 o                         
   6  12   0       4595.20       4704.54       102.08 o                         
   7  12   0       3251.53       3260.66        87.69 o                         
   8  12   0       8764.97       9203.19       185.05 o                         
   9  12   0        173.78        155.68        27.01 o                         
  -4  13   0         15.59        -10.67        13.19 o                         
  -3  13   0       2880.88       2717.34        87.28 o                         
  -2  13   0         39.33         33.36         9.92 o                         
  -1  13   0        780.56        687.94        30.51 o                         
   0  13   0       4240.09       4249.96        79.50 o                         
   1  13   0        331.24        293.24        21.69 o                         
   2  13   0       2896.39       3047.02        75.40 o                         
   3  13   0        125.78        101.53        11.02 o                         
   4  13   0       1891.31       1880.66        56.63 o                         
   5  13   0        833.98        815.37        36.66 o                         
   6  13   0       1503.05       1509.78        46.66 o                         
   7  13   0        849.93        944.06        37.25 o                         
   8  13   0         83.48         50.23        15.62 o                         
  -2  14   0        813.53        801.93        43.27 o                         
  -1  14   0          4.30          3.97         8.99 o                         
   0  14   0        511.51        477.23        26.60 o                         
   1  14   0       3592.11       3495.15        71.45 o                         
   2  14   0       1352.43       1385.29        51.90 o                         
   3  14   0          6.70          1.51        11.42 o                         
   4  14   0       1050.07       1035.44        36.94 o                         
   5  14   0        106.80         58.12        13.88 o                         
   6  14   0         96.85         48.60        11.66 o                         
   7  14   0       1480.21       1430.52        70.13 o                         
   0  15   0         21.94         41.51        12.03 o                         
   1  15   0       1376.73       1386.82        55.53 o                         
   2  15   0        407.43        301.35        36.48 o                         
   3  15   0          8.43          0.95        13.25 o                         
   4  15   0        749.77        725.33        77.11 o                         
   5  15   0        341.31        286.91        30.18 o                         
   6  15   0         26.41          1.73        23.03 o                         
  -6 -15   1       1048.73        944.35        57.93 o                         
  -5 -15   1          1.91          5.44        11.74 o                         
  -4 -15   1        919.02        857.42        39.45 o                         
  -3 -15   1        760.65        669.06        46.55 o                         
  -2 -15   1        474.63        468.51        37.04 o                         
  -1 -15   1       1334.63       1247.46        54.23 o                         
   0 -15   1        122.07         66.18        16.55 o                         
  -7 -14   1        934.08        874.25        59.27 o                         
  -6 -14   1        660.51        593.45        38.33 o                         
  -5 -14   1       1702.64       1662.37        58.79 o                         
  -4 -14   1       1215.67       1254.94        52.21 o                         
  -3 -14   1          3.80         -7.67         7.67 o                         
  -2 -14   1        604.06        536.71        33.45 o                         
  -1 -14   1        728.70        780.46        40.22 o                         
   0 -14   1       6039.82       6244.96       102.40 o                         
   1 -14   1        417.05        441.57        28.92 o                         
   2 -14   1       1829.49       1821.85        58.55 o                         
  -8 -13   1        667.53        728.51        45.77 o                         
  -7 -13   1       1334.62       1441.49        47.19 o                         
  -6 -13   1         92.90         91.77        11.75 o                         
  -5 -13   1        211.18        160.69        21.23 o                         
  -4 -13   1       2883.56       2889.83        61.35 o                         
  -3 -13   1       1669.09       1653.34        41.73 o                         
  -2 -13   1         51.96         25.65         7.67 o                         
  -1 -13   1       2643.52       2685.60        54.79 o                         
   0 -13   1       1078.36       1079.66        36.21 o                         
   1 -13   1       1503.54       1487.92        43.84 o                         
   2 -13   1       1184.07       1164.18        38.16 o                         
   3 -13   1        238.13        162.07        18.47 o                         
  -9 -12   1        618.52        688.17        42.94 o                         
  -8 -12   1         76.82         67.29        16.98 o                         
  -7 -12   1        198.64        220.27        25.78 o                         
  -6 -12   1         36.76         11.65         7.35 o                         
  -5 -12   1        497.86        506.44        24.90 o                         
  -4 -12   1       4156.55       4102.72        69.15 o                         
  -3 -12   1         53.86         55.50         7.68 o                         
  -2 -12   1       1264.90       1263.85        38.63 o                         
  -1 -12   1         16.32         10.32         5.14 o                         
   0 -12   1        956.24        895.15        30.16 o                         
   1 -12   1       3620.43       3490.03        65.55 o                         
   2 -12   1         34.52          8.05         6.64 o                         
   3 -12   1        358.11        384.61        22.43 o                         
   4 -12   1        205.41        150.62        14.96 o                         
   5 -12   1       2392.13       2483.68        72.56 o                         
 -10 -11   1        977.06        998.86        45.98 o                         
  -9 -11   1        649.73        706.65        35.48 o                         
  -8 -11   1       9720.15       9748.75       175.77 o                         
  -7 -11   1       9387.76       9677.22       195.98 o                         
  -6 -11   1          3.62          7.09         5.27 o                         
  -5 -11   1       3724.53       3693.01        64.80 o                         
  -4 -11   1       1555.23       1586.59        37.13 o                         
  -3 -11   1       1955.36       1900.08        40.49 o                         
  -2 -11   1       2874.84       2692.53        51.57 o                         
  -1 -11   1        810.62        823.82        25.10 o                         
   0 -11   1       1398.37       1430.24        34.82 o                         
   1 -11   1         75.51         78.70         7.69 o                         
   2 -11   1        822.55        770.25        31.14 o                         
   3 -11   1         52.68         42.13         8.17 o                         
   4 -11   1       2337.08       2400.97        54.84 o                         
   5 -11   1        238.08        208.13        20.33 o                         
   6 -11   1       1342.93       1327.99        50.09 o                         
 -10 -10   1        100.42         72.67        12.34 o                         
  -9 -10   1         79.05         49.13         9.03 o                         
  -8 -10   1         80.13         67.37         8.58 o                         
  -7 -10   1        863.62        827.39        26.43 o                         
  -6 -10   1      19826.33      19714.66       248.63 o                         
  -5 -10   1       2797.26       2805.92        52.65 o                         
  -4 -10   1        625.29        648.73        20.88 o                         
  -3 -10   1      11546.67      11545.93       139.12 o                         
  -2 -10   1       2413.89       2513.40        42.33 o                         
  -1 -10   1       2071.88       2144.69        38.58 o                         
   0 -10   1       4108.08       4113.53        59.44 o                         
   1 -10   1       1988.97       1959.71        37.11 o                         
   2 -10   1        227.90        220.78        13.07 o                         
   3 -10   1       5511.86       5640.49        97.78 o                         
   4 -10   1       5692.97       5971.32        99.77 o                         
   5 -10   1        180.07        113.32        14.35 o                         
   6 -10   1        550.89        511.08        29.66 o                         
 -10  -9   1       1018.67        947.72        36.51 o                         
  -9  -9   1        129.66         81.98        11.71 o                         
  -8  -9   1        201.49        168.87        15.89 o                         
  -7  -9   1          5.80          2.18         5.21 o                         
  -6  -9   1        959.15        916.45        22.64 o                         
  -5  -9   1       8946.48       8814.82       120.58 o                         
  -4  -9   1       3126.65       3109.09        50.44 o                         
  -3  -9   1        112.64         94.47         7.71 o                         
  -2  -9   1        761.18        782.60        22.03 o                         
  -1  -9   1        147.24        130.02        10.07 o                         
   0  -9   1       5772.63       5902.83        68.08 o                         
   1  -9   1        419.91        427.05        15.09 o                         
   2  -9   1        123.61        126.85        10.38 o                         
   3  -9   1       1738.07       1820.15        39.67 o                         
   4  -9   1        539.88        480.60        23.06 o                         
   5  -9   1       4267.71       4213.25        81.37 o                         
   6  -9   1        123.54        104.79        12.96 o                         
   7  -9   1          0.59         11.70        11.67 o                         
 -11  -8   1          9.00         -5.94        12.76 o                         
 -10  -8   1       1738.16       1668.53        55.53 o                         
  -9  -8   1         40.39         34.34         8.52 o                         
  -8  -8   1        385.33        367.27        18.63 o                         
  -7  -8   1       3112.03       2994.87        51.14 o                         
  -6  -8   1       3576.92       3520.36        54.27 o                         
  -5  -8   1         37.14         39.20         5.72 o                         
  -4  -8   1      26001.54      25942.79       250.18 o                         
  -3  -8   1      31857.63      31608.52       345.19 o                         
  -2  -8   1       8946.40       8956.30        99.20 o                         
  -1  -8   1      19075.00      18704.69       173.53 o                         
   0  -8   1      12004.08      12101.96       112.46 o                         
   1  -8   1       1027.00       1098.81        22.14 o                         
   2  -8   1        414.80        397.28        15.74 o                         
   3  -8   1       1324.81       1329.88        31.14 o                         
   4  -8   1       3670.45       3672.22        69.44 o                         
   5  -8   1        811.67        769.05        30.06 o                         
   6  -8   1       1771.00       1796.67        52.29 o                         
   7  -8   1         12.77          2.94         8.21 o                         
   8  -8   1       1676.28       1615.36        62.57 o                         
 -11  -7   1         18.37        -11.51        12.42 o                         
 -10  -7   1       1043.84        988.16        43.46 o                         
  -9  -7   1         10.19         16.46         8.80 o                         
  -8  -7   1          2.61         -2.12         5.84 o                         
  -7  -7   1      11380.66      11420.13       138.29 o                         
  -6  -7   1       1430.71       1481.61        32.61 o                         
  -5  -7   1       2373.17       2342.12        33.71 o                         
  -4  -7   1       2979.89       3107.95        41.73 o                         
  -3  -7   1        456.65        485.69        14.03 o                         
  -2  -7   1      19326.48      19315.65       177.66 o                         
  -1  -7   1       3141.01       3132.05        37.38 o                         
   0  -7   1       8489.67       8116.93        89.09 o                         
   1  -7   1      24867.88      25101.77       298.45 o                         
   2  -7   1       2247.72       2158.32        34.52 o                         
   3  -7   1       1093.55       1116.55        26.33 o                         
   4  -7   1       5862.19       5983.10        87.61 o                         
   5  -7   1        163.65        134.77        14.79 o                         
   6  -7   1         10.66          8.88         6.57 o                         
   7  -7   1       2685.14       2747.27        67.31 o                         
   8  -7   1       4579.19       4522.03        95.69 o                         
 -11  -6   1        336.67        323.64        32.87 o                         
 -10  -6   1       2268.46       2221.18        65.62 o                         
  -9  -6   1        453.35        416.78        25.42 o                         
  -8  -6   1       1312.63       1294.84        33.04 o                         
  -7  -6   1      11738.41      11699.02       134.82 o                         
  -6  -6   1       1129.20       1139.77        26.89 o                         
  -5  -6   1        592.71        636.25        18.31 o                         
  -4  -6   1        837.28        804.22        16.75 o                         
  -3  -6   1       1689.34       1684.33        25.19 o                         
  -2  -6   1       7297.63       7586.94        90.74 o                         
  -1  -6   1      12499.63      12449.74       161.03 o                         
   0  -6   1        488.39        388.97        10.67 o                         
   1  -6   1       2120.19       2293.55        32.67 o                         
   2  -6   1       7453.09       7487.94        79.47 o                         
   3  -6   1       1967.53       1991.33        36.92 o                         
   4  -6   1       6728.18       7034.45        83.38 o                         
   5  -6   1        293.80        321.94        16.36 o                         
   6  -6   1        403.50        374.16        20.64 o                         
   7  -6   1       4152.90       4232.10        87.04 o                         
   8  -6   1        181.43        174.40        18.64 o                         
   9  -6   1        942.68        821.69        46.08 o                         
 -11  -5   1       9194.12       9154.72       187.65 o                         
 -10  -5   1       4351.87       4309.07       132.33 o                         
  -9  -5   1        352.99        334.50        22.82 o                         
  -8  -5   1        486.86        519.34        27.08 o                         
  -7  -5   1       1586.89       1663.15        35.67 o                         
  -6  -5   1       6765.26       7042.73        93.79 o                         
  -5  -5   1        118.05        121.84         7.72 o                         
  -4  -5   1        810.42        858.26        16.65 o                         
  -3  -5   1       2365.00       2452.74        30.76 o                         
  -2  -5   1       5051.70       5163.01        57.89 o                         
  -1  -5   1        734.27        713.35        13.11 o                         
   0  -5   1      16477.25      16062.24       170.98 o                         
   1  -5   1      37031.38      36747.73       364.39 o                         
   2  -5   1       8987.00       8584.03        94.72 o                         
   3  -5   1      23776.09      23809.39       214.85 o                         
   4  -5   1      26007.71      25813.51       237.24 o                         
   5  -5   1       1763.35       1850.64        34.33 o                         
   6  -5   1          9.22         -3.09         4.67 o                         
   7  -5   1       2084.07       2057.83        55.80 o                         
   8  -5   1       1382.05       1390.42        47.29 o                         
   9  -5   1        419.84        376.45        29.35 o                         
 -11  -4   1        387.52        408.79        33.20 o                         
 -10  -4   1       1624.74       1679.33        56.92 o                         
  -9  -4   1       5889.45       5778.78        82.70 o                         
  -8  -4   1          4.19         11.26         4.36 o                         
  -7  -4   1        486.93        470.23        18.70 o                         
  -6  -4   1       5935.48       5890.17        71.08 o                         
  -5  -4   1        639.78        625.11        18.58 o                         
  -4  -4   1       1015.38       1147.06        23.55 o                         
  -3  -4   1      23813.29      23472.64       290.16 o                         
  -2  -4   1      10669.78      10784.09       104.28 o                         
  -1  -4   1       4213.07       4287.06        42.23 o                         
   0  -4   1      25971.53      25149.36       283.17 o                         
   1  -4   1       5460.96       5391.32        59.26 o                         
   2  -4   1       5224.50       5389.15        76.26 o                         
   3  -4   1         19.29         21.78         3.44 o                         
   4  -4   1       3387.28       3364.52        46.57 o                         
   5  -4   1      17371.84      17491.11       165.13 o                         
   6  -4   1       4849.31       4890.35        69.84 o                         
   7  -4   1          9.68         12.04         6.37 o                         
   8  -4   1       3098.28       3247.17        85.85 o                         
   9  -4   1         61.40         42.20        11.40 o                         
  10  -4   1         37.45         -0.86        13.84 o                         
 -11  -3   1        852.08        868.70        33.43 o                         
 -10  -3   1         19.85         -1.47         7.56 o                         
  -9  -3   1         42.76         36.03         7.76 o                         
  -8  -3   1       8427.46       8630.09       150.43 o                         
  -7  -3   1         27.97         35.80         5.39 o                         
  -6  -3   1        760.39        750.86        19.71 o                         
  -5  -3   1        184.63        237.49         9.04 o                         
  -4  -3   1      10547.34      11286.88       102.19 o                         
  -3  -3   1      38333.05      37555.21       316.91 o                         
  -2  -3   1          3.54          8.97         2.09 o                         
  -1  -3   1       1111.46       1138.12        16.12 o                         
   0  -3   1       2542.82       2485.56        31.33 o                         
   1  -3   1        555.88        554.93        12.81 o                         
   2  -3   1      10976.70      11146.72       105.24 o                         
   3  -3   1       5580.47       5654.71        65.75 o                         
   4  -3   1        461.66        495.64        13.47 o                         
   5  -3   1         16.32         22.64         4.86 o                         
   6  -3   1       3649.29       3774.54        57.00 o                         
   7  -3   1       3302.90       3348.45        62.62 o                         
   8  -3   1       1679.23       1729.49        44.12 o                         
   9  -3   1         95.35         59.47        11.63 o                         
  10  -3   1         13.07         17.03        12.18 o                         
 -11  -2   1         71.90         56.04        13.44 o                         
 -10  -2   1       2328.70       2382.13        56.26 o                         
  -9  -2   1       2142.61       2181.03        50.48 o                         
  -8  -2   1       2558.40       2588.47        49.87 o                         
  -7  -2   1      35698.68      35619.59       317.35 o                         
  -6  -2   1      21021.44      20999.27       193.75 o                         
  -5  -2   1      11708.88      11442.80       115.37 o                         
  -4  -2   1      21245.50      21237.88       243.81 o                         
  -3  -2   1      19444.28      19266.84       201.82 o                         
  -2  -2   1      15931.17      16201.49       133.94 o                         
  -1  -2   1        101.04        119.61         4.49 o                         
   0  -2   1       4100.25       4179.79        37.23 o                         
   1  -2   1       8664.54       9008.73        82.05 o                         
   2  -2   1        347.26        423.02        10.69 o                         
   3  -2   1      10873.84      10922.06       100.61 o                         
   4  -2   1       3900.71       4059.62        58.64 o                         
   5  -2   1       6155.79       6192.88        73.42 o                         
   6  -2   1        957.97        937.24        24.54 o                         
   7  -2   1       8081.98       8463.50       115.47 o                         
   8  -2   1      14626.75      15056.64       194.93 o                         
   9  -2   1       1128.51       1105.33        38.01 o                         
  10  -2   1       1084.17       1057.79        43.22 o                         
 -11  -1   1        722.07        726.11        38.25 o                         
 -10  -1   1       3529.98       3536.28        64.73 o                         
  -9  -1   1       1721.56       1733.24        47.18 o                         
  -8  -1   1         23.50         19.94         4.72 o                         
  -7  -1   1       4847.39       4898.63        62.31 o                         
  -6  -1   1       6387.22       6609.19        79.45 o                         
  -5  -1   1      13089.35      12868.85       120.93 o                         
  -4  -1   1       2791.26       2739.24        34.56 o                         
  -3  -1   1       4641.62       4460.92        48.41 o                         
  -1  -1   1        107.30        101.73         4.36 o                         
   0  -1   1         57.52         35.23         7.05 o                         
   1  -1   1      12569.86      12444.34       107.43 o                         
   2  -1   1      13208.75      13750.58       126.79 o                         
   3  -1   1       1999.15       2063.32        39.81 o                         
   4  -1   1      30561.30      30010.82       290.00 o                         
   5  -1   1      13329.34      13581.65       134.76 o                         
   6  -1   1         14.06         13.85         4.65 o                         
   7  -1   1       3781.76       3855.82        61.59 o                         
   8  -1   1        250.75        223.30        18.80 o                         
   9  -1   1       4109.09       4032.20        76.72 o                         
  10  -1   1       1119.46       1111.47        37.10 o                         
  11  -1   1        159.48         56.41        25.65 o                         
 -11   0   1       2041.67       2093.01        66.35 o                         
 -10   0   1       2337.05       2366.04        55.75 o                         
  -9   0   1         99.71         78.39        10.13 o                         
  -8   0   1          0.10         -1.52         4.26 o                         
  -7   0   1       3580.89       3650.11        52.78 o                         
  -6   0   1          1.78         10.56         4.37 o                         
  -5   0   1        300.44        281.39        10.39 o                         
  -4   0   1      28126.12      28301.83       264.58 o                         
  -3   0   1      15908.37      16002.29       154.93 o                         
  -2   0   1          1.99         10.80         1.53 o                         
  -1   0   1       4307.47       4379.65        43.69 o                         
   1   0   1       8045.10       8136.65        86.46 o                         
   2   0   1      21415.13      21830.39       203.44 o                         
   3   0   1       4696.04       4867.26        53.60 o                         
   4   0   1       8089.94       7878.32        78.13 o                         
   5   0   1         40.53         46.64         4.63 o                         
   6   0   1       3629.77       3677.38        53.61 o                         
   7   0   1        765.87        792.18        22.90 o                         
   8   0   1          9.28          1.33         4.14 o                         
   9   0   1        432.55        397.48        21.06 o                         
  10   0   1        538.64        516.99        27.68 o                         
  11   0   1       1262.54       1157.89        47.60 o                         
 -11   1   1        267.96        283.18        29.35 o                         
 -10   1   1         22.53          8.97         9.96 o                         
  -9   1   1       1259.99       1310.02        36.70 o                         
  -8   1   1        675.78        640.09        22.39 o                         
  -7   1   1        941.88        968.89        24.64 o                         
  -6   1   1       1562.66       1556.72        31.03 o                         
  -5   1   1       1970.41       1867.57        32.37 o                         
  -4   1   1        295.52        295.80        11.74 o                         
  -3   1   1      48842.00      47476.56       445.90 o                         
  -2   1   1      66026.62      63563.40       682.14 o                         
   0   1   1      17858.81      15416.57       449.89 o                         
   2   1   1        628.43        625.63        11.42 o                         
   3   1   1       9129.60       9490.56       124.76 o                         
   4   1   1        391.06        289.58         9.90 o                         
   5   1   1       3242.83       3557.28        47.99 o                         
   6   1   1         26.10         15.52         3.34 o                         
   7   1   1       5817.29       5915.51        71.85 o                         
   8   1   1        243.20        239.79        13.69 o                         
   9   1   1        406.70        443.71        20.75 o                         
  10   1   1         32.86         19.76         8.15 o                         
  11   1   1        474.98        498.70        33.24 o                         
 -10   2   1        294.09        284.95        24.75 o                         
  -9   2   1       2128.76       2105.21        54.63 o                         
  -8   2   1       4017.98       4010.82        73.75 o                         
  -7   2   1        383.76        395.09        17.75 o                         
  -6   2   1      13796.21      13777.64       144.62 o                         
  -5   2   1       6577.89       6619.94        75.63 o                         
  -4   2   1        683.48        651.30        15.94 o                         
  -3   2   1      36055.70      35901.70       290.20 o                         
  -2   2   1        128.25        130.05         6.21 o                         
  -1   2   1      16005.23      15545.11       132.54 o                         
   0   2   1       2390.88       2379.65        29.23 o                         
   1   2   1      16031.92      16100.31       135.99 o                         
   2   2   1      61718.92      61504.15      1743.00 o                         
   3   2   1        384.75        463.27        11.83 o                         
   4   2   1        203.29        222.56         7.81 o                         
   5   2   1       7741.46       8134.83        80.12 o                         
   6   2   1        795.14        807.72        18.45 o                         
   7   2   1       2011.72       2117.10        36.59 o                         
   8   2   1       8748.91       8958.02       112.16 o                         
   9   2   1       5619.97       5796.16        95.88 o                         
  10   2   1        183.85        137.49        16.56 o                         
  11   2   1       2482.40       2416.92        70.97 o                         
 -10   3   1        117.03         94.06        25.15 o                         
  -9   3   1       1804.18       1855.89        61.85 o                         
  -8   3   1         21.64         12.84         6.81 o                         
  -7   3   1       7937.09       7938.53       105.64 o                         
  -6   3   1      12954.97      13190.74       144.38 o                         
  -5   3   1       1815.02       1841.70        32.02 o                         
  -4   3   1        229.87        258.13        10.05 o                         
  -3   3   1      13562.78      13728.01       134.36 o                         
  -2   3   1         34.52         29.00         2.97 o                         
  -1   3   1         53.08         62.15         5.09 o                         
   0   3   1      17198.88      16594.57       170.32 o                         
   1   3   1      27794.96      27826.24       279.12 o                         
   2   3   1        502.32        455.13         7.89 o                         
   3   3   1      28946.12      28770.48       236.26 o                         
   4   3   1       5905.43       5928.37        61.26 o                         
   5   3   1      14010.96      14395.46       132.68 o                         
   6   3   1        140.23        136.19         7.97 o                         
   7   3   1         12.95         25.32         5.31 o                         
   8   3   1       8109.70       8139.21       102.62 o                         
   9   3   1       2650.34       2566.88        54.45 o                         
  10   3   1       1449.56       1383.17        43.42 o                         
  11   3   1        391.20        461.80        32.35 o                         
 -10   4   1       6112.58       6296.17       184.81 o                         
  -9   4   1       2727.94       2990.57        83.06 o                         
  -8   4   1        111.46         94.36        15.67 o                         
  -7   4   1       2502.16       2464.45        54.48 o                         
  -6   4   1        694.09        707.27        26.89 o                         
  -5   4   1       2807.92       2946.71        45.66 o                         
  -4   4   1         86.03         90.29         7.29 o                         
  -3   4   1       1389.04       1340.36        24.19 o                         
  -2   4   1       1068.64        988.97        18.38 o                         
  -1   4   1        484.71        513.67        13.42 o                         
   0   4   1       3060.68       3057.82        45.47 o                         
   1   4   1      33183.77      32505.42       286.87 o                         
   2   4   1      30537.42      30208.42       281.63 o                         
   3   4   1      17169.36      16788.54       137.26 o                         
   4   4   1      46292.38      45374.98       385.93 o                         
   5   4   1      49844.42      49734.76       422.86 o                         
   6   4   1       3281.55       3245.34        47.59 o                         
   7   4   1       3733.59       3763.70        55.45 o                         
   8   4   1       3370.40       3389.12        57.51 o                         
   9   4   1         48.85         26.74         8.11 o                         
  10   4   1        134.31        117.23        13.76 o                         
  11   4   1       1109.93       1111.13        42.61 o                         
  -9   5   1        576.99        588.91        34.58 o                         
  -8   5   1       1779.30       1825.80        55.17 o                         
  -7   5   1        227.99        178.28        17.96 o                         
  -6   5   1         20.51          5.47         4.90 o                         
  -5   5   1       2394.66       2495.28        40.82 o                         
  -4   5   1       5938.59       6107.80        73.01 o                         
  -3   5   1        104.55         77.98         6.11 o                         
  -2   5   1       5682.07       5705.47        75.13 o                         
  -1   5   1       1235.81       1154.42        21.81 o                         
   0   5   1       3528.80       3549.55        54.68 o                         
   1   5   1      34295.72      34043.35       278.31 o                         
   2   5   1       2542.43       2412.25        30.78 o                         
   3   5   1       1406.70       1476.78        20.69 o                         
   4   5   1        593.99        630.01        14.09 o                         
   5   5   1        488.98        498.01        13.40 o                         
   6   5   1      22946.08      22960.48       210.54 o                         
   7   5   1         74.48         69.43         6.80 o                         
   8   5   1          3.62         -3.84         3.84 o                         
   9   5   1       1439.72       1488.33        40.52 o                         
  10   5   1          0.50         -7.61         7.61 o                         
  11   5   1        741.26        644.07        38.32 o                         
  -9   6   1          4.60         -7.79        14.33 o                         
  -8   6   1       2125.82       2155.99        61.72 o                         
  -7   6   1       7150.28       7120.79       147.17 o                         
  -6   6   1       1102.58       1139.10        32.61 o                         
  -5   6   1        327.46        331.93        15.79 o                         
  -4   6   1       1137.17       1241.43        27.00 o                         
  -3   6   1       7137.70       7009.07        82.84 o                         
  -2   6   1      18772.47      18882.84       176.64 o                         
  -1   6   1       3239.27       3139.15        50.88 o                         
   0   6   1       1005.58       1013.79        19.02 o                         
   1   6   1      19043.29      18958.28       176.20 o                         
   2   6   1       2614.29       2731.80        35.78 o                         
   3   6   1       1434.93       1506.73        24.24 o                         
   4   6   1       5495.79       5788.05        67.95 o                         
   5   6   1        554.98        569.44        14.48 o                         
   6   6   1        360.55        348.40        11.99 o                         
   7   6   1       9775.46       9988.81       105.71 o                         
   8   6   1       2645.50       2618.29        47.14 o                         
   9   6   1        291.02        275.78        15.21 o                         
  10   6   1        232.27        180.04        35.11 o                         
  11   6   1          7.40         -1.51        13.64 o                         
  -8   7   1          0.32         -4.22         9.46 o                         
  -7   7   1        471.58        464.33        30.98 o                         
  -6   7   1      12293.34      12176.60       167.56 o                         
  -5   7   1      19129.94      19052.68       230.96 o                         
  -4   7   1       1704.84       1696.25        37.07 o                         
  -3   7   1      16754.84      16610.79       164.41 o                         
  -2   7   1       7336.47       7495.77        95.58 o                         
  -1   7   1         61.35         62.26         8.08 o                         
   0   7   1         28.18         21.36         3.51 o                         
   1   7   1       7276.50       7424.19       121.18 o                         
   2   7   1       1735.75       1861.96        28.27 o                         
   3   7   1        857.00        912.25        18.78 o                         
   4   7   1       6020.99       6074.33        64.47 o                         
   5   7   1        660.59        641.17        13.56 o                         
   6   7   1       4295.71       4427.40        58.26 o                         
   7   7   1        168.43        177.97        11.96 o                         
   8   7   1       7423.31       7436.60       102.99 o                         
   9   7   1      12794.98      13242.52       210.14 o                         
  10   7   1       1287.93       1276.23        47.99 o                         
  11   7   1       2992.76       2980.33        89.61 o                         
  -8   8   1          1.28        -10.99        12.26 o                         
  -7   8   1        320.24        281.55        30.50 o                         
  -6   8   1       2673.86       2635.94        91.57 o                         
  -5   8   1        851.01        856.64        32.06 o                         
  -4   8   1       5678.01       5678.44        93.32 o                         
  -3   8   1         32.06         25.24         6.01 o                         
  -2   8   1       1702.61       1786.11        35.93 o                         
  -1   8   1       5146.21       5448.99        66.40 o                         
   0   8   1       2938.50       3156.59        46.39 o                         
   1   8   1       1319.94       1352.70        26.18 o                         
   2   8   1       1583.37       1576.11        28.48 o                         
   3   8   1         31.10         31.25         4.07 o                         
   4   8   1         76.83         70.72         6.32 o                         
   5   8   1       8806.37       8868.87       101.11 o                         
   6   8   1       3536.06       3542.76        54.72 o                         
   7   8   1         64.28         54.61         6.75 o                         
   8   8   1       1965.20       1898.20        43.64 o                         
   9   8   1        365.83        340.89        19.10 o                         
  10   8   1       2237.26       2291.93        71.38 o                         
  11   8   1          3.14          2.88        12.89 o                         
  -7   9   1         51.24         35.77        12.82 o                         
  -6   9   1       1991.16       1932.19        70.55 o                         
  -5   9   1        157.63        191.91        18.26 o                         
  -4   9   1        709.40        693.44        28.06 o                         
  -3   9   1      11908.82      11742.96       147.57 o                         
  -2   9   1       3718.73       3737.88        68.45 o                         
  -1   9   1        761.89        755.52        19.75 o                         
   0   9   1      11437.97      11256.31       118.03 o                         
   1   9   1       1118.88       1153.72        23.35 o                         
   2   9   1       7943.76       7569.41        98.03 o                         
   3   9   1        588.44        583.18        16.26 o                         
   4   9   1        706.99        706.85        23.45 o                         
   5   9   1      13762.92      13953.47       165.80 o                         
   6   9   1        840.41        806.05        27.27 o                         
   7   9   1          7.54          5.58         5.22 o                         
   8   9   1        938.03        903.98        31.87 o                         
   9   9   1        101.93         71.28        12.23 o                         
  10   9   1         53.61         38.51        10.13 o                         
  11   9   1       2233.11       2227.04        87.28 o                         
  -6  10   1       2672.62       2467.70        66.44 o                         
  -5  10   1        978.72       1014.98        41.62 o                         
  -4  10   1       2067.31       2075.85        62.20 o                         
  -3  10   1         38.73         25.86         6.97 o                         
  -2  10   1       6871.05       7024.60        90.22 o                         
  -1  10   1      13973.18      14060.82       150.20 o                         
   0  10   1       4271.81       4204.88        65.33 o                         
   1  10   1      26721.79      26206.00       279.92 o                         
   2  10   1      11117.65      11081.58       121.04 o                         
   3  10   1        605.20        575.84        17.64 o                         
   4  10   1        854.32        780.35        25.86 o                         
   5  10   1       2344.91       2244.41        49.89 o                         
   6  10   1        985.76       1019.97        37.30 o                         
   7  10   1        295.82        257.43        23.08 o                         
   8  10   1       2731.24       2694.13        64.77 o                         
   9  10   1          7.20          3.51         7.26 o                         
  10  10   1        336.53        340.62        31.76 o                         
  -6  11   1        110.35         52.01        14.76 o                         
  -5  11   1       1668.88       1751.84        63.28 o                         
  -4  11   1          4.94         -7.11         7.11 o                         
  -3  11   1        915.50        941.93        33.44 o                         
  -2  11   1       2926.22       2919.52        59.64 o                         
  -1  11   1         24.50         32.32         6.33 o                         
   0  11   1       2769.09       2729.81        54.50 o                         
   1  11   1         94.58         62.22         9.56 o                         
   2  11   1       4649.71       4628.50        66.67 o                         
   3  11   1       5202.62       5253.33        72.05 o                         
   4  11   1         30.47         25.57        10.66 o                         
   5  11   1         97.27         89.27        11.31 o                         
   6  11   1       1061.50       1039.25        34.39 o                         
   7  11   1        680.55        646.39        34.89 o                         
   8  11   1        247.06        291.09        29.81 o                         
   9  11   1       2925.07       3003.61        96.45 o                         
  10  11   1        393.81        391.10        38.30 o                         
  -5  12   1       2828.16       2757.58        90.21 o                         
  -4  12   1          1.11         -7.56         7.56 o                         
  -3  12   1        262.19        216.90        18.04 o                         
  -2  12   1       1951.88       1914.60        52.41 o                         
  -1  12   1        260.22        243.51        18.59 o                         
   0  12   1        329.74        290.20        17.40 o                         
   1  12   1       5370.13       5407.25        80.45 o                         
   2  12   1       2145.54       2100.50        40.74 o                         
   3  12   1       2520.79       2578.34        48.18 o                         
   4  12   1      11435.51      11490.93       146.63 o                         
   5  12   1        519.53        518.69        31.23 o                         
   6  12   1         32.56          5.32         8.04 o                         
   7  12   1        187.06        168.94        19.27 o                         
   8  12   1          6.86         13.43        10.02 o                         
   9  12   1       3477.65       3581.37       104.44 o                         
  -4  13   1        995.43        976.12        69.32 o                         
  -3  13   1         64.49         41.94        11.58 o                         
  -2  13   1       1313.69       1431.80        49.64 o                         
  -1  13   1        104.79         64.43        10.83 o                         
   0  13   1       1364.57       1298.45        40.96 o                         
   1  13   1        329.21        304.93        20.66 o                         
   2  13   1        955.87        964.66        36.43 o                         
   3  13   1       3506.61       3604.22        68.82 o                         
   4  13   1        851.96        875.62        40.47 o                         
   5  13   1       8221.76       8181.33       135.88 o                         
   6  13   1       7461.29       7490.12       126.56 o                         
   7  13   1        776.64        837.50        34.80 o                         
   8  13   1        610.23        582.76        44.45 o                         
   9  13   1       1747.10       1854.10       127.30 o                         
  -2  14   1       1359.31       1196.50        49.26 o                         
  -1  14   1        312.17        335.70        26.06 o                         
   0  14   1        123.45         70.61        17.70 o                         
   1  14   1        620.11        666.40        29.13 o                         
   2  14   1       3319.08       3248.60        89.26 o                         
   3  14   1        327.85        285.03        30.43 o                         
   4  14   1        354.18        343.03        23.80 o                         
   5  14   1       1007.49        964.74        46.01 o                         
   6  14   1        648.75        606.91        37.48 o                         
   7  14   1       2002.66       1907.82        81.92 o                         
   8  14   1        126.22         87.15        18.19 o                         
  -1  15   1       2638.21       2642.15        81.11 o                         
   0  15   1         10.81         -1.99        12.36 o                         
   1  15   1       1247.33       1277.94        52.03 o                         
   2  15   1       1214.23       1310.39        70.82 o                         
   3  15   1        219.33        182.47        25.12 o                         
   4  15   1        310.15        273.41        37.48 o                         
   5  15   1       2801.90       2807.53        85.56 o                         
   6  15   1        281.10        184.99        24.46 o                         
  -6 -15   2        198.71        319.05        83.54 o                         
  -5 -15   2        667.06        701.75        47.88 o                         
  -4 -15   2         14.31          7.27        10.61 o                         
  -3 -15   2       2988.55       2972.55        83.89 o                         
  -2 -15   2       5459.61       5423.01       119.49 o                         
  -1 -15   2        231.46        218.18        23.33 o                         
   0 -15   2        449.85        444.28        38.00 o                         
  -7 -14   2         11.17         10.98        12.64 o                         
  -6 -14   2       2118.86       2044.60        60.63 o                         
  -5 -14   2        651.08        593.28        31.37 o                         
  -4 -14   2        354.22        341.20        25.05 o                         
  -3 -14   2        143.57        115.86        14.99 o                         
  -2 -14   2        385.45        372.79        27.45 o                         
  -1 -14   2       2849.43       2974.27        78.05 o                         
   0 -14   2        760.83        713.70        43.70 o                         
   1 -14   2        416.89        399.78        25.67 o                         
   2 -14   2        865.86        846.84        51.17 o                         
  -8 -13   2        183.78         97.01        19.11 o                         
  -7 -13   2        445.40        402.14        36.11 o                         
  -6 -13   2       1241.63       1246.46        41.06 o                         
  -5 -13   2         28.93         30.21         9.91 o                         
  -4 -13   2        859.53        866.88        29.29 o                         
  -3 -13   2       2864.46       2987.95        74.32 o                         
  -2 -13   2        264.65        239.95        19.36 o                         
  -1 -13   2       1037.62       1066.46        44.05 o                         
   0 -13   2       6067.47       6097.44       106.03 o                         
   1 -13   2       5177.91       5219.38        90.54 o                         
   2 -13   2        179.61        201.50        15.55 o                         
   3 -13   2       1982.90       1985.23        52.68 o                         
  -9 -12   2       2255.94       2367.54        93.45 o                         
  -8 -12   2       1583.81       1511.66        68.09 o                         
  -7 -12   2       1133.46       1108.23        46.61 o                         
  -6 -12   2       1774.78       1812.93        49.14 o                         
  -5 -12   2         49.90         33.57         8.61 o                         
  -4 -12   2       1024.83       1036.89        33.94 o                         
  -3 -12   2       8290.18       8379.59       112.02 o                         
  -2 -12   2          3.93          7.33         6.20 o                         
  -1 -12   2        111.29         81.25        10.31 o                         
   0 -12   2        917.09        868.95        27.72 o                         
   1 -12   2       3308.25       3325.70        59.48 o                         
   2 -12   2       6768.65       6795.56       101.41 o                         
   3 -12   2        659.15        653.93        27.51 o                         
   4 -12   2       1927.02       1894.60        81.33 o                         
 -10 -11   2        134.82         66.79        14.96 o                         
  -9 -11   2        279.45        264.84        27.72 o                         
  -8 -11   2       2351.35       2326.58        52.49 o                         
  -7 -11   2        938.43       1062.36        52.18 o                         
  -6 -11   2       2361.13       2358.24        57.41 o                         
  -5 -11   2         78.33         94.47        10.11 o                         
  -4 -11   2        237.26        220.94        13.65 o                         
  -3 -11   2        932.59        929.79        26.95 o                         
  -2 -11   2       3548.15       3591.72        62.32 o                         
  -1 -11   2       2155.56       2140.14        49.64 o                         
   0 -11   2         35.84         38.01         6.65 o                         
   1 -11   2       3705.52       3631.23        59.52 o                         
   2 -11   2        198.25        187.13        14.16 o                         
   3 -11   2       2806.58       2825.75        61.47 o                         
   4 -11   2        168.24        165.69        13.96 o                         
   5 -11   2        744.42        694.67        30.38 o                         
 -10 -10   2       4994.17       4872.19       223.55 o                         
  -9 -10   2       3258.79       3333.32        68.32 o                         
  -8 -10   2       1534.10       1544.29        43.88 o                         
  -7 -10   2       6698.19       6733.50       100.77 o                         
  -6 -10   2       2697.71       2617.60        52.76 o                         
  -5 -10   2        433.55        448.62        18.59 o                         
  -4 -10   2        328.28        306.73        14.72 o                         
  -3 -10   2       2642.18       2728.00        48.80 o                         
  -2 -10   2        836.45        841.40        22.31 o                         
  -1 -10   2        278.07        285.50        11.56 o                         
   0 -10   2       1104.54       1183.76        29.02 o                         
   1 -10   2       1326.59       1355.06        30.40 o                         
   2 -10   2        296.68        272.15        14.72 o                         
   3 -10   2         44.60         32.21         6.34 o                         
   4 -10   2       3434.69       3620.44        69.68 o                         
   5 -10   2       5270.17       5472.24        91.07 o                         
   6 -10   2        480.96        459.67        39.48 o                         
 -10  -9   2       1098.87       1048.64        48.46 o                         
  -9  -9   2       2651.67       2705.87        53.77 o                         
  -8  -9   2       1355.41       1357.27        36.92 o                         
  -7  -9   2       1985.50       1989.64        43.83 o                         
  -6  -9   2      10943.74      10971.88       117.78 o                         
  -5  -9   2       7863.42       7950.62        92.66 o                         
  -4  -9   2       1438.15       1428.37        29.98 o                         
  -3  -9   2       4162.58       4110.23        60.12 o                         
  -2  -9   2       1631.00       1585.98        29.64 o                         
  -1  -9   2        460.09        484.63        14.28 o                         
   0  -9   2       1871.16       1833.86        30.11 o                         
   1  -9   2      16565.74      16835.42       153.97 o                         
   2  -9   2        271.38        263.13        12.69 o                         
   3  -9   2       2509.80       2475.99        44.47 o                         
   4  -9   2       4484.36       4408.01        80.64 o                         
   5  -9   2          5.36         -4.52         6.03 o                         
   6  -9   2       3436.95       3472.58        75.77 o                         
   7  -9   2        156.77         93.74        16.12 o                         
 -11  -8   2         77.89         47.84        20.13 o                         
 -10  -8   2        403.05        447.04        33.27 o                         
  -9  -8   2       3876.26       3806.16        84.08 o                         
  -8  -8   2        170.27        165.82        13.93 o                         
  -7  -8   2       1681.55       1687.74        34.08 o                         
  -6  -8   2         99.61         65.40        11.55 o                         
  -5  -8   2       1164.93       1241.28        24.22 o                         
  -4  -8   2      10684.14      10667.79       106.53 o                         
  -3  -8   2       1692.49       1602.71        30.18 o                         
  -2  -8   2       1095.65       1109.68        24.10 o                         
  -1  -8   2        499.66        527.16        13.68 o                         
   0  -8   2       7005.34       6948.39        72.22 o                         
   1  -8   2      10508.96      10479.08       106.11 o                         
   2  -8   2       1209.52       1235.85        24.73 o                         
   3  -8   2       2003.37       1952.05        37.31 o                         
   4  -8   2         11.18          8.87         5.20 o                         
   5  -8   2       3654.09       3584.93        71.74 o                         
   6  -8   2       1816.19       1924.07        52.58 o                         
   7  -8   2        206.98        174.71        18.70 o                         
   8  -8   2          5.31          4.17        12.00 o                         
 -11  -7   2          1.63         -7.20        13.63 o                         
 -10  -7   2         27.37         17.06        10.47 o                         
  -9  -7   2       2157.09       2168.31        60.80 o                         
  -8  -7   2        346.04        359.44        18.18 o                         
  -7  -7   2        279.32        313.35        16.05 o                         
  -6  -7   2       9109.01       9204.79       108.34 o                         
  -5  -7   2      10078.82       9799.94        93.84 o                         
  -4  -7   2       6390.45       6399.47        66.26 o                         
  -3  -7   2      40266.93      40076.31       332.96 o                         
  -2  -7   2      15173.42      15417.30       151.87 o                         
  -1  -7   2        503.49        534.49        12.39 o                         
   0  -7   2       5161.82       5069.75        59.25 o                         
   1  -7   2        619.16        682.23        16.51 o                         
   2  -7   2       6075.46       6238.08        70.64 o                         
   3  -7   2        914.63        929.42        23.40 o                         
   4  -7   2       1357.63       1389.05        33.98 o                         
   5  -7   2        415.08        448.88        20.89 o                         
   6  -7   2          1.12         -0.46         5.36 o                         
   7  -7   2        434.25        413.92        41.62 o                         
   8  -7   2        867.46        845.23        40.00 o                         
 -11  -6   2        160.58        113.84        18.27 o                         
 -10  -6   2       1171.64       1130.15        48.98 o                         
  -9  -6   2       1993.43       2039.21        62.49 o                         
  -8  -6   2        131.54        130.48        11.94 o                         
  -7  -6   2       5527.13       5611.13        78.25 o                         
  -6  -6   2       9096.28       9105.49       127.43 o                         
  -5  -6   2        718.30        717.14        19.39 o                         
  -4  -6   2        297.44        264.72         9.99 o                         
  -3  -6   2        863.95        855.21        16.17 o                         
  -2  -6   2      25898.29      26062.00       303.10 o                         
  -1  -6   2      37619.11      37176.65       311.86 o                         
   0  -6   2       2000.02       1939.36        28.03 o                         
   1  -6   2       8788.71       8661.38        89.39 o                         
   2  -6   2       8926.33       8918.05        98.19 o                         
   3  -6   2          5.03          7.61         3.77 o                         
   4  -6   2          0.92          3.91         3.00 o                         
   5  -6   2       9158.15       9190.09       106.18 o                         
   6  -6   2        169.40        162.05        14.17 o                         
   7  -6   2       3765.10       3804.27        81.06 o                         
   8  -6   2       5120.17       4895.62       141.43 o                         
   9  -6   2       1115.83       1159.34        53.49 o                         
 -11  -5   2          4.35        -15.69        15.69 o                         
 -10  -5   2       5077.58       5079.01       109.67 o                         
  -9  -5   2       2252.87       2308.78        65.26 o                         
  -8  -5   2        118.16        122.25        12.43 o                         
  -7  -5   2       2811.83       2757.79        58.98 o                         
  -6  -5   2       1510.30       1506.83        30.04 o                         
  -5  -5   2       9292.24       9394.46       105.98 o                         
  -4  -5   2         40.59         41.59         4.06 o                         
  -3  -5   2        983.26        972.37        17.99 o                         
  -2  -5   2        149.32        166.44         6.20 o                         
  -1  -5   2       3112.80       3075.78        42.82 o                         
   0  -5   2      34509.81      33970.94       337.11 o                         
   1  -5   2        192.74        244.92         8.52 o                         
   2  -5   2          0.30          1.07         2.37 o                         
   3  -5   2        896.40        959.58        24.56 o                         
   4  -5   2       2317.92       2302.30        39.35 o                         
   5  -5   2      11844.54      11999.35       130.61 o                         
   6  -5   2        165.89        209.27        14.94 o                         
   7  -5   2        153.56        147.06        15.39 o                         
   8  -5   2        276.09        270.87        24.76 o                         
   9  -5   2       1864.06       1819.37        63.93 o                         
 -11  -4   2        349.80        341.62        36.52 o                         
 -10  -4   2       6126.61       6291.94       125.12 o                         
  -9  -4   2        338.53        275.11        20.01 o                         
  -8  -4   2        366.68        381.15        21.13 o                         
  -7  -4   2          1.60          1.54         4.06 o                         
  -6  -4   2        272.82        276.41        12.92 o                         
  -5  -4   2       8375.92       8124.55        89.91 o                         
  -4  -4   2       4493.30       4574.08        52.00 o                         
  -3  -4   2          0.54          3.19         1.45 o                         
  -2  -4   2       9054.09       8709.38        91.51 o                         
  -1  -4   2       3647.12       3512.38        38.84 o                         
   0  -4   2       9466.52       9265.98        92.06 o                         
   1  -4   2      79381.97      78281.56       932.32 o                         
   2  -4   2      34293.33      34604.66       298.44 o                         
   3  -4   2       8996.99       9126.89       101.66 o                         
   4  -4   2      19308.89      19187.87       181.54 o                         
   5  -4   2       2599.85       2640.56        41.44 o                         
   6  -4   2       2775.24       2847.60        53.96 o                         
   7  -4   2          0.24         -5.09         5.09 o                         
   8  -4   2        122.37         89.89        11.69 o                         
   9  -4   2       2377.10       2406.01        68.21 o                         
  10  -4   2          4.55        -11.12        16.50 o                         
 -11  -3   2       1152.45       1146.36        46.71 o                         
 -10  -3   2         11.47         10.22         7.74 o                         
  -9  -3   2       5856.72       6023.46        91.96 o                         
  -8  -3   2       2720.16       2711.94        50.02 o                         
  -7  -3   2        140.21        130.80         8.54 o                         
  -6  -3   2       1132.17       1148.37        25.12 o                         
  -5  -3   2       5153.63       5193.56        66.90 o                         
  -4  -3   2        190.09        255.23         8.21 o                         
  -3  -3   2       5394.59       5139.64        51.14 o                         
  -2  -3   2      39729.11      39201.42       343.03 o                         
  -1  -3   2       3098.19       3163.13        38.40 o                         
   0  -3   2       3607.86       3604.31        33.53 o                         
   1  -3   2      15342.68      15733.04       150.54 o                         
   2  -3   2       7574.88       7616.76        89.42 o                         
   3  -3   2      25228.76      24828.03       230.51 o                         
   4  -3   2        612.53        561.65        16.16 o                         
   5  -3   2       8722.63       8837.43        93.13 o                         
   6  -3   2       6660.00       6962.42        85.92 o                         
   7  -3   2         87.90         56.56         8.05 o                         
   8  -3   2          1.70          4.27         6.48 o                         
   9  -3   2       3728.20       3783.27        86.83 o                         
  10  -3   2        152.99         97.28        18.54 o                         
 -11  -2   2        855.56        913.59        36.07 o                         
 -10  -2   2       2058.85       2135.77        52.54 o                         
  -9  -2   2         31.58         27.54         7.38 o                         
  -8  -2   2        978.47        992.91        24.94 o                         
  -7  -2   2       2132.81       2205.18        35.03 o                         
  -6  -2   2       7354.06       7325.45        80.06 o                         
  -5  -2   2       7381.46       7705.35       105.38 o                         
  -4  -2   2          7.24         21.29         2.27 o                         
  -3  -2   2      18432.54      18138.89       187.69 o                         
  -2  -2   2       9491.87       9441.15        86.25 o                         
  -1  -2   2       9168.75       9036.41        88.57 o                         
   0  -2   2         97.67        103.19         3.50 o                         
   1  -2   2       5053.46       5544.30        54.55 o                         
   2  -2   2       1440.77       1359.78        20.83 o                         
   3  -2   2        847.74       1009.88        18.84 o                         
   4  -2   2      16486.89      16448.76       161.37 o                         
   5  -2   2         83.08         84.59         7.56 o                         
   6  -2   2        494.84        506.68        17.95 o                         
   7  -2   2       1317.59       1319.08        35.41 o                         
   8  -2   2        263.18        282.81        19.87 o                         
   9  -2   2       5658.43       5509.20        99.59 o                         
  10  -2   2          6.08         -8.38         8.38 o                         
 -11  -1   2        358.64        374.08        34.43 o                         
 -10  -1   2       1575.58       1628.17        39.38 o                         
  -9  -1   2      11604.55      11879.00       152.34 o                         
  -8  -1   2       6706.64       6845.50        89.37 o                         
  -7  -1   2       7706.85       7965.80        85.11 o                         
  -6  -1   2      38924.35      38802.73       315.27 o                         
  -5  -1   2       6326.92       6425.51        73.39 o                         
  -4  -1   2         79.87         70.54         4.58 o                         
  -3  -1   2       3753.67       3651.82        35.89 o                         
  -2  -1   2        242.35        260.69         6.74 o                         
  -1  -1   2      13454.38      13174.74       112.70 o                         
   0  -1   2       1595.82       1581.51        16.51 o                         
   1  -1   2       9165.79       9361.50        77.01 o                         
   2  -1   2      17287.67      17642.34       154.29 o                         
   3  -1   2         78.91        115.64         5.96 o                         
   4  -1   2          1.17         10.47         2.69 o                         
   5  -1   2      33788.50      33907.07       298.90 o                         
   6  -1   2      13405.96      13570.83       138.93 o                         
   7  -1   2       9039.04       8996.18       126.98 o                         
   8  -1   2      12583.27      12697.19       179.80 o                         
   9  -1   2       4757.25       4929.26        88.91 o                         
  10  -1   2        296.12        273.54        22.80 o                         
  11  -1   2        187.55        124.07        20.64 o                         
 -11   0   2          3.94        -10.46        14.41 o                         
 -10   0   2       4449.08       4381.76        81.23 o                         
  -9   0   2       2422.21       2491.18        52.96 o                         
  -8   0   2        913.53        934.13        26.19 o                         
  -7   0   2       1279.15       1274.09        27.03 o                         
  -6   0   2          1.04          1.31         2.41 o                         
  -5   0   2      29022.53      28817.64       254.14 o                         
  -4   0   2      10943.28      10626.14        94.27 o                         
  -3   0   2         71.68         85.51         5.26 o                         
  -2   0   2       3051.79       3023.78        32.54 o                         
  -1   0   2       2774.07       2627.41        24.16 o                         
   0   0   2      10135.64       9870.12       123.09 o                         
   1   0   2      15485.78      15171.44       133.98 o                         
   2   0   2      23089.57      22576.35       201.03 o                         
   3   0   2       1787.87       1726.89        27.85 o                         
   4   0   2      11392.35      11473.61       106.61 o                         
   5   0   2      23533.45      23529.12       280.84 o                         
   6   0   2        300.66        361.34        14.34 o                         
   7   0   2       2850.95       2999.03        48.54 o                         
   8   0   2         73.50         66.65         8.15 o                         
   9   0   2       2638.63       2674.14        59.01 o                         
  10   0   2       3564.56       3628.59        71.02 o                         
  11   0   2         26.29         10.61        13.12 o                         
 -11   1   2         88.02         45.21        16.60 o                         
 -10   1   2       2647.69       2586.84        64.15 o                         
  -9   1   2         19.15         -3.85         8.22 o                         
  -8   1   2       1839.78       1798.17        37.82 o                         
  -7   1   2        465.32        466.59        16.21 o                         
  -6   1   2       4924.28       4955.09        61.97 o                         
  -5   1   2         96.38        151.35         7.82 o                         
  -4   1   2      13770.05      13353.77       125.79 o                         
  -3   1   2      15172.49      14863.58       191.94 o                         
  -2   1   2       3840.74       4040.66        42.45 o                         
  -1   1   2        315.32        357.22         7.71 o                         
   0   1   2       4030.78       3879.21        33.50 o                         
   2   1   2      22783.46      22710.31       185.62 o                         
   3   1   2       7733.12       8398.31        81.76 o                         
   4   1   2       1133.62       1183.23        22.14 o                         
   5   1   2       2044.38       2206.74        36.69 o                         
   6   1   2       6112.46       6229.70        86.27 o                         
   7   1   2       1177.79       1194.21        26.61 o                         
   8   1   2       3611.42       3666.82        60.87 o                         
   9   1   2        265.68        241.37        16.44 o                         
  10   1   2         17.12          3.06         7.98 o                         
  11   1   2       1782.54       1646.94        94.80 o                         
 -10   2   2       1537.18       1506.10        60.56 o                         
  -9   2   2        579.23        578.41        27.84 o                         
  -8   2   2        352.50        330.41        20.23 o                         
  -7   2   2        726.11        743.59        23.48 o                         
  -6   2   2        334.17        327.62        13.36 o                         
  -5   2   2      13825.85      13859.34       137.31 o                         
  -4   2   2      11512.88      11270.33       125.66 o                         
  -3   2   2      32052.11      31683.27       252.39 o                         
  -2   2   2     107143.22     100636.73      2855.05 o                         
  -1   2   2      45678.54      45235.25       528.84 o                         
   0   2   2      23126.10      22557.04       326.17 o                         
   1   2   2      38171.34      36794.76      1058.70 o                         
   2   2   2       4376.13       4449.82        50.02 o                         
   3   2   2      17816.43      18093.05       153.35 o                         
   4   2   2       3027.95       3017.32        37.60 o                         
   5   2   2       3394.16       3648.69        51.05 o                         
   6   2   2        493.26        526.00        15.04 o                         
   7   2   2         32.11         18.47         3.62 o                         
   8   2   2       1587.62       1646.27        35.31 o                         
   9   2   2       3867.02       3890.96        77.39 o                         
  10   2   2        826.64        802.55        37.62 o                         
  11   2   2       1508.29       1521.60        54.73 o                         
 -10   3   2        732.89        700.56        38.84 o                         
  -9   3   2          6.89         -7.55         7.55 o                         
  -8   3   2       2499.81       2391.47        61.20 o                         
  -7   3   2        122.21         96.78         9.09 o                         
  -6   3   2       8068.43       8303.72       100.46 o                         
  -5   3   2       7753.88       7607.60        84.83 o                         
  -4   3   2         59.45         60.17         5.19 o                         
  -3   3   2       1342.78       1543.16        25.27 o                         
  -2   3   2         73.47         87.36         4.86 o                         
  -1   3   2      48601.58      48468.32       600.33 o                         
   0   3   2      16809.60      16704.89       213.78 o                         
   1   3   2       6449.09       6395.41        63.62 o                         
   2   3   2      10147.99       9657.17        96.26 o                         
   3   3   2       8237.91       8132.21        81.44 o                         
   4   3   2       1724.83       1787.64        29.49 o                         
   5   3   2       1526.14       1602.00        28.05 o                         
   6   3   2       2809.09       2734.04        44.98 o                         
   7   3   2       3757.04       3787.75        58.52 o                         
   8   3   2       5729.59       5716.82        85.13 o                         
   9   3   2      10752.97      11116.52       167.18 o                         
  10   3   2        355.36        351.98        23.97 o                         
  11   3   2        413.54        359.71        39.99 o                         
 -10   4   2        186.26         81.36        27.23 o                         
  -9   4   2       5278.55       5238.64       129.39 o                         
  -8   4   2       3611.66       3727.22        90.08 o                         
  -7   4   2        176.04        173.46        18.33 o                         
  -6   4   2      10766.27      10931.40       135.80 o                         
  -5   4   2         14.51         13.15         3.55 o                         
  -4   4   2        940.10        927.06        27.72 o                         
  -3   4   2        425.16        366.83        12.18 o                         
  -2   4   2       4791.48       4749.86        53.57 o                         
  -1   4   2       3367.92       3588.56        42.76 o                         
   0   4   2      21804.40      21752.63       215.79 o                         
   1   4   2      42420.12      40570.17       635.02 o                         
   2   4   2       2193.58       2280.07        28.44 o                         
   3   4   2       1305.60       1318.77        18.74 o                         
   4   4   2       4148.13       4180.83        50.67 o                         
   5   4   2       7930.47       7977.06        98.44 o                         
   6   4   2       8115.72       8111.78        91.16 o                         
   7   4   2        691.23        674.49        20.52 o                         
   8   4   2       3462.85       3572.49        58.81 o                         
   9   4   2        963.59        908.44        32.14 o                         
  10   4   2       1534.67       1584.43        53.65 o                         
  11   4   2         25.08         23.87        12.58 o                         
  -9   5   2       4594.82       4747.15       112.93 o                         
  -8   5   2        119.25         96.13        13.59 o                         
  -7   5   2        418.19        406.82        27.23 o                         
  -6   5   2       1829.64       1840.55        40.98 o                         
  -5   5   2        760.86        776.35        21.27 o                         
  -4   5   2       1459.85       1473.39        28.89 o                         
  -3   5   2       6171.23       6551.49        86.34 o                         
  -2   5   2       1164.22       1171.78        22.90 o                         
  -1   5   2      12299.04      12466.25       117.42 o                         
   0   5   2       2646.06       2644.78        31.44 o                         
   1   5   2       1686.74       1287.66        19.57 o                         
   2   5   2      70716.24      69943.46       957.42 o                         
   3   5   2      34104.84      33406.05       286.43 o                         
   4   5   2      14438.77      14275.48       138.05 o                         
   5   5   2      23651.74      23205.26       211.13 o                         
   6   5   2       6703.46       6721.20        77.87 o                         
   7   5   2        969.45        962.39        24.63 o                         
   8   5   2       1794.53       1744.22        37.12 o                         
   9   5   2        130.59         82.82        10.42 o                         
  10   5   2        652.54        563.97        29.82 o                         
  11   5   2         89.13         77.51        15.06 o                         
  -9   6   2          0.08         -4.90        14.94 o                         
  -8   6   2       3133.32       3270.27        78.12 o                         
  -7   6   2         47.90         37.47        10.88 o                         
  -6   6   2       1831.74       1824.47        44.38 o                         
  -5   6   2        205.71        169.71        12.34 o                         
  -4   6   2         68.45         60.17         6.08 o                         
  -3   6   2       1505.94       1596.02        29.42 o                         
  -2   6   2       9850.14       9737.63       101.75 o                         
  -1   6   2      18441.69      18488.38       231.01 o                         
   0   6   2       2258.94       2310.03        32.23 o                         
   1   6   2       6219.39       6419.13        76.90 o                         
   2   6   2       7517.11       7229.45        78.01 o                         
   3   6   2       3789.61       3429.48        44.48 o                         
   4   6   2       4603.64       4822.51        64.70 o                         
   5   6   2       3420.45       3481.22        46.96 o                         
   6   6   2       1454.35       1483.80        27.00 o                         
   7   6   2       8346.83       8338.10        98.84 o                         
   8   6   2        953.87        991.43        27.27 o                         
   9   6   2        335.74        349.23        18.57 o                         
  10   6   2        919.64        958.89        41.11 o                         
  11   6   2        156.76        117.19        19.81 o                         
  -8   7   2          1.57         -0.15        10.00 o                         
  -7   7   2       2546.47       2567.46        63.86 o                         
  -6   7   2        765.49        792.23        30.78 o                         
  -5   7   2       2103.49       2120.64        48.08 o                         
  -4   7   2       2606.24       2642.45        45.79 o                         
  -3   7   2        684.24        725.25        21.13 o                         
  -2   7   2      19448.28      19328.67       183.72 o                         
  -1   7   2       3733.20       3764.73        49.71 o                         
   0   7   2        778.15        812.27        17.98 o                         
   1   7   2        550.67        556.84        18.90 o                         
   2   7   2       3097.85       3132.49        42.38 o                         
   3   7   2       1725.91       1727.82        27.69 o                         
   4   7   2       6797.36       6897.83        78.03 o                         
   5   7   2      15784.72      15795.18       135.36 o                         
   6   7   2        478.94        477.48        15.38 o                         
   7   7   2       3396.57       3311.09        47.49 o                         
   8   7   2       5131.31       5152.15        68.97 o                         
   9   7   2       1025.67       1099.13        30.52 o                         
  10   7   2       1401.05       1423.43        44.67 o                         
  11   7   2        166.69        158.62        37.50 o                         
  -8   8   2       4160.85       4440.28       117.45 o                         
  -7   8   2       1385.11       1370.65        44.43 o                         
  -6   8   2       6686.51       6897.15       129.33 o                         
  -5   8   2      10036.09      10108.77       133.25 o                         
  -4   8   2       3104.18       3178.03        64.11 o                         
  -3   8   2        440.72        408.50        17.55 o                         
  -2   8   2       4294.74       4252.89        58.92 o                         
  -1   8   2       2285.74       2318.24        39.46 o                         
   0   8   2       1629.46       1643.77        30.87 o                         
   1   8   2       2529.18       2526.02        40.31 o                         
   2   8   2       2036.72       2109.08        35.78 o                         
   3   8   2        911.32        944.88        20.52 o                         
   4   8   2       1937.09       2000.34        34.59 o                         
   5   8   2         36.63         29.79         3.83 o                         
   6   8   2      12105.17      12476.15       124.84 o                         
   7   8   2       7209.77       7271.53        90.64 o                         
   8   8   2       3216.85       3301.83        66.44 o                         
   9   8   2      12204.21      12421.94       165.60 o                         
  10   8   2       4281.68       4504.40        92.13 o                         
  11   8   2         79.25         42.79        17.12 o                         
  -7   9   2        279.70        251.19        27.51 o                         
  -6   9   2        145.02        129.07        14.80 o                         
  -5   9   2        168.49        122.30        13.26 o                         
  -4   9   2       4388.15       4516.33        82.53 o                         
  -3   9   2       1621.55       1701.29        43.24 o                         
  -2   9   2        748.38        734.54        23.34 o                         
  -1   9   2       1508.88       1498.15        30.48 o                         
   0   9   2         74.86         76.62         7.15 o                         
   1   9   2       4168.59       4197.67        57.15 o                         
   2   9   2        648.54        630.89        19.13 o                         
   3   9   2       6424.49       6316.33        73.47 o                         
   4   9   2        657.35        659.66        19.07 o                         
   5   9   2       5129.92       5062.31        66.74 o                         
   6   9   2      10293.13      10497.50       142.36 o                         
   7   9   2         20.37         15.36         5.76 o                         
   8   9   2        227.81        244.97        16.93 o                         
   9   9   2        101.57         74.57        12.21 o                         
  10   9   2        632.20        649.57        34.45 o                         
  11   9   2       1844.58       1776.07        78.74 o                         
  -6  10   2       1267.19       1230.47        50.58 o                         
  -5  10   2       1128.84       1217.75        50.64 o                         
  -4  10   2       1190.37       1168.65        43.58 o                         
  -3  10   2       6016.61       5884.15        96.95 o                         
  -2  10   2       9259.60       9051.12       109.24 o                         
  -1  10   2          1.38          9.97         4.25 o                         
   0  10   2          2.98          7.89         3.68 o                         
   1  10   2        544.02        529.39        19.72 o                         
   2  10   2       7685.43       7797.96        93.01 o                         
   3  10   2       5177.49       5126.83        67.59 o                         
   4  10   2        162.90        155.39        12.34 o                         
   5  10   2        332.37        362.20        19.22 o                         
   6  10   2       1426.61       1422.63        42.32 o                         
   7  10   2       1800.81       1877.10        48.27 o                         
   8  10   2        388.93        382.86        24.61 o                         
   9  10   2       1376.86       1459.65        51.57 o                         
  10  10   2        164.42         82.49        17.00 o                         
  -6  11   2       1187.98       1051.69        49.44 o                         
  -5  11   2        272.10        182.24        18.71 o                         
  -4  11   2       5002.26       5114.58       101.86 o                         
  -3  11   2          2.89         -0.60         5.85 o                         
  -2  11   2       7441.63       7403.53       119.31 o                         
  -1  11   2      18969.79      19162.41       224.93 o                         
   0  11   2       6465.09       6573.96        92.37 o                         
   1  11   2       1881.91       1856.81        49.26 o                         
   2  11   2       9386.31       9581.64       114.45 o                         
   3  11   2         72.54         61.76         7.59 o                         
   4  11   2        294.44        270.98        13.83 o                         
   5  11   2       1249.30       1302.47        39.85 o                         
   6  11   2       1331.13       1366.73        41.15 o                         
   7  11   2        385.71        385.77        27.75 o                         
   8  11   2       2525.49       2567.60        75.63 o                         
   9  11   2        536.23        501.36        32.21 o                         
  10  11   2        462.89        466.69        42.74 o                         
  -5  12   2       1369.40       1504.03        65.96 o                         
  -4  12   2       3465.46       3533.30        86.56 o                         
  -3  12   2         15.07          8.13         9.17 o                         
  -2  12   2        958.54        940.65        35.92 o                         
  -1  12   2         38.49         30.48         7.29 o                         
   0  12   2       3964.03       4147.94        83.49 o                         
   1  12   2       6117.27       6026.14        92.12 o                         
   2  12   2        320.21        317.96        14.68 o                         
   3  12   2       2680.53       2673.40        48.29 o                         
   4  12   2        388.35        388.19        21.49 o                         
   5  12   2       2119.45       2172.29        54.17 o                         
   6  12   2         55.96         33.10        11.67 o                         
   7  12   2       1151.69       1172.23        52.78 o                         
   8  12   2        193.91        177.25        30.41 o                         
   9  12   2        542.88        511.50        40.87 o                         
  -4  13   2        213.48        242.01        34.77 o                         
  -3  13   2        725.19        716.74        37.25 o                         
  -2  13   2        845.06        818.98        35.60 o                         
  -1  13   2        199.56        176.15        19.20 o                         
   0  13   2          9.49          2.64         6.92 o                         
   1  13   2       5619.63       5703.58       102.20 o                         
   2  13   2       7851.77       7828.46       124.43 o                         
   3  13   2        577.46        528.06        23.42 o                         
   4  13   2       1203.45       1194.57        37.81 o                         
   5  13   2       2213.59       2219.99        71.74 o                         
   6  13   2       2346.61       2381.20        67.67 o                         
   7  13   2        818.63        866.61        36.02 o                         
   8  13   2         98.57         69.37        17.53 o                         
   9  13   2        639.58        601.73        47.39 o                         
  -2  14   2       2022.02       2006.48        70.64 o                         
  -1  14   2        185.77        122.78        17.66 o                         
   0  14   2        372.99        394.42        30.34 o                         
   1  14   2        977.77        988.91        41.36 o                         
   2  14   2        957.29        933.78        37.47 o                         
   3  14   2       8001.91       7986.69       128.55 o                         
   4  14   2       3634.74       3691.97        75.31 o                         
   5  14   2       2349.15       2445.56        87.24 o                         
   6  14   2       6950.83       6990.42       138.98 o                         
   7  14   2        430.21        411.76        36.02 o                         
   8  14   2          5.58         13.63        16.29 o                         
  -1  15   2        350.03        335.99        30.45 o                         
   0  15   2       1723.16       1841.01        66.90 o                         
   1  15   2        112.63         91.32        14.71 o                         
   2  15   2       1108.51       1101.03        50.94 o                         
   3  15   2        631.50        677.82        43.44 o                         
   4  15   2        987.58       1008.44        55.06 o                         
   5  15   2       1680.36       1618.10        65.11 o                         
   6  15   2         32.55         40.42        14.06 o                         
  -5 -15   3        549.22        518.64        78.67 o                         
  -4 -15   3        945.38        932.60        44.17 o                         
  -3 -15   3       1623.63       1626.21        83.91 o                         
  -2 -15   3        161.23        102.76        21.34 o                         
  -1 -15   3       1414.01       1468.18        64.82 o                         
   0 -15   3         87.33        109.68        28.90 o                         
  -7 -14   3        269.71        166.53        30.54 o                         
  -6 -14   3        117.68         79.04        13.59 o                         
  -5 -14   3       6555.85       6518.51       113.70 o                         
  -4 -14   3       2052.05       2079.21        59.02 o                         
  -3 -14   3       1682.02       1686.19        56.22 o                         
  -2 -14   3       5442.35       5347.25       123.57 o                         
  -1 -14   3       1077.19       1032.12        43.38 o                         
   0 -14   3        209.66        190.73        24.34 o                         
   1 -14   3        989.76        931.52        46.12 o                         
   2 -14   3        196.48        166.96        21.00 o                         
  -8 -13   3       1038.63        936.97        76.08 o                         
  -7 -13   3         40.55         16.25        12.00 o                         
  -6 -13   3        534.45        543.43        28.68 o                         
  -5 -13   3       1182.63       1111.86        38.70 o                         
  -4 -13   3        931.36        919.48        30.44 o                         
  -3 -13   3       2166.10       2160.61        44.35 o                         
  -2 -13   3        168.46        152.33        14.78 o                         
  -1 -13   3       1635.58       1625.16        57.77 o                         
   0 -13   3        661.27        630.02        31.27 o                         
   1 -13   3       1156.38       1193.31        34.99 o                         
   2 -13   3        965.97        972.79        35.92 o                         
   3 -13   3        589.44        489.57        41.17 o                         
  -9 -12   3        476.60        470.98        38.11 o                         
  -8 -12   3       1010.11       1002.77        45.81 o                         
  -7 -12   3       1062.33       1020.21        31.95 o                         
  -6 -12   3         76.69         77.03        10.60 o                         
  -5 -12   3         98.56         55.07         9.67 o                         
  -4 -12   3        100.43         92.17        15.71 o                         
  -3 -12   3       1158.09       1143.64        33.54 o                         
  -2 -12   3      10383.78      10545.23       136.96 o                         
  -1 -12   3       1756.52       1726.44        48.13 o                         
   0 -12   3       4771.42       4789.51        81.56 o                         
   1 -12   3       4391.17       4538.46        73.44 o                         
   2 -12   3         89.21         68.06        12.27 o                         
   3 -12   3       1778.84       1790.20        61.40 o                         
   4 -12   3        160.23        115.79        19.19 o                         
  -9 -11   3        663.31        606.73        29.48 o                         
  -8 -11   3        506.39        509.45        28.59 o                         
  -7 -11   3         89.01         64.70        10.32 o                         
  -6 -11   3       3872.21       3877.69        83.44 o                         
  -5 -11   3       1221.76       1237.31        38.14 o                         
  -4 -11   3       1358.58       1317.00        33.66 o                         
  -3 -11   3       3283.31       3236.60        56.95 o                         
  -2 -11   3       3337.48       3359.64        55.23 o                         
  -1 -11   3       5378.20       5395.08        86.60 o                         
   0 -11   3       1502.48       1517.18        30.96 o                         
   1 -11   3       2268.94       2325.27        43.83 o                         
   2 -11   3       7410.87       7505.44       105.79 o                         
   3 -11   3       3642.62       3703.91        82.43 o                         
   4 -11   3         22.49         16.40         7.88 o                         
   5 -11   3        927.71        942.18        43.81 o                         
 -10 -10   3        116.94         69.08        21.60 o                         
  -9 -10   3        654.73        681.10        44.17 o                         
  -8 -10   3         97.05         73.45        11.47 o                         
  -7 -10   3        327.96        310.38        17.95 o                         
  -6 -10   3       5211.63       5118.61        73.45 o                         
  -5 -10   3        386.52        390.21        18.67 o                         
  -4 -10   3        961.40        952.86        25.17 o                         
  -3 -10   3        135.67        144.40         9.71 o                         
  -2 -10   3       2917.62       2884.53        48.68 o                         
  -1 -10   3      11247.93      11163.60       125.52 o                         
   0 -10   3        144.82        132.51         9.26 o                         
   1 -10   3        632.64        627.22        19.52 o                         
   2 -10   3        345.44        307.16        15.88 o                         
   3 -10   3       1857.50       1874.56        45.07 o                         
   4 -10   3       2221.41       2291.13        46.76 o                         
   5 -10   3        566.05        572.82        29.19 o                         
   6 -10   3        186.12        158.22        15.18 o                         
 -10  -9   3       4344.66       4166.97       108.55 o                         
  -9  -9   3       6765.00       6972.90       119.61 o                         
  -8  -9   3        523.29        551.64        24.94 o                         
  -7  -9   3       1300.12       1314.04        34.45 o                         
  -6  -9   3       2424.26       2382.01        41.80 o                         
  -5  -9   3       3682.94       3631.42        54.93 o                         
  -4  -9   3       5308.59       5198.51        72.77 o                         
  -3  -9   3       7794.45       8042.96        98.34 o                         
  -2  -9   3       2850.66       2899.76        51.16 o                         
  -1  -9   3       2510.79       2555.44        44.52 o                         
   0  -9   3       2335.82       2408.46        36.62 o                         
   1  -9   3         13.86         10.25         4.01 o                         
   2  -9   3      11282.79      11482.21       128.41 o                         
   3  -9   3        866.72        920.56        23.95 o                         
   4  -9   3       5046.93       5022.64        75.79 o                         
   5  -9   3       8346.05       8556.25       115.97 o                         
   6  -9   3        834.47        898.09        33.74 o                         
   7  -9   3        426.52        383.95        27.29 o                         
 -11  -8   3         75.33         44.38        19.12 o                         
 -10  -8   3         29.67         34.54        11.54 o                         
  -9  -8   3       1289.91       1279.88        42.88 o                         
  -8  -8   3       9929.49      10094.61       138.56 o                         
  -7  -8   3       1921.45       1941.22        39.41 o                         
  -6  -8   3       2773.72       2724.67        41.97 o                         
  -5  -8   3       8265.20       8418.65        89.45 o                         
  -4  -8   3        447.46        441.13        13.69 o                         
  -3  -8   3        838.42        802.22        20.67 o                         
  -2  -8   3       6498.43       6671.81        78.94 o                         
  -1  -8   3       6384.02       6397.63        68.40 o                         
   0  -8   3       3154.31       3137.17        46.73 o                         
   1  -8   3       5025.81       5042.60        63.19 o                         
   2  -8   3      15441.22      15506.67       162.71 o                         
   3  -8   3        156.60        161.85        10.34 o                         
   4  -8   3        239.09        234.15        12.78 o                         
   5  -8   3        390.15        392.60        20.51 o                         
   6  -8   3       4931.35       4878.23        90.99 o                         
   7  -8   3       3202.87       3112.12        70.37 o                         
   8  -8   3          0.71        -19.10        19.10 o                         
 -11  -7   3        420.66        429.12        96.58 o                         
 -10  -7   3          4.65          3.79         9.99 o                         
  -9  -7   3        228.35        140.73        14.71 o                         
  -8  -7   3        187.04        204.53        15.83 o                         
  -7  -7   3       9463.49       9422.66       109.11 o                         
  -6  -7   3        925.82        933.77        27.93 o                         
  -5  -7   3          0.30          6.66         2.69 o                         
  -4  -7   3       2884.98       2773.55        39.76 o                         
  -3  -7   3        205.78        201.46         8.27 o                         
  -2  -7   3      15666.33      15775.87       135.28 o                         
  -1  -7   3        289.36        290.22         9.89 o                         
   0  -7   3         16.94         16.08         3.22 o                         
   1  -7   3        540.04        567.71        15.42 o                         
   2  -7   3       4901.77       4945.72        60.10 o                         
   3  -7   3       8378.09       8376.74        99.31 o                         
   4  -7   3          6.58          6.47         3.80 o                         
   5  -7   3       1721.56       1657.37        38.77 o                         
   6  -7   3       2732.37       2655.58        58.73 o                         
   7  -7   3        992.38        984.27        38.07 o                         
   8  -7   3       1211.03       1230.23        48.19 o                         
 -11  -6   3          3.56        -17.00        17.00 o                         
 -10  -6   3        370.46        413.32        30.40 o                         
  -9  -6   3       1503.36       1467.35        45.32 o                         
  -8  -6   3       2754.08       2727.38        56.85 o                         
  -7  -6   3         52.63         54.60         6.56 o                         
  -6  -6   3      19539.88      19668.38       204.11 o                         
  -5  -6   3      34566.91      34927.68       316.54 o                         
  -4  -6   3      10576.37      10592.52       106.93 o                         
  -3  -6   3      18984.75      19627.90       221.25 o                         
  -2  -6   3      23999.10      24183.17       235.73 o                         
  -1  -6   3       1245.26       1244.98        20.71 o                         
   0  -6   3       1252.21       1300.71        22.85 o                         
   1  -6   3        735.07        688.23        16.86 o                         
   2  -6   3       3080.01       3070.07        43.12 o                         
   3  -6   3       1167.21       1199.71        26.65 o                         
   4  -6   3       4676.14       4809.51        62.42 o                         
   5  -6   3        124.78        124.31        11.23 o                         
   6  -6   3       2555.66       2577.06        56.63 o                         
   7  -6   3        122.81         81.17        11.75 o                         
   8  -6   3        480.10        464.69        29.44 o                         
   9  -6   3       5495.58       5619.90       136.08 o                         
 -11  -5   3        120.02         90.97        16.31 o                         
 -10  -5   3         26.66          7.63        10.12 o                         
  -9  -5   3       5703.12       5629.21       103.22 o                         
  -8  -5   3       2456.92       2421.81        54.85 o                         
  -7  -5   3         23.79         16.36         5.02 o                         
  -6  -5   3       5222.09       5285.75        63.67 o                         
  -5  -5   3         24.06         41.08         5.55 o                         
  -4  -5   3      18594.04      19259.88       174.09 o                         
  -3  -5   3      11245.92      11661.78       123.91 o                         
  -2  -5   3       7521.35       7325.76        71.07 o                         
  -1  -5   3      25718.77      24448.43       212.66 o                         
   0  -5   3      10106.23      10052.58        91.29 o                         
   1  -5   3         80.13         90.21         4.88 o                         
   2  -5   3       8726.76       8766.83        90.29 o                         
   3  -5   3       1810.36       1854.63        36.33 o                         
   4  -5   3        612.40        574.82        17.29 o                         
   5  -5   3       9083.64       8939.47        99.09 o                         
   6  -5   3      14308.18      14588.10       178.23 o                         
   7  -5   3          4.30         -4.22         6.81 o                         
   8  -5   3       1255.49       1282.26        48.30 o                         
   9  -5   3        394.61        325.87        38.03 o                         
 -11  -4   3         43.30         28.50        12.26 o                         
 -10  -4   3       1137.71       1118.65        46.84 o                         
  -9  -4   3       3712.76       3941.41        82.71 o                         
  -8  -4   3        222.86        257.91        17.48 o                         
  -7  -4   3       1548.13       1509.88        36.54 o                         
  -6  -4   3        144.19        124.96         9.31 o                         
  -5  -4   3       1462.20       1441.29        22.20 o                         
  -4  -4   3       5154.97       5367.29        58.32 o                         
  -3  -4   3      14232.47      14183.17       143.42 o                         
  -2  -4   3       2027.92       1904.15        28.37 o                         
  -1  -4   3       1727.83       1809.78        27.56 o                         
   0  -4   3       7744.88       7736.67        71.46 o                         
   1  -4   3       3097.89       2963.42        36.86 o                         
   2  -4   3      11591.49      11657.07       113.47 o                         
   3  -4   3       2003.17       2142.62        33.82 o                         
   4  -4   3       2296.06       2374.75        38.79 o                         
   5  -4   3       3811.11       3905.64        56.03 o                         
   6  -4   3        530.00        566.35        19.37 o                         
   7  -4   3       4685.75       4633.56        84.23 o                         
   8  -4   3         65.80         31.38         9.93 o                         
   9  -4   3        448.21        456.51        29.01 o                         
  10  -4   3        790.96        836.52        46.12 o                         
 -11  -3   3         64.03         29.62        15.32 o                         
 -10  -3   3        200.38        207.47        18.25 o                         
  -9  -3   3        466.19        489.26        26.05 o                         
  -8  -3   3       6877.89       6653.67       110.64 o                         
  -7  -3   3         52.34         44.08         6.22 o                         
  -6  -3   3       1303.87       1351.00        30.12 o                         
  -5  -3   3        923.64        925.89        18.62 o                         
  -4  -3   3       2549.03       2532.67        32.29 o                         
  -3  -3   3       3198.64       3495.29        41.37 o                         
  -2  -3   3      28385.80      28236.91       295.06 o                         
  -1  -3   3      44765.80      43204.57       395.27 o                         
   0  -3   3      30476.17      29918.88       241.89 o                         
   1  -3   3      35011.88      34127.07       277.48 o                         
   2  -3   3      73271.09      71608.64       650.37 o                         
   3  -3   3         88.31         38.14         4.28 o                         
   4  -3   3        401.53        404.11        13.52 o                         
   5  -3   3       1228.12       1178.95        26.51 o                         
   6  -3   3       1300.05       1358.00        29.69 o                         
   7  -3   3       3047.32       3011.61        59.56 o                         
   8  -3   3       1154.99       1206.23        39.63 o                         
   9  -3   3         62.80         49.16        13.11 o                         
  10  -3   3        210.62        126.65        21.68 o                         
 -11  -2   3       2012.24       2023.86        89.97 o                         
 -10  -2   3        222.16        194.84        18.83 o                         
  -9  -2   3        219.56        187.90        14.26 o                         
  -8  -2   3       3136.57       3088.49        48.33 o                         
  -7  -2   3       1181.46       1237.13        24.37 o                         
  -6  -2   3          9.31         12.49         2.82 o                         
  -5  -2   3      14939.18      15289.78       125.85 o                         
  -4  -2   3       6384.13       5960.15        61.59 o                         
  -3  -2   3       7095.53       7593.76        73.15 o                         
  -2  -2   3      45315.16      43777.48       429.23 o                         
  -1  -2   3      11686.66      11655.33       108.85 o                         
   0  -2   3      10279.42       9965.51        85.54 o                         
   1  -2   3       3783.93       3924.28        44.08 o                         
   2  -2   3       4855.13       4796.91        52.13 o                         
   3  -2   3      42178.74      42056.22       344.65 o                         
   4  -2   3      10983.70      10903.64       110.18 o                         
   5  -2   3        424.26        419.63        14.81 o                         
   6  -2   3       8034.29       8049.87        92.04 o                         
   7  -2   3       1876.35       1830.08        45.75 o                         
   8  -2   3        204.08        211.68        16.34 o                         
   9  -2   3       2338.20       2387.70        58.99 o                         
  10  -2   3       4692.07       4759.23       114.41 o                         
 -11  -1   3        103.75         96.21        16.51 o                         
 -10  -1   3       2146.58       2120.21        51.53 o                         
  -9  -1   3        159.76        152.15        14.88 o                         
  -8  -1   3       1500.13       1462.29        33.93 o                         
  -7  -1   3        168.00        196.20        10.29 o                         
  -6  -1   3       3858.62       3796.16        46.92 o                         
  -5  -1   3      22623.32      22874.76       195.91 o                         
  -4  -1   3       2027.65       2139.90        35.16 o                         
  -3  -1   3          6.09          8.48         1.42 o                         
  -2  -1   3       3303.01       3211.12        34.14 o                         
  -1  -1   3       1641.24       1655.39        20.13 o                         
   0  -1   3      20631.14      20522.92       158.85 o                         
   1  -1   3      30266.12      30441.25       244.43 o                         
   2  -1   3         29.74         70.60         4.26 o                         
   3  -1   3       1441.40       1608.28        26.28 o                         
   4  -1   3       5887.29       5874.82        69.20 o                         
   5  -1   3       6603.01       6700.46        77.34 o                         
   6  -1   3       4818.62       4905.07        63.77 o                         
   7  -1   3        121.96        111.11        10.22 o                         
   8  -1   3        317.63        354.23        20.67 o                         
   9  -1   3       3515.48       3500.46        72.31 o                         
  10  -1   3       1631.90       1559.01        47.67 o                         
  11  -1   3        847.41        833.53        54.08 o                         
 -11   0   3       1137.62       1227.47        61.89 o                         
 -10   0   3        789.65        801.18        40.42 o                         
  -9   0   3      12570.40      12830.24       173.72 o                         
  -8   0   3       9910.23      10238.33       122.01 o                         
  -7   0   3       4708.60       4784.13        72.15 o                         
  -6   0   3       6910.04       6929.84        78.92 o                         
  -5   0   3       5663.67       5551.58        59.24 o                         
  -4   0   3       5380.18       5193.88        72.85 o                         
  -3   0   3        335.35        330.90         9.20 o                         
  -2   0   3        219.27        212.27         6.58 o                         
  -1   0   3         96.00        100.72         3.00 o                         
   0   0   3         66.94         69.11         3.23 o                         
   1   0   3       9161.53       8984.43        84.42 o                         
   2   0   3        692.46        620.52        13.55 o                         
   3   0   3      19427.93      18847.28       174.92 o                         
   4   0   3      10483.11      10953.56       114.41 o                         
   5   0   3      15482.14      15642.68       150.05 o                         
   6   0   3      44324.09      43947.03       404.05 o                         
   7   0   3       1268.96       1327.30        30.31 o                         
   8   0   3       2247.14       2380.98        51.30 o                         
   9   0   3       2180.03       2166.45        50.34 o                         
  10   0   3         19.51          2.84         7.72 o                         
  11   0   3       1376.15       1332.18        58.11 o                         
 -10   1   3          0.90         -4.63         9.48 o                         
  -9   1   3       1116.56       1125.69        38.42 o                         
  -8   1   3        857.98        857.93        31.45 o                         
  -7   1   3      11479.11      11513.45       123.57 o                         
  -6   1   3       2608.04       2590.27        39.02 o                         
  -5   1   3       1559.56       1484.59        26.33 o                         
  -4   1   3      20493.95      20172.62       236.25 o                         
  -3   1   3         69.90         76.08         6.75 o                         
  -2   1   3         97.63        139.13         5.78 o                         
  -1   1   3      17000.60      17050.38       214.77 o                         
   0   1   3      14598.78      14267.38       152.01 o                         
   1   1   3       2562.96       2562.17        28.18 o                         
   2   1   3      79597.16      74539.62      2121.43 o                         
   3   1   3      29860.73      30168.16       259.06 o                         
   4   1   3       2113.28       2143.42        32.34 o                         
   5   1   3       1042.00       1040.43        24.23 o                         
   6   1   3          0.61         13.93         7.95 o                         
   7   1   3       8689.77       8848.54        97.42 o                         
   8   1   3       2603.41       2605.03        55.54 o                         
   9   1   3        172.48        142.69        13.08 o                         
  10   1   3       2221.69       2217.77        48.45 o                         
  11   1   3        413.82        449.76        41.60 o                         
 -10   2   3        346.86        358.27        31.81 o                         
  -9   2   3        925.10        930.27        49.69 o                         
  -8   2   3        176.86        208.73        16.94 o                         
  -7   2   3        680.01        721.86        23.76 o                         
  -6   2   3      12671.93      12927.52       138.99 o                         
  -5   2   3       6193.77       6257.60        76.02 o                         
  -4   2   3          2.95          9.43         2.20 o                         
  -3   2   3       8323.09       8259.65        79.96 o                         
  -2   2   3        237.34        277.90         8.59 o                         
  -1   2   3      33964.86      33167.96       277.91 o                         
   0   2   3      14438.16      14660.32       123.95 o                         
   1   2   3       1583.63       1561.88        20.11 o                         
   2   2   3      10625.48      10309.05        90.26 o                         
   3   2   3         76.59        116.77         5.97 o                         
   4   2   3       6535.93       6287.42        65.20 o                         
   5   2   3         48.53         33.73         4.16 o                         
   6   2   3        129.94        143.43         8.89 o                         
   7   2   3       1577.71       1613.54        28.75 o                         
   8   2   3       2134.87       2183.32        37.62 o                         
   9   2   3       2029.69       2089.87        43.81 o                         
  10   2   3        838.24        826.86        36.08 o                         
  11   2   3          4.85        -11.37        11.37 o                         
 -10   3   3         18.08         -0.73        14.11 o                         
  -9   3   3       1950.44       1875.90        55.76 o                         
  -8   3   3       2236.36       2304.87        58.86 o                         
  -7   3   3          6.51         11.29         5.10 o                         
  -6   3   3        178.60        181.16        11.31 o                         
  -5   3   3      24184.36      24281.73       222.65 o                         
  -4   3   3      38157.83      38636.37       323.66 o                         
  -3   3   3      12705.90      12140.85       121.85 o                         
  -2   3   3      35702.67      34828.30       297.05 o                         
  -1   3   3      52498.82      51446.85       476.04 o                         
   0   3   3        104.39        136.42         5.57 o                         
   1   3   3        262.56        256.33         7.92 o                         
   2   3   3      10080.62      10040.39        92.95 o                         
   3   3   3        999.43       1064.96        17.99 o                         
   4   3   3        773.74        731.91        16.08 o                         
   5   3   3      11425.27      11548.46       114.79 o                         
   6   3   3        957.16       1019.28        24.44 o                         
   7   3   3       1595.15       1598.72        31.77 o                         
   8   3   3          6.04         -3.25         4.89 o                         
   9   3   3       2629.86       2583.48        60.53 o                         
  10   3   3      14238.19      14475.10       213.72 o                         
  11   3   3        705.68        712.45        45.10 o                         
 -10   4   3        356.80        377.67        38.01 o                         
  -9   4   3        326.38        237.90        30.08 o                         
  -8   4   3       4430.17       4546.00       101.47 o                         
  -7   4   3       2589.12       2549.00        61.11 o                         
  -6   4   3       1020.27       1047.78        26.50 o                         
  -5   4   3      13506.80      13438.62       133.75 o                         
  -4   4   3        285.01        342.85        12.62 o                         
  -3   4   3      18536.32      18792.20       166.63 o                         
  -2   4   3       4029.64       3982.09        47.67 o                         
  -1   4   3       2226.35       2010.63        28.28 o                         
   0   4   3      39078.43      39024.15       316.11 o                         
   1   4   3         17.94          8.56         1.75 o                         
   2   4   3        204.52        212.00         7.61 o                         
   3   4   3       3235.82       3053.47        46.51 o                         
   4   4   3       2679.09       2733.89        36.63 o                         
   5   4   3        687.87        704.45        19.94 o                         
   6   4   3      22119.32      22116.84       219.79 o                         
   7   4   3      11759.27      12051.25       127.24 o                         
   8   4   3        300.11        286.19        14.94 o                         
   9   4   3       2311.49       2302.25        74.51 o                         
  10   4   3       5015.20       4999.59        99.09 o                         
  11   4   3       1425.87       1477.68        78.31 o                         
  -9   5   3       2594.01       2528.23        77.16 o                         
  -8   5   3       4724.43       4807.30       117.41 o                         
  -7   5   3         31.56         23.43         7.93 o                         
  -6   5   3        112.79         96.31         9.26 o                         
  -5   5   3       3540.56       3649.56        54.68 o                         
  -4   5   3       2943.26       3038.39        45.23 o                         
  -3   5   3         62.70         62.63         6.41 o                         
  -2   5   3       9878.09       9950.96       108.70 o                         
  -1   5   3      15516.63      15432.36       148.44 o                         
   0   5   3       2343.96       2339.18        30.62 o                         
   1   5   3      25009.51      24606.77       212.95 o                         
   2   5   3         14.25         13.81         2.23 o                         
   3   5   3       4847.73       4797.79        53.66 o                         
   4   5   3       2022.83       2057.79        29.48 o                         
   5   5   3        845.01        858.82        20.22 o                         
   6   5   3      16562.36      16699.08       162.31 o                         
   7   5   3         41.55         47.71         6.19 o                         
   8   5   3        736.70        758.76        24.06 o                         
   9   5   3         22.83         13.71         6.92 o                         
  10   5   3          0.18          0.67         8.69 o                         
  11   5   3       1577.50       1530.10        82.55 o                         
  -9   6   3        673.89        647.92        75.51 o                         
  -8   6   3          4.13         -7.61         7.61 o                         
  -7   6   3       1226.49       1248.39        39.32 o                         
  -6   6   3         70.22         58.69         8.00 o                         
  -5   6   3       3335.97       3455.95        58.44 o                         
  -4   6   3        779.67        807.00        22.31 o                         
  -3   6   3        114.81        101.38         7.08 o                         
  -2   6   3       2131.92       2193.01        37.69 o                         
  -1   6   3       8498.20       8563.90        81.75 o                         
   0   6   3      24202.28      23494.76       211.39 o                         
   1   6   3      19754.53      20097.14       174.55 o                         
   2   6   3      60071.46      59439.47       508.49 o                         
   3   6   3      53537.87      52417.13       442.00 o                         
   4   6   3       2168.89       2076.19        30.46 o                         
   5   6   3       6325.22       6438.88        69.52 o                         
   6   6   3       9755.38       9832.66       111.34 o                         
   7   6   3        865.53        877.86        25.96 o                         
   8   6   3        161.15        158.01        13.25 o                         
   9   6   3       3080.81       3222.40        66.14 o                         
  10   6   3          3.86         -4.94         8.04 o                         
  11   6   3         88.47         82.56        14.38 o                         
  -8   7   3          4.85         -5.20        13.20 o                         
  -7   7   3        299.54        326.77        23.49 o                         
  -6   7   3       1679.37       1595.89        44.31 o                         
  -5   7   3        690.56        669.42        24.80 o                         
  -4   7   3       5011.12       5225.84        68.92 o                         
  -3   7   3        912.15        958.18        24.52 o                         
  -2   7   3        847.67        853.42        22.35 o                         
  -1   7   3      20500.75      21216.23       214.53 o                         
   0   7   3       3426.75       3579.56        46.98 o                         
   1   7   3       1246.93       1422.11        27.04 o                         
   2   7   3         10.57         35.56         4.37 o                         
   3   7   3       1649.58       1739.93        28.31 o                         
   4   7   3      25024.86      25200.06       226.80 o                         
   5   7   3        344.64        336.84        11.83 o                         
   6   7   3        405.86        403.52        15.63 o                         
   7   7   3       1042.45       1045.04        26.58 o                         
   8   7   3       1167.92       1167.04        29.44 o                         
   9   7   3       1273.31       1278.53        34.87 o                         
  10   7   3       3169.56       3214.21        68.54 o                         
  11   7   3       1517.37       1477.97        61.63 o                         
  -8   8   3          2.32          7.37        17.78 o                         
  -7   8   3         96.44         73.34        12.80 o                         
  -6   8   3        537.09        478.40        24.87 o                         
  -5   8   3       4958.62       4902.84        80.04 o                         
  -4   8   3       9381.27       9443.72       129.06 o                         
  -3   8   3       1265.90       1354.70        32.72 o                         
  -2   8   3         22.75         18.59         4.15 o                         
  -1   8   3       6981.01       6958.07        85.49 o                         
   0   8   3       1547.12       1571.76        28.92 o                         
   1   8   3        665.48        635.38        16.81 o                         
   2   8   3       3141.56       3056.55        42.14 o                         
   3   8   3       3446.73       3516.31        50.77 o                         
   4   8   3          1.46          0.04         2.25 o                         
   5   8   3      13925.12      13953.11       129.36 o                         
   6   8   3       4422.04       4539.00        63.77 o                         
   7   8   3        409.49        407.35        18.47 o                         
   8   8   3        101.42         91.42        10.00 o                         
   9   8   3          5.14          0.84         7.33 o                         
  10   8   3       3950.34       3975.95        97.94 o                         
  11   8   3         96.91         57.46        18.58 o                         
  -7   9   3       5298.50       5248.23       130.48 o                         
  -6   9   3        398.63        390.79        27.48 o                         
  -5   9   3       7142.83       6911.34       123.03 o                         
  -4   9   3       3244.56       3102.13        66.43 o                         
  -3   9   3       2704.60       2776.27        57.28 o                         
  -2   9   3         71.30        101.42         9.05 o                         
  -1   9   3       5463.19       5226.01        71.81 o                         
   0   9   3        624.62        724.15        20.92 o                         
   1   9   3       1887.38       1882.51        36.99 o                         
   2   9   3       4640.06       4749.98        62.91 o                         
   3   9   3        276.89        334.72        15.00 o                         
   4   9   3       4976.47       5035.00        67.63 o                         
   5   9   3        494.95        521.36        15.44 o                         
   6   9   3      15611.56      15839.51       170.01 o                         
   7   9   3      14701.44      14761.51       161.84 o                         
   8   9   3       4052.16       4209.94        86.66 o                         
   9   9   3       2237.20       2243.95        69.19 o                         
  10   9   3       3003.78       2994.33        95.37 o                         
  11   9   3          0.17        -13.05        13.05 o                         
  -6  10   3       3922.51       3861.41        95.83 o                         
  -5  10   3          3.60          0.75         9.54 o                         
  -4  10   3       1004.90       1062.14        40.64 o                         
  -3  10   3       1992.51       2070.33        45.65 o                         
  -2  10   3        828.07        840.90        26.52 o                         
  -1  10   3       2176.07       2179.31        56.33 o                         
   0  10   3        752.60        812.35        23.88 o                         
   1  10   3          0.68          2.49         3.41 o                         
   2  10   3        351.00        375.12        15.10 o                         
   3  10   3      13502.29      13469.12       143.92 o                         
   4  10   3       4390.80       4436.50        67.79 o                         
   5  10   3         26.00         21.84         6.17 o                         
   6  10   3       2624.84       2573.46        40.05 o                         
   7  10   3        297.72        304.73        19.97 o                         
   8  10   3       3702.84       3684.90        85.08 o                         
   9  10   3        151.00        139.99        16.89 o                         
  10  10   3          8.53        -10.62        18.88 o                         
  -6  11   3        153.53         88.52        16.66 o                         
  -5  11   3       6052.98       5966.21       129.14 o                         
  -4  11   3        521.49        476.93        43.47 o                         
  -3  11   3       1434.24       1324.00        41.18 o                         
  -2  11   3       2488.36       2552.19        63.09 o                         
  -1  11   3        107.51        101.19        10.88 o                         
   0  11   3       4237.24       4422.69        67.98 o                         
   1  11   3        879.16        901.37        30.89 o                         
   2  11   3       1672.97       1652.27        35.39 o                         
   3  11   3       5793.77       5791.87        80.30 o                         
   4  11   3        687.13        682.62        22.99 o                         
   5  11   3        233.54        252.58        13.78 o                         
   6  11   3       1577.82       1535.45        45.58 o                         
   7  11   3        163.52        140.86        25.13 o                         
   8  11   3        109.77         73.56        19.34 o                         
   9  11   3       3472.02       3373.37        83.81 o                         
  10  11   3       1150.74       1030.99        49.14 o                         
  -5  12   3         40.03         31.61        14.16 o                         
  -4  12   3       2598.99       2470.27        68.44 o                         
  -3  12   3       6648.26       6877.02       135.71 o                         
  -2  12   3       1949.47       2023.20        55.88 o                         
  -1  12   3      11510.00      11647.56       171.04 o                         
   0  12   3       5075.92       5130.12       115.95 o                         
   1  12   3         37.81         39.11         8.14 o                         
   2  12   3        641.49        568.27        22.43 o                         
   3  12   3       1571.17       1574.38        38.37 o                         
   4  12   3        935.91        972.22        31.19 o                         
   5  12   3        760.50        765.90        35.00 o                         
   6  12   3       1901.42       1899.79        53.61 o                         
   7  12   3        427.54        361.53        29.93 o                         
   8  12   3        661.77        703.87        42.49 o                         
   9  12   3        302.52        191.28        29.60 o                         
  -4  13   3       1753.12       1890.74        78.31 o                         
  -3  13   3          1.87         -6.69        10.58 o                         
  -2  13   3       2209.38       2291.90        66.95 o                         
  -1  13   3          3.12          5.42         6.95 o                         
   0  13   3       2172.67       2100.41        70.72 o                         
   1  13   3       2005.61       2120.90        61.26 o                         
   2  13   3         39.99         43.16         9.54 o                         
   3  13   3        928.64        849.42        29.87 o                         
   4  13   3        914.92        892.94        39.02 o                         
   5  13   3        720.74        743.05        40.60 o                         
   6  13   3         10.46         -6.56         7.08 o                         
   7  13   3       2382.83       2506.51        67.44 o                         
   8  13   3       2494.22       2661.05       126.88 o                         
   9  13   3        122.43         50.43        19.33 o                         
  -2  14   3         75.21         34.19        14.60 o                         
  -1  14   3       4418.03       4342.18        96.01 o                         
   0  14   3       1741.11       1671.69        63.54 o                         
   1  14   3       1338.69       1281.00        52.68 o                         
   2  14   3       6522.49       6518.70       119.46 o                         
   3  14   3       1699.40       1705.68        41.52 o                         
   4  14   3        361.20        298.81        24.89 o                         
   5  14   3         11.19          4.38        11.51 o                         
   6  14   3         27.08         46.08        12.10 o                         
   7  14   3       2803.48       2958.48       102.13 o                         
   8  14   3         35.21         34.67        18.61 o                         
  -1  15   3        712.59        706.15        43.28 o                         
   0  15   3        749.81        767.38        64.67 o                         
   1  15   3       1987.69       1975.05       115.38 o                         
   2  15   3       1141.78       1149.99        52.31 o                         
   3  15   3       6315.43       6232.07       180.98 o                         
   4  15   3       4695.00       4708.34       139.22 o                         
   5  15   3        699.62        680.98        43.40 o                         
   6  15   3        656.13        577.15        41.53 o                         
  -4 -15   4        668.48        749.02        41.99 o                         
  -3 -15   4        247.45        206.90        23.09 o                         
  -2 -15   4          3.60        -11.39        11.39 o                         
  -1 -15   4       1298.42       1295.41        62.08 o                         
  -7 -14   4        962.52        943.87        50.58 o                         
  -6 -14   4       3211.88       3138.50        68.91 o                         
  -5 -14   4       2078.00       2031.06        52.22 o                         
  -4 -14   4        662.07        656.45        37.33 o                         
  -3 -14   4         98.83         84.10        14.22 o                         
  -2 -14   4         68.51         72.97        19.37 o                         
  -1 -14   4       1736.20       1786.87        69.67 o                         
   0 -14   4        191.15        144.46        22.70 o                         
   1 -14   4        959.11        893.27        57.56 o                         
  -8 -13   4        363.38        332.22        36.76 o                         
  -7 -13   4       1050.13       1083.10        40.89 o                         
  -6 -13   4        233.77        194.71        17.56 o                         
  -5 -13   4       3225.79       3325.10        73.03 o                         
  -4 -13   4       8724.89       8897.48       131.06 o                         
  -3 -13   4        272.60        278.43        17.38 o                         
  -2 -13   4       1573.99       1667.06        56.79 o                         
  -1 -13   4       1763.24       1702.36        74.97 o                         
   0 -13   4         26.06         21.16        17.51 o                         
   1 -13   4         50.82         65.81        13.93 o                         
   2 -13   4       2842.74       2837.36        63.22 o                         
   3 -13   4        341.46        322.58        38.44 o                         
  -9 -12   4          1.20         -8.79        18.69 o                         
  -8 -12   4       4135.46       4139.59       101.04 o                         
  -7 -12   4         38.97         17.25         7.55 o                         
  -6 -12   4        285.73        303.36        21.55 o                         
  -5 -12   4        434.88        399.07        23.74 o                         
  -4 -12   4        148.04        139.00        11.73 o                         
  -3 -12   4       4151.28       4228.52        70.04 o                         
  -2 -12   4        260.93        251.78        18.63 o                         
  -1 -12   4        279.51        263.85        19.30 o                         
   0 -12   4        747.36        724.43        37.67 o                         
   1 -12   4        399.59        410.49        20.55 o                         
   2 -12   4       1598.24       1645.39        45.70 o                         
   3 -12   4        236.43        195.42        27.60 o                         
   4 -12   4        793.98        740.27        44.51 o                         
  -9 -11   4        116.97         64.75        11.92 o                         
  -8 -11   4        975.31        964.43        34.57 o                         
  -7 -11   4         59.62         44.23         5.60 o                         
  -6 -11   4        418.84        399.67        19.16 o                         
  -5 -11   4       4775.23       4901.30        85.91 o                         
  -4 -11   4       1467.09       1539.48        38.89 o                         
  -3 -11   4        406.59        423.84        25.19 o                         
  -2 -11   4      13314.80      13228.64       151.16 o                         
  -1 -11   4       6294.51       6366.64        99.05 o                         
   0 -11   4          6.09         -0.39         5.36 o                         
   1 -11   4       2774.41       2796.38        57.75 o                         
   2 -11   4        118.37         94.05        11.36 o                         
   3 -11   4       2253.33       2212.37        61.14 o                         
   4 -11   4        600.71        562.64        42.12 o                         
   5 -11   4        519.37        438.17        41.42 o                         
 -10 -10   4        248.37        193.67        44.83 o                         
  -9 -10   4       1214.48       1261.16        44.14 o                         
  -8 -10   4       1293.31       1267.97        35.92 o                         
  -7 -10   4        154.76        100.45        12.10 o                         
  -6 -10   4       1038.83       1027.81        25.13 o                         
  -5 -10   4      12482.81      12738.00       148.18 o                         
  -4 -10   4          3.16          4.48         5.10 o                         
  -3 -10   4          0.33          3.98         4.03 o                         
  -2 -10   4        366.99        339.98        14.58 o                         
  -1 -10   4       2393.69       2359.16        57.15 o                         
   0 -10   4      16567.91      16671.69       214.85 o                         
   1 -10   4       2038.42       1943.20        39.57 o                         
   2 -10   4       4632.67       4490.49        87.96 o                         
   3 -10   4       5517.24       5730.13        96.43 o                         
   4 -10   4         38.61         27.82         9.46 o                         
   5 -10   4        278.04        292.69        23.39 o                         
   6 -10   4       1901.35       1863.84        69.15 o                         
 -10  -9   4        838.94        818.77        40.34 o                         
  -9  -9   4       1587.45       1639.13        47.00 o                         
  -8  -9   4       1152.22       1161.24        34.20 o                         
  -7  -9   4          1.83         -2.85         4.73 o                         
  -6  -9   4         96.55         67.65         6.25 o                         
  -5  -9   4        866.51        867.21        20.85 o                         
  -4  -9   4       6889.19       6977.41        89.94 o                         
  -3  -9   4       2033.71       2067.86        40.90 o                         
  -2  -9   4       1050.61       1045.60        25.70 o                         
  -1  -9   4       1065.84       1055.61        21.24 o                         
   0  -9   4        465.73        488.60        14.13 o                         
   1  -9   4       3981.47       4001.07        60.00 o                         
   2  -9   4          1.21          8.83         4.39 o                         
   3  -9   4         23.98         17.00         5.83 o                         
   4  -9   4        691.97        700.11        23.85 o                         
   5  -9   4        107.08         79.38        10.04 o                         
   6  -9   4       2556.89       2580.60        63.84 o                         
   7  -9   4          1.57         -5.14        11.32 o                         
 -10  -8   4       1016.78        993.47        44.25 o                         
  -9  -8   4       6628.85       6747.33       115.72 o                         
  -8  -8   4        461.23        449.38        28.37 o                         
  -7  -8   4        813.93        848.11        27.56 o                         
  -6  -8   4        131.00        139.87         8.59 o                         
  -5  -8   4          8.73         12.21         3.29 o                         
  -4  -8   4       2491.85       2558.31        38.89 o                         
  -3  -8   4          4.81         10.26         2.78 o                         
  -2  -8   4       1366.27       1380.95        22.37 o                         
  -1  -8   4       1181.61       1154.56        21.72 o                         
   0  -8   4         62.16         54.46         4.97 o                         
   1  -8   4        278.33        283.09        13.10 o                         
   2  -8   4      13439.61      13479.42       147.02 o                         
   3  -8   4       6322.49       6504.12        78.98 o                         
   4  -8   4        182.13        194.58        16.31 o                         
   5  -8   4       5179.76       5413.74        78.02 o                         
   6  -8   4       1186.03       1207.39        37.89 o                         
   7  -8   4        383.55        365.62        20.76 o                         
 -11  -7   4       2228.10       2266.15        92.46 o                         
 -10  -7   4       1915.56       1809.84        57.90 o                         
  -9  -7   4        141.53         90.38        12.52 o                         
  -8  -7   4       6859.64       6952.86       104.90 o                         
  -7  -7   4      11860.10      12104.07       150.35 o                         
  -6  -7   4         52.67         41.48         5.07 o                         
  -5  -7   4       3535.98       3465.75        46.09 o                         
  -4  -7   4       8112.22       7943.81        90.71 o                         
  -3  -7   4        225.26        226.78        10.03 o                         
  -2  -7   4       2698.42       2694.24        35.94 o                         
  -1  -7   4      26731.48      27016.26       229.79 o                         
   0  -7   4       1424.84       1475.08        27.99 o                         
   1  -7   4       2657.77       2717.14        43.00 o                         
   2  -7   4       6417.86       6438.90        86.42 o                         
   3  -7   4         16.74         13.40         3.49 o                         
   4  -7   4      14783.95      14639.39       136.78 o                         
   5  -7   4        177.05        161.11        14.83 o                         
   6  -7   4       1847.42       1803.84        47.82 o                         
   7  -7   4       5801.63       5859.91       106.70 o                         
   8  -7   4        325.02        254.79        23.92 o                         
 -11  -6   4       1169.41       1003.19        58.80 o                         
 -10  -6   4        294.52        284.20        23.88 o                         
  -9  -6   4       1436.89       1456.54        41.56 o                         
  -8  -6   4        221.77        223.72        16.20 o                         
  -7  -6   4          3.60          6.43         5.75 o                         
  -6  -6   4       7005.03       7073.08        85.96 o                         
  -5  -6   4        677.76        683.27        17.97 o                         
  -4  -6   4       2635.09       2663.54        38.30 o                         
  -3  -6   4        820.93        871.59        20.65 o                         
  -2  -6   4       1050.01       1167.46        21.27 o                         
  -1  -6   4       9468.46       9854.59        97.71 o                         
   0  -6   4       6813.35       6832.18        75.76 o                         
   1  -6   4       3214.57       3328.45        45.44 o                         
   2  -6   4         25.85         17.02         3.52 o                         
   3  -6   4       6363.63       6399.47        65.75 o                         
   4  -6   4       9717.70       9711.84       108.21 o                         
   5  -6   4       1857.54       1910.69        44.14 o                         
   6  -6   4        403.98        383.64        20.61 o                         
   7  -6   4        256.69        296.48        25.94 o                         
   8  -6   4        354.84        377.61        26.51 o                         
   9  -6   4         97.22         66.79        17.17 o                         
 -11  -5   4        991.47       1023.02        55.15 o                         
 -10  -5   4        354.50        335.15        32.61 o                         
  -9  -5   4        262.42        267.00        19.23 o                         
  -8  -5   4       7722.01       7823.12       110.17 o                         
  -7  -5   4       6268.08       6535.40        87.52 o                         
  -6  -5   4       7653.33       7563.81        82.74 o                         
  -5  -5   4      34297.51      33723.96       294.52 o                         
  -4  -5   4       6703.96       6859.54        82.61 o                         
  -3  -5   4        819.85        880.03        22.18 o                         
  -2  -5   4       6786.15       7232.05        83.69 o                         
  -1  -5   4          4.64          8.39         3.60 o                         
   0  -5   4      13036.95      13470.99       124.59 o                         
   1  -5   4        597.30        650.41        15.14 o                         
   2  -5   4        487.92        504.37        13.53 o                         
   3  -5   4       1959.50       2024.54        31.90 o                         
   4  -5   4          0.62          5.21         3.30 o                         
   5  -5   4       1177.03       1084.93        27.57 o                         
   6  -5   4       3329.29       3516.12        68.15 o                         
   7  -5   4       3232.56       3340.74        70.22 o                         
   8  -5   4        958.15        956.84        46.54 o                         
   9  -5   4       3441.81       3422.65        98.06 o                         
 -11  -4   4       2032.33       1959.91        83.86 o                         
 -10  -4   4         34.37         36.62         7.88 o                         
  -9  -4   4       3447.55       3600.72        76.06 o                         
  -8  -4   4       6871.15       6628.27       198.32 o                         
  -7  -4   4         73.33         45.99         8.51 o                         
  -6  -4   4       1786.75       1687.11        28.97 o                         
  -5  -4   4        151.35        134.14         7.26 o                         
  -4  -4   4      26763.11      27379.22       263.39 o                         
  -3  -4   4      23945.91      23471.79       217.56 o                         
  -2  -4   4       3813.11       3856.75        47.70 o                         
  -1  -4   4      13917.73      14092.06       118.24 o                         
   0  -4   4      26935.22      27139.10       215.48 o                         
   1  -4   4        504.89        602.87        13.92 o                         
   2  -4   4        333.50        327.05         9.91 o                         
   3  -4   4      29255.09      29665.41       264.97 o                         
   4  -4   4       1574.08       1569.13        29.20 o                         
   5  -4   4       2009.01       2015.94        37.22 o                         
   6  -4   4      12427.39      12380.58       144.98 o                         
   7  -4   4       1291.89       1291.02        46.87 o                         
   8  -4   4        749.40        752.83        32.55 o                         
   9  -4   4       1038.46       1019.33        56.45 o                         
 -11  -3   4       1234.30       1289.68        63.47 o                         
 -10  -3   4         30.15          4.19        11.99 o                         
  -9  -3   4       1302.88       1262.79        40.68 o                         
  -8  -3   4        292.79        308.03        19.43 o                         
  -7  -3   4       4461.59       4501.32        71.53 o                         
  -6  -3   4         86.02         88.81         7.16 o                         
  -5  -3   4       1628.54       1574.67        26.14 o                         
  -4  -3   4        133.95        127.17         6.31 o                         
  -3  -3   4        386.41        365.61        12.11 o                         
  -2  -3   4      35492.98      34814.25       269.46 o                         
  -1  -3   4        209.82        263.74         8.20 o                         
   0  -3   4       1994.22       2182.78        31.15 o                         
   1  -3   4       1820.83       1952.51        26.16 o                         
   2  -3   4       5569.27       5587.65        58.51 o                         
   3  -3   4       8197.36       7819.50        84.56 o                         
   4  -3   4        753.86        738.76        18.97 o                         
   5  -3   4        183.42        194.58        10.90 o                         
   6  -3   4          0.79          5.57         3.77 o                         
   7  -3   4       3612.50       3545.94        58.04 o                         
   8  -3   4       5014.29       5062.96        99.40 o                         
   9  -3   4        242.18        183.61        19.55 o                         
  10  -3   4        802.03        897.09        46.95 o                         
 -11  -2   4        240.52        168.44        23.93 o                         
 -10  -2   4       1162.66       1126.28        54.64 o                         
  -9  -2   4        412.13        403.02        23.18 o                         
  -8  -2   4        100.70         77.50         8.08 o                         
  -7  -2   4       5404.01       5526.75        72.48 o                         
  -6  -2   4       1423.37       1464.21        24.92 o                         
  -5  -2   4          5.22         10.82         2.43 o                         
  -4  -2   4       7525.69       7345.79        77.34 o                         
  -3  -2   4      15807.71      16166.71       143.79 o                         
  -2  -2   4      12431.54      12349.55       159.85 o                         
   0  -2   4      39867.14      38032.73       376.53 o                         
   1  -2   4      22383.79      22595.34       187.04 o                         
   2  -2   4      10335.57       9901.65        91.55 o                         
   3  -2   4      12218.32      12722.54       117.02 o                         
   4  -2   4       8151.40       8408.26        90.22 o                         
   5  -2   4        179.16        161.65         9.44 o                         
   6  -2   4         43.36         47.62         6.04 o                         
   7  -2   4       1620.54       1589.32        36.87 o                         
   8  -2   4         11.99         18.06         6.77 o                         
   9  -2   4        903.49        934.54        35.57 o                         
  10  -2   4       1176.20       1191.16        63.40 o                         
 -11  -1   4       3052.59       3252.80       104.43 o                         
 -10  -1   4        513.92        518.54        28.05 o                         
  -9  -1   4        605.06        638.81        29.92 o                         
  -8  -1   4        473.67        472.53        19.26 o                         
  -7  -1   4       7073.66       7044.00        80.92 o                         
  -6  -1   4         92.00         78.62         7.33 o                         
  -5  -1   4       9531.68       9481.54        91.38 o                         
  -4  -1   4      26819.51      26442.35       256.47 o                         
  -3  -1   4       3816.50       3798.79        41.24 o                         
  -2  -1   4        202.82        215.90         6.23 o                         
  -1  -1   4      11947.76      11992.97       120.32 o                         
   0  -1   4      22590.45      22016.28       160.71 o                         
   1  -1   4      23953.14      23435.12       253.61 o                         
   2  -1   4       9189.76       9337.09        99.67 o                         
   3  -1   4      12865.21      12715.30       119.66 o                         
   4  -1   4      21120.71      21230.12       202.02 o                         
   5  -1   4        213.18        216.82        10.77 o                         
   6  -1   4        568.83        588.37        18.39 o                         
   7  -1   4       4558.86       4606.58        75.00 o                         
   8  -1   4        575.98        579.19        25.82 o                         
   9  -1   4        555.38        566.37        27.49 o                         
  10  -1   4       5248.15       5290.17       105.61 o                         
 -11   0   4        245.75        175.12        22.78 o                         
 -10   0   4        462.51        484.97        26.23 o                         
  -9   0   4        425.76        424.77        22.62 o                         
  -8   0   4       3262.63       3401.09        61.56 o                         
  -7   0   4       6763.47       6777.63        84.68 o                         
  -6   0   4         10.93         15.76         3.30 o                         
  -5   0   4       7641.29       7705.12        78.69 o                         
  -4   0   4       2232.04       2206.32        31.47 o                         
  -3   0   4      10058.96      10332.93        90.26 o                         
  -2   0   4         36.75         52.46         3.93 o                         
  -1   0   4        775.19        751.87        14.46 o                         
   0   0   4      25747.93      25269.14       204.67 o                         
   1   0   4       1640.43       1780.22        22.71 o                         
   2   0   4      28257.77      27465.80       256.38 o                         
   3   0   4        109.20        210.51         7.93 o                         
   4   0   4         55.19         52.45         4.66 o                         
   5   0   4       3866.39       3918.30        49.85 o                         
   6   0   4        992.83       1058.24        24.80 o                         
   7   0   4       7206.63       7340.55        94.71 o                         
   8   0   4         10.10          5.82         6.87 o                         
   9   0   4        725.13        687.91        29.09 o                         
  10   0   4       1026.04       1034.48        40.46 o                         
  11   0   4        178.38        160.81        20.83 o                         
 -10   1   4       2026.02       2051.78        60.80 o                         
  -9   1   4       3098.77       3165.29        68.01 o                         
  -8   1   4      19490.58      19755.14       229.14 o                         
  -7   1   4        495.09        536.70        20.73 o                         
  -6   1   4        108.56        104.11         8.34 o                         
  -5   1   4       3394.51       3357.56        46.16 o                         
  -4   1   4         15.12         14.63         2.78 o                         
  -3   1   4       5488.32       5398.03        55.66 o                         
  -2   1   4       8466.00       8444.29        76.73 o                         
  -1   1   4        388.77        411.89         9.16 o                         
   0   1   4       9618.60       9528.99        85.79 o                         
   1   1   4       3167.68       3046.53        35.44 o                         
   2   1   4        756.12        826.25        15.35 o                         
   3   1   4      62055.15      60035.00       722.08 o                         
   4   1   4      24646.89      24129.06       225.39 o                         
   5   1   4      10683.17      10459.64       119.08 o                         
   6   1   4      17860.56      18142.41       197.41 o                         
   7   1   4      12155.40      12269.22       132.92 o                         
   8   1   4       1444.03       1463.20        36.39 o                         
   9   1   4        421.78        457.55        23.96 o                         
  10   1   4         52.13         42.06         9.54 o                         
  11   1   4        701.38        686.98        36.03 o                         
 -10   2   4        720.56        799.53        47.14 o                         
  -9   2   4        363.06        378.51        26.89 o                         
  -8   2   4        199.43        168.99        16.16 o                         
  -7   2   4       7396.77       7509.45        98.06 o                         
  -6   2   4       3807.62       3880.34        60.72 o                         
  -5   2   4         18.85         16.06         3.08 o                         
  -4   2   4       1022.19       1060.39        21.77 o                         
  -3   2   4       8133.81       8100.50        76.04 o                         
  -2   2   4       5285.89       5725.20        62.48 o                         
  -1   2   4      26539.60      26904.14       250.80 o                         
   0   2   4      34215.85      32798.90       264.35 o                         
   1   2   4      12640.86      12401.00       106.82 o                         
   2   2   4       6903.49       6923.04        67.32 o                         
   3   2   4      32371.52      31756.11       261.23 o                         
   4   2   4       1146.03       1259.77        23.32 o                         
   5   2   4       3158.44       3210.89        43.49 o                         
   6   2   4        277.48        288.54        12.36 o                         
   7   2   4       4989.51       5199.23        68.54 o                         
   8   2   4      10807.05      10811.36       114.76 o                         
   9   2   4          6.49         -0.76         5.07 o                         
  10   2   4        149.46        122.08        18.37 o                         
  11   2   4       1844.66       1794.92       106.33 o                         
 -10   3   4        885.05        754.97        47.94 o                         
  -9   3   4        479.40        453.24        35.01 o                         
  -8   3   4       2499.39       2463.86        62.74 o                         
  -7   3   4        262.33        251.86        15.15 o                         
  -6   3   4       4349.43       4243.03        61.75 o                         
  -5   3   4       5868.26       5801.67        69.39 o                         
  -4   3   4       1195.17       1175.92        23.07 o                         
  -3   3   4       2770.14       2695.93        37.48 o                         
  -2   3   4        775.72        835.22        17.64 o                         
  -1   3   4      29673.60      29690.30       243.58 o                         
   0   3   4       6507.83       6132.24        58.92 o                         
   1   3   4       1305.61       1328.20        20.15 o                         
   2   3   4        268.17        306.21         8.31 o                         
   3   3   4        285.87        267.66         8.00 o                         
   4   3   4      11878.59      12051.79       122.25 o                         
   5   3   4        442.44        513.83        14.88 o                         
   6   3   4       3077.04       3290.93        45.95 o                         
   7   3   4         44.95         32.18         4.41 o                         
   8   3   4          0.05         -2.96         3.62 o                         
   9   3   4       2292.99       2321.00        69.40 o                         
  10   3   4          0.70         12.02         9.99 o                         
  11   3   4       1244.07       1243.11        66.49 o                         
 -10   4   4         66.54         36.63        19.05 o                         
  -9   4   4        359.99        411.94        27.30 o                         
  -8   4   4          5.48          1.64         8.05 o                         
  -7   4   4       9030.47       9189.07       143.68 o                         
  -6   4   4       4064.69       4063.02        58.55 o                         
  -5   4   4      12575.02      12300.02       126.95 o                         
  -4   4   4      42092.59      41739.18       348.69 o                         
  -3   4   4      23642.04      23235.48       211.89 o                         
  -2   4   4       6627.59       6882.61        86.45 o                         
  -1   4   4      16986.62      16801.75       158.84 o                         
   0   4   4        779.70        729.39        14.50 o                         
   1   4   4       3697.85       3733.65        45.34 o                         
   2   4   4        155.85        127.93         6.35 o                         
   3   4   4       4334.41       4468.70        53.16 o                         
   4   4   4       2136.53       2256.66        32.80 o                         
   5   4   4        460.01        473.26        14.18 o                         
   6   4   4       1380.13       1382.33        31.93 o                         
   7   4   4       7433.40       7667.83        90.97 o                         
   8   4   4       2886.68       2810.66        50.21 o                         
   9   4   4       1894.76       1938.96        56.07 o                         
  10   4   4       4756.77       4858.90       109.06 o                         
  11   4   4       3342.27       3610.94       116.00 o                         
  -9   5   4          0.17        -13.83        13.83 o                         
  -8   5   4       3398.62       3425.77       101.29 o                         
  -7   5   4       5439.00       5157.00       122.05 o                         
  -6   5   4          2.92          9.94         4.46 o                         
  -5   5   4         22.84         23.55         4.79 o                         
  -4   5   4         48.65         46.93         5.39 o                         
  -3   5   4      11755.67      12151.16       117.12 o                         
  -2   5   4       9405.10       9415.42        96.01 o                         
  -1   5   4       1729.90       1703.33        27.23 o                         
   0   5   4      10780.03      10788.62       100.63 o                         
   1   5   4      12358.02      11941.43       113.93 o                         
   2   5   4       3779.15       3790.82        47.82 o                         
   3   5   4       5656.34       5723.86        60.66 o                         
   4   5   4      15409.76      15590.51       173.91 o                         
   5   5   4       5809.85       5872.81        68.14 o                         
   6   5   4       5672.58       5601.88        73.94 o                         
   7   5   4      14091.81      14168.40       146.28 o                         
   8   5   4       2752.28       2760.35        48.18 o                         
   9   5   4         39.42         33.76         6.70 o                         
  10   5   4        291.26        272.10        30.76 o                         
  11   5   4        205.10        178.12        26.56 o                         
  -9   6   4         36.08          4.81        13.13 o                         
  -8   6   4       2746.67       2815.86        86.71 o                         
  -7   6   4         19.84         13.51         7.61 o                         
  -6   6   4       1211.82       1261.47        38.21 o                         
  -5   6   4        252.75        210.22        20.39 o                         
  -4   6   4       4012.73       3991.46        56.35 o                         
  -3   6   4        343.75        379.40        15.07 o                         
  -2   6   4      11849.93      12099.14       117.14 o                         
  -1   6   4      16550.79      16609.03       149.90 o                         
   0   6   4       1646.33       1576.56        25.81 o                         
   1   6   4        439.36        478.13        13.14 o                         
   2   6   4       8617.41       8858.15        99.02 o                         
   3   6   4       9007.01       9370.04        95.86 o                         
   4   6   4      11354.78      11759.11       112.19 o                         
   5   6   4        579.60        581.53        15.05 o                         
   6   6   4          6.50          9.18         3.55 o                         
   7   6   4       4258.18       4232.02        62.58 o                         
   8   6   4       3863.58       3843.21        66.26 o                         
   9   6   4        248.80        268.53        18.27 o                         
  10   6   4        349.94        320.92        24.93 o                         
  11   6   4         68.62         28.89        13.33 o                         
  -8   7   4       1367.54       1365.75        68.78 o                         
  -7   7   4        610.65        620.81        29.76 o                         
  -6   7   4         60.91         61.46         8.89 o                         
  -5   7   4       1864.64       1904.88        44.86 o                         
  -4   7   4        925.34        891.06        25.63 o                         
  -3   7   4       5220.71       5231.50        69.04 o                         
  -2   7   4        197.57        202.28        14.00 o                         
  -1   7   4      12122.76      12286.04       122.91 o                         
   0   7   4      44875.40      44158.14       461.16 o                         
   1   7   4      28132.63      28712.35       257.80 o                         
   2   7   4       6135.50       6076.33        69.80 o                         
   3   7   4      27478.44      27088.14       262.69 o                         
   4   7   4       5864.10       6102.50        65.04 o                         
   5   7   4        203.38        201.20         9.84 o                         
   6   7   4          5.48          5.01         4.03 o                         
   7   7   4        966.60        943.14        28.94 o                         
   8   7   4        670.81        677.68        23.94 o                         
   9   7   4        480.63        496.10        20.64 o                         
  10   7   4       1016.08        924.92        30.64 o                         
  11   7   4        434.35        405.80        38.92 o                         
  -8   8   4       1127.51       1058.93        57.98 o                         
  -7   8   4         40.53         27.51         9.39 o                         
  -6   8   4        311.37        271.72        20.05 o                         
  -5   8   4        274.69        227.62        16.31 o                         
  -4   8   4       2602.62       2614.99        53.95 o                         
  -3   8   4      15926.22      15688.28       177.29 o                         
  -2   8   4       1008.19        991.51        24.61 o                         
  -1   8   4       4174.13       4138.00        55.10 o                         
   0   8   4       5057.64       5136.37        69.52 o                         
   1   8   4       4058.66       4208.63        55.33 o                         
   2   8   4       7734.04       7841.63        76.13 o                         
   3   8   4        281.27        281.29        10.92 o                         
   4   8   4       6949.28       6996.93        79.61 o                         
   5   8   4       7181.10       7196.37        80.39 o                         
   6   8   4        578.03        556.41        17.94 o                         
   7   8   4       1397.37       1433.69        36.01 o                         
   8   8   4       1987.99       2105.10        45.35 o                         
   9   8   4         22.25          9.56         7.71 o                         
  10   8   4        414.90        405.87        23.57 o                         
  11   8   4       5614.05       5718.12       168.63 o                         
  -7   9   4       1269.23       1288.53        57.48 o                         
  -6   9   4       1599.23       1561.81        53.87 o                         
  -5   9   4        203.75        191.30        19.51 o                         
  -4   9   4       5243.40       5177.85        99.75 o                         
  -3   9   4        562.97        565.91        23.71 o                         
  -2   9   4         42.24         30.84         6.08 o                         
  -1   9   4         36.04         30.63         4.99 o                         
   0   9   4       1604.59       1689.50        31.00 o                         
   1   9   4       1140.75       1170.27        25.52 o                         
   2   9   4       3420.58       3419.79        49.93 o                         
   3   9   4      10923.92      10808.95       119.94 o                         
   4   9   4       2464.33       2364.22        44.63 o                         
   5   9   4        339.67        342.81        13.26 o                         
   6   9   4       5060.60       5167.43        69.69 o                         
   7   9   4       1038.33       1129.71        29.93 o                         
   8   9   4       1536.72       1595.64        41.61 o                         
   9   9   4          1.65         -6.06         6.06 o                         
  10   9   4        512.60        522.00        39.56 o                         
  -6  10   4        745.25        713.14        42.58 o                         
  -5  10   4         15.02         -5.52         8.60 o                         
  -4  10   4       1180.99       1171.67        43.39 o                         
  -3  10   4        100.95         62.30         8.57 o                         
  -2  10   4        581.99        628.46        26.32 o                         
  -1  10   4       1799.06       1741.48        37.75 o                         
   0  10   4       1432.67       1576.81        35.94 o                         
   1  10   4       1864.44       1850.31        35.82 o                         
   2  10   4       2786.05       2567.51        43.52 o                         
   3  10   4       1268.74       1231.20        27.06 o                         
   4  10   4      11410.44      11339.72       127.53 o                         
   5  10   4      11170.77      11248.77       150.04 o                         
   6  10   4       3262.71       3238.24        48.40 o                         
   7  10   4      15410.80      15710.86       187.29 o                         
   8  10   4       3242.34       3223.48        66.18 o                         
   9  10   4        119.00         71.83        13.31 o                         
  10  10   4        750.83        790.70        47.63 o                         
  -6  11   4       1386.38       1337.87        60.48 o                         
  -5  11   4        623.21        642.92        41.17 o                         
  -4  11   4       1195.95       1067.06        37.88 o                         
  -3  11   4        565.67        569.93        34.43 o                         
  -2  11   4          9.12          6.37         5.84 o                         
  -1  11   4       1889.84       1960.46        50.82 o                         
   0  11   4        875.14        843.54        25.42 o                         
   1  11   4       9361.55       9400.26       112.82 o                         
   2  11   4        219.45        194.84        12.43 o                         
   3  11   4       3110.49       3226.76        54.87 o                         
   4  11   4       9049.45       8800.62       119.91 o                         
   5  11   4         34.22         27.35         6.87 o                         
   6  11   4       1414.22       1415.71        36.53 o                         
   7  11   4          2.61          5.44         5.39 o                         
   8  11   4       1899.71       1977.43        60.64 o                         
   9  11   4       2424.34       2523.15        70.38 o                         
  10  11   4         67.41         19.86        17.79 o                         
  -5  12   4       1864.50       1864.26        70.36 o                         
  -4  12   4       4295.81       4339.55       117.61 o                         
  -3  12   4        273.91        262.14        27.50 o                         
  -2  12   4         14.11         13.09         7.58 o                         
  -1  12   4         39.23         26.50         9.84 o                         
   0  12   4       4993.27       4953.01       116.18 o                         
   1  12   4       4393.13       4327.93        80.21 o                         
   2  12   4        290.79        271.98        23.34 o                         
   3  12   4        423.76        417.75        19.89 o                         
   4  12   4       1348.48       1252.39        35.81 o                         
   5  12   4       1418.19       1345.38        36.98 o                         
   6  12   4         50.87         27.47         7.45 o                         
   7  12   4       2342.43       2425.02        65.08 o                         
   8  12   4          9.93          4.09        10.09 o                         
   9  12   4        335.15        265.86        48.70 o                         
  -4  13   4       3141.83       3178.39        90.14 o                         
  -3  13   4       8093.52       8250.25       175.76 o                         
  -2  13   4       1986.30       1967.84        67.82 o                         
  -1  13   4        743.84        781.50        37.51 o                         
   0  13   4       5825.63       5914.79       160.37 o                         
   1  13   4         68.27         45.75        10.94 o                         
   2  13   4        336.13        323.58        18.83 o                         
   3  13   4       1226.61       1188.35        34.86 o                         
   4  13   4       1322.34       1279.15        43.65 o                         
   5  13   4        184.84        141.19        14.43 o                         
   6  13   4       1944.48       1846.04        58.64 o                         
   7  13   4        102.92         95.33        12.58 o                         
   8  13   4        644.52        604.66        49.87 o                         
  -2  14   4       2552.27       2619.48        82.50 o                         
  -1  14   4       1692.21       1684.99        62.62 o                         
   0  14   4        196.24        135.62        19.82 o                         
   1  14   4       2122.81       2195.79        72.90 o                         
   2  14   4          5.09          1.14         7.87 o                         
   3  14   4        802.43        769.26        32.85 o                         
   4  14   4          0.10         -7.26         7.26 o                         
   5  14   4       2178.42       2249.30        75.60 o                         
   6  14   4        136.91         95.37        22.87 o                         
   7  14   4       1710.48       1705.91        61.69 o                         
   8  14   4       2345.42       2302.24        92.05 o                         
   0  15   4       5981.79       6176.66       135.20 o                         
   1  15   4         39.17         28.55        13.11 o                         
   2  15   4        918.34        808.63        49.26 o                         
   3  15   4        267.85        252.49        23.90 o                         
   4  15   4       1175.76       1156.23        45.13 o                         
   5  15   4       1509.34       1521.26        92.94 o                         
   6  15   4         17.36        -13.56        13.56 o                         
  -3 -15   5          9.55        -14.23        14.23 o                         
  -2 -15   5        969.94        938.23        52.77 o                         
  -6 -14   5        225.03        158.35        23.03 o                         
  -5 -14   5       1067.22       1012.67        45.07 o                         
  -4 -14   5        108.73         68.84        13.68 o                         
  -3 -14   5       1529.39       1628.93        64.15 o                         
  -2 -14   5         21.48         15.42        13.31 o                         
  -1 -14   5        402.06        415.87        40.96 o                         
   0 -14   5       4602.46       4771.19       138.57 o                         
   1 -14   5       1072.71        913.56        53.74 o                         
  -7 -13   5        197.30        162.16        16.11 o                         
  -6 -13   5        679.12        668.23        30.53 o                         
  -5 -13   5       1315.86       1308.77        41.28 o                         
  -4 -13   5        112.89        109.98        10.95 o                         
  -3 -13   5       2036.51       2089.33        52.48 o                         
  -2 -13   5        432.36        400.39        28.92 o                         
  -1 -13   5        467.85        482.80        40.60 o                         
   0 -13   5        140.72        122.46        18.15 o                         
   1 -13   5        969.90        939.09        39.16 o                         
   2 -13   5        787.23        833.80        31.90 o                         
   3 -13   5        722.22        821.14        46.06 o                         
  -8 -12   5         50.62         39.59        12.44 o                         
  -7 -12   5       5959.28       5985.80       111.34 o                         
  -6 -12   5       3434.05       3426.66        62.38 o                         
  -5 -12   5       2389.09       2399.73        52.89 o                         
  -4 -12   5       5945.48       6023.92        98.47 o                         
  -3 -12   5       2814.29       2864.50        60.18 o                         
  -2 -12   5        561.26        600.87        32.17 o                         
  -1 -12   5       1364.78       1476.26        51.53 o                         
   0 -12   5       1183.89       1182.41        39.59 o                         
   1 -12   5         12.78         -8.02         9.82 o                         
   2 -12   5       1552.25       1638.42        44.93 o                         
   3 -12   5       4822.14       4775.94       102.80 o                         
   4 -12   5         11.69        -21.06        21.06 o                         
  -9 -11   5        114.21         74.61        14.28 o                         
  -8 -11   5        155.31         94.30        11.82 o                         
  -7 -11   5       3218.18       3241.90        54.60 o                         
  -6 -11   5       1491.80       1454.04        35.95 o                         
  -5 -11   5       1326.07       1340.09        36.05 o                         
  -4 -11   5         52.34         33.13         6.47 o                         
  -3 -11   5       2018.41       2001.85        42.94 o                         
  -2 -11   5       1150.30       1144.23        30.64 o                         
  -1 -11   5        901.78        938.01        37.02 o                         
   0 -11   5        367.28        360.16        22.96 o                         
   1 -11   5        419.97        412.48        21.14 o                         
   2 -11   5        375.68        376.54        21.53 o                         
   3 -11   5         76.43         39.73         9.61 o                         
   4 -11   5       3631.84       3484.63        80.86 o                         
   5 -11   5       1319.25       1216.32       107.93 o                         
  -9 -10   5        376.63        372.21        28.86 o                         
  -8 -10   5        172.86        157.23        13.60 o                         
  -7 -10   5        774.48        781.09        24.91 o                         
  -6 -10   5        416.51        392.51        16.18 o                         
  -5 -10   5       1668.78       1693.83        40.00 o                         
  -4 -10   5      10730.08      10757.58       118.99 o                         
  -3 -10   5       3689.95       3741.50        66.95 o                         
  -2 -10   5       2413.97       2396.66        45.47 o                         
  -1 -10   5      13089.57      12907.41       167.48 o                         
   0 -10   5          0.28         -2.05         4.16 o                         
   1 -10   5       2111.99       2105.03        44.83 o                         
   2 -10   5        397.07        414.96        20.19 o                         
   3 -10   5       1895.92       1912.25        50.64 o                         
   4 -10   5       1269.56       1243.40        46.55 o                         
   5 -10   5        198.99        163.35        26.70 o                         
   6 -10   5        251.34        194.85        23.93 o                         
 -10  -9   5        178.10        120.95        21.59 o                         
  -9  -9   5        195.31        180.70        23.28 o                         
  -8  -9   5       4946.84       5054.78        87.16 o                         
  -7  -9   5       2245.42       2228.54        51.11 o                         
  -6  -9   5        174.66        152.33        10.54 o                         
  -5  -9   5       2938.15       2975.65        45.54 o                         
  -4  -9   5       2561.39       2542.55        40.24 o                         
  -3  -9   5       8433.43       8530.62        88.38 o                         
  -2  -9   5       1289.16       1285.49        24.15 o                         
  -1  -9   5       4133.81       4224.07        64.08 o                         
   0  -9   5      16455.99      16252.01       190.24 o                         
   1  -9   5       7338.15       7425.68        96.07 o                         
   2  -9   5        284.70        307.52        17.52 o                         
   3  -9   5       1564.64       1604.81        40.95 o                         
   4  -9   5       1191.71       1258.73        49.17 o                         
   5  -9   5        220.03        166.17        20.77 o                         
   6  -9   5        607.12        580.68        26.10 o                         
   7  -9   5       3963.52       3842.03       116.24 o                         
 -10  -8   5         51.24         14.74        18.91 o                         
  -9  -8   5          7.82         -6.90         8.47 o                         
  -8  -8   5       3630.33       3620.00        69.92 o                         
  -7  -8   5        554.13        553.48        22.19 o                         
  -6  -8   5       1887.84       1875.41        33.47 o                         
  -5  -8   5        202.32        215.02        10.48 o                         
  -4  -8   5       2798.64       2866.14        43.81 o                         
  -3  -8   5      17827.74      18131.27       165.01 o                         
  -2  -8   5        561.77        539.39        14.52 o                         
  -1  -8   5        394.39        379.79        12.86 o                         
   0  -8   5        430.11        411.66        18.99 o                         
   1  -8   5       2359.65       2406.03        41.74 o                         
   2  -8   5       8677.37       8793.27       105.89 o                         
   3  -8   5       2092.79       2129.57        45.29 o                         
   4  -8   5        265.78        289.02        23.33 o                         
   5  -8   5         45.62         17.39         6.33 o                         
   6  -8   5       1543.62       1604.06        47.03 o                         
   7  -8   5        826.31        797.70        29.91 o                         
 -10  -7   5        587.02        537.12        32.98 o                         
  -9  -7   5        189.89        165.49        15.78 o                         
  -8  -7   5       1525.14       1513.64        44.35 o                         
  -7  -7   5       3335.89       3243.41        54.91 o                         
  -6  -7   5        824.81        829.00        20.55 o                         
  -5  -7   5         91.08         78.88         8.75 o                         
  -4  -7   5        852.59        883.46        24.23 o                         
  -3  -7   5       1476.42       1442.18        25.69 o                         
  -2  -7   5       4664.14       4584.77        61.12 o                         
  -1  -7   5       1244.78       1311.25        24.68 o                         
   0  -7   5      12980.19      13080.05       151.43 o                         
   1  -7   5       2231.22       2285.39        35.51 o                         
   2  -7   5       5466.81       5542.48        75.67 o                         
   3  -7   5      18651.45      18660.11       190.98 o                         
   4  -7   5       3128.03       3162.13        44.82 o                         
   5  -7   5         10.59          6.40         5.08 o                         
   6  -7   5        509.40        491.61        25.90 o                         
   7  -7   5       1365.26       1375.61        41.59 o                         
   8  -7   5       1042.43       1005.47        43.21 o                         
 -11  -6   5        124.28        118.39        24.71 o                         
 -10  -6   5       5173.88       5212.14       138.39 o                         
  -9  -6   5       2207.15       2192.01        54.97 o                         
  -8  -6   5       1581.51       1596.34        42.26 o                         
  -7  -6   5       8305.73       8317.63       109.16 o                         
  -6  -6   5         78.36         84.87         7.15 o                         
  -5  -6   5         57.41         48.77         5.31 o                         
  -4  -6   5      10555.08      10941.53       120.64 o                         
  -3  -6   5       4067.40       4034.65        55.36 o                         
  -2  -6   5       1630.10       1680.53        29.02 o                         
  -1  -6   5      15968.80      16056.58       156.12 o                         
   0  -6   5      14215.62      14091.73       148.16 o                         
   1  -6   5        384.42        404.19        13.12 o                         
   2  -6   5         35.45         34.72         4.76 o                         
   3  -6   5       1350.22       1348.02        28.29 o                         
   4  -6   5      10163.45      10302.92       114.13 o                         
   5  -6   5       6306.79       6449.64        88.34 o                         
   6  -6   5        305.02        292.15        18.85 o                         
   7  -6   5       4935.77       5169.28       101.89 o                         
   8  -6   5        265.98        314.68        22.77 o                         
 -11  -5   5        237.63        231.38        28.27 o                         
 -10  -5   5        708.86        739.98        40.73 o                         
  -9  -5   5       3063.65       3126.45        65.37 o                         
  -8  -5   5        273.51        282.64        17.95 o                         
  -7  -5   5          1.70          8.16         4.12 o                         
  -6  -5   5        656.47        728.14        18.93 o                         
  -5  -5   5        237.11        236.25        10.16 o                         
  -4  -5   5      15603.13      15544.55       156.68 o                         
  -3  -5   5          2.55         15.43         4.95 o                         
  -2  -5   5       1599.21       1818.11        34.43 o                         
  -1  -5   5        680.03        674.98        14.26 o                         
   0  -5   5       1876.08       1921.05        30.82 o                         
   1  -5   5      27098.43      27050.28       250.00 o                         
   2  -5   5        557.56        564.72        15.24 o                         
   3  -5   5       1339.86       1366.47        25.83 o                         
   4  -5   5       1094.67       1091.89        24.87 o                         
   5  -5   5        572.28        571.20        20.00 o                         
   6  -5   5       2580.78       2658.14        52.65 o                         
   7  -5   5       1694.86       1648.90        48.65 o                         
   8  -5   5         14.88          1.36         9.31 o                         
   9  -5   5         50.81         38.77        15.96 o                         
 -11  -4   5        661.30        652.03        50.56 o                         
 -10  -4   5       2247.39       2314.52        78.77 o                         
  -9  -4   5         95.31         72.38        12.39 o                         
  -8  -4   5      11845.11      12253.00       172.81 o                         
  -7  -4   5      18902.26      18448.55       191.85 o                         
  -6  -4   5       6532.05       6496.71        71.67 o                         
  -5  -4   5       8765.54       8519.55       114.15 o                         
  -4  -4   5      24294.37      24775.07       257.80 o                         
  -3  -4   5        505.36        479.96        13.40 o                         
  -2  -4   5       6777.91       7535.98        81.70 o                         
  -1  -4   5        275.00        312.40         8.47 o                         
   0  -4   5         59.41         27.64         3.50 o                         
   1  -4   5       3226.77       3365.49        43.49 o                         
   2  -4   5       4714.27       4505.17        59.06 o                         
   3  -4   5        447.31        517.48        14.83 o                         
   4  -4   5       2356.19       2335.72        35.99 o                         
   5  -4   5         75.34         53.65         6.24 o                         
   6  -4   5       1372.28       1358.71        35.79 o                         
   7  -4   5      11823.07      12154.56       164.25 o                         
   8  -4   5       1885.55       2017.39        63.73 o                         
   9  -4   5         44.77         32.87        14.45 o                         
 -11  -3   5       3709.35       3564.16       111.66 o                         
 -10  -3   5       1836.65       1807.35        69.70 o                         
  -9  -3   5         14.63          5.39         8.10 o                         
  -8  -3   5       3738.73       3801.13        72.97 o                         
  -7  -3   5        411.73        398.51        16.05 o                         
  -6  -3   5      10719.41      10664.24       109.41 o                         
  -5  -3   5       7329.40       7304.14        75.48 o                         
  -4  -3   5       7446.51       7525.04        78.33 o                         
  -3  -3   5      49886.32      51357.36       473.63 o                         
  -2  -3   5       4749.46       4777.20        56.17 o                         
  -1  -3   5       2396.66       2563.36        38.49 o                         
   0  -3   5       5666.40       5265.25        55.52 o                         
   1  -3   5       5317.57       5302.15        55.15 o                         
   2  -3   5       4485.49       4793.85        73.06 o                         
   3  -3   5      13742.14      13181.61       128.35 o                         
   4  -3   5      21386.92      21230.09       197.27 o                         
   5  -3   5       1318.00       1376.39        29.19 o                         
   6  -3   5       3412.45       3550.46        57.75 o                         
   7  -3   5        906.30        929.01        30.81 o                         
   8  -3   5       2105.54       2116.04        58.84 o                         
   9  -3   5       3716.37       3685.52        93.54 o                         
  10  -3   5         21.10          2.79        12.39 o                         
 -11  -2   5       1562.90       1577.09        69.95 o                         
 -10  -2   5          6.32         11.96        10.74 o                         
  -9  -2   5       1242.89       1195.22        39.63 o                         
  -8  -2   5         66.78         60.40         8.57 o                         
  -7  -2   5       1513.54       1415.95        31.09 o                         
  -6  -2   5       2847.53       2770.71        43.13 o                         
  -5  -2   5       4989.20       5079.50        58.11 o                         
  -4  -2   5       4300.98       4295.76        47.20 o                         
  -3  -2   5         66.06         88.14         5.39 o                         
  -2  -2   5       9075.87       9013.99        90.70 o                         
  -1  -2   5       5999.36       5933.94        63.06 o                         
   0  -2   5      14687.15      14227.55       120.62 o                         
   1  -2   5       1563.60       1566.93        21.60 o                         
   2  -2   5        130.31        170.20         6.75 o                         
   3  -2   5      19455.08      20091.33       175.97 o                         
   4  -2   5        190.71        257.50        10.81 o                         
   5  -2   5      10902.01      11224.49       117.81 o                         
   6  -2   5         16.49         10.58         3.84 o                         
   7  -2   5        911.24        933.78        30.41 o                         
   8  -2   5       3138.98       3184.33        67.55 o                         
   9  -2   5        194.31        205.76        31.73 o                         
  10  -2   5       1349.56       1342.70        49.57 o                         
 -11  -1   5        204.30        181.33        27.30 o                         
 -10  -1   5       1270.63       1214.32        46.98 o                         
  -9  -1   5        190.11        183.25        15.10 o                         
  -8  -1   5        164.83        149.27        16.33 o                         
  -7  -1   5        775.24        796.99        20.98 o                         
  -6  -1   5        146.86        139.57         7.08 o                         
  -5  -1   5        248.74        269.94         8.90 o                         
  -4  -1   5      20831.02      20764.74       203.37 o                         
  -3  -1   5      29754.67      28274.44       243.64 o                         
  -2  -1   5      18801.91      17660.86       148.64 o                         
  -1  -1   5      28429.81      27382.02       269.92 o                         
   0  -1   5      62645.62      59011.13       466.34 o                         
   1  -1   5       1941.62       1844.63        24.16 o                         
   2  -1   5        287.16        284.17         9.42 o                         
   3  -1   5        371.32        323.39        10.04 o                         
   4  -1   5        526.72        509.70        14.77 o                         
   5  -1   5       7187.52       7331.84        89.23 o                         
   6  -1   5       4029.32       3974.85        56.87 o                         
   7  -1   5        579.97        520.52        22.21 o                         
   8  -1   5       1489.10       1472.20        45.32 o                         
   9  -1   5        275.39        254.09        20.15 o                         
  10  -1   5         48.65         49.15        12.03 o                         
 -10   0   5       2099.27       2114.09        52.36 o                         
  -9   0   5        192.57        161.41        15.68 o                         
  -8   0   5        372.91        380.76        19.56 o                         
  -7   0   5       5595.66       5601.04        80.88 o                         
  -6   0   5       8827.26       8786.02        95.36 o                         
  -5   0   5       1398.18       1389.61        24.79 o                         
  -4   0   5      31875.68      31640.30       273.82 o                         
  -3   0   5       4618.91       4940.14        49.61 o                         
  -2   0   5       5221.43       5325.52        46.67 o                         
  -1   0   5       9232.94       8717.69        76.41 o                         
   0   0   5       7849.54       7739.17        97.60 o                         
   1   0   5      73755.48      69438.56       948.89 o                         
   2   0   5      14473.48      13900.96       126.99 o                         
   3   0   5       2684.57       2653.21        33.86 o                         
   4   0   5       9161.58       9108.48        87.02 o                         
   5   0   5       4700.66       4775.75        64.42 o                         
   6   0   5        327.52        370.24        14.59 o                         
   7   0   5       6653.64       6662.64        90.70 o                         
   8   0   5       7347.39       7438.02       111.62 o                         
   9   0   5       1540.61       1503.05        48.48 o                         
  10   0   5       2416.43       2417.73        70.40 o                         
  11   0   5       3148.48       3206.99        89.16 o                         
 -10   1   5       1408.56       1369.69        45.71 o                         
  -9   1   5         42.74         38.95        10.46 o                         
  -8   1   5       3324.08       3378.67        60.78 o                         
  -7   1   5       6090.64       6108.90        85.26 o                         
  -6   1   5       1846.50       1857.90        33.97 o                         
  -5   1   5       1160.38       1082.37        24.26 o                         
  -4   1   5       4550.16       4625.93        55.87 o                         
  -3   1   5       4168.08       4018.99        46.02 o                         
  -2   1   5      16024.33      15558.65       144.48 o                         
  -1   1   5         85.38         76.25         3.97 o                         
   0   1   5      13354.60      13330.42       155.68 o                         
   1   1   5         78.03        121.88         6.10 o                         
   2   1   5      12334.51      12259.90       117.07 o                         
   3   1   5       6855.58       6732.60        76.32 o                         
   4   1   5       1733.18       1568.68        28.22 o                         
   5   1   5        308.74        330.43        12.90 o                         
   6   1   5        148.88        171.40        10.60 o                         
   7   1   5       7163.56       7027.43        85.72 o                         
   8   1   5       2005.97       2038.10        48.48 o                         
   9   1   5       1345.80       1370.88        37.81 o                         
  10   1   5         59.97         27.71         8.53 o                         
  11   1   5        215.59        178.43        22.21 o                         
 -10   2   5       5511.68       5731.14       146.85 o                         
  -9   2   5        708.00        732.34        33.13 o                         
  -8   2   5       1603.72       1559.71        50.77 o                         
  -7   2   5       4656.97       4672.87        72.83 o                         
  -6   2   5       4205.50       4286.98        61.77 o                         
  -5   2   5       1191.57       1179.77        28.70 o                         
  -4   2   5       1738.83       1848.71        34.29 o                         
  -3   2   5       2452.29       2523.64        31.78 o                         
  -2   2   5        874.31        915.39        17.45 o                         
  -1   2   5       5482.12       5620.02        59.09 o                         
   0   2   5        888.68        754.68        13.57 o                         
   1   2   5      21834.41      20595.54       199.43 o                         
   2   2   5      12774.04      12603.16       120.80 o                         
   3   2   5      23423.44      22572.53       214.75 o                         
   4   2   5      60664.25      59171.00       568.12 o                         
   5   2   5       5406.36       5133.28        63.15 o                         
   6   2   5       3023.32       3085.30        47.12 o                         
   7   2   5       4294.68       4205.06        60.07 o                         
   8   2   5          0.47          5.58         4.71 o                         
   9   2   5       2097.68       2161.93        44.87 o                         
  10   2   5       1156.86       1193.15        37.64 o                         
  11   2   5        105.88         59.00        18.12 o                         
 -10   3   5        436.76        322.54        31.94 o                         
  -9   3   5       3251.41       3272.28        82.25 o                         
  -8   3   5        425.46        427.97        34.14 o                         
  -7   3   5       1181.30       1177.72        36.20 o                         
  -6   3   5       8841.42       8737.39        97.39 o                         
  -5   3   5          0.53          2.94         3.04 o                         
  -4   3   5         38.80         34.49         4.00 o                         
  -3   3   5       7994.57       7706.06        81.84 o                         
  -2   3   5      20925.35      21213.28       197.64 o                         
  -1   3   5         76.73         57.54         6.72 o                         
   0   3   5      49141.29      48301.45       373.54 o                         
   1   3   5      33175.29      32143.10       340.20 o                         
   2   3   5        448.47        471.75        12.27 o                         
   3   3   5        637.78        647.58        16.46 o                         
   4   3   5        124.73        145.29         7.83 o                         
   5   3   5      26225.30      26550.82       221.54 o                         
   6   3   5       4974.59       5029.43        62.48 o                         
   7   3   5        310.10        314.77        13.82 o                         
   8   3   5       2358.71       2469.50        39.45 o                         
   9   3   5       2433.70       2511.11        75.30 o                         
  10   3   5       1042.59       1128.85        54.63 o                         
  11   3   5        942.12        920.17        56.46 o                         
  -9   4   5         45.33         15.68        12.34 o                         
  -8   4   5       4429.46       4328.96       112.77 o                         
  -7   4   5       2668.15       2709.60        65.22 o                         
  -6   4   5        441.65        455.02        17.04 o                         
  -5   4   5       3701.79       3776.20        51.04 o                         
  -4   4   5       1289.82       1347.11        26.23 o                         
  -3   4   5      15965.91      16210.85       153.04 o                         
  -2   4   5       2292.51       2185.95        35.86 o                         
  -1   4   5         73.60        106.88         5.92 o                         
   0   4   5      13840.89      13889.17       140.24 o                         
   1   4   5       2780.18       2603.46        33.07 o                         
   2   4   5      16374.91      16645.28       206.46 o                         
   3   4   5          2.42          6.26         2.16 o                         
   4   4   5         19.97         29.68         3.39 o                         
   5   4   5       3406.33       3429.61        44.52 o                         
   6   4   5       3950.15       3966.43        51.55 o                         
   7   4   5       3992.74       3962.46        56.85 o                         
   8   4   5        693.21        655.96        24.17 o                         
   9   4   5          4.74         -3.11         7.25 o                         
  10   4   5         22.33         -0.25        10.99 o                         
  11   4   5       3173.00       3218.81       104.08 o                         
  -9   5   5         45.69         76.36        17.59 o                         
  -8   5   5        123.94         90.77        14.44 o                         
  -7   5   5       8695.95       8705.45       120.36 o                         
  -6   5   5      18530.31      18522.93       203.27 o                         
  -5   5   5       4583.55       4718.14        63.04 o                         
  -4   5   5      23008.28      23205.77       216.41 o                         
  -3   5   5      16036.54      16187.12       149.25 o                         
  -2   5   5          1.26         11.11         3.34 o                         
  -1   5   5        101.00        142.73         7.94 o                         
   0   5   5       7609.02       7722.01        80.72 o                         
   1   5   5       3051.50       3295.34        42.40 o                         
   2   5   5          9.08         22.27         3.00 o                         
   3   5   5       6928.94       6812.34        91.38 o                         
   4   5   5         45.61         58.74         5.01 o                         
   5   5   5       3206.44       3268.12        64.34 o                         
   6   5   5         13.83         10.41         2.92 o                         
   7   5   5       3736.12       3727.61        55.75 o                         
   8   5   5      23607.24      23809.02       335.38 o                         
   9   5   5       2023.19       2053.50        53.31 o                         
  10   5   5       2735.90       2693.78        84.21 o                         
  11   5   5       3978.47       3876.30        97.72 o                         
  -9   6   5        914.59        833.18        57.50 o                         
  -8   6   5        702.53        635.30        53.88 o                         
  -7   6   5       3415.82       3492.85        72.85 o                         
  -6   6   5        474.86        478.88        23.70 o                         
  -5   6   5       6001.27       5997.09        87.45 o                         
  -4   6   5       1137.82       1124.83        28.24 o                         
  -3   6   5       3638.11       3725.41        48.77 o                         
  -2   6   5      23204.84      23556.78       234.69 o                         
  -1   6   5       1104.75       1074.74        22.02 o                         
   0   6   5        598.23        718.28        18.74 o                         
   1   6   5       6904.73       7007.98        82.28 o                         
   2   6   5       2402.03       2392.10        37.20 o                         
   3   6   5          5.20         10.84         3.49 o                         
   4   6   5      19781.04      20282.89       195.90 o                         
   5   6   5      10335.66      10125.78       105.76 o                         
   6   6   5       1332.12       1380.91        30.18 o                         
   7   6   5       7867.62       7972.45        98.96 o                         
   8   6   5       1635.10       1582.52        39.90 o                         
   9   6   5       1896.06       1934.33        40.98 o                         
  10   6   5        286.05        206.92        20.94 o                         
  11   6   5          2.61        -12.13        12.13 o                         
  -8   7   5        131.62         89.91        23.68 o                         
  -7   7   5       1247.42       1196.39        41.18 o                         
  -6   7   5        905.79        915.89        33.10 o                         
  -5   7   5        325.62        288.76        16.49 o                         
  -4   7   5       4668.92       4749.94        73.15 o                         
  -3   7   5       3607.82       3750.84        55.68 o                         
  -2   7   5        610.17        590.75        16.94 o                         
  -1   7   5       8695.83       8906.17        92.22 o                         
   0   7   5        562.90        549.44        15.80 o                         
   1   7   5       4293.02       4146.72        53.46 o                         
   2   7   5       2909.84       2855.62        46.03 o                         
   3   7   5       1157.26       1229.35        26.25 o                         
   4   7   5      10279.89      10409.54       103.71 o                         
   5   7   5        208.21        231.81        10.45 o                         
   6   7   5       1649.08       1713.41        37.48 o                         
   7   7   5          1.02         -4.01         4.01 o                         
   8   7   5          0.64         -5.10         5.10 o                         
   9   7   5       3798.16       3760.66        83.07 o                         
  10   7   5        725.84        652.78        26.37 o                         
  11   7   5        459.93        425.39        42.81 o                         
  -8   8   5         40.64         30.09        17.86 o                         
  -7   8   5       2005.97       1844.51        53.81 o                         
  -6   8   5        534.88        545.43        27.30 o                         
  -5   8   5        447.50        426.15        23.40 o                         
  -4   8   5        252.50        249.58        15.21 o                         
  -3   8   5       3410.54       3295.00        56.13 o                         
  -2   8   5      21152.20      21282.85       223.80 o                         
  -1   8   5       4602.88       4612.22        58.11 o                         
   0   8   5      35480.09      35513.40       302.78 o                         
   1   8   5      31775.58      31865.19       286.55 o                         
   2   8   5       5025.28       4909.87        59.44 o                         
   3   8   5       1656.29       1731.97        31.06 o                         
   4   8   5       5486.11       5531.60        62.83 o                         
   5   8   5       1219.96       1315.20        27.27 o                         
   6   8   5         23.81         16.82         4.47 o                         
   7   8   5       3899.34       4014.48        73.45 o                         
   8   8   5        247.21        234.93        17.32 o                         
   9   8   5        347.70        312.46        23.81 o                         
  10   8   5        722.52        609.78        32.55 o                         
  11   8   5         77.85          9.30        19.83 o                         
  -7   9   5        220.16        150.32        26.16 o                         
  -6   9   5       3061.44       3097.52        79.75 o                         
  -5   9   5        159.46        168.69        17.73 o                         
  -4   9   5       1994.39       1974.93        55.05 o                         
  -3   9   5       7797.42       7768.86       117.16 o                         
  -2   9   5       3453.79       3626.19        78.40 o                         
  -1   9   5       3251.39       3136.38        52.88 o                         
   0   9   5        236.06        211.58        11.36 o                         
   1   9   5       3913.47       3961.20        52.99 o                         
   2   9   5      16328.01      16119.03       153.06 o                         
   3   9   5       3325.52       3256.64        43.68 o                         
   4   9   5          1.98          8.38         3.55 o                         
   5   9   5       4102.88       4031.67        57.62 o                         
   6   9   5        200.02        219.54        12.53 o                         
   7   9   5        659.77        651.89        23.21 o                         
   8   9   5       2685.02       2733.11        58.97 o                         
   9   9   5       4234.68       4183.87        88.47 o                         
  10   9   5        872.22        871.09        40.98 o                         
  -6  10   5       5683.60       5613.35       176.94 o                         
  -5  10   5         76.67         50.21        13.15 o                         
  -4  10   5        145.40        124.94        13.04 o                         
  -3  10   5       4210.06       4044.93        82.71 o                         
  -2  10   5       2587.25       2670.11        55.83 o                         
  -1  10   5       1395.35       1319.14        34.82 o                         
   0  10   5       2517.19       2474.23        42.27 o                         
   1  10   5       1295.40       1217.67        26.13 o                         
   2  10   5         82.48         78.05         7.06 o                         
   3  10   5       9141.07       9425.96       111.89 o                         
   4  10   5       4296.90       4338.64        64.92 o                         
   5  10   5        181.38        160.21        10.45 o                         
   6  10   5         38.98         24.50         5.09 o                         
   7  10   5         64.12         59.22         8.13 o                         
   8  10   5       6100.51       6007.54        97.35 o                         
   9  10   5        261.50        230.36        20.37 o                         
  10  10   5         13.83         29.46        14.27 o                         
  -5  11   5        289.50        250.95        27.61 o                         
  -4  11   5         15.58         -3.98         8.57 o                         
  -3  11   5       1266.86       1133.75        40.15 o                         
  -2  11   5         48.59         30.73         8.20 o                         
  -1  11   5        312.82        330.10        21.36 o                         
   0  11   5       2556.99       2491.64        48.44 o                         
   1  11   5          1.66         11.31         4.51 o                         
   2  11   5       6284.01       6166.90        80.97 o                         
   3  11   5        448.47        455.37        18.81 o                         
   4  11   5      12773.29      12615.40       158.01 o                         
   5  11   5      12886.25      12915.48       149.62 o                         
   6  11   5       4341.29       4425.89        76.73 o                         
   7  11   5       1647.58       1645.15        37.40 o                         
   8  11   5       4142.74       4222.52        76.06 o                         
   9  11   5         56.88         37.80        13.76 o                         
  10  11   5         43.12         26.02        15.07 o                         
  -4  12   5        619.07        525.99        57.37 o                         
  -3  12   5        999.11        961.70        41.07 o                         
  -2  12   5       1436.97       1524.85        48.91 o                         
  -1  12   5         15.81          2.95         7.49 o                         
   0  12   5       1513.65       1485.31        49.86 o                         
   1  12   5       5774.22       5879.21        95.01 o                         
   2  12   5       4184.06       4178.08        77.97 o                         
   3  12   5        486.24        426.78        23.05 o                         
   4  12   5       1613.59       1596.47        45.23 o                         
   5  12   5        349.80        327.76        19.94 o                         
   6  12   5       3157.62       3263.72        64.25 o                         
   7  12   5        334.11        318.76        18.64 o                         
   8  12   5         30.77         10.72        15.67 o                         
   9  12   5       1521.05       1402.93        52.44 o                         
  -3  13   5          0.48        -10.64        10.64 o                         
  -2  13   5       4636.37       4726.23       106.34 o                         
  -1  13   5        438.44        473.90        33.86 o                         
   0  13   5        722.21        671.25        36.22 o                         
   1  13   5       1941.49       1881.17        54.15 o                         
   2  13   5         97.89         88.16        10.69 o                         
   3  13   5       1674.98       1661.95        44.21 o                         
   4  13   5        689.86        698.51        31.57 o                         
   5  13   5          6.73          9.16         6.65 o                         
   6  13   5         10.18         -6.05         6.05 o                         
   7  13   5       3503.09       3564.79       103.55 o                         
   8  13   5       2516.48       2529.61       101.76 o                         
  -2  14   5       5200.09       5248.70       137.14 o                         
  -1  14   5          0.25          6.53         9.99 o                         
   0  14   5          4.95         -9.29         9.29 o                         
   1  14   5        412.63        364.16        34.01 o                         
   2  14   5        304.63        273.87        35.30 o                         
   3  14   5         57.94         19.66         9.79 o                         
   4  14   5       2022.89       1956.72        59.75 o                         
   5  14   5        106.43         48.75        12.23 o                         
   6  14   5        378.56        353.95        30.30 o                         
   7  14   5        324.95        255.91        27.52 o                         
   0  15   5         28.85         19.02        11.74 o                         
   1  15   5        291.89        302.77        32.03 o                         
   2  15   5        258.00        200.12        30.44 o                         
   3  15   5         66.13         34.35         8.69 o                         
   4  15   5         69.05         76.19        22.46 o                         
   5  15   5       2013.34       2003.77        89.18 o                         
   6  15   5       2848.99       3044.35       113.13 o                         
  -6 -14   6        356.35        349.88        38.33 o                         
  -5 -14   6         12.44         14.04        17.49 o                         
  -4 -14   6       3253.91       3198.29        83.21 o                         
  -3 -14   6        840.04        902.88        59.87 o                         
  -2 -14   6        109.64        102.21        17.61 o                         
  -1 -14   6        457.43        439.07        37.91 o                         
   0 -14   6        218.28        166.17        24.70 o                         
  -7 -13   6        324.24        305.45        32.26 o                         
  -6 -13   6        679.07        646.27        29.57 o                         
  -5 -13   6         31.02         11.26        10.65 o                         
  -4 -13   6         84.27         68.82         9.51 o                         
  -3 -13   6       3109.56       3213.65        78.15 o                         
  -2 -13   6       2157.73       2097.59        64.83 o                         
  -1 -13   6        436.13        422.25        38.48 o                         
   0 -13   6       2359.50       2441.73        82.59 o                         
   1 -13   6        833.31        757.35        89.33 o                         
   2 -13   6        308.15        346.14        37.45 o                         
  -8 -12   6       3689.64       3713.24       223.34 o                         
  -7 -12   6       1479.31       1426.24        41.47 o                         
  -6 -12   6        600.51        650.56        26.18 o                         
  -5 -12   6        103.12         71.34         9.90 o                         
  -4 -12   6         19.55          2.88         6.14 o                         
  -3 -12   6       1585.61       1617.35        40.17 o                         
  -2 -12   6        193.47        159.84        19.23 o                         
  -1 -12   6       3898.34       3864.83        90.77 o                         
   0 -12   6        886.31        865.77        35.52 o                         
   1 -12   6        141.83        108.04        15.08 o                         
   2 -12   6        723.74        680.77        32.13 o                         
   3 -12   6        434.98        469.08        30.28 o                         
   4 -12   6       2835.05       2842.73        94.35 o                         
  -9 -11   6        826.47        886.08        54.09 o                         
  -8 -11   6        210.07        152.62        16.10 o                         
  -7 -11   6       4312.01       4537.45        67.33 o                         
  -6 -11   6       8552.42       8419.76       109.92 o                         
  -5 -11   6        194.95        176.33        15.98 o                         
  -4 -11   6       1251.84       1283.50        36.62 o                         
  -3 -11   6       2914.35       2967.31        59.54 o                         
  -2 -11   6         37.39         36.60         8.58 o                         
  -1 -11   6          0.31          0.21         5.06 o                         
   0 -11   6       6617.80       6742.31       115.29 o                         
   1 -11   6       1268.87       1256.99        43.17 o                         
   2 -11   6        671.33        674.25        28.12 o                         
   3 -11   6       1959.47       1989.86        53.20 o                         
   4 -11   6        479.85        453.42        37.43 o                         
   5 -11   6       2848.87       2603.72        91.73 o                         
  -9 -10   6        293.43        240.29        38.06 o                         
  -8 -10   6        271.89        218.23        19.10 o                         
  -7 -10   6          4.97          3.44         4.90 o                         
  -6 -10   6          1.17         -4.39         4.39 o                         
  -5 -10   6       5706.49       5859.21        76.36 o                         
  -4 -10   6         70.31         61.09         6.76 o                         
  -3 -10   6        507.41        489.05        19.25 o                         
  -2 -10   6        948.84        965.18        21.93 o                         
  -1 -10   6        739.85        702.42        27.04 o                         
   0 -10   6       2808.89       2942.13        67.58 o                         
   1 -10   6        875.27        866.68        32.36 o                         
   2 -10   6       2175.65       2126.30        48.39 o                         
   3 -10   6         91.24         57.52        10.23 o                         
   4 -10   6       3339.06       3178.14        84.60 o                         
   5 -10   6       3595.66       3762.06       109.15 o                         
   6 -10   6          1.18        -12.50        12.50 o                         
 -10  -9   6        635.47        596.45        37.04 o                         
  -9  -9   6        399.47        347.02        24.39 o                         
  -8  -9   6        105.87         72.63        10.32 o                         
  -7  -9   6       1691.61       1711.92        34.30 o                         
  -6  -9   6       2114.05       2067.91        38.89 o                         
  -5  -9   6       1244.07       1237.99        26.09 o                         
  -4  -9   6      10778.83      10907.55       112.33 o                         
  -3  -9   6       6765.78       6678.30        79.30 o                         
  -2  -9   6        757.63        721.44        18.42 o                         
  -1  -9   6        841.61        828.32        26.62 o                         
   0  -9   6        339.03        379.97        19.14 o                         
   1  -9   6       2914.87       2965.02        50.56 o                         
   2  -9   6        863.15        883.51        29.05 o                         
   3  -9   6       1138.11       1082.65        38.02 o                         
   4  -9   6       1134.75       1200.49        46.26 o                         
   5  -9   6         71.29         53.81        14.42 o                         
   6  -9   6       1121.63       1082.48        57.25 o                         
 -10  -8   6       2657.23       2548.91        75.83 o                         
  -9  -8   6         55.02         24.64         9.82 o                         
  -8  -8   6        871.15        908.71        31.89 o                         
  -7  -8   6       7843.45       7957.48       104.75 o                         
  -6  -8   6        110.52        111.89         8.11 o                         
  -5  -8   6        430.77        424.11        17.69 o                         
  -4  -8   6         24.25         23.69         5.45 o                         
  -3  -8   6       7152.54       7219.30        78.41 o                         
  -2  -8   6      23871.87      23833.85       265.69 o                         
  -1  -8   6       2166.61       2144.99        37.83 o                         
   0  -8   6       6809.47       6827.10        91.23 o                         
   1  -8   6       8054.34       8139.17        97.45 o                         
   2  -8   6        562.70        544.62        21.50 o                         
   3  -8   6         12.54          5.18         5.80 o                         
   4  -8   6       4562.30       4626.75       103.11 o                         
   5  -8   6        492.39        490.54        29.54 o                         
   6  -8   6        656.53        623.77        22.76 o                         
   7  -8   6       2703.74       2757.20        76.92 o                         
 -10  -7   6        576.25        581.72        28.28 o                         
  -9  -7   6         96.54         55.98        12.29 o                         
  -8  -7   6         55.51         41.76         8.20 o                         
  -7  -7   6        304.71        310.31        16.67 o                         
  -6  -7   6       6807.06       7135.00        88.11 o                         
  -5  -7   6       4472.84       4296.86        62.35 o                         
  -4  -7   6         32.18         27.45         4.61 o                         
  -3  -7   6        735.68        778.49        21.32 o                         
  -2  -7   6        905.15        858.34        19.51 o                         
  -1  -7   6       8223.60       8384.70       102.58 o                         
   0  -7   6        478.65        485.26        16.72 o                         
   1  -7   6        114.00        128.96         8.14 o                         
   2  -7   6        398.95        438.15        15.08 o                         
   3  -7   6          3.32          5.95         4.13 o                         
   4  -7   6       7152.36       7278.82        98.73 o                         
   5  -7   6        208.74        172.55        11.10 o                         
   6  -7   6        108.79         97.25        12.55 o                         
   7  -7   6         74.07         66.78        12.12 o                         
   8  -7   6        763.50        704.50        51.48 o                         
 -10  -6   6          4.56         -1.11         8.82 o                         
  -9  -6   6        768.27        716.45        30.02 o                         
  -8  -6   6          6.52          2.53         7.42 o                         
  -7  -6   6         60.57         37.79         6.09 o                         
  -6  -6   6       5634.61       5569.53        73.94 o                         
  -5  -6   6       1202.34       1184.19        29.44 o                         
  -4  -6   6       2622.65       2751.88        42.00 o                         
  -3  -6   6        806.10        782.57        20.58 o                         
  -2  -6   6       2170.76       2233.81        37.23 o                         
  -1  -6   6        200.69        218.76         8.47 o                         
   0  -6   6      21770.43      21972.41       220.02 o                         
   1  -6   6      17111.20      17189.32       161.88 o                         
   2  -6   6       2025.97       2042.46        37.37 o                         
   3  -6   6       6288.31       6382.59        77.96 o                         
   4  -6   6       2824.89       2993.12        50.49 o                         
   5  -6   6       3072.41       3149.69        53.73 o                         
   6  -6   6        599.87        580.47        27.01 o                         
   7  -6   6        290.39        301.42        21.65 o                         
   8  -6   6       1880.28       1849.48        59.83 o                         
 -11  -5   6        320.80        324.05        36.24 o                         
 -10  -5   6       5702.84       5853.52       138.71 o                         
  -9  -5   6       4389.55       4450.54        72.33 o                         
  -8  -5   6         94.80         76.73        10.16 o                         
  -7  -5   6        863.00        878.78        23.90 o                         
  -6  -5   6      10997.07      10872.85       114.41 o                         
  -5  -5   6         80.67         67.36         5.90 o                         
  -4  -5   6       2584.88       2434.94        39.59 o                         
  -3  -5   6      26264.51      26885.07       250.99 o                         
  -2  -5   6       5403.35       5608.53        72.05 o                         
  -1  -5   6       3862.40       4078.40        45.12 o                         
   0  -5   6       6578.91       6608.77        78.95 o                         
   1  -5   6        723.26        737.97        17.70 o                         
   2  -5   6      18759.42      18275.66       187.64 o                         
   3  -5   6       1754.76       1753.08        36.97 o                         
   4  -5   6       3524.78       3618.07        51.06 o                         
   5  -5   6      13626.16      13827.11       166.46 o                         
   6  -5   6        938.13        916.10        27.78 o                         
   7  -5   6        565.55        562.57        26.60 o                         
   8  -5   6       3078.59       3024.57        75.08 o                         
   9  -5   6        327.95        241.46        29.65 o                         
 -11  -4   6       1151.89       1106.60        68.86 o                         
 -10  -4   6         11.38          5.73        12.37 o                         
  -9  -4   6        258.87        268.02        26.59 o                         
  -8  -4   6       3278.73       3357.26        63.40 o                         
  -7  -4   6       1278.55       1185.67        25.88 o                         
  -6  -4   6       2069.47       2119.46        34.88 o                         
  -5  -4   6          8.94          5.47         2.68 o                         
  -4  -4   6       1253.74       1307.96        26.48 o                         
  -3  -4   6       3502.65       3543.60        49.70 o                         
  -2  -4   6       8953.14       8938.87        99.21 o                         
  -1  -4   6       4340.11       4155.16        46.43 o                         
   0  -4   6       2181.94       2252.53        34.96 o                         
   1  -4   6      12095.08      12304.79       128.01 o                         
   2  -4   6       8784.39       8761.63        96.20 o                         
   3  -4   6       8214.04       8485.54        92.01 o                         
   4  -4   6       1626.23       1717.94        30.01 o                         
   5  -4   6          3.37          2.38         3.96 o                         
   6  -4   6        874.18        903.25        27.59 o                         
   7  -4   6         97.90         67.06         9.42 o                         
   8  -4   6       4031.13       4011.96        88.10 o                         
   9  -4   6          1.50         -8.76        19.35 o                         
 -11  -3   6        147.87        103.38        21.55 o                         
 -10  -3   6       3574.90       3813.49       106.42 o                         
  -9  -3   6       4264.41       4499.43       100.86 o                         
  -8  -3   6       2430.00       2536.69        63.16 o                         
  -7  -3   6      18813.21      18776.86       208.54 o                         
  -6  -3   6       6194.71       6220.76        67.78 o                         
  -5  -3   6         11.85         11.25         2.76 o                         
  -4  -3   6        752.13        806.16        16.69 o                         
  -3  -3   6         88.81         81.47         6.03 o                         
  -2  -3   6       7937.91       7756.20        83.74 o                         
  -1  -3   6       2571.67       2588.36        31.62 o                         
   0  -3   6       1640.59       1523.93        22.88 o                         
   1  -3   6       4097.40       4385.46        50.38 o                         
   2  -3   6         13.82         27.72         3.26 o                         
   3  -3   6       3697.90       3746.64        48.42 o                         
   4  -3   6      14437.20      14886.04       140.43 o                         
   5  -3   6      11730.61      11757.23       119.62 o                         
   6  -3   6       1774.64       1765.13        40.14 o                         
   7  -3   6       5763.34       5777.57        90.23 o                         
   8  -3   6       6069.42       6042.70       106.50 o                         
   9  -3   6        755.08        679.07        37.65 o                         
  10  -3   6         52.14         29.30        22.64 o                         
 -11  -2   6       1586.40       1503.05        68.64 o                         
 -10  -2   6       2685.28       2778.42        89.62 o                         
  -9  -2   6         27.13         22.35         9.14 o                         
  -8  -2   6       1712.73       1659.15        44.27 o                         
  -7  -2   6         22.37         15.40         4.08 o                         
  -6  -2   6      18837.33      18716.29       196.44 o                         
  -5  -2   6      19105.75      19286.03       188.18 o                         
  -4  -2   6       2706.76       2630.00        34.75 o                         
  -3  -2   6       3442.65       3303.77        37.08 o                         
  -2  -2   6      16354.52      16270.62       171.32 o                         
  -1  -2   6        203.11        215.83         6.91 o                         
   0  -2   6       3901.16       3824.97        41.40 o                         
   1  -2   6      35156.25      34856.90       273.70 o                         
   2  -2   6       6453.39       6210.20        63.89 o                         
   3  -2   6       6185.79       6226.74        71.41 o                         
   4  -2   6      20423.80      19892.55       178.51 o                         
   5  -2   6       3584.82       3565.77        51.29 o                         
   6  -2   6       2337.39       2392.51        42.44 o                         
   7  -2   6          0.10         -4.26         4.26 o                         
   8  -2   6        904.19        911.79        29.57 o                         
   9  -2   6       4560.70       4489.31       106.95 o                         
  10  -2   6        490.26        501.00        51.62 o                         
 -10  -1   6         66.35         51.33        12.52 o                         
  -9  -1   6       3883.86       3670.92        93.85 o                         
  -8  -1   6        241.39        227.80        22.83 o                         
  -7  -1   6       1352.28       1303.70        53.62 o                         
  -6  -1   6        708.56        765.93        19.59 o                         
  -5  -1   6        660.29        616.15        16.32 o                         
  -4  -1   6      15167.25      15503.21       158.17 o                         
  -3  -1   6        214.17        198.59         7.26 o                         
  -2  -1   6       1797.94       1821.96        24.19 o                         
  -1  -1   6       1238.23       1213.49        17.95 o                         
   0  -1   6       7140.10       6940.05        80.23 o                         
   1  -1   6      14941.43      14266.76       124.06 o                         
   2  -1   6       2277.88       2272.75        35.48 o                         
   3  -1   6       3602.93       3845.21        47.04 o                         
   4  -1   6          0.65          7.45         4.48 o                         
   5  -1   6       7192.23       7241.80        81.74 o                         
   6  -1   6       8257.55       8352.87       108.86 o                         
   7  -1   6          2.53          6.37         4.19 o                         
   8  -1   6       1825.58       1774.73        44.22 o                         
   9  -1   6         85.64         66.83        11.44 o                         
  10  -1   6        106.31         78.69        17.97 o                         
 -10   0   6         58.58         37.40        12.79 o                         
  -9   0   6       1648.95       1660.06        44.17 o                         
  -8   0   6        583.62        614.56        23.39 o                         
  -7   0   6       1362.75       1365.18        31.16 o                         
  -6   0   6      15054.63      15400.86       143.72 o                         
  -5   0   6       4120.65       4096.67        49.16 o                         
  -4   0   6       5019.83       4831.80        55.27 o                         
  -3   0   6      65564.43      63986.59       556.90 o                         
  -2   0   6      43267.20      42637.95       329.15 o                         
  -1   0   6      11407.29      11310.43       112.81 o                         
   0   0   6      21007.04      20775.85       181.09 o                         
   1   0   6       7512.43       7485.06        70.06 o                         
   2   0   6      10229.13      10066.12        93.57 o                         
   3   0   6       1610.04       1665.42        30.41 o                         
   4   0   6        878.66        875.47        19.90 o                         
   5   0   6        809.55        815.25        20.59 o                         
   6   0   6         87.24         78.34         7.05 o                         
   7   0   6       2048.31       2159.74        46.26 o                         
   8   0   6       2484.16       2521.30        52.44 o                         
   9   0   6       1292.95       1284.75        43.40 o                         
  10   0   6        225.51        246.71        20.76 o                         
 -10   1   6        458.44        429.95        29.51 o                         
  -9   1   6       2402.74       2372.52        57.00 o                         
  -8   1   6          6.09         13.31         7.00 o                         
  -7   1   6       5798.56       5864.74        85.72 o                         
  -6   1   6      11070.12      11054.80       110.22 o                         
  -5   1   6       2751.16       2728.04        40.99 o                         
  -4   1   6          1.47          5.59         1.92 o                         
  -3   1   6        661.58        610.88        14.25 o                         
  -2   1   6      13439.59      13143.46       114.70 o                         
  -1   1   6      28508.22      27253.49       324.57 o                         
   0   1   6       6834.79       6569.24        65.53 o                         
   1   1   6      13780.35      13557.11       149.29 o                         
   2   1   6      27645.28      26753.80       254.69 o                         
   3   1   6        386.74        457.30        12.79 o                         
   4   1   6        765.78        700.40        17.48 o                         
   5   1   6      12751.66      12509.10       122.03 o                         
   6   1   6       4601.96       4493.90        61.60 o                         
   7   1   6       1439.39       1454.83        32.72 o                         
   8   1   6      16347.63      16645.11       187.73 o                         
   9   1   6       1827.64       1818.10        45.17 o                         
  10   1   6          6.56         -7.27         7.27 o                         
  11   1   6        609.57        577.94        37.39 o                         
 -10   2   6       2777.62       2777.49        83.37 o                         
  -9   2   6       3134.44       3053.56        79.17 o                         
  -8   2   6        261.05        195.39        22.31 o                         
  -7   2   6       5432.13       5536.20        91.31 o                         
  -6   2   6         16.58         23.30         4.61 o                         
  -5   2   6       4878.95       4892.68        62.57 o                         
  -4   2   6       3116.56       3171.81        43.98 o                         
  -3   2   6        105.98        120.81         7.86 o                         
  -2   2   6       9434.92       9758.09        94.20 o                         
  -1   2   6       4384.48       4588.01        62.25 o                         
   0   2   6      11612.97      11066.21        98.71 o                         
   1   2   6         23.82         81.27         7.47 o                         
   2   2   6         61.46         80.66         5.55 o                         
   3   2   6      11447.03      11844.45       118.70 o                         
   4   2   6       5317.17       5485.75        73.26 o                         
   5   2   6      10975.62      11155.31       110.27 o                         
   6   2   6        104.46         72.59         6.43 o                         
   7   2   6        160.39        201.66        13.56 o                         
   8   2   6       1274.87       1282.07        34.98 o                         
   9   2   6        980.55        957.45        34.48 o                         
  10   2   6       1976.69       2057.62        56.96 o                         
  11   2   6         18.25         -7.37        24.53 o                         
 -10   3   6       5051.30       5203.80       165.40 o                         
  -9   3   6       1084.04       1079.95        48.69 o                         
  -8   3   6        765.62        812.21        38.54 o                         
  -7   3   6        589.45        615.42        24.77 o                         
  -6   3   6         21.64         18.17         4.12 o                         
  -5   3   6       1558.29       1532.74        32.39 o                         
  -4   3   6       1719.03       1713.48        30.41 o                         
  -3   3   6       2792.45       2779.33        41.89 o                         
  -2   3   6       4946.95       4918.16        58.32 o                         
  -1   3   6          8.01         20.48         2.71 o                         
   0   3   6       2996.22       2829.44        35.40 o                         
   1   3   6      54753.28      52407.67       707.23 o                         
   2   3   6      29714.89      29220.36       253.39 o                         
   3   3   6      14638.69      14468.28       147.19 o                         
   4   3   6      20685.38      20161.25       185.23 o                         
   5   3   6      16554.05      16673.88       160.08 o                         
   6   3   6        920.00        926.49        22.36 o                         
   7   3   6        238.52        239.58        12.07 o                         
   8   3   6        245.55        255.98        15.96 o                         
   9   3   6       1521.80       1430.81        32.22 o                         
  10   3   6         87.96         54.70        13.51 o                         
  11   3   6       1172.32       1058.95        52.44 o                         
  -9   4   6       3021.40       3129.83        97.31 o                         
  -8   4   6       2902.43       2955.85        87.94 o                         
  -7   4   6         72.20          6.60         7.52 o                         
  -6   4   6        532.46        525.52        20.34 o                         
  -5   4   6       2239.78       2244.80        36.65 o                         
  -4   4   6         11.69         27.00         4.36 o                         
  -3   4   6       6892.82       6943.75        78.07 o                         
  -2   4   6      20762.88      20857.59       209.55 o                         
  -1   4   6      11740.60      11680.33       117.38 o                         
   0   4   6       6522.31       6185.71        68.86 o                         
   1   4   6      22378.30      22382.77       199.29 o                         
   2   4   6       1823.67       1857.57        28.52 o                         
   3   4   6       6377.55       6337.05        74.42 o                         
   4   4   6       1393.16       1386.14        24.06 o                         
   5   4   6       3801.16       3747.25        50.42 o                         
   6   4   6      16202.80      16450.21       183.35 o                         
   7   4   6         39.10         26.72         4.86 o                         
   8   4   6       2507.50       2529.50        48.77 o                         
   9   4   6       1230.31       1260.08        37.40 o                         
  10   4   6       1449.07       1496.33        54.71 o                         
  11   4   6         71.03         49.82        15.15 o                         
  -9   5   6         52.71         -4.12        13.86 o                         
  -8   5   6        785.12        786.49        48.15 o                         
  -7   5   6       1137.80       1077.56        31.17 o                         
  -6   5   6        458.62        464.53        21.33 o                         
  -5   5   6       3274.46       3219.74        49.16 o                         
  -4   5   6          0.10         -0.08         3.14 o                         
  -3   5   6       9864.96      10073.17       106.52 o                         
  -2   5   6       5362.12       5412.20        61.78 o                         
  -1   5   6       2110.70       2100.35        33.55 o                         
   0   5   6       2552.38       2520.88        37.12 o                         
   1   5   6        442.29        408.32        12.00 o                         
   2   5   6       6796.47       6730.34        78.82 o                         
   3   5   6        649.26        630.05        17.17 o                         
   4   5   6       5309.92       5492.23        67.74 o                         
   5   5   6       1007.81       1057.47        26.13 o                         
   6   5   6         33.85         29.40         4.20 o                         
   7   5   6       4098.68       4112.08        60.15 o                         
   8   5   6        198.02        163.63        12.29 o                         
   9   5   6       2584.87       2662.13        61.72 o                         
  10   5   6        112.90         81.47        13.15 o                         
  11   5   6        189.56        152.79        33.70 o                         
  -8   6   6       1135.22       1219.09        57.74 o                         
  -7   6   6       4929.75       4880.07        90.04 o                         
  -6   6   6      16032.38      15896.37       201.76 o                         
  -5   6   6       6578.74       6959.02        96.62 o                         
  -4   6   6        420.61        434.98        16.24 o                         
  -3   6   6       6704.70       6903.06        75.17 o                         
  -2   6   6         26.63         32.64         4.10 o                         
  -1   6   6       2539.95       2593.77        43.23 o                         
   0   6   6        618.15        620.71        16.26 o                         
   1   6   6       3577.81       3799.65        54.94 o                         
   2   6   6       1022.35       1033.98        20.92 o                         
   3   6   6       1118.37       1184.70        24.83 o                         
   4   6   6        922.53        932.72        21.51 o                         
   5   6   6       7529.42       7736.89        87.39 o                         
   6   6   6      10548.56      10627.53       120.18 o                         
   7   6   6       3557.08       3594.26        64.50 o                         
   8   6   6       7139.21       7181.91        95.72 o                         
   9   6   6       7440.97       7403.60       129.70 o                         
  10   6   6          2.49         -8.18         8.18 o                         
  11   6   6        421.35        401.53        39.53 o                         
  -8   7   6        120.85         92.49        28.18 o                         
  -7   7   6        100.66         72.19        12.02 o                         
  -6   7   6        166.67        167.15        14.65 o                         
  -5   7   6       5080.53       5006.39        78.14 o                         
  -4   7   6       7882.55       8126.05       108.59 o                         
  -3   7   6         39.60         32.47         5.41 o                         
  -2   7   6       3047.32       3069.35        48.09 o                         
  -1   7   6       7200.45       7026.29        84.62 o                         
   0   7   6       1310.20       1439.52        27.69 o                         
   1   7   6       1923.51       1975.28        33.59 o                         
   2   7   6      18434.77      18489.74       182.35 o                         
   3   7   6       4570.67       4575.17        58.60 o                         
   4   7   6       6575.73       6618.65        77.10 o                         
   5   7   6      28713.76      28777.61       252.24 o                         
   6   7   6       1711.90       1751.64        36.74 o                         
   7   7   6        141.29        153.55        12.64 o                         
   8   7   6        744.84        744.44        30.19 o                         
   9   7   6        228.87        204.88        30.55 o                         
  10   7   6       3790.72       3613.70        93.74 o                         
  11   7   6          1.42          6.07        14.85 o                         
  -7   8   6         10.02          6.24         9.34 o                         
  -6   8   6       1038.54        964.28        36.26 o                         
  -5   8   6          1.33          4.54         5.97 o                         
  -4   8   6       2860.00       2895.20        62.58 o                         
  -3   8   6      11058.64      11216.01       146.45 o                         
  -2   8   6          4.02          3.68         3.31 o                         
  -1   8   6        232.11        255.42        11.69 o                         
   0   8   6       1092.54       1079.43        24.59 o                         
   1   8   6       5046.35       5307.86        67.02 o                         
   2   8   6       6579.01       6925.38        94.72 o                         
   3   8   6         16.92         28.25         4.07 o                         
   4   8   6         48.05         35.20         4.86 o                         
   5   8   6       3173.86       3154.02        47.51 o                         
   6   8   6       3849.24       3945.52        54.27 o                         
   7   8   6        931.71        929.10        30.55 o                         
   8   8   6        241.75        197.28        20.16 o                         
   9   8   6         42.15         16.85         9.51 o                         
  10   8   6        496.45        510.40        31.13 o                         
  11   8   6       1584.79       1581.04        72.63 o                         
  -7   9   6        541.83        459.52        34.77 o                         
  -6   9   6        511.03        450.19        29.93 o                         
  -5   9   6       2495.52       2387.36        70.06 o                         
  -4   9   6        502.24        501.07        24.70 o                         
  -3   9   6       4735.09       4873.48        83.71 o                         
  -2   9   6      19167.79      19093.93       217.40 o                         
  -1   9   6      18110.70      18221.27       180.03 o                         
   0   9   6       2546.86       2648.90        43.74 o                         
   1   9   6      14417.33      14695.91       137.80 o                         
   2   9   6       2340.96       2324.41        39.42 o                         
   3   9   6        571.32        509.86        16.02 o                         
   4   9   6       1037.54        990.11        22.99 o                         
   5   9   6       2306.23       2402.34        41.41 o                         
   6   9   6        881.65        854.57        25.02 o                         
   7   9   6       1052.21       1071.80        32.21 o                         
   8   9   6       1169.71       1194.04        38.03 o                         
   9   9   6        492.21        519.58        30.46 o                         
  10   9   6        797.05        919.01        45.91 o                         
  -6  10   6       1064.72       1050.45        56.01 o                         
  -5  10   6       8011.13       8126.00       177.45 o                         
  -4  10   6        412.31        408.58        25.48 o                         
  -3  10   6       2034.15       2195.78        57.04 o                         
  -2  10   6        524.59        507.82        28.14 o                         
  -1  10   6       1471.56       1546.71        35.07 o                         
   0  10   6       8369.85       8520.49       103.85 o                         
   1  10   6        128.86        106.32         8.10 o                         
   2  10   6       4680.69       4670.16        91.18 o                         
   3  10   6       3247.76       3405.19        47.30 o                         
   4  10   6         75.19         72.71         7.52 o                         
   5  10   6         52.23         40.04         6.09 o                         
   6  10   6       3925.40       3928.05        61.36 o                         
   7  10   6        220.40        145.04        17.75 o                         
   8  10   6       1983.10       2119.50        52.01 o                         
   9  10   6       5499.53       5357.82        94.29 o                         
  10  10   6       1019.99        992.68        41.58 o                         
  -5  11   6       1041.98        986.63        54.39 o                         
  -4  11   6       1736.11       1790.90        68.30 o                         
  -3  11   6         11.54          5.32         6.84 o                         
  -2  11   6        206.51        185.00        22.65 o                         
  -1  11   6        543.19        596.88        29.25 o                         
   0  11   6       1473.63       1391.82        37.29 o                         
   1  11   6       8243.43       8315.02       103.06 o                         
   2  11   6        769.37        780.86        25.18 o                         
   3  11   6       1320.19       1226.46        36.34 o                         
   4  11   6       3236.88       3257.14        68.45 o                         
   5  11   6       1071.77       1124.79        34.44 o                         
   6  11   6       2446.49       2543.28        49.79 o                         
   7  11   6         47.69         34.16         7.18 o                         
   8  11   6        147.90        107.48        12.86 o                         
   9  11   6       2371.48       2279.33        55.00 o                         
  10  11   6        896.15        952.25        91.09 o                         
  -4  12   6        830.53        848.68        40.56 o                         
  -3  12   6       1175.86       1087.45        48.85 o                         
  -2  12   6       1012.80       1050.56        44.66 o                         
  -1  12   6        655.34        714.92        41.46 o                         
   0  12   6        758.02        737.64        29.97 o                         
   1  12   6         74.15         69.48        12.06 o                         
   2  12   6      10419.66      10683.93       139.66 o                         
   3  12   6       8368.41       8334.69       129.73 o                         
   4  12   6       1342.57       1403.45        39.29 o                         
   5  12   6      15595.96      15783.04       203.48 o                         
   6  12   6       3244.58       3245.83        66.39 o                         
   7  12   6         59.82         39.85        12.19 o                         
   8  12   6        797.54        773.07        29.23 o                         
   9  12   6       1587.01       1490.21        57.17 o                         
  -3  13   6        164.38         87.72        17.73 o                         
  -2  13   6        219.09        178.87        18.90 o                         
  -1  13   6       4718.64       4956.19       116.71 o                         
   0  13   6        142.83        151.17        18.50 o                         
   1  13   6       2619.31       2615.66        72.34 o                         
   2  13   6       3990.41       4002.99        81.49 o                         
   3  13   6         77.50         44.09         9.58 o                         
   4  13   6       2700.73       2792.89        67.60 o                         
   5  13   6         92.95         78.48        17.83 o                         
   6  13   6       1502.14       1511.91        43.89 o                         
   7  13   6       2754.63       2804.18        60.26 o                         
   8  13   6          5.00        -14.15        14.15 o                         
  -2  14   6       2573.43       2493.30       112.24 o                         
  -1  14   6        484.86        402.05        43.33 o                         
   0  14   6        382.56        360.28        32.79 o                         
   1  14   6        472.74        499.96        34.61 o                         
   2  14   6          7.21         -1.68         9.83 o                         
   3  14   6        897.36        914.36        41.09 o                         
   4  14   6          7.44         -8.86         8.86 o                         
   5  14   6       2120.48       2046.85        57.08 o                         
   6  14   6        130.49        114.37        14.07 o                         
   7  14   6        662.21        682.25        50.38 o                         
   0  15   6        862.67        930.57        57.46 o                         
   1  15   6       2425.89       2437.48        83.98 o                         
   2  15   6        848.31        810.28        45.08 o                         
   3  15   6        335.38        311.27        30.97 o                         
   4  15   6       2333.20       2300.88        70.24 o                         
   5  15   6        382.07        375.84        30.95 o                         
   6  15   6        947.76        665.77       125.81 o                         
  -5 -14   7        992.41       1056.92        58.80 o                         
  -4 -14   7         56.02         20.07        11.32 o                         
  -3 -14   7       2565.89       2696.90        86.56 o                         
  -2 -14   7          1.85        -10.59        12.43 o                         
  -1 -14   7        393.81        446.26        38.16 o                         
   0 -14   7       2260.31       2296.20        98.33 o                         
  -7 -13   7       1757.81       1788.86        80.40 o                         
  -6 -13   7        664.88        590.55        39.88 o                         
  -5 -13   7         91.14         51.55        10.41 o                         
  -4 -13   7        887.17        874.60        32.05 o                         
  -3 -13   7       3749.57       4008.90        87.20 o                         
  -2 -13   7       1553.44       1565.24        56.45 o                         
  -1 -13   7       1051.80       1157.31        98.63 o                         
   0 -13   7         10.21         -9.18         9.18 o                         
   1 -13   7       3246.04       3395.53        87.90 o                         
   2 -13   7       5007.61       5478.98       269.82 o                         
  -8 -12   7        376.18        332.79        50.26 o                         
  -7 -12   7        846.32        771.57        32.74 o                         
  -6 -12   7         34.24         21.96        11.24 o                         
  -5 -12   7       1947.74       2006.99        49.98 o                         
  -4 -12   7        149.11         97.02        11.01 o                         
  -3 -12   7        461.48        431.44        21.62 o                         
  -2 -12   7       8418.58       8437.57       152.38 o                         
  -1 -12   7        689.80        714.75        36.69 o                         
   0 -12   7        139.92        120.74        14.89 o                         
   1 -12   7        420.62        433.85        29.09 o                         
   2 -12   7         41.19         29.75        11.67 o                         
   3 -12   7       1637.24       1753.50        53.92 o                         
  -8 -11   7        108.94         50.01        15.89 o                         
  -7 -11   7       1114.55       1153.78        44.81 o                         
  -6 -11   7        173.85        141.02        11.32 o                         
  -5 -11   7       1330.61       1370.15        39.90 o                         
  -4 -11   7        528.17        485.25        24.81 o                         
  -3 -11   7        401.71        376.33        18.05 o                         
  -2 -11   7        272.09        265.36        13.97 o                         
  -1 -11   7        240.34        224.97        15.60 o                         
   0 -11   7       1612.66       1540.17        45.68 o                         
   1 -11   7       1862.05       1886.74        60.05 o                         
   2 -11   7         60.42         54.19        41.84 o                         
   3 -11   7        313.12        297.48        22.54 o                         
   4 -11   7       2800.75       3003.16       135.85 o                         
  -9 -10   7       5005.69       5111.58       172.08 o                         
  -8 -10   7       2721.48       2798.24        61.29 o                         
  -7 -10   7       1105.61       1070.79        29.26 o                         
  -6 -10   7       5038.09       5132.50       113.69 o                         
  -5 -10   7       3363.18       3444.14        58.82 o                         
  -4 -10   7        248.76        271.41        12.89 o                         
  -3 -10   7       3681.10       3682.99        56.94 o                         
  -2 -10   7       2160.75       2138.54        36.94 o                         
  -1 -10   7        163.61        110.64        11.28 o                         
   0 -10   7       2527.76       2562.43        60.29 o                         
   1 -10   7       8657.67       8653.91       138.84 o                         
   2 -10   7        131.28         97.88        10.81 o                         
   3 -10   7        476.67        430.22        25.58 o                         
   4 -10   7         52.63         26.58        12.21 o                         
   5 -10   7       1130.56       1259.43        55.34 o                         
  -9  -9   7       1520.57       1454.18        42.50 o                         
  -8  -9   7        896.51        851.13        29.35 o                         
  -7  -9   7        656.80        656.60        23.88 o                         
  -6  -9   7          0.40         -1.38         5.34 o                         
  -5  -9   7       1166.37       1135.07        32.57 o                         
  -4  -9   7       2939.38       2938.13        48.91 o                         
  -3  -9   7       3787.37       3802.09        51.30 o                         
  -2  -9   7         99.72         90.03         7.82 o                         
  -1  -9   7       2049.43       2055.39        43.51 o                         
   0  -9   7          0.62         -3.33         3.86 o                         
   1  -9   7        160.44        127.07        12.78 o                         
   2  -9   7      11158.88      11492.54       139.01 o                         
   3  -9   7       2171.43       2069.24        55.11 o                         
   4  -9   7        766.83        701.10        40.30 o                         
   5  -9   7       3294.45       3249.29        87.62 o                         
   6  -9   7        249.33        230.79        32.38 o                         
 -10  -8   7        342.21        380.76        28.89 o                         
  -9  -8   7        817.84        852.88        30.90 o                         
  -8  -8   7        292.45        274.68        17.09 o                         
  -7  -8   7       2658.68       2792.22        48.32 o                         
  -6  -8   7       9361.84       9528.04       123.48 o                         
  -5  -8   7       2443.61       2518.63        46.13 o                         
  -4  -8   7       4212.56       4181.91        61.92 o                         
  -3  -8   7      13805.56      13521.62       137.37 o                         
  -2  -8   7         16.15         14.03         3.82 o                         
  -1  -8   7       2447.18       2483.12        42.05 o                         
   0  -8   7        402.44        403.63        18.52 o                         
   1  -8   7        890.19        900.48        25.67 o                         
   2  -8   7       4148.40       4139.61        62.27 o                         
   3  -8   7        561.35        537.25        31.76 o                         
   4  -8   7        794.51        788.49        38.90 o                         
   5  -8   7       1121.13       1108.10        43.30 o                         
   6  -8   7        243.47        195.38        20.26 o                         
   7  -8   7         61.34         16.32        13.67 o                         
 -10  -7   7       1184.06       1160.32        46.06 o                         
  -9  -7   7       2114.64       2139.18        60.77 o                         
  -8  -7   7         69.23         45.13         7.19 o                         
  -7  -7   7       2227.66       2266.00        40.39 o                         
  -6  -7   7       1087.87       1033.41        27.61 o                         
  -5  -7   7       7130.66       7073.67        93.73 o                         
  -4  -7   7       2136.56       2190.96        42.89 o                         
  -3  -7   7       2766.91       2786.69        45.81 o                         
  -2  -7   7      19433.73      19269.90       192.80 o                         
  -1  -7   7      12123.25      12033.98       113.44 o                         
   0  -7   7         44.38         37.77         5.95 o                         
   1  -7   7       4978.55       5048.80        62.19 o                         
   2  -7   7       1886.05       1957.42        36.79 o                         
   3  -7   7          0.29          6.47         4.42 o                         
   4  -7   7       1910.54       1976.28        44.40 o                         
   5  -7   7       7814.59       7839.27       141.31 o                         
   6  -7   7         26.08          8.69         8.37 o                         
   7  -7   7        699.65        746.13        37.63 o                         
   8  -7   7       1126.79       1117.00        59.12 o                         
 -10  -6   7       1590.14       1636.99        61.52 o                         
  -9  -6   7        336.05        349.51        19.17 o                         
  -8  -6   7       2736.69       2628.75        49.13 o                         
  -7  -6   7        119.07        121.17        10.56 o                         
  -6  -6   7       2956.26       2815.63        42.76 o                         
  -5  -6   7       8667.39       8945.81       104.42 o                         
  -4  -6   7        172.91        169.69        11.16 o                         
  -3  -6   7          6.29          6.27         2.84 o                         
  -2  -6   7        479.56        473.78        16.63 o                         
  -1  -6   7       2654.61       2690.18        36.78 o                         
   0  -6   7       6278.67       6161.36       102.24 o                         
   1  -6   7       3390.28       3470.29        48.31 o                         
   2  -6   7         25.38         22.80         4.55 o                         
   3  -6   7         21.20         23.08         5.34 o                         
   4  -6   7       1238.88       1226.63        30.03 o                         
   5  -6   7        457.54        484.97        21.50 o                         
   6  -6   7       4240.97       4139.21        82.47 o                         
   7  -6   7        407.65        342.39        24.36 o                         
   8  -6   7        793.25        695.18        48.73 o                         
 -10  -5   7        784.81        795.58        45.88 o                         
  -9  -5   7       1423.29       1424.22        50.56 o                         
  -8  -5   7        502.86        460.00        18.75 o                         
  -7  -5   7        290.10        287.84        12.47 o                         
  -6  -5   7          2.22         -1.21         3.42 o                         
  -5  -5   7       1883.30       1810.15        35.07 o                         
  -4  -5   7       2393.14       2429.01        38.84 o                         
  -3  -5   7       2192.93       2280.92        45.56 o                         
  -2  -5   7      10638.65      10474.02       117.26 o                         
  -1  -5   7       9299.85       9341.58        93.29 o                         
   0  -5   7       4115.91       4114.46        56.65 o                         
   1  -5   7      31993.15      31678.14       417.57 o                         
   2  -5   7       1460.04       1466.33        28.27 o                         
   3  -5   7          5.08          5.51         3.14 o                         
   4  -5   7        582.39        633.68        18.17 o                         
   5  -5   7        692.46        687.14        21.30 o                         
   6  -5   7       5248.72       5200.05        95.67 o                         
   7  -5   7         89.86         65.91        10.27 o                         
   8  -5   7          9.24         -2.50         9.18 o                         
   9  -5   7        294.09        268.66        29.06 o                         
 -10  -4   7         68.19         24.33        13.51 o                         
  -9  -4   7       4951.09       5120.24       121.45 o                         
  -8  -4   7        244.39        226.54        13.80 o                         
  -7  -4   7          4.67         -0.79         4.52 o                         
  -6  -4   7       4385.64       4509.86        53.44 o                         
  -5  -4   7       7188.38       7263.12        77.75 o                         
  -4  -4   7       1506.01       1553.67        44.26 o                         
  -3  -4   7      19878.02      20210.06       186.57 o                         
  -2  -4   7      12862.65      12868.33       130.82 o                         
  -1  -4   7       1806.72       1949.98        28.75 o                         
   0  -4   7        397.50        405.07        13.00 o                         
   1  -4   7        701.02        692.31        15.00 o                         
   2  -4   7      21280.60      21307.17       196.17 o                         
   3  -4   7      13436.27      13266.55       141.17 o                         
   4  -4   7       4680.52       4773.86        62.14 o                         
   5  -4   7       3628.69       3646.79        55.00 o                         
   6  -4   7       3744.53       3795.93        64.17 o                         
   7  -4   7         13.72          7.89         6.40 o                         
   8  -4   7        472.94        408.81        24.03 o                         
   9  -4   7       2652.31       2608.27        82.33 o                         
 -10  -3   7        189.42        140.09        20.99 o                         
  -9  -3   7        604.49        582.13        33.79 o                         
  -8  -3   7        724.63        742.18        28.28 o                         
  -7  -3   7          3.92          4.96         4.28 o                         
  -6  -3   7       6533.53       6622.20        85.76 o                         
  -5  -3   7        273.79        246.37        10.18 o                         
  -4  -3   7       1916.74       1858.21        29.02 o                         
  -3  -3   7        217.15        229.58        11.28 o                         
  -2  -3   7       1745.88       1727.14        31.42 o                         
  -1  -3   7      32383.64      32056.05       265.52 o                         
   0  -3   7       1668.58       1717.77        32.14 o                         
   1  -3   7         57.49         49.64         3.96 o                         
   2  -3   7       3370.91       3330.04        47.30 o                         
   3  -3   7        367.16        479.52        14.10 o                         
   4  -3   7       9638.90       9918.67       105.61 o                         
   5  -3   7       2709.11       2755.21        44.91 o                         
   6  -3   7          1.16          3.71         4.17 o                         
   7  -3   7          7.24         12.83         5.44 o                         
   8  -3   7       1482.12       1511.39        43.21 o                         
   9  -3   7       1816.22       1868.74        60.01 o                         
 -10  -2   7       4460.80       4599.31       120.99 o                         
  -9  -2   7       8404.79       8621.26       139.83 o                         
  -8  -2   7       2093.36       2058.83        46.23 o                         
  -7  -2   7       3158.93       3046.60        52.28 o                         
  -6  -2   7      10193.99      10299.64       119.43 o                         
  -5  -2   7       1668.88       1668.69        32.12 o                         
  -4  -2   7        452.69        446.50        11.66 o                         
  -3  -2   7       1152.23       1135.06        18.94 o                         
  -2  -2   7        832.05        838.28        16.19 o                         
  -1  -2   7       7098.27       6963.46        65.83 o                         
   0  -2   7       9628.15       9220.47        85.66 o                         
   1  -2   7        203.82        239.08         8.13 o                         
   2  -2   7       3351.87       3200.14        42.55 o                         
   3  -2   7       3663.87       3748.66        50.36 o                         
   4  -2   7       1865.90       1834.48        31.76 o                         
   5  -2   7      17687.25      17518.88       172.28 o                         
   6  -2   7       1731.24       1708.15        37.29 o                         
   7  -2   7        744.03        751.45        26.39 o                         
   8  -2   7        976.40       1009.76        33.73 o                         
   9  -2   7         90.30         48.19        11.62 o                         
  10  -2   7       3695.08       3657.53        88.71 o                         
 -10  -1   7        618.83        576.93        38.70 o                         
  -9  -1   7         58.87         40.44        11.76 o                         
  -8  -1   7       5797.27       5804.26       112.14 o                         
  -7  -1   7       5057.08       5032.67        74.21 o                         
  -6  -1   7       1589.23       1548.05        30.63 o                         
  -5  -1   7      21427.97      20894.20       201.97 o                         
  -4  -1   7       5535.95       5567.81        63.91 o                         
  -3  -1   7       1203.23       1261.92        20.74 o                         
  -2  -1   7      11986.38      11791.70       110.66 o                         
  -1  -1   7      19112.78      18616.48       161.87 o                         
   0  -1   7        775.42        796.09        15.41 o                         
   1  -1   7      36363.47      35498.33       303.13 o                         
   2  -1   7      31274.91      29902.89       259.85 o                         
   3  -1   7       2845.29       2846.53        43.52 o                         
   4  -1   7       2638.96       2869.71        39.87 o                         
   5  -1   7       2353.17       2375.27        40.10 o                         
   6  -1   7       9409.03       9290.59       105.19 o                         
   7  -1   7       4843.30       4834.87        77.75 o                         
   8  -1   7        228.94        236.23        20.07 o                         
   9  -1   7       3959.38       3942.01        87.88 o                         
  10  -1   7       2791.47       2808.93        69.11 o                         
 -10   0   7        118.49         76.58        30.97 o                         
  -9   0   7        600.29        571.91        34.15 o                         
  -8   0   7        550.92        519.45        22.90 o                         
  -7   0   7       1931.01       1934.35        37.43 o                         
  -6   0   7       1076.92       1142.23        22.83 o                         
  -5   0   7        457.85        535.25        15.58 o                         
  -4   0   7       3385.34       3383.50        42.75 o                         
  -3   0   7        544.99        486.65        12.71 o                         
  -2   0   7       7054.76       6750.46        60.35 o                         
  -1   0   7       2845.26       2764.95        36.86 o                         
   0   0   7         55.59         48.66         5.95 o                         
   1   0   7       5741.44       5652.54        55.01 o                         
   2   0   7         25.49         40.22         4.37 o                         
   3   0   7      13928.01      13666.06       137.59 o                         
   4   0   7       2037.86       2115.02        35.23 o                         
   5   0   7       2139.75       2287.18        41.99 o                         
   6   0   7       9786.08       9635.72       103.61 o                         
   7   0   7        141.20        139.08        15.81 o                         
   8   0   7       2449.94       2377.72        50.88 o                         
   9   0   7       1393.04       1307.77        38.48 o                         
  10   0   7        129.96        108.89        16.20 o                         
 -10   1   7        816.54        830.45        38.70 o                         
  -9   1   7        402.50        412.01        24.55 o                         
  -8   1   7        368.22        375.71        22.97 o                         
  -7   1   7          4.34         -0.39         4.45 o                         
  -6   1   7       3429.89       3447.23        53.48 o                         
  -5   1   7      25119.94      24572.51       223.90 o                         
  -4   1   7       7001.93       6740.28        78.47 o                         
  -3   1   7      22537.21      22529.96       200.55 o                         
  -2   1   7      44620.58      44304.95       390.02 o                         
  -1   1   7        148.39        263.67         8.23 o                         
   0   1   7       1075.65       1092.83        20.76 o                         
   1   1   7       3057.57       3150.65        41.91 o                         
   2   1   7       1352.29       1328.57        25.63 o                         
   3   1   7       6971.11       7179.30        84.55 o                         
   4   1   7       3253.63       3229.01        48.34 o                         
   5   1   7         28.72         21.87         4.09 o                         
   6   1   7        896.42        878.11        21.97 o                         
   7   1   7         69.39         36.75         6.29 o                         
   8   1   7          0.86         -3.52         4.63 o                         
   9   1   7       7529.18       7526.67       120.09 o                         
  10   1   7       1003.75        955.23        35.35 o                         
  11   1   7        499.18        486.12       106.69 o                         
 -10   2   7         76.08         27.19        15.28 o                         
  -9   2   7       3366.48       3301.78        77.80 o                         
  -8   2   7       4144.15       4171.51        83.35 o                         
  -7   2   7        774.54        731.32        24.96 o                         
  -6   2   7      11042.95      10825.58       128.83 o                         
  -5   2   7       2553.37       2587.87        40.68 o                         
  -4   2   7       4900.23       4756.80        62.67 o                         
  -3   2   7       2799.28       2745.37        41.28 o                         
  -2   2   7       1482.57       1359.28        23.05 o                         
  -1   2   7      44759.71      42382.62       421.93 o                         
   0   2   7      24945.43      25607.38       241.99 o                         
   1   2   7        239.31        222.77         8.60 o                         
   2   2   7       8941.15       8738.45        88.71 o                         
   3   2   7      17596.38      17619.08       170.78 o                         
   4   2   7          0.50          5.55         2.53 o                         
   5   2   7      13609.92      13251.85       138.74 o                         
   6   2   7      12514.15      12789.46       138.50 o                         
   7   2   7       2456.80       2437.39        43.96 o                         
   8   2   7       2859.82       2905.03        56.47 o                         
   9   2   7       6033.17       6107.01        90.00 o                         
  10   2   7        320.31        335.06        22.81 o                         
  11   2   7        331.42        361.16        54.61 o                         
  -9   3   7       1904.32       2004.95        72.80 o                         
  -8   3   7        467.03        431.39        30.99 o                         
  -7   3   7        770.21        772.60        31.00 o                         
  -6   3   7        710.46        734.54        24.77 o                         
  -5   3   7       2089.01       2096.81        38.19 o                         
  -4   3   7       5274.95       5225.93        64.05 o                         
  -3   3   7        543.16        605.35        13.84 o                         
  -2   3   7       6064.37       6033.11        66.63 o                         
  -1   3   7       1638.07       1739.88        28.74 o                         
   0   3   7      10489.40      10404.24       121.77 o                         
   1   3   7       7812.00       7968.81        78.15 o                         
   2   3   7       1237.55       1163.77        21.26 o                         
   3   3   7       6665.03       7158.41        79.46 o                         
   4   3   7        470.33        452.79        14.29 o                         
   5   3   7      10398.72      10367.48       113.55 o                         
   6   3   7        411.21        405.71        15.43 o                         
   7   3   7       1732.71       1756.82        35.82 o                         
   8   3   7        218.93        228.36        14.50 o                         
   9   3   7        331.41        312.84        16.66 o                         
  10   3   7       5387.10       5398.42        89.90 o                         
  11   3   7        473.30        496.36        36.24 o                         
  -9   4   7         52.18         10.59        14.41 o                         
  -8   4   7       1021.55       1013.84        51.43 o                         
  -7   4   7        132.42        126.14        12.80 o                         
  -6   4   7       1891.33       1820.59        36.20 o                         
  -5   4   7       3019.80       2999.98        53.53 o                         
  -4   4   7          8.84         15.09         3.35 o                         
  -3   4   7       4842.10       4890.54        64.81 o                         
  -2   4   7       1756.47       1703.98        28.52 o                         
  -1   4   7      21389.66      21301.17       193.30 o                         
   0   4   7       6126.45       6078.65        69.16 o                         
   1   4   7      30186.24      30498.16       279.13 o                         
   2   4   7      54303.35      52610.99       504.05 o                         
   3   4   7       9468.66       9450.41        96.37 o                         
   4   4   7       5317.34       5387.44        64.03 o                         
   5   4   7       5845.30       5792.82        67.66 o                         
   6   4   7        265.59        296.63        12.79 o                         
   7   4   7       2143.01       2141.49        38.27 o                         
   8   4   7        713.18        775.66        26.52 o                         
   9   4   7        222.07        203.37        22.96 o                         
  10   4   7       1643.46       1670.48        58.62 o                         
  11   4   7        270.40        213.03        26.51 o                         
  -9   5   7        392.49        350.54        57.49 o                         
  -8   5   7       2593.02       2592.44        83.61 o                         
  -7   5   7         43.52         20.64         9.75 o                         
  -6   5   7        164.09        128.30        16.01 o                         
  -5   5   7       7377.15       7483.19        84.41 o                         
  -4   5   7       4102.29       3973.94        56.03 o                         
  -3   5   7        526.42        544.95        19.15 o                         
  -2   5   7      25904.65      26177.06       227.34 o                         
  -1   5   7      18956.58      19091.56       177.37 o                         
   0   5   7         15.15         17.73         2.91 o                         
   1   5   7        377.32        422.86        13.35 o                         
   2   5   7        325.69        372.30        12.36 o                         
   3   5   7      28698.90      28740.34       247.16 o                         
   4   5   7       6813.31       6559.30        79.21 o                         
   5   5   7       1392.92       1409.66        27.56 o                         
   6   5   7       7630.31       7615.33        88.22 o                         
   7   5   7       3959.60       4063.53        59.38 o                         
   8   5   7       2026.41       1997.79        45.02 o                         
   9   5   7       4585.99       4654.50        91.74 o                         
  10   5   7       1739.43       1753.97        52.39 o                         
  11   5   7        383.81        332.32        31.98 o                         
  -8   6   7        201.97        170.71        28.62 o                         
  -7   6   7        757.95        678.78        49.12 o                         
  -6   6   7        243.41        250.71        19.01 o                         
  -5   6   7       7542.85       7496.16        97.86 o                         
  -4   6   7       1662.91       1603.68        34.77 o                         
  -3   6   7        510.02        500.32        18.42 o                         
  -2   6   7       4773.42       4970.33        62.66 o                         
  -1   6   7       1876.98       1895.59        32.30 o                         
   0   6   7       4698.37       4745.57        58.96 o                         
   1   6   7        842.27        839.48        19.30 o                         
   2   6   7          2.41          2.30         2.34 o                         
   3   6   7       4368.88       4398.28        57.22 o                         
   4   6   7       5685.33       5642.10        69.03 o                         
   5   6   7       1404.42       1424.38        29.32 o                         
   6   6   7        419.14        433.38        21.30 o                         
   7   6   7        275.78        259.55        14.73 o                         
   8   6   7        509.93        512.64        24.42 o                         
   9   6   7       4834.01       4752.09        95.54 o                         
  10   6   7       1119.26       1132.57        42.05 o                         
  11   6   7         35.16         19.71        13.86 o                         
  -8   7   7       6206.76       6243.68       178.14 o                         
  -7   7   7       1629.42       1680.12        52.55 o                         
  -6   7   7       5287.29       5335.47        99.05 o                         
  -5   7   7       5979.97       5800.59        82.52 o                         
  -4   7   7          6.48         14.21         5.26 o                         
  -3   7   7        167.69        164.72        10.40 o                         
  -2   7   7       3788.26       3782.06        53.80 o                         
  -1   7   7        538.11        587.58        17.46 o                         
   0   7   7        180.42        178.56         9.87 o                         
   1   7   7       4139.72       4176.18        52.98 o                         
   2   7   7        353.85        337.95        13.21 o                         
   3   7   7       4645.00       4732.94        60.88 o                         
   4   7   7          0.57          3.28         3.06 o                         
   5   7   7       9577.87       9762.41       103.60 o                         
   6   7   7      18034.81      18459.34       209.89 o                         
   7   7   7       5665.71       5640.20        81.80 o                         
   8   7   7       2876.04       2763.92        84.14 o                         
   9   7   7       6121.02       6262.21       126.96 o                         
  10   7   7         11.21          8.32        10.43 o                         
  11   7   7        384.89        350.10        39.85 o                         
  -7   8   7       3463.55       3427.52        96.05 o                         
  -6   8   7         66.86         41.81        10.32 o                         
  -5   8   7       2183.27       2205.46        64.30 o                         
  -4   8   7       6511.83       6703.42       106.43 o                         
  -3   8   7        502.83        513.76        22.30 o                         
  -2   8   7         39.69         45.66         5.90 o                         
  -1   8   7       1766.55       1723.95        33.26 o                         
   0   8   7       2446.17       2446.30        40.66 o                         
   1   8   7        394.65        407.19        14.53 o                         
   2   8   7      15991.64      15659.50       162.35 o                         
   3   8   7      14326.99      14392.94       138.76 o                         
   4   8   7       1814.23       1773.16        33.62 o                         
   5   8   7       4803.61       4944.41        76.42 o                         
   6   8   7       2421.29       2461.01        42.92 o                         
   7   8   7       2115.53       2150.03        45.91 o                         
   8   8   7       1195.61       1163.38        38.67 o                         
   9   8   7        272.46        251.60        24.38 o                         
  10   8   7       1973.46       1940.94        77.22 o                         
  -7   9   7        479.74        534.20        55.55 o                         
  -6   9   7       2595.61       2489.61        69.93 o                         
  -5   9   7        783.49        739.78        32.80 o                         
  -4   9   7          8.36          2.89         5.79 o                         
  -3   9   7       4140.26       4167.07        77.36 o                         
  -2   9   7       1003.95        992.05        29.83 o                         
  -1   9   7       7429.86       7560.67        95.21 o                         
   0   9   7        458.18        461.84        19.31 o                         
   1   9   7        490.84        490.83        16.67 o                         
   2   9   7       8245.64       8313.29        94.79 o                         
   3   9   7         92.48         80.59         6.97 o                         
   4   9   7       1394.76       1485.18        30.99 o                         
   5   9   7        273.93        252.21        13.81 o                         
   6   9   7         77.35         48.46         6.64 o                         
   7   9   7       3757.10       3687.98        69.78 o                         
   8   9   7        518.79        524.62        32.80 o                         
   9   9   7        438.00        421.62        43.78 o                         
  10   9   7        111.31         68.18        19.73 o                         
  -6  10   7        330.13        269.36        26.64 o                         
  -5  10   7       1868.97       1910.16        56.91 o                         
  -4  10   7       6172.50       6318.07       132.34 o                         
  -3  10   7       2316.10       2335.70        60.26 o                         
  -2  10   7      12919.93      13018.00       195.32 o                         
  -1  10   7      13995.72      14229.27       181.46 o                         
   0  10   7       3000.39       3106.36        53.26 o                         
   1  10   7        449.36        407.04        16.38 o                         
   2  10   7       5305.22       5389.09        71.76 o                         
   3  10   7        421.13        446.19        15.10 o                         
   4  10   7        176.55        121.19        10.37 o                         
   5  10   7       3079.69       2963.74        48.63 o                         
   6  10   7        773.55        741.39        27.27 o                         
   7  10   7       1051.15       1045.26        35.08 o                         
   8  10   7        885.57        863.09        42.40 o                         
   9  10   7        346.81        356.58        26.34 o                         
  10  10   7       3028.92       3205.90        81.56 o                         
  -5  11   7       2949.45       3062.79       119.81 o                         
  -4  11   7        796.65        828.39        46.41 o                         
  -3  11   7       1582.92       1615.22        50.59 o                         
  -2  11   7         68.04         66.27        11.79 o                         
  -1  11   7       1544.28       1571.37        40.61 o                         
   0  11   7       7458.25       7471.32       123.16 o                         
   1  11   7       2191.78       2223.14        48.84 o                         
   2  11   7         28.01         15.59         5.02 o                         
   3  11   7       4217.15       4231.34        67.56 o                         
   4  11   7         45.07         28.09         6.96 o                         
   5  11   7         10.15          1.91         5.36 o                         
   6  11   7       2963.35       3033.43        57.62 o                         
   7  11   7       7119.69       7171.48       121.73 o                         
   8  11   7        402.18        391.94        24.05 o                         
   9  11   7       4291.22       4479.91        88.59 o                         
  -4  12   7        250.18        214.42        25.65 o                         
  -3  12   7        785.41        858.37        42.23 o                         
  -2  12   7       1473.52       1438.36        47.69 o                         
  -1  12   7        388.99        377.61        26.22 o                         
   0  12   7        460.17        485.94        26.82 o                         
   1  12   7       4265.94       4276.33       104.90 o                         
   2  12   7       3425.93       3289.96        95.71 o                         
   3  12   7        269.34        229.37        23.46 o                         
   4  12   7          2.95         11.61         6.62 o                         
   5  12   7          4.85          4.32         6.70 o                         
   6  12   7       2980.18       2894.76        63.55 o                         
   7  12   7        623.43        608.47        24.34 o                         
   8  12   7        135.68        134.07        14.48 o                         
   9  12   7         18.39         -7.15        11.27 o                         
  -3  13   7        354.37        297.72        50.90 o                         
  -2  13   7       1810.76       1782.33        61.95 o                         
  -1  13   7         59.62         48.28        15.80 o                         
   0  13   7       2649.97       2776.50        77.72 o                         
   1  13   7        690.61        664.74        40.05 o                         
   2  13   7       6849.38       7062.59       119.92 o                         
   3  13   7       9751.89      10150.24       197.22 o                         
   4  13   7       3513.91       3358.37        85.16 o                         
   5  13   7       1981.61       1932.32        56.93 o                         
   6  13   7       3546.79       3605.05        74.44 o                         
   7  13   7        127.63         83.11        12.69 o                         
   8  13   7          1.11         -8.91        10.99 o                         
  -2  14   7         46.07         18.42        15.28 o                         
  -1  14   7       4594.52       4718.02       137.64 o                         
   0  14   7       4247.96       4206.45       132.96 o                         
   1  14   7         89.21         40.23        12.67 o                         
   2  14   7       1185.67       1214.84        56.20 o                         
   3  14   7         11.54         10.76         8.84 o                         
   4  14   7       1438.18       1453.36        62.41 o                         
   5  14   7       1433.33       1413.50        50.14 o                         
   6  14   7         49.31         42.38        11.74 o                         
   7  14   7       2429.70       2483.58        82.44 o                         
   0  15   7         30.51         14.51        15.24 o                         
   1  15   7       2092.71       2138.16        77.22 o                         
   2  15   7         69.84         37.85        16.25 o                         
   3  15   7        103.58         80.86        17.05 o                         
   4  15   7         25.42         -4.17        14.57 o                         
   5  15   7       1299.28       1360.93        67.04 o                         
  -4 -14   8       2248.22       2559.28       153.44 o                         
  -3 -14   8        876.11        907.28        50.05 o                         
  -2 -14   8         40.14          5.60        13.43 o                         
  -1 -14   8        790.26        755.76        97.63 o                         
  -6 -13   8        181.77        106.19        19.78 o                         
  -5 -13   8        263.60        195.27        24.18 o                         
  -4 -13   8         13.37         -7.61         7.61 o                         
  -3 -13   8        750.09        711.14        41.60 o                         
  -2 -13   8       2834.50       2935.04        80.30 o                         
  -1 -13   8         75.51         53.42        15.46 o                         
   0 -13   8        190.01        183.81        30.85 o                         
   1 -13   8        156.80        141.21        26.35 o                         
  -7 -12   8         25.12         28.37        15.54 o                         
  -6 -12   8       5719.32       5770.12       130.19 o                         
  -5 -12   8        259.94        205.88        15.74 o                         
  -4 -12   8         55.38         37.43         8.10 o                         
  -3 -12   8         50.36         29.56         7.30 o                         
  -2 -12   8        286.39        262.05        23.93 o                         
  -1 -12   8       5309.76       5423.24       112.86 o                         
   0 -12   8       1137.68       1129.80        45.43 o                         
   1 -12   8       2017.30       2082.23        69.38 o                         
   2 -12   8       2470.85       2397.63        97.76 o                         
   3 -12   8         59.53         48.49        22.03 o                         
  -8 -11   8        176.17        142.58        30.55 o                         
  -7 -11   8        167.04        145.25        20.68 o                         
  -6 -11   8        269.20        221.84        23.10 o                         
  -5 -11   8       4410.64       4469.65        72.78 o                         
  -4 -11   8       4444.98       4579.36        66.08 o                         
  -3 -11   8       1006.60       1008.44        24.87 o                         
  -2 -11   8       2154.28       2080.04        43.92 o                         
  -1 -11   8       4431.77       4389.52       106.79 o                         
   0 -11   8       3194.95       3265.99        73.17 o                         
   1 -11   8         11.95          0.15        16.23 o                         
   2 -11   8        191.10        201.82        36.99 o                         
   3 -11   8       1053.38        999.94        42.70 o                         
   4 -11   8        253.13        276.46        36.30 o                         
  -9 -10   8        126.47         84.56        18.92 o                         
  -8 -10   8        127.85        128.50        16.69 o                         
  -7 -10   8        110.66         98.18        14.70 o                         
  -6 -10   8         17.32          0.05         7.67 o                         
  -5 -10   8       3016.01       3149.25        74.00 o                         
  -4 -10   8         15.73         15.49         4.41 o                         
  -3 -10   8       2081.73       2054.32        39.52 o                         
  -2 -10   8          0.45          5.39         4.17 o                         
  -1 -10   8        255.76        236.35        16.69 o                         
   0 -10   8        885.52        866.05        31.90 o                         
   1 -10   8        377.94        423.34        24.78 o                         
   2 -10   8       3960.89       4065.19       104.77 o                         
   3 -10   8          3.76         -8.03         8.03 o                         
   4 -10   8        332.52        341.45        32.26 o                         
   5 -10   8       2007.21       2035.37       123.14 o                         
  -9  -9   8       2444.95       2447.16        57.21 o                         
  -8  -9   8       7562.64       7719.52       114.72 o                         
  -7  -9   8        410.19        369.10        23.34 o                         
  -6  -9   8       1489.43       1543.24        44.91 o                         
  -5  -9   8       4938.03       4859.53        79.91 o                         
  -4  -9   8        205.25        213.12        14.60 o                         
  -3  -9   8          1.87         -3.46         3.46 o                         
  -2  -9   8       9672.86       9656.68       105.34 o                         
  -1  -9   8       2008.76       1913.12        41.02 o                         
   0  -9   8        839.45        821.25        28.15 o                         
   1  -9   8       3545.62       3524.83        80.10 o                         
   2  -9   8        414.64        450.58        22.02 o                         
   3  -9   8       5417.91       5502.03       102.02 o                         
   4  -9   8        290.02        214.33        21.46 o                         
   5  -9   8       1923.24       1853.45        63.58 o                         
   6  -9   8       2798.36       2775.19       102.78 o                         
  -9  -8   8          8.93         -6.27         9.96 o                         
  -8  -8   8         58.03         39.53         9.24 o                         
  -7  -8   8       5082.28       5070.77        88.50 o                         
  -6  -8   8          5.58         -1.62         5.52 o                         
  -5  -8   8        543.47        546.95        22.18 o                         
  -4  -8   8          3.64         10.41         4.69 o                         
  -3  -8   8        388.79        372.05        19.31 o                         
  -2  -8   8       2971.93       2933.48        44.99 o                         
  -1  -8   8       2337.68       2525.73        47.34 o                         
   0  -8   8       2663.40       2698.96        47.66 o                         
   1  -8   8       2193.77       2115.67        46.64 o                         
   2  -8   8       5361.23       5454.41        85.76 o                         
   3  -8   8       8679.30       8682.69       139.66 o                         
   4  -8   8         99.94         81.84        10.29 o                         
   5  -8   8         17.23          9.68         7.46 o                         
   6  -8   8        389.04        347.87        24.44 o                         
   7  -8   8        399.75        403.20        39.20 o                         
 -10  -7   8        363.24        321.28        35.95 o                         
  -9  -7   8       1577.19       1671.42        45.87 o                         
  -8  -7   8       1992.40       1991.83        66.30 o                         
  -7  -7   8        229.27        191.72        14.34 o                         
  -6  -7   8      10642.16      10703.79       124.98 o                         
  -5  -7   8       5953.43       5822.98        84.39 o                         
  -4  -7   8        174.92        139.06        10.85 o                         
  -3  -7   8        115.44         89.18         8.20 o                         
  -2  -7   8        529.25        501.37        15.85 o                         
  -1  -7   8       5062.14       5047.02        61.13 o                         
   0  -7   8        992.95       1004.14        25.70 o                         
   1  -7   8        839.65        875.60        26.37 o                         
   2  -7   8        316.47        336.28        15.36 o                         
   3  -7   8          4.92          3.78         4.60 o                         
   4  -7   8       4062.93       4021.86        78.41 o                         
   5  -7   8        171.08        148.47        14.70 o                         
   6  -7   8       1473.87       1492.60        50.10 o                         
   7  -7   8          3.93          0.91        11.29 o                         
 -10  -6   8       1469.35       1477.54        57.40 o                         
  -9  -6   8       5170.08       5166.52       107.44 o                         
  -8  -6   8        230.58        212.22        11.64 o                         
  -7  -6   8        902.62        896.22        28.34 o                         
  -6  -6   8          0.43          2.96         4.80 o                         
  -5  -6   8       4928.01       5128.89        74.42 o                         
  -4  -6   8      27295.62      27080.38       272.60 o                         
  -3  -6   8       6760.68       6646.12        82.44 o                         
  -2  -6   8       5141.93       5013.60        62.60 o                         
  -1  -6   8      15502.32      15616.11       144.14 o                         
   0  -6   8        163.71        181.24        10.59 o                         
   1  -6   8         52.58         57.10         5.13 o                         
   2  -6   8      10276.09      10452.74       119.49 o                         
   3  -6   8       1944.82       1937.05        38.62 o                         
   4  -6   8        521.80        542.72        18.88 o                         
   5  -6   8       5111.87       5035.04        94.61 o                         
   6  -6   8       4685.96       4720.49        87.32 o                         
   7  -6   8        781.47        722.43        32.07 o                         
   8  -6   8         56.33         32.99        13.43 o                         
 -10  -5   8         23.41         45.96        13.89 o                         
  -9  -5   8        363.30        304.03        26.03 o                         
  -8  -5   8       4635.20       4724.71        77.60 o                         
  -7  -5   8       3389.72       3236.08        48.65 o                         
  -6  -5   8          3.05          1.52         3.00 o                         
  -5  -5   8       2778.11       2714.76        45.86 o                         
  -4  -5   8        887.63        911.43        23.84 o                         
  -3  -5   8       9261.35       9281.33       103.71 o                         
  -2  -5   8        580.71        566.56        17.52 o                         
  -1  -5   8        430.36        480.53        13.63 o                         
   0  -5   8       1628.50       1675.38        32.17 o                         
   1  -5   8          6.13         11.15         3.45 o                         
   2  -5   8       8060.43       8163.04        90.71 o                         
   3  -5   8        646.53        645.58        20.23 o                         
   4  -5   8       1754.20       1690.35        35.19 o                         
   5  -5   8         36.66         38.91         6.17 o                         
   6  -5   8       3183.86       3143.02        63.71 o                         
   7  -5   8       7560.39       7705.56       126.55 o                         
   8  -5   8         63.78         32.47        13.40 o                         
 -10  -4   8          9.18        -12.36        13.56 o                         
  -9  -4   8          0.65         -3.79        11.63 o                         
  -8  -4   8       3136.01       3085.69        59.09 o                         
  -7  -4   8        406.95        392.03        18.00 o                         
  -6  -4   8        883.63        839.92        19.20 o                         
  -5  -4   8        842.14        893.43        20.49 o                         
  -4  -4   8       1790.71       1776.34        35.58 o                         
  -3  -4   8         35.55         33.28         6.54 o                         
  -2  -4   8      28045.87      28464.96       281.53 o                         
  -1  -4   8      13526.07      13587.12       131.58 o                         
   0  -4   8       4273.39       4406.14        56.15 o                         
   1  -4   8       5841.74       5688.65        59.66 o                         
   2  -4   8       6027.76       6181.85        68.06 o                         
   3  -4   8       7320.56       7353.66        84.51 o                         
   4  -4   8        900.76        887.02        21.56 o                         
   5  -4   8        262.03        256.64        13.25 o                         
   6  -4   8       1544.27       1600.21        45.20 o                         
   7  -4   8        588.02        581.69        27.23 o                         
   8  -4   8       1633.80       1625.37        48.55 o                         
   9  -4   8        157.87        124.49        18.12 o                         
 -10  -3   8        265.03        290.95        34.45 o                         
  -9  -3   8        137.53        134.87        17.15 o                         
  -8  -3   8       5598.64       5605.63       102.19 o                         
  -7  -3   8         84.36         61.37         7.90 o                         
  -6  -3   8       3585.72       3537.15        57.40 o                         
  -5  -3   8      18391.80      18307.56       189.34 o                         
  -4  -3   8       5912.18       5973.37        68.23 o                         
  -3  -3   8        179.78        184.42         9.85 o                         
  -2  -3   8      10370.29      10269.66       104.02 o                         
  -1  -3   8       2381.59       2445.21        33.36 o                         
   0  -3   8      20776.04      21052.53       181.27 o                         
   1  -3   8       7117.90       6774.67        72.69 o                         
   2  -3   8       9081.51       9223.20       104.31 o                         
   3  -3   8      24935.80      24901.87       237.71 o                         
   4  -3   8         46.11         36.21         6.24 o                         
   5  -3   8        192.23        187.08        12.11 o                         
   6  -3   8       3263.41       3236.14        58.35 o                         
   7  -3   8        621.81        630.73        32.97 o                         
   8  -3   8          0.35          1.18         6.78 o                         
   9  -3   8       3561.02       3503.34        77.63 o                         
 -10  -2   8       1484.04       1475.57        69.27 o                         
  -9  -2   8        499.82        543.04        30.94 o                         
  -8  -2   8       2687.71       2634.99        53.95 o                         
  -7  -2   8        168.32        171.39        14.61 o                         
  -6  -2   8       1702.48       1734.45        37.40 o                         
  -5  -2   8        352.61        357.06        14.06 o                         
  -4  -2   8       4736.44       4830.36        54.88 o                         
  -3  -2   8      10585.21      10694.04       106.15 o                         
  -2  -2   8       3662.75       3788.35        43.96 o                         
  -1  -2   8      15962.05      16376.17       150.08 o                         
   0  -2   8       7415.70       7376.91        78.07 o                         
   1  -2   8       1579.74       1594.90        24.09 o                         
   2  -2   8         14.76         30.05         4.15 o                         
   3  -2   8         43.51         45.01         4.81 o                         
   4  -2   8       2514.21       2500.09        42.88 o                         
   5  -2   8        141.98        161.85        10.50 o                         
   6  -2   8       7048.33       7073.59        99.66 o                         
   7  -2   8         17.07          6.80         5.68 o                         
   8  -2   8          0.67         -6.58         6.58 o                         
   9  -2   8        806.32        753.58        35.09 o                         
  10  -2   8        454.05        467.35        38.75 o                         
 -10  -1   8       1094.34       1214.02        50.91 o                         
  -9  -1   8       8875.83       9157.20       162.19 o                         
  -8  -1   8       2690.57       2767.10        56.56 o                         
  -7  -1   8          5.23          0.68         4.22 o                         
  -6  -1   8        372.17        419.77        16.53 o                         
  -5  -1   8        723.30        743.04        21.06 o                         
  -4  -1   8      11522.23      11412.12       114.20 o                         
  -3  -1   8        641.77        634.54        15.29 o                         
  -2  -1   8       2494.24       2502.30        32.65 o                         
  -1  -1   8       1338.33       1408.48        25.77 o                         
   0  -1   8         22.76         25.54         3.26 o                         
   1  -1   8       1292.08       1229.34        21.83 o                         
   2  -1   8      18819.40      19071.58       167.90 o                         
   3  -1   8      10880.75      10914.61       115.52 o                         
   4  -1   8       3345.61       3310.74        50.98 o                         
   5  -1   8      10272.61      10462.19       114.21 o                         
   6  -1   8      10605.93      10758.54       129.71 o                         
   7  -1   8        935.68        953.12        30.94 o                         
   8  -1   8         27.32         31.11         9.01 o                         
   9  -1   8         30.23         14.15         7.49 o                         
  10  -1   8        330.86        273.22        29.71 o                         
 -10   0   8        531.82        542.09        38.30 o                         
  -9   0   8         12.09          6.63        11.42 o                         
  -8   0   8       7955.26       8011.08       120.52 o                         
  -7   0   8       9111.56       8957.70       127.38 o                         
  -6   0   8       1652.19       1584.63        34.15 o                         
  -5   0   8       2269.28       2328.95        43.01 o                         
  -4   0   8      14385.43      14226.14       150.40 o                         
  -3   0   8        573.72        642.08        24.29 o                         
  -2   0   8       5425.60       5400.87        51.87 o                         
  -1   0   8      25384.63      25062.31       265.38 o                         
   0   0   8      18684.78      18772.11       169.22 o                         
   1   0   8       2412.61       2239.43        29.40 o                         
   2   0   8      33094.11      32774.43       284.99 o                         
   3   0   8        746.79        658.50        19.71 o                         
   4   0   8       3269.91       3240.93        48.28 o                         
   5   0   8       1346.35       1364.00        29.79 o                         
   6   0   8        937.65        937.66        25.66 o                         
   7   0   8      11983.74      12038.66       167.02 o                         
   8   0   8       1101.89       1066.67        37.04 o                         
   9   0   8         78.08         65.05        10.25 o                         
  10   0   8       1073.48       1080.39        48.56 o                         
 -10   1   8        346.78        256.05        33.94 o                         
  -9   1   8        520.43        551.37        29.74 o                         
  -8   1   8       1065.89       1044.37        37.68 o                         
  -7   1   8        288.30        269.29        14.68 o                         
  -6   1   8       7710.91       7666.95        91.60 o                         
  -5   1   8        161.09        175.27         9.97 o                         
  -4   1   8       3192.01       3280.13        43.85 o                         
  -3   1   8        990.56       1071.79        22.20 o                         
  -2   1   8       4688.22       4653.35        53.31 o                         
  -1   1   8       9376.96       9156.06       101.97 o                         
   0   1   8       1209.66       1247.63        23.36 o                         
   1   1   8       9358.52       9413.41        87.02 o                         
   2   1   8        394.62        474.01        17.41 o                         
   3   1   8      20607.68      20204.29       203.63 o                         
   4   1   8      15597.71      15670.00       151.55 o                         
   5   1   8        115.59        157.16         9.70 o                         
   6   1   8        457.00        495.13        18.42 o                         
   7   1   8       1253.78       1305.38        39.09 o                         
   8   1   8        759.23        773.90        31.63 o                         
   9   1   8         42.69         34.68         9.46 o                         
  10   1   8       1244.15       1219.65        43.84 o                         
 -10   2   8        253.06        175.92        42.05 o                         
  -9   2   8         21.79          1.64        11.31 o                         
  -8   2   8       3200.71       3099.75        74.44 o                         
  -7   2   8       1443.17       1423.31        31.85 o                         
  -6   2   8       6009.73       6087.96        79.29 o                         
  -5   2   8      24759.45      24749.83       238.09 o                         
  -4   2   8      22662.37      22787.02       218.87 o                         
  -3   2   8       4714.19       4901.07        62.00 o                         
  -2   2   8      10066.04       9737.83        93.62 o                         
  -1   2   8       3229.73       3173.74        42.05 o                         
   0   2   8       6628.58       6659.65        73.54 o                         
   1   2   8          0.01          5.38         2.45 o                         
   2   2   8        832.45        716.10        17.85 o                         
   3   2   8        864.91        854.64        18.69 o                         
   4   2   8        248.46        281.48        12.28 o                         
   5   2   8       2877.01       2937.64        45.24 o                         
   6   2   8       1822.38       1909.28        36.65 o                         
   7   2   8       3144.16       2977.21        57.02 o                         
   8   2   8        493.30        521.70        24.25 o                         
   9   2   8       1912.82       1939.95        51.09 o                         
  10   2   8       5849.30       5968.12       102.80 o                         
  -9   3   8       3328.99       3172.28       183.48 o                         
  -8   3   8       6932.70       6874.89       121.17 o                         
  -7   3   8         62.45         50.57        11.29 o                         
  -6   3   8         29.68         17.90         5.28 o                         
  -5   3   8       1600.19       1641.35        33.27 o                         
  -4   3   8       9447.06       9599.62       101.91 o                         
  -3   3   8      15485.67      15363.55       141.81 o                         
  -2   3   8       7088.83       7265.84        78.76 o                         
  -1   3   8      16087.92      16346.02       203.65 o                         
   0   3   8      16195.00      15541.40       143.58 o                         
   1   3   8          3.32         11.17         2.48 o                         
   2   3   8       6245.74       6229.14        70.65 o                         
   3   3   8      15461.27      15504.92       148.85 o                         
   4   3   8       4234.79       3912.93        54.60 o                         
   5   3   8       4285.30       4388.90        59.18 o                         
   6   3   8      25330.81      25464.82       249.15 o                         
   7   3   8       3921.44       3842.70        67.31 o                         
   8   3   8         25.11         17.66         5.71 o                         
   9   3   8        578.95        522.68        26.30 o                         
  10   3   8         23.55         16.98         9.73 o                         
  11   3   8       2355.22       2482.80        91.25 o                         
  -9   4   8       1266.18       1263.82        61.97 o                         
  -8   4   8        465.30        476.64        35.94 o                         
  -7   4   8       3371.56       3337.48        66.27 o                         
  -6   4   8       2751.82       2689.28        55.38 o                         
  -5   4   8        525.00        534.44        19.04 o                         
  -4   4   8       2619.43       2558.64        34.37 o                         
  -3   4   8          0.15          2.46         2.49 o                         
  -2   4   8       6479.30       6468.65        74.84 o                         
  -1   4   8       2344.55       2346.67        37.45 o                         
   0   4   8       1393.13       1426.18        28.01 o                         
   1   4   8       6384.51       6360.62        74.12 o                         
   2   4   8       4383.72       4650.61        57.19 o                         
   3   4   8       8965.56       8738.91        86.12 o                         
   4   4   8        104.28        119.72         7.47 o                         
   5   4   8        614.51        638.16        18.20 o                         
   6   4   8       2943.87       3049.91        49.82 o                         
   7   4   8       4976.92       5216.90        73.96 o                         
   8   4   8       4786.39       4834.66        82.07 o                         
   9   4   8          0.25          9.58         6.74 o                         
  10   4   8        220.65        249.59        29.23 o                         
  11   4   8        981.22        987.21        52.20 o                         
  -9   5   8        443.72        370.94        44.36 o                         
  -8   5   8          2.15          2.54        12.08 o                         
  -7   5   8        825.09        767.59        36.46 o                         
  -6   5   8          3.19         -5.34         5.34 o                         
  -5   5   8       5304.33       5182.69        70.27 o                         
  -4   5   8       1328.85       1269.96        27.43 o                         
  -3   5   8        843.14        795.53        17.81 o                         
  -2   5   8       4421.33       4495.76        60.99 o                         
  -1   5   8      20572.72      20486.93       193.61 o                         
   0   5   8      29410.92      29277.55       272.97 o                         
   1   5   8       9119.99       8946.50        97.96 o                         
   2   5   8      23403.55      23451.63       255.71 o                         
   3   5   8       7182.11       7294.82        80.96 o                         
   4   5   8        813.65        841.32        22.41 o                         
   5   5   8        450.86        431.54        15.36 o                         
   6   5   8       1047.67       1055.21        25.79 o                         
   7   5   8       1066.04       1058.92        27.66 o                         
   8   5   8         49.91         56.95         9.02 o                         
   9   5   8        592.84        556.60        33.92 o                         
  10   5   8         34.56         25.60         9.50 o                         
  11   5   8        504.90        465.95        36.20 o                         
  -8   6   8        387.85        372.74        41.34 o                         
  -7   6   8        745.64        694.58        34.97 o                         
  -6   6   8          0.06         -3.94         6.53 o                         
  -5   6   8       2828.61       2745.89        53.36 o                         
  -4   6   8      12158.95      12167.26       144.71 o                         
  -3   6   8       6083.86       6097.48        72.09 o                         
  -2   6   8       9080.26       9071.99        99.12 o                         
  -1   6   8       6679.23       6734.21        77.55 o                         
   0   6   8        157.71        180.06         9.10 o                         
   1   6   8      11300.23      11189.02       110.78 o                         
   2   6   8       1022.82        999.83        22.55 o                         
   3   6   8       7482.21       7533.88        87.41 o                         
   4   6   8      18160.69      17763.28       172.32 o                         
   5   6   8        791.50        815.06        22.48 o                         
   6   6   8        350.57        339.73        16.76 o                         
   7   6   8       4800.43       4894.11        72.96 o                         
   8   6   8       1820.08       1909.85        48.09 o                         
   9   6   8        168.04        131.69        15.52 o                         
  10   6   8       6777.38       6862.09       146.81 o                         
  11   6   8       1403.54       1412.59        57.23 o                         
  -8   7   8        653.43        553.78        56.57 o                         
  -7   7   8       1654.72       1558.02        61.78 o                         
  -6   7   8          0.46         -6.30         6.30 o                         
  -5   7   8       3853.97       3783.15        79.19 o                         
  -4   7   8       2379.87       2374.49        55.57 o                         
  -3   7   8       1256.70       1234.66        29.54 o                         
  -2   7   8       1229.82       1231.98        29.40 o                         
  -1   7   8        425.37        458.95        15.90 o                         
   0   7   8      16346.23      16548.36       239.03 o                         
   1   7   8         91.19         91.30         6.46 o                         
   2   7   8       6331.00       6748.61        78.94 o                         
   3   7   8        590.42        609.85        18.46 o                         
   4   7   8        405.46        425.77        16.35 o                         
   5   7   8       6172.32       6102.54        83.52 o                         
   6   7   8         22.28         30.90         5.84 o                         
   7   7   8       2756.77       2812.46        54.76 o                         
   8   7   8        308.87        291.28        30.78 o                         
   9   7   8         33.36         23.19         9.47 o                         
  10   7   8       2241.51       2282.44        75.23 o                         
  -7   8   8       2344.87       2398.11        81.78 o                         
  -6   8   8          0.76         11.22         8.35 o                         
  -5   8   8       1937.84       1941.71        49.89 o                         
  -4   8   8          0.99         -0.13         4.95 o                         
  -3   8   8       1521.27       1492.02        39.12 o                         
  -2   8   8         38.00         31.89         5.44 o                         
  -1   8   8       4206.63       4298.19        71.18 o                         
   0   8   8       2350.71       2367.93        40.57 o                         
   1   8   8       1146.84       1193.79        26.50 o                         
   2   8   8        390.49        414.10        16.91 o                         
   3   8   8       6248.92       6367.53        78.15 o                         
   4   8   8      17107.59      17091.90       169.82 o                         
   5   8   8       1115.99       1165.47        30.91 o                         
   6   8   8      14415.16      14333.57       159.26 o                         
   7   8   8       6280.76       6420.49       105.55 o                         
   8   8   8         21.53          8.59         8.56 o                         
   9   8   8         39.16         30.48        11.52 o                         
  10   8   8       1264.96       1326.29        76.16 o                         
  -6   9   8       3330.05       3325.81        74.79 o                         
  -5   9   8          8.53         14.05         8.50 o                         
  -4   9   8       1106.49       1183.14        39.49 o                         
  -3   9   8       1110.26       1111.36        32.41 o                         
  -2   9   8         64.26         65.61         8.17 o                         
  -1   9   8       1310.64       1262.31        33.31 o                         
   0   9   8      12338.33      12473.02       144.57 o                         
   1   9   8       3954.81       3914.85        58.19 o                         
   2   9   8       7003.81       6956.79        84.23 o                         
   3   9   8      16721.47      16957.36       188.79 o                         
   4   9   8       3414.87       3458.96        57.44 o                         
   5   9   8        976.36        950.01        28.57 o                         
   6   9   8        161.80        168.86        12.83 o                         
   7   9   8       1638.28       1637.19        44.90 o                         
   8   9   8       4803.27       4771.62        96.74 o                         
   9   9   8         19.27         10.47        11.33 o                         
  10   9   8        118.91        114.68        21.06 o                         
  -6  10   8        792.95        804.83        41.90 o                         
  -5  10   8       4630.77       4439.01        91.87 o                         
  -4  10   8         28.74         22.23        10.74 o                         
  -3  10   8         77.43         72.44        12.85 o                         
  -2  10   8         59.12         52.53         8.77 o                         
  -1  10   8       2192.61       2199.35        50.47 o                         
   0  10   8       5269.48       5335.30        79.39 o                         
   1  10   8        271.90        275.09        15.84 o                         
   2  10   8          0.61         -1.94         4.67 o                         
   3  10   8        186.35        175.71        10.62 o                         
   4  10   8       5526.37       5274.27        77.33 o                         
   5  10   8       1320.70       1404.47        35.19 o                         
   6  10   8        107.41        117.25        10.72 o                         
   7  10   8         43.89         15.65         7.40 o                         
   8  10   8        107.19         64.86        16.65 o                         
   9  10   8       1548.14       1522.04        60.66 o                         
  10  10   8          0.06          1.71        11.99 o                         
  -5  11   8       1505.28       1450.98        66.60 o                         
  -4  11   8      10238.85      10268.04       165.19 o                         
  -3  11   8       7017.06       7107.30       125.03 o                         
  -2  11   8       1310.58       1267.80        45.70 o                         
  -1  11   8       7461.51       7436.92       119.93 o                         
   0  11   8        614.72        649.60        25.74 o                         
   1  11   8        611.86        657.71        22.77 o                         
   2  11   8        223.17        239.32        15.20 o                         
   3  11   8       1993.37       1911.50        39.93 o                         
   4  11   8        405.60        386.54        18.14 o                         
   5  11   8        911.64        928.77        34.87 o                         
   6  11   8       1366.34       1304.75        45.37 o                         
   7  11   8        443.70        413.31        23.38 o                         
   8  11   8        829.29        811.86        36.35 o                         
   9  11   8         38.35         26.61        14.24 o                         
  -4  12   8        992.11        935.20        53.19 o                         
  -3  12   8        883.15        941.81        39.94 o                         
  -2  12   8       5171.78       5313.27       103.52 o                         
  -1  12   8         36.07         19.86         7.37 o                         
   0  12   8       2511.86       2586.31        59.01 o                         
   1  12   8       2277.97       2347.95        58.53 o                         
   2  12   8         56.89         46.30         6.60 o                         
   3  12   8          1.72         -7.77         7.77 o                         
   4  12   8       6355.46       6397.39       111.07 o                         
   5  12   8        183.13        149.17        16.40 o                         
   6  12   8       2037.08       2052.13        49.38 o                         
   7  12   8       5637.44       5691.67        96.53 o                         
   8  12   8       2122.93       2130.44        67.80 o                         
   9  12   8          5.83        -11.55        11.55 o                         
  -3  13   8        309.32        316.03        28.72 o                         
  -2  13   8        164.03         88.19        15.28 o                         
  -1  13   8       6370.52       6544.63       144.87 o                         
   0  13   8         27.42         37.41        11.31 o                         
   1  13   8        850.75        878.83        34.08 o                         
   2  13   8        745.63        708.05        34.35 o                         
   3  13   8        579.14        551.31        29.52 o                         
   4  13   8       3458.10       3473.27        99.21 o                         
   5  13   8          1.11         -9.42         9.42 o                         
   6  13   8        343.98        336.39        38.43 o                         
   7  13   8        491.31        518.68        30.65 o                         
   8  13   8        712.66        677.96        45.36 o                         
  -1  14   8         63.93          8.51        19.48 o                         
   0  14   8       4686.15       4718.54       165.72 o                         
   1  14   8       4527.15       4684.94        97.23 o                         
   2  14   8       2631.32       2670.99        72.86 o                         
   3  14   8       7510.71       7693.08       148.49 o                         
   4  14   8       3261.18       3506.34       150.96 o                         
   5  14   8        286.18        242.11        33.57 o                         
   6  14   8        773.19        699.62        40.42 o                         
   7  14   8        693.31        696.03        67.50 o                         
   1  15   8         65.07         50.70        16.08 o                         
   2  15   8        788.79        739.17        54.11 o                         
   3  15   8          0.25         -7.94        10.18 o                         
   4  15   8       3926.29       4069.52       100.37 o                         
   5  15   8        983.08        988.00        52.02 o                         
  -5 -13   9          6.48         -1.71        12.31 o                         
  -4 -13   9        138.29        100.01        13.30 o                         
  -3 -13   9       1707.10       1693.03        71.76 o                         
  -2 -13   9        304.20        272.00        29.82 o                         
  -1 -13   9        368.97        442.79        39.31 o                         
   0 -13   9       1587.18       1519.72        72.92 o                         
  -7 -12   9        638.84        654.32        43.59 o                         
  -6 -12   9         19.37         -1.32        14.09 o                         
  -5 -12   9       1409.21       1298.27        67.95 o                         
  -4 -12   9         84.10         65.80        11.00 o                         
  -3 -12   9        323.65        325.98        23.49 o                         
  -2 -12   9       3794.14       3973.59        74.10 o                         
  -1 -12   9         29.40          5.25        10.23 o                         
   0 -12   9       1465.31       1534.86        53.13 o                         
   1 -12   9         61.29         65.23        13.85 o                         
   2 -12   9         31.51          8.23        20.63 o                         
  -8 -11   9       1541.17       1527.20        62.15 o                         
  -7 -11   9         24.73          6.11        10.02 o                         
  -6 -11   9        516.67        464.76        28.78 o                         
  -5 -11   9       2335.83       2386.28        70.08 o                         
  -4 -11   9       1513.97       1534.48        35.29 o                         
  -3 -11   9        783.38        757.77        22.94 o                         
  -2 -11   9        306.10        342.87        26.55 o                         
  -1 -11   9       4690.09       4702.61        91.13 o                         
   0 -11   9       5146.19       5322.77       108.43 o                         
   1 -11   9         60.06         57.54        11.23 o                         
   2 -11   9        446.33        451.27        41.16 o                         
   3 -11   9        896.94        852.06        72.40 o                         
   4 -11   9         44.69        -15.85        15.85 o                         
  -8 -10   9         36.95         28.19        10.71 o                         
  -7 -10   9       2597.19       2622.11        72.73 o                         
  -6 -10   9       1062.50       1105.45        44.51 o                         
  -5 -10   9        670.35        665.63        35.77 o                         
  -4 -10   9       9705.96       9976.41       170.17 o                         
  -3 -10   9        664.52        664.56        21.27 o                         
  -2 -10   9          2.04          7.94         6.79 o                         
  -1 -10   9        452.31        401.97        22.13 o                         
   0 -10   9          9.48         -2.34         5.54 o                         
   1 -10   9       3866.27       3984.09        78.35 o                         
   2 -10   9         62.65         57.76        14.15 o                         
   3 -10   9         30.93          4.00        11.92 o                         
   4 -10   9        133.16        109.48        17.19 o                         
   5 -10   9        237.79        172.94        21.68 o                         
  -9  -9   9       2372.56       2484.26        71.80 o                         
  -8  -9   9        958.80        983.87        40.39 o                         
  -7  -9   9       1689.32       1704.98        56.03 o                         
  -6  -9   9        176.37        199.46        26.63 o                         
  -5  -9   9        159.54        154.54        14.33 o                         
  -4  -9   9        683.44        665.60        26.27 o                         
  -3  -9   9       2139.40       2145.09        48.39 o                         
  -2  -9   9        368.77        355.74        16.28 o                         
  -1  -9   9       2018.42       1935.72        45.84 o                         
   0  -9   9         46.72         35.79         8.01 o                         
   1  -9   9         89.84         75.53         9.49 o                         
   2  -9   9       5811.20       5832.84       102.02 o                         
   3  -9   9       1126.43       1167.73        39.81 o                         
   4  -9   9        239.52        160.82        18.42 o                         
   5  -9   9        223.81        187.12        21.72 o                         
   6  -9   9        214.57        164.74        28.75 o                         
  -9  -8   9        942.50        920.13        32.41 o                         
  -8  -8   9       3635.57       3536.29        61.56 o                         
  -7  -8   9       1363.10       1389.97        45.92 o                         
  -6  -8   9          4.42         -3.19         5.80 o                         
  -5  -8   9       1530.96       1599.51        38.92 o                         
  -4  -8   9       3652.29       3691.51        62.81 o                         
  -3  -8   9        169.29        168.51        10.36 o                         
  -2  -8   9       4558.20       4458.20        62.15 o                         
  -1  -8   9       9469.53       9669.13       119.67 o                         
   0  -8   9         23.75         13.52         5.12 o                         
   1  -8   9          0.10         -0.50         4.30 o                         
   2  -8   9        178.15        144.89        10.84 o                         
   3  -8   9       2297.94       2350.89        52.76 o                         
   4  -8   9       6242.97       6271.59       111.48 o                         
   5  -8   9          4.21          2.61         8.18 o                         
   6  -8   9       1712.31       1626.72       110.19 o                         
  -9  -7   9        634.44        639.01        26.24 o                         
  -8  -7   9        124.55         93.93         9.16 o                         
  -7  -7   9        371.19        359.76        20.26 o                         
  -6  -7   9       2018.20       2028.16        46.88 o                         
  -5  -7   9       2757.33       2661.71        51.95 o                         
  -4  -7   9        521.60        449.86        19.31 o                         
  -3  -7   9       1869.65       1868.65        37.70 o                         
  -2  -7   9          8.68         11.18         3.57 o                         
  -1  -7   9       1398.06       1406.73        31.75 o                         
   0  -7   9      24580.71      24206.21       247.27 o                         
   1  -7   9       1671.23       1699.23        40.66 o                         
   2  -7   9       1051.49       1081.79        27.57 o                         
   3  -7   9       3804.94       3797.34        68.34 o                         
   4  -7   9        905.60        926.78        29.40 o                         
   5  -7   9       1445.59       1476.03        48.35 o                         
   6  -7   9        427.12        399.21        26.63 o                         
   7  -7   9         25.20         15.89        10.34 o                         
 -10  -6   9          0.89         -1.46        19.76 o                         
  -9  -6   9       1267.79       1346.74        49.11 o                         
  -8  -6   9       4851.56       4953.08        76.32 o                         
  -7  -6   9       2986.27       3091.39        51.31 o                         
  -6  -6   9       1283.27       1275.21        31.65 o                         
  -5  -6   9       8632.22       8435.22       110.52 o                         
  -4  -6   9        379.33        421.27        18.21 o                         
  -3  -6   9       1331.27       1371.88        29.36 o                         
  -2  -6   9        185.66        195.16         9.43 o                         
  -1  -6   9        257.04        273.79        12.67 o                         
   0  -6   9       3185.40       3026.77        47.61 o                         
   1  -6   9       1707.94       1773.46        36.20 o                         
   2  -6   9       2022.63       1968.15        37.21 o                         
   3  -6   9        846.46        822.21        24.47 o                         
   4  -6   9         14.92          0.14         5.36 o                         
   5  -6   9        266.91        278.95        25.78 o                         
   6  -6   9       4443.46       4531.65       106.96 o                         
   7  -6   9        522.81        527.81        36.29 o                         
   8  -6   9         45.64         16.01        14.08 o                         
 -10  -5   9          9.81        -11.74        11.74 o                         
  -9  -5   9        682.94        681.24        35.22 o                         
  -8  -5   9          4.89         14.03         7.69 o                         
  -7  -5   9       2708.38       2717.41        51.15 o                         
  -6  -5   9       4416.93       4535.14        60.05 o                         
  -5  -5   9       3444.27       3441.53        55.07 o                         
  -4  -5   9      17213.83      17512.27       179.28 o                         
  -3  -5   9       6522.38       6654.76        86.29 o                         
  -2  -5   9        340.10        339.58        14.72 o                         
  -1  -5   9       4599.71       4531.34        57.18 o                         
   0  -5   9       7097.26       7172.61       100.94 o                         
   1  -5   9          9.94         11.85         3.26 o                         
   2  -5   9       4412.41       4491.51        55.79 o                         
   3  -5   9      12347.62      12771.80       140.02 o                         
   4  -5   9        838.35        767.19        22.55 o                         
   5  -5   9       2711.37       2616.75        49.18 o                         
   6  -5   9        283.75        322.68        24.08 o                         
   7  -5   9        260.99        237.21        19.60 o                         
   8  -5   9       2453.99       2394.32        61.42 o                         
 -10  -4   9       2086.68       2103.42        86.04 o                         
  -9  -4   9        328.83        276.33        20.86 o                         
  -8  -4   9       2680.95       2560.97        51.65 o                         
  -7  -4   9       5685.36       5704.94        86.15 o                         
  -6  -4   9         35.01         28.51         5.80 o                         
  -5  -4   9        537.20        533.35        15.31 o                         
  -4  -4   9        794.72        820.43        22.77 o                         
  -3  -4   9       1436.22       1459.09        30.16 o                         
  -2  -4   9       5306.58       5241.13        61.48 o                         
  -1  -4   9       1555.49       1523.11        26.25 o                         
   0  -4   9        758.45        773.57        17.53 o                         
   1  -4   9        526.84        556.04        14.20 o                         
   2  -4   9        619.38        608.10        17.74 o                         
   3  -4   9        377.23        371.81        15.35 o                         
   4  -4   9       7158.53       7024.34        92.27 o                         
   5  -4   9       2296.04       2255.83        44.14 o                         
   6  -4   9        708.29        702.93        28.07 o                         
   7  -4   9       4753.70       4600.83        87.01 o                         
   8  -4   9       1730.81       1741.73        50.87 o                         
   9  -4   9        479.04        397.92        41.63 o                         
 -10  -3   9        733.52        772.11        46.67 o                         
  -9  -3   9        529.62        552.00        30.42 o                         
  -8  -3   9         52.44         47.19         8.02 o                         
  -7  -3   9        798.21        808.84        33.26 o                         
  -6  -3   9       1616.18       1639.47        37.30 o                         
  -5  -3   9       1255.55       1275.27        25.19 o                         
  -4  -3   9      11564.64      11393.38       115.82 o                         
  -3  -3   9       4239.36       4028.50        48.67 o                         
  -2  -3   9       3485.80       3421.57        44.25 o                         
  -1  -3   9      27188.48      26704.46       251.29 o                         
   0  -3   9       1763.49       1778.35        27.24 o                         
   1  -3   9        332.19        342.91         9.76 o                         
   2  -3   9        180.85        187.40         8.65 o                         
   3  -3   9         38.44         32.86         4.69 o                         
   4  -3   9       5626.78       5712.08        75.77 o                         
   5  -3   9        115.07        114.61        13.41 o                         
   6  -3   9        131.50         83.78         9.71 o                         
   7  -3   9        355.29        362.23        20.99 o                         
   8  -3   9         39.12         26.05        10.11 o                         
   9  -3   9        558.93        518.93        35.70 o                         
 -10  -2   9         27.01         13.80        15.04 o                         
  -9  -2   9        165.57        178.83        42.31 o                         
  -8  -2   9       2579.03       2633.74        49.55 o                         
  -7  -2   9       6739.75       6798.24        94.70 o                         
  -6  -2   9        542.28        504.73        19.34 o                         
  -5  -2   9      10325.96      10523.48       111.48 o                         
  -4  -2   9       9267.13       9443.26        95.25 o                         
  -3  -2   9       1216.72       1286.36        24.23 o                         
  -2  -2   9       4337.79       4336.81        49.71 o                         
  -1  -2   9        471.30        425.06        15.44 o                         
   0  -2   9      30924.48      31050.03       332.94 o                         
   1  -2   9      17211.94      17439.28       161.21 o                         
   2  -2   9       1563.01       1537.73        24.53 o                         
   3  -2   9       6533.53       6496.04        75.01 o                         
   4  -2   9      11483.69      11605.35       121.61 o                         
   5  -2   9        104.99        117.99        11.38 o                         
   6  -2   9       2325.91       2295.48        50.80 o                         
   7  -2   9       6590.17       6656.93       121.28 o                         
   8  -2   9        826.68        815.29        38.59 o                         
   9  -2   9        726.84        757.18        39.03 o                         
 -10  -1   9         17.94          3.93        13.89 o                         
  -9  -1   9         44.06         36.47        11.41 o                         
  -8  -1   9       1966.02       2020.76        43.32 o                         
  -7  -1   9        427.98        410.27        20.38 o                         
  -6  -1   9       4100.21       4119.37        64.98 o                         
  -5  -1   9        746.30        738.11        23.94 o                         
  -4  -1   9       8994.91       8920.39        99.12 o                         
  -3  -1   9      14837.97      14853.91       141.00 o                         
  -2  -1   9       2947.26       2897.76        38.10 o                         
  -1  -1   9        214.17        269.52        11.50 o                         
   0  -1   9       4141.76       4174.15        51.15 o                         
   1  -1   9        464.36        483.17        13.75 o                         
   2  -1   9       7449.84       7463.43        80.55 o                         
   3  -1   9       1106.93       1050.53        23.81 o                         
   4  -1   9        989.90       1038.25        25.67 o                         
   5  -1   9        382.55        367.92        15.27 o                         
   6  -1   9       2005.29       2025.41        49.27 o                         
   7  -1   9       2725.56       2750.46        65.22 o                         
   8  -1   9       1431.28       1405.05        45.51 o                         
   9  -1   9         36.25         22.92        11.21 o                         
  10  -1   9          4.68         24.13        19.83 o                         
 -10   0   9        532.86        533.24        43.98 o                         
  -9   0   9        958.02        982.09        82.67 o                         
  -8   0   9       1754.95       1707.52        45.66 o                         
  -7   0   9        543.58        518.04        21.38 o                         
  -6   0   9       1507.30       1471.71        34.49 o                         
  -5   0   9         82.33         82.02         8.18 o                         
  -4   0   9         16.36         11.84         3.54 o                         
  -3   0   9       2135.32       2109.09        34.07 o                         
  -2   0   9       4196.78       4136.13        48.89 o                         
  -1   0   9        800.03        863.92        16.83 o                         
   0   0   9       7550.62       7824.65        78.52 o                         
   1   0   9        318.60        258.25        11.30 o                         
   2   0   9       3615.05       3417.94        45.39 o                         
   3   0   9      27475.66      27051.79       254.26 o                         
   4   0   9       3573.16       3524.07        51.03 o                         
   5   0   9        339.77        311.58        14.36 o                         
   6   0   9       1760.14       1717.41        41.16 o                         
   7   0   9         46.41         24.21         9.65 o                         
   8   0   9       3948.61       3791.28        79.40 o                         
   9   0   9        199.03        134.19        15.65 o                         
  10   0   9        180.26        196.57        22.96 o                         
 -10   1   9       3157.76       3230.29       123.03 o                         
  -9   1   9       2082.88       2183.58        81.59 o                         
  -8   1   9        689.93        647.00        38.99 o                         
  -7   1   9       9405.90       9342.71       108.31 o                         
  -6   1   9       1867.05       1872.68        36.63 o                         
  -5   1   9        590.18        552.61        16.76 o                         
  -4   1   9       7635.70       7567.38        85.72 o                         
  -3   1   9      13489.64      13545.39       151.72 o                         
  -2   1   9       1132.68       1175.73        20.03 o                         
  -1   1   9      29575.81      28499.03       252.08 o                         
   0   1   9      20740.76      20120.99       197.00 o                         
   1   1   9       4513.97       4677.31        48.66 o                         
   2   1   9        584.32        641.65        18.00 o                         
   3   1   9       2513.21       2583.33        38.17 o                         
   4   1   9      12765.57      12714.44       136.15 o                         
   5   1   9       4786.16       4870.04        68.51 o                         
   6   1   9       1682.91       1673.98        38.18 o                         
   7   1   9       4000.22       3756.62        91.24 o                         
   8   1   9       5059.79       5127.94        95.36 o                         
   9   1   9        379.13        334.93        27.01 o                         
  10   1   9        923.34        925.65        43.66 o                         
  -9   2   9        730.99        780.20        37.91 o                         
  -8   2   9       2418.25       2403.03        58.09 o                         
  -7   2   9        725.85        710.61        22.44 o                         
  -6   2   9       1058.59       1110.91        29.03 o                         
  -5   2   9        252.46        234.88        12.66 o                         
  -4   2   9       3504.16       3548.98        48.00 o                         
  -3   2   9       2393.95       2384.65        47.36 o                         
  -2   2   9       2621.96       2557.18        38.69 o                         
  -1   2   9       2948.48       3058.89        41.31 o                         
   0   2   9       1775.62       1812.02        28.87 o                         
   1   2   9      18655.80      18500.31       164.48 o                         
   2   2   9       4573.71       4239.03        55.14 o                         
   3   2   9        596.59        579.66        15.85 o                         
   4   2   9      11389.69      10998.14       124.36 o                         
   5   2   9        303.57        357.70        14.46 o                         
   6   2   9       2161.92       2221.55        40.72 o                         
   7   2   9       1385.74       1330.45        34.90 o                         
   8   2   9        254.27        303.02        24.61 o                         
   9   2   9        505.27        489.87        26.73 o                         
  10   2   9       2248.38       2220.59        58.77 o                         
  -9   3   9          3.07         -9.63        12.15 o                         
  -8   3   9       1367.30       1430.97        49.41 o                         
  -7   3   9      14014.55      14070.58       184.91 o                         
  -6   3   9       2916.65       2924.60        63.96 o                         
  -5   3   9       7275.04       7345.52        89.80 o                         
  -4   3   9      14565.54      14555.79       153.08 o                         
  -3   3   9        254.09        263.97        11.19 o                         
  -2   3   9       2077.04       2073.35        32.17 o                         
  -1   3   9       4501.49       4388.22        58.82 o                         
   0   3   9        643.82        647.48        16.47 o                         
   1   3   9       4783.62       4804.23        55.43 o                         
   2   3   9       4463.17       4533.43        57.00 o                         
   3   3   9       1430.43       1485.95        27.46 o                         
   4   3   9       2905.92       3025.43        47.11 o                         
   5   3   9        218.20        229.16        12.41 o                         
   6   3   9        121.68        127.34        11.24 o                         
   7   3   9      10914.49      10862.22       141.02 o                         
   8   3   9       2567.87       2474.63        52.66 o                         
   9   3   9       1316.27       1247.55        40.50 o                         
  10   3   9       1495.82       1533.05        39.28 o                         
  -9   4   9        207.26        132.46        21.01 o                         
  -8   4   9       2710.76       2765.43        82.62 o                         
  -7   4   9       1811.51       1792.45        45.04 o                         
  -6   4   9       2045.03       2099.10        50.62 o                         
  -5   4   9       1911.19       1866.28        37.02 o                         
  -4   4   9       4118.01       3974.11        61.11 o                         
  -3   4   9      20804.73      20962.04       196.43 o                         
  -2   4   9       7334.34       7110.15        77.28 o                         
  -1   4   9        320.67        298.77        11.77 o                         
   0   4   9       9704.43       9943.64       102.45 o                         
   1   4   9      11765.73      11945.03       114.77 o                         
   2   4   9         54.48         49.39         5.00 o                         
   3   4   9      10571.59      10240.85       111.61 o                         
   4   4   9      21905.81      21955.49       197.24 o                         
   5   4   9       4290.65       4348.63        60.00 o                         
   6   4   9       2424.79       2434.73        43.42 o                         
   7   4   9       6980.52       7100.39        99.34 o                         
   8   4   9        466.66        466.20        22.64 o                         
   9   4   9        494.03        467.63        28.96 o                         
  10   4   9          0.03         -8.64         8.64 o                         
  -8   5   9         25.58         -6.71        12.30 o                         
  -7   5   9       1663.85       1604.81        74.33 o                         
  -6   5   9       1702.22       1704.33        45.32 o                         
  -5   5   9        614.81        576.20        21.66 o                         
  -4   5   9         59.48         63.68         6.18 o                         
  -3   5   9        575.83        641.36        18.33 o                         
  -2   5   9       8650.93       8966.91        99.10 o                         
  -1   5   9       2082.40       2152.71        36.38 o                         
   0   5   9       4820.93       4899.65        64.62 o                         
   1   5   9        763.27        772.64        18.52 o                         
   2   5   9        266.27        265.97        11.30 o                         
   3   5   9       7444.24       7377.44        88.52 o                         
   4   5   9          7.07          4.78         3.43 o                         
   5   5   9       3053.78       3077.43        47.78 o                         
   6   5   9        877.60        881.84        25.17 o                         
   7   5   9        555.93        569.19        23.36 o                         
   8   5   9       7053.74       6946.22       110.72 o                         
   9   5   9        374.69        382.40        22.49 o                         
  10   5   9          2.97         -8.37         8.37 o                         
  -8   6   9        987.43        957.47        59.14 o                         
  -7   6   9        533.82        503.73        29.42 o                         
  -6   6   9         32.49         16.35         6.62 o                         
  -5   6   9        556.64        552.67        21.90 o                         
  -4   6   9       1028.71       1043.13        22.97 o                         
  -3   6   9      16739.77      16652.49       168.07 o                         
  -2   6   9        324.97        330.86        14.39 o                         
  -1   6   9      15498.81      15331.59       168.71 o                         
   0   6   9      43543.82      43808.66       382.94 o                         
   1   6   9       5007.17       4948.31        60.07 o                         
   2   6   9        133.15        154.40         9.28 o                         
   3   6   9       8902.43       8854.98       131.32 o                         
   4   6   9        173.52        189.52        11.15 o                         
   5   6   9        929.06        933.19        25.69 o                         
   6   6   9       2044.47       2077.38        43.84 o                         
   7   6   9        102.00         69.15        10.78 o                         
   8   6   9       1199.50       1155.54        32.07 o                         
   9   6   9       1270.14       1261.22        49.24 o                         
  10   6   9          0.32         -1.40        11.08 o                         
  -7   7   9       3225.22       3143.57        79.66 o
[truncated: 271,515 more chars]
