# Supplementary material for: Heterocyclic 1,3-diazepine-based thio­nes and selones as versatile halogen-bond acceptors
Source: Acta Crystallogr B Struct Sci Cryst Eng Mater. 2022 Aug 31;78(Pt 5):745–55. doi: 10.1107/S2052520622008150 (PMC9533313; doi:10.1107/S2052520622008150)
Supplement: Supplementary file 9 [file b-78-00745-SDiazMesSeI_I3sup9.hkl]

data_SDiazMesSeI_I3                                                             
_shelx_title ' mo_d8_5651_15nov21_ajp1_0m_a.res in P2(1)/n'                     
_shelx_refln_list_code          4                                               
_shelx_F_calc_maximum      508.17                                               
_exptl_crystal_F_000      1712.00                                               
_reflns_d_resolution_high  0.7691                                               
                                                                                
loop_                                                                           
 _space_group_symop_operation_xyz                                               
 'x, y, z'                                                                      
 '-x+1/2, y+1/2, -z+1/2'                                                        
 '-x, -y, -z'                                                                   
 'x-1/2, -y-1/2, z-1/2'                                                         
                                                                                
_cell_length_a    11.0063                                                       
_cell_length_b    22.9632                                                       
_cell_length_c    11.1015                                                       
_cell_angle_alpha  90.000                                                       
_cell_angle_beta   93.024                                                       
_cell_angle_gamma  90.000                                                       
                                                                                
_shelx_F_squared_multiplier     1.000                                           
                                                                                
loop_                                                                           
 _refln_index_h                                                                 
 _refln_index_k                                                                 
 _refln_index_l                                                                 
 _refln_F_squared_calc                                                          
 _refln_F_squared_meas                                                          
 _refln_F_squared_sigma                                                         
 _refln_observed_status                                                         
   2   0   0     258232.44     293322.50     11287.00 o                         
   4   0   0      10875.10      12617.33       708.30 o                         
   6   0   0     118363.09     132316.14      6316.75 o                         
   8   0   0       5062.54       5559.26       454.40 o                         
  10   0   0       8398.94       9838.53       812.44 o                         
  12   0   0      16768.29      18506.62      1507.05 o                         
  14   0   0       6183.56       8090.63       819.08 o                         
   1   1   0       2888.30       3331.62       181.24 o                         
   2   1   0       1901.90       3272.46       405.57 o                         
   3   1   0      37692.16      42024.26       864.36 o                         
   4   1   0      13142.93      16268.86       567.39 o                         
   5   1   0      65284.54      71173.02      1604.54 o                         
   6   1   0       4392.66       4892.79       413.56 o                         
   7   1   0       2693.76       2157.98       412.14 o                         
   8   1   0       1478.77       1216.07       209.46 o                         
   9   1   0       4574.80       4698.10       507.16 o                         
  10   1   0       1438.94       1368.32       272.03 o                         
  11   1   0       2393.92       3118.06       295.47 o                         
  12   1   0       1227.60        788.92       226.47 o                         
  13   1   0        921.42        867.41       350.70 o                         
  14   1   0        767.27        228.47       284.93 o                         
   1   2   0       8804.34      10849.42       217.81 o                         
   2   2   0       9289.12      10883.34       231.86 o                         
   3   2   0     123546.32     134278.84      2186.03 o                         
   4   2   0       2865.69       3630.93       201.27 o                         
   5   2   0      70850.00      78549.62      1417.51 o                         
   6   2   0      34377.11      36989.56      1304.78 o                         
   7   2   0      11443.89      12028.33       710.33 o                         
   8   2   0       5353.95       5505.47       324.24 o                         
   9   2   0      18963.27      20521.66       634.76 o                         
  10   2   0       2218.05       2987.37       405.06 o                         
  11   2   0       1365.19       1830.89       310.21 o                         
  12   2   0        659.77        656.25       207.70 o                         
  13   2   0       5408.13       6048.28       534.46 o                         
  14   2   0        594.13        909.46       300.69 o                         
   1   3   0      25556.10      28979.65       556.28 o                         
   2   3   0        865.90       1307.05       118.97 o                         
   3   3   0      29698.59      34446.26       568.85 o                         
   4   3   0      24095.93      25836.71       573.72 o                         
   5   3   0       5667.90       6439.11       282.90 o                         
   6   3   0       1038.62       1194.19       212.52 o                         
   7   3   0      28125.36      30999.38       749.98 o                         
   8   3   0      45103.92      48435.38      1070.92 o                         
   9   3   0      20468.83      22197.94       669.49 o                         
  10   3   0      11967.49      13497.35       627.05 o                         
  11   3   0       1934.02       2502.34       387.77 o                         
  12   3   0       8632.42       9192.15       524.67 o                         
  13   3   0       2707.35       3879.80       424.27 o                         
  14   3   0       7992.93       8677.27       519.07 o                         
   0   4   0      22565.07      22831.06       575.61 o                         
   1   4   0      10661.64      12772.81       296.67 o                         
   2   4   0       1812.13       2338.45       127.86 o                         
   3   4   0       2846.12       3739.10       176.08 o                         
   4   4   0       1263.85       1380.01       149.04 o                         
   5   4   0       9272.47      10550.32       488.48 o                         
   6   4   0       1103.22       1101.70       179.83 o                         
   7   4   0      19750.84      20974.32       585.30 o                         
   8   4   0       1393.85        870.99       278.94 o                         
   9   4   0       3160.39       3099.53       309.49 o                         
  10   4   0        849.44        701.14       246.43 o                         
  11   4   0       1014.04       1756.34       335.76 o                         
  12   4   0        838.83       1450.50       375.58 o                         
  13   4   0       2116.51       3387.31       563.78 o                         
  14   4   0        979.52       1482.50       369.25 o                         
   1   5   0      21840.29      27046.80       483.10 o                         
   2   5   0      69548.83      73924.12      1103.29 o                         
   3   5   0      43647.99      51232.46       957.15 o                         
   4   5   0       9472.22       9603.96       284.26 o                         
   5   5   0       2741.87       2797.53       188.71 o                         
   6   5   0       9900.81      10466.29       381.03 o                         
   7   5   0      15426.76      16959.33       586.58 o                         
   8   5   0        484.86       1207.33       210.54 o                         
   9   5   0       4772.83       5222.82       457.55 o                         
  10   5   0      40618.21      42755.48      1232.07 o                         
  11   5   0        201.20        388.08       262.23 o                         
  12   5   0      33935.96      35158.54      1175.44 o                         
  13   5   0       3512.11       3645.04       480.79 o                         
  14   5   0        412.60        487.48       335.51 o                         
   0   6   0        171.07        420.44       155.39 o                         
   1   6   0      47938.95      54255.63       865.71 o                         
   2   6   0      12464.69      13368.27       327.31 o                         
   3   6   0       2207.12       2965.32       249.04 o                         
   4   6   0       2344.66       2017.53       151.68 o                         
   5   6   0      60208.70      65310.47      1184.31 o                         
   6   6   0      28336.28      29713.21       720.87 o                         
   7   6   0      75856.37      81043.34      2659.11 o                         
   8   6   0       8086.63       8463.32       401.39 o                         
   9   6   0        354.07        124.70       190.22 o                         
  10   6   0       4487.73       4550.78       415.56 o                         
  11   6   0         85.68        146.58       246.99 o                         
  12   6   0        254.13        633.71       307.41 o                         
  13   6   0       2713.66       3205.69       608.35 o                         
   1   7   0       7781.09       8158.56       256.87 o                         
   2   7   0       4418.37       6563.83       228.22 o                         
   3   7   0      35415.82      37260.53       659.40 o                         
   4   7   0       7138.33       7794.42       254.31 o                         
   5   7   0      12516.83      13861.13       396.09 o                         
   6   7   0       1753.69       2303.63       202.23 o                         
   7   7   0       2972.34       3734.45       293.19 o                         
   8   7   0        675.76        732.60       201.40 o                         
   9   7   0       3443.30       3095.42       464.60 o                         
  10   7   0        207.75       -192.46       222.01 o                         
  11   7   0       5132.73       2774.93       761.25 o                         
  12   7   0        499.26        401.48       351.39 o                         
  13   7   0       2639.65       1499.35       780.42 o                         
   0   8   0     228037.72     268720.22      6176.40 o                         
   1   8   0       9360.80      10016.58       314.68 o                         
   2   8   0     145875.50     164568.81      2524.67 o                         
   3   8   0      47731.54      50555.94       908.10 o                         
   4   8   0      62763.80      69307.20      1119.16 o                         
   5   8   0       1704.15       1805.47       170.69 o                         
   6   8   0      11140.82      11160.47      1292.00 o                         
   7   8   0      22479.41      23127.09       658.45 o                         
   8   8   0       7652.04       5057.92      1765.83 o                         
   9   8   0      11014.58      11179.02       642.38 o                         
  10   8   0       7274.35       7463.90       908.23 o                         
  11   8   0        864.27       1623.18       373.18 o                         
  12   8   0       3684.47       3183.20       440.73 o                         
  13   8   0       6605.17       7929.55       888.45 o                         
   1   9   0       3625.27       4276.64       217.19 o                         
   2   9   0      74592.45      86805.91      1371.31 o                         
   3   9   0      16716.61      17838.26       457.70 o                         
   4   9   0       1240.08       1274.02       156.13 o                         
   5   9   0      17459.82      18003.73       466.15 o                         
   6   9   0       1938.54       1908.39       289.00 o                         
   7   9   0       5671.54       5883.95       528.64 o                         
   8   9   0      15135.66      16175.13       572.84 o                         
   9   9   0       2645.47       1729.05       324.68 o                         
  10   9   0       4041.65       4446.51       560.84 o                         
  11   9   0        282.10        551.13       264.35 o                         
  12   9   0       5544.68       5858.63       976.01 o                         
  13   9   0        736.60        390.48       436.91 o                         
   0  10   0      13605.17      15510.36       640.81 o                         
   1  10   0       7460.08       9104.97       320.90 o                         
   2  10   0       2653.78       3450.74       296.43 o                         
   3  10   0      36348.66      38422.72       725.92 o                         
   4  10   0       4604.96       5130.49       239.95 o                         
   5  10   0      36260.21      40299.24       845.06 o                         
   6  10   0        468.09       1151.76       172.49 o                         
   7  10   0      33321.80      35427.66       800.62 o                         
   8  10   0       2801.47       2857.06       395.99 o                         
   9  10   0      20711.43      22553.55       768.19 o                         
  10  10   0       4711.33       5227.83       436.98 o                         
  11  10   0        185.02        183.27       266.09 o                         
  12  10   0        657.76        163.98       270.89 o                         
  13  10   0        952.05       2008.51       668.07 o                         
   1  11   0       4781.89       4702.79       258.64 o                         
   2  11   0      14656.85      16524.43       428.90 o                         
   3  11   0       2680.43       3434.26       216.46 o                         
   4  11   0      29363.97      31066.41       644.00 o                         
   5  11   0      40345.32      42949.03       894.95 o                         
   6  11   0       2012.49       1604.03       186.26 o                         
   7  11   0       3985.68       4551.71       278.56 o                         
   8  11   0      78118.18      84052.77      1854.43 o                         
   9  11   0        572.92        585.22       247.50 o                         
  10  11   0      10632.49      11978.91       742.85 o                         
  11  11   0      10399.58      11137.15       845.50 o                         
  12  11   0       2208.37       2212.47      1196.03 o                         
  13  11   0        478.17       1238.29       515.64 o                         
   0  12   0       1570.44       2631.53       317.16 o                         
   1  12   0      25111.13      28019.24       742.75 o                         
   2  12   0       4854.53       5489.95       263.16 o                         
   3  12   0       7538.01       9190.74       323.49 o                         
   4  12   0       1862.29       2052.17       190.99 o                         
   5  12   0       5333.05       6085.03       284.19 o                         
   6  12   0       2635.56       2742.54       242.72 o                         
   7  12   0       3953.18       4428.41       282.17 o                         
   8  12   0        994.25       1128.57       232.06 o                         
   9  12   0      10531.77      11613.11       573.01 o                         
  10  12   0        994.51       1038.18       371.00 o                         
  11  12   0          5.01        127.66       268.57 o                         
  12  12   0         33.96        380.59       412.96 o                         
  13  12   0       8575.77       8719.04      1034.28 o                         
   1  13   0       8311.36       9103.35       337.35 o                         
   2  13   0       3403.51       4377.59       252.90 o                         
   3  13   0      10655.90      11538.50       376.17 o                         
   4  13   0       1111.82       1176.67       165.97 o                         
   5  13   0      48201.15      51960.20       983.07 o                         
   6  13   0       2162.83       2448.46       252.46 o                         
   7  13   0         52.59         64.19       159.82 o                         
   8  13   0       4266.20       4107.91       425.76 o                         
   9  13   0        818.68       1214.52       321.09 o                         
  10  13   0      14517.98      14994.69       692.04 o                         
  11  13   0       5702.75       7283.80       908.99 o                         
  12  13   0       7562.23       7356.38      1100.07 o                         
   0  14   0      93613.20      98689.59      2299.22 o                         
   1  14   0      17533.08      19130.07       508.19 o                         
   2  14   0       3227.55       4025.70       390.54 o                         
   3  14   0       1328.50       1688.04       197.11 o                         
   4  14   0      13613.85      14581.32       449.02 o                         
   5  14   0      13657.25      14276.49       444.95 o                         
   6  14   0       5738.78       6666.25       322.77 o                         
   7  14   0      26494.92      28277.89       798.65 o                         
   8  14   0       5015.63       6152.19       396.64 o                         
   9  14   0       1201.88       1361.48       295.63 o                         
  10  14   0       5962.61       7019.71       535.56 o                         
  11  14   0         49.62        391.50       359.09 o                         
  12  14   0       7203.11       8051.57       675.27 o                         
   1  15   0        206.00        340.74       160.46 o                         
   2  15   0       7289.72       8168.32       352.34 o                         
   3  15   0      10745.53      11171.55       395.44 o                         
   4  15   0       3834.80       4837.29       445.24 o                         
   5  15   0      33884.20      34843.70       774.09 o                         
   6  15   0       1947.94       2147.22       250.08 o                         
   7  15   0       1920.15       2345.80       274.90 o                         
   8  15   0       4387.38       4402.34       376.28 o                         
   9  15   0       1154.45        546.29       226.71 o                         
  10  15   0        401.03        863.16       286.17 o                         
  11  15   0       1046.70        905.61       456.24 o                         
  12  15   0       1476.52       1269.93       462.86 o                         
   0  16   0      39502.04      48130.99      1704.51 o                         
   1  16   0       2906.77       3734.99       313.67 o                         
   2  16   0      95865.48     103721.22      1763.02 o                         
   3  16   0       1855.64       2153.23       251.62 o                         
   4  16   0      64726.49      69234.69      1272.02 o                         
   5  16   0       2990.01       3385.30       275.31 o                         
   6  16   0       7006.20       4640.78       859.37 o                         
   7  16   0         86.97        467.79       340.42 o                         
   8  16   0       5398.37       5984.84       623.08 o                         
   9  16   0        509.35        807.30       279.90 o                         
  10  16   0       9590.09       9442.55      1367.69 o                         
  11  16   0         30.75        723.05       418.84 o                         
  12  16   0        489.44        835.93       705.54 o                         
   1  17   0      23829.94      25178.10       854.91 o                         
   2  17   0       1970.45       2432.55       371.36 o                         
   3  17   0      16192.74      16614.60       513.35 o                         
   4  17   0       6638.17       7603.69       360.98 o                         
   5  17   0       2562.96       3003.83       319.95 o                         
   6  17   0       1222.25       1260.82       266.86 o                         
   7  17   0       8723.83       8892.59       465.09 o                         
   8  17   0        529.24        658.35       193.39 o                         
   9  17   0       4255.29       5280.17       567.36 o                         
  10  17   0       1054.11       1238.08       474.43 o                         
  11  17   0       7149.57       6541.23      2430.13 o                         
   0  18   0       1057.72       1954.67       346.66 o                         
   1  18   0       8924.28      10422.72       440.26 o                         
   2  18   0        285.77        421.61       198.62 o                         
   3  18   0       4415.15       5546.99       385.41 o                         
   4  18   0        173.66        297.92       196.06 o                         
   5  18   0      18733.69      19019.80       665.63 o                         
   6  18   0       3598.78       3770.31       364.01 o                         
   7  18   0      25468.80      27998.50       941.22 o                         
   8  18   0       2120.98       2690.74       617.53 o                         
   9  18   0       3947.06       4496.60       409.56 o                         
  10  18   0        227.54        332.18       300.19 o                         
  11  18   0          0.43        127.02       445.46 o                         
   1  19   0       6696.39       7008.15       505.89 o                         
   2  19   0      17839.18      19355.01       584.99 o                         
   3  19   0        590.95        504.66       194.61 o                         
   4  19   0       1434.27       1498.10       276.69 o                         
   5  19   0      22122.88      21880.56       733.07 o                         
   6  19   0       2045.31       2296.54       318.05 o                         
   7  19   0        357.34        403.43       230.24 o                         
   8  19   0        412.12        567.39       208.13 o                         
   9  19   0        105.72        358.63       269.93 o                         
  10  19   0      13668.71      13870.14       820.27 o                         
  11  19   0       8508.22       9475.00       907.13 o                         
   0  20   0       6969.11       7263.44       546.30 o                         
   1  20   0       2728.72       3701.51       333.11 o                         
   2  20   0       4577.46       4957.54       347.28 o                         
   3  20   0       6183.80       6285.71       385.65 o                         
   4  20   0       6064.41       6086.82       439.25 o                         
   5  20   0       2504.29       3222.43       364.57 o                         
   6  20   0       8672.81       9782.63       567.37 o                         
   7  20   0       9399.65       8835.73       590.42 o                         
   8  20   0       1183.90       1221.37       318.95 o                         
   9  20   0        539.78        466.51       291.67 o                         
  10  20   0       5807.46       6548.43       617.26 o                         
   1  21   0        987.96       1182.13       247.20 o                         
   2  21   0       1455.26       1888.40       279.86 o                         
   3  21   0       8815.86       8339.36       435.81 o                         
   4  21   0       1445.68       1625.62       401.91 o                         
   5  21   0       3042.90       3295.67       390.64 o                         
   6  21   0        375.74        148.30       245.25 o                         
   7  21   0        922.14        963.96       249.82 o                         
   8  21   0       7529.26       8433.07       652.35 o                         
   9  21   0        927.69       1355.22       341.00 o                         
  10  21   0       4898.40       5184.05       636.84 o                         
   0  22   0      24333.21      26209.79      1034.70 o                         
   1  22   0        685.06       1287.83       262.70 o                         
   2  22   0       1739.07       2366.33       308.83 o                         
   3  22   0      33031.30      34885.76      1062.64 o                         
   4  22   0       2060.39       2819.47       346.75 o                         
   5  22   0       3209.07       3674.04       363.13 o                         
   6  22   0        160.33        214.61       209.99 o                         
   7  22   0       1189.65       1689.20       316.51 o                         
   8  22   0        781.91        562.96       309.96 o                         
   9  22   0      11790.03      12963.42      1037.23 o                         
   1  23   0        233.17       1382.77       531.68 o                         
   2  23   0       3951.41       4086.81       366.75 o                         
   3  23   0       4954.17       5665.74       449.23 o                         
   4  23   0       2737.76       3047.94       341.25 o                         
   5  23   0      15905.46      16990.87       791.58 o                         
   6  23   0       1723.81       1574.38       328.24 o                         
   7  23   0       1640.84       1904.27       324.08 o                         
   8  23   0        635.98        473.89       325.06 o                         
   9  23   0        912.37       1627.09       747.84 o                         
   0  24   0      47318.65      47968.24      1558.16 o                         
   1  24   0       2960.99       4252.94       393.86 o                         
   2  24   0      22124.91      23354.52       721.11 o                         
   3  24   0       3741.77       4551.20       609.88 o                         
   4  24   0       6851.28       7926.66       488.49 o                         
   5  24   0        119.01        496.02       540.50 o                         
   6  24   0       4246.79       5518.77       796.83 o                         
   7  24   0        176.63        560.73       305.30 o                         
   8  24   0        346.11        700.03       369.60 o                         
   1  25   0         38.29         50.39       225.82 o                         
   2  25   0       3260.11       3996.96       405.08 o                         
   3  25   0       1009.26       1273.58       268.06 o                         
   4  25   0      13337.55      13529.21       634.33 o                         
   5  25   0       2140.39       2097.58       394.59 o                         
   6  25   0       1573.79       1364.38       386.40 o                         
   7  25   0        304.87        533.26       517.37 o                         
   0  26   0         11.12        769.81       380.76 o                         
   1  26   0        268.92        295.80       230.58 o                         
   2  26   0        502.77        280.08       236.07 o                         
   3  26   0      15539.40      16271.36       700.66 o                         
   4  26   0        117.18        192.37       275.43 o                         
   5  26   0       7464.53       7938.42       730.82 o                         
   6  26   0       1101.21       1200.31       439.88 o                         
   7  26   0       2733.81       1848.25       955.40 o                         
   1  27   0       1465.83       2042.81       412.55 o                         
   2  27   0       2648.74       3446.25       487.66 o                         
   3  27   0        530.27       1160.76       381.67 o                         
   4  27   0         93.95       1066.34       497.91 o                         
   5  27   0        982.55        705.64       390.18 o                         
   6  27   0        832.51        704.24       415.29 o                         
   0  28   0      11462.32      11853.46      1070.07 o                         
   1  28   0         16.14        216.83       342.76 o                         
   2  28   0        306.28        869.27       388.41 o                         
   3  28   0       5300.22       5731.38       624.96 o                         
   4  28   0       1144.79        530.47       528.07 o                         
   1  29   0        580.29        650.52       429.45 o                         
   2  29   0       3731.06       5019.67       746.32 o                         
   3  29   0       2780.22       2282.20       544.14 o                         
 -13   0   1       8633.87       8373.42       865.78 o                         
 -11   0   1      11769.91      11706.35       601.20 o                         
  -9   0   1       4346.55       5325.69       468.61 o                         
  -5   0   1      52292.54      55351.56      1951.69 o                         
  -3   0   1     105237.24     114151.42      3387.92 o                         
  -1   0   1      23722.78      41552.11      1730.48 o                         
   1   0   1     183428.12     193573.94      5164.62 o                         
   3   0   1     147685.69     170883.81      4761.12 o                         
   5   0   1      14899.83      18558.61      1281.95 o                         
   7   0   1      20260.06      19107.84      1066.99 o                         
   9   0   1       3907.75       4049.59       443.32 o                         
  11   0   1        350.36        343.11       311.17 o                         
  13   0   1      10149.77      11809.35       844.12 o                         
 -14   1   1        599.35        457.22       286.65 o                         
 -13   1   1       1296.02        217.47       222.78 o                         
 -12   1   1        504.12        479.80       191.25 o                         
 -11   1   1       8234.64       8314.50       408.35 o                         
 -10   1   1        581.46        635.94       203.05 o                         
  -9   1   1       6167.48       6612.57       361.74 o                         
  -8   1   1        287.28        223.05       180.27 o                         
  -7   1   1       2038.69       2377.02       262.89 o                         
  -6   1   1      19034.07      21395.06       678.43 o                         
  -5   1   1      51119.09      54543.66      2257.83 o                         
  -4   1   1      67530.27      68632.13      1572.80 o                         
  -3   1   1       2701.49       3015.31       288.01 o                         
  -2   1   1       7197.72       8805.58       413.71 o                         
  -1   1   1      20199.50      20041.59       545.32 o                         
   1   1   1      23961.62      25201.75       410.87 o                         
   2   1   1      14879.32      16162.81       344.08 o                         
   3   1   1       2079.35       2227.18       161.96 o                         
   4   1   1      35671.02      38802.33       847.15 o                         
   5   1   1      56530.05      61303.68      1273.33 o                         
   6   1   1      43428.90      43173.02      1005.86 o                         
   7   1   1       7669.87       7714.81       342.23 o                         
   8   1   1       4317.97       3757.00      1240.88 o                         
   9   1   1       8176.40       7945.16       359.05 o                         
  10   1   1       2954.49       2777.11       438.89 o                         
  11   1   1       3270.23       3523.46       313.53 o                         
  12   1   1       4757.94       3758.04       441.72 o                         
  13   1   1       1051.70       1506.23       497.57 o                         
  14   1   1        881.56       1282.98       344.84 o                         
 -14   2   1       2669.03       3012.95       514.72 o                         
 -13   2   1       1254.66       1471.12       255.09 o                         
 -12   2   1       3435.62       3909.45       370.39 o                         
 -11   2   1       1770.50       1455.67       250.09 o                         
 -10   2   1      23273.57      23015.29       780.91 o                         
  -9   2   1       2110.04       1921.20       356.33 o                         
  -8   2   1      32046.12      32878.20       860.80 o                         
  -7   2   1        977.30       1982.22       383.56 o                         
  -6   2   1       7174.43       7979.81       313.65 o                         
  -5   2   1       7097.28       7368.21       297.51 o                         
  -4   2   1      79084.45      83708.26      1861.42 o                         
  -3   2   1       6193.37       8734.93       468.14 o                         
  -2   2   1      64307.20      68679.18      1137.87 o                         
  -1   2   1      49284.02      49278.93       708.91 o                         
   0   2   1       8427.72       8085.33       208.49 o                         
   1   2   1       6602.29       6407.30       165.76 o                         
   2   2   1      43832.21      48427.61       721.82 o                         
   3   2   1       6706.21       7953.89       261.41 o                         
   4   2   1     108571.13     106190.12      1799.10 o                         
   5   2   1        487.22        656.98       150.93 o                         
   6   2   1      13923.72      13996.44       434.59 o                         
   7   2   1      13635.50      13580.60       454.25 o                         
   8   2   1      24085.35      25673.12       694.60 o                         
   9   2   1       3774.42       3329.05       315.01 o                         
  10   2   1      27187.70      27790.54       932.26 o                         
  11   2   1       1732.34       1975.82       296.48 o                         
  12   2   1       2956.87       3093.25       384.21 o                         
  13   2   1         90.25         73.91       340.79 o                         
  14   2   1       5266.10       5028.81       582.21 o                         
 -14   3   1       8066.13       7316.05       548.40 o                         
 -13   3   1       6459.37       7874.60       560.04 o                         
 -12   3   1       1692.28       2655.39       321.72 o                         
 -11   3   1      22976.82      23900.13      1093.59 o                         
 -10   3   1        222.95        -41.71       203.90 o                         
  -9   3   1      21176.77      24117.33       696.09 o                         
  -8   3   1      17652.10      17754.42       551.55 o                         
  -7   3   1      12596.20      12473.12       424.91 o                         
  -6   3   1      17438.47      16303.97       466.67 o                         
  -5   3   1        563.34        693.73       138.55 o                         
  -4   3   1       5130.96       7433.75       436.47 o                         
  -3   3   1      22471.30      21755.72       427.98 o                         
  -2   3   1      33464.53      35698.02       591.49 o                         
  -1   3   1        581.45        584.99        78.17 o                         
   0   3   1       5850.55       6824.18       207.46 o                         
   1   3   1        721.58       1224.97       107.92 o                         
   2   3   1     101039.93     103341.14      1460.75 o                         
   3   3   1       5764.50       6981.39       303.31 o                         
   4   3   1      24401.57      27292.05       600.57 o                         
   5   3   1        487.69        497.21       143.85 o                         
   6   3   1       2857.26       4153.04       273.13 o                         
   7   3   1       6674.46       7249.09       342.34 o                         
   8   3   1      12710.13      12743.27       614.33 o                         
   9   3   1      54798.29      51594.78      1168.65 o                         
  10   3   1       6601.31       6260.51       453.48 o                         
  11   3   1      22750.28      23265.31       876.92 o                         
  12   3   1       1108.59        920.92       426.14 o                         
  13   3   1       3450.14       4152.51       412.18 o                         
  14   3   1       2386.15       3646.62       495.07 o                         
 -14   4   1       2011.83       2895.46       448.18 o                         
 -13   4   1       2887.87       3266.85       451.20 o                         
 -12   4   1         72.71        130.61       230.14 o                         
 -11   4   1        728.51       1054.53       355.05 o                         
 -10   4   1       2937.93       3707.34       373.58 o                         
  -9   4   1       8219.13       8078.65       403.43 o                         
  -8   4   1      11516.68      11764.76       445.05 o                         
  -7   4   1      11386.94      11592.03       411.98 o                         
  -6   4   1      44192.51      46743.09       972.18 o                         
  -5   4   1       3371.43       3847.64       224.27 o                         
  -4   4   1      13098.12      14297.12       342.74 o                         
  -3   4   1      28066.32      27376.23       478.75 o                         
  -2   4   1      20879.15      24332.35      1959.67 o                         
  -1   4   1      15446.47      14676.76       293.28 o                         
   0   4   1       1993.35       2798.28       166.81 o                         
   1   4   1      11586.29      10605.55       270.58 o                         
   2   4   1     113260.41     118869.05      1681.79 o                         
   3   4   1      41079.39      40118.75       662.46 o                         
   4   4   1        259.75       1831.82       352.71 o                         
   5   4   1        854.06       1013.14       172.60 o                         
   6   4   1      43856.33      45944.00       966.51 o                         
   7   4   1      12279.68      12421.90       440.27 o                         
   8   4   1       3661.16       4975.50       333.94 o                         
   9   4   1       7912.75       7711.92       462.49 o                         
  10   4   1       6131.72       6087.81       457.68 o                         
  11   4   1       1679.23       1397.71       358.14 o                         
  12   4   1        433.95        793.05       253.11 o                         
  13   4   1       3711.03       3980.97       492.09 o                         
  14   4   1       3154.05       4681.93       799.46 o                         
 -14   5   1       1445.11       1385.81       431.15 o                         
 -13   5   1       3246.60       4439.76       490.20 o                         
 -12   5   1       4115.11       4440.37       440.45 o                         
 -11   5   1      39055.01      38830.90      1105.93 o                         
 -10   5   1       1262.86       1358.14       278.68 o                         
  -9   5   1      18625.97      17879.74       866.65 o                         
  -8   5   1       1191.88        970.87       316.79 o                         
  -7   5   1        868.17       1889.50       312.48 o                         
  -6   5   1      39011.51      40183.68       877.81 o                         
  -5   5   1       9221.21       9556.11       339.11 o                         
  -4   5   1      26468.38      27390.52       555.43 o                         
  -3   5   1       4511.84       4829.30       397.66 o                         
  -2   5   1        461.02        394.27        93.46 o                         
  -1   5   1      49137.38      46967.30       813.12 o                         
   0   5   1       6963.85       8305.94       305.70 o                         
   1   5   1       8369.27       8329.75       237.13 o                         
   2   5   1       1996.23       3203.34       288.26 o                         
   3   5   1      30158.12      28420.66       518.07 o                         
   4   5   1      39017.77      40560.25       708.23 o                         
   5   5   1      17009.56      16390.96       482.11 o                         
   6   5   1       4724.04       7270.99       625.28 o                         
   7   5   1      13543.82      12827.76       506.23 o                         
   8   5   1        123.30        129.89       165.37 o                         
   9   5   1       4121.72       5333.78       366.06 o                         
  10   5   1       6542.19       6736.97       480.10 o                         
  11   5   1      30335.05      32478.47      1863.49 o                         
  12   5   1        929.26       1001.22       302.66 o                         
  13   5   1       9404.35       9899.03       661.89 o                         
 -14   6   1       2146.64       3087.27       700.71 o                         
 -13   6   1       1228.69       1204.51       349.03 o                         
 -12   6   1        990.66       1045.28       397.25 o                         
 -11   6   1        183.20        357.52       260.25 o                         
 -10   6   1       4461.57       4210.43       383.33 o                         
  -9   6   1       1704.13       1409.36       254.18 o                         
  -8   6   1       8931.17      11304.06       446.92 o                         
  -7   6   1      22244.81      23120.44       765.80 o                         
  -6   6   1      50558.24      51257.88      1285.08 o                         
  -5   6   1      11657.45      12149.16       344.82 o                         
  -4   6   1      38314.67      37878.77       703.39 o                         
  -3   6   1      30215.39      29106.47       530.56 o                         
  -2   6   1       7033.04       8418.85      1254.95 o                         
  -1   6   1      10417.74      11258.74       285.41 o                         
   0   6   1      27263.34      27076.37       563.42 o                         
   1   6   1        394.36        434.37       109.38 o                         
   2   6   1      73471.70      74554.02      1137.87 o                         
   3   6   1      17133.68      17618.44       705.94 o                         
   4   6   1      19062.67      22378.22       611.84 o                         
   5   6   1       3628.26       3581.50       198.92 o                         
   6   6   1      33229.87      35313.78      1037.51 o                         
   7   6   1      29256.59      28676.27       736.09 o                         
   8   6   1      40145.13      38366.46       933.80 o                         
   9   6   1        801.59        552.26       212.36 o                         
  10   6   1        776.71        820.50       290.03 o                         
  11   6   1       2146.58       2041.89       362.73 o                         
  12   6   1        844.08        393.65       680.39 o                         
  13   6   1        330.03        556.90       403.89 o                         
 -13   7   1        798.81        969.45       344.98 o                         
 -12   7   1       6363.26       7262.13       568.10 o                         
 -11   7   1       1503.15        470.78       241.02 o                         
 -10   7   1       6920.68       7398.53       453.83 o                         
  -9   7   1       1896.35       1717.14       292.45 o                         
  -8   7   1      33113.06      31905.72       820.17 o                         
  -7   7   1        593.47        209.88       201.99 o                         
  -6   7   1       1024.66       1406.39       201.56 o                         
  -5   7   1      14315.54      15024.75       397.77 o                         
  -4   7   1       1558.31        922.00       223.88 o                         
  -3   7   1       2012.13       1838.05       148.67 o                         
  -2   7   1     116773.04     117427.58      2333.12 o                         
  -1   7   1        474.79        503.54       114.34 o                         
   0   7   1       3212.41       3744.71       282.26 o                         
   1   7   1       1606.67       1984.45       165.00 o                         
   2   7   1     156786.84     153720.97      2205.55 o                         
   3   7   1          3.74        217.23       115.13 o                         
   4   7   1       7201.32       7866.98       262.44 o                         
   5   7   1       5339.11       5868.44       253.01 o                         
   6   7   1       5708.11       6057.28       321.50 o                         
   7   7   1        494.08        572.52       177.90 o                         
   8   7   1      20914.98      20667.74       640.88 o                         
   9   7   1       1105.49       1235.57       276.95 o                         
  10   7   1       2674.47       3128.87       464.87 o                         
  11   7   1       1389.67       1105.23       283.22 o                         
  12   7   1       2796.86       1632.74       484.99 o                         
  13   7   1        387.34        579.94       507.68 o                         
 -13   8   1        545.78        673.04       328.79 o                         
 -12   8   1       2706.80       3210.35       432.24 o                         
 -11   8   1       5129.33       5097.79       517.92 o                         
 -10   8   1        554.54        369.06       282.11 o                         
  -9   8   1       6907.02       6972.01       403.45 o                         
  -8   8   1       1990.23       2368.87       272.25 o                         
  -6   8   1      22665.84      21554.02       530.81 o                         
  -5   8   1      26915.68      28428.26      2282.12 o                         
  -4   8   1       3232.49       4069.71       323.00 o                         
  -3   8   1     168114.36     171837.56      2989.48 o                         
  -2   8   1      15018.03      13137.73       334.20 o                         
  -1   8   1     205005.41     210347.86      3280.96 o                         
   0   8   1       2630.61       2830.76       220.43 o                         
   1   8   1     145599.08     152441.95      2656.97 o                         
   2   8   1       3396.69       4334.12       233.35 o                         
   3   8   1     109697.40     122501.96      2525.38 o                         
   4   8   1      14201.39      13849.17       361.73 o                         
   5   8   1      19995.29      21619.74       486.36 o                         
   6   8   1        673.63       2025.62       337.46 o                         
   7   8   1       3443.01       2832.11       445.43 o                         
   8   8   1      11563.01      11260.69       567.75 o                         
   9   8   1       5118.97       5918.08       679.20 o                         
  10   8   1       2023.42       2536.76       433.93 o                         
  11   8   1       5179.32       5447.93       527.54 o                         
  12   8   1       1296.54        664.52       398.74 o                         
  13   8   1       1259.41        944.29       353.35 o                         
 -13   9   1        463.84        345.73       309.14 o                         
 -12   9   1       1805.67       2163.58       438.15 o                         
 -11   9   1       4091.89       6034.63       450.82 o                         
 -10   9   1        259.86        553.06       253.06 o                         
  -9   9   1       1346.56       1714.76       276.18 o                         
  -8   9   1       5333.62       5058.16       376.28 o                         
  -7   9   1       7292.56       7723.11       338.53 o                         
  -6   9   1      14795.55      16139.32       413.00 o                         
  -5   9   1       1653.50       1473.89       205.83 o                         
  -4   9   1      43568.16      42507.07       976.86 o                         
  -3   9   1       5902.70       6655.15      1645.45 o                         
  -2   9   1       2258.68       2256.68       171.34 o                         
  -1   9   1      31065.92      30345.86       597.35 o                         
   0   9   1        337.40        555.24       132.74 o                         
   1   9   1        376.11        403.56       162.20 o                         
   2   9   1       2459.42       3343.44       251.30 o                         
   3   9   1      13002.84      11830.35       338.17 o                         
   4   9   1      62222.26      62584.42      1052.75 o                         
   5   9   1       2033.55       2335.48       188.66 o                         
   6   9   1      12783.08      13302.26       397.73 o                         
   7   9   1       3661.37       4250.81       280.51 o                         
   8   9   1       4715.29       5179.65       521.27 o                         
   9   9   1       1341.39        844.13       295.93 o                         
  10   9   1       4947.02       5251.43       591.89 o                         
  11   9   1       4278.27       3975.71       453.43 o                         
  12   9   1       2506.07       2409.66       581.18 o                         
  13   9   1       1299.83        946.65       372.27 o                         
 -13  10   1       7670.07       6859.59       765.63 o                         
 -12  10   1         67.63        458.59       306.39 o                         
 -11  10   1       1200.05        272.76       250.36 o                         
 -10  10   1        317.74        237.17       232.11 o                         
  -9  10   1      15622.82      16099.28       649.83 o                         
  -8  10   1      15858.27      15583.39       571.04 o                         
  -7  10   1       1347.33       1299.73       201.95 o                         
  -6  10   1      52632.07      52748.88       961.32 o                         
  -5  10   1        306.88        326.01       113.62 o                         
  -4  10   1      15325.43      16721.69       715.54 o                         
  -3  10   1      30474.31      31054.16       621.12 o                         
  -2  10   1      19205.16      18828.30       446.80 o                         
  -1  10   1      31407.16      34719.06      1468.02 o                         
   0  10   1      20639.74      21616.67       493.17 o                         
   1  10   1      54979.40      57536.34      1009.08 o                         
   2  10   1      11534.03      13387.00       616.10 o                         
   3  10   1      26389.14      28334.64       707.43 o                         
   4  10   1      42329.38      41767.59       784.30 o                         
   5  10   1       3708.18       3930.61       229.06 o                         
   6  10   1      48826.20      50615.96      1256.00 o                         
   7  10   1       3475.60       4017.69       257.81 o                         
   8  10   1       8803.01       8758.86       450.34 o                         
   9  10   1      12653.07      13682.84       640.35 o                         
  10  10   1       2947.13       2990.99       433.27 o                         
  11  10   1       1755.48       1085.20       288.61 o                         
  12  10   1        543.37        575.82       324.44 o                         
  13  10   1       4526.63       6035.42       719.39 o                         
 -13  11   1       9560.37       9215.63      1509.14 o                         
 -12  11   1       3142.09       3681.70       561.96 o                         
 -11  11   1      10024.25      12106.76       598.47 o                         
 -10  11   1       6592.47       6566.88       468.54 o                         
  -9  11   1       8145.65       9588.99       532.27 o                         
  -8  11   1       1293.00        942.02       289.86 o                         
  -7  11   1      10508.15       9326.32       349.42 o                         
  -6  11   1       5218.98       5599.41       345.56 o                         
  -5  11   1       2138.97       2836.40       217.04 o                         
  -4  11   1      18289.40      18717.16       459.95 o                         
  -3  11   1      33087.17      32928.92       661.66 o                         
  -2  11   1       1529.57       1619.18       176.89 o                         
  -1  11   1       8885.16      10892.15       367.24 o                         
   0  11   1        707.72       1342.36       171.63 o                         
   1  11   1      14427.19      14863.51       459.11 o                         
   2  11   1       1954.67       2415.70       206.32 o                         
   3  11   1       1483.16       5588.05       620.49 o                         
   4  11   1       6274.95       8124.71       514.84 o                         
   5  11   1       4013.64       4420.59       342.55 o                         
   6  11   1      11605.88      11945.68       406.89 o                         
   7  11   1       1487.47       2085.11       349.42 o                         
   8  11   1         87.91        364.09       189.76 o                         
   9  11   1      37142.98      36400.39      1148.06 o                         
  10  11   1       1235.38       1036.64       327.53 o                         
  11  11   1      10220.41      10979.91       712.60 o                         
  12  11   1       7191.23       7315.23       588.60 o                         
  13  11   1       2093.19       2195.66       467.81 o                         
 -13  12   1       2422.64       2558.15       651.17 o                         
 -12  12   1       7780.43       8694.77       833.45 o                         
 -11  12   1        838.56        963.89       300.07 o                         
 -10  12   1       8230.67       8540.51       542.52 o                         
  -9  12   1       1884.37       2548.04       433.16 o                         
  -8  12   1       6941.32       7416.21       442.94 o                         
  -7  12   1       4617.89       4641.91       279.94 o                         
  -6  12   1       2388.51       2703.40       240.55 o                         
  -5  12   1         55.15         12.27       128.31 o                         
  -4  12   1       7364.54       8633.01       464.53 o                         
  -3  12   1       5214.59       4970.94       253.14 o                         
  -2  12   1        733.21       1196.56       166.12 o                         
  -1  12   1      10685.57       9884.07       347.51 o                         
   0  12   1      90651.86      94019.86      2004.59 o                         
   1  12   1       1397.64       1911.62       205.83 o                         
   2  12   1       9934.23      11466.43       402.65 o                         
   3  12   1       2490.03       3309.61       235.36 o                         
   4  12   1      24998.60      25774.59       588.75 o                         
   5  12   1       1458.96       2187.96       229.53 o                         
   6  12   1       2089.76       2135.34       220.61 o                         
   7  12   1       1403.79       1613.07       216.09 o                         
   8  12   1        307.79        458.60       216.56 o                         
   9  12   1       2492.87       3897.02       538.97 o                         
  10  12   1       3912.99       4655.66       456.31 o                         
  11  12   1        213.54        272.71       406.59 o                         
  12  12   1       4322.02       5761.92       655.95 o                         
 -12  13   1       2813.72       2991.53       829.74 o                         
 -11  13   1       5262.57       5941.94       722.69 o                         
 -10  13   1       4574.88       5268.97       484.73 o                         
  -9  13   1      35617.53      34951.52      1241.79 o                         
  -8  13   1       1697.50       1504.16       263.45 o                         
  -7  13   1      11471.08      12944.82       434.96 o                         
  -6  13   1      10526.19      10629.46       645.19 o                         
  -5  13   1       7317.38       7148.12       308.58 o                         
  -4  13   1      33406.83      33075.18       702.29 o                         
  -3  13   1        489.18        540.15       146.31 o                         
  -2  13   1       1108.80       1490.65       188.80 o                         
  -1  13   1       3817.67       3851.38       257.18 o                         
   0  13   1       2238.32       2506.95       222.62 o                         
   1  13   1       3736.88       3671.22       287.41 o                         
   2  13   1         55.29        216.37       123.79 o                         
   3  13   1       2939.18       3252.34       267.66 o                         
   4  13   1      19173.46      22226.76       801.86 o                         
   5  13   1       5359.94       6308.80       320.19 o                         
   6  13   1      24310.05      24366.88       608.23 o                         
   7  13   1      31251.92      30827.14       717.00 o                         
   8  13   1        911.44        765.64       207.78 o                         
   9  13   1      32400.61      33619.13      1122.79 o                         
  10  13   1        702.57        546.98       254.30 o                         
  11  13   1       5876.17       7526.08      1288.18 o                         
  12  13   1       7497.03       9185.41      1032.59 o                         
 -12  14   1       2061.81       1555.84       748.43 o                         
 -11  14   1        789.53        911.33       669.70 o                         
 -10  14   1       1205.04       1438.86       328.90 o                         
  -9  14   1       3865.24       4064.11       371.65 o                         
  -8  14   1       4867.56       5697.03       393.97 o                         
  -7  14   1       4994.17       5655.10       340.36 o                         
  -6  14   1      40866.41      38937.07       823.66 o                         
  -5  14   1        283.16       2317.18       357.71 o                         
  -4  14   1      23648.84      23600.50       600.20 o                         
  -3  14   1        491.69        689.24       165.37 o                         
  -2  14   1       4569.50       6104.21       746.92 o                         
  -1  14   1       3953.71       5412.85       940.76 o                         
   0  14   1      18389.62      20283.55       689.03 o                         
   1  14   1      37979.77      37329.99       785.45 o                         
   2  14   1      27018.51      27425.43       645.86 o                         
   3  14   1       5195.43       6248.66       392.78 o                         
   4  14   1       9345.42      10942.34       721.46 o                         
   5  14   1      22021.55      22213.54       572.97 o                         
   6  14   1      23096.42      25946.05      1139.95 o                         
   7  14   1         89.58        486.50       186.10 o                         
   8  14   1      10066.56       9976.32       448.86 o                         
   9  14   1       1242.38       1890.78       325.25 o                         
  10  14   1        381.20        688.62       259.72 o                         
  11  14   1       4852.90       5307.30       589.26 o                         
  12  14   1          4.11        -96.52       329.99 o                         
 -12  15   1        169.30        642.98       410.99 o                         
 -11  15   1       3280.88       3544.50       618.84 o                         
 -10  15   1        187.19        794.26       309.78 o                         
  -9  15   1       4487.93       5272.13       684.14 o                         
  -8  15   1       1539.04       1372.86       329.80 o                         
  -7  15   1      11753.57      11231.14       450.92 o                         
  -6  15   1       1743.69       2178.38       244.49 o                         
  -5  15   1       2265.74       2670.40       245.25 o                         
  -4  15   1      17504.82      15933.14       496.17 o                         
  -3  15   1       6643.04       7045.75       324.07 o                         
  -2  15   1      20150.24      21182.94       775.57 o                         
  -1  15   1      28376.29      27474.12       648.04 o                         
   0  15   1       1404.13       1773.03       229.18 o                         
   1  15   1      16493.20      17680.53       614.93 o                         
   2  15   1      26192.46      27203.05       684.41 o                         
   3  15   1       2357.24       3232.60       294.92 o                         
   4  15   1      11822.51      13525.38       489.93 o                         
   5  15   1      11611.79      11646.31       420.59 o                         
   6  15   1      11034.92      11520.21       429.92 o                         
   7  15   1      12270.23      12187.50       548.54 o                         
   8  15   1       2723.58       2746.55       379.26 o                         
   9  15   1       3974.88       4219.40       470.49 o                         
  10  15   1       1664.91       1837.48       411.73 o                         
  11  15   1       4563.50       4448.52       661.50 o                         
  12  15   1       1348.33        943.19       424.19 o                         
 -12  16   1        429.53        245.20       469.42 o                         
 -11  16   1       1256.48        949.59       468.70 o                         
 -10  16   1       5440.81       5761.99       712.64 o                         
  -9  16   1       5213.51       4990.63       477.64 o                         
  -8  16   1        689.05       1061.01       238.09 o                         
  -7  16   1       4210.43       1888.85       476.03 o                         
  -6  16   1       2494.54       3091.80       285.99 o                         
  -4  16   1       3502.13       3564.91       272.68 o                         
  -3  16   1      75654.48      75152.55      1344.52 o                         
  -2  16   1         94.29        239.20       155.87 o                         
  -1  16   1     104336.20     106021.96      1765.57 o                         
   0  16   1      27255.91      26806.09       658.96 o                         
   1  16   1      39609.62      48486.17      2508.47 o                         
   2  16   1       1714.72       2069.44       245.12 o                         
   3  16   1      47296.46      49971.36      2003.16 o                         
   4  16   1       5467.61       5379.26       315.90 o                         
   5  16   1      15551.25      15967.61       736.40 o                         
   6  16   1       2650.74       2773.20       382.18 o                         
   7  16   1       6155.61       6250.95       458.94 o                         
   8  16   1        660.34       1029.04       254.49 o                         
   9  16   1       3571.73       3713.24       654.66 o                         
  10  16   1       3792.40       5122.71       809.24 o                         
  11  16   1      10748.34      11659.56      1273.15 o                         
 -11  17   1       3220.68       3688.26       746.95 o                         
 -10  17   1       6087.90       6283.41      1074.95 o                         
  -9  17   1        366.69        276.22       216.46 o                         
  -8  17   1       2994.41       3306.30       325.54 o                         
  -7  17   1        427.11        682.70       228.55 o                         
  -6  17   1       6067.69       6667.58       405.06 o                         
  -5  17   1         20.53        201.10       172.26 o                         
  -4  17   1        219.82        371.51       176.84 o                         
  -3  17   1      14216.66      12483.64       461.90 o                         
  -2  17   1       8568.82       9907.13       624.04 o                         
  -1  17   1       6288.34       6377.00       355.77 o                         
   0  17   1       3429.94       3972.04       301.62 o                         
   1  17   1       9191.75       9471.48       397.74 o                         
   2  17   1      24435.74      22322.42       606.85 o                         
   3  17   1        686.28       1069.42       339.50 o                         
   4  17   1       5529.52       5321.47       442.28 o                         
   5  17   1        501.63        783.74       202.87 o                         
   6  17   1       2210.84       2389.48       320.59 o                         
   7  17   1        280.43        289.27       236.09 o                         
   8  17   1       1846.11       2936.12       426.32 o                         
   9  17   1       1168.85       1929.37       298.08 o                         
  10  17   1       1560.97       1097.41       754.15 o                         
  11  17   1       3449.22       3954.81       762.75 o                         
 -11  18   1        334.52        307.82       387.59 o                         
 -10  18   1       1926.73       1863.31       455.09 o                         
  -9  18   1        611.41        947.26       239.18 o                         
  -8  18   1      10567.78      10099.14       509.09 o                         
  -7  18   1       4443.80       5472.19       579.30 o                         
  -6  18   1      57633.65      57673.88      1272.35 o                         
  -5  18   1        849.46       1065.58       240.90 o                         
  -4  18   1        606.87        816.78       219.30 o                         
  -3  18   1      12026.05      11630.91       573.45 o                         
  -2  18   1       2096.55       2724.95       290.97 o                         
  -1  18   1       3631.52       3772.11       312.04 o                         
   0  18   1      38128.32      39818.31      1673.93 o                         
   1  18   1         24.01        342.98       189.12 o                         
   2  18   1       5299.69       6784.53       603.88 o                         
   3  18   1       3344.80       4418.53       370.62 o                         
   4  18   1       8890.35       9372.03       420.66 o                         
   5  18   1        101.93        385.58       194.11 o                         
   6  18   1      60418.92      61717.91      1403.37 o                         
   7  18   1       4360.52       5425.22       456.43 o                         
   8  18   1      10378.48       9997.50       645.90 o                         
   9  18   1        182.51        617.72       265.27 o                         
  10  18   1       1475.30       2308.21       513.14 o                         
  11  18   1        152.57       -298.74       448.25 o                         
 -11  19   1      17575.36      17370.78      1135.78 o                         
 -10  19   1       4213.04       4951.43       552.89 o                         
  -9  19   1       4902.40       5784.78       652.74 o                         
  -8  19   1       4221.15       5194.37       395.86 o                         
  -7  19   1         35.55       -185.72       185.72 o                         
  -6  19   1        601.17        955.09       249.01 o                         
  -5  19   1        114.51        394.92       194.14 o                         
  -4  19   1       4686.49       4354.11       376.68 o                         
  -3  19   1       6650.52       6761.75       452.60 o                         
  -2  19   1       2608.46       3210.48       302.89 o                         
  -1  19   1      14911.08      15317.03       515.84 o                         
   0  19   1       2917.48       3317.82       312.24 o                         
   1  19   1       2755.34       3817.66       435.12 o                         
   2  19   1        312.77        929.89       254.37 o                         
   3  19   1       9229.88       7814.38       493.00 o                         
   4  19   1        169.64        716.41       224.20 o                         
   5  19   1       5474.71       5692.78       449.27 o                         
   6  19   1       7189.77       7324.73       526.15 o                         
   7  19   1       2274.30       2580.53       334.98 o                         
   8  19   1       2052.45       2583.32       328.51 o                         
   9  19   1       1065.60       1808.41       354.61 o                         
  10  19   1        610.61        785.86       358.91 o                         
 -10  20   1       1098.31       1398.23       447.85 o                         
  -9  20   1       2094.39       2697.58       398.43 o                         
  -8  20   1       2619.30       3148.46       393.91 o                         
  -7  20   1       3391.12       3355.53       322.64 o                         
  -6  20   1       2718.87       2825.33       440.38 o                         
  -5  20   1       3751.35       3898.81       367.43 o                         
  -4  20   1       3023.93       3016.39       332.99 o                         
  -3  20   1      11244.63      11258.33       575.35 o                         
  -2  20   1       4049.79       4529.12       344.27 o                         
  -1  20   1       4597.26       4233.82       330.98 o                         
   0  20   1       8937.45       9853.98       447.73 o                         
   1  20   1        387.41        854.15       234.45 o                         
   2  20   1        796.78       1440.97       242.57 o                         
   3  20   1       9365.65       8848.30       688.35 o                         
   4  20   1        931.61       1201.64       250.39 o                         
   5  20   1        355.92        712.47       259.54 o                         
   6  20   1         94.92        125.79       214.24 o                         
   7  20   1       6921.78       7456.04       423.61 o                         
   8  20   1       4313.68       4966.74       499.90 o                         
   9  20   1        811.57       1074.59       315.55 o                         
  10  20   1         20.97        564.53       393.75 o                         
 -10  21   1        285.07        639.15       378.04 o                         
  -9  21   1      12439.01      12421.66      1053.54 o                         
  -8  21   1      11860.37      11617.20       646.33 o                         
  -7  21   1      12437.31      11989.93       707.32 o                         
  -6  21   1       1458.85       1968.50       356.44 o                         
  -5  21   1       2259.46       2522.08       338.94 o                         
  -4  21   1       1959.72       1618.07       283.01 o                         
  -3  21   1        741.67        814.08       260.99 o                         
  -2  21   1      23039.10      22797.64       694.83 o                         
  -1  21   1       5096.42       5385.56       400.40 o                         
   0  21   1        414.31        367.48       199.35 o                         
   1  21   1        630.41       1151.72       265.37 o                         
   2  21   1      20604.81      22122.62      1022.29 o                         
   3  21   1        365.87        348.19       193.87 o                         
   4  21   1        379.63        524.99       220.95 o                         
   5  21   1       3955.45       4147.50       391.55 o                         
   6  21   1        967.71        820.29       400.22 o                         
   7  21   1       7250.16       8160.43       561.51 o                         
   8  21   1       4029.61       5874.27       508.27 o                         
   9  21   1      16589.01      15749.37       897.86 o                         
  10  21   1        181.24        422.16       371.14 o                         
  -9  22   1       2143.64       2501.61       399.21 o                         
  -8  22   1       8084.34       8044.28      1105.46 o                         
  -7  22   1       8293.62       7876.81       494.65 o                         
  -6  22   1       1784.93       1280.09       249.66 o                         
  -5  22   1        845.14        641.57       246.00 o                         
  -4  22   1       6943.59       8222.42       614.28 o                         
  -3  22   1       1039.08       1999.50       676.41 o                         
  -2  22   1      12364.76      12217.18       523.03 o                         
  -1  22   1        333.31        432.08       249.58 o                         
   0  22   1        672.44        842.88       242.32 o                         
   1  22   1       3871.07       3909.74       364.29 o                         
   2  22   1        772.18       1625.48       455.05 o                         
   3  22   1       1183.20       1804.34       302.81 o                         
   4  22   1      16932.69      16863.84       613.64 o                         
   5  22   1       5103.88       5368.84       487.05 o                         
   6  22   1       3893.43       4314.28       379.29 o                         
   7  22   1       2955.06       3361.53       489.58 o                         
   8  22   1        242.35        620.14       403.48 o                         
   9  22   1         65.65       1973.73      1564.71 o                         
  -9  23   1       1672.63       1505.96       709.64 o                         
  -8  23   1       2743.44       3126.79       488.98 o                         
  -7  23   1        973.40        660.07       384.84 o                         
  -6  23   1       5250.02       5964.08       472.84 o                         
  -5  23   1        357.70        849.75       246.43 o                         
  -4  23   1      27766.55      26521.42       777.83 o                         
  -3  23   1       2039.56       2750.79       331.71 o                         
  -2  23   1       1088.97       1603.35       313.09 o                         
  -1  23   1       1161.71       1443.36       295.59 o                         
   0  23   1        928.26       1391.46       261.65 o                         
   1  23   1        398.37        444.89       223.86 o                         
   2  23   1        204.26        437.28       224.63 o                         
   3  23   1       1512.74       1805.17       283.33 o                         
   4  23   1      19641.77      20290.05       895.31 o                         
   5  23   1        611.10       1066.89       262.87 o                         
   6  23   1       8896.48       9279.55       598.44 o                         
   7  23   1       2205.94       2238.90       394.35 o                         
   8  23   1       3076.28       4182.52       611.75 o                         
   9  23   1         71.80        126.14      1129.40 o                         
  -8  24   1       1377.58        994.19       352.83 o                         
  -7  24   1       5646.76       5878.97       787.51 o                         
  -6  24   1        623.44        777.40       301.89 o                         
  -5  24   1       4355.23       5580.60       705.75 o                         
  -4  24   1          8.36        354.14       325.15 o                         
  -3  24   1       3657.47       4438.42       390.61 o                         
  -2  24   1        105.03       1177.15       311.46 o                         
  -1  24   1      50365.18      50707.04      1065.75 o                         
   0  24   1       2804.72       3812.51       406.36 o                         
   1  24   1      54109.45      54478.66      1512.16 o                         
   2  24   1       1579.29       1972.56       322.64 o                         
   3  24   1       3564.69       6267.61       453.24 o                         
   4  24   1       1367.86       2127.46       313.61 o                         
   5  24   1       6348.57       7386.79       534.78 o                         
   6  24   1        564.41        668.55       336.72 o                         
   7  24   1       7536.81       7691.99       691.85 o                         
   8  24   1        112.33        302.65       369.55 o                         
  -7  25   1       2358.72       2014.51       396.57 o                         
  -6  25   1       1016.00       1419.09       374.53 o                         
  -5  25   1       4104.38       4244.34       438.67 o                         
  -4  25   1       1823.82       2684.79       373.20 o                         
  -3  25   1       7243.56       6770.61       644.74 o                         
  -2  25   1       1221.84       2128.74       358.97 o                         
  -1  25   1       1793.20       2474.27       371.81 o                         
   0  25   1        378.81       1092.37       275.60 o                         
   1  25   1        469.24       1381.85       313.17 o                         
   2  25   1       1496.07       1647.57       293.85 o                         
   3  25   1        903.51       1105.17       284.14 o                         
   4  25   1       3375.67       3356.94       427.05 o                         
   5  25   1       6337.06       5776.39       521.99 o                         
   6  25   1       2201.55       2466.79       470.77 o                         
   7  25   1        168.96        312.27       843.79 o                         
  -7  26   1       4909.20       3499.39      1979.83 o                         
  -6  26   1       2049.89       2505.49       643.13 o                         
  -5  26   1        748.08       1127.70       335.56 o                         
  -4  26   1       8385.28       9387.20       564.48 o                         
  -3  26   1       6048.10       6174.76       584.76 o                         
  -2  26   1       4398.83       4982.09       464.68 o                         
  -1  26   1       1174.23       1761.52       345.65 o                         
   0  26   1        398.22        526.95       286.07 o                         
   1  26   1        722.27       1365.92       302.03 o                         
   2  26   1       1120.76       2319.52       339.41 o                         
   3  26   1       5308.37       6509.40       777.74 o                         
   4  26   1      15262.69      14274.93       945.19 o                         
   5  26   1        249.00        215.54       319.98 o                         
   6  26   1       6495.41       6795.81      1358.02 o                         
  -6  27   1         21.33         43.52       605.02 o                         
  -5  27   1       1839.09       1917.71       503.02 o                         
  -4  27   1       1621.75       2205.75       499.82 o                         
  -3  27   1        395.50        931.84       310.15 o                         
  -2  27   1       6274.76       6133.05       956.08 o                         
  -1  27   1        576.21       1179.14       357.17 o                         
   0  27   1        473.74       1063.80       298.07 o                         
   1  27   1         13.48        209.96       300.88 o                         
   2  27   1       6029.93       6525.71       762.16 o                         
   3  27   1       5059.97       4981.43       582.16 o                         
   4  27   1        409.12        693.74       364.66 o                         
   5  27   1        969.80        168.22       515.00 o                         
  -4  28   1        525.79        914.36       430.61 o                         
  -3  28   1        283.58        878.93       389.01 o                         
  -2  28   1       5512.16       4297.23       864.49 o                         
  -1  28   1        498.62        136.17       398.74 o                         
   0  28   1          4.34        -14.20       311.96 o                         
   1  28   1       4966.31       5601.15       585.98 o                         
   2  28   1        149.78        916.09       686.88 o                         
   3  28   1       1043.87       1627.31       467.61 o                         
   4  28   1        927.30        939.37       544.94 o                         
  -3  29   1        478.08       1639.61       943.73 o                         
  -2  29   1       5720.58       6034.67       859.67 o                         
  -1  29   1       3753.66       3997.54       863.93 o                         
   0  29   1         63.10         94.24       560.56 o                         
   1  29   1       1845.73       2563.97       585.56 o                         
   2  29   1       5082.39       5719.82       896.30 o                         
   3  29   1         60.06        175.17       474.00 o                         
 -14   0   2       4503.36       2672.54       909.89 o                         
 -12   0   2      14693.54      15588.84      1016.58 o                         
 -10   0   2       8175.43       3185.51      1281.95 o                         
  -8   0   2       5113.59       2240.91       894.72 o                         
  -6   0   2      52266.41      50413.75      1927.42 o                         
  -4   0   2      39848.98      41596.11      2152.91 o                         
  -2   0   2     250858.62     264129.00      7203.46 o                         
   2   0   2     197780.56     198014.27      5351.10 o                         
   4   0   2      45168.09      52032.71      1709.02 o                         
   6   0   2      44189.09      50047.27      2303.99 o                         
   8   0   2       9172.76       9596.91       478.96 o                         
  10   0   2         19.32        122.20       239.19 o                         
  12   0   2       8181.35       9171.05       857.33 o                         
  14   0   2       3112.08       4143.05       852.82 o                         
 -14   1   2       1509.94       1209.75       453.25 o                         
 -13   1   2        760.59         57.81       209.93 o                         
 -12   1   2       1372.69       1403.77       227.90 o                         
 -11   1   2       1557.78       1917.80       266.47 o                         
 -10   1   2       7682.42       7427.46       704.49 o                         
  -9   1   2        920.61       1180.16       258.91 o                         
  -7   1   2        567.80        746.93       188.09 o                         
  -6   1   2       2922.03       1153.27       266.62 o                         
  -5   1   2      29985.41      29692.42       914.51 o                         
  -4   1   2     102421.66     101243.56      2201.66 o                         
  -3   1   2      23643.19      23308.55       683.71 o                         
  -2   1   2      10944.33      11933.01       557.82 o                         
  -1   1   2      11627.78      10977.41       225.98 o                         
   0   1   2      11681.50      13010.69       280.58 o                         
   1   1   2      11179.30      11727.98       250.08 o                         
   2   1   2        476.76        821.22       116.09 o                         
   3   1   2      18974.85      20155.40       442.25 o                         
   4   1   2       2154.83       2862.61       220.46 o                         
   5   1   2      52296.58      52972.59      1017.84 o                         
   6   1   2      26658.91      26132.42       633.07 o                         
   7   1   2       6412.44       7324.53       391.15 o                         
   8   1   2       4436.75       4655.42       317.75 o                         
   9   1   2       6739.89       7314.62       374.58 o                         
  10   1   2       7912.93       7443.70       522.08 o                         
  11   1   2       3234.82        916.78       321.50 o                         
  12   1   2       6877.49       6491.76       397.70 o                         
  13   1   2       3361.58       3653.10       414.76 o                         
  14   1   2        553.32        147.58       357.46 o                         
 -14   2   2        305.76        560.05       372.21 o                         
 -13   2   2       3176.21       3753.82       338.60 o                         
 -12   2   2        702.14        565.29       258.90 o                         
 -11   2   2       1256.78        933.19       217.97 o                         
 -10   2   2       1175.22       1183.98       240.77 o                         
  -9   2   2      43978.92      40775.68       970.73 o                         
  -8   2   2       7861.73       7114.37       461.27 o                         
  -7   2   2      38042.41      36517.47       826.40 o                         
  -6   2   2      10218.40      10168.92       440.60 o                         
  -5   2   2       9748.55      11668.20       828.00 o                         
  -4   2   2       2993.76       3077.76       333.66 o                         
  -3   2   2     105327.36     103685.41      1922.09 o                         
  -2   2   2       4643.92       5552.67       255.77 o                         
  -1   2   2      41552.39      42504.76       686.18 o                         
   0   2   2       5714.18       5642.98       160.68 o                         
   1   2   2       7529.86       8394.02       377.90 o                         
   2   2   2       1391.09       1423.25       113.30 o                         
   3   2   2     102884.90     105522.06      1748.23 o                         
   4   2   2      19933.49      20641.27       508.10 o                         
   5   2   2     119874.20     118609.80      2030.31 o                         
   6   2   2      17045.56      16732.58       481.82 o                         
   7   2   2       4301.97       4673.89       290.28 o                         
   8   2   2       1713.16       1866.20       270.14 o                         
   9   2   2       5727.10       6132.86       372.98 o                         
  10   2   2       1082.54       1013.49       235.76 o                         
  11   2   2       9235.15       7882.16       549.76 o                         
  12   2   2        374.07        451.01       225.95 o                         
  13   2   2       5306.99       5301.46       441.68 o                         
  14   2   2        884.37        946.30       737.91 o                         
 -14   3   2       7114.04       5621.45       825.26 o                         
 -13   3   2       3061.81       4341.99       465.85 o                         
 -12   3   2      12959.09      12295.94       497.70 o                         
 -11   3   2       1005.68       1317.62       280.10 o                         
 -10   3   2      25341.50      24502.29       756.88 o                         
  -9   3   2      10056.64       9067.76       408.43 o                         
  -8   3   2      29365.11      28249.74       767.60 o                         
  -7   3   2      39312.05      38233.36       857.97 o                         
  -6   3   2       1450.95       1744.92       179.53 o                         
  -5   3   2      12197.85      13350.93       381.81 o                         
  -4   3   2       9000.99       8018.18       336.72 o                         
  -3   3   2      35455.36      37300.57       825.06 o                         
  -2   3   2        249.96        243.35        77.57 o                         
  -1   3   2      60678.77      60100.05      1040.81 o                         
   0   3   2        303.25        320.99        83.11 o                         
   1   3   2      11334.01      14324.40       520.50 o                         
   2   3   2      23348.63      26390.12       453.10 o                         
   3   3   2      14251.85      15492.69       460.86 o                         
   4   3   2      16141.80      16404.89       465.48 o                         
   5   3   2        913.72       1968.55       212.61 o                         
   6   3   2       8338.06       8179.55       341.59 o                         
   7   3   2      13147.40      13532.23       470.02 o                         
   8   3   2      21065.70      20544.68       622.69 o                         
   9   3   2      12324.54      12687.88       508.68 o                         
  10   3   2      17580.96      16674.16       689.25 o                         
  11   3   2        281.63        273.94       252.17 o                         
  12   3   2       9965.51       9992.61       485.29 o                         
  13   3   2       1191.65       2344.18       582.27 o                         
 -14   4   2        191.10        941.36       318.51 o                         
 -13   4   2        849.38        772.77       512.85 o                         
 -12   4   2       5329.74       5264.89       519.50 o                         
 -11   4   2       4696.92       5433.19       382.40 o                         
 -10   4   2       1178.69       1168.72       245.29 o                         
  -9   4   2        492.34        714.55       210.56 o                         
  -8   4   2       7907.42       6999.75       337.69 o                         
  -7   4   2      15185.39      15938.53       482.40 o                         
  -6   4   2       6343.93       5436.61       263.96 o                         
  -5   4   2      59063.74      61557.79      1256.31 o                         
  -4   4   2       3463.40       3194.51       813.80 o                         
  -3   4   2      11625.36      12286.73       347.36 o                         
  -2   4   2      41001.46      37043.43       647.64 o                         
  -1   4   2     137614.66     143107.42      1999.63 o                         
   0   4   2       6494.55       5446.20       186.76 o                         
   1   4   2      32062.77      37923.42       971.84 o                         
   2   4   2      35320.40      35712.18       636.38 o                         
   3   4   2        717.75       1539.83       162.94 o                         
   4   4   2      27374.76      26106.25       536.41 o                         
   5   4   2       4674.84       4902.38       264.86 o                         
   6   4   2        412.40        438.49       160.31 o                         
   7   4   2      28433.43      28285.12       898.14 o                         
   8   4   2      15819.29      14585.29       572.19 o                         
   9   4   2        967.51       1180.45       240.57 o                         
  10   4   2       3676.03       3705.92       399.46 o                         
  11   4   2      13646.31      13191.56       775.27 o                         
  12   4   2       1046.84       1340.17       276.17 o                         
  13   4   2        960.37       1143.04       279.90 o                         
 -14   5   2        233.14        126.02       328.59 o                         
 -13   5   2        241.83        752.36       319.84 o                         
 -12   5   2      22400.36      21674.13       757.01 o                         
 -11   5   2       1020.22        506.55       232.40 o                         
 -10   5   2      51064.46      47850.57      1184.11 o                         
  -9   5   2      11674.36      10462.04       443.86 o                         
  -8   5   2       2214.69       2328.84       247.65 o                         
  -7   5   2       4730.26       5207.80       287.94 o                         
  -6   5   2       1867.75       1659.06       300.85 o                         
  -5   5   2      11455.57      11882.42       376.94 o                         
  -4   5   2      10930.82       9973.41       278.43 o                         
  -3   5   2      47811.39      47463.82       760.63 o                         
  -2   5   2       9679.73       8798.74       229.80 o                         
  -1   5   2       2818.63       3054.07       150.11 o                         
   0   5   2       9642.92      11109.87       440.17 o                         
   1   5   2      21708.54      21882.56       470.01 o                         
   2   5   2      48805.06      45452.62       739.34 o                         
   3   5   2       1360.67       2211.08       159.93 o                         
   4   5   2        803.02       1202.63       162.94 o                         
   5   5   2       6902.23       6284.07       266.79 o                         
   6   5   2      42585.68      40335.10       889.01 o                         
   7   5   2      16766.18      16016.68       528.32 o                         
   8   5   2       8273.54       8192.39       400.12 o                         
   9   5   2        603.99        627.94       221.03 o                         
  10   5   2      16429.62      15730.92       697.11 o                         
  11   5   2        792.22       1043.35       222.25 o                         
  12   5   2      28151.42      25768.42       988.78 o                         
  13   5   2       5277.96       6820.87       673.01 o                         
 -13   6   2        801.88        812.63       330.21 o                         
 -12   6   2         84.38        716.51       263.76 o                         
 -11   6   2        309.62        255.18       213.48 o                         
 -10   6   2        105.22        211.84       192.14 o                         
  -9   6   2       3791.93       3780.00       319.99 o                         
  -8   6   2        607.90        279.37       159.29 o                         
  -7   6   2      52450.31      49379.85      1072.16 o                         
  -6   6   2      20861.33      20863.43       574.29 o                         
  -5   6   2      37260.73      36272.08       707.63 o                         
  -4   6   2       6851.82       7931.35      1032.60 o                         
  -3   6   2       1538.27       1656.14       137.85 o                         
  -2   6   2      71413.53      67400.67      1036.89 o                         
  -1   6   2      52091.75      52749.21       843.52 o                         
   0   6   2       2716.42       3641.73       206.90 o                         
   1   6   2      40348.16      40647.84       704.15 o                         
   2   6   2        112.07        191.66       117.86 o                         
   3   6   2       9585.35      12083.12       563.23 o                         
   4   6   2       3802.71       3334.89       190.73 o                         
   5   6   2      34507.00      33335.38       637.72 o                         
   6   6   2      18503.08      16049.73       501.62 o                         
   7   6   2      36003.97      33800.40       825.77 o                         
   8   6   2      22584.59      20479.83       634.24 o                         
   9   6   2       2603.07       2690.00       315.78 o                         
  10   6   2        900.57       1203.73       308.36 o                         
  11   6   2        622.47        118.99       187.63 o                         
  12   6   2        145.19        343.45       322.22 o                         
  13   6   2        391.78       1585.56       465.61 o                         
 -13   7   2       7580.93       7244.95       591.91 o                         
 -12   7   2       1165.22       1503.08       401.16 o                         
 -11   7   2       1597.77       2428.49       664.07 o                         
 -10   7   2       3744.46       2797.42       318.53 o                         
  -9   7   2       5270.13       5253.09       351.47 o                         
  -8   7   2       1803.54       1132.94       426.20 o                         
  -7   7   2      51161.11      49812.97      1085.12 o                         
  -6   7   2       3420.59       3915.33       331.43 o                         
  -5   7   2      20513.51      20975.36       488.45 o                         
  -4   7   2      15828.49      14373.18       355.67 o                         
  -3   7   2        206.46        454.85       189.91 o                         
  -2   7   2       1723.58       1666.01       145.74 o                         
  -1   7   2      81978.24      80606.67      1235.61 o                         
   0   7   2        514.73       1170.95       191.38 o                         
   1   7   2      28346.82      30953.94       953.80 o                         
   2   7   2       2496.92       2557.73       178.04 o                         
   3   7   2     140708.17     131769.95      1931.11 o                         
   4   7   2        936.38       1044.06       144.65 o                         
   5   7   2       2187.60       2812.11       263.67 o                         
   6   7   2       7790.20       7459.75       314.99 o                         
   7   7   2       2414.18       2757.26       272.73 o                         
   8   7   2        334.25        478.49       210.72 o                         
   9   7   2      19078.31      18653.44       797.63 o                         
  10   7   2       1751.23       2239.34       370.59 o                         
  11   7   2        990.25        655.20       334.80 o                         
  12   7   2        571.96       1394.39       484.40 o                         
  13   7   2        789.17        567.95       332.63 o                         
 -13   8   2       1206.99       2157.90       472.07 o                         
 -12   8   2       1837.64       1479.99       323.77 o                         
 -11   8   2        203.77        281.01       237.37 o                         
 -10   8   2       3656.30        952.17       303.26 o                         
  -9   8   2       1915.41       1800.35       273.65 o                         
  -8   8   2       5555.23       3255.21       517.37 o                         
  -7   8   2       6258.26       6322.92       358.45 o                         
  -6   8   2       7401.35       7552.93      1126.47 o                         
  -5   8   2       1266.61        886.34       151.13 o                         
  -4   8   2      63904.29      63145.87      1901.63 o                         
  -3   8   2      22840.50      22778.53       531.75 o                         
  -2   8   2     226217.95     227455.50      3197.22 o                         
  -1   8   2       4245.30       4392.17       208.51 o                         
   0   8   2     173325.44     172013.22      2521.62 o                         
   1   8   2       6816.74       6672.07       256.87 o                         
   2   8   2     140934.48     144809.23      2251.03 o                         
   3   8   2       5223.78       4879.83       226.53 o                         
   4   8   2      84500.62      86868.17      1538.40 o                         
   5   8   2       1890.95       2418.03       199.69 o                         
   6   8   2       5868.52       6782.04       380.31 o                         
   7   8   2       6201.06       5577.20       413.15 o                         
   8   8   2       1643.75       1543.72       260.25 o                         
   9   8   2       4826.36       4318.54       825.96 o                         
  10   8   2      10766.89      10532.14       764.61 o                         
  11   8   2       1050.36       1505.35       360.12 o                         
  12   8   2       6053.12       5982.88       605.89 o                         
  13   8   2       1135.52        940.12       390.94 o                         
 -13   9   2        716.34       1338.32       386.62 o                         
 -12   9   2       2767.16       3390.16       455.27 o                         
 -11   9   2        958.45        928.60       282.15 o                         
 -10   9   2       3942.25       3528.36       361.40 o                         
  -9   9   2        854.43        664.65       260.16 o                         
  -8   9   2       5594.91       5822.65       575.69 o                         
  -7   9   2       1428.87       2216.36       262.07 o                         
  -6   9   2       1873.29       2478.62       248.59 o                         
  -5   9   2      16462.71      15720.36       460.47 o                         
  -4   9   2       4505.45       4886.08       230.68 o                         
  -3   9   2      40958.18      37233.07       686.91 o                         
  -2   9   2      20079.73      19237.77       439.03 o                         
  -1   9   2      10189.48       9392.88       297.12 o                         
   0   9   2       9076.10      12158.89       729.68 o                         
   1   9   2      23262.96      22251.74       488.85 o                         
   2   9   2      40656.64      41991.55       771.67 o                         
   3   9   2       2678.40       3857.26       316.25 o                         
   4   9   2       1810.24       2437.53       203.56 o                         
   5   9   2      37231.27      35523.72       705.09 o                         
   6   9   2       1830.59       2161.23       221.21 o                         
   7   9   2      12813.21      13157.69       450.52 o                         
   8   9   2       2939.49       2666.11       312.41 o                         
   9   9   2      15165.18      13792.52       615.97 o                         
  10   9   2       1089.29        799.59       273.21 o                         
  11   9   2       1831.97        660.02       332.05 o                         
  12   9   2       2830.74       3928.13       497.65 o                         
  13   9   2       6932.11       6116.13       583.67 o                         
 -13  10   2        668.71       1325.03       394.18 o                         
 -12  10   2       8098.38       8524.95       598.19 o                         
 -11  10   2       1340.86       1069.41       287.58 o                         
 -10  10   2       2398.85       2055.58       317.28 o                         
  -9  10   2      10395.60       9257.69       482.83 o                         
  -8  10   2      12391.99      11546.39       520.59 o                         
  -7  10   2      21016.86      21226.87       664.51 o                         
  -6  10   2       6062.10       6100.17       269.25 o                         
  -5  10   2      48190.24      47746.80       869.05 o                         
  -4  10   2       2778.76       2938.40       360.25 o                         
  -3  10   2      21041.04      19868.30       611.57 o                         
  -2  10   2       8327.69       7588.71       368.05 o                         
  -1  10   2       2724.77       3050.80       229.24 o                         
   0  10   2      19709.14      18357.57       453.18 o                         
   1  10   2      26677.63      27004.53       593.67 o                         
   2  10   2      19500.53      19851.81       469.53 o                         
   3  10   2      29983.44      28479.23       599.53 o                         
   4  10   2      38417.45      37494.68       729.63 o                         
   5  10   2      25756.18      25175.14       567.95 o                         
   6  10   2       2928.15       2876.12       240.26 o                         
   7  10   2      44138.66      40547.42       821.03 o                         
   8  10   2       3863.73       4027.38       486.00 o                         
   9  10   2       5602.73       4978.11       646.52 o                         
  10  10   2       7664.62       7490.23       683.67 o                         
  11  10   2       2082.64       2153.10       433.98 o                         
  12  10   2       1170.79        527.75       368.45 o                         
  13  10   2        421.93        302.68       617.51 o                         
 -13  11   2        120.70       -232.99       336.62 o                         
 -12  11   2       6776.93       6156.46       619.42 o                         
 -11  11   2       7806.07       7777.12       532.13 o                         
 -10  11   2      14390.34      13677.47       634.22 o                         
  -9  11   2       3307.20       3196.33       481.62 o                         
  -8  11   2      31397.42      30875.74       875.29 o                         
  -7  11   2       1320.63        695.43       177.16 o                         
  -6  11   2       1701.60       1616.58       255.24 o                         
  -5  11   2      24961.70      24918.05       554.26 o                         
  -4  11   2      10960.35      10463.82       367.97 o                         
  -3  11   2      10951.85      11465.42       346.44 o                         
  -2  11   2        102.66         23.98       122.77 o                         
  -1  11   2       4199.58       4630.70       360.38 o                         
   0  11   2       4263.76       4844.88       264.13 o                         
   1  11   2        289.14        361.35       139.25 o                         
   2  11   2        750.35       1093.28       194.70 o                         
   3  11   2        589.86        908.16       159.24 o                         
   4  11   2      10064.70       9230.52       330.04 o                         
   5  11   2      13074.76      12983.36       456.48 o                         
   6  11   2       2710.92       2701.68       239.53 o                         
   7  11   2       7209.42       6697.55       319.86 o                         
   8  11   2      31346.18      28621.29       800.80 o                         
   9  11   2        545.78        436.62       239.32 o                         
  10  11   2      16233.26      15871.54       867.01 o                         
  11  11   2       2210.52       2922.12       546.10 o                         
  12  11   2       5579.93       5636.51       800.64 o                         
  13  11   2       2003.55       2613.03       662.77 o                         
 -13  12   2       2675.23       3565.19       655.81 o                         
 -12  12   2       1353.94       1181.90       897.42 o                         
 -11  12   2        969.62        951.54       318.81 o                         
 -10  12   2        294.47        191.75       315.30 o                         
  -9  12   2      20638.26      18549.95       806.64 o                         
  -8  12   2       5207.23       5420.31       352.13 o                         
  -7  12   2       9946.56      10357.06       380.93 o                         
  -6  12   2         53.63        173.77       122.65 o                         
  -5  12   2        993.96       1290.26       183.52 o                         
  -4  12   2       3442.55       3540.92       223.32 o                         
  -3  12   2       8760.26       8671.12       352.90 o                         
  -2  12   2        593.31        767.29       158.70 o                         
  -1  12   2       4914.26       4989.26       317.37 o                         
   0  12   2       7834.92       7778.16       314.71 o                         
   1  12   2      47167.37      41763.24       810.75 o                         
   2  12   2      14106.45      13805.19       410.36 o                         
   3  12   2       3368.73       4620.92       331.38 o                         
   4  12   2       6383.64       5814.58       284.85 o                         
   5  12   2      20810.69      19891.53       521.74 o                         
   6  12   2        500.56        600.95       175.31 o                         
   7  12   2        485.62        630.01       179.18 o                         
   8  12   2       2888.59       2966.53       333.98 o                         
   9  12   2       2107.89       2866.64       397.83 o                         
  10  12   2        652.98        615.96       354.36 o                         
  11  12   2        911.63        915.37       360.20 o                         
  12  12   2         23.00        608.05       386.25 o                         
 -12  13   2      13147.18      12745.96      1180.60 o                         
 -11  13   2       6043.74       7459.15       761.62 o                         
 -10  13   2       3539.44       4590.13       593.14 o                         
  -9  13   2       2993.16       2704.80       440.08 o                         
  -8  13   2      10540.44       9349.04       437.87 o                         
  -7  13   2       1994.90        612.59       178.53 o                         
  -6  13   2      10238.30       9647.95       356.60 o                         
  -5  13   2      41362.93      39501.35       802.54 o                         
  -4  13   2      12080.76      11089.56       376.88 o                         
  -3  13   2      33933.71      32355.80       762.83 o                         
  -2  13   2       3703.47       4306.97       304.04 o                         
  -1  13   2       6276.58       6239.16       399.09 o                         
   0  13   2      12014.44      10618.77       370.92 o                         
   1  13   2         93.51         34.11       123.85 o                         
   2  13   2        570.81        405.75       141.02 o                         
   3  13   2         76.88        325.35       129.49 o                         
   4  13   2       3869.70       4264.38       327.95 o                         
   5  13   2      24887.51      23344.24       589.07 o                         
   6  13   2       2086.15       2671.09       264.78 o                         
   7  13   2       3802.42       4051.14       317.81 o                         
   8  13   2      11323.89      10761.00       454.88 o                         
   9  13   2       6264.54       5906.30       587.04 o                         
  10  13   2      22257.25      20601.33       958.39 o                         
  11  13   2       2508.87       2766.26       426.03 o                         
  12  13   2       1112.17       2232.50       790.12 o                         
 -12  14   2       9566.26       8999.32       924.32 o                         
 -11  14   2        643.85        325.27       350.36 o                         
 -10  14   2       6212.21       5750.29       535.17 o                         
  -9  14   2       2589.43       2832.59       453.94 o                         
  -8  14   2       2774.56       3237.64       366.21 o                         
  -7  14   2      13111.60      12865.57       446.16 o                         
  -6  14   2       1840.79       2538.51       238.13 o                         
  -5  14   2      14372.82      14144.78       454.07 o                         
  -4  14   2       1763.57       2462.83       305.69 o                         
  -3  14   2       1111.45       1439.22       253.60 o                         
  -2  14   2       2272.18       2451.43       230.53 o                         
  -1  14   2      13592.28      13224.89       423.24 o                         
   0  14   2      29110.81      27879.00       651.81 o                         
   1  14   2      17685.49      18338.81       503.51 o                         
   2  14   2        397.46        529.57       166.42 o                         
   3  14   2       7023.14       6895.83       328.42 o                         
   4  14   2      11686.77      10553.31       385.76 o                         
   5  14   2      15439.48      15524.32       603.09 o                         
   6  14   2       2584.59       3130.88       283.68 o                         
   7  14   2      26444.73      26075.57       840.30 o                         
   8  14   2       1571.67       1989.10       291.20 o                         
   9  14   2       2933.44       2704.91       388.56 o                         
  10  14   2        984.68        959.14       316.95 o                         
  11  14   2        224.52        339.24       316.09 o                         
  12  14   2       1471.51       1558.48       536.32 o                         
 -12  15   2        618.28        147.28       431.08 o                         
 -11  15   2        380.23        319.72       391.16 o                         
 -10  15   2       4702.10       5267.27       514.59 o                         
  -9  15   2       1146.70       1736.24       328.95 o                         
  -8  15   2       6591.49       6459.82       674.82 o                         
  -7  15   2       5167.50       5546.38       324.22 o                         
  -6  15   2       8600.85       8355.08       357.41 o                         
  -5  15   2      18304.88      17533.15       502.11 o                         
  -4  15   2      12572.98      11750.72       401.49 o                         
  -3  15   2       5269.80       5430.67       299.83 o                         
  -2  15   2       1562.30       1485.17       211.86 o                         
  -1  15   2       2170.69       2747.32       340.77 o                         
   0  15   2      26346.28      24522.03       622.74 o                         
   1  15   2       6025.42       7025.00       344.97 o                         
   2  15   2      12929.08      11548.87       409.90 o                         
   3  15   2      25468.08      24265.05       620.62 o                         
   4  15   2       3960.67       4638.83       296.21 o                         
   5  15   2      15867.82      16338.99       500.08 o                         
   6  15   2      17660.36      17009.49       559.77 o                         
   7  15   2       2058.81       2169.07       326.31 o                         
   8  15   2       4959.12       5816.27       659.61 o                         
   9  15   2       1535.64       1573.74       349.46 o                         
  10  15   2       7973.14       6921.24       749.56 o                         
  11  15   2        849.60        695.71       356.49 o                         
  12  15   2       6813.48       5367.25       938.83 o                         
 -12  16   2         78.00       1511.47      1275.93 o                         
 -11  16   2       2216.20       1445.34       499.51 o                         
 -10  16   2       5673.81       5246.80       506.95 o                         
  -9  16   2       6505.93       6958.32       530.76 o                         
  -8  16   2       3502.82       1668.61       376.95 o                         
  -7  16   2       1453.21       2389.22       283.83 o                         
  -6  16   2       5889.92       1410.76       404.70 o                         
  -5  16   2       4692.08       4402.45       394.97 o                         
  -4  16   2      47654.83      44454.92       930.07 o                         
  -3  16   2       3247.68       3538.55       313.99 o                         
  -2  16   2      91072.22      85942.27      1576.30 o                         
  -1  16   2        964.80       1314.71       215.11 o                         
   0  16   2      62421.56      63984.67      1205.57 o                         
   1  16   2      15988.50      13774.76       457.40 o                         
   2  16   2      66252.83      65954.05      1225.23 o                         
   3  16   2        970.88       1314.31       217.04 o                         
   4  16   2      31187.78      30649.66       888.86 o                         
   5  16   2       8416.75       7894.92       371.78 o                         
   6  16   2        392.74        884.14       244.96 o                         
   7  16   2       1714.42       1877.26       316.12 o                         
   8  16   2        968.16        744.82       329.17 o                         
   9  16   2         41.23        584.75       273.74 o                         
  10  16   2       4636.70       6314.44       923.53 o                         
  11  16   2       3971.71       3981.77       598.63 o                         
 -11  17   2       3996.17       4727.39      1301.57 o                         
 -10  17   2       3607.69       3392.71       669.82 o                         
  -9  17   2       2152.96       1109.70       266.04 o                         
  -8  17   2        320.69        307.45       195.73 o                         
  -7  17   2       7043.20       7060.86       456.35 o                         
  -6  17   2      10182.69       9520.45       426.42 o                         
  -5  17   2        396.40        427.83       169.94 o                         
  -4  17   2       2008.56       1667.73       285.10 o                         
  -3  17   2       2539.43       3287.21       290.07 o                         
  -2  17   2        302.09        236.72       177.19 o                         
  -1  17   2       9550.30       8986.52       386.48 o                         
   0  17   2       7184.73       6795.27       362.09 o                         
   1  17   2      15189.50      14404.08       481.24 o                         
   2  17   2       5214.59       4742.10       317.94 o                         
   3  17   2      28503.44      25918.27       683.00 o                         
   4  17   2       5273.03       5650.10       340.33 o                         
   5  17   2       2901.33       4099.91       409.51 o                         
   6  17   2       1585.78       2240.79       311.96 o                         
   7  17   2       3827.58       4256.67       669.71 o                         
   8  17   2        550.18        461.99       245.63 o                         
   9  17   2       1452.13       1824.41       286.47 o                         
  10  17   2        589.58       1425.58       903.60 o                         
  11  17   2       1582.67       1451.91       515.57 o                         
 -11  18   2       5770.08       6971.45       997.83 o                         
 -10  18   2        320.46       1912.00       549.15 o                         
  -9  18   2        308.93        142.30       221.39 o                         
  -8  18   2         99.04        476.27       200.99 o                         
  -7  18   2      14905.70      15978.43      1074.98 o                         
  -6  18   2       1892.24       2438.34       294.31 o                         
  -5  18   2      69228.62      62431.61      1215.27 o                         
  -4  18   2       1911.34       2324.53       277.91 o                         
  -3  18   2        520.97        923.86       245.27 o                         
  -2  18   2        291.65        368.89       174.02 o                         
  -1  18   2       1022.42       1935.59       273.74 o                         
   0  18   2        230.79        456.42       200.36 o                         
   1  18   2      44710.84      41729.90       918.06 o                         
   2  18   2        154.71        217.33       181.62 o                         
   3  18   2       6494.93       6910.72       389.76 o                         
   4  18   2        195.99       1074.87       236.71 o                         
   5  18   2       5814.90       9340.65       558.97 o                         
   6  18   2       2110.62       3148.69       375.84 o                         
   7  18   2      48365.54      46338.32      1147.10 o                         
   8  18   2       5051.00       5485.41       404.81 o                         
   9  18   2       5021.54       5090.56       463.54 o                         
  10  18   2        146.07        587.83       472.49 o                         
  11  18   2       3980.39       5804.45      2308.39 o                         
 -10  19   2      18353.92      15307.71       863.90 o                         
  -9  19   2       2171.75       2303.56       381.41 o                         
  -8  19   2        614.30        680.54       229.02 o                         
  -7  19   2       1143.37       1168.09       248.90 o                         
  -6  19   2        402.12        644.91       197.31 o                         
  -5  19   2       7629.08       7327.05       422.78 o                         
  -4  19   2       7243.81       7001.19       669.19 o                         
  -3  19   2        530.29        671.86       229.06 o                         
  -2  19   2       3799.35       4519.00       339.64 o                         
  -1  19   2        269.89        278.21       182.02 o                         
   0  19   2       2272.38       3597.57       320.01 o                         
   1  19   2       3023.30       3052.20       323.06 o                         
   2  19   2      21629.00      19594.46       599.62 o                         
   3  19   2       1865.16       2212.01       324.16 o                         
   4  19   2       3241.50       3798.50       368.98 o                         
   5  19   2       4001.67       5026.12       441.80 o                         
   6  19   2       9981.45       9452.14       449.43 o                         
   7  19   2        202.82        390.19       197.73 o                         
   8  19   2       3178.71       4336.01       414.76 o                         
   9  19   2       1825.55       2582.92       471.75 o                         
  10  19   2       5576.00       6534.83       646.23 o                         
 -10  20   2        626.95        927.57       370.62 o                         
  -9  20   2       1497.19       1598.20       350.20 o                         
  -8  20   2        517.10       1906.59       475.24 o                         
  -7  20   2       7935.17       7483.69       417.62 o                         
  -6  20   2       9562.58       8284.84       472.30 o                         
  -5  20   2        981.39        794.10       275.81 o                         
  -4  20   2        830.25        629.73       219.07 o                         
  -3  20   2       1520.69       2700.12       320.88 o                         
  -2  20   2      10729.49      10343.23       523.31 o                         
  -1  20   2       1378.65       2049.18       332.31 o                         
   0  20   2       1752.80       2833.97       499.10 o                         
   1  20   2       7832.99       6984.87       407.04 o                         
   2  20   2         99.90        689.11       263.39 o                         
   3  20   2       1663.23       1950.94       399.92 o                         
   4  20   2       4618.73       5327.67       371.47 o                         
   5  20   2       6018.79       6899.41       463.43 o                         
   6  20   2       2957.51       3127.54       319.45 o                         
   7  20   2       1366.13       2022.61       315.03 o                         
   8  20   2       3564.36       4175.68       444.00 o                         
   9  20   2         28.87        686.84       761.76 o                         
  10  20   2       3571.97       4049.81       812.88 o                         
 -10  21   2       1400.88       3383.26       590.62 o                         
  -9  21   2        425.91        548.28       429.64 o                         
  -8  21   2       6828.36       7095.85       702.20 o                         
  -7  21   2      11180.23      11195.07       635.11 o                         
  -6  21   2       1727.03       1734.69       282.36 o                         
  -5  21   2       5496.30       5449.59       514.92 o                         
  -4  21   2       5284.05       4897.65       401.46 o                         
  -3  21   2        701.48        868.64       286.74 o                         
  -2  21   2         48.37        266.70       260.83 o                         
  -1  21   2      21475.79      20282.68       683.26 o                         
   0  21   2       1797.84       2568.67       303.11 o                         
   1  21   2       2110.18       3737.01       391.08 o                         
   2  21   2       1534.98       1867.92       285.51 o                         
   3  21   2      26945.50      23670.58       696.93 o                         
   4  21   2        375.26        338.47       205.65 o                         
   5  21   2         82.80        338.20       275.50 o                         
   6  21   2        176.64        410.66       254.31 o                         
   7  21   2         44.10        421.23       230.24 o                         
   8  21   2      13062.35      13394.10       789.52 o                         
   9  21   2       5428.03       6333.64       656.20 o                         
  -9  22   2       7930.60       8442.53       669.62 o                         
  -8  22   2        381.96        331.26       247.52 o                         
  -7  22   2        480.72        754.10       256.69 o                         
  -6  22   2        218.34        349.89       230.57 o                         
  -5  22   2       3044.18       2885.48       461.97 o                         
  -4  22   2        677.54        702.81       323.05 o                         
  -3  22   2      16795.55      18061.19       665.54 o                         
  -2  22   2       6809.73       6858.56       476.22 o                         
  -1  22   2       3146.22       3834.25       470.12 o                         
   0  22   2       7761.30       8017.61       614.04 o                         
   1  22   2         76.67        204.31       196.71 o                         
   2  22   2         85.64        522.25       321.08 o                         
   3  22   2      17448.31      16450.96       674.10 o                         
   4  22   2        361.96       1126.08       277.47 o                         
   5  22   2       7201.40       7018.18       772.68 o                         
   6  22   2       1795.17       2044.09       312.06 o                         
   7  22   2        135.49        493.42       392.12 o                         
   8  22   2       3901.16       5082.37       624.97 o                         
   9  22   2       3026.21       3199.90       559.42 o                         
  -8  23   2        619.23        757.62       333.62 o                         
  -7  23   2        762.49        855.53       263.87 o                         
  -6  23   2       6326.71       5921.45       449.53 o                         
  -5  23   2       8544.84       8240.17       453.32 o                         
  -4  23   2       1119.81       1693.42       475.91 o                         
  -3  23   2      16354.11      15370.89       624.58 o                         
  -2  23   2         18.20        338.01       226.22 o                         
  -1  23   2       2712.02       3370.69       365.95 o                         
   0  23   2       2010.99       2259.91       309.14 o                         
   1  23   2       2131.35       2421.67       320.14 o                         
   2  23   2       1497.93       2430.92       648.14 o                         
   3  23   2        440.18       1330.10       333.01 o                         
   4  23   2        328.86        365.55       203.37 o                         
   5  23   2      19852.77      19041.31       692.66 o                         
   6  23   2        182.56         40.96       259.98 o                         
   7  23   2       4850.96       4548.86      1224.82 o                         
   8  23   2        255.83        366.69       396.29 o                         
  -8  24   2       3496.41       2713.06       728.58 o                         
  -7  24   2         31.78          4.65       265.32 o                         
  -6  24   2      12408.26      11265.19       686.44 o                         
  -5  24   2         37.30        400.18       371.31 o                         
  -4  24   2      12346.70      12046.38       539.52 o                         
  -3  24   2       1407.55       1937.33       302.39 o                         
  -2  24   2       3379.63       4869.69       482.97 o                         
  -1  24   2       1080.85       1337.21       296.36 o                         
   0  24   2      43506.38      41677.21      1033.81 o                         
   1  24   2       2848.80       3724.26       394.62 o                         
   2  24   2      39772.75      36332.14      1024.95 o                         
   3  24   2       1256.38       1351.80       286.66 o                         
   4  24   2       2880.12       4692.90       397.86 o                         
   5  24   2        648.89        627.58       342.42 o                         
   6  24   2       1779.86       2606.23       468.82 o                         
   7  24   2        284.34       -106.34       529.86 o                         
   8  24   2      11286.89      10594.42       833.55 o                         
  -7  25   2        174.90        379.37       291.36 o                         
  -6  25   2       3416.14       3712.05       453.24 o                         
  -5  25   2       2352.17       2773.25       391.34 o                         
  -4  25   2      13107.13      11608.82       596.37 o                         
  -3  25   2        483.12        773.12       303.22 o                         
  -2  25   2        108.44        208.42       246.83 o                         
  -1  25   2        687.75       1063.53       271.90 o                         
   0  25   2        311.31        228.08       258.39 o                         
   1  25   2        508.17       1042.63       280.88 o                         
   2  25   2        772.31        869.50       248.63 o                         
   3  25   2       1930.29       1931.77       434.18 o                         
   4  25   2       2410.81       2756.46       472.66 o                         
   5  25   2       1798.84       1667.25       417.86 o                         
   6  25   2       1323.67       1396.09       547.31 o                         
   7  25   2        929.26       2023.73       481.12 o                         
  -6  26   2       2749.74       3333.71       470.66 o                         
  -5  26   2       2772.83       3278.72       440.10 o                         
  -4  26   2       1155.88       1633.19       473.36 o                         
  -3  26   2       8641.58       8667.67       683.61 o                         
  -2  26   2       7481.54       7762.33       730.12 o                         
  -1  26   2       1140.56       1902.54       363.52 o                         
   0  26   2        151.61        151.92       220.62 o                         
   1  26   2        165.37        612.95       269.51 o                         
   2  26   2       2592.50       2627.55       404.39 o                         
   3  26   2       9492.33       9892.32      1225.94 o                         
   4  26   2       3092.48       3220.14       494.27 o                         
   5  26   2      12179.01      11811.98      1435.21 o                         
   6  26   2        506.02       1224.41       510.04 o                         
  -5  27   2         40.61       -112.28       268.02 o                         
  -4  27   2       1085.29       1377.32       386.66 o                         
  -3  27   2        589.88        646.85       573.24 o                         
  -2  27   2       3645.68       4066.29       632.60 o                         
  -1  27   2       7090.76       7176.46       571.37 o                         
   0  27   2       1448.08       2204.22       389.52 o                         
   1  27   2        561.54       1109.73       373.13 o                         
   2  27   2        698.01        581.19       357.06 o                         
   3  27   2       4502.26       4448.91       683.22 o                         
   4  27   2        188.41        516.95       375.57 o                         
   5  27   2        807.45       1407.23       777.50 o                         
  -4  28   2        708.18       1688.46       835.74 o                         
  -3  28   2       3411.25       4636.85       602.46 o                         
  -2  28   2        524.29        835.25       420.70 o                         
  -1  28   2       1172.22       1404.91       536.97 o                         
   0  28   2       2886.66       5147.24      1747.63 o                         
   1  28   2        157.65        780.89       632.54 o                         
   2  28   2        108.60       -643.93      1109.97 o                         
   3  28   2       2015.62       2715.59       479.46 o                         
   4  28   2        133.72         81.58       392.42 o                         
  -2  29   2        132.99        199.65       450.16 o                         
  -1  29   2       3444.68       4176.54       816.69 o                         
   0  29   2       2019.14       1585.92       504.52 o                         
   1  29   2        847.61       1206.62       684.77 o                         
   2  29   2       4076.20       5435.80       778.88 o                         
 -13   0   3       7575.43       6378.99       539.90 o                         
 -11   0   3      19290.68      17824.83       703.48 o                         
  -9   0   3      20288.52      15132.45      1165.93 o                         
  -5   0   3     146133.86     133974.94      5834.18 o                         
  -3   0   3      24499.45      24019.50       999.82 o                         
  -1   0   3     143921.64     153147.92      2387.86 o                         
   3   0   3      19886.12      21002.22       583.51 o                         
   5   0   3       8404.77       9189.98       384.16 o                         
   7   0   3      44065.81      46243.60      1235.22 o                         
   9   0   3       9776.34      10847.10       552.33 o                         
  11   0   3       3060.92       4121.32       630.84 o                         
  13   0   3      11575.90      10687.02      1055.37 o                         
 -14   1   3        467.92        265.39       254.69 o                         
 -13   1   3        625.80       1231.41       245.04 o                         
 -12   1   3        898.31        439.68       313.91 o                         
 -11   1   3        183.62         73.39       170.20 o                         
 -10   1   3        916.67        846.45       183.94 o                         
  -9   1   3        506.16        242.73       202.55 o                         
  -8   1   3         42.89         19.80       157.46 o                         
  -7   1   3       4391.62        939.33       418.50 o                         
  -6   1   3       2861.08       2463.04       337.32 o                         
  -5   1   3      16792.26      14676.43       755.33 o                         
  -4   1   3      62882.68      60897.09      1465.06 o                         
  -3   1   3      14985.59      15484.12       440.05 o                         
  -2   1   3       8984.60       9095.06       311.92 o                         
  -1   1   3        498.76        669.21       112.05 o                         
   0   1   3      47345.80      49076.95       895.09 o                         
   1   1   3        609.64        870.21       109.84 o                         
   2   1   3      20053.79      21821.81       527.84 o                         
   3   1   3       4915.20       5000.16       206.40 o                         
   4   1   3      26368.68      27097.70       581.04 o                         
   5   1   3        629.18       1011.75       164.26 o                         
   6   1   3      40492.25      40309.54       861.99 o                         
   7   1   3       1408.16       2339.13       256.96 o                         
   8   1   3       2236.36       2384.34       338.89 o                         
   9   1   3       2389.70       2889.99       263.32 o                         
  10   1   3       4647.76       4686.86       332.52 o                         
  11   1   3       2814.38       2818.30       384.27 o                         
  12   1   3       5616.02       6429.88       428.84 o                         
  13   1   3        541.03        426.16       371.44 o                         
 -14   2   3        182.56        219.21       257.60 o                         
 -13   2   3       1057.40        798.61       230.15 o                         
 -12   2   3       2316.86       2796.93       383.82 o                         
 -11   2   3       1941.28       2140.17       254.73 o                         
 -10   2   3       7513.85       6519.56       376.55 o                         
  -9   2   3       1391.98       1586.95       226.81 o                         
  -8   2   3      44752.40      43134.35       969.12 o                         
  -7   2   3       1569.38       1764.42       271.28 o                         
  -6   2   3      14213.89      13755.56       644.28 o                         
  -5   2   3      13850.58      13664.70       702.24 o                         
  -4   2   3      23691.39      22638.17       741.99 o                         
  -3   2   3      33296.11      34878.35       787.77 o                         
  -2   2   3      65672.90      66912.63      1135.43 o                         
  -1   2   3      47735.07      50308.34       899.63 o                         
   0   2   3      19364.92      22499.97       920.84 o                         
   1   2   3       2651.58       3666.80       168.51 o                         
   2   2   3      11025.77      13023.69       485.80 o                         
   3   2   3      11927.97      14043.36       352.76 o                         
   4   2   3      90325.80      88313.23      1536.02 o                         
   5   2   3        645.61        984.01       178.20 o                         
   6   2   3      43526.69      41218.19       880.93 o                         
   7   2   3      31018.90      29785.05       936.88 o                         
   8   2   3       1499.23       1504.06       229.96 o                         
   9   2   3       3214.46       3641.57       298.75 o                         
  10   2   3       6857.87       6546.39       409.80 o                         
  11   2   3       4131.59       4071.45       411.12 o                         
  12   2   3        748.64        441.35       234.81 o                         
  13   2   3       1128.89       1022.31       562.35 o                         
 -14   3   3       7906.08       8210.07       700.47 o                         
 -13   3   3      16928.25      16410.74       661.82 o                         
 -12   3   3       6839.49       6531.04       389.89 o                         
 -11   3   3       9125.61       8995.63       457.59 o                         
 -10   3   3       3392.91       2617.41       447.42 o                         
  -9   3   3       7354.56       7442.17       469.32 o                         
  -8   3   3      18010.95      16299.88       626.04 o                         
  -7   3   3      23725.05      22456.08       710.66 o                         
  -6   3   3      34185.96      32476.79       859.74 o                         
  -5   3   3       4992.86       5181.71       294.24 o                         
  -4   3   3      10416.19      10733.78       327.45 o                         
  -3   3   3      31786.65      28420.94      1002.81 o                         
  -2   3   3      10175.53      10789.17       278.57 o                         
  -1   3   3       6068.33       5377.45       189.84 o                         
   0   3   3      45571.85      45827.98       751.61 o                         
   1   3   3       1521.24       1751.57       146.04 o                         
   2   3   3      59654.40      61967.61       924.05 o                         
   3   3   3      10502.97      10095.66       262.30 o                         
   4   3   3      27380.11      28509.50       634.62 o                         
   5   3   3        821.26        953.37       179.85 o                         
   6   3   3      16204.97      16204.77       486.07 o                         
   7   3   3       7888.54       7457.59       435.21 o                         
   8   3   3      11520.12      10940.77       451.58 o                         
   9   3   3      55412.17      52195.34      1189.53 o                         
  10   3   3      14151.09      13148.36       676.44 o                         
  11   3   3       9948.73       9995.64       480.93 o                         
  12   3   3       3005.15       2861.54       323.46 o                         
  13   3   3       1581.32       1475.93       521.87 o                         
 -14   4   3       1305.20       1252.61       639.51 o                         
 -13   4   3         95.74        708.21       257.71 o                         
 -12   4   3        438.32        358.47       229.70 o                         
 -11   4   3       2534.22       2543.48       410.08 o                         
 -10   4   3       3049.61       2999.20       366.83 o                         
  -9   4   3       1053.97        758.26       196.30 o                         
  -8   4   3      14718.27      14417.10       473.12 o                         
  -7   4   3        547.15        208.45       163.08 o                         
  -6   4   3      14206.69      13609.18       613.34 o                         
  -5   4   3      10730.91      10504.07       417.14 o                         
  -4   4   3       2781.51       2634.19       556.33 o                         
  -3   4   3        961.37       1478.33       200.87 o                         
  -2   4   3       6717.23       6542.79       326.08 o                         
  -1   4   3       3857.76       4006.04       203.67 o                         
   0   4   3      20716.68      21494.30       398.19 o                         
   1   4   3       9862.87       9375.79       242.73 o                         
   2   4   3       6811.30       7489.57       263.97 o                         
   3   4   3        222.79        176.77        96.14 o                         
   4   4   3       1419.29       2124.08       165.46 o                         
   5   4   3       2176.98       2667.21       238.41 o                         
   6   4   3       4457.00       4642.89       282.27 o                         
   7   4   3        923.56       1002.95       233.76 o                         
   8   4   3       5124.71       5463.58       408.34 o                         
   9   4   3         15.57        -58.23       185.20 o                         
  10   4   3       1547.19       1545.41       354.32 o                         
  11   4   3        240.51        511.16       245.60 o                         
  12   4   3       9097.34       8743.29       467.75 o                         
  13   4   3         89.20         15.76       863.92 o                         
 -13   5   3       1367.70       1023.16       329.41 o                         
 -12   5   3       3470.62       3881.30       386.46 o                         
 -11   5   3      27517.15      26636.13       996.50 o                         
 -10   5   3        627.50        -72.02       231.86 o                         
  -9   5   3      27248.84      26288.77       880.57 o                         
  -8   5   3       8181.95       8471.67       368.76 o                         
  -7   5   3       3967.98       4100.23       385.06 o                         
  -6   5   3      25319.17      25715.24       752.24 o                         
  -5   5   3        338.87        131.67       128.77 o                         
  -4   5   3      12255.26      12027.45       371.58 o                         
  -3   5   3       2167.79       1788.18       197.53 o                         
  -2   5   3      22168.80      21948.83       522.35 o                         
  -1   5   3      33036.34      30107.54       524.40 o                         
   0   5   3       7408.75       8650.74       242.12 o                         
   1   5   3       4810.56       5372.25       234.65 o                         
   2   5   3      13273.51      14422.90       329.91 o                         
   3   5   3      49228.11      46299.50       814.97 o                         
   4   5   3      37195.10      37881.98       674.10 o                         
   5   5   3       9525.14       8864.71       364.62 o                         
   6   5   3       1681.12       2578.50       258.25 o                         
   7   5   3      28643.27      26318.46       699.62 o                         
   8   5   3       5125.84       5888.46       363.04 o                         
   9   5   3       3801.53       4430.44       374.03 o                         
  10   5   3       2246.52       1874.03       351.39 o                         
  11   5   3      20455.96      19406.86       831.12 o                         
  12   5   3        204.64        564.19       277.57 o                         
  13   5   3      17038.00      15251.68      1105.84 o                         
 -13   6   3        449.37         42.31       274.37 o                         
 -12   6   3       5223.51       5147.16       573.46 o                         
 -11   6   3        422.27        601.77       249.31 o                         
 -10   6   3       4744.37       4559.37       459.10 o                         
  -9   6   3       2549.37       2518.33       275.06 o                         
  -8   6   3       2196.61       2426.02       240.62 o                         
  -7   6   3       5530.86       5328.19       374.94 o                         
  -6   6   3      58853.50      55513.57      1300.42 o                         
  -5   6   3      13568.26      12390.51       407.09 o                         
  -4   6   3      54621.41      53432.98      1137.03 o                         
  -3   6   3       8927.83       7434.93       255.99 o                         
  -2   6   3        956.04        778.47       104.43 o                         
  -1   6   3      24693.79      23045.47       462.67 o                         
   0   6   3      21363.66      20307.07       451.94 o                         
   1   6   3       1777.04       2263.48       216.61 o                         
   2   6   3      79167.24      77360.98      1390.18 o                         
   3   6   3         23.17        -14.66        95.64 o                         
   4   6   3      14831.31      17445.24       405.76 o                         
   5   6   3       1065.16       1547.01       171.73 o                         
   6   6   3      55542.35      55173.66      1168.78 o                         
   7   6   3      17683.62      16095.97       534.48 o                         
   8   6   3      47772.10      43282.80      1025.24 o                         
   9   6   3       3887.22       4760.97       408.90 o                         
  10   6   3        979.95        510.49       214.54 o                         
  11   6   3       9356.21       9393.06       609.22 o                         
  12   6   3        560.97        736.05       353.77 o                         
  13   6   3        595.58       -180.52       521.32 o                         
 -13   7   3       1370.74       1676.24       405.78 o                         
 -12   7   3       1218.83       1573.93       319.69 o                         
 -11   7   3       1116.55       1008.29       283.24 o                         
 -10   7   3       4142.31       3949.64       353.94 o                         
  -9   7   3        777.72        353.91       185.93 o                         
  -8   7   3       2113.37       2302.85       368.03 o                         
  -7   7   3       2230.45       1622.39       288.03 o                         
  -6   7   3       6840.42       5741.15       319.81 o                         
  -5   7   3       7928.48       7932.91       347.59 o                         
  -4   7   3       7412.10       6838.45       251.07 o                         
  -3   7   3      26270.70      25867.58       491.14 o                         
  -2   7   3        751.99        621.06       112.46 o                         
  -1   7   3       6669.43       7968.41       254.06 o                         
   0   7   3       3613.62       4196.60       330.71 o                         
   1   7   3         21.94         26.15       117.87 o                         
   2   7   3      50232.20      50311.88       846.83 o                         
   3   7   3        123.01        204.31       117.39 o                         
   4   7   3      87871.88      85593.91      1338.75 o                         
   5   7   3       1522.60       2433.89       208.86 o                         
   6   7   3       8444.25       8843.07       352.03 o                         
   7   7   3       1108.89       1532.53       240.07 o                         
   8   7   3       1353.76       1655.07       266.18 o                         
   9   7   3        216.06        668.05       286.17 o                         
  10   7   3       4874.72       4606.90       517.58 o                         
  11   7   3        250.48        448.34       243.51 o                         
  12   7   3        557.83        830.36       354.52 o                         
  13   7   3        268.53        292.19       458.23 o                         
 -13   8   3       1882.43       2144.68       975.39 o                         
 -12   8   3       8120.64       8587.36       567.47 o                         
 -11   8   3       1716.19       1105.07       254.72 o                         
 -10   8   3         93.67         21.81       199.55 o                         
  -9   8   3       3395.40       2959.15       451.42 o                         
  -8   8   3       9952.67       9799.30       528.14 o                         
  -7   8   3       5325.33       3918.95       528.02 o                         
  -6   8   3      22443.08      21368.04       523.72 o                         
  -5   8   3      20303.55      19241.55       584.81 o                         
  -4   8   3       9136.45       8882.03       280.91 o                         
  -3   8   3      90558.15      87322.12      1346.55 o                         
  -2   8   3      62289.71      58203.98       957.28 o                         
  -1   8   3     169825.94     167342.59      2605.21 o                         
   0   8   3       8189.71       9235.62       617.71 o                         
   1   8   3     130249.34     125851.87      1876.72 o                         
   2   8   3      11813.03      10622.98       311.59 o                         
   3   8   3      26071.44      24889.95       525.25 o                         
   4   8   3      44295.52      41859.31       785.88 o                         
   5   8   3      15575.30      14677.44       399.24 o                         
   6   8   3       3154.97       3624.27       263.16 o                         
   7   8   3       2232.65       2420.70       299.72 o                         
   8   8   3      29771.49      26986.69       772.84 o                         
   9   8   3        539.44        373.90       225.73 o                         
  10   8   3       4400.21       4150.52       750.87 o                         
  11   8   3       4393.62       5755.54       529.75 o                         
  12   8   3       1103.73       2029.36       429.28 o                         
  13   8   3       2338.86       3419.40       637.75 o                         
 -13   9   3       2820.04       1864.54       442.64 o                         
 -12   9   3        766.49        602.16       366.34 o                         
 -11   9   3       5741.93       5299.69       439.76 o                         
 -10   9   3        270.94       -118.67       210.39 o                         
  -9   9   3       3367.50       3743.38       448.58 o                         
  -8   9   3        421.33        493.14       224.78 o                         
  -7   9   3      31803.66      30794.81       825.26 o                         
  -6   9   3       3985.91       4192.78       336.75 o                         
  -5   9   3       1176.10        923.21       129.61 o                         
  -4   9   3      10404.52       9159.51       350.02 o                         
  -3   9   3        146.69        441.81       132.01 o                         
  -2   9   3       5348.75       4578.50       314.84 o                         
  -1   9   3      60667.10      59945.61      1009.19 o                         
   0   9   3       7651.66       6949.74       290.19 o                         
   1   9   3       3837.53       4605.41       286.85 o                         
   2   9   3      25338.90      23306.85       524.81 o                         
   3   9   3      21264.86      21306.57       487.44 o                         
   4   9   3      19675.74      18655.98       456.28 o                         
   5   9   3      11956.60      11823.08       366.18 o                         
   6   9   3       5640.39       5905.37       282.45 o                         
   7   9   3      14140.54      14060.34       470.70 o                         
   8   9   3       3241.21       4856.52       622.17 o                         
   9   9   3       1359.80       1210.85       304.80 o                         
  10   9   3       1918.61       1263.50       349.68 o                         
  11   9   3       5345.94       6010.22       590.24 o                         
  12   9   3       1314.76       1225.95       388.63 o                         
  13   9   3       5024.04       4988.81       768.93 o                         
 -13  10   3       1042.49        974.82       474.97 o                         
 -12  10   3        589.04        654.84       567.44 o                         
 -11  10   3       1639.03       1797.14       557.04 o                         
 -10  10   3       3428.71       3250.23       445.36 o                         
  -9  10   3       8528.72       7527.13       465.21 o                         
  -8  10   3      31143.92      29214.98       831.77 o                         
  -7  10   3       4109.76       3970.46       411.70 o                         
  -6  10   3      25030.80      24185.91       620.12 o                         
  -5  10   3       6753.53       7139.30       263.84 o                         
  -4  10   3      17583.77      16801.71       406.40 o                         
  -3  10   3        167.69        330.94       117.12 o                         
  -2  10   3      15702.41      14881.39       388.02 o                         
  -1  10   3       7413.86       8573.81       394.42 o                         
   0  10   3       7123.58       8146.61       518.00 o                         
   1  10   3      15948.75      16164.26       416.40 o                         
   2  10   3      16828.38      18039.94       524.68 o                         
   3  10   3        441.61        261.05       131.70 o                         
   4  10   3      59085.19      56941.62      1006.82 o                         
   5  10   3      12271.92      11294.79       400.12 o                         
   6  10   3      34357.20      32969.68       704.23 o                         
   7  10   3       1072.67       1427.58       324.87 o                         
   8  10   3      15152.06      14847.64       581.32 o                         
   9  10   3       1169.73       1099.88       308.92 o                         
  10  10   3       9111.43       8334.99       678.33 o                         
  11  10   3       3233.79       3080.86       456.07 o                         
  12  10   3        569.95        684.75       340.09 o                         
 -13  11   3      19602.14      19961.16      1138.44 o                         
 -12  11   3        831.89       2333.58       488.93 o                         
 -11  11   3       3777.95       4383.50       470.77 o                         
 -10  11   3      15263.17      13511.51       823.96 o                         
  -9  11   3       3921.37       3675.79       382.04 o                         
  -8  11   3       5554.79       5905.70       471.78 o                         
  -7  11   3      32526.64      30516.67       725.84 o                         
  -6  11   3       5364.63       4821.83       252.26 o                         
  -5  11   3      10678.21      11066.39       343.34 o                         
  -4  11   3      36583.89      35898.30       702.10 o                         
  -3  11   3      41878.43      41008.25       777.23 o                         
  -2  11   3       6012.01       6369.33       263.61 o                         
  -1  11   3      24612.21      24033.50       731.16 o                         
   0  11   3       7326.00       6712.15       281.92 o                         
   1  11   3       7302.04       6838.96       282.30 o                         
   2  11   3       5424.35       4879.75       303.24 o                         
   3  11   3      11066.73      10641.21       353.01 o                         
   4  11   3         93.76        283.22       135.32 o                         
   5  11   3       6927.84       7344.95       388.28 o                         
   6  11   3      19656.80      18837.47       512.60 o                         
   7  11   3       1950.13       2189.20       240.02 o                         
   8  11   3          9.84        254.24       227.88 o                         
   9  11   3      59638.88      58193.52      1933.78 o                         
  10  11   3        104.60        538.32       294.44 o                         
  11  11   3       4385.94       5484.82       712.53 o                         
  12  11   3       8345.12       8217.99       925.36 o                         
 -12  12   3       4478.06       3683.41       656.29 o                         
 -11  12   3        270.55         78.02       265.97 o                         
 -10  12   3       4429.38       4471.31       487.32 o                         
  -9  12   3          8.05        210.68       227.83 o                         
  -8  12   3      24686.07      23608.50       761.35 o                         
  -7  12   3        432.56        268.79       173.35 o                         
  -6  12   3       2731.43       3101.15       230.65 o                         
  -5  12   3       1305.62        649.03       238.08 o                         
  -4  12   3         48.54        115.20       123.76 o                         
  -3  12   3       1890.85       2240.15       228.39 o                         
  -2  12   3       1543.33       1451.10       177.42 o                         
  -1  12   3       2499.28       2528.73       240.22 o                         
   0  12   3      22180.57      21535.28       525.24 o                         
   1  12   3        486.83        716.24       149.07 o                         
   2  12   3      16795.20      16083.19       466.34 o                         
   3  12   3       1776.88       2003.92       181.50 o                         
   4  12   3      14082.91      13910.82       463.09 o                         
   5  12   3       1117.52       1660.69       212.68 o                         
   6  12   3       3993.97       4101.00       288.29 o                         
   7  12   3       1694.67       1439.84       223.64 o                         
   8  12   3       4864.89       4923.10       379.57 o                         
   9  12   3        185.90        346.98       259.98 o                         
  10  12   3        188.12         35.72       224.87 o                         
  11  12   3        720.89       1127.89       386.37 o                         
  12  12   3       1057.49       1294.68       528.84 o                         
 -12  13   3        137.07        430.70       431.42 o                         
 -11  13   3      12619.18      11825.42       682.15 o                         
 -10  13   3       6263.49       7374.10       747.94 o                         
  -9  13   3      16998.36      16355.46       773.65 o                         
  -8  13   3       2072.67       1456.15       242.48 o                         
  -7  13   3       3068.96       3326.27       263.82 o                         
  -6  13   3       4293.71       3447.60       579.42 o                         
  -5  13   3        952.53        131.63       128.94 o                         
  -4  13   3      46747.28      45125.07       872.23 o                         
  -3  13   3          9.44        348.21       144.47 o                         
  -2  13   3      11950.08      11958.67       462.04 o                         
  -1  13   3        321.72        560.48       165.24 o                         
   0  13   3      14489.30      13435.89       491.15 o                         
   1  13   3       1427.90       1768.40       210.07 o                         
   2  13   3        593.54        642.19       161.31 o                         
   3  13   3       3504.86       4030.78       329.16 o                         
   4  13   3       2629.80       2881.23       250.88 o                         
   5  13   3       4136.90       4168.61       346.00 o                         
   6  13   3      20121.64      19163.61       543.62 o                         
   7  13   3      11031.54      10002.88       441.41 o                         
   8  13   3         51.46        450.91       223.38 o                         
   9  13   3      12746.55      10976.36       800.94 o                         
  10  13   3       1163.71       1474.14       377.89 o                         
  11  13   3      17579.05      15059.33       803.75 o                         
  12  13   3       5905.58       5364.04       840.73 o                         
 -12  14   3       3110.99       3832.25       688.55 o                         
 -11  14   3       6731.55       6827.31       671.38 o                         
 -10  14   3       2091.81       2431.56       375.69 o                         
  -9  14   3      11414.00      10937.14      1161.16 o                         
  -8  14   3       3756.44       4347.12       362.75 o                         
  -7  14   3       5157.80       5410.69       323.39 o                         
  -6  14   3      28653.62      26695.39       633.71 o                         
  -5  14   3      16245.70      15142.70       468.81 o                         
  -4  14   3      17836.51      17329.75       483.81 o                         
  -3  14   3       1962.91       1953.54       215.78 o                         
  -2  14   3        113.81        137.80       145.14 o                         
  -1  14   3        640.74        955.70       197.62 o                         
   0  14   3      14031.68      13425.08       428.48 o                         
   1  14   3      55313.27      49218.39       960.15 o                         
   2  14   3      24096.25      22571.45       571.88 o                         
   3  14   3       3576.40       3589.75       283.19 o                         
   4  14   3       4943.28       5756.60       307.68 o                         
   5  14   3      32370.33      29271.93       699.76 o                         
   6  14   3      15755.29      15735.25       505.30 o                         
   7  14   3        549.54        504.87       242.96 o                         
   8  14   3      15665.44      15860.86       641.41 o                         
   9  14   3       1348.01       1635.63       371.46 o                         
  10  14   3        652.20        274.05       289.74 o                         
  11  14   3       5206.41       5462.35       636.98 o                         
  12  14   3        473.49        103.11       441.33 o                         
 -12  15   3         88.53        327.77       365.97 o                         
 -11  15   3       1251.24        590.10       423.19 o                         
 -10  15   3        297.90        653.31       261.28 o                         
  -9  15   3        821.36        951.68       456.94 o                         
  -8  15   3        229.61        387.45       236.41 o                         
  -7  15   3      10602.54       8934.21       374.55 o                         
  -6  15   3       5325.63       5605.81       308.17 o                         
  -5  15   3       1792.42       1760.03       215.45 o                         
  -4  15   3      22360.75      20736.33       539.37 o                         
  -3  15   3        588.71       1169.10       194.95 o                         
  -2  15   3       1719.10       1992.30       220.92 o                         
  -1  15   3       7884.05       6898.91       341.17 o                         
   0  15   3       8632.22       8596.18       359.89 o                         
   1  15   3       1283.36       1327.81       217.17 o                         
   2  15   3      13357.94      13718.08       448.23 o                         
   3  15   3       1570.05       1948.20       239.83 o                         
   4  15   3      18393.82      18029.21       605.48 o                         
   5  15   3        571.24        739.41       197.63 o                         
   6  15   3      17970.12      15614.13       550.25 o                         
   7  15   3       1018.28       1303.51       299.79 o                         
   8  15   3       1413.81       1050.09       405.99 o                         
   9  15   3       1547.74       1396.76       463.15 o                         
  10  15   3       1474.97        751.52       533.15 o                         
  11  15   3       2002.06       1859.15       520.23 o                         
 -11  16   3       1068.52        614.70       436.04 o                         
 -10  16   3        784.26        914.45       511.31 o                         
  -9  16   3       4705.11       5339.63       384.79 o                         
  -8  16   3       3310.56       3149.04       516.08 o                         
  -7  16   3       2312.89       2303.45       277.48 o                         
  -6  16   3        632.76        273.19       166.43 o                         
  -5  16   3       3983.79       1393.41       349.59 o                         
  -4  16   3       1041.11        716.24       180.95 o                         
  -3  16   3      81489.31      76747.68      1483.55 o                         
  -2  16   3       1392.70       1417.70       222.51 o                         
  -1  16   3     114607.85     111905.65      1780.28 o                         
   0  16   3        976.20       1329.68       200.83 o                         
   1  16   3      19535.78      21033.62       577.77 o                         
   2  16   3       2897.34       3409.81       282.96 o                         
   3  16   3      40063.52      37705.39       878.66 o                         
   4  16   3       2723.60       2940.62       297.11 o                         
   5  16   3      29574.71      27318.18       730.30 o                         
   6  16   3       2363.93       3105.60       308.77 o                         
   7  16   3       2280.86       2004.38       328.86 o                         
   8  16   3       1095.65       1524.34       325.72 o                         
   9  16   3        882.05       1581.60       317.02 o                         
  10  16   3        121.87        326.08       349.02 o                         
  11  16   3      12924.15      12887.91      1605.19 o                         
 -11  17   3       1126.53       1196.66       487.23 o                         
 -10  17   3      10787.25      10428.58      1147.33 o                         
  -9  17   3        259.48        343.18       226.36 o                         
  -8  17   3       2153.77       2300.12       416.52 o                         
  -7  17   3        236.68        209.29       182.06 o                         
  -6  17   3      14955.99      13702.05       695.36 o                         
  -5  17   3       4950.63       5509.59       337.08 o                         
  -4  17   3       6545.27       5695.11       358.26 o                         
  -3  17   3      16467.75      15369.97       488.11 o                         
  -2  17   3        655.61        568.04       195.37 o                         
  -1  17   3       3172.19       3549.05       306.26 o                         
   0  17   3       8339.10       8019.07       384.90 o                         
   1  17   3        349.30        615.44       191.83 o                         
   2  17   3      43908.87      39816.38       876.90 o                         
   3  17   3        654.45        706.86       195.11 o                         
   4  17   3      18605.71      18702.71       608.71 o                         
   5  17   3        660.33       1187.02       242.54 o                         
   6  17   3      12014.87      11472.70       495.30 o                         
   7  17   3       1242.23       1567.91       265.75 o                         
   8  17   3       3948.69       4395.98       346.92 o                         
   9  17   3       2973.48       3883.89       398.60 o                         
  10  17   3       4187.62       4115.40       790.01 o                         
  11  17   3       1349.34       2823.29       586.67 o                         
 -11  18   3         59.39        185.77       488.62 o                         
 -10  18   3       1366.52       1049.38       413.06 o                         
  -9  18   3        288.72        331.19       237.80 o                         
  -8  18   3       7252.88       8104.22       415.41 o                         
  -7  18   3       1575.42       1864.83       260.76 o                         
  -6  18   3      14504.03      13678.81       527.78 o                         
  -5  18   3        684.68        888.61       257.09 o                         
  -4  18   3       7441.74       6851.37       443.10 o                         
  -3  18   3      11251.13      10831.10       444.02 o                         
  -2  18   3        602.98        880.76       213.27 o                         
  -1  18   3       6920.81       7242.60       429.53 o                         
   0  18   3       3281.58       3716.59       312.55 o                         
   1  18   3        825.90        977.29       229.64 o                         
   2  18   3      17846.65      16244.80       531.81 o                         
   3  18   3        735.14       1044.47       213.76 o                         
   4  18   3      16102.85      15363.06       572.15 o                         
   5  18   3        126.83        305.98       184.89 o                         
   6  18   3      18449.75      17992.72       633.87 o                         
   7  18   3       2733.56       3267.77       346.87 o                         
   8  18   3      17902.80      17698.41       606.75 o                         
   9  18   3       1987.33       1760.31       456.92 o                         
  10  18   3       1526.10        897.03       417.09 o                         
 -10  19   3       7847.16       7963.01       818.15 o                         
  -9  19   3      10760.20      11064.60      1068.65 o                         
  -8  19   3       1182.72        953.37       226.43 o                         
  -7  19   3       2344.34       3459.02       488.79 o                         
  -6  19   3       3005.40       3132.84       327.25 o                         
  -5  19   3       4729.05       4781.35       364.78 o                         
  -4  19   3      21379.33      19200.41       576.52 o                         
  -3  19   3        699.20       1009.10       222.89 o                         
  -2  19   3        617.06       1028.64       242.31 o                         
  -1  19   3      10264.24       9833.67       482.97 o                         
   0  19   3       4983.22       4409.43       470.47 o                         
   1  19   3        907.23       1434.60       269.72 o                         
   2  19   3       5652.20       5532.08       356.13 o                         
   3  19   3       9535.21      10248.00       598.01 o                         
   4  19   3        111.90        391.13       215.73 o                         
   5  19   3       2921.38       3772.38       381.77 o                         
   6  19   3      16743.61      15122.90       595.24 o                         
   7  19   3       8722.86       8542.43       463.55 o                         
   8  19   3        121.61        522.17       280.80 o                         
   9  19   3       1468.53       1197.24       376.11 o                         
  10  19   3        186.29        448.31       541.93 o                         
 -10  20   3        664.05        673.24       431.46 o                         
  -9  20   3       2602.56       2545.50       463.60 o                         
  -8  20   3       1557.86       2108.08       323.57 o                         
  -7  20   3        919.41        981.75       235.42 o                         
  -6  20   3       7952.70       7680.20       456.25 o                         
  -5  20   3       4154.81       4605.36       415.45 o                         
  -4  20   3        126.80        280.70       259.30 o                         
  -3  20   3      11515.30      11010.77       510.58 o                         
  -2  20   3       9704.75       9338.12       469.11 o                         
  -1  20   3      13264.75      13574.18       607.15 o                         
   0  20   3       1597.17       1380.46       356.49 o                         
   1  20   3       1726.48       2649.53       327.13 o                         
   2  20   3        386.49        656.74       228.81 o                         
   3  20   3       3979.25       4177.80       363.17 o                         
   4  20   3       1146.07       1459.28       267.40 o                         
   5  20   3       7024.90       6381.24       425.92 o                         
   6  20   3       1596.76       1969.97       332.33 o                         
   7  20   3       3243.00       4148.54       386.63 o                         
   8  20   3       2226.79       1858.84       428.13 o                         
   9  20   3        629.86        576.74       357.33 o                         
  10  20   3       4710.17       4889.71       589.86 o                         
  -9  21   3       3495.54       3674.67       521.80 o                         
  -8  21   3       2013.78       2195.49       470.63 o                         
  -7  21   3       7949.88       8311.00       466.20 o                         
  -6  21   3       4312.03       4203.73       338.38 o                         
  -5  21   3        506.75        267.44       186.21 o                         
  -4  21   3       5296.70       5134.25       410.45 o                         
  -3  21   3       2604.07       2893.89       348.47 o                         
  -2  21   3        742.37        755.92       258.19 o                         
  -1  21   3       7599.21       7984.31       473.08 o                         
   0  21   3       1130.00       1621.97       370.18 o                         
   1  21   3       1770.81       2089.05       342.86 o                         
   2  21   3       4141.58       4889.97       485.47 o                         
   3  21   3       1739.10       2457.11       330.54 o                         
   4  21   3       8432.61       8792.43       455.26 o                         
   5  21   3        287.45        548.77       240.73 o                         
   6  21   3        252.84       1048.87       242.85 o                         
   7  21   3        641.69       1135.01       302.22 o                         
   8  21   3          2.74         71.87       431.84 o                         
   9  21   3      11032.65      11171.77       851.69 o                         
  -9  22   3       4171.07       3886.27       453.62 o                         
  -8  22   3      21231.45      20996.27      1202.47 o                         
  -7  22   3       3839.76       4078.83       400.02 o                         
  -6  22   3          4.48        290.72       211.74 o                         
  -5  22   3        409.02        665.48       226.01 o                         
  -4  22   3        890.68        968.04       275.22 o                         
  -3  22   3          3.48        -12.37       241.25 o                         
  -2  22   3      36525.49      34339.25       867.98 o                         
  -1  22   3       2442.77       2559.28       376.46 o                         
   0  22   3       3521.44       5478.36       492.01 o                         
   1  22   3      10276.57       9462.88       511.14 o                         
   2  22   3       2080.34       3271.99       439.45 o                         
   3  22   3       1553.06       2322.41       582.88 o                         
   4  22   3      28029.21      24732.34       800.02 o                         
   5  22   3       6558.31       6750.67       434.73 o                         
   6  22   3       3528.08       3412.61       395.17 o                         
   7  22   3         88.28        552.89       318.55 o                         
   8  22   3       1054.78       1612.40       429.22 o                         
   9  22   3        287.04        761.38       545.12 o                         
  -8  23   3         52.47        200.15       263.99 o                         
  -7  23   3       2408.16       2329.33       348.81 o                         
  -6  23   3       2027.55       1297.78       332.81 o                         
  -5  23   3       1079.00       1417.68       272.87 o                         
  -4  23   3      15909.94      14245.66       743.36 o                         
  -3  23   3       5669.93       5642.89       453.81 o                         
  -2  23   3       2199.51       2715.84       438.31 o                         
  -1  23   3       2251.26       2422.40       357.06 o                         
   0  23   3       6045.61       6252.95       457.49 o                         
   1  23   3        394.95        762.58       424.14 o                         
   2  23   3       4182.76       5199.44       434.89 o                         
   3  23   3       6303.42       6294.70       445.15 o                         
   4  23   3       3676.30       4731.38       389.84 o                         
   5  23   3       1425.14       1665.33       303.98 o                         
   6  23   3       8948.78       7518.85       877.19 o                         
   7  23   3       1056.29       1232.69       440.14 o                         
   8  23   3       1116.79       1649.27       499.34 o                         
  -8  24   3       4859.84       5631.49       513.89 o                         
  -7  24   3       1624.70        647.94       265.76 o                         
  -6  24   3        119.75        107.88       232.39 o                         
  -5  24   3       9721.31       8986.88      1013.17 o                         
  -4  24   3         89.06        700.11       348.58 o                         
  -3  24   3      13779.44      12621.14       524.17 o                         
  -2  24   3        455.31        795.33       257.43 o                         
  -1  24   3      23165.14      21898.99       716.11 o                         
   0  24   3       1589.08       2642.03       331.75 o                         
   1  24   3      30738.62      28205.63       809.68 o                         
   2  24   3       1348.93       1577.70       316.84 o                         
   3  24   3       9421.60       8577.14       482.03 o                         
   4  24   3       3217.87       3619.95       427.63 o                         
   5  24   3       2003.53       3746.17       698.05 o                         
   6  24   3        310.55        253.60      1105.10 o                         
   7  24   3       1275.63       2150.00       658.36 o                         
  -7  25   3       4161.30       4145.01       512.48 o                         
  -6  25   3        120.34        352.55       258.18 o                         
  -5  25   3       4642.23       5278.70       469.91 o                         
  -4  25   3        937.81       1858.76       346.02 o                         
  -3  25   3      18439.48      17079.29       676.37 o                         
  -2  25   3        373.36        370.74       300.53 o                         
  -1  25   3       3425.70       4381.87       401.94 o                         
   0  25   3       2231.65       2648.56       327.90 o                         
   1  25   3        428.06        725.23       244.71 o                         
   2  25   3       2136.06       2689.39       383.61 o                         
   3  25   3       4406.07       5419.10       501.45 o                         
   4  25   3       2178.25       2245.28       468.16 o                         
   5  25   3       3098.98       3049.30       508.34 o                         
   6  25   3       1730.55       3188.92      1041.94 o                         
   7  25   3         32.78        -31.52       352.19 o                         
  -6  26   3       2040.13       3188.71       567.34 o                         
  -5  26   3        278.69        163.12       329.22 o                         
  -4  26   3       3145.23       3906.69       436.30 o                         
  -3  26   3        266.22        525.50       351.67 o                         
  -2  26   3       9024.65       9694.80       619.03 o                         
  -1  26   3       1517.81       1357.62       343.12 o                         
   0  26   3       1635.62       2844.42       481.33 o                         
   1  26   3        494.77       1195.19       335.97 o                         
   2  26   3       1641.49       2678.10       416.36 o                         
   3  26   3         28.96         90.55       585.17 o                         
   4  26   3      17793.64      15566.27       884.47 o                         
   5  26   3        482.74       1815.68       597.64 o                         
   6  26   3       7939.39       7783.43       700.92 o                         
  -5  27   3        943.43        983.57       342.37 o                         
  -4  27   3        436.54        809.34       458.25 o                         
  -3  27   3          2.42        254.28       523.77 o                         
  -2  27   3         97.16        415.22       318.86 o                         
  -1  27   3       1754.81       2452.16       401.87 o                         
   0  27   3       5019.93       4613.13       512.04 o                         
   1  27   3        615.31        856.83       318.86 o                         
   2  27   3        876.99       2004.06       429.52 o                         
   3  27   3       3818.10       3442.64      1614.61 o                         
   4  27   3        758.86       1206.31       455.90 o                         
   5  27   3        509.21        759.36       400.31 o                         
  -4  28   3        267.46        217.38       517.12 o                         
  -3  28   3        126.56        -25.57       307.22 o                         
  -2  28   3       9354.45       9707.53       643.23 o                         
  -1  28   3        618.68        973.97       486.58 o                         
   0  28   3        591.04       1541.03       487.88 o                         
   1  28   3       9051.73       8044.36       896.69 o                         
   2  28   3        992.45       1150.83       404.72 o                         
   3  28   3          3.86        108.05       367.58 o                         
  -1  29   3       1151.40       2184.05       556.07 o                         
   0  29   3        257.46        723.05       557.76 o                         
   1  29   3         87.38         -0.63       412.32 o                         
 -12   0   4       3391.58       3721.17       546.99 o                         
 -10   0   4       5461.30       6173.33       997.46 o                         
  -8   0   4      14047.70       9158.06       887.74 o                         
  -4   0   4     143330.89     139509.98      3293.67 o                         
  -2   0   4     119293.42     120658.76      3499.74 o                         
   0   0   4      83296.09      86043.76      2280.67 o                         
   2   0   4     241223.16     257743.27      6992.90 o                         
   4   0   4      29240.47      32708.65       933.23 o                         
   6   0   4       1563.85       1525.97       243.40 o                         
   8   0   4      21858.58      21991.00       766.12 o                         
  10   0   4       8451.69       8548.12       869.79 o                         
  12   0   4       1664.46       1059.08       399.41 o                         
 -13   1   4        958.35       1330.06       408.94 o                         
 -12   1   4       1998.48       1891.04       265.17 o                         
 -11   1   4        252.66       -184.08       184.08 o                         
 -10   1   4       9575.94       9725.35       623.74 o                         
  -9   1   4       3388.62       3906.49       573.91 o                         
  -8   1   4        181.05       -226.07       241.05 o                         
  -7   1   4        834.81        892.71       326.67 o                         
  -6   1   4       1589.77        371.55       261.24 o                         
  -5   1   4      11094.54      10817.48       633.57 o                         
  -4   1   4      86261.04      81408.54      1620.78 o                         
  -3   1   4      30424.16      29056.25      1488.85 o                         
  -2   1   4      33910.23      34511.69       921.73 o                         
  -1   1   4      13165.49      13922.44       590.60 o                         
   0   1   4       6112.95       6609.25       175.54 o                         
   1   1   4      55677.57      54629.17      1016.55 o                         
   2   1   4      23265.31      22744.17       658.51 o                         
   3   1   4      20981.03      22119.01       472.06 o                         
   4   1   4       2006.74       2159.97       173.80 o                         
   5   1   4      15257.63      15600.12       398.13 o                         
   6   1   4      15952.37      15717.53       395.92 o                         
   7   1   4      14533.27      13329.86       418.85 o                         
   8   1   4      12702.30      13398.07       412.15 o                         
   9   1   4       1269.00       1542.50       258.56 o                         
  10   1   4       6888.09       7107.91       514.04 o                         
  11   1   4       1024.33        839.38       230.78 o                         
  12   1   4       2592.74       2829.07       359.22 o                         
  13   1   4       7447.00       6024.68       672.42 o                         
 -13   2   4       1486.66       1574.49       330.89 o                         
 -12   2   4       3494.55       4107.60       390.09 o                         
 -11   2   4        831.22       1346.55       269.75 o                         
 -10   2   4       2129.44       1615.39       339.56 o                         
  -9   2   4      25869.16      25607.14       864.25 o                         
  -8   2   4       2188.19       2555.56       318.72 o                         
  -7   2   4      29670.28      30124.19       855.76 o                         
  -6   2   4        441.11        410.53       284.24 o                         
  -5   2   4       1847.03       2455.71       329.66 o                         
  -4   2   4         11.25        192.65       141.40 o                         
  -3   2   4      37825.41      36170.04       937.50 o                         
  -2   2   4        981.23       1416.49       126.17 o                         
  -1   2   4      54107.30      51827.90       737.06 o                         
   0   2   4      23993.72      23249.40       451.11 o                         
   1   2   4      10034.83      11651.65      1736.35 o                         
   2   2   4       4552.81       5415.21       460.68 o                         
   3   2   4      60965.04      62630.71      1194.90 o                         
   4   2   4      16751.25      16561.37       426.82 o                         
   5   2   4     115473.50     109532.60      1888.01 o                         
   6   2   4        963.29       1258.75       195.62 o                         
   7   2   4       8657.35       8763.84       410.24 o                         
   8   2   4       6255.09       6352.54       325.85 o                         
   9   2   4       1365.32       2016.16       253.45 o                         
  10   2   4       3739.05       4301.98       460.25 o                         
  11   2   4       5211.08       5290.55       361.54 o                         
  12   2   4       1982.99       2185.98       310.77 o                         
  13   2   4       3547.53       3869.35       554.72 o                         
 -13   3   4       6140.26       6667.22       528.23 o                         
 -12   3   4      16700.87      16196.78       766.50 o                         
 -11   3   4       1616.02       1258.36       330.92 o                         
 -10   3   4      29632.03      29484.07       994.96 o                         
  -9   3   4       2688.73        253.35       193.55 o                         
  -8   3   4       5205.71       5183.29       432.70 o                         
  -7   3   4      30655.43      29197.17       842.93 o                         
  -6   3   4       1052.77        670.21       176.63 o                         
  -5   3   4      43896.43      44096.52       979.19 o                         
  -4   3   4        118.02         41.37       131.39 o                         
  -3   3   4       1951.75       1891.54       175.94 o                         
  -2   3   4      12876.96      12405.23       324.08 o                         
  -1   3   4       8303.56       7761.91       207.29 o                         
   0   3   4       8757.94       8684.04       271.60 o                         
   1   3   4      13280.59      14118.72       366.55 o                         
   2   3   4      15495.53      15993.22       428.57 o                         
   3   3   4      22667.72      22615.90       492.03 o                         
   4   3   4       1352.12       1857.20       209.26 o                         
   5   3   4      11560.54      12034.96       388.42 o                         
   6   3   4       7843.83       8372.10       354.84 o                         
   7   3   4       6851.55       6804.59       374.01 o                         
   8   3   4      12787.05      13102.23       498.14 o                         
   9   3   4       4477.74       4784.98       370.26 o                         
  10   3   4      30676.21      28360.18       988.43 o                         
  11   3   4       7769.73       8126.19       404.16 o                         
  12   3   4       9722.44       9630.03       829.23 o                         
  13   3   4       1440.47       1835.22       480.36 o                         
 -13   4   4         42.39        391.73       297.29 o                         
 -12   4   4       1694.52       2229.68       391.61 o                         
 -11   4   4       9046.83       9026.62       627.41 o                         
 -10   4   4       1845.06       2543.22       762.07 o                         
  -9   4   4       2291.03       2654.90       363.47 o                         
  -8   4   4      13040.78      12225.14       542.49 o                         
  -7   4   4      24380.40      24141.65       749.82 o                         
  -6   4   4       4324.74       4293.80       260.56 o                         
  -5   4   4      37280.68      35988.83       845.45 o                         
  -4   4   4        298.62        212.16       179.63 o                         
  -3   4   4      25257.12      26015.87       604.53 o                         
  -2   4   4      36905.75      35067.72       650.48 o                         
  -1   4   4      25560.11      24538.78       448.34 o                         
   0   4   4       6524.37       5832.29       202.31 o                         
   1   4   4        116.70        136.22       102.15 o                         
   2   4   4      18126.57      17650.11       404.21 o                         
   3   4   4       5273.10       5803.55       222.56 o                         
   4   4   4      19468.18      18079.07       467.40 o                         
   5   4   4         66.35        134.87       132.54 o                         
   6   4   4        108.30        112.61       181.00 o                         
   7   4   4      11613.07      10959.91       432.49 o                         
   8   4   4      13127.37      12722.49       496.57 o                         
   9   4   4        584.00        824.26       250.96 o                         
  10   4   4       3273.94       3631.39       653.34 o                         
  11   4   4      15207.79      15005.69       531.23 o                         
  12   4   4       1203.04       1728.39       394.58 o                         
  13   4   4       1177.91       1170.42       607.53 o                         
 -13   5   4        159.70        269.98       516.53 o                         
 -12   5   4       9053.85       8901.32       668.16 o                         
 -11   5   4       3643.58       3660.51       429.42 o                         
 -10   5   4      52434.17      52051.73      1556.20 o                         
  -9   5   4       4676.27       2639.57       375.78 o                         
  -8   5   4      12453.86      11434.80       535.86 o                         
  -7   5   4       6448.67       5489.71       470.57 o                         
  -6   5   4       7600.31       6701.76       403.39 o                         
  -5   5   4      50161.85      49635.04      1016.71 o                         
  -4   5   4       4225.95       4122.13       296.58 o                         
  -3   5   4      16651.89      14976.25       497.91 o                         
  -2   5   4       2642.23       2794.48       290.81 o                         
  -1   5   4       2465.00       1634.94       551.63 o                         
   0   5   4      15348.94      13469.45       310.10 o                         
   1   5   4       3788.63       4824.19       326.18 o                         
   2   5   4       8275.17       7570.68       256.86 o                         
   3   5   4       3486.22       4660.28       316.16 o                         
   4   5   4      14016.79      13534.19       393.12 o                         
   5   5   4       4000.79       3830.22       255.36 o                         
   6   5   4      37832.45      34555.83       803.60 o                         
   7   5   4        204.91        197.25       177.61 o                         
   8   5   4      26937.74      24535.60       707.95 o                         
   9   5   4         67.75        204.49       202.38 o                         
  10   5   4       2024.59       3020.84       564.82 o                         
  11   5   4       4854.56       6059.54       476.51 o                         
  12   5   4      11472.75      11975.47       621.07 o                         
  13   5   4       1245.35       1431.39       506.74 o                         
 -13   6   4        863.36        708.66       404.25 o                         
 -12   6   4        894.43        330.52       409.71 o                         
 -11   6   4       3659.36       3209.05       764.13 o                         
 -10   6   4        923.22       1029.58       353.93 o                         
  -9   6   4       8939.02       8337.32       511.82 o                         
  -8   6   4       1682.71       1877.24       315.78 o                         
  -7   6   4      12627.16      12922.59       464.88 o                         
  -6   6   4       2410.30       3049.90       267.61 o                         
  -5   6   4      39797.65      38661.71       847.59 o                         
  -4   6   4         82.08        357.01       212.86 o                         
  -3   6   4      18107.19      17588.54       997.38 o                         
  -2   6   4      72401.98      72042.20      1216.69 o                         
  -1   6   4       3560.91       5206.41       891.79 o                         
   0   6   4       8286.79       8274.71       276.06 o                         
   1   6   4      22193.22      21489.96       459.22 o                         
   2   6   4       8054.97       7159.82       286.52 o                         
   3   6   4      60163.55      58432.63      1015.31 o                         
   4   6   4          7.68         11.28       113.42 o                         
   5   6   4       5540.34       5274.45       240.48 o                         
   6   6   4      14462.03      14236.03       604.56 o                         
   7   6   4      12930.05      12488.96       474.72 o                         
   8   6   4      20415.16      18996.66       626.86 o                         
   9   6   4      21321.84      21346.52       702.00 o                         
  10   6   4       1011.05        781.60       338.03 o                         
  11   6   4       1722.01       2240.28       509.01 o                         
  12   6   4        510.39        167.19       330.69 o                         
  13   6   4       5103.10       5256.35       688.41 o                         
 -13   7   4       6476.97       7854.98       735.69 o                         
 -12   7   4        602.55        875.11       327.76 o                         
 -11   7   4       4183.57       4289.63       481.61 o                         
 -10   7   4       3167.25       3372.05       439.24 o                         
  -9   7   4       3126.09       2977.49       337.63 o                         
  -8   7   4       1536.69       1114.64       230.81 o                         
  -7   7   4      39774.41      39565.39      1321.25 o                         
  -6   7   4       5899.87       6279.05       319.46 o                         
  -5   7   4       5322.36       5110.46       274.89 o                         
  -4   7   4      16628.88      15672.88       453.54 o                         
  -3   7   4       1836.97       1544.96       203.89 o                         
  -2   7   4       3090.83       2494.93       166.03 o                         
  -1   7   4      16043.72      14644.25       349.12 o                         
   0   7   4        802.23       1278.36       165.76 o                         
   1   7   4      23194.00      23452.83       489.76 o                         
   2   7   4       3674.20       3859.60       216.03 o                         
   3   7   4     112381.70     104116.95      1575.01 o                         
   4   7   4         15.00        178.17       114.75 o                         
   5   7   4      12841.14      15123.77       930.14 o                         
   6   7   4       3200.32       3803.82       304.36 o                         
   7   7   4       6233.06       6753.17       414.44 o                         
   8   7   4       1657.99       2210.63       291.46 o                         
   9   7   4      10165.58       9146.78       646.25 o                         
  10   7   4       1864.24       2215.10       438.75 o                         
  11   7   4        129.28        707.42       283.10 o                         
  12   7   4       1460.09       1655.83       483.29 o                         
  13   7   4        223.24        391.60       412.24 o                         
 -13   8   4        782.62        860.71       756.78 o                         
 -12   8   4       1156.18        255.97       407.95 o                         
 -11   8   4       2787.32       3924.96       673.13 o                         
 -10   8   4       1359.60        957.59       262.24 o                         
  -9   8   4        509.79        203.97       235.68 o                         
  -8   8   4       3904.77       3094.19       307.09 o                         
  -7   8   4       1149.44       1235.33       235.23 o                         
  -6   8   4       3851.98       2911.19       297.32 o                         
  -5   8   4       7322.87       6818.39       317.56 o                         
  -4   8   4      35714.23      34697.83       978.74 o                         
  -3   8   4       1913.34       1769.88       170.17 o                         
  -2   8   4     196105.83     184788.36      2650.60 o                         
  -1   8   4      15234.81      13894.15       353.17 o                         
   0   8   4     116236.71     111051.08      2035.75 o                         
   1   8   4       1730.63       2084.64       189.31 o                         
   2   8   4      75667.36      75292.50      1294.29 o                         
   3   8   4      17197.37      16973.90       417.52 o                         
   4   8   4      50721.32      50470.78       889.31 o                         
   5   8   4       8146.73       6966.93       323.83 o                         
   6   8   4       2298.01       2594.18       246.67 o                         
   7   8   4       2216.59       2769.75       302.57 o                         
   8   8   4        534.38        928.55       265.87 o                         
   9   8   4       4991.09       5508.66       572.80 o                         
  10   8   4       7493.76       8236.86       483.21 o                         
  11   8   4       3090.41       4803.79       588.11 o                         
  12   8   4       3616.95       4744.51       812.05 o                         
 -13   9   4       1024.52       1088.83       482.15 o                         
 -12   9   4       1713.34        209.48       342.04 o                         
 -11   9   4       1503.91       1224.15       431.84 o                         
 -10   9   4       5195.88       4006.21       533.98 o                         
  -9   9   4        339.33        419.48       211.50 o                         
  -8   9   4       1691.77        564.98       273.51 o                         
  -7   9   4       3200.71       3552.88       324.92 o                         
  -6   9   4      30935.86      29868.79       772.10 o                         
  -5   9   4      15380.91      14891.52       485.35 o                         
  -4   9   4       9528.30       8972.37       401.73 o                         
  -3   9   4      24155.88      21913.11       562.31 o                         
  -2   9   4        873.39        675.33       128.27 o                         
  -1   9   4      21019.37      19527.60       715.35 o                         
   0   9   4      10284.28       9311.95       322.26 o                         
   1   9   4      27436.91      27084.84       626.40 o                         
   2   9   4       2021.81       3093.50       224.93 o                         
   3   9   4       5117.37       5489.49       245.50 o                         
   4   9   4      19300.91      20012.56       483.92 o                         
   5   9   4      39505.72      36427.26       776.05 o                         
   6   9   4       2056.71       2544.45       235.67 o                         
   7   9   4      12404.95      11293.66       486.41 o                         
   8   9   4       3466.24       3851.50       403.27 o                         
   9   9   4       4811.77       3685.45       928.47 o                         
  10   9   4       3178.92       2880.68       405.95 o                         
  11   9   4       1750.88       2291.54       410.15 o                         
  12   9   4       1332.84       1412.70       528.10 o                         
 -13  10   4        324.12        251.70       455.80 o                         
 -12  10   4       7023.34       7425.09       582.65 o                         
 -11  10   4       2570.02       3343.52       431.81 o                         
 -10  10   4        767.36        -21.81       234.61 o                         
  -9  10   4       2520.63       2695.97       452.40 o                         
  -8  10   4      13602.89      12819.94       531.24 o                         
  -7  10   4      23296.86      22368.69       679.03 o                         
  -6  10   4       5379.90       5258.60       338.95 o                         
  -5  10   4      33391.27      32623.15       715.03 o                         
  -4  10   4       8162.59       8131.83       262.72 o                         
  -3  10   4       4416.97       4102.80       208.58 o                         
  -2  10   4      19229.57      18271.67       450.98 o                         
  -1  10   4      11073.77       9762.97       313.91 o                         
   0  10   4      12527.28      11809.40       338.68 o                         
   1  10   4      24658.43      24120.12       773.97 o                         
   2  10   4      23991.11      25179.98       597.49 o                         
   3  10   4      22503.40      22524.06       514.18 o                         
   4  10   4      32978.49      31979.16       798.37 o                         
   5  10   4      30677.89      28452.08       629.80 o                         
   6  10   4      11294.92      10015.27       369.58 o                         
   7  10   4      24761.16      24175.21       657.26 o                         
   8  10   4       1352.10       1585.48       447.95 o                         
   9  10   4       1695.75       1626.78       413.47 o                         
  10  10   4       4603.52       4789.63       513.57 o                         
  11  10   4       1341.32       1456.85       340.51 o                         
  12  10   4       1162.02        553.52       670.34 o                         
 -12  11   4      17695.37      16029.15       797.94 o                         
 -11  11   4       1939.82       2657.91       483.36 o                         
 -10  11   4      11663.31      11503.62       685.02 o                         
  -9  11   4       4793.65       5621.19       468.57 o                         
  -8  11   4       1377.04       1526.53       293.33 o                         
  -7  11   4       2407.43       2524.74       316.01 o                         
  -6  11   4       4943.39       5157.25       295.60 o                         
  -5  11   4       8011.76       7225.63       357.24 o                         
  -4  11   4       4267.88       4623.14       245.81 o                         
  -3  11   4      22892.65      22802.29       513.05 o                         
  -2  11   4      17588.89      16992.39       444.33 o                         
  -1  11   4       5187.22       5600.08       318.24 o                         
   0  11   4      17923.43      17752.01       514.03 o                         
   1  11   4       2983.48       3221.86       218.54 o                         
   2  11   4       6453.65       5951.90       281.18 o                         
   3  11   4        345.32        279.15       136.32 o                         
   4  11   4       9637.70       9884.16       350.73 o                         
   5  11   4       1253.48       1538.79       194.62 o                         
   6  11   4       3306.08       4098.18       288.58 o                         
   7  11   4      11963.01      11058.53       413.66 o                         
   8  11   4       5199.25       5232.34       847.58 o                         
   9  11   4        273.58        505.88       289.18 o                         
  10  11   4      34688.75      34005.27      1690.64 o                         
  11  11   4         83.52         98.79       261.18 o                         
  12  11   4       6084.33       6397.34       809.33 o                         
 -12  12   4       1751.07       2032.46       548.38 o                         
 -11  12   4       1240.93       1477.15       334.42 o                         
 -10  12   4        271.06         83.95       366.55 o                         
  -9  12   4      20603.93      20552.34       917.76 o                         
  -8  12   4       2382.89       3682.44       389.45 o                         
  -7  12   4      19810.63      20838.41       642.32 o                         
  -6  12   4       2552.98       2593.90       262.79 o                         
  -5  12   4       3160.48       3432.07       211.11 o                         
  -4  12   4         58.01        118.16       113.84 o                         
  -3  12   4         33.19         34.74       122.76 o                         
  -2  12   4       3085.28       3435.39       286.32 o                         
  -1  12   4        689.50        369.91       137.51 o                         
   0  12   4      11860.68      10871.09       359.76 o                         
   1  12   4      36567.83      34606.20       719.18 o                         
   2  12   4       1436.83       1933.32       216.12 o                         
   3  12   4       1532.49       2385.38       255.82 o                         
   4  12   4       5582.06       5235.45       289.53 o                         
   5  12   4      24061.92      22680.65       574.96 o                         
   6  12   4        529.49        246.11       159.74 o                         
   7  12   4        834.46        984.37       216.59 o                         
   8  12   4        423.11        328.03       182.08 o                         
   9  12   4       2258.26       2516.73       364.87 o                         
  10  12   4       2697.77       3494.58       422.80 o                         
  11  12   4        203.53        373.84       376.75 o                         
  12  12   4        473.66        853.28       467.10 o                         
 -12  13   4       8993.39       8800.13       976.65 o                         
 -11  13   4       1598.21       1606.76       372.38 o                         
 -10  13   4       2854.47       2266.08       442.94 o                         
  -9  13   4       6694.93       6971.16       559.29 o                         
  -8  13   4      12444.95      11892.49       575.16 o                         
  -7  13   4        798.03         -8.92       162.71 o                         
  -6  13   4       2169.50       2142.75       211.64 o                         
  -5  13   4      18758.48      17820.84       598.54 o                         
  -4  13   4      13357.62      12950.12       434.55 o                         
  -3  13   4      38627.91      38351.15       793.13 o                         
  -2  13   4       2029.79       1799.18       217.39 o                         
  -1  13   4       3106.23       2350.91       634.24 o                         
   0  13   4      11729.24      10976.54       374.66 o                         
   1  13   4      10010.68      10320.15       552.63 o                         
   2  13   4       2896.08       2966.20       240.70 o                         
   3  13   4        636.75        811.94       213.44 o                         
   4  13   4         40.92        122.79       137.12 o                         
   5  13   4       6896.77       6761.29       333.58 o                         
   6  13   4         36.36        171.42       169.50 o                         
   7  13   4      11616.76      11693.90       488.02 o                         
   8  13   4      30743.72      27704.12       994.58 o                         
   9  13   4       1546.76       2626.25       453.30 o                         
  10  13   4      15588.53      14518.47       785.64 o                         
  11  13   4        131.04        241.26       439.57 o                         
  12  13   4        978.51        544.63       469.36 o                         
 -12  14   4       2308.24       2802.81       599.41 o                         
 -11  14   4       3558.08       4605.04       983.46 o                         
 -10  14   4       1195.56       1221.11       301.85 o                         
  -9  14   4       2872.29       2898.58       661.21 o                         
  -8  14   4       9696.77       8625.87       619.27 o                         
  -7  14   4       5651.82       5267.31       330.85 o                         
  -6  14   4       5303.23       4883.58       272.95 o                         
  -5  14   4      27165.30      26968.85       618.40 o                         
  -4  14   4      10448.81       9289.82       343.65 o                         
  -3  14   4      11959.47      11964.70       391.76 o                         
  -2  14   4       1943.29       2321.45       241.44 o                         
  -1  14   4       2211.09       2352.32       290.59 o                         
   0  14   4       2739.81       2998.28       247.47 o                         
   1  14   4      15201.14      14090.51       437.27 o                         
   2  14   4      14335.97      12841.90       423.94 o                         
   3  14   4      25010.96      23728.67       709.74 o                         
   4  14   4       5060.37       5094.15       376.54 o                         
   5  14   4       4551.55       4285.75       308.10 o                         
   6  14   4      21084.20      19677.81       584.38 o                         
   7  14   4      11136.46      10480.21       527.60 o                         
   8  14   4        493.02        277.16       229.52 o                         
   9  14   4       6199.50       6565.23       490.00 o                         
  10  14   4         47.51        198.38       312.64 o                         
  11  14   4        501.48        868.83       497.89 o                         
 -11  15   4        706.97        719.48       370.69 o                         
 -10  15   4       3970.53       3860.15       535.20 o                         
  -9  15   4         96.74        670.99       426.76 o                         
  -8  15   4       6216.04       6192.86       400.21 o                         
  -7  15   4       2188.66       3206.61       272.11 o                         
  -6  15   4      18099.15      16769.40       499.62 o                         
  -5  15   4       4185.73       4136.63       272.01 o                         
  -4  15   4       1873.64       2544.93       237.32 o                         
  -3  15   4      14561.54      13565.19       432.90 o                         
  -2  15   4       5296.69       5247.73       364.92 o                         
  -1  15   4       1900.56       2037.58       225.59 o                         
   0  15   4      34135.03      32069.25       729.45 o                         
   1  15   4      20382.62      18104.78       527.18 o                         
   2  15   4       6478.15       5689.45       317.54 o                         
   3  15   4      22143.25      20438.51       562.46 o                         
   4  15   4        969.34       1169.39       213.90 o                         
   5  15   4       5755.16       6016.70       352.13 o                         
   6  15   4      13353.51      12716.20       513.66 o                         
   7  15   4       4262.49       4967.29       428.46 o                         
   8  15   4       1812.39       1502.08       258.27 o                         
   9  15   4        446.56        720.06       266.76 o                         
  10  15   4       2433.93       2676.38       578.27 o                         
  11  15   4        526.85        407.20       489.49 o                         
 -11  16   4        884.59        877.04       436.00 o                         
 -10  16   4        871.61        -73.31       245.37 o                         
  -9  16   4       3866.59       4995.39       458.32 o                         
  -8  16   4       3082.16       3618.38       340.39 o                         
  -7  16   4       1064.59       1274.41       233.44 o                         
  -6  16   4       4748.22       5296.14       417.80 o                         
  -5  16   4       4676.28       4243.20       286.03 o                         
  -4  16   4      11150.45      10816.95       396.05 o                         
  -3  16   4        184.75        309.58       163.33 o                         
  -2  16   4      82022.16      75771.05      1456.60 o                         
  -1  16   4        374.81        295.47       166.12 o                         
   0  16   4      88749.95      83884.16      1481.61 o                         
   1  16   4       9601.34       8900.45       381.95 o                         
   2  16   4      17258.43      17252.73       523.78 o                         
   3  16   4       1160.25       1267.76       208.56 o                         
   4  16   4      11066.74      10585.04       450.84 o                         
   5  16   4       4473.20       4712.66       400.79 o                         
   6  16   4       7123.31       6810.73       457.58 o                         
   7  16   4       1585.08       1396.83       307.27 o                         
   8  16   4        772.86       1180.91       286.13 o                         
   9  16   4         44.54        247.79       268.37 o                         
  10  16   4       1134.54       1069.61       515.38 o                         
  11  16   4       2232.31       2409.81       580.61 o                         
 -11  17   4         88.31        253.03       717.27 o                         
 -10  17   4       3977.15       4255.62       606.06 o                         
  -9  17   4       2093.25       1966.65       331.43 o                         
  -8  17   4       2354.25       2468.16       375.61 o                         
  -7  17   4       3891.73       4230.02       331.44 o                         
  -6  17   4       9064.87       9330.91       650.59 o                         
  -5  17   4       7584.72       7221.00       349.77 o                         
  -4  17   4       1933.68       2248.04       250.93 o                         
  -3  17   4       1267.94       1115.70       204.62 o                         
  -2  17   4       7916.75       7507.16       397.88 o                         
  -1  17   4         99.41        230.12       172.70 o                         
   0  17   4       2874.21       3047.76       281.65 o                         
   1  17   4        768.19       1011.48       214.52 o                         
   2  17   4       3583.75       4032.29       304.32 o                         
   3  17   4      28416.93      26038.15       778.43 o                         
   4  17   4        302.96        758.62       273.28 o                         
   5  17   4      13839.74      12908.06       565.05 o                         
   6  17   4       3074.14       3882.29       351.97 o                         
   7  17   4       4307.38       5016.21       430.15 o                         
   8  17   4        388.96        722.54       227.39 o                         
   9  17   4       2347.90       3459.31       873.05 o                         
  10  17   4        728.60        554.47       471.40 o                         
 -10  18   4        779.13        937.20       567.27 o                         
  -9  18   4        335.22        467.49       246.16 o                         
  -8  18   4       1001.80       1232.49       263.22 o                         
  -7  18   4      16805.38      15680.87       540.87 o                         
  -6  18   4        461.81        880.93       227.51 o                         
  -5  18   4      56532.71      52663.89      1154.06 o                         
  -4  18   4        320.62        105.44       175.18 o                         
  -3  18   4        693.44        384.96       166.21 o                         
  -2  18   4       2726.79       3560.81       340.85 o                         
  -1  18   4         64.06        248.31       190.34 o                         
   0  18   4        800.53        867.22       227.61 o                         
   1  18   4      31873.17      29603.57       760.39 o                         
   2  18   4       1623.56       2045.78       300.12 o                         
   3  18   4       7264.42       7372.41       799.16 o                         
   4  18   4        136.33        238.20       210.81 o                         
   5  18   4       4663.05       4820.38       383.66 o                         
   6  18   4       1678.53       1962.39       317.97 o                         
   7  18   4      32601.51      29549.07       828.50 o                         
   8  18   4       3813.32       4942.33       441.99 o                         
   9  18   4       5086.85       4786.74       578.26 o                         
  10  18   4        500.40        675.54       476.52 o                         
 -10  19   4      16600.30      14719.29      4483.44 o                         
  -9  19   4       7177.68       7469.36       524.70 o                         
  -8  19   4       2170.33       2351.16       294.17 o                         
  -7  19   4       2560.31       3186.98       314.68 o                         
  -6  19   4       1900.30       2211.09       278.19 o                         
  -5  19   4       1044.28        357.61       304.70 o                         
  -4  19   4       1533.37       1925.61       336.11 o                         
  -3  19   4       7480.90       6736.10       444.53 o                         
  -2  19   4        704.35        832.52       265.64 o                         
  -1  19   4       3749.93       3871.76       342.64 o                         
   0  19   4       4875.31       5041.54       432.27 o                         
   1  19   4       1603.20       1594.73       396.76 o                         
   2  19   4       6911.69       5851.80       435.05 o                         
   3  19   4        193.14        309.50       229.69 o                         
   4  19   4       7642.47       6431.10       450.44 o                         
   5  19   4        283.14        559.80       211.46 o                         
   6  19   4      12765.29      13030.52       564.58 o                         
   7  19   4       4021.57       4048.37       369.56 o                         
   8  19   4       7839.30       8134.74       636.33 o                         
   9  19   4       1494.82       1325.07       396.69 o                         
  10  19   4       1719.34       1945.58       477.87 o                         
 -10  20   4        949.93       1239.92       487.70 o                         
  -9  20   4       6451.93       8082.98       564.18 o                         
  -8  20   4       2895.71       3431.39       351.69 o                         
  -7  20   4       3321.03       4212.21       378.04 o                         
  -6  20   4       2696.39       3070.66       310.91 o                         
  -5  20   4       2323.62       2255.02       427.96 o                         
  -4  20   4       6691.65       6948.42       539.11 o                         
  -3  20   4        921.81       1302.24       301.43 o                         
  -2  20   4       8328.71       8558.20       496.53 o                         
  -1  20   4       7681.18       7878.65       448.12 o                         
   0  20   4       1153.49       1557.98       288.09 o                         
   1  20   4       7078.10       7144.13       580.45 o                         
   2  20   4       8489.17       7603.41       526.67 o                         
   3  20   4       1318.45       1582.25       293.73 o                         
   4  20   4       1813.98       2639.37       372.73 o                         
   5  20   4        739.53        744.42       288.90 o                         
   6  20   4         16.13        213.17       220.03 o                         
   7  20   4        324.73        324.64       257.38 o                         
   8  20   4       4849.39       4712.52       577.03 o                         
   9  20   4       1459.46       1165.31       395.54 o                         
  -9  21   4        545.64       -283.82       290.46 o                         
  -8  21   4       3891.82       4596.25       408.38 o                         
  -7  21   4      19407.97      18728.08       753.25 o                         
  -6  21   4       2868.20       3793.80       344.37 o                         
  -5  21   4       4732.35       4926.17       349.03 o                         
  -4  21   4       2335.60       2656.26       452.61 o                         
  -3  21   4        832.54        487.42       216.85 o                         
  -2  21   4       1197.82       1377.64       293.66 o                         
  -1  21   4      19997.20      18636.86       879.58 o                         
   0  21   4       1658.23       2413.18       335.83 o                         
   1  21   4        167.96        182.55       251.79 o                         
   2  21   4        234.80        655.30       245.80 o                         
   3  21   4      18329.97      16722.21       677.94 o                         
   4  21   4       1313.03       1949.75       290.18 o                         
   5  21   4       1306.80       2211.95       307.30 o                         
   6  21   4        218.47        998.27       639.84 o                         
   7  21   4       1060.67       2564.41       467.89 o                         
   8  21   4       9308.72       7912.30       837.91 o                         
   9  21   4       1191.33       1699.34       477.91 o                         
  -9  22   4       1929.55       1649.47       541.03 o                         
  -8  22   4        462.37        532.64       384.37 o                         
  -7  22   4       4626.76       4833.71       461.29 o                         
  -6  22   4       1151.34       1497.90       272.67 o                         
  -5  22   4        246.69         16.13       249.76 o                         
  -4  22   4       3250.40       3715.31       337.65 o                         
  -3  22   4       1400.15       1256.26       265.59 o                         
  -2  22   4       5244.27       5695.84       638.66 o                         
  -1  22   4       7074.72       6292.42       466.31 o                         
   0  22   4        595.92        523.88       259.95 o                         
   1  22   4       2149.01       3076.91       609.35 o                         
   2  22   4       1638.73       1559.95       377.63 o                         
   3  22   4       3501.58       4862.90       404.68 o                         
   4  22   4        526.12       1167.36       302.36 o                         
   5  22   4      15903.18      14700.71       607.08 o                         
   6  22   4       8922.94       8731.87       687.16 o                         
   7  22   4       3258.46       2806.28       529.04 o                         
   8  22   4       1550.98        893.97       599.04 o                         
  -8  23   4       1968.16       2168.96       385.93 o                         
  -7  23   4        771.35        646.73       324.89 o                         
  -6  23   4        311.27        133.92       442.38 o                         
  -5  23   4       4140.60       4896.97       520.64 o                         
  -4  23   4       1398.28       1119.65       295.09 o                         
  -3  23   4      18278.67      17495.56       636.36 o                         
  -2  23   4       3425.33       4436.31       447.39 o                         
  -1  23   4       7681.49       8825.88       515.07 o                         
   0  23   4        259.10        532.10       318.48 o                         
   1  23   4      11911.47      12106.61       549.55 o                         
   2  23   4         44.13        378.70       244.88 o                         
   3  23   4       1059.55       1237.24       276.84 o                         
   4  23   4       3023.03       3542.28       416.95 o                         
   5  23   4      10054.74       9340.64      1038.90 o                         
   6  23   4        412.78        694.02       337.29 o                         
   7  23   4       6034.59       6555.90       746.57 o                         
  -7  24   4       1932.09       3029.27       445.59 o                         
  -6  24   4       7334.31       6995.51       668.13 o                         
  -5  24   4          6.31         81.56       223.56 o                         
  -4  24   4      13066.96      12096.86       617.73 o                         
  -3  24   4         60.83        315.86       281.04 o                         
  -2  24   4       3812.26       3756.59       375.27 o                         
  -1  24   4         22.85        286.62       217.84 o                         
   0  24   4      33503.87      30840.38       940.93 o                         
   1  24   4       3543.43       3701.92       388.10 o                         
   2  24   4      30615.02      28789.97       918.00 o                         
   3  24   4        930.37       1907.91       359.14 o                         
   4  24   4        124.79          4.40       310.68 o                         
   5  24   4       2311.70       3005.43       513.67 o                         
   6  24   4       1876.39       1879.64       681.14 o                         
   7  24   4        197.40        688.56       365.47 o                         
  -6  25   4        568.39        558.67       444.04 o                         
  -5  25   4       1077.14       1231.55       449.54 o                         
  -4  25   4       7737.05       6862.70       855.28 o                         
  -3  25   4        208.81         93.80       324.68 o                         
  -2  25   4       9137.52       9216.17       592.06 o                         
  -1  25   4        409.75        818.43       364.67 o                         
   0  25   4       5471.35       5572.22       484.21 o                         
   1  25   4       4989.14       6442.88       616.95 o                         
   2  25   4        565.13       1376.53       328.49 o                         
   3  25   4       3371.71       3551.24       430.65 o                         
   4  25   4       3614.15       4437.46       928.11 o                         
   5  25   4       1917.99       2666.11       635.52 o                         
   6  25   4       1724.27       1885.29       425.66 o                         
  -6  26   4       2800.93       2697.88       884.90 o                         
  -5  26   4        285.57        576.58       294.28 o                         
  -4  26   4         17.14        636.34       330.60 o                         
  -3  26   4       2124.14       2648.10       424.15 o                         
  -2  26   4       6024.11       7078.59       581.89 o                         
  -1  26   4       3812.94       4605.70       512.10 o                         
   0  26   4        831.45       1053.84       311.12 o                         
   1  26   4       1520.45       2136.85       359.41 o                         
   2  26   4       1959.25       2690.46       418.29 o                         
   3  26   4       4003.75       5122.95       691.21 o                         
   4  26   4       3046.52       3668.46       552.54 o                         
   5  26   4      20632.54      17567.86       911.80 o                         
  -4  27   4       2709.63       2577.82       419.76 o                         
  -3  27   4        928.12       1070.18       361.66 o                         
  -2  27   4        102.42        178.78       355.51 o                         
  -1  27   4       3323.20       3213.00       493.57 o                         
   0  27   4         50.64        419.46       371.71 o                         
   1  27   4       1015.70       2018.21       396.44 o                         
   2  27   4         29.06        219.56       389.59 o                         
   3  27   4       2960.23       2811.62       644.89 o                         
   4  27   4       1511.72       2408.69       492.15 o                         
  -3  28   4         26.13       -421.71       421.71 o                         
  -2  28   4        198.89        435.17       331.78 o                         
  -1  28   4       5680.90       5854.38       628.85 o                         
   0  28   4        159.63        -85.83       360.61 o                         
   1  28   4        202.06        862.31       382.63 o                         
   2  28   4       1320.53       1394.99       445.82 o                         
 -13   0   5       4408.62       5202.37       742.18 o                         
 -11   0   5       6040.73       6717.14       572.74 o                         
  -9   0   5       1265.31        576.60       574.36 o                         
  -7   0   5       2863.44       2954.43       724.01 o                         
  -5   0   5      57930.35      55589.47      1529.93 o                         
  -3   0   5      77250.16      77806.41      5186.02 o                         
  -1   0   5     131960.92     132870.70      2324.82 o                         
   1   0   5     162552.81     165349.95      5837.11 o                         
   3   0   5      33973.59      33894.66      1170.51 o                         
   5   0   5        377.48        434.30       217.21 o                         
   7   0   5       8120.10       8150.85       441.26 o                         
   9   0   5       6941.64       6426.64       581.73 o                         
  11   0   5        869.27       1259.37       354.25 o                         
  13   0   5       5113.46       4627.72       836.26 o                         
 -13   1   5       1175.78        755.93       313.90 o                         
 -12   1   5        679.09       1034.29       281.80 o                         
 -11   1   5       1689.93       1383.91       385.04 o                         
 -10   1   5          2.78         -9.44       216.40 o                         
  -9   1   5       7545.36       7001.83       447.12 o                         
  -8   1   5        582.87       1548.58       451.70 o                         
  -7   1   5        249.81        373.98       289.45 o                         
  -6   1   5        651.02       1201.51       223.81 o                         
  -5   1   5         58.17         89.50       102.78 o                         
  -4   1   5      18237.84      17359.50       826.35 o                         
  -3   1   5      63165.58      64994.84      1316.33 o                         
  -2   1   5       4355.27       3830.94       273.27 o                         
  -1   1   5       6121.31       7517.73       481.10 o                         
   0   1   5      37681.72      36344.32       659.85 o                         
   1   1   5      35606.55      38238.96       761.67 o                         
   2   1   5      31283.18      31132.45       752.10 o                         
   3   1   5       6066.20       5810.19       281.51 o                         
   4   1   5      15146.88      14971.16       392.43 o                         
   5   1   5      12646.45      11521.19       314.37 o                         
   6   1   5      20725.19      19051.13       448.41 o                         
   7   1   5       9241.88       9588.19       340.47 o                         
   8   1   5       1518.50       2123.66       252.36 o                         
   9   1   5       7117.93       7364.47       426.59 o                         
  10   1   5       1179.45       1080.66       241.50 o                         
  11   1   5      10940.79      10961.61       461.82 o                         
  12   1   5       1955.19       1938.64       390.43 o                         
  13   1   5       5301.35       6007.40       653.96 o                         
 -13   2   5        723.43       1142.33       456.44 o                         
 -12   2   5        804.69        966.53       330.33 o                         
 -11   2   5        216.07        533.27       270.13 o                         
 -10   2   5       1263.94        100.11       263.93 o                         
  -9   2   5       1482.77       1201.08       274.52 o                         
  -8   2   5      73500.34      70027.39      1627.72 o                         
  -7   2   5        921.62        173.21       134.43 o                         
  -6   2   5      37089.53      36010.00       809.19 o                         
  -5   2   5        426.85        709.81       262.48 o                         
  -4   2   5        236.94        228.98       158.54 o                         
  -3   2   5      23553.58      22988.70       720.31 o                         
  -2   2   5      32943.61      31926.50       584.97 o                         
  -1   2   5      21148.22      22600.42       398.54 o                         
   0   2   5      31908.99      31197.21       543.92 o                         
   1   2   5        753.57        992.66       126.77 o                         
   2   2   5      11120.44      12125.52       734.45 o                         
   3   2   5        548.88        771.51       175.63 o                         
   4   2   5      61773.18      62884.58      1248.43 o                         
   5   2   5      10516.71      10437.17       324.26 o                         
   6   2   5      87448.31      86286.49      1359.18 o                         
   7   2   5      13722.61      14189.91       456.65 o                         
   8   2   5       2430.76       3348.31       264.51 o                         
   9   2   5        555.84        525.11       199.30 o                         
  10   2   5        716.08       1001.73       263.33 o                         
  11   2   5        178.32        391.23       203.94 o                         
  12   2   5       4986.39       5198.07      1021.15 o                         
  13   2   5        625.01       1351.11       460.59 o                         
 -13   3   5      13310.21      13348.62       887.72 o                         
 -12   3   5       6043.43       6056.93       554.43 o                         
 -11   3   5       9858.97      10322.39       605.65 o                         
 -10   3   5       1005.33        190.73       234.36 o                         
  -9   3   5       7594.76       8847.11       536.56 o                         
  -8   3   5      13120.63      12962.02       722.14 o                         
  -7   3   5       5908.21       5444.12       373.21 o                         
  -6   3   5      47440.27      46068.36       974.52 o                         
  -5   3   5       9550.93      10172.04       430.31 o                         
  -4   3   5       6177.14       5064.69       534.63 o                         
  -3   3   5      10833.80      10265.66       324.65 o                         
  -2   3   5       5388.00       5852.17       213.19 o                         
  -1   3   5       2655.63       2662.80       142.99 o                         
   0   3   5      23393.21      22794.37       442.20 o                         
   1   3   5       2311.55       2299.99       195.55 o                         
   2   3   5       7580.28       7618.68       272.82 o                         
   3   3   5        362.73        824.63       209.43 o                         
   4   3   5      10877.46      10846.36       370.66 o                         
   5   3   5        247.92        767.93       170.97 o                         
   6   3   5        920.59       1689.47       231.07 o                         
   7   3   5      15618.81      15408.50       511.23 o                         
   8   3   5       3938.20       4851.88       324.31 o                         
   9   3   5      21512.80      21641.76       760.07 o                         
  10   3   5       4609.74       5363.84       390.85 o                         
  11   3   5      10002.72       9178.39       440.04 o                         
  12   3   5        488.71        282.18       322.82 o                         
  13   3   5        939.83       1291.89       382.31 o                         
 -13   4   5        706.13        644.55       346.87 o                         
 -12   4   5        293.72        204.29       236.38 o                         
 -11   4   5       8344.90       8027.17       580.92 o                         
 -10   4   5      14676.41      14072.14      1040.21 o                         
  -9   4   5        279.92        227.49       200.48 o                         
  -8   4   5       5079.29       5299.50       333.29 o                         
  -7   4   5       7744.25       6597.95       321.99 o                         
  -6   4   5       8614.84       9265.39       448.38 o                         
  -5   4   5       8424.82       7729.98       398.32 o                         
  -4   4   5      30081.08      29747.13       674.13 o                         
  -3   4   5       9808.52       9895.12       295.06 o                         
  -2   4   5      17945.04      17740.38       404.53 o                         
  -1   4   5      19284.83      17020.43       358.24 o                         
   0   4   5      47134.65      47567.17       813.55 o                         
   1   4   5       3684.42       3124.21       188.82 o                         
   2   4   5      17678.65      17761.46       441.95 o                         
   3   4   5      16251.18      15299.75       401.74 o                         
   4   4   5        661.32       1000.51       173.80 o                         
   5   4   5      16409.90      15028.45       495.63 o                         
   6   4   5       2181.74       2694.82       297.47 o                         
   7   4   5        867.56       1387.25       260.57 o                         
   8   4   5       6635.10       7576.94       422.81 o                         
   9   4   5       8666.57       9483.17       547.98 o                         
  10   4   5       1114.69       1871.89       303.79 o                         
  11   4   5       2468.09       3002.10       505.59 o                         
  12   4   5      21415.10      18860.06       918.14 o                         
 -13   5   5       1464.61       1676.17       449.18 o                         
 -12   5   5        595.07        351.44       507.38 o                         
 -11   5   5      13797.28      14699.25       673.69 o                         
 -10   5   5       1659.79       1747.27       294.12 o                         
  -9   5   5      22934.13      21315.83       690.02 o                         
  -8   5   5      15688.78      15582.64       535.53 o                         
  -7   5   5       1091.56        640.59       169.19 o                         
  -6   5   5       7880.36       6678.07       411.13 o                         
  -5   5   5       3318.46       4210.08       389.58 o                         
  -4   5   5      14498.80      13914.83       518.51 o                         
  -3   5   5       3639.58       3154.07       203.69 o                         
  -2   5   5      32012.22      31858.02       626.83 o                         
  -1   5   5       2500.96       2389.84       160.84 o                         
   0   5   5        435.86        356.28       123.42 o                         
   1   5   5       3553.81       3760.25       206.61 o                         
   2   5   5      12152.36      12051.64       355.87 o                         
   3   5   5      17582.31      16190.89       376.28 o                         
   4   5   5        862.38       1170.35       145.69 o                         
   5   5   5       2950.75       2893.42       245.33 o                         
   6   5   5       5832.97       6396.81       337.03 o                         
   7   5   5      44367.39      40157.02       932.99 o                         
   8   5   5       5433.97       5781.91       394.88 o                         
   9   5   5       8129.00       8426.96       756.14 o                         
  10   5   5        860.45       1612.19       474.75 o                         
  11   5   5       7947.22       6998.01       402.59 o                         
  12   5   5        652.76        885.27       431.89 o                         
 -13   6   5       3799.77       4974.21       701.39 o                         
 -12   6   5       2305.35       1960.24       599.35 o                         
 -11   6   5       2134.36       1299.25       326.13 o                         
 -10   6   5       3919.15       4412.11       508.08 o                         
  -9   6   5        960.05         37.70       174.04 o                         
  -8   6   5       7631.43       6584.03       513.35 o                         
  -7   6   5       1815.02       2049.04       245.89 o                         
  -6   6   5      35371.55      33250.58       943.03 o                         
  -5   6   5       5140.15       4453.16       352.37 o                         
  -4   6   5      20183.68      18662.97       545.03 o                         
  -3   6   5       3167.67       2498.29       198.54 o                         
  -2   6   5       5560.39       6407.82       266.33 o                         
  -1   6   5      47039.48      43100.04      1041.11 o                         
   0   6   5      34769.73      35845.96       683.86 o                         
   1   6   5        505.86       1121.03       159.73 o                         
   2   6   5      23097.14      21781.77       450.30 o                         
   3   6   5       8169.83       8073.73       276.84 o                         
   4   6   5      12501.62      12811.89       348.59 o                         
   5   6   5       1556.26       1700.29       226.18 o                         
   6   6   5      28476.03      27479.76       703.65 o                         
   7   6   5       5630.52       4902.19       406.08 o                         
   8   6   5      12171.17      10939.61       491.10 o                         
   9   6   5      13499.40      13680.23       873.85 o                         
  10   6   5       1487.68       1940.20       457.63 o                         
  11   6   5       5695.75       6572.95       631.18 o                         
  12   6   5       1205.15        534.43       385.99 o                         
 -13   7   5        756.66       1129.43       416.65 o                         
 -12   7   5       2519.08       2940.57       463.24 o                         
 -11   7   5        281.01       -188.84       188.84 o                         
 -10   7   5       4292.95       4863.19       501.30 o                         
  -9   7   5       3313.85       3306.43       351.41 o                         
  -8   7   5       4377.54       3239.98       334.08 o                         
  -7   7   5       1818.74       1515.55       228.16 o                         
  -6   7   5      55345.88      54899.50      1485.81 o                         
  -5   7   5       4003.17       4612.57       380.37 o                         
  -4   7   5       6392.88       6217.16       377.44 o                         
  -3   7   5      27165.44      25011.80       578.65 o                         
  -2   7   5      16137.89      14263.51       399.92 o                         
  -1   7   5       7477.82       7182.30       238.73 o                         
   0   7   5       3679.60       4158.26       253.76 o                         
   1   7   5        511.69        485.17       135.67 o                         
   2   7   5      22619.55      20930.27       462.62 o                         
   3   7   5       6362.48       6272.33       322.76 o                         
   4   7   5     139194.55     132162.83      1965.66 o                         
   5   7   5       4292.70       4781.20       247.47 o                         
   6   7   5       2456.56       3791.80       309.95 o                         
   7   7   5        315.12        528.92       221.21 o                         
   8   7   5       9832.33      11308.02       500.93 o                         
   9   7   5       2096.66       2587.85       442.97 o                         
  10   7   5      21205.75      20876.41       947.09 o                         
  11   7   5       2543.50       3389.00       422.89 o                         
  12   7   5        636.28       1370.42       469.86 o                         
 -13   8   5       3971.99       3919.00       685.47 o                         
 -12   8   5       1998.31       2156.15       424.92 o                         
 -11   8   5       1160.02        316.57       427.86 o                         
 -10   8   5        496.75        475.60       225.63 o                         
  -9   8   5       1315.64        193.54       191.53 o                         
  -8   8   5       1802.33       2698.55       299.67 o                         
  -7   8   5       4470.53       4423.92       319.35 o                         
  -6   8   5       5739.05       5187.32       303.69 o                         
  -5   8   5      11710.47      11808.24       533.97 o                         
  -4   8   5       2001.42       1282.65       259.23 o                         
  -3   8   5      61352.90      57887.58      1071.89 o                         
  -2   8   5      12702.35      12048.49       377.80 o                         
  -1   8   5     171143.52     165911.27      2456.29 o                         
   0   8   5       1136.77       1068.74       166.10 o                         
   1   8   5      76484.82      73740.49      1189.16 o                         
   2   8   5       3929.68       3503.53       236.96 o                         
   3   8   5      14416.85      14716.60       415.14 o                         
   4   8   5       4999.48       5209.60       263.39 o                         
   5   8   5      19789.83      20260.68       527.74 o                         
   6   8   5       2648.74       2969.87       275.84 o                         
   7   8   5       2581.67       2987.93       329.24 o                         
   8   8   5       7268.36       6909.91       827.27 o                         
   9   8   5        139.79        262.80       302.30 o                         
  10   8   5       1624.95       2227.71       468.94 o                         
  11   8   5       6824.12       6539.73       649.94 o                         
  12   8   5       1082.84       1044.58       942.98 o                         
 -12   9   5       3406.19       4739.02       506.81 o                         
 -11   9   5       2315.49       2032.95       372.58 o                         
 -10   9   5         57.44         37.26       206.23 o                         
  -9   9   5       3815.45       2144.64       274.05 o                         
  -8   9   5       4569.46       5351.43       687.66 o                         
  -7   9   5      11438.18      10691.20       458.38 o                         
  -6   9   5        260.23        295.38       221.69 o                         
  -5   9   5      10494.75       9866.79       510.44 o                         
  -4   9   5       4676.47       4454.45       368.28 o                         
  -3   9   5       2769.34       2835.90       254.18 o                         
  -2   9   5       6680.91       5782.24       238.60 o                         
  -1   9   5      16508.31      15238.56       485.04 o                         
   0   9   5      36588.17      32243.04       638.45 o                         
   1   9   5      12522.49      12097.37       359.49 o                         
   2   9   5      42327.51      40634.08       763.87 o                         
   3   9   5       4474.66       4632.18       254.83 o                         
   4   9   5       4466.26       5302.64       263.32 o                         
   5   9   5       7448.27       6873.11       299.34 o                         
   6   9   5       7453.46       7077.03       316.79 o                         
   7   9   5      19268.80      18007.37       706.86 o                         
   8   9   5       2150.22       1659.14       567.72 o                         
   9   9   5        999.18       1663.43       354.74 o                         
  10   9   5       3062.21       3062.29       408.75 o                         
  11   9   5        841.22       1348.14       412.10 o                         
  12   9   5       1407.34        761.91       428.33 o                         
 -12  10   5        294.25        705.38       478.42 o                         
 -11  10   5       4788.61       5782.85       510.07 o                         
 -10  10   5       6867.73       7364.86       541.27 o                         
  -9  10   5        828.95        999.35       256.58 o                         
  -8  10   5      18562.80      17042.90       603.72 o                         
  -7  10   5      11825.71      10633.04       488.54 o                         
  -6  10   5      14649.38      12991.94       592.13 o                         
  -5  10   5      10546.63      10545.92       542.24 o                         
  -4  10   5      25481.69      25223.09       707.02 o                         
  -3  10   5      16309.37      16141.47       415.64 o                         
  -2  10   5       8416.00       7829.07       659.11 o                         
  -1  10   5       2210.74       2189.61       185.88 o                         
   0  10   5       3707.39       3859.71       443.16 o                         
   1  10   5      13760.42      13879.24       400.16 o                         
   2  10   5      30198.26      30032.22       637.26 o                         
   3  10   5       8118.07       8588.15       374.18 o                         
   4  10   5      37247.17      35391.22       697.86 o                         
   5  10   5      32169.66      30917.39       681.20 o                         
   6  10   5      21607.05      20648.93       541.02 o                         
   7  10   5       2184.08       3114.40       366.44 o                         
   8  10   5      16575.90      16139.74      1263.39 o                         
   9  10   5       4499.09       5509.50       564.86 o                         
  10  10   5       1136.06       1600.67       340.10 o                         
  11  10   5       6348.52       5930.53       749.01 o                         
  12  10   5       1140.30       2441.09      1543.31 o                         
 -12  11   5        342.55        608.81       329.79 o                         
 -11  11   5       7646.37       7422.66       570.83 o                         
 -10  11   5      12205.78      10958.53       711.28 o                         
  -9  11   5       3774.79       3536.16       534.35 o                         
  -8  11   5       7486.99       6695.56       422.19 o                         
  -7  11   5       5032.47       4601.62       341.41 o                         
  -6  11   5        620.47        630.41       201.49 o                         
  -5  11   5       5010.25       4785.92       356.19 o                         
  -4  11   5      23321.46      21955.31       486.14 o                         
  -3  11   5      11925.67      11139.04       403.55 o                         
  -2  11   5       7821.22       7146.08       284.15 o                         
  -1  11   5        395.08        301.41       129.53 o                         
   0  11   5       6120.47       7084.95       311.93 o                         
   1  11   5       2657.60       3001.23       240.52 o                         
   2  11   5       2667.80       3299.79       270.96 o                         
   3  11   5        674.77       1087.85       171.31 o                         
   4  11   5        724.13       1021.50       209.16 o                         
   5  11   5         40.84        102.65       152.55 o                         
   6  11   5       2793.45       3088.59       301.58 o                         
   7  11   5       8060.91       8345.55       427.29 o                         
   8  11   5       1343.48        896.30       329.81 o                         
   9  11   5      18991.97      19282.47       746.58 o                         
  10  11   5        238.99        398.06       307.99 o                         
  11  11   5       6355.49       5303.26       705.81 o                         
  12  11   5       1924.27       2037.61       558.27 o                         
 -12  12   5       1073.43         87.65       349.77 o                         
 -11  12   5        326.10        750.11       350.70 o                         
 -10  12   5       1941.80       1819.38       358.20 o                         
  -9  12   5         29.35       -112.55       178.36 o                         
  -8  12   5      33470.11      32447.05       911.96 o                         
  -7  12   5       4292.81       4898.90       508.63 o                         
  -6  12   5       7963.93       8078.35       409.30 o                         
  -5  12   5          2.76        -85.21       113.29 o                         
  -4  12   5       5223.35       5187.51       249.31 o                         
  -3  12   5       7210.36       7209.12       304.24 o                         
  -2  12   5       1054.70       1257.95       181.85 o                         
  -1  12   5        177.81        227.43       135.04 o                         
   0  12   5       1083.84       1251.82       175.90 o                         
   1  12   5       3222.15       3682.16       290.83 o                         
   2  12   5      17993.66      17011.04       476.53 o                         
   3  12   5       9833.88       9067.58       351.83 o                         
   4  12   5       5487.22       5481.70       300.50 o                         
   5  12   5       4627.35       4557.50       289.73 o                         
   6  12   5      17177.76      16587.68       543.90 o                         
   7  12   5        263.70         84.47       231.43 o                         
   8  12   5       4042.94       4577.34       493.15 o                         
   9  12   5       8369.26       8603.58       573.89 o                         
  10  12   5       3972.80       4432.80       495.43 o                         
  11  12   5        196.72        857.58       719.56 o                         
 -12  13   5        697.89        813.65       438.29 o                         
 -11  13   5      14354.02      13689.88       685.15 o                         
 -10  13   5       5241.11       5533.39       779.20 o                         
  -9  13   5       1113.53       1711.67       405.20 o                         
  -8  13   5       5876.42       6447.66       436.60 o                         
  -7  13   5       2058.33       2707.99       325.96 o                         
  -6  13   5        372.11        420.46       183.93 o                         
  -5  13   5       5067.38       5022.50       249.07 o                         
  -4  13   5      30572.02      28133.05       673.21 o                         
  -3  13   5      10312.67       9937.74       390.09 o                         
  -2  13   5      25689.03      25039.24       597.22 o                         
  -1  13   5       3223.34       3991.53       276.21 o                         
   0  13   5      11968.25      12827.46       519.26 o                         
   1  13   5      18249.86      16581.00       469.30 o                         
   2  13   5       4686.67       5268.16       292.54 o                         
   3  13   5        880.73       1529.24       225.04 o                         
   4  13   5       2476.74       2585.05       299.27 o                         
   5  13   5      12553.68      11963.47       457.03 o                         
   6  13   5       4352.18       4962.51       520.40 o                         
   7  13   5        300.51        234.48       259.70 o                         
   8  13   5       1308.96       1690.05       305.91 o                         
   9  13   5       8934.57       7760.44       511.64 o                         
  10  13   5       3373.76       3275.43       603.66 o                         
  11  13   5      18022.71      15753.11      1909.92 o                         
 -11  14   5       3934.73       4877.49       776.19 o                         
 -10  14   5       4319.01       4649.05       627.92 o                         
  -9  14   5       2949.96       3562.44       454.79 o                         
  -8  14   5       4373.40       4299.90       435.88 o                         
  -7  14   5        114.68        171.53       211.63 o                         
  -6  14   5      10320.57      10266.46       417.23 o                         
  -5  14   5       9294.29       9427.32       384.64 o                         
  -4  14   5      10035.14       9504.63       349.05 o                         
  -3  14   5       3562.04       3807.74       269.40 o                         
  -2  14   5       2254.99       2077.72       222.15 o                         
  -1  14   5       2752.97       3258.64       271.86 o                         
   0  14   5      14324.84      13641.67       432.17 o                         
   1  14   5      14261.44      13160.60       430.79 o                         
   2  14   5      16304.74      15431.49       469.15 o                         
   3  14   5       3667.01       4212.75       290.18 o                         
   4  14   5       7055.72       6168.07       513.01 o                         
   5  14   5      20586.41      18639.98       581.19 o                         
   6  14   5       8556.38       8150.36       515.62 o                         
   7  14   5       2760.26       3036.57       534.79 o                         
   8  14   5      11292.91      11311.92       526.48 o                         
   9  14   5        352.00        895.95       293.16 o                         
  10  14   5        801.50       1323.81       872.57 o                         
  11  14   5        802.00       1718.61       865.24 o                         
 -11  15   5        888.39       1235.49       424.01 o                         
 -10  15   5        241.25        742.53       367.07 o                         
  -9  15   5       4391.30       4076.42       500.65 o                         
  -8  15   5        452.88        152.76       242.91 o                         
  -7  15   5       7505.17       7929.63       543.06 o                         
  -6  15   5      11136.83      11347.22       390.41 o                         
  -5  15   5      18369.29      17139.27       476.56 o                         
  -4  15   5       5303.61       5304.23       342.73 o                         
  -3  15   5       5981.68       6306.94       340.96 o                         
  -2  15   5       2509.37       2871.93       265.88 o                         
  -1  15   5       1250.23       1069.01       210.86 o                         
   0  15   5       6833.25       6750.74       458.04 o                         
   1  15   5      32938.29      29753.89       701.70 o                         
   2  15   5      16054.98      14815.08       475.81 o                         
   3  15   5       2900.55       2966.25       286.86 o                         
   4  15   5      23966.65      22332.89       897.70 o                         
   5  15   5       1709.86       2089.61       307.33 o                         
   6  15   5       4888.26       4646.30       466.51 o                         
   7  15   5      17215.71      16335.56       648.76 o                         
   8  15   5       1061.69       1565.40       257.89 o                         
   9  15   5        412.71        114.98       329.58 o                         
  10  15   5       1615.98       1835.18       859.60 o                         
  11  15   5       3848.72       3370.32       658.19 o                         
 -11  16   5       1610.46       1065.05      1012.24 o                         
 -10  16   5        239.52        795.87       310.53 o                         
  -9  16   5       1881.75       1324.51       312.99 o                         
  -8  16   5      11634.18      10617.99       465.58 o                         
  -7  16   5       1873.16       2416.70       321.36 o                         
  -6  16   5       1773.20       2507.82       239.54 o                         
  -5  16   5        756.97        775.88       207.08 o                         
  -4  16   5       2240.43       2472.01       334.76 o                         
  -3  16   5      40565.93      38534.45       848.70 o                         
  -2  16   5       6615.66       6418.96       369.82 o                         
  -1  16   5      78622.15      72065.73      1270.97 o                         
   0  16   5       1242.44       1516.85       229.63 o                         
   1  16   5      22104.23      21163.64       587.24 o                         
   2  16   5      12448.81      11544.04       463.44 o                         
   3  16   5      19588.46      18080.30       570.83 o                         
   4  16   5       1352.94       1934.67       296.11 o                         
   5  16   5      13793.98      13167.57       587.12 o                         
   6  16   5       8203.92       7469.51       580.00 o                         
   7  16   5        234.75        266.87       200.81 o                         
   8  16   5       1294.23       1382.32       266.28 o                         
   9  16   5        821.72        709.09       336.03 o                         
  10  16   5        580.02        739.10       485.42 o                         
 -10  17   5       4462.45       5219.35       856.11 o                         
  -9  17   5        633.86        525.99       289.01 o                         
  -8  17   5        691.80        348.04       241.61 o                         
  -7  17   5       1836.64       1834.67       223.66 o                         
  -6  17   5      10276.67       9623.73       572.88 o                         
  -5  17   5      13967.34      13836.88       488.29 o                         
  -4  17   5       2187.84       2177.22       238.37 o                         
  -3  17   5       2800.62       3105.58       314.00 o                         
  -2  17   5       3608.85       3673.40       326.20 o                         
  -1  17   5        184.70        311.44       194.48 o                         
   0  17   5        266.82        412.31       175.60 o                         
   1  17   5       5213.86       4746.94       468.78 o                         
   2  17   5      21359.11      19598.99       576.48 o                         
   3  17   5       1947.45       2012.68       314.96 o                         
   4  17   5      19970.42      18121.90       740.89 o                         
   5  17   5        803.88        759.47       245.59 o                         
   6  17   5       1283.03       2756.85       389.49 o                         
   7  17   5       5643.71       6154.10       405.14 o                         
   8  17   5       1590.92       2023.98       346.53 o                         
   9  17   5       2109.99       3165.30       581.83 o                         
  10  17   5       1903.68       1968.24       651.12 o                         
 -10  18   5       7687.56       7274.67       710.53 o                         
  -9  18   5        427.90       1151.06       388.55 o                         
  -8  18   5        395.92        735.20       247.54 o                         
  -7  18   5        117.74        479.57       183.42 o                         
  -6  18   5       5068.77       5280.33       343.18 o                         
  -5  18   5        115.89        477.08       290.42 o                         
  -4  18   5      35051.31      31857.36      1409.37 o                         
  -3  18   5        551.32        936.25       246.52 o                         
  -2  18   5       6486.23       4321.87      1073.59 o                         
  -1  18   5       8204.24       8036.17       413.29 o                         
   0  18   5       2401.96       2243.12       280.85 o                         
   1  18   5        318.02        460.39       308.30 o                         
   2  18   5      46746.61      41187.81      1057.45 o                         
   3  18   5       1357.25       1848.64       313.70 o                         
   4  18   5      13527.22      12235.55       547.69 o                         
   5  18   5        357.89        718.53       251.48 o                         
   6  18   5       1898.33       2626.17       316.71 o                         
   7  18   5       1135.69       1548.55       248.61 o                         
   8  18   5      20501.54      17531.67       905.73 o                         
   9  18   5       4558.04       5317.77      1099.96 o                         
  10  18   5       1695.01       1773.59       852.35 o                         
 -10  19   5       5206.02       5590.09       707.27 o                         
  -9  19   5      12114.14      13680.50      1020.73 o                         
  -8  19   5       1796.75       2824.77       351.32 o                         
  -7  19   5       1625.51       1577.34       280.65 o                         
  -6  19   5       2804.85       3601.88       305.87 o                         
  -5  19   5       7073.88       5974.87       345.06 o                         
  -4  19   5      10369.82       9475.73       737.06 o                         
  -3  19   5        776.56        810.22       306.91 o                         
  -2  19   5       1298.15        867.43       223.40 o                         
  -1  19   5        939.51        787.02       234.73 o                         
   0  19   5       2080.99       2383.03       414.38 o                         
   1  19   5       1339.56       1153.31       257.55 o                         
   2  19   5       2547.61       2743.06       433.78 o                         
   3  19   5       5211.88       5635.98       538.28 o                         
   4  19   5        450.46        478.11       277.47 o                         
   5  19   5         91.42        289.64       272.40 o                         
   6  19   5       1760.21       1886.35       302.70 o                         
   7  19   5      16889.40      14712.41       675.64 o                         
   8  19   5         97.21        384.26       323.03 o                         
   9  19   5       2561.60       2600.63       569.98 o                         
  -9  20   5        113.77        -84.16       676.15 o                         
  -8  20   5       5838.20       5511.17       897.01 o                         
  -7  20   5        285.53        554.75       208.75 o                         
  -6  20   5       8097.27       7547.85       850.66 o                         
  -5  20   5       2345.38       2834.87       288.77 o                         
  -4  20   5        994.89       1286.40       256.26 o                         
  -3  20   5       1898.71       2338.29       355.39 o                         
  -2  20   5       2313.00       3243.33       500.10 o                         
  -1  20   5      16643.27      16735.44       654.37 o                         
   0  20   5        237.47        771.51       285.97 o                         
   1  20   5        327.12        193.16       218.44 o                         
   2  20   5       1631.65       1924.21       412.98 o                         
   3  20   5        871.89       1248.12       298.06 o                         
   4  20   5         76.62        121.63       222.74 o                         
   5  20   5       4756.99       4372.09       551.93 o                         
   6  20   5       3058.71       3604.42       400.20 o                         
   7  20   5        114.64        208.60       332.37 o                         
   8  20   5        531.43       1167.43       517.07 o                         
   9  20   5       1943.98       2654.07       474.13 o                         
  -9  21   5        303.39        351.00       274.24 o                         
  -8  21   5       1114.51        422.06       233.34 o                         
  -7  21   5       3404.59       4081.06       569.37 o                         
  -6  21   5      14705.29      14828.71       620.99 o                         
  -5  21   5       1029.82       1451.40       229.68 o                         
  -4  21   5       6467.55       6188.10       417.09 o                         
  -3  21   5       5490.18       5167.93       517.06 o                         
  -2  21   5       1581.24       1539.80       435.82 o                         
  -1  21   5       2300.92       2046.12       368.38 o                         
   0  21   5       1402.06       1224.27       315.89 o                         
   1  21   5      10406.32       9570.30       521.27 o                         
   2  21   5        879.03        693.94       243.42 o                         
   3  21   5       2188.29       2004.27       340.38 o                         
   4  21   5      14115.35      12373.71      1077.32 o                         
   5  21   5       2043.32       2758.23       383.98 o                         
   6  21   5        348.36        139.71       462.70 o                         
   7  21   5        315.18        354.47       400.23 o                         
   8  21   5       1114.05       2672.74       768.25 o                         
  -8  22   5      14701.60      15625.14      1128.08 o                         
  -7  22   5         52.54         43.39       203.83 o                         
  -6  22   5        959.76       1376.23       283.14 o                         
  -5  22   5         87.23       -148.42       185.18 o                         
  -4  22   5        115.74         63.30       207.51 o                         
  -3  22   5        850.65       1003.84       327.95 o                         
  -2  22   5      15255.96      15409.13       583.02 o                         
  -1  22   5       7853.21       7686.74       484.40 o                         
   0  22   5       3193.95       3660.13       401.23 o                         
   1  22   5       2047.11       2722.99       388.19 o                         
   2  22   5        894.16       1495.66       281.10 o                         
   3  22   5       2860.51       4364.32       432.61 o                         
   4  22   5      14261.50      12823.38       558.06 o                         
   5  22   5       1520.58       1999.54       590.73 o                         
   6  22   5       6765.18       7286.48       853.19 o                         
   7  22   5       1142.18       2040.60       630.33 o                         
   8  22   5        532.17       1400.16       607.10 o                         
  -7  23   5        610.18        978.42       282.52 o                         
  -6  23   5         35.02        -48.01       308.28 o                         
  -5  23   5       2034.48       2379.49       385.81 o                         
  -4  23   5       5470.83       4877.15       445.40 o                         
  -3  23   5       1772.59       2786.51       384.02 o                         
  -2  23   5       5926.60       6671.73       677.69 o                         
  -1  23   5        434.53       1021.36       258.59 o                         
   0  23   5      10764.22      11041.30       504.87 o                         
   1  23   5       1597.34       1450.90       289.84 o                         
   2  23   5       6619.06       7352.22       899.11 o                         
   3  23   5       2947.39       3380.93       477.58 o                         
   4  23   5        930.33       1763.75       380.10 o                         
   5  23   5         31.92        267.44       532.45 o                         
   6  23   5       7726.60       8293.49       962.82 o                         
   7  23   5        379.76       1273.69       389.70 o                         
  -7  24   5       2162.26       1272.79       324.46 o                         
  -6  24   5        331.48        144.91       241.67 o                         
  -5  24   5      17149.87      15947.52       702.06 o                         
  -4  24   5         11.77        161.99       375.99 o                         
  -3  24   5      22340.90      20261.39       825.59 o                         
  -2  24   5         79.83       -130.58       248.13 o                         
  -1  24   5       3399.59       2900.13       394.86 o                         
   0  24   5         55.61        683.58       266.87 o                         
   1  24   5      22951.24      21026.69      1613.23 o                         
   2  24   5         71.84        312.43       318.40 o                         
   3  24   5      19111.78      16077.69       714.48 o                         
   4  24   5       2006.67       2370.60       383.02 o                         
   5  24   5       1802.52       1558.60       631.80 o                         
   6  24   5        804.90       1644.46       451.44 o                         
  -6  25   5         67.34        166.38       286.90 o                         
  -5  25   5       5055.06       4889.27       620.47 o                         
  -4  25   5       1167.14       1468.51       341.45 o                         
  -3  25   5      10034.01       9616.29       752.78 o                         
  -2  25   5        643.88       1072.83       302.91 o                         
  -1  25   5        381.44        543.98       279.81 o                         
   0  25   5       2466.95       3155.97       397.18 o                         
   1  25   5        737.19       1012.36       313.23 o                         
   2  25   5       1237.40       1370.28       359.64 o                         
   3  25   5       1214.42       1268.71       325.15 o                         
   4  25   5       2532.91       3476.55       589.48 o                         
   5  25   5          4.98       -277.01       289.77 o                         
  -5  26   5        762.89       1602.01       373.99 o                         
  -4  26   5        265.92       1059.95       415.93 o                         
  -3  26   5        660.42        747.05       409.71 o                         
  -2  26   5       2212.50       3145.99       595.98 o                         
  -1  26   5       8137.78       8537.09       641.92 o                         
   0  26   5       2874.61       4238.20       895.07 o                         
   1  26   5         28.42        609.12       377.33 o                         
   2  26   5       2299.65       2790.97       733.76 o                         
   3  26   5       4685.05       5106.40       831.30 o                         
   4  26   5       8540.09       8525.03       713.19 o                         
  -3  27   5       1082.52        626.29       424.01 o                         
  -2  27   5        205.10        386.18       398.06 o                         
  -1  27   5       1641.36       2503.88       412.28 o                         
   0  27   5       7607.26       7587.53       741.69 o                         
   1  27   5       2922.03       3370.95       454.37 o                         
   2  27   5        151.16        244.43       446.65 o                         
   3  27   5        391.54        522.20       553.24 o                         
 -12   0   6       2036.60       2428.66       499.12 o                         
 -10   0   6       7040.60       8346.56       590.46 o                         
  -8   0   6      14919.22      15900.28       979.43 o                         
  -6   0   6       2499.55       2519.13       300.39 o                         
  -4   0   6     169685.77     157463.27      6514.62 o                         
  -2   0   6      32655.25      31005.62       889.23 o                         
   0   0   6      59034.38      61271.51      1811.69 o                         
   2   0   6     231642.67     241459.11      6636.10 o                         
   4   0   6       4074.31       4347.50       403.35 o                         
   6   0   6       9601.29      10544.95       469.64 o                         
   8   0   6      22355.43      21258.69       920.89 o                         
  10   0   6       6995.54       8019.82       591.71 o                         
  12   0   6       4708.43       5869.89       835.15 o                         
 -13   1   6        283.24        448.55       404.15 o                         
 -12   1   6       2817.50       2377.12       640.34 o                         
 -11   1   6       1789.93       2745.17       413.60 o                         
 -10   1   6       1196.12       1052.66       237.15 o                         
  -9   1   6       8980.09       8523.85       423.72 o                         
  -8   1   6       5937.44       5843.19       333.25 o                         
  -7   1   6       2646.85       2680.07       229.49 o                         
  -6   1   6       9301.78       8041.37       398.78 o                         
  -5   1   6        142.30       -143.08       143.08 o                         
  -4   1   6      16664.03      16414.15       661.14 o                         
  -3   1   6      14917.21      15034.74       457.73 o                         
  -2   1   6      30388.40      31860.35       590.47 o                         
  -1   1   6       7919.72       7102.47       193.41 o                         
   0   1   6      12153.02      12617.29       428.98 o                         
   1   1   6      86694.57      87261.51      1791.11 o                         
   2   1   6       5676.42       6015.07       279.56 o                         
   3   1   6      21898.96      23398.61       768.92 o                         
   4   1   6       7850.26       9336.66       391.47 o                         
   5   1   6       8736.01       8990.13       298.89 o                         
   6   1   6       3632.14       3280.51       214.00 o                         
   7   1   6      12018.72      10748.73       364.13 o                         
   8   1   6       1573.93       2522.09       483.18 o                         
   9   1   6        223.28        441.03       202.09 o                         
  10   1   6       1563.82       2330.88       298.68 o                         
  11   1   6         65.38        125.39       268.48 o                         
  12   1   6       1737.42       2028.75       525.99 o                         
 -13   2   6        228.33          4.99       253.25 o                         
 -12   2   6        858.61        486.97       265.13 o                         
 -11   2   6        736.84        244.45       281.82 o                         
 -10   2   6       1380.66       1784.74       263.47 o                         
  -9   2   6       8449.97       7486.52       472.22 o                         
  -8   2   6         45.05         59.02       237.46 o                         
  -7   2   6      25604.13      23052.08       617.31 o                         
  -6   2   6         43.23        -46.64       154.62 o                         
  -5   2   6       4710.44       2835.41       446.26 o                         
  -4   2   6        263.38        582.77       171.21 o                         
  -3   2   6       3681.32       2956.19       253.70 o                         
  -2   2   6      18927.13      18599.21       393.46 o                         
  -1   2   6      28100.78      27534.66       628.16 o                         
   0   2   6      18020.34      17997.84       349.73 o                         
   1   2   6       9847.50      10357.76       314.48 o                         
   2   2   6      10937.42      11765.72       396.66 o                         
   3   2   6       8475.92       9205.52       369.22 o                         
   4   2   6        873.24        799.09       162.63 o                         
   5   2   6      57342.75      58620.05      1024.88 o                         
   6   2   6          7.14         73.69       119.13 o                         
   7   2   6      17732.56      18424.58       488.07 o                         
   8   2   6      17238.91      17287.12       582.78 o                         
   9   2   6       1803.66       3070.37       317.62 o                         
  10   2   6       1886.32       2359.68       294.72 o                         
  11   2   6        481.16       1046.98       295.68 o                         
  12   2   6       2538.18       2081.28       418.01 o                         
 -13   3   6       3517.31       3739.37       453.64 o                         
 -12   3   6      22764.66      23327.06      1400.23 o                         
 -11   3   6       4415.85       5053.39       779.23 o                         
 -10   3   6       8911.80       9378.26       593.92 o                         
  -9   3   6       2453.49       1935.12       259.67 o                         
  -8   3   6       1074.25       1613.27       300.36 o                         
  -7   3   6      16418.73      15008.38       960.44 o                         
  -6   3   6       4549.89       3822.32       341.97 o                         
  -5   3   6      49640.98      47096.34      1150.00 o                         
  -4   3   6       2731.23       3232.98       290.74 o                         
  -3   3   6       3670.76        710.46       254.32 o                         
  -2   3   6       7077.75       6893.88       239.22 o                         
  -1   3   6       3896.14       3964.56       162.53 o                         
   0   3   6       5965.67       5608.39       285.87 o                         
   1   3   6      27660.67      26668.07       596.47 o                         
   2   3   6       4289.85       4306.20       247.31 o                         
   3   3   6      18566.85      19382.33       660.99 o                         
   4   3   6       9516.18       9171.39       353.19 o                         
   5   3   6       8629.30       8571.06       325.05 o                         
   6   3   6       2251.46       2922.80       227.14 o                         
   7   3   6      19937.47      20374.53       547.77 o                         
   8   3   6      11289.95      10913.83       471.59 o                         
   9   3   6       3538.55       3987.08       338.87 o                         
  10   3   6      29960.89      28384.20       751.19 o                         
  11   3   6       9098.60       9538.36       554.96 o                         
  12   3   6       5087.80       4935.20       580.93 o                         
 -13   4   6        255.52       -325.63       678.92 o                         
 -12   4   6         11.69        402.28       250.45 o                         
 -11   4   6       5053.83       4502.54       379.07 o                         
 -10   4   6        432.90       -105.98       195.21 o                         
  -9   4   6      19993.54      19555.39       773.22 o                         
  -8   4   6       2636.80       2549.02       349.79 o                         
  -7   4   6      16360.24      15124.63       610.50 o                         
  -6   4   6        394.29        641.73       219.24 o                         
  -5   4   6       7231.16       6856.30       382.04 o                         
  -4   4   6       2088.17       2134.21       218.21 o                         
  -3   4   6       1767.45       1335.43       161.66 o                         
  -2   4   6        680.32        193.61       107.56 o                         
  -1   4   6      11660.04      12453.09       516.72 o                         
   0   4   6        623.74        844.86       122.60 o                         
   1   4   6       9179.32       9733.42       286.83 o                         
   2   4   6       1328.02       1589.15       183.42 o                         
   3   4   6       1508.01       1647.47       248.57 o                         
   4   4   6        119.78        217.01       197.34 o                         
   5   4   6       2236.96       2657.26       247.97 o                         
   6   4   6       2761.82       3410.88       297.31 o                         
   7   4   6        482.52       1280.44       260.16 o                         
   8   4   6        957.09       1105.21       242.99 o                         
   9   4   6       1223.15        785.09       218.01 o                         
  10   4   6       1438.51       1824.49       277.57 o                         
  11   4   6       4214.16       5422.53       498.79 o                         
  12   4   6        493.31        574.85       447.93 o                         
 -13   5   6       1337.90       1395.20       344.39 o                         
 -12   5   6       2087.29       1215.62       410.15 o                         
 -11   5   6       2976.62       2298.51       327.38 o                         
 -10   5   6      23088.31      22215.88       722.04 o                         
  -9   5   6       1300.65        409.01       189.03 o                         
  -8   5   6      16875.98      15982.78       676.79 o                         
  -7   5   6      14828.71      13675.89       594.25 o                         
  -6   5   6      15492.04      15104.81       596.27 o                         
  -5   5   6      30428.76      28672.33       703.00 o                         
  -4   5   6       2544.06       2595.31       239.56 o                         
  -3   5   6       7526.57       7133.83       293.73 o                         
  -2   5   6      12136.75      10586.03       315.66 o                         
  -1   5   6       7190.04       6698.96       497.66 o                         
   0   5   6       5108.76       4460.85       225.88 o                         
   1   5   6       2575.21       2244.24       188.67 o                         
   2   5   6       3951.08       4792.25       281.36 o                         
   3   5   6       9015.99       9393.27       331.01 o                         
   4   5   6      18445.75      18124.25       602.26 o                         
   5   5   6       3397.56       3384.00       309.33 o                         
   6   5   6      16049.62      14908.28       489.26 o                         
   7   5   6       2551.11       3320.76       310.24 o                         
   8   5   6      41475.54      39030.94      1066.79 o                         
   9   5   6       2753.19       3132.28       449.78 o                         
  10   5   6       1080.30       1837.16       291.39 o                         
  11   5   6       1991.07       1968.15       362.64 o                         
  12   5   6       3640.39       4197.30       564.82 o                         
 -12   6   6        902.77        733.06       312.33 o                         
 -11   6   6       7698.46       8267.49       477.41 o                         
 -10   6   6       1523.74        915.48       327.53 o                         
  -9   6   6       7706.49       7835.60       482.56 o                         
  -8   6   6       1768.59        903.62       281.01 o                         
  -7   6   6        726.31        381.74       236.61 o                         
  -6   6   6          4.81        -24.17       190.88 o                         
  -5   6   6      36188.48      35405.08       842.60 o                         
  -4   6   6        235.99        155.42       140.53 o                         
  -3   6   6      29912.43      27227.39       653.39 o                         
  -2   6   6      23397.98      21974.07       545.61 o                         
  -1   6   6      13262.67      12570.72       365.68 o                         
   0   6   6      24200.45      22160.70       487.51 o                         
   1   6   6      28910.10      30047.45       659.54 o                         
   2   6   6       6702.66       6610.85       349.82 o                         
   3   6   6      77364.52      75476.23      1385.97 o                         
   4   6   6       8048.65       7657.09       316.93 o                         
   5   6   6       4697.07       5793.00       317.19 o                         
   6   6   6       1552.26       1583.07       243.91 o                         
   7   6   6      13422.97      12639.19       517.96 o                         
   8   6   6       9551.66       9027.06       515.37 o                         
   9   6   6      17879.36      16210.00      1253.46 o                         
  10   6   6       2661.49       3834.85       413.94 o                         
  11   6   6       3529.77       3671.82       540.03 o                         
  12   6   6        993.76        832.44       412.22 o                         
 -12   7   6        606.64         11.84       367.07 o                         
 -11   7   6        579.57        727.14       281.60 o                         
 -10   7   6        309.79        219.38       245.89 o                         
  -9   7   6       1836.42       2371.07       439.09 o                         
  -8   7   6       4105.61       4193.37       446.75 o                         
  -7   7   6       5776.73       5561.84       607.42 o                         
  -6   7   6       6744.13       6306.50       443.02 o                         
  -5   7   6      16113.38      15424.83       706.06 o                         
  -4   7   6       8105.14       6864.18       340.39 o                         
  -3   7   6        641.80        -12.86       115.09 o                         
  -2   7   6      14847.95      13849.62       394.97 o                         
  -1   7   6       9856.76       9492.13       319.33 o                         
   0   7   6       4093.04       4295.57       222.30 o                         
   1   7   6      10251.76      10223.72       421.93 o                         
   2   7   6       1210.15       2621.07       352.88 o                         
   3   7   6      29417.29      26930.14       657.27 o                         
   4   7   6       1491.82       1901.37       194.69 o                         
   5   7   6      20613.62      19167.93       549.60 o                         
   6   7   6       1285.49       2004.18       273.71 o                         
   7   7   6        568.86        961.67       267.36 o                         
   8   7   6        692.01       1097.55       323.89 o                         
   9   7   6       1066.87       1891.92       359.34 o                         
  10   7   6        698.18        928.96       285.23 o                         
  11   7   6       5966.10       5771.98       520.11 o                         
  12   7   6        341.70        673.97       350.71 o                         
 -12   8   6        551.11        791.95       336.75 o                         
 -11   8   6       6410.38       6210.97       508.78 o                         
 -10   8   6        611.76        651.16       232.56 o                         
  -9   8   6       1260.98       1018.12       272.20 o                         
  -8   8   6       1193.65        485.11       266.55 o                         
  -7   8   6      10907.47      11216.30       589.84 o                         
  -6   8   6       6150.73       6052.76       459.42 o                         
  -5   8   6      10848.34       9765.04       426.46 o                         
  -4   8   6      28182.88      26219.61       693.74 o                         
  -3   8   6       9851.55       8983.14       373.20 o                         
  -2   8   6      74032.45      71799.62      1269.11 o                         
  -1   8   6      42500.80      38245.86       696.16 o                         
   0   8   6      90053.63      87646.68      1475.48 o                         
   1   8   6       2919.85       3171.33       208.79 o                         
   2   8   6      38711.38      37340.89       701.28 o                         
   3   8   6      18050.04      17000.48       427.28 o                         
   4   8   6       7886.01       6755.86       325.66 o                         
   5   8   6      18164.69      15912.98       436.93 o                         
   6   8   6       6648.23       6582.00       392.86 o                         
   7   8   6        803.45        604.66       250.70 o                         
   8   8   6       2431.20       3043.99       501.94 o                         
   9   8   6      10590.14      10371.24       593.98 o                         
  10   8   6       1762.95       3250.83       497.43 o                         
  11   8   6       5111.30       6356.05       672.32 o                         
  12   8   6       2270.96       3021.05       531.65 o                         
 -12   9   6       1439.29       1447.31       389.46 o                         
 -11   9   6        445.78         42.29       272.79 o                         
 -10   9   6       2080.19       2555.34       336.74 o                         
  -9   9   6        214.20        455.77       310.26 o                         
  -8   9   6       1295.68        426.89       287.65 o                         
  -7   9   6       1371.63       1737.13       359.32 o                         
  -6   9   6      49349.71      47414.40      1268.96 o                         
  -5   9   6       2000.77       2990.80       331.69 o                         
  -4   9   6      10244.19       9948.45       480.82 o                         
  -3   9   6       1272.85       1332.17       195.63 o                         
  -2   9   6        517.20        447.96       158.68 o                         
  -1   9   6       4061.92       3723.55       203.57 o                         
   0   9   6      19698.42      18022.34       420.96 o                         
   1   9   6      23100.52      21768.52       500.14 o                         
   2   9   6       2272.35       2376.21       220.10 o                         
   3   9   6      26200.56      24974.00       552.30 o                         
   4   9   6      13715.10      13333.95       423.19 o                         
   5   9   6       9684.75       9007.27       340.81 o                         
   6   9   6       4730.07       4975.84       311.76 o                         
   7   9   6       5863.04       6074.98       508.08 o                         
   8   9   6      11207.93      10159.88       550.48 o                         
   9   9   6       2304.95       2949.95       429.55 o                         
  10   9   6       1747.90       1502.84       453.35 o                         
  11   9   6         32.29        676.57      1273.00 o                         
 -12  10   6        706.05        398.81       319.62 o                         
 -11  10   6        483.32        479.26       332.15 o                         
 -10  10   6       1825.11       2105.09       464.26 o                         
  -9  10   6       6833.37       7267.23       438.33 o                         
  -8  10   6       2355.32       2784.35       447.48 o                         
  -7  10   6      20064.52      17950.19       785.15 o                         
  -6  10   6         11.40        262.90       328.22 o                         
  -5  10   6       8420.40       8270.36       432.55 o                         
  -4  10   6      12226.04      11696.05       475.46 o                         
  -3  10   6       5052.19       4961.76       298.68 o                         
  -2  10   6       2449.63       2483.65       195.01 o                         
  -1  10   6      12573.75      12451.48       482.75 o                         
   0  10   6       1388.62       2165.22       195.76 o                         
   1  10   6      12218.12      11931.42       397.25 o                         
   2  10   6        503.76        535.28       155.36 o                         
   3  10   6      20437.69      20462.58       516.79 o                         
   4  10   6       2205.29       3179.33       266.69 o                         
   5  10   6      36625.56      33824.84       707.01 o                         
   6  10   6      26217.89      25612.10       683.09 o                         
   7  10   6      10224.46       9634.70       589.96 o                         
   8  10   6       4364.86       5408.21       569.33 o                         
   9  10   6       3310.61       4042.83       438.03 o                         
  10  10   6        906.33       1072.59       372.24 o                         
  11  10   6       1197.30       1159.10       491.02 o                         
 -12  11   6      23791.14      21751.02       900.37 o                         
 -11  11   6        700.69        583.52       289.75 o                         
 -10  11   6       3882.64       4166.47       734.38 o                         
  -9  11   6      10559.20      11601.71       680.61 o                         
  -8  11   6        329.36        614.53       322.68 o                         
  -7  11   6       5251.35       5434.64       521.49 o                         
  -6  11   6      11138.43      10522.81       600.10 o                         
  -5  11   6       1434.15       1628.96       295.26 o                         
  -4  11   6      10358.18       9987.68       495.62 o                         
  -3  11   6      25791.74      24534.76       635.13 o                         
  -2  11   6      14743.47      14869.73       418.68 o                         
  -1  11   6       6428.62       6483.00       297.19 o                         
   0  11   6      21888.45      20360.65       498.56 o                         
   1  11   6      10132.10      10558.15       362.77 o                         
   2  11   6       1772.46       2025.29       224.80 o                         
   3  11   6       3284.95       3977.55       265.90 o                         
   4  11   6      25436.71      24688.95       629.73 o                         
   5  11   6        465.85        972.89       207.97 o                         
   6  11   6         28.07         37.73       215.94 o                         
   7  11   6      12357.00      11053.43       664.47 o                         
   8  11   6       5671.71       5388.19       561.77 o                         
   9  11   6         81.01        225.57       306.48 o                         
  10  11   6      45588.32      41285.48      1453.27 o                         
  11  11   6        733.84        563.17       463.33 o                         
 -11  12   6        698.23        606.29       422.20 o                         
 -10  12   6        124.25        226.88       264.90 o                         
  -9  12   6      12297.19      12871.73       708.57 o                         
  -8  12   6        365.82         89.65       286.43 o                         
  -7  12   6      36490.73      34169.96      1119.97 o                         
  -6  12   6        212.88        504.62       291.57 o                         
  -5  12   6       1513.29       1499.08       294.44 o                         
  -4  12   6        256.91        117.63       191.33 o                         
  -3  12   6       3841.19       4195.07       352.70 o                         
  -2  12   6        390.64        206.32       153.20 o                         
  -1  12   6        313.00         67.89       145.37 o                         
   0  12   6        327.95        329.85       132.77 o                         
   1  12   6       9480.17       9628.95       348.48 o                         
   2  12   6       2266.08       2415.12       248.53 o                         
   3  12   6       5239.63       5264.64       304.01 o                         
   4  12   6         92.68        173.88       191.05 o                         
   5  12   6       8892.26       8931.66       438.63 o                         
   6  12   6         66.69        276.15       220.42 o                         
   7  12   6       1652.61       3532.92       812.04 o                         
   8  12   6       4027.97       3244.17       420.27 o                         
   9  12   6       8053.56       8094.84       539.17 o                         
  10  12   6        465.78        687.21       475.88 o                         
  11  12   6       1574.44       5448.28      3007.72 o                         
 -11  13   6        785.03        737.53       306.35 o                         
 -10  13   6       9150.55       9172.74       676.34 o                         
  -9  13   6      11352.29      10950.89       662.25 o                         
  -8  13   6       6274.98       6591.40       646.77 o                         
  -7  13   6       5095.99       5484.86       740.12 o                         
  -6  13   6        206.26        131.30       278.76 o                         
  -5  13   6       1169.38       1639.89       301.96 o                         
  -4  13   6        626.63        571.47       204.72 o                         
  -3  13   6      29901.41      29070.16       659.07 o                         
  -2  13   6       2349.43       2871.63       345.49 o                         
  -1  13   6       1804.63       1526.52       206.74 o                         
   0  13   6       1088.77       1002.34       182.96 o                         
   1  13   6      17639.36      18391.75       503.53 o                         
   2  13   6       1116.52        895.40       214.41 o                         
   3  13   6       2400.53       3312.81       283.93 o                         
   4  13   6        184.44        318.19       204.54 o                         
   5  13   6        632.80        722.30       229.72 o                         
   6  13   6      11507.46      10367.04       535.51 o                         
   7  13   6       8876.67       8851.03       529.35 o                         
   8  13   6      15601.88      15313.45       674.04 o                         
   9  13   6        176.56        864.55       337.17 o                         
  10  13   6       7332.67       7225.71       805.01 o                         
  11  13   6        974.21       1093.56       553.24 o                         
 -11  14   6       3860.65       4578.70       514.11 o                         
 -10  14   6       5084.31       5858.71       550.96 o                         
  -9  14   6       2706.56       3087.63       409.68 o                         
  -8  14   6       9492.93      10189.45       900.95 o                         
  -7  14   6       2254.64       2919.32       479.85 o                         
  -6  14   6       1999.96       3067.11       536.43 o                         
  -5  14   6      17055.59      16251.87       873.21 o                         
  -4  14   6      30427.28      30285.07       757.83 o                         
  -3  14   6      13926.19      13932.05       441.97 o                         
  -2  14   6        497.76        814.53       182.07 o                         
  -1  14   6       5057.85       5047.28       478.61 o                         
   0  14   6        774.74        535.69       167.21 o                         
   1  14   6       7945.88       8052.26       348.79 o                         
   2  14   6      15125.37      13695.54       444.43 o                         
   3  14   6      24885.26      23408.47       618.31 o                         
   4  14   6       7234.08       6710.30       435.03 o                         
   5  14   6       3205.94       3875.10       411.54 o                         
   6  14   6      27821.81      25438.78       826.39 o                         
   7  14   6       2989.69       4062.85       399.93 o                         
   8  14   6       1089.70       1422.14       289.49 o                         
   9  14   6       4825.24       5035.90       687.85 o                         
  10  14   6        149.26        845.16       442.64 o                         
 -11  15   6        410.27       1182.55       556.39 o                         
 -10  15   6        403.33        113.90       277.75 o                         
  -9  15   6       1093.45       1350.35       503.49 o                         
  -8  15   6       2835.42       2689.59       352.27 o                         
  -7  15   6        904.62        488.54       381.17 o                         
  -6  15   6      11237.99      10266.55       475.62 o                         
  -5  15   6       3806.37       3732.19       316.95 o                         
  -4  15   6       5709.84       5783.23       344.14 o                         
  -3  15   6      10800.33      10278.31       398.74 o                         
  -2  15   6       2339.66       2401.96       255.04 o                         
  -1  15   6       3936.99       4236.49       345.82 o                         
   0  15   6       6312.60       6007.32       387.06 o                         
   1  15   6      25567.50      23104.73       604.67 o                         
   2  15   6       6159.15       6041.20       376.52 o                         
   3  15   6      11175.33      10438.27       411.10 o                         
   4  15   6       1542.82       2659.24       410.17 o                         
   5  15   6       7849.63       8014.89       664.28 o                         
   6  15   6        480.11        689.68       345.77 o                         
   7  15   6       6313.14       6247.09       710.19 o                         
   8  15   6       3628.44       4552.44       432.10 o                         
   9  15   6        149.27        666.43       383.88 o                         
  10  15   6        423.22          6.44       341.88 o                         
 -10  16   6       1317.49       1917.97       371.55 o                         
  -9  16   6        275.64        478.94       280.07 o                         
  -8  16   6       3678.13       4498.91       495.38 o                         
  -7  16   6       2740.98       3132.29       462.92 o                         
  -6  16   6       8155.93       8092.48       402.25 o                         
  -5  16   6        173.66        228.95       153.12 o                         
  -4  16   6       4679.52       4571.34       310.17 o                         
  -3  16   6       2246.83       2881.23       285.55 o                         
  -2  16   6      62847.48      57607.40      1188.45 o                         
  -1  16   6        364.19        335.43       181.60 o                         
   0  16   6      75142.09      70432.46      1345.47 o                         
   1  16   6        253.00        345.36       184.43 o                         
   2  16   6       2760.28       3006.64       291.35 o                         
   3  16   6       1649.45       2243.12       264.40 o                         
   4  16   6       5766.93       5446.02       394.13 o                         
   5  16   6       1538.54       2257.12       395.31 o                         
   6  16   6      14331.36      11889.21      1059.73 o                         
   7  16   6       1020.78       1763.14       270.18 o                         
   8  16   6       1351.83       1471.58       373.51 o                         
   9  16   6       1163.00        969.78       456.39 o                         
  10  16   6        706.28        802.43       526.91 o                         
 -10  17   6        589.58        457.67       580.87 o                         
  -9  17   6       5640.01       6119.49       842.23 o                         
  -8  17   6       1014.95       1178.76       421.66 o                         
  -7  17   6       2525.09       2781.64       413.01 o                         
  -6  17   6       5732.35       5106.70       798.62 o                         
  -5  17   6      13488.83      13314.25       511.41 o                         
  -4  17   6      10666.71       8741.09       387.21 o                         
  -3  17   6       7209.53       6899.62       365.62 o                         
  -2  17   6      13410.22      11734.50       465.37 o                         
  -1  17   6       1223.41        937.58       247.15 o                         
   0  17   6        896.45        839.85       204.31 o                         
   1  17   6       1137.38       1115.07       259.56 o                         
   2  17   6        195.12        328.41       199.01 o                         
   3  17   6      35520.35      32151.82       899.40 o                         
   4  17   6       1342.78       2135.31       316.43 o                         
   5  17   6      13346.68      12404.75       532.38 o                         
   6  17   6       1945.88       2466.58       322.02 o                         
   7  17   6       7410.97       8120.08       507.59 o                         
   8  17   6       2306.33       2728.03       474.54 o                         
   9  17   6       2720.72       2627.99       628.93 o                         
 -10  18   6        318.15        170.53       558.01 o                         
  -9  18   6       6507.09       6009.39       951.91 o                         
  -8  18   6        567.88        889.31       432.99 o                         
  -7  18   6       5544.02       6541.82       634.05 o                         
  -6  18   6         10.97        244.53       192.01 o                         
  -5  18   6       9033.29       9252.89       448.13 o                         
  -4  18   6        144.26        327.82       258.37 o                         
  -3  18   6       4668.87       4749.89       363.18 o                         
  -2  18   6       3480.51       4836.58       401.39 o                         
  -1  18   6       5393.81       1350.46       777.39 o                         
   0  18   6       1083.65        907.65       241.43 o                         
   1  18   6       8925.39       9864.93       698.55 o                         
   2  18   6        955.07       1216.30       268.21 o                         
   3  18   6      21390.78      19031.59       673.86 o                         
   4  18   6        730.28       1071.58       250.44 o                         
   5  18   6       9829.92       9724.27       482.92 o                         
   6  18   6        966.44       1219.30       249.94 o                         
   7  18   6       5006.49       5298.29       510.32 o                         
   8  18   6       1068.30        984.51       556.66 o                         
   9  18   6       3939.34       3521.43       531.58 o                         
  -9  19   6       8411.39       8541.98       998.76 o                         
  -8  19   6       4289.73       4977.70       746.53 o                         
  -7  19   6       1185.37       1571.80       291.45 o                         
  -6  19   6       5312.45       6085.54       436.35 o                         
  -5  19   6        333.60        641.77       217.36 o                         
  -4  19   6       2140.29       2737.00       300.26 o                         
  -3  19   6      14416.32      13809.98       585.29 o                         
  -2  19   6       2550.29       3860.71       386.14 o                         
  -1  19   6       1420.26       1575.75       344.55 o                         
   0  19   6       1445.09       2015.74       318.90 o                         
   1  19   6       4350.97       4472.73       396.98 o                         
   2  19   6        956.55       1005.20       247.81 o                         
   3  19   6       6519.19       6925.56       733.93 o                         
   4  19   6       5960.31       6446.78       428.51 o                         
   5  19   6        601.24        844.59       218.85 o                         
   6  19   6       5454.86       6073.75       604.11 o                         
   7  19   6       8814.81       8592.00       903.91 o                         
   8  19   6      17062.14      16017.07      1139.05 o                         
  -9  20   6       4805.70       6130.64      1712.98 o                         
  -8  20   6       1712.82       2380.33       431.11 o                         
  -7  20   6       1186.69       1693.01       402.02 o                         
  -6  20   6        211.44        572.87       218.47 o                         
  -5  20   6       5766.63       6137.31       686.04 o                         
  -4  20   6       4755.93       5149.90       359.72 o                         
  -3  20   6        847.71        771.12       314.84 o                         
  -2  20   6       4984.75       5181.55       398.42 o                         
  -1  20   6       9251.08       9159.55       450.23 o                         
   0  20   6       5475.86       5652.20       401.71 o                         
   1  20   6        131.17        373.42       226.34 o                         
   2  20   6       5337.61       4931.28       411.18 o                         
   3  20   6       1840.64       2266.54       367.09 o                         
   4  20   6         81.74        311.58       260.81 o                         
   5  20   6        826.42       1142.11       341.62 o                         
   6  20   6       3853.58       4709.59       505.46 o                         
   7  20   6        410.80        335.98       384.01 o                         
   8  20   6       2054.24       2255.77       569.03 o                         
  -8  21   6        252.44        477.50       323.65 o                         
  -7  21   6       6199.54       5935.67       508.26 o                         
  -6  21   6       1335.57       2231.57       393.61 o                         
  -5  21   6       9764.51       9066.13       696.45 o                         
  -4  21   6        269.16         -1.86       218.72 o                         
  -3  21   6       3892.49       3964.53       383.56 o                         
  -2  21   6       2067.73       2696.62       371.59 o                         
  -1  21   6        815.05       1031.25       371.98 o                         
   0  21   6       1427.91       1962.29       578.21 o                         
   1  21   6        175.90        397.19       206.49 o                         
   2  21   6        876.49        945.71       279.09 o                         
   3  21   6        842.76       1120.88       252.83 o                         
   4  21   6       2162.81       1717.23       337.53 o                         
   5  21   6       2369.35       2083.17       339.67 o                         
   6  21   6       1811.37       2250.04       424.56 o                         
   7  21   6        197.34        850.14       397.20 o                         
  -7  22   6      15571.73      15860.95       915.41 o                         
  -6  22   6          4.03        345.33       305.76 o                         
  -5  22   6         95.06         -7.79       337.29 o                         
  -4  22   6       5386.47       5185.30       393.66 o                         
  -3  22   6         33.60        102.48       225.20 o                         
  -2  22   6       1159.53       1642.38       303.14 o                         
  -1  22   6      18459.72      17863.47       621.73 o                         
   0  22   6       1735.83       1720.01       319.61 o                         
   1  22   6       1213.54       1518.97       247.53 o                         
   2  22   6       3831.63       4393.13       515.57 o                         
   3  22   6        800.47       1366.68       311.50 o                         
   4  22   6       4401.15       4553.76       467.12 o                         
   5  22   6      16789.73      14758.52       678.68 o                         
   6  22   6       7311.29       7244.24       693.97 o                         
   7  22   6       2744.51       3519.87       545.65 o                         
  -7  23   6        198.64        610.06       291.17 o                         
  -6  23   6        582.75       1166.84       308.05 o                         
  -5  23   6        291.36        195.91       249.64 o                         
  -4  23   6       1963.61       1729.00       413.04 o                         
  -3  23   6       4059.87       4959.92       520.36 o                         
  -2  23   6       6364.46       7421.32       600.29 o                         
  -1  23   6        936.24        938.60       292.10 o                         
   0  23   6        248.22        450.58       274.49 o                         
   1  23   6      19318.66      17407.27       718.92 o                         
   2  23   6        238.51        941.83       283.48 o                         
   3  23   6       9832.15       9586.73       570.09 o                         
   4  23   6       4400.66       4846.95       514.04 o                         
   5  23   6       1771.79       1997.03       468.32 o                         
   6  23   6        107.87       -305.15       305.15 o                         
  -6  24   6        143.24        798.60       508.02 o                         
  -5  24   6        175.24       1490.75       581.19 o                         
  -4  24   6      10179.82       9450.05       550.21 o                         
  -3  24   6        784.50        781.82       376.27 o                         
  -2  24   6      16587.29      15478.65       691.51 o                         
  -1  24   6        204.05        114.41       266.17 o                         
   0  24   6       9705.73      10515.70       590.76 o                         
   1  24   6       1999.52       2854.37       448.87 o                         
   2  24   6      10604.47       9127.52       606.31 o                         
   3  24   6       2163.06       2691.87       431.66 o                         
   4  24   6       3484.53       3254.11       538.04 o                         
   5  24   6       2548.94       2579.27       553.87 o                         
  -5  25   6          7.32        711.57       635.72 o                         
  -4  25   6       3697.70       3471.81       486.16 o                         
  -3  25   6        104.83       -150.98       290.93 o                         
  -2  25   6      15114.73      14507.16       690.58 o                         
  -1  25   6        234.37        675.01       296.51 o                         
   0  25   6       3564.49       3563.18       495.22 o                         
   1  25   6       8811.84       8038.18       681.22 o                         
   2  25   6        927.42       1119.86       420.40 o                         
   3  25   6       3618.77       4416.10       494.72 o                         
   4  25   6       7027.60       6050.58       799.81 o                         
  -4  26   6        276.16       -255.50       362.42 o                         
  -3  26   6        564.50        631.75       315.08 o                         
  -2  26   6        849.31       1174.86       323.49 o                         
  -1  26   6       4621.50       5096.80       528.62 o                         
   0  26   6        190.75        227.81       265.36 o                         
   1  26   6        612.95       1145.20       308.93 o                         
   2  26   6        117.82        357.45       277.45 o                         
   3  26   6       2443.17       3250.01       539.04 o                         
  -1  27   6          8.15        655.19       364.73 o                         
   0  27   6        589.09        768.00       332.15 o                         
 -11   0   7        996.11       1392.82       268.85 o                         
  -9   0   7       3687.79       4492.15       455.90 o                         
  -7   0   7       1329.57       2143.83       769.90 o                         
  -5   0   7       7510.56       8058.18       762.79 o                         
  -3   0   7     128800.68     130954.84      3988.91 o                         
  -1   0   7      85611.17      84235.91      2023.27 o                         
   1   0   7      15145.51      15731.36       791.90 o                         
   3   0   7      61175.61      66858.32      2114.53 o                         
   5   0   7       6255.60       7006.55       545.52 o                         
   7   0   7       1948.82       2924.46       416.17 o                         
   9   0   7      17323.95      15750.14      1329.24 o                         
  11   0   7       9249.73       9525.31       977.18 o                         
 -12   1   7       1965.35       1934.70       235.96 o                         
 -11   1   7       2163.29       2126.78       294.50 o                         
 -10   1   7       1020.44        839.62       171.50 o                         
  -9   1   7      10531.18       9778.88       479.79 o                         
  -8   1   7       1392.13       1267.27       279.45 o                         
  -7   1   7        469.25        589.23       210.44 o                         
  -6   1   7       3063.62       4117.72       513.77 o                         
  -5   1   7         40.33         38.36       265.12 o                         
  -4   1   7       2229.91       3077.26       406.95 o                         
  -3   1   7      45804.09      45907.79      1023.92 o                         
  -2   1   7        730.02       1078.86       129.65 o                         
  -1   1   7       5073.20       4157.48       170.93 o                         
   0   1   7      18243.28      16529.47       464.55 o                         
   1   1   7      11734.72      13367.66       429.60 o                         
   2   1   7      54923.45      54942.57      1241.39 o                         
   3   1   7      14194.17      14235.05       488.20 o                         
   4   1   7       9993.97      10294.54       432.52 o                         
   5   1   7       8186.39       8051.65       413.21 o                         
   6   1   7       5481.86       6153.65       347.11 o                         
   7   1   7        953.36       1262.33       248.40 o                         
   8   1   7       8696.76       7807.04       422.15 o                         
   9   1   7      11765.80      10716.61       814.42 o                         
  10   1   7        689.82        826.61       323.60 o                         
  11   1   7       6598.87       7747.02       658.08 o                         
  12   1   7        263.39        323.73       350.38 o                         
 -12   2   7        326.45        541.75       293.66 o                         
 -11   2   7       1193.65       1716.22       529.14 o                         
 -10   2   7        968.47         81.60       271.76 o                         
  -9   2   7        909.48        693.54       196.95 o                         
  -8   2   7      33328.95      31839.35       995.32 o                         
  -7   2   7       1637.31       2342.22       327.03 o                         
  -6   2   7      49343.41      47504.98      1184.20 o                         
  -5   2   7       9236.32       9207.08       421.64 o                         
  -4   2   7       2820.04        425.08       144.36 o                         
  -3   2   7       2523.11       3093.78       385.90 o                         
  -2   2   7      12502.42      10898.52       304.27 o                         
  -1   2   7       6232.32       7181.91       196.66 o                         
   0   2   7      37441.49      37325.32       717.11 o                         
   1   2   7      11074.00      11275.27       386.66 o                         
   2   2   7       2254.80       2502.86       221.01 o                         
   3   2   7       9187.63      11406.45       434.44 o                         
   4   2   7      25166.84      25274.48       934.40 o                         
   5   2   7      15175.91      15090.75       495.68 o                         
   6   2   7      61814.23      58647.54      1159.57 o                         
   7   2   7        347.65        929.40       244.23 o                         
   8   2   7       4226.05       4698.60       355.77 o                         
   9   2   7       1199.55        992.91       339.99 o                         
  10   2   7       2141.45       2540.06       377.07 o                         
  11   2   7       3725.87       4330.27       553.66 o                         
  12   2   7       1666.41       3036.18       763.04 o                         
 -12   3   7       5928.58       6944.13       861.04 o                         
 -11   3   7      12334.90      12754.25       708.49 o                         
 -10   3   7       2830.31       2801.79       405.27 o                         
  -9   3   7       8933.18       8252.23       523.72 o                         
  -8   3   7       1023.60        698.21       265.44 o                         
  -7   3   7        484.01        811.75       352.76 o                         
  -6   3   7      29438.26      27614.84       832.29 o                         
  -5   3   7       1171.59       1411.45       284.03 o                         
  -4   3   7      33066.73      31659.95       829.08 o                         
  -3   3   7       4014.11       3584.58       200.01 o                         
  -2   3   7       5023.42       2894.37       511.49 o                         
  -1   3   7       3019.14       2888.00       138.40 o                         
   0   3   7       4991.31       5475.78       333.07 o                         
   1   3   7       7132.64       7003.35       283.16 o                         
   2   3   7      12355.28      12305.30       466.18 o                         
   3   3   7       2778.23       2844.02       245.71 o                         
   4   3   7       9381.90       9639.21       419.47 o                         
   5   3   7      12669.74      12916.26       501.78 o                         
   6   3   7       7460.78       7999.26       368.45 o                         
   7   3   7      14055.44      13570.89       554.91 o                         
   8   3   7       5158.53       5895.13       373.23 o                         
   9   3   7       6231.72       6379.67       704.52 o                         
  10   3   7       2257.45       2535.51       375.51 o                         
  11   3   7      10769.63      11023.40       628.23 o                         
  12   3   7       6906.45       6194.98       630.25 o                         
 -12   4   7       2674.24       1434.44       287.80 o                         
 -11   4   7       2310.57       3076.85       350.38 o                         
 -10   4   7      17848.86      16828.27      1531.25 o                         
  -9   4   7        110.25       -223.42       223.42 o                         
  -8   4   7       7801.74       7009.52       487.23 o                         
  -7   4   7      11123.92       9799.56       517.54 o                         
  -6   4   7      13110.05      11747.27       529.19 o                         
  -5   4   7       6236.23       5790.47       381.89 o                         
  -4   4   7      11513.10      11192.80       374.24 o                         
  -3   4   7       5395.94       5475.96       232.96 o                         
  -2   4   7      15720.19      15124.07       431.80 o                         
  -1   4   7      13054.18      12448.33       307.47 o                         
   0   4   7      10943.95      11820.25       412.83 o                         
   1   4   7       4299.12       4397.14       208.84 o                         
   2   4   7       6222.60       6191.50       308.35 o                         
   3   4   7       8061.71       7164.36       449.31 o                         
   4   4   7       1149.31       1236.70       287.86 o                         
   5   4   7       7839.71       6876.41       350.71 o                         
   6   4   7        502.90        876.80       222.00 o                         
   7   4   7        155.85        226.59       196.49 o                         
   8   4   7       2474.96       3821.55       366.63 o                         
   9   4   7       4673.65       5381.98       396.15 o                         
  10   4   7       3631.77       4570.64       462.02 o                         
  11   4   7       1110.09       1696.93       363.55 o                         
 -12   5   7        123.82        586.13       276.47 o                         
 -11   5   7       5950.12       6580.09       585.48 o                         
 -10   5   7       4372.35       3957.83       453.08 o                         
  -9   5   7      19755.98      18762.48       783.89 o                         
  -8   5   7       6707.09       5478.07       469.30 o                         
  -7   5   7        489.42        500.90       255.40 o                         
  -6   5   7       5649.32       5457.94       409.93 o                         
  -5   5   7       9000.23       8301.91       443.29 o                         
  -4   5   7      30713.79      30923.24       728.24 o                         
  -3   5   7       2593.15       2780.76       246.68 o                         
  -2   5   7       7642.64       7487.21       282.66 o                         
  -1   5   7       5339.03       5279.64       207.06 o                         
   0   5   7       3304.89       3349.77       186.18 o                         
   1   5   7       5001.06       5215.68       255.36 o                         
   2   5   7       1742.91       1915.86       170.53 o                         
   3   5   7       3317.58       3755.61       313.46 o                         
   4   5   7       1112.21       1347.67       268.11 o                         
   5   5   7       4952.43       5578.85       441.17 o                         
   6   5   7       4143.28       4010.30       314.22 o                         
   7   5   7      30184.89      29432.87       772.46 o                         
   8   5   7         53.50        229.32       204.83 o                         
   9   5   7      21037.76      19235.95       591.73 o                         
  10   5   7        288.75        500.25       268.60 o                         
  11   5   7        634.76       1079.95       405.03 o                         
 -12   6   7        254.20        -59.00       230.92 o                         
 -11   6   7        184.11        459.15       341.40 o                         
 -10   6   7       9179.83       9189.61       621.63 o                         
  -9   6   7       1151.67        861.31       358.88 o                         
  -8   6   7      13013.38      12821.22       636.14 o                         
  -7   6   7       6420.96       5971.32       457.13 o                         
  -6   6   7       4617.96       5002.64       415.77 o                         
  -5   6   7       1481.02       1569.93       286.27 o                         
  -4   6   7      10073.88       9517.77       375.18 o                         
  -3   6   7       2384.95       2778.35       247.85 o                         
  -2   6   7      15227.54      14613.60       448.40 o                         
  -1   6   7      36876.26      36092.93       742.42 o                         
   0   6   7       7036.29       8611.93       683.51 o                         
   1   6   7       4012.59       4545.90       251.84 o                         
   2   6   7      13274.53      12791.07       502.85 o                         
   3   6   7      16710.41      16100.23       610.66 o                         
   4   6   7      41345.88      40195.75       961.84 o                         
   5   6   7        988.43       1327.20       260.05 o                         
   6   6   7       2605.92       3043.32       350.89 o                         
   7   6   7       1599.81       2355.00       339.28 o                         
   8   6   7       1476.34       2452.49       404.38 o                         
   9   6   7       7090.62       6404.78       372.83 o                         
  10   6   7       5959.65       6384.04       471.22 o                         
  11   6   7         12.03         94.96       309.84 o                         
 -12   7   7       1567.44       1541.76       688.64 o                         
 -11   7   7        556.54         84.36       325.04 o                         
 -10   7   7       1659.36       3688.07       579.46 o                         
  -9   7   7       3898.56       3521.38       509.37 o                         
  -8   7   7        594.94        695.51       270.85 o                         
  -7   7   7       2470.78       3118.66       401.20 o                         
  -6   7   7      28671.13      28314.91       761.04 o                         
  -5   7   7       5408.47       5418.39       328.73 o                         
  -4   7   7       5927.32       5413.71       689.00 o                         
  -3   7   7      14518.89      13721.54       409.21 o                         
  -2   7   7      20082.65      18183.49       796.64 o                         
  -1   7   7       5748.38       5446.47       255.33 o                         
   0   7   7        535.02        431.07       133.09 o                         
   1   7   7       1364.04       2260.40       206.70 o                         
   2   7   7      15755.32      15188.77       459.74 o                         
   3   7   7       5350.41       5361.69       359.39 o                         
   4   7   7      67916.23      63300.41      1243.69 o                         
   5   7   7       3314.71       3636.58       417.82 o                         
   6   7   7        265.29        -31.58       231.12 o                         
   7   7   7        127.18        -10.17       239.08 o                         
   8   7   7        770.29       1086.80       317.18 o                         
   9   7   7       2280.24       1786.46       547.20 o                         
  10   7   7       9187.77      10362.93       563.40 o                         
  11   7   7       1143.83       1871.86       492.72 o                         
 -12   8   7        443.22       1739.78       677.96 o                         
 -11   8   7         61.12        805.06       354.85 o                         
 -10   8   7       3395.82       2876.98       605.82 o                         
  -9   8   7        180.97        253.58       288.39 o                         
  -8   8   7        672.47        424.40       249.10 o                         
  -7   8   7       4656.53       4808.95       365.88 o                         
  -6   8   7       1720.63       1058.98       231.13 o                         
  -5   8   7       8935.24       8453.45       432.39 o                         
  -4   8   7       3275.51       3307.38       291.32 o                         
  -3   8   7      37115.94      36502.06       776.73 o                         
  -2   8   7       1513.91       1673.54       199.51 o                         
  -1   8   7      99574.41      99861.39      1534.76 o                         
   0   8   7      15641.97      15038.63       386.13 o                         
   1   8   7      36656.70      34048.21       767.86 o                         
   2   8   7        668.07        663.21       190.01 o                         
   3   8   7       8074.44       7574.47       345.13 o                         
   4   8   7       8999.89       8214.20       443.13 o                         
   5   8   7       4819.07       4708.71       463.54 o                         
   6   8   7       5921.41       6052.28       513.53 o                         
   7   8   7       1236.11       1582.96       297.83 o                         
   8   8   7        131.90        696.60       254.47 o                         
   9   8   7        656.88        852.71       267.99 o                         
  10   8   7       6315.46       8219.52       900.97 o                         
  11   8   7       3136.95       3848.32       649.44 o                         
 -12   9   7       1591.60       3997.08      1133.09 o                         
 -11   9   7        621.50       1137.63       508.38 o                         
 -10   9   7        535.42        864.53       360.66 o                         
  -9   9   7        671.14        602.53       353.85 o                         
  -8   9   7       2387.37       2348.14       401.63 o                         
  -7   9   7        944.43        539.61       237.72 o                         
  -6   9   7       1437.40       2046.25       338.67 o                         
  -5   9   7      31906.99      30067.54       804.95 o                         
  -4   9   7       2894.18       3672.34       520.76 o                         
  -3   9   7      10481.19       9981.78       494.55 o                         
  -2   9   7       1547.30       1783.88       226.01 o                         
  -1   9   7        968.56        882.29       140.40 o                         
   0   9   7      42017.45      39237.59       726.61 o                         
   1   9   7       8901.66       9036.76       315.94 o                         
   2   9   7      31846.20      30230.00       730.92 o                         
   3   9   7       3056.68       3274.63       314.45 o                         
   4   9   7       3375.59       3865.64       304.12 o                         
   5   9   7       2337.05       3305.39       332.69 o                         
   6   9   7      12635.13      11989.60       620.90 o                         
   7   9   7       9435.63       9821.27       581.50 o                         
   8   9   7       2099.62       3017.40       464.38 o                         
   9   9   7      10406.54       9646.05       568.04 o                         
  10   9   7       1846.60       2917.47       868.20 o                         
  11   9   7       1190.54        702.20       414.88 o                         
 -11  10   7       3425.89       7334.17      1404.20 o                         
 -10  10   7       6963.03       7473.45       829.47 o                         
  -9  10   7         11.73        -71.35       281.23 o                         
  -8  10   7       6172.75       6114.20       451.61 o                         
  -7  10   7       9336.36       9186.45       560.12 o                         
  -6  10   7      16481.87      16021.27       671.61 o                         
  -5  10   7      10589.79      10291.20       468.31 o                         
  -4  10   7      13452.27      13060.59       502.74 o                         
  -3  10   7      16018.51      16926.29       508.19 o                         
  -2  10   7       2097.33        780.87       213.58 o                         
  -1  10   7       2622.38       2907.85       294.55 o                         
   0  10   7       6791.44       6733.84       276.34 o                         
   1  10   7      16230.43      15779.24       435.57 o                         
   2  10   7      22712.22      22315.98       529.73 o                         
   3  10   7      10188.43       9494.09       367.85 o                         
   4  10   7      15617.36      14972.39       470.00 o                         
   5  10   7      15594.85      15464.32       588.17 o                         
   6  10   7      13951.77      13361.54       564.16 o                         
   7  10   7       2929.80       3247.97       445.98 o                         
   8  10   7       6745.37       7256.73       489.20 o                         
   9  10   7       2725.27       4212.80       530.40 o                         
  10  10   7        655.21        550.71       390.09 o                         
  11  10   7       3158.82       3471.37       688.28 o                         
 -11  11   7      15935.59      17200.46      1596.98 o                         
 -10  11   7       3047.06       2626.36       635.85 o                         
  -9  11   7       1990.04       2230.56       408.02 o                         
  -8  11   7      10465.73       9096.04       638.58 o                         
  -7  11   7       2818.30       3550.53       406.82 o                         
  -6  11   7       4171.18       4219.18       397.89 o                         
  -5  11   7       1364.10        907.94       238.81 o                         
  -4  11   7       2653.32       3519.46       358.21 o                         
  -3  11   7       5063.92       3799.58       352.23 o                         
  -2  11   7      11795.71      12746.14       457.41 o                         
  -1  11   7       9684.63       9309.51       367.66 o                         
   0  11   7       2713.87       2621.03       209.92 o                         
   1  11   7      15696.14      14278.51       431.56 o                         
   2  11   7       1244.61       1147.62       193.36 o                         
   3  11   7       7222.95       7487.02       336.46 o                         
   4  11   7       2595.95       3326.80       274.04 o                         
   5  11   7      16315.34      14349.13       528.74 o                         
   6  11   7       1199.90       1845.76       313.15 o                         
   7  11   7       4922.44       4860.00       615.56 o                         
   8  11   7       3523.44       3201.46       471.18 o                         
   9  11   7        313.66        800.16       324.65 o                         
  10  11   7        113.91        964.35       658.99 o                         
 -11  12   7        541.45        987.40       435.92 o                         
 -10  12   7       1635.20        316.58       560.14 o                         
  -9  12   7        597.10        784.34       481.59 o                         
  -8  12   7      22127.14      20390.90       893.30 o                         
  -7  12   7       1700.35       2472.60       371.05 o                         
  -6  12   7      16345.96      16260.59       838.44 o                         
  -5  12   7       1896.37       2435.91       324.34 o                         
  -4  12   7       7743.56       7974.84       547.22 o                         
  -3  12   7        580.31        785.41       212.32 o                         
  -2  12   7       1157.28        875.35       217.85 o                         
  -1  12   7        442.22        170.97       137.35 o                         
   0  12   7       7390.05       7586.64       313.78 o                         
   1  12   7       9399.88       8741.98       337.14 o                         
   2  12   7       5063.73       4567.86       289.05 o                         
   3  12   7       1627.46       2059.94       244.65 o                         
   4  12   7        158.66        382.16       181.14 o                         
   5  12   7       2771.12       2759.35       546.94 o                         
   6  12   7      17358.58      16621.77       731.24 o                         
   7  12   7       1442.74       1902.62       418.47 o                         
   8  12   7       4181.91       4126.96       548.29 o                         
   9  12   7       4712.51       4862.70       577.88 o                         
  10  12   7      11344.48      10767.93       775.76 o                         
 -11  13   7       9139.72       9699.14       831.65 o                         
 -10  13   7       1824.02        890.02       541.68 o                         
  -9  13   7          4.68       -126.10       487.44 o                         
  -8  13   7       9138.84      10637.95      1000.56 o                         
  -7  13   7       1915.93       2110.43       364.39 o                         
  -6  13   7       3032.27       3126.06       438.71 o                         
  -5  13   7        827.20       1110.09       706.58 o                         
  -4  13   7       8206.10       7851.45       583.79 o                         
  -3  13   7       7540.72       7827.72       396.18 o                         
  -2  13   7      20322.73      19510.01       513.51 o                         
  -1  13   7       1181.23        439.60       152.14 o                         
   0  13   7         20.27         39.93       139.62 o                         
   1  13   7       8929.98       8813.12       346.60 o                         
   2  13   7      11781.74      11070.86       393.13 o                         
   3  13   7       4215.65       4382.53       346.34 o                         
   4  13   7       2660.01       3747.57       332.35 o                         
   5  13   7       2521.53       2988.88       403.95 o                         
   6  13   7        819.93       1266.65       386.91 o                         
   7  13   7        422.55        716.79       202.86 o                         
   8  13   7       3693.87       4675.70       548.16 o                         
   9  13   7      12995.59      11822.10       782.78 o                         
  10  13   7       1258.57       1536.95       559.83 o                         
 -10  14   7       7426.18       7695.04       995.15 o                         
  -9  14   7       1078.10       1477.73       590.21 o                         
  -8  14   7       4168.72       4542.36       551.06 o                         
  -7  14   7        578.53       1465.88       346.16 o                         
  -6  14   7       1762.20       2564.45       363.19 o                         
  -5  14   7        974.47       1548.17       305.09 o                         
  -4  14   7       9824.46      10132.84       457.30 o                         
  -3  14   7      21485.55      19926.11       620.58 o                         
  -2  14   7       6208.60       5847.57       332.08 o                         
  -1  14   7       6063.46       6112.59       324.17 o                         
   0  14   7       3748.22       3371.89       420.29 o                         
   1  14   7         47.02        160.37       161.53 o                         
   2  14   7      17978.35      17637.41       527.85 o                         
   3  14   7       2675.74       2942.02       413.31 o                         
   4  14   7      12789.76      11266.86       531.71 o                         
   5  14   7       5871.07       5258.90       435.87 o                         
   6  14   7       1230.52       1140.16       502.81 o                         
   7  14   7      17528.67      17138.86       653.67 o                         
   8  14   7       3945.76       4386.17       511.49 o                         
   9  14   7       2071.85       1555.26      1028.35 o                         
  10  14   7       1407.35        987.24       495.21 o                         
 -10  15   7        574.91        438.76       459.35 o                         
  -9  15   7       2282.95       3542.80       573.48 o                         
  -8  15   7       1164.46       1470.25       373.36 o                         
  -7  15   7       2415.33       4078.75       526.14 o                         
  -6  15   7       4975.44       5254.18       457.63 o                         
  -5  15   7      20725.90      17757.18       862.27 o                         
  -4  15   7        313.30        259.67       199.68 o                         
  -3  15   7       1754.19       1154.04       201.31 o                         
  -2  15   7        537.32        282.52       166.75 o                         
  -1  15   7       3892.70       4048.09       287.24 o                         
   0  15   7       2600.00       3251.58       283.23 o                         
   1  15   7      26253.75      23967.94       619.49 o                         
   2  15   7      21788.16      19756.39       582.15 o                         
   3  15   7       1182.81       1394.46       288.06 o                         
   4  15   7      10615.39      10860.47       934.78 o                         
   5  15   7       1591.04       2700.14       421.48 o                         
   6  15   7        901.41        955.90       228.83 o                         
   7  15   7       9790.27      10018.34       517.09 o                         
   8  15   7       1983.81       2697.98       841.89 o                         
   9  15   7        153.56        730.03       396.09 o                         
 -10  16   7        206.23        580.39       690.24 o                         
  -9  16   7       1221.20       1685.46       483.76 o                         
  -8  16   7       5314.38       5308.42       545.63 o                         
  -7  16   7       3792.48       4497.86       564.76 o                         
  -6  16   7       2137.19       2751.11       607.36 o                         
  -5  16   7       6203.85       6374.64       809.34 o                         
  -4  16   7       2605.17       3750.82       431.15 o                         
  -3  16   7       8775.08       8714.31       537.86 o                         
  -2  16   7        972.39        919.29       225.69 o                         
  -1  16   7      45781.24      41629.51       891.82 o                         
   0  16   7        887.62        923.22       245.49 o                         
   1  16   7      32152.28      28753.79       740.79 o                         
   2  16   7       3587.81       3563.67       398.36 o                         
   3  16   7       1733.33       1642.47       287.73 o                         
   4  16   7       1778.21       2094.49       285.91 o                         
   5  16   7       2114.41       2768.19       377.16 o                         
   6  16   7       3715.35       4311.22       348.78 o                         
   7  16   7       6146.78       5764.01       707.85 o                         
   8  16   7       1844.18       2458.88       879.59 o                         
   9  16   7        803.74       1131.03       462.29 o                         
  -9  17   7        576.02       1858.90       550.97 o                         
  -8  17   7       1681.27       2738.79       440.42 o                         
  -7  17   7       3372.63       4186.82       495.70 o                         
  -6  17   7       2879.17       4090.61       521.61 o                         
  -5  17   7       8039.78       8134.44       376.52 o                         
  -4  17   7       3467.37       3703.90       505.99 o                         
  -3  17   7        591.78        495.40       186.86 o                         
  -2  17   7      16574.45      15578.06       739.78 o                         
  -1  17   7       1563.58       2260.32       309.72 o                         
   0  17   7      11655.25      11373.30       675.57 o                         
   1  17   7       2016.43       1895.80       285.20 o                         
   2  17   7        949.11       1131.28       259.22 o                         
   3  17   7        189.93        220.54       190.25 o                         
   4  17   7      16737.74      15175.32       537.67 o                         
   5  17   7       1381.98       2226.42       289.57 o                         
   6  17   7       8118.95       8190.23       568.21 o                         
   7  17   7       5944.31       5695.18       561.31 o                         
   8  17   7       3008.59       3948.56       669.76 o                         
   9  17   7       1601.24       1446.26       704.43 o                         
  -9  18   7        587.50        318.93       632.12 o                         
  -8  18   7        535.32        621.25       432.91 o                         
  -7  18   7       2553.52       3081.39       452.56 o                         
  -6  18   7       4565.27       5165.64       516.48 o                         
  -5  18   7         34.11         28.14       211.07 o                         
  -4  18   7      18631.62      17862.03       815.07 o                         
  -3  18   7        166.49        195.09       222.80 o                         
  -2  18   7       1538.62       1019.49       243.47 o                         
  -1  18   7       5985.21       7062.55       506.13 o                         
   0  18   7       2376.47       1928.23       510.23 o                         
   1  18   7        898.25        514.68       232.60 o                         
   2  18   7      31325.81      27665.15       724.17 o                         
   3  18   7       3731.82       4235.81       345.20 o                         
   4  18   7      12864.83      12017.99       475.47 o                         
   5  18   7        171.90        412.23       223.22 o                         
   6  18   7       1236.33       1813.97       317.19 o                         
   7  18   7        514.17        323.34       312.26 o                         
   8  18   7      10404.78       9872.87      1512.70 o                         
  -8  19   7       5491.00       7640.21       750.26 o                         
  -7  19   7         73.06        565.85       480.14 o                         
  -6  19   7       3460.53       4775.25       380.73 o                         
  -5  19   7       6787.55       6577.87       523.57 o                         
  -4  19   7        238.71        171.10       181.67 o                         
  -3  19   7        337.46        309.71       209.39 o                         
  -2  19   7       4141.08       4436.01       349.53 o                         
  -1  19   7         61.07        278.33       287.05 o                         
   0  19   7       3402.07       3671.11       553.21 o                         
   1  19   7       2024.39       1886.85       303.26 o                         
   2  19   7        969.01        775.64       223.41 o                         
   3  19   7       1235.13       1690.91       263.91 o                         
   4  19   7        546.31       1043.84       229.45 o                         
   5  19   7       2058.72       3121.00       372.11 o                         
   6  19   7       1522.84       2208.01       354.51 o                         
   7  19   7       9863.38       9731.21       993.89 o                         
   8  19   7       2672.55       3070.90       506.00 o                         
  -8  20   7      10392.93       9865.39       940.01 o                         
  -7  20   7       1873.30       2349.32       536.17 o                         
  -6  20   7       2857.68       3727.41       549.77 o                         
  -5  20   7        401.56        577.67       261.49 o                         
  -4  20   7        308.90       -154.43       197.31 o                         
  -3  20   7       2693.34       2939.37       346.30 o                         
  -2  20   7        768.79        551.53       210.32 o                         
  -1  20   7       8293.22       7663.87       424.59 o                         
   0  20   7       3440.27       4429.95       362.03 o                         
   1  20   7       2632.89       3203.96       318.92 o                         
   2  20   7       1397.65       1711.15       278.93 o                         
   3  20   7       5412.66       5196.29       434.01 o                         
   4  20   7       2841.02       3151.66       371.99 o                         
   5  20   7        735.54        829.99       280.80 o                         
   6  20   7         51.08        412.69       354.27 o                         
   7  20   7        967.30        853.20       355.23 o                         
  -7  21   7       1261.82       1838.21       494.11 o                         
  -6  21   7      15044.96      14738.73       571.06 o                         
  -5  21   7       2074.74       2765.51       348.37 o                         
  -4  21   7       5578.84       5024.37       387.50 o                         
  -3  21   7       1891.47       1805.52       286.92 o                         
  -2  21   7       1683.45       2030.08       283.05 o                         
  -1  21   7       1160.48        697.53       217.60 o                         
   0  21   7       2816.96       3254.43       326.90 o                         
   1  21   7       4878.05       5467.40       411.46 o                         
   2  21   7        331.25        836.92       226.58 o                         
   3  21   7        393.03        926.88       329.46 o                         
   4  21   7       8085.51       7655.46       500.65 o                         
   5  21   7       3070.85       3333.58       580.69 o                         
   6  21   7        379.62       1043.53       415.70 o                         
   7  21   7        311.04       1201.86       533.17 o                         
  -7  22   7        134.89        526.74       981.82 o                         
  -6  22   7       7110.69       7264.60       467.01 o                         
  -5  22   7         23.38        -11.18       235.85 o                         
  -4  22   7        487.70        660.97       298.17 o                         
  -3  22   7       7449.94       7264.61       487.30 o                         
  -2  22   7        597.18        793.09       296.31 o                         
  -1  22   7       4545.99       4939.76       415.29 o                         
   0  22   7       9375.90       8803.42       671.19 o                         
   1  22   7        502.19        350.07       253.00 o                         
   2  22   7       1354.65       2277.99       357.14 o                         
   3  22   7         37.74        -33.58       227.66 o                         
   4  22   7        399.92        880.81       325.36 o                         
   5  22   7       1451.22       1677.34       448.44 o                         
   6  22   7      10150.13       9490.23       698.72 o                         
  -6  23   7         35.07        139.93       305.96 o                         
  -5  23   7        126.52        383.41       444.91 o                         
  -4  23   7       1460.27       1837.55       319.49 o                         
  -3  23   7       1877.47       2622.83       370.85 o                         
  -2  23   7       4758.98       5532.64       492.27 o                         
  -1  23   7       4501.29       4277.45       453.28 o                         
   0  23   7      10630.75       9388.48       551.01 o                         
   1  23   7        524.89       1184.37       294.51 o                         
   2  23   7       7890.69       7440.87       518.93 o                         
   3  23   7        456.58        750.42       367.53 o                         
   4  23   7        591.21       1236.29       365.08 o                         
   5  23   7       3694.45       4907.30       630.13 o                         
  -5  24   7      12723.14      12468.06       691.14 o                         
  -4  24   7        179.47        591.29       273.71 o                         
  -3  24   7      16055.05      15285.09       947.15 o                         
  -2  24   7        203.13       1003.05       451.91 o                         
  -1  24   7       2461.60       3095.07       382.92 o                         
   0  24   7        661.78        681.91       311.56 o                         
   1  24   7      16321.40      13433.16       696.08 o                         
   2  24   7         39.54        218.90       500.65 o                         
   3  24   7      10779.98       9805.21       613.31 o                         
   4  24   7         26.42        961.69       415.60 o                         
  -3  25   7       5209.37       4905.02       603.26 o                         
  -2  25   7       1586.49       2457.38       421.30 o                         
  -1  25   7       5784.37       5478.23       499.16 o                         
   0  25   7       2663.29       3478.46       654.45 o                         
   1  25   7       1740.28       1789.87       379.00 o                         
   2  25   7       4218.11       3998.25       525.39 o                         
   3  25   7         16.53        297.28       347.62 o                         
  -1  26   7       5131.38       7121.84      1013.34 o                         
   0  26   7       7618.04       6567.82       742.32 o                         
 -12   0   8        973.30       1645.85       302.41 o                         
 -10   0   8       1690.26       2777.21       849.71 o                         
  -8   0   8        827.87        910.11       554.03 o                         
  -6   0   8       3700.79       2513.71       709.91 o                         
  -4   0   8      66877.07      68575.17      2469.75 o                         
  -2   0   8      40380.80      40620.74      1194.33 o                         
   0   0   8      28698.54      29271.52      1412.34 o                         
   2   0   8      60275.71      64267.53      2245.32 o                         
   4   0   8      10943.66      11778.41       736.31 o                         
   6   0   8       2315.54       3314.95       489.42 o                         
   8   0   8       3143.40       3841.63       774.30 o                         
  10   0   8       2163.56       3117.65       726.05 o                         
 -12   1   8       1684.87       1776.01       277.13 o                         
 -11   1   8       1335.14       1840.97       284.03 o                         
 -10   1   8       1811.10       1038.22       221.49 o                         
  -9   1   8       2175.23       2167.61       339.28 o                         
  -8   1   8      17979.82      17145.74       977.63 o                         
  -7   1   8       1066.51       1414.81       428.45 o                         
  -6   1   8       8355.93       7270.38       586.05 o                         
  -5   1   8        629.97       1125.39       336.51 o                         
  -4   1   8       1376.28       1792.26       365.93 o                         
  -3   1   8         36.62         27.56       204.02 o                         
  -2   1   8      45872.33      46908.49       768.81 o                         
  -1   1   8       3116.05       3446.13       180.09 o                         
   0   1   8      12326.69      11538.09       524.69 o                         
   1   1   8      47224.12      48087.65      1109.05 o                         
   2   1   8       5125.12       5604.97       306.29 o                         
   3   1   8      23344.96      22298.20       670.27 o                         
   4   1   8      14488.57      14478.34       541.78 o                         
   5   1   8       4066.57       4832.08       354.74 o                         
   6   1   8      16818.63      15967.68       624.82 o                         
   7   1   8       5918.64       6062.75       623.33 o                         
   8   1   8       5178.44       4637.13       412.19 o                         
   9   1   8       3898.50       4480.19       361.46 o                         
  10   1   8       1785.74       2000.48       347.02 o                         
  11   1   8        711.52        887.29       372.31 o                         
 -12   2   8         79.38         51.84       583.76 o                         
 -11   2   8        358.62        817.87       319.53 o                         
 -10   2   8          8.39        176.73       248.11 o                         
  -9   2   8       1428.14        910.01       334.01 o                         
  -8   2   8        707.23        845.12       261.71 o                         
  -7   2   8      26203.65      24453.61       795.57 o                         
  -6   2   8         91.46        586.49       311.62 o                         
  -5   2   8       9598.41       5961.41       613.42 o                         
  -4   2   8       1426.89       1771.21       237.50 o                         
  -3   2   8       9282.33       8101.23       451.59 o                         
  -2   2   8      20040.82      19627.44       450.53 o                         
  -1   2   8      14008.46      13413.32       443.79 o                         
   0   2   8       3406.86       4224.59       247.47 o                         
   1   2   8      25083.14      24912.49       672.91 o                         
   2   2   8        583.70        762.63       166.54 o                         
   3   2   8        266.01        327.46       162.67 o                         
   4   2   8       1155.83       1172.90       224.20 o                         
   5   2   8      17470.44      18157.47       751.95 o                         
   6   2   8       7150.77       8422.55       492.86 o                         
   7   2   8      30714.98      30519.15       951.90 o                         
   8   2   8       6945.75       6506.14       437.77 o                         
   9   2   8       1777.35       1921.79       300.19 o                         
  10   2   8         86.06        425.16       254.71 o                         
  11   2   8       2478.11       2464.82       385.94 o                         
 -12   3   8      14572.99      14657.27      1008.45 o                         
 -11   3   8       3608.11       4333.60       650.79 o                         
 -10   3   8       5240.51       5006.32       731.80 o                         
  -9   3   8        184.91        343.84       251.69 o                         
  -8   3   8        711.55        763.86       293.49 o                         
  -7   3   8       6240.88       6589.07       438.92 o                         
  -6   3   8        376.57        273.16       207.17 o                         
  -5   3   8      23841.31      22823.54       907.55 o                         
  -4   3   8       3884.84       4157.55       320.76 o                         
  -3   3   8       6182.45       5862.39       341.45 o                         
  -2   3   8       3186.85       1098.40       413.71 o                         
  -1   3   8       2314.85       1343.53       292.07 o                         
   0   3   8       7487.21       7553.62       417.61 o                         
   1   3   8       5722.68       5604.67       260.05 o                         
   2   3   8       2298.51       2040.84       320.90 o                         
   3   3   8       1634.53       1890.86       237.39 o                         
   4   3   8       2247.24       3031.82       440.02 o                         
   5   3   8       2640.63       3470.43       361.00 o                         
   6   3   8       5103.16       5147.89       346.96 o                         
   7   3   8       1266.90       1451.30       287.76 o                         
   8   3   8      14476.17      14464.75       591.44 o                         
   9   3   8        897.87        974.07       300.02 o                         
  10   3   8      11993.50      11102.64       652.38 o                         
  11   3   8       2250.93       3574.68       427.33 o                         
 -12   4   8        526.49        556.09       472.07 o                         
 -11   4   8       8054.02       7498.91       814.69 o                         
 -10   4   8       2276.02       2855.61       633.18 o                         
  -9   4   8      31280.26      30820.90      1391.94 o                         
  -8   4   8        222.25        607.67       396.82 o                         
  -7   4   8       6352.88       6524.53       453.89 o                         
  -6   4   8       7549.91       6936.81       430.65 o                         
  -5   4   8       2890.18       3002.54       350.00 o                         
  -4   4   8       2456.94       1579.91       252.54 o                         
  -3   4   8      16289.53      15279.54       417.16 o                         
  -2   4   8       4827.50       4904.33       258.79 o                         
  -1   4   8       6635.69       7724.08       263.98 o                         
   0   4   8      15274.19      13963.32       335.52 o                         
   1   4   8      11780.51      12140.25       384.12 o                         
   2   4   8       2372.98       2998.76       242.70 o                         
   3   4   8      21002.49      21164.32       659.26 o                         
   4   4   8      12872.70      12219.56       494.94 o                         
   5   4   8       1742.52       2225.72       286.05 o                         
   6   4   8       8109.37       7193.09       408.44 o                         
   7   4   8       8843.16       9945.80       527.89 o                         
   8   4   8        127.23        476.12       199.41 o                         
   9   4   8        506.19        864.38       292.93 o                         
  10   4   8       6293.09       6476.15       497.60 o                         
  11   4   8       3421.19       5328.32       514.00 o                         
 -12   5   8       1090.73       2025.03       533.42 o                         
 -11   5   8        357.99        369.18       322.42 o                         
 -10   5   8       3447.30       4052.54       562.49 o                         
  -9   5   8       2157.62       3268.45       594.25 o                         
  -8   5   8      11881.42      11366.23       610.58 o                         
  -7   5   8      18384.74      18366.41       933.53 o                         
  -6   5   8       5394.80       5047.79       417.68 o                         
  -5   5   8       6156.53       5563.85       387.90 o                         
  -4   5   8      13579.53      12600.22       510.55 o                         
  -3   5   8       3320.88       3347.88       232.26 o                         
  -2   5   8       4664.18       3763.72       285.83 o                         
  -1   5   8      13035.90      11806.75       335.81 o                         
   0   5   8         58.10        229.42       100.93 o                         
   1   5   8        143.75        405.48       122.25 o                         
   2   5   8       5189.43       5123.92       273.82 o                         
   3   5   8       8910.72       9226.57       410.45 o                         
   4   5   8       4723.12       4828.25       336.45 o                         
   5   5   8       1019.52       1186.44       356.02 o                         
   6   5   8       8627.03       9573.28       450.25 o                         
   7   5   8        228.96        326.33       259.39 o                         
   8   5   8      30641.10      28466.57       864.73 o                         
   9   5   8       2928.20       3121.30       454.80 o                         
  10   5   8       5009.15       5320.77       476.89 o                         
  11   5   8        209.10        888.92       356.97 o                         
 -11   6   8       2726.45       2696.04       530.12 o                         
 -10   6   8        894.60       1422.93       374.74 o                         
  -9   6   8       5237.66       5682.82       614.37 o                         
  -8   6   8        238.18        260.16       279.44 o                         
  -7   6   8       3606.07       4096.82       509.18 o                         
  -6   6   8       7392.13       7576.31       482.53 o                         
  -5   6   8      12865.36      13799.22       474.60 o                         
  -4   6   8        330.53        607.69       179.67 o                         
  -3   6   8       6318.89       5895.12       277.17 o                         
  -2   6   8       4622.73       4681.87       249.64 o                         
  -1   6   8       1545.04       2347.46       271.19 o                         
   0   6   8      24932.94      23828.01       500.70 o                         
   1   6   8      19746.46      20244.87       567.88 o                         
   2   6   8       3044.80       3907.35       438.81 o                         
   3   6   8      19847.40      18256.97       533.03 o                         
   4   6   8      15363.49      16025.09       722.95 o                         
   5   6   8       8120.23       8479.49       682.38 o                         
   6   6   8        937.57       1316.65       320.55 o                         
   7   6   8       7123.55       7148.17       435.01 o                         
   8   6   8       3450.10       3834.78       302.46 o                         
   9   6   8       1928.05       2346.88       397.74 o                         
  10   6   8       6109.87       6055.27       491.33 o                         
  11   6   8        587.30        198.03       328.49 o                         
 -11   7   8       2827.19       3770.69       660.40 o                         
 -10   7   8        439.99        775.85       446.24 o                         
  -9   7   8       1400.54       1810.68       375.82 o                         
  -8   7   8       5005.88       4230.22       462.92 o                         
  -7   7   8        647.22       1135.39       309.10 o                         
  -6   7   8       4690.42       7411.70       549.02 o                         
  -5   7   8      26763.91      27246.91       725.77 o                         
  -4   7   8       5446.14       6020.87       421.74 o                         
  -3   7   8        741.01        599.18       160.96 o                         
  -2   7   8      15909.73      14947.37       431.14 o                         
  -1   7   8      45731.40      42517.36       906.00 o                         
   0   7   8       3838.17       5290.92       481.18 o                         
   1   7   8       5977.79       6526.78       269.02 o                         
   2   7   8        734.78       1862.89       329.68 o                         
   3   7   8      13905.71      13206.50       461.27 o                         
   4   7   8       8509.92       8668.03       602.01 o                         
   5   7   8      58600.23      54341.52      1752.10 o                         
   6   7   8       4784.46       4584.64       525.80 o                         
   7   7   8         71.55          9.77       239.87 o                         
   8   7   8          9.20        220.47       195.20 o                         
   9   7   8       3536.26       4323.79       432.64 o                         
  10   7   8       1750.15       2560.23       394.57 o                         
 -11   8   8       1460.57       1907.33       618.09 o                         
 -10   8   8       1381.86       2234.90       453.61 o                         
  -9   8   8        782.71        677.03       332.57 o                         
  -8   8   8          4.64        344.29       267.22 o                         
  -7   8   8       1742.41       2231.80       294.25 o                         
  -6   8   8       8025.10       8084.31       413.89 o                         
  -5   8   8       1056.97       1380.41       338.89 o                         
  -4   8   8      18387.45      17844.40       566.43 o                         
  -3   8   8       2388.83       2645.59       243.73 o                         
  -2   8   8      48485.92      46609.40       922.27 o                         
  -1   8   8       3630.86       6222.84       810.67 o                         
   0   8   8      74457.14      72865.23      1462.19 o                         
   1   8   8       1303.82       1038.83       305.41 o                         
   2   8   8      15460.69      14719.78       466.85 o                         
   3   8   8       6242.92       7421.18       628.30 o                         
   4   8   8       3982.57       3838.39       296.08 o                         
   5   8   8       1030.50        911.82       285.41 o                         
   6   8   8       9812.42       8660.16       648.39 o                         
   7   8   8         17.74        688.30       369.27 o                         
   8   8   8       1983.01       2421.54       473.48 o                         
   9   8   8        923.90       1578.62       403.96 o                         
  10   8   8        560.61        542.04       297.56 o                         
 -11   9   8       3173.80       4372.88      1079.16 o                         
 -10   9   8         99.58       -182.50       305.26 o                         
  -9   9   8        195.57        557.93       366.84 o                         
  -8   9   8         52.84         34.99       252.33 o                         
  -7   9   8       8357.04       8740.43       449.25 o                         
  -6   9   8      14080.90      14119.00       564.08 o                         
  -5   9   8        476.73        549.24       207.58 o                         
  -4   9   8      18347.51      20123.19       560.54 o                         
  -3   9   8        998.49       1579.57       214.87 o                         
  -2   9   8       2049.87       2970.68       251.45 o                         
  -1   9   8        520.84        176.39       168.36 o                         
   0   9   8      11833.46      10260.73       360.04 o                         
   1   9   8      32343.82      28637.65       710.59 o                         
   2   9   8      13827.96      12954.42       453.31 o                         
   3   9   8      29894.65      28670.15       726.75 o                         
   4   9   8        480.83        769.52       199.58 o                         
   5   9   8        224.39        553.91       259.83 o                         
   6   9   8       5982.63       6710.07       595.46 o                         
   7   9   8       4411.02       4723.76       677.51 o                         
   8   9   8       9570.71       9619.36       630.00 o                         
   9   9   8       6882.71       7299.39       568.90 o                         
  10   9   8        699.65       1311.51       389.11 o                         
 -11  10   8        794.41       1672.38       589.09 o                         
 -10  10   8       4896.21       7233.85       822.51 o                         
  -9  10   8       7892.50       7913.98       819.24 o                         
  -8  10   8        380.08        845.19       264.33 o                         
  -7  10   8       8438.07       9345.75       480.90 o                         
  -6  10   8       4558.04       5969.40       392.09 o                         
  -5  10   8       2813.07       1762.03       425.43 o                         
  -4  10   8      12211.89      13666.77       538.00 o                         
  -3  10   8       7121.85       6708.06       356.81 o                         
  -2  10   8      18809.59      17859.34       542.07 o                         
  -1  10   8       3645.21       3760.54       374.48 o                         
   0  10   8      14347.63      14214.50       396.82 o                         
   1  10   8       2742.03       3482.23       282.85 o                         
   2  10   8       1034.88       1585.31       275.42 o                         
   3  10   8      24132.31      23596.05       658.73 o                         
   4  10   8        819.24       1063.86       216.27 o                         
   5  10   8      19334.58      18094.19       658.59 o                         
   6  10   8      25719.32      22906.91      1055.63 o                         
   7  10   8       3628.38       4550.38       573.79 o                         
   8  10   8       3388.29       3581.08       489.10 o                         
   9  10   8       3239.82       3222.66       501.32 o                         
  10  10   8       3536.28       4322.26       707.02 o                         
 -11  11   8        510.43        661.47       327.61 o                         
 -10  11   8       4235.11       3879.87       520.73 o                         
  -9  11   8       8484.00       8720.83       799.11 o                         
  -8  11   8         79.29        126.42       235.43 o                         
  -7  11   8       6057.10       5346.97       413.81 o                         
  -6  11   8        109.47        425.63       395.56 o                         
  -5  11   8       1734.28       1935.54       298.52 o                         
  -4  11   8       3397.37       4336.45       381.87 o                         
  -3  11   8      14685.39      13186.49       462.78 o                         
  -2  11   8       4949.97       5226.69       498.98 o                         
  -1  11   8       5605.03       5524.83       408.61 o                         
   0  11   8       8856.00       9266.45      1353.09 o                         
   1  11   8        818.10       1477.01       203.31 o                         
   2  11   8       2931.46       3638.42       424.12 o                         
   3  11   8         26.05        127.46       174.68 o                         
   4  11   8       6082.44       5518.63       354.63 o                         
   5  11   8       1569.91       1879.02       304.33 o                         
   6  11   8       3242.21       3485.25       420.09 o                         
   7  11   8       1366.15       1569.68       334.49 o                         
   8  11   8      10456.10       9904.87       590.25 o                         
   9  11   8       1661.45       2503.46       997.02 o                         
  10  11   8      13831.89      13810.03       847.72 o                         
 -10  12   8         85.13       1009.50       355.36 o                         
  -9  12   8       5717.16       5473.47       556.29 o                         
  -8  12   8          8.71        195.39       250.54 o                         
  -7  12   8      29010.90      28185.18       876.63 o                         
  -6  12   8       2652.38       4432.58       436.69 o                         
  -5  12   8       8379.28       8230.99       621.78 o                         
  -4  12   8        449.92        968.30       230.95 o                         
  -3  12   8       8652.34       8066.46       539.78 o                         
  -2  12   8       3938.52       4292.87       315.37 o                         
  -1  12   8        789.92        499.39       162.45 o                         
   0  12   8       3511.68       3634.33       250.30 o                         
   1  12   8        100.97         97.66       140.18 o                         
   2  12   8        277.98        368.21       155.29 o                         
   3  12   8       4714.91       4972.59       366.47 o                         
   4  12   8       2338.53       2797.53       285.98 o                         
   5  12   8        429.08        743.72       254.88 o                         
   6  12   8       3248.66       3976.32       329.56 o                         
   7  12   8       4082.95       4661.06       436.61 o                         
   8  12   8        738.91       2344.13       512.98 o                         
   9  12   8       6966.41       7322.80       637.18 o                         
 -10  13   8       7816.21       8734.09       623.43 o                         
  -9  13   8       7700.32       6726.37       856.25 o                         
  -8  13   8          3.66         81.10       293.63 o                         
  -7  13   8      10590.01      10546.32       610.19 o                         
  -6  13   8        590.73        -76.36       204.37 o                         
  -5  13   8        762.00        611.26       238.95 o                         
  -4  13   8       3378.12       3836.72       345.14 o                         
  -3  13   8      12964.48      12736.89       482.36 o                         
  -2  13   8       3189.69       3369.96       310.18 o                         
  -1  13   8       6547.43       6553.87       313.41 o                         
   0  13   8        527.03        548.59       159.41 o                         
   1  13   8       7646.41       7958.57       339.68 o                         
   2  13   8      13243.60      12306.07       477.35 o                         
   3  13   8        452.04        496.39       171.46 o                         
   4  13   8       4757.43       5183.16       332.00 o                         
   5  13   8       3780.26       4539.72       421.52 o                         
   6  13   8      14232.21      14076.11       511.53 o                         
   7  13   8       2280.51       4235.10      1010.19 o                         
   8  13   8        822.57        877.37       401.71 o                         
   9  13   8       1867.11       1853.86       564.34 o                         
 -10  14   8       1985.80       2164.35       632.50 o                         
  -9  14   8       4145.79       5775.10       828.78 o                         
  -8  14   8       1724.03       2963.09       478.99 o                         
  -7  14   8       2437.07       3543.30       460.56 o                         
  -6  14   8       1043.66        788.66       260.97 o                         
  -5  14   8       3771.99       3872.69       420.35 o                         
  -4  14   8      14760.99      13961.54       533.69 o                         
  -3  14   8       4431.91       5074.11       356.49 o                         
  -2  14   8       4410.81       4245.71       376.33 o                         
  -1  14   8        865.83        462.14       167.49 o                         
   0  14   8        547.12        322.20       157.67 o                         
   1  14   8       2968.00       3376.35       306.46 o                         
   2  14   8       1180.98       1249.88       207.83 o                         
   3  14   8      11480.41      11524.04       499.51 o                         
   4  14   8       2135.39       2686.73       318.55 o                         
   5  14   8       8446.79       8955.66       421.88 o                         
   6  14   8       9027.60       7750.34       447.46 o                         
   7  14   8       1279.76       2587.32       476.02 o                         
   8  14   8        526.79        766.19       555.79 o                         
   9  14   8       1845.13       1483.93       513.35 o                         
  -9  15   8        194.84        621.77       318.90 o                         
  -8  15   8        988.50       1899.69       465.80 o                         
  -7  15   8        292.70        504.37       326.08 o                         
  -6  15   8       6706.99       7496.52       573.09 o                         
  -5  15   8       4917.67       5505.77       627.46 o                         
  -4  15   8      19890.51      19182.74       636.32 o                         
  -3  15   8        158.46       1808.06       383.91 o                         
  -2  15   8       1890.99       2906.88       423.09 o                         
  -1  15   8       7614.03       7650.84       542.06 o                         
   0  15   8       1743.41       1919.13       240.25 o                         
   1  15   8      13156.04      12802.25       499.87 o                         
   2  15   8      33833.72      31243.17       831.42 o                         
   3  15   8      13563.50      14214.16       566.63 o                         
   4  15   8        605.38       1035.19       239.63 o                         
   5  15   8      11536.01      10561.82       468.63 o
[truncated: 123,285 more chars]
