# Supplementary material for: Heterocyclic 1,3-diazepine-based thio­nes and selones as versatile halogen-bond acceptors
Source: Acta Crystallogr B Struct Sci Cryst Eng Mater. 2022 Aug 31;78(Pt 5):745–55. doi: 10.1107/S2052520622008150 (PMC9533313; doi:10.1107/S2052520622008150)
Supplement: Supplementary file 10 [file b-78-00745-SDiazMesSeI_I3_DCMsup10.hkl]

data_SDiazMesSeI_I3_DCM                                                         
_shelx_title ' d8-5653_a.res in P-1'                                            
_shelx_refln_list_code          4                                               
_shelx_F_calc_maximum      323.16                                               
_exptl_crystal_F_000       940.00                                               
_reflns_d_resolution_high  0.7190                                               
                                                                                
loop_                                                                           
 _space_group_symop_operation_xyz                                               
 'x, y, z'                                                                      
 '-x, -y, -z'                                                                   
                                                                                
_cell_length_a     8.4541                                                       
_cell_length_b     8.5353                                                       
_cell_length_c    22.0045                                                       
_cell_angle_alpha  93.258                                                       
_cell_angle_beta   90.198                                                       
_cell_angle_gamma  98.032                                                       
                                                                                
_shelx_F_squared_multiplier     1.000                                           
                                                                                
loop_                                                                           
 _refln_index_h                                                                 
 _refln_index_k                                                                 
 _refln_index_l                                                                 
 _refln_F_squared_calc                                                          
 _refln_F_squared_meas                                                          
 _refln_F_squared_sigma                                                         
 _refln_observed_status                                                         
   1   0   0       2392.30       2373.97        94.27 o                         
   2   0   0         36.87         50.30         4.60 o                         
   3   0   0      18828.37      19022.67       221.25 o                         
   4   0   0        629.22        605.25        18.83 o                         
   5   0   0       1269.74       1372.06        33.05 o                         
   6   0   0       1227.79       1140.08        32.44 o                         
   7   0   0        574.07        566.22        24.40 o                         
   8   0   0       2390.00       2456.45        64.08 o                         
   9   0   0       8226.43       8282.63       150.22 o                         
  10   0   0       3968.01       4100.68       118.27 o                         
  11   0   0         29.10        -12.55        15.16 o                         
 -11   1   0       5149.88       5140.09       178.29 o                         
 -10   1   0       1582.41       1496.83        54.17 o                         
  -9   1   0         35.54         10.39         8.94 o                         
  -8   1   0      14758.73      14998.44       225.13 o                         
  -7   1   0       4466.97       4546.99        80.83 o                         
  -6   1   0       1005.20       1025.84        30.65 o                         
  -5   1   0       4303.88       4103.79        67.39 o                         
  -4   1   0       2771.08       2922.37        49.26 o                         
  -3   1   0        539.70        525.95        18.70 o                         
  -2   1   0      44946.87      44348.26       648.02 o                         
  -1   1   0       1005.42        960.71        15.52 o                         
   0   1   0        507.86        637.97        15.07 o                         
   2   1   0       7222.65       7000.54        98.82 o                         
   3   1   0         46.88         38.39         6.59 o                         
   4   1   0        726.29        650.85        18.24 o                         
   5   1   0       5209.73       5165.32        75.32 o                         
   6   1   0        391.07        407.57        18.34 o                         
   7   1   0        537.27        575.92        26.14 o                         
   8   1   0        228.85        235.82        26.60 o                         
   9   1   0       6747.18       6641.24       135.24 o                         
  10   1   0       3136.94       3024.24        92.37 o                         
  11   1   0       3911.98       3906.71       134.57 o                         
 -11   2   0        308.50        368.92        32.47 o                         
 -10   2   0       4687.01       4899.71       121.33 o                         
  -9   2   0          2.40         16.73         9.94 o                         
  -8   2   0        636.77        601.90        27.68 o                         
  -7   2   0        328.07        311.94        17.95 o                         
  -6   2   0       5721.91       5894.03        88.19 o                         
  -5   2   0         10.55         15.50         4.87 o                         
  -4   2   0      15709.30      15777.43       193.88 o                         
  -3   2   0      16295.98      16138.99       173.24 o                         
  -2   2   0      60582.61      58680.10       643.27 o                         
  -1   2   0       7809.99       8042.71        87.68 o                         
   0   2   0       7746.09       7929.70        89.35 o                         
   1   2   0      64490.92      61533.18      1112.00 o                         
   2   2   0       5472.54       5476.65        83.79 o                         
   3   2   0        204.53        197.52        10.76 o                         
   4   2   0          3.69         -1.92         4.20 o                         
   5   2   0       1803.93       1868.40        42.11 o                         
   6   2   0       3967.90       3948.09        74.22 o                         
   7   2   0       7081.75       7144.70       121.65 o                         
   8   2   0       4094.40       4218.54        98.16 o                         
   9   2   0       1458.76       1497.06        55.14 o                         
  10   2   0       2727.07       2654.59        81.26 o                         
  11   2   0        230.99        177.27        30.50 o                         
 -11   3   0         26.06         12.49        20.97 o                         
 -10   3   0       2496.15       2504.78        87.48 o                         
  -9   3   0       7871.96       8010.33       143.20 o                         
  -8   3   0       3808.32       3750.72        69.74 o                         
  -7   3   0        681.93        637.94        23.04 o                         
  -6   3   0        246.23        254.69        13.49 o                         
  -5   3   0       9306.46       9371.64       128.83 o                         
  -4   3   0       9044.57       9128.97       134.04 o                         
  -3   3   0      15893.18      15617.12       162.44 o                         
  -2   3   0       5523.84       5825.27        70.65 o                         
  -1   3   0     100795.88      95501.20      1699.11 o                         
   0   3   0       5212.61       5039.13        72.75 o                         
   1   3   0      50100.50      49599.50       618.67 o                         
   2   3   0       3730.42       3813.08        51.05 o                         
   3   3   0         15.89         24.33         3.44 o                         
   4   3   0        438.67        456.32        17.66 o                         
   5   3   0       1748.04       1751.62        38.77 o                         
   6   3   0       2165.28       2244.34        49.30 o                         
   7   3   0        903.28        985.79        33.19 o                         
   8   3   0       8572.98       8579.71       175.41 o                         
   9   3   0       8731.75       8613.16       150.89 o                         
  10   3   0        620.78        527.32        41.13 o                         
 -11   4   0        429.00        513.10        50.09 o                         
 -10   4   0       4472.87       4587.02       121.89 o                         
  -9   4   0       1799.62       1823.10        68.37 o                         
  -8   4   0       5856.25       6135.16       116.69 o                         
  -7   4   0      11174.73      11357.98       175.46 o                         
  -6   4   0       1526.63       1618.37        43.18 o                         
  -5   4   0          3.13          9.48         4.42 o                         
  -4   4   0       4433.24       4231.07        57.46 o                         
  -3   4   0       4540.81       4673.15        60.42 o                         
  -2   4   0      10843.75      10896.14       120.35 o                         
  -1   4   0      13189.03      12939.89       143.60 o                         
   0   4   0      18434.34      18563.57       259.26 o                         
   1   4   0       2837.26       2774.86        39.43 o                         
   2   4   0      31149.36      30644.12       317.37 o                         
   3   4   0       1848.34       1711.79        32.12 o                         
   4   4   0       9060.79       9122.11       117.47 o                         
   5   4   0        236.61        200.84        12.84 o                         
   6   4   0          4.98         11.83         6.03 o                         
   7   4   0        760.22        786.08        29.81 o                         
   8   4   0        185.88        159.45        17.94 o                         
   9   4   0       1538.97       1529.41        62.60 o                         
  10   4   0       8568.80       8520.11       216.22 o                         
 -11   5   0       1285.81       1369.26        83.38 o                         
 -10   5   0         24.19         44.97        17.31 o                         
  -9   5   0       9040.45       9397.38       186.71 o                         
  -8   5   0        244.86        215.95        22.05 o                         
  -7   5   0       4109.71       4131.26        86.29 o                         
  -6   5   0       4858.55       4826.85        85.16 o                         
  -5   5   0       2286.77       2383.45        43.39 o                         
  -4   5   0       9484.82       9330.24       117.95 o                         
  -3   5   0       1077.29       1027.90        24.70 o                         
  -2   5   0       1475.11       1441.31        28.67 o                         
  -1   5   0      12982.41      12305.95       142.30 o                         
   0   5   0      33802.15      33537.50       335.61 o                         
   1   5   0         57.75         62.54         5.77 o                         
   2   5   0       2605.63       2560.56        49.28 o                         
   3   5   0       8205.03       8309.29       104.85 o                         
   4   5   0       7349.23       7365.49       108.32 o                         
   5   5   0       8877.95       9103.08       140.71 o                         
   6   5   0       1446.94       1489.89        46.85 o                         
   7   5   0       2185.42       2093.65        59.20 o                         
   8   5   0       2147.95       2228.34        74.88 o                         
   9   5   0         59.00          4.80        17.86 o                         
 -10   6   0       1726.43       1887.52        67.15 o                         
  -9   6   0       2159.84       2246.33        69.33 o                         
  -8   6   0       7504.71       7418.48       131.88 o                         
  -7   6   0       1247.30       1355.03        42.70 o                         
  -6   6   0       2679.47       2697.22        51.71 o                         
  -5   6   0       1086.70       1085.70        32.83 o                         
  -4   6   0       1383.53       1387.45        33.42 o                         
  -3   6   0        160.11        160.76        10.41 o                         
  -2   6   0        862.20        858.62        23.37 o                         
  -1   6   0        650.46        666.48        20.35 o                         
   0   6   0      39257.83      39432.82       584.80 o                         
   1   6   0       1373.03       1377.20        28.06 o                         
   2   6   0       2624.83       2686.75        53.83 o                         
   3   6   0         10.46         23.45         6.73 o                         
   4   6   0       2322.67       2276.90        54.17 o                         
   5   6   0        646.39        597.71        27.47 o                         
   6   6   0       3851.28       3908.58        82.17 o                         
   7   6   0       2032.50       2066.41        62.87 o                         
   8   6   0       2479.73       2553.71        75.18 o                         
   9   6   0       2139.48       2164.53        91.76 o                         
 -10   7   0         28.70         49.56        20.09 o                         
  -9   7   0         50.91         45.22        10.85 o                         
  -8   7   0       5431.86       5501.08       150.02 o                         
  -7   7   0        289.24        281.01        30.40 o                         
  -6   7   0         96.02         46.41        14.54 o                         
  -5   7   0       3387.25       3328.27        69.67 o                         
  -4   7   0         10.00         10.70         6.44 o                         
  -3   7   0        499.55        514.99        21.25 o                         
  -2   7   0       7994.12       7692.54       106.60 o                         
  -1   7   0        536.75        577.98        21.53 o                         
   0   7   0        429.88        500.99        19.48 o                         
   1   7   0      34891.09      35603.70       380.26 o                         
   2   7   0       2692.87       2829.19        65.58 o                         
   3   7   0          3.01          2.67         8.26 o                         
   4   7   0          2.79          4.64         9.54 o                         
   5   7   0       1079.67       1181.47        52.99 o                         
   6   7   0        446.23        338.04        26.90 o                         
   7   7   0        197.70        174.40        22.61 o                         
   8   7   0        194.33        138.62        24.09 o                         
  -9   8   0        292.14        317.19        42.01 o                         
  -8   8   0         10.56         34.86        17.55 o                         
  -7   8   0       2611.98       2582.58        82.93 o                         
  -6   8   0         95.64         79.56        18.48 o                         
  -5   8   0        206.90        212.54        18.94 o                         
  -4   8   0        281.79        248.96        19.21 o                         
  -3   8   0        383.33        370.70        20.97 o                         
  -2   8   0       1068.22        996.09        30.58 o                         
  -1   8   0       8980.98       9427.38       135.78 o                         
   0   8   0      12312.73      12709.37       157.96 o                         
   1   8   0       3629.58       3716.90        79.12 o                         
   2   8   0      10913.97      11015.54       159.46 o                         
   3   8   0       5228.11       5297.18       101.48 o                         
   4   8   0       1224.25       1178.38        42.15 o                         
   5   8   0         35.51         33.73        14.28 o                         
   6   8   0        160.26         41.30        22.43 o                         
   7   8   0        732.53        776.55        87.05 o                         
  -8   9   0       1486.91       1733.41        87.01 o                         
  -7   9   0        456.33        379.43        37.35 o                         
  -6   9   0         76.08         66.62        16.89 o                         
  -5   9   0        508.66        442.54        25.20 o                         
  -4   9   0        111.05         80.02        12.49 o                         
  -3   9   0       1161.71       1156.18        41.91 o                         
  -2   9   0         60.55         25.13         8.90 o                         
  -1   9   0       8745.26       9020.14       174.52 o                         
   0   9   0        546.75        535.57        31.60 o                         
   1   9   0       8859.12       8876.02       178.81 o                         
   2   9   0        840.70        860.54        45.15 o                         
   3   9   0        910.85        885.49        38.17 o                         
   4   9   0        302.05        322.49        35.68 o                         
   5   9   0         65.84         19.66        16.33 o                         
   6   9   0          0.09         36.69        22.53 o                         
  -7  10   0        441.59        367.66        44.42 o                         
  -6  10   0        138.72         77.24        23.24 o                         
  -5  10   0         78.17         84.64        21.18 o                         
  -4  10   0       3664.84       3791.07       110.15 o                         
  -3  10   0       3503.38       3689.24        84.72 o                         
  -2  10   0       1706.30       1620.43        56.67 o                         
  -1  10   0        583.58        564.88        37.98 o                         
   0  10   0       7638.67       7800.02       150.52 o                         
   1  10   0       2049.86       2224.62        74.10 o                         
   2  10   0       3315.80       3339.34        92.13 o                         
   3  10   0        177.56        183.72        22.42 o                         
   4  10   0         26.11         28.47        21.89 o                         
  -5  11   0          3.67        -15.29        18.34 o                         
  -4  11   0          4.00        -18.21        18.21 o                         
  -3  11   0        587.24        609.23        41.68 o                         
  -2  11   0       2701.51       2793.19        74.92 o                         
  -1  11   0       5450.89       5631.16       110.65 o                         
   0  11   0       1585.96       1625.96        66.99 o                         
   1  11   0        442.24        357.26        50.28 o                         
   2  11   0       3179.86       3116.71       188.33 o                         
  -2 -11   1       1117.58       1132.02        83.68 o                         
  -1 -11   1       1020.56       1100.18        60.78 o                         
   0 -11   1       4061.53       4197.06       124.68 o                         
   1 -11   1        682.27        681.00        34.67 o                         
   2 -11   1         27.43         13.03        15.71 o                         
   3 -11   1        108.15        108.79        20.10 o                         
   4 -11   1         29.81         14.68        25.84 o                         
   5 -11   1        469.57        288.40        28.41 o                         
  -4 -10   1        229.57        241.05        43.35 o                         
  -3 -10   1       4998.53       5149.62       142.27 o                         
  -2 -10   1        661.76        767.00        45.97 o                         
  -1 -10   1       6245.09       6400.19       147.04 o                         
   0 -10   1        583.38        559.19        34.71 o                         
   1 -10   1        214.43        194.76        22.39 o                         
   2 -10   1         56.03         32.76        12.16 o                         
   3 -10   1         86.28         50.28        13.31 o                         
   4 -10   1        312.67        263.69        23.51 o                         
   5 -10   1        172.45        186.19        19.46 o                         
   6 -10   1       3241.65       3176.82        94.66 o                         
   7 -10   1        406.79        380.71        57.56 o                         
  -6  -9   1       2938.73       2878.99       118.04 o                         
  -5  -9   1       1705.20       1580.80        63.78 o                         
  -4  -9   1       1649.97       1588.31        53.37 o                         
  -3  -9   1        319.38        271.26        28.81 o                         
  -2  -9   1      10811.75      10799.22       214.32 o                         
  -1  -9   1         62.07         73.93        24.21 o                         
   0  -9   1       6566.95       6822.76       157.09 o                         
   1  -9   1        148.63        127.04        14.91 o                         
   2  -9   1         21.80          1.17         8.38 o                         
   3  -9   1        871.89        953.10        53.41 o                         
   4  -9   1        614.02        553.58        31.21 o                         
   5  -9   1       2102.24       2032.83        67.24 o                         
   6  -9   1          2.66         25.12        15.46 o                         
   7  -9   1       2658.91       2810.85        90.61 o                         
   8  -9   1       6875.27       7521.40       200.48 o                         
  -7  -8   1          7.64        -18.12        18.12 o                         
  -6  -8   1         21.72          8.27        17.78 o                         
  -5  -8   1        763.87        743.55        40.92 o                         
  -4  -8   1       2699.32       2770.14        69.42 o                         
  -3  -8   1       5711.61       5850.16       123.33 o                         
  -2  -8   1       8564.43       8653.91       139.15 o                         
  -1  -8   1        989.78       1015.54        57.34 o                         
   0  -8   1       2216.21       2250.84        47.67 o                         
   1  -8   1       2987.35       2858.96        59.01 o                         
   2  -8   1       1633.12       1656.31        42.36 o                         
   3  -8   1        585.95        590.24        24.43 o                         
   4  -8   1        751.19        740.65        30.43 o                         
   5  -8   1        369.93        356.75        23.81 o                         
   6  -8   1       6590.85       6378.66       145.38 o                         
   7  -8   1          3.90         -0.72        12.61 o                         
   8  -8   1        165.32        157.71        26.76 o                         
   9  -8   1       5557.48       5844.76       191.83 o                         
  -8  -7   1       1546.26       1529.28        63.38 o                         
  -7  -7   1        180.10        145.62        19.98 o                         
  -6  -7   1        881.29       1000.38        54.70 o                         
  -5  -7   1         22.13          5.60         9.87 o                         
  -4  -7   1        542.71        574.57        28.71 o                         
  -3  -7   1        451.30        420.10        28.97 o                         
  -2  -7   1      14433.14      14551.68       194.51 o                         
  -1  -7   1      11868.27      11944.15       141.98 o                         
   0  -7   1       4264.21       4307.69        67.49 o                         
   1  -7   1         64.48         53.94         7.48 o                         
   2  -7   1       4671.23       4543.78        75.01 o                         
   3  -7   1        804.33        822.53        24.29 o                         
   4  -7   1       4789.42       4760.33        80.99 o                         
   5  -7   1        525.51        556.36        27.29 o                         
   6  -7   1       1285.85       1301.87        57.33 o                         
   7  -7   1       9029.38       9207.78       209.01 o                         
   8  -7   1          0.15          1.07        10.83 o                         
   9  -7   1       1530.54       1608.79        54.02 o                         
  10  -7   1        833.42        825.58        67.37 o                         
  -9  -6   1       3303.48       3261.38       136.63 o                         
  -8  -6   1       1983.27       1957.05        72.52 o                         
  -7  -6   1       3813.36       3954.28        93.35 o                         
  -6  -6   1        627.81        685.45        31.04 o                         
  -5  -6   1         52.88         44.66        12.41 o                         
  -4  -6   1       1664.94       1733.01        40.53 o                         
  -3  -6   1       1235.18       1236.23        38.78 o                         
  -2  -6   1       3727.28       3680.90        66.73 o                         
  -1  -6   1      31821.40      31650.92       322.99 o                         
   0  -6   1       3512.52       3571.54        64.51 o                         
   1  -6   1       8456.51       8654.41       158.10 o                         
   2  -6   1       6659.33       6793.28        87.66 o                         
   3  -6   1       4635.93       4804.82        67.86 o                         
   4  -6   1       7162.74       7266.07       100.35 o                         
   5  -6   1       2036.20       2089.98        48.03 o                         
   6  -6   1        945.83        981.85        30.63 o                         
   7  -6   1       9146.23       9156.86       150.54 o                         
   8  -6   1       3196.82       3223.82        86.08 o                         
   9  -6   1       1886.61       1943.45        64.99 o                         
  10  -6   1       1266.75       1257.05        60.45 o                         
  -9  -5   1        992.05       1018.73        63.13 o                         
  -8  -5   1        382.21        328.93        32.40 o                         
  -7  -5   1        207.97        158.44        18.71 o                         
  -6  -5   1       1251.37       1296.46        41.50 o                         
  -5  -5   1        101.27         96.51        13.30 o                         
  -4  -5   1       1541.29       1662.77        41.96 o                         
  -3  -5   1      19692.28      20048.96       243.76 o                         
  -2  -5   1       5198.98       5282.46        69.86 o                         
  -1  -5   1      16788.62      17430.00       192.77 o                         
   0  -5   1      22435.19      23318.60       262.26 o                         
   1  -5   1       1891.41       1806.97        32.73 o                         
   2  -5   1          4.93         10.88         4.49 o                         
   3  -5   1       6075.99       6287.49        92.05 o                         
   4  -5   1      11388.30      11820.15       128.11 o                         
   5  -5   1       2515.71       2476.92        44.08 o                         
   6  -5   1         24.44         33.56         9.43 o                         
   7  -5   1       1217.89       1236.97        42.44 o                         
   8  -5   1       3733.17       3804.55        91.39 o                         
   9  -5   1       2328.34       2451.38        85.93 o                         
  10  -5   1       3191.35       3394.48       113.61 o                         
  11  -5   1         59.33         54.69        24.05 o                         
 -10  -4   1       1432.98       1511.99        69.84 o                         
  -9  -4   1        312.24        254.54        32.14 o                         
  -8  -4   1        291.61        263.97        26.34 o                         
  -7  -4   1        358.31        374.99        23.20 o                         
  -6  -4   1        656.73        651.77        24.16 o                         
  -5  -4   1        584.71        562.87        20.55 o                         
  -4  -4   1         19.71         24.57         6.49 o                         
  -3  -4   1       3907.04       3749.39        57.65 o                         
  -2  -4   1      27641.97      27264.72       430.41 o                         
  -1  -4   1      29336.63      28666.48       313.12 o                         
   0  -4   1        507.39        427.71        12.40 o                         
   1  -4   1      11651.14      11865.04       132.27 o                         
   2  -4   1        727.65        688.46        18.88 o                         
   3  -4   1       5664.89       5678.52        67.31 o                         
   4  -4   1          1.60         10.95         3.71 o                         
   5  -4   1        175.55        198.22        11.76 o                         
   6  -4   1       1550.78       1458.41        41.05 o                         
   7  -4   1          5.12         38.63         9.85 o                         
   8  -4   1      19254.80      19658.99       280.38 o                         
   9  -4   1         15.86          5.71        13.66 o                         
  10  -4   1        441.97        397.40        42.41 o                         
  11  -4   1       3203.80       3213.46       118.88 o                         
 -10  -3   1       2672.88       2535.32       117.05 o                         
  -9  -3   1        672.03        619.14        37.22 o                         
  -8  -3   1        163.71        161.55        17.35 o                         
  -7  -3   1        376.45        344.22        22.05 o                         
  -6  -3   1       6096.69       5977.07        92.74 o                         
  -5  -3   1       1320.30       1261.80        33.54 o                         
  -4  -3   1       1429.06       1583.85        34.49 o                         
  -3  -3   1      16792.48      17305.55       196.65 o                         
  -2  -3   1      17345.54      16974.62       259.23 o                         
  -1  -3   1        604.63        566.34        15.65 o                         
   0  -3   1     104435.34      92105.35      2005.71 o                         
   1  -3   1       5119.84       5107.31        59.93 o                         
   2  -3   1       4559.08       4586.06        65.75 o                         
   3  -3   1          2.84          7.27         2.89 o                         
   4  -3   1       4826.75       4740.33        62.67 o                         
   5  -3   1        486.32        459.71        17.17 o                         
   6  -3   1        919.90        920.48        30.09 o                         
   7  -3   1        577.29        588.96        26.24 o                         
   8  -3   1       2839.18       2897.45        66.52 o                         
   9  -3   1       6775.39       6849.82       151.82 o                         
  10  -3   1        902.19        943.46        54.38 o                         
  11  -3   1        373.55        333.40        40.00 o                         
 -11  -2   1       3141.71       3141.03       121.12 o                         
 -10  -2   1       3137.98       2960.06        81.75 o                         
  -9  -2   1         28.80         26.03        12.85 o                         
  -8  -2   1        262.60        248.79        24.46 o                         
  -7  -2   1         38.30         23.17         8.76 o                         
  -6  -2   1       3084.60       3168.31        63.12 o                         
  -5  -2   1       6310.81       6385.24       102.09 o                         
  -4  -2   1      13738.14      13688.41       193.84 o                         
  -3  -2   1      20204.37      20055.96       247.92 o                         
  -2  -2   1      21759.14      21373.71       234.70 o                         
  -1  -2   1       2173.30       2374.90        33.86 o                         
   0  -2   1       4669.50       4781.27        49.38 o                         
   1  -2   1      21466.18      21042.29       229.43 o                         
   2  -2   1       5807.83       5590.78        72.47 o                         
   3  -2   1      20225.56      20401.98       215.74 o                         
   4  -2   1       4950.80       4730.72        63.04 o                         
   5  -2   1       5734.60       5852.85        83.56 o                         
   6  -2   1      16365.71      16670.82       202.52 o                         
   7  -2   1        922.40        891.77        29.12 o                         
   8  -2   1       1531.60       1585.34        44.88 o                         
   9  -2   1      15088.97      15459.32       247.35 o                         
  10  -2   1        882.38        861.61        41.01 o                         
  11  -2   1        361.12        389.94        33.60 o                         
 -11  -1   1        716.08        669.06        60.84 o                         
 -10  -1   1       3890.80       4041.09       117.57 o                         
  -9  -1   1         54.35         25.11        12.33 o                         
  -8  -1   1        113.21        106.16        15.78 o                         
  -7  -1   1        249.38        209.45        17.29 o                         
  -6  -1   1        234.30        284.91        18.58 o                         
  -5  -1   1         49.49         40.88         5.80 o                         
  -4  -1   1       4678.50       5027.24        78.03 o                         
  -3  -1   1      19022.87      18801.16       312.56 o                         
  -1  -1   1      36828.36      35444.68       724.80 o                         
   0  -1   1        913.02        914.18        15.54 o                         
   1  -1   1       5549.46       5499.19        76.96 o                         
   2  -1   1         21.78         22.72         2.51 o                         
   3  -1   1       1699.34       1915.25        31.49 o                         
   4  -1   1       1542.06       1492.18        33.10 o                         
   5  -1   1       4178.97       4281.71        73.63 o                         
   6  -1   1       5436.71       5655.89        89.86 o                         
   7  -1   1      25197.17      25423.65       299.01 o                         
   8  -1   1       2298.55       2348.85        74.86 o                         
   9  -1   1         32.43         35.28        10.58 o                         
  10  -1   1       6434.75       6623.61       133.21 o                         
  11  -1   1        451.72        456.81        36.09 o                         
 -11   0   1         48.86        -19.01        20.19 o                         
 -10   0   1        306.80        273.76        47.67 o                         
  -9   0   1       7176.38       7449.62       139.16 o                         
  -8   0   1       2521.06       2536.83        65.37 o                         
  -7   0   1       4522.22       4531.08        80.85 o                         
  -6   0   1         86.39         37.88         6.94 o                         
  -5   0   1        335.67        363.94        16.45 o                         
  -4   0   1       5154.99       4850.92        72.04 o                         
  -3   0   1       4816.92       4858.78        82.34 o                         
  -2   0   1       3281.02       3333.46        61.07 o                         
   1   0   1       2207.41       2217.49        35.03 o                         
   2   0   1      16185.00      16544.12       189.55 o                         
   3   0   1        664.31        772.26        20.28 o                         
   4   0   1        592.98        632.24        19.36 o                         
   5   0   1       3130.49       3153.84        56.17 o                         
   6   0   1       1707.00       1851.23        42.92 o                         
   7   0   1       2028.38       1991.95        47.93 o                         
   8   0   1       9756.50       9780.46       164.25 o                         
   9   0   1       5140.33       5142.15       120.99 o                         
  10   0   1        111.83         88.86        17.19 o                         
  11   0   1       1220.18       1138.40        59.32 o                         
 -11   1   1        926.34        937.66        47.74 o                         
 -10   1   1       5090.03       5024.20       111.02 o                         
  -9   1   1        113.14         98.42        13.44 o                         
  -8   1   1       2539.23       2579.69        59.95 o                         
  -7   1   1       4952.60       4875.41        84.75 o                         
  -6   1   1      20079.49      20217.88       250.76 o                         
  -5   1   1        146.21        214.71        13.22 o                         
  -4   1   1       4462.90       4731.13        75.46 o                         
  -3   1   1      17978.90      17177.46       223.99 o                         
  -2   1   1      12699.84      12489.25       138.94 o                         
  -1   1   1      46436.68      45577.91      1060.84 o                         
   0   1   1       5628.53       5555.57        99.91 o                         
   1   1   1       1372.17       1330.16        17.17 o                         
   2   1   1      14983.25      15036.40       165.44 o                         
   3   1   1      19382.05      19178.14       228.79 o                         
   4   1   1      31897.10      31821.14       365.12 o                         
   5   1   1       9613.90       9543.36       128.81 o                         
   6   1   1       1144.64       1162.36        30.34 o                         
   7   1   1       1530.83       1481.35        37.30 o                         
   8   1   1      15007.78      15033.10       235.83 o                         
   9   1   1       1378.01       1413.44        57.05 o                         
  10   1   1       4312.93       4507.56       127.25 o                         
  11   1   1         20.60         -8.50        22.40 o                         
 -11   2   1       5708.19       5466.47       154.64 o                         
 -10   2   1        218.37        217.25        43.84 o                         
  -9   2   1       3677.23       3619.79        87.89 o                         
  -8   2   1        102.80        109.93        17.36 o                         
  -7   2   1       2292.56       2381.60        50.56 o                         
  -6   2   1       2073.71       2237.23        46.20 o                         
  -5   2   1       5150.10       5080.91        86.01 o                         
  -4   2   1       4323.96       4301.28        66.70 o                         
  -3   2   1      25898.84      25101.78       349.11 o                         
  -2   2   1      27401.51      26866.50       287.73 o                         
  -1   2   1      39130.70      37723.22       394.92 o                         
   0   2   1      82608.77      81509.09      3158.04 o                         
   1   2   1       3204.46       3238.93        37.92 o                         
   2   2   1        125.65        124.06         6.49 o                         
   3   2   1        804.26        706.65        19.17 o                         
   4   2   1      19875.46      19300.60       235.00 o                         
   5   2   1       8120.51       8263.18       117.72 o                         
   6   2   1      12872.52      13160.32       178.56 o                         
   7   2   1       4641.61       4684.35        90.53 o                         
   8   2   1       3551.35       3534.86        90.46 o                         
   9   2   1       2252.88       2325.74        70.15 o                         
  10   2   1        155.32        126.60        21.51 o                         
  11   2   1       1407.02       1271.43        82.29 o                         
 -11   3   1        461.68        393.67        46.47 o                         
 -10   3   1       8007.77       8304.60       186.09 o                         
  -9   3   1       3146.51       3034.78        72.89 o                         
  -8   3   1       1137.44       1182.01        34.52 o                         
  -7   3   1         73.24         57.84         9.22 o                         
  -6   3   1       2133.99       2189.51        55.53 o                         
  -5   3   1       1094.96       1071.42        31.61 o                         
  -4   3   1       2073.91       2075.85        41.89 o                         
  -3   3   1      10619.14      10927.82       124.25 o                         
  -2   3   1      15335.04      14185.38       278.01 o                         
  -1   3   1        531.18        699.92        17.73 o                         
   0   3   1      60709.17      59154.99       939.31 o                         
   1   3   1         23.54         61.82         6.34 o                         
   2   3   1       9827.50      10014.73       135.13 o                         
   3   3   1        133.22         85.18         6.71 o                         
   4   3   1        622.98        606.04        19.86 o                         
   5   3   1          9.41         11.06         5.45 o                         
   6   3   1          1.06          7.39         6.19 o                         
   7   3   1       4925.78       4877.36        88.62 o                         
   8   3   1       4466.34       4401.52        97.89 o                         
   9   3   1       5636.39       5619.67       120.06 o                         
  10   3   1          5.57        -20.28        20.28 o                         
 -11   4   1       6034.88       6274.92       174.61 o                         
 -10   4   1         70.12         69.97        17.44 o                         
  -9   4   1        839.21        805.68        44.74 o                         
  -8   4   1       1459.79       1524.22        50.39 o                         
  -7   4   1        608.21        640.79        30.29 o                         
  -6   4   1        212.75        235.11        15.14 o                         
  -5   4   1       3988.66       3919.91        66.57 o                         
  -4   4   1       2034.52       1939.54        35.46 o                         
  -3   4   1        233.48        185.30         9.99 o                         
  -2   4   1      50894.58      49409.86       501.78 o                         
  -1   4   1       1199.02       1049.96        25.23 o                         
   0   4   1        337.16        396.11        13.65 o                         
   1   4   1      58480.94      57637.22       732.10 o                         
   2   4   1      15318.07      15328.60       182.23 o                         
   3   4   1      16424.82      16425.54       271.45 o                         
   4   4   1        557.28        539.71        18.99 o                         
   5   4   1        161.43        136.43        12.20 o                         
   6   4   1       1967.04       2034.63        43.30 o                         
   7   4   1       1392.08       1387.89        41.17 o                         
   8   4   1        297.33        284.64        22.45 o                         
   9   4   1       4144.58       4266.36        99.31 o                         
  10   4   1       2311.48       2298.36        85.26 o                         
 -11   5   1          3.51        -28.72        34.60 o                         
 -10   5   1       6373.05       6445.34       166.17 o                         
  -9   5   1         17.43          0.18        13.30 o                         
  -8   5   1         25.64         19.86        11.20 o                         
  -7   5   1        353.25        294.88        21.84 o                         
  -6   5   1         23.78         28.33         6.44 o                         
  -5   5   1          0.41          7.12         4.08 o                         
  -4   5   1        116.39        147.70        10.19 o                         
  -3   5   1       2736.32       2981.03        50.94 o                         
  -2   5   1      28053.81      27850.24       272.32 o                         
  -1   5   1      36461.72      36457.67       399.21 o                         
   0   5   1       5576.38       5575.82       105.63 o                         
   1   5   1        665.23        738.31        18.45 o                         
   2   5   1       8125.36       8027.84       147.27 o                         
   3   5   1       4164.60       4077.78        58.84 o                         
   4   5   1       7254.31       7146.47       100.49 o                         
   5   5   1        145.53        133.12        11.07 o                         
   6   5   1         19.76         38.00        10.37 o                         
   7   5   1       6037.79       6052.80       106.02 o                         
   8   5   1          1.29         -2.36        13.13 o                         
   9   5   1        556.38        546.99        42.87 o                         
 -10   6   1       2280.32       2302.33        79.02 o                         
  -9   6   1       3592.48       3545.60        94.11 o                         
  -8   6   1        166.85        170.51        20.73 o                         
  -7   6   1        233.66        230.14        17.78 o                         
  -6   6   1        278.88        237.93        20.44 o                         
  -5   6   1        424.16        452.88        22.03 o                         
  -4   6   1       4397.56       4516.00        70.31 o                         
  -3   6   1        482.47        452.23        17.46 o                         
  -2   6   1        341.78        359.91        14.98 o                         
  -1   6   1      51037.60      49378.92       508.68 o                         
   0   6   1         38.44         55.65         7.32 o                         
   1   6   1        898.74        891.61        22.38 o                         
   2   6   1        120.66        130.80        12.71 o                         
   3   6   1         94.67         92.14        10.41 o                         
   4   6   1        712.95        710.14        25.81 o                         
   5   6   1        304.35        296.52        26.74 o                         
   6   6   1        498.46        580.56        33.14 o                         
   7   6   1        338.19        333.56        34.78 o                         
   8   6   1       7694.70       7894.12       150.60 o                         
   9   6   1       2858.16       2841.92        91.63 o                         
 -10   7   1        264.79        115.03        32.44 o                         
  -9   7   1       1430.98       1474.69        74.97 o                         
  -8   7   1        758.65        700.49        50.69 o                         
  -7   7   1        247.68        180.26        23.08 o                         
  -6   7   1       1208.79       1193.77        43.34 o                         
  -5   7   1        162.69        143.71        13.21 o                         
  -4   7   1        642.78        670.95        25.04 o                         
  -3   7   1      16790.14      16885.40       210.20 o                         
  -2   7   1       3653.27       3573.51        71.97 o                         
  -1   7   1       2455.56       2392.61        44.92 o                         
   0   7   1      37770.52      37709.84       399.66 o                         
   1   7   1       4010.76       4044.61        66.42 o                         
   2   7   1        207.03        213.25        16.03 o                         
   3   7   1        274.04        235.71        19.41 o                         
   4   7   1        107.83         86.20        12.85 o                         
   5   7   1         52.15         32.08        13.72 o                         
   6   7   1        127.64         99.56        20.80 o                         
   7   7   1       2618.79       2553.76        68.36 o                         
   8   7   1        501.69        501.66        47.89 o                         
  -9   8   1       2105.79       2261.14       101.66 o                         
  -8   8   1         40.47          0.53        15.69 o                         
  -7   8   1       1812.68       1817.78        67.93 o                         
  -6   8   1       1152.61       1049.96        39.84 o                         
  -5   8   1        797.07        765.37        41.95 o                         
  -4   8   1        161.12        157.52        14.01 o                         
  -3   8   1       2583.29       2616.54        55.34 o                         
  -2   8   1       7657.57       7941.74       118.26 o                         
  -1   8   1      13004.19      13047.81       182.40 o                         
   0   8   1       5798.48       5771.51        98.84 o                         
   1   8   1        969.67        981.79        34.35 o                         
   2   8   1          1.34         12.53         8.42 o                         
   3   8   1          2.28          2.03         8.31 o                         
   4   8   1       1537.42       1484.25        45.55 o                         
   5   8   1       2059.91       2129.88        72.28 o                         
   6   8   1       1001.27       1077.53        60.58 o                         
   7   8   1         52.92         33.49        22.33 o                         
  -8   9   1       1658.92       1694.67        84.30 o                         
  -7   9   1        847.60        835.44        66.95 o                         
  -6   9   1       3485.54       3363.14        95.08 o                         
  -5   9   1        902.04        826.99        30.70 o                         
  -4   9   1       1090.41       1067.76        37.78 o                         
  -3   9   1          3.61         16.71         9.60 o                         
  -2   9   1       8480.41       8469.71       139.62 o                         
  -1   9   1        112.14        122.10        15.17 o                         
   0   9   1       7203.01       7356.35       119.26 o                         
   1   9   1       1574.27       1580.58        59.27 o                         
   2   9   1        257.10        257.14        25.55 o                         
   3   9   1       1117.63       1134.50        45.66 o                         
   4   9   1        457.78        448.54        43.99 o                         
   5   9   1       1055.95        951.10        57.03 o                         
   6   9   1        691.57        695.41        54.44 o                         
  -7  10   1         66.99         27.30        21.08 o                         
  -6  10   1        220.30        146.95        26.88 o                         
  -5  10   1       1317.54       1285.82        46.17 o                         
  -4  10   1       2062.66       2064.20        53.30 o                         
  -3  10   1       1818.68       1906.18        56.90 o                         
  -2  10   1       2738.10       2683.70        65.63 o                         
  -1  10   1       2046.10       2219.83        59.02 o                         
   0  10   1       1965.96       2079.84        56.87 o                         
   1  10   1       6395.59       6539.08       136.58 o                         
   2  10   1        323.58        298.51        30.40 o                         
   3  10   1         41.28         94.13        34.03 o                         
   4  10   1        490.61        457.31        40.68 o                         
  -5  11   1         14.20        -13.78        13.78 o                         
  -4  11   1         13.19          3.51        14.44 o                         
  -3  11   1        323.22        324.24        42.40 o                         
  -2  11   1       2672.96       2858.00        82.30 o                         
  -1  11   1       5814.46       5690.06       133.22 o                         
   0  11   1        594.38        654.41        42.34 o                         
   1  11   1         26.45        -15.66        18.24 o                         
   2  11   1       2411.08       2405.69       132.24 o                         
  -2 -11   2       3311.11       3218.03       121.55 o                         
  -1 -11   2        226.65        167.16        35.95 o                         
   0 -11   2         35.42         39.69        23.37 o                         
   1 -11   2         31.43          4.73        15.27 o                         
   2 -11   2       1883.53       1799.52        58.65 o                         
   3 -11   2        635.42        526.37        49.36 o                         
   4 -11   2       1191.20       1130.68        47.80 o                         
   5 -11   2          1.19         13.19        23.68 o                         
  -4 -10   2       3658.77       3831.59       106.08 o                         
  -3 -10   2        691.98        722.47        48.19 o                         
  -2 -10   2       3533.93       3602.73       104.81 o                         
  -1 -10   2       2807.04       2907.50        92.28 o                         
   0 -10   2         84.49         52.18        17.69 o                         
   1 -10   2        672.84        597.35        31.71 o                         
   2 -10   2        254.33        170.83        22.63 o                         
   3 -10   2       1405.82       1294.34        48.10 o                         
   4 -10   2        469.95        624.12        50.39 o                         
   5 -10   2       3713.45       3852.36        92.72 o                         
   6 -10   2       1902.38       1938.47        55.82 o                         
   7 -10   2       2137.61       2243.95       119.56 o                         
  -6  -9   2       1179.95       1197.49        81.55 o                         
  -5  -9   2        127.68         86.06        32.52 o                         
  -4  -9   2       5369.00       5314.59       109.61 o                         
  -3  -9   2       2272.73       2296.88        64.03 o                         
  -2  -9   2         23.22         10.97        15.47 o                         
  -1  -9   2       6994.18       7290.40       171.70 o                         
   0  -9   2        291.45        311.00        28.56 o                         
   1  -9   2          1.23         -7.14         7.14 o                         
   2  -9   2       1202.38       1168.35        42.44 o                         
   3  -9   2        625.66        630.76        32.65 o                         
   4  -9   2       3579.52       3531.68        82.82 o                         
   5  -9   2        393.35        283.86        32.91 o                         
   6  -9   2        537.88        589.48        34.12 o                         
   7  -9   2       4680.94       5040.18       142.07 o                         
   8  -9   2       2364.60       2671.07       111.13 o                         
  -7  -8   2          5.99         -4.75        15.50 o                         
  -6  -8   2         71.72         39.74        19.30 o                         
  -5  -8   2        527.20        442.45        38.26 o                         
  -4  -8   2       1727.37       1806.88        59.20 o                         
  -3  -8   2      19223.07      19635.87       288.34 o                         
  -2  -8   2       1411.17       1481.49        44.75 o                         
  -1  -8   2        383.87        331.07        22.33 o                         
   0  -8   2       5167.53       5042.18        84.62 o                         
   1  -8   2       2130.96       2086.62        49.85 o                         
   2  -8   2       4221.78       4092.81        92.55 o                         
   3  -8   2        332.96        338.38        19.97 o                         
   4  -8   2        181.93        223.85        20.53 o                         
   5  -8   2       4281.07       4209.01        87.53 o                         
   6  -8   2       2331.46       2272.92        64.77 o                         
   7  -8   2        575.69        560.24        44.31 o                         
   8  -8   2       1409.97       1576.83        75.17 o                         
   9  -8   2       1244.25       1337.70        83.17 o                         
  -8  -7   2         65.77         29.80        22.39 o                         
  -7  -7   2         86.92         84.36        16.53 o                         
  -6  -7   2         11.50        -11.02        18.42 o                         
  -5  -7   2        605.50        583.37        27.10 o                         
  -4  -7   2         56.44         37.59        10.66 o                         
  -3  -7   2      10221.35      10162.66       193.36 o                         
  -2  -7   2       9804.34      10009.86       162.67 o                         
  -1  -7   2       2502.67       2537.97        55.33 o                         
   0  -7   2        373.68        319.95        15.79 o                         
   1  -7   2       2174.09       2215.98        44.32 o                         
   2  -7   2        876.97        882.42        25.62 o                         
   3  -7   2       2375.43       2383.36        44.35 o                         
   4  -7   2        441.62        412.58        24.83 o                         
   5  -7   2       2725.96       2550.14        62.51 o                         
   6  -7   2      10453.00      10532.32       192.33 o                         
   7  -7   2          2.19          7.82        13.06 o                         
   8  -7   2       4846.64       5081.98       104.92 o                         
   9  -7   2         97.55         80.98        17.15 o                         
  10  -7   2        440.09        432.28        46.11 o                         
  -9  -6   2         87.11         60.78        29.36 o                         
  -8  -6   2        143.81         73.11        25.09 o                         
  -7  -6   2         26.36         19.75        13.85 o                         
  -6  -6   2       1075.22       1059.52        40.49 o                         
  -5  -6   2      11405.43      11537.64       172.42 o                         
  -4  -6   2        825.73        853.63        26.20 o                         
  -3  -6   2       2595.24       2582.24        59.34 o                         
  -2  -6   2      37989.49      37792.18       467.67 o                         
  -1  -6   2          3.12         18.59         5.81 o                         
   0  -6   2       2664.03       2645.82        46.04 o                         
   1  -6   2       4883.65       4901.97        70.07 o                         
   2  -6   2        752.52        755.32        21.97 o                         
   3  -6   2         17.79         25.38         5.55 o                         
   4  -6   2         86.11         79.29         9.67 o                         
   5  -6   2       1020.11       1000.58        23.98 o                         
   6  -6   2       1780.63       1794.03        39.13 o                         
   7  -6   2       6095.78       6104.66       123.24 o                         
   8  -6   2       3610.66       3639.60        86.53 o                         
   9  -6   2        887.92        934.10        45.96 o                         
  10  -6   2         77.17         39.50        18.54 o                         
  -9  -5   2         21.44         -6.00        16.48 o                         
  -8  -5   2        120.84         72.69        19.03 o                         
  -7  -5   2          7.28         -4.11        10.17 o                         
  -6  -5   2       2472.35       2501.92        62.33 o                         
  -5  -5   2        646.81        626.32        27.85 o                         
  -4  -5   2      29750.95      30068.49       356.72 o                         
  -3  -5   2      14089.38      13965.21       184.99 o                         
  -2  -5   2       3348.12       3473.41        63.48 o                         
  -1  -5   2       9310.37       9446.72       119.65 o                         
   0  -5   2        515.10        563.12        17.16 o                         
   1  -5   2         16.61         32.78         4.85 o                         
   2  -5   2       4210.38       4387.51        60.79 o                         
   3  -5   2       2142.02       2055.09        39.19 o                         
   4  -5   2        140.23        180.57        10.79 o                         
   5  -5   2       2026.70       2002.10        39.84 o                         
   6  -5   2      25854.56      26337.71       309.19 o                         
   7  -5   2       3077.08       3106.08        68.93 o                         
   8  -5   2       3675.27       3776.86        86.78 o                         
   9  -5   2       8357.87       8804.71       168.80 o                         
  10  -5   2        120.44         72.95        22.12 o                         
  11  -5   2         29.69          0.56        22.25 o                         
 -10  -4   2        657.91        673.17        51.63 o                         
  -9  -4   2         47.25         42.13        18.27 o                         
  -8  -4   2        733.82        802.00        42.47 o                         
  -7  -4   2         13.05          2.47         8.31 o                         
  -6  -4   2         35.40         30.07         8.98 o                         
  -5  -4   2       1266.56       1192.51        34.77 o                         
  -4  -4   2      11396.10      11826.55       167.46 o                         
  -3  -4   2      14041.02      14069.72       177.89 o                         
  -2  -4   2      41366.04      41272.70       520.52 o                         
  -1  -4   2      16714.35      16882.64       181.95 o                         
   0  -4   2       1332.33       1230.51        23.52 o                         
   1  -4   2        261.19        234.54         9.39 o                         
   2  -4   2       1168.18       1333.52        23.45 o                         
   3  -4   2       1729.77       1822.20        30.98 o                         
   4  -4   2        233.32        308.75        13.91 o                         
   5  -4   2       7371.23       7616.56       102.33 o                         
   6  -4   2        286.18        335.83        16.22 o                         
   7  -4   2      28414.33      28866.51       354.77 o                         
   8  -4   2        117.96        140.88        17.95 o                         
   9  -4   2        283.55        272.34        26.41 o                         
  10  -4   2       2783.01       2905.96        98.08 o                         
  11  -4   2        630.12        586.89        54.02 o                         
 -10  -3   2        114.98         71.63        21.20 o                         
  -9  -3   2       2037.43       2119.56        80.35 o                         
  -8  -3   2       1818.85       1886.02        60.97 o                         
  -7  -3   2       7364.77       7430.58       114.50 o                         
  -6  -3   2      10733.34      10394.68       147.59 o                         
  -5  -3   2       2772.81       2730.03        53.74 o                         
  -4  -3   2       7029.35       7090.74       105.91 o                         
  -3  -3   2      34970.90      36934.99       444.65 o                         
  -2  -3   2        199.26        193.20        10.22 o                         
  -1  -3   2      44776.41      43467.57       483.99 o                         
   0  -3   2       1068.34       1072.79        17.89 o                         
   1  -3   2        640.04        659.50        13.37 o                         
   2  -3   2      19787.06      19708.11       222.93 o                         
   3  -3   2       1919.94       2007.12        35.21 o                         
   4  -3   2       5954.04       6115.55        90.29 o                         
   5  -3   2        147.22        155.72        12.53 o                         
   6  -3   2       6481.60       6396.64       102.23 o                         
   7  -3   2       9808.22       9927.81       147.97 o                         
   8  -3   2       8443.54       8617.70       138.04 o                         
   9  -3   2        419.47        362.93        34.26 o                         
  10  -3   2          0.41        -15.91        15.91 o                         
  11  -3   2        132.07        118.89        48.83 o                         
 -11  -2   2       1059.01       1016.18        68.85 o                         
 -10  -2   2          3.62        -13.64        13.64 o                         
  -9  -2   2        346.30        339.97        28.81 o                         
  -8  -2   2       1392.43       1385.10        49.03 o                         
  -7  -2   2       3807.44       3809.94        79.82 o                         
  -6  -2   2      10934.69      11133.13       164.87 o                         
  -5  -2   2      10703.76      11322.24       161.00 o                         
  -4  -2   2       8426.73       8451.98       106.93 o                         
  -3  -2   2      31670.33      31162.28       320.50 o                         
  -2  -2   2       1476.18       1555.07        30.90 o                         
  -1  -2   2        360.05        432.74        13.46 o                         
   0  -2   2      19586.77      18987.83       231.39 o                         
   1  -2   2       2677.36       2764.69        32.17 o                         
   2  -2   2        226.59        223.34         8.60 o                         
   3  -2   2       9768.64       9678.50       117.00 o                         
   4  -2   2      11642.11      11180.32       136.84 o                         
   5  -2   2      35671.78      35202.88       368.53 o                         
   6  -2   2         99.81         78.54         9.30 o                         
   7  -2   2          6.08          3.53         5.60 o                         
   8  -2   2      16712.91      17087.88       230.10 o                         
   9  -2   2        396.28        458.16        29.39 o                         
  10  -2   2        951.59        966.89        42.43 o                         
  11  -2   2         56.33         31.85        13.89 o                         
 -11  -1   2       4084.84       4068.26       123.51 o                         
 -10  -1   2        499.81        425.16        39.41 o                         
  -9  -1   2        682.02        672.20        41.20 o                         
  -8  -1   2         55.29         24.72        10.15 o                         
  -7  -1   2       2288.84       2312.74        54.99 o                         
  -6  -1   2        323.82        366.04        21.15 o                         
  -5  -1   2       1014.16       1051.36        31.93 o                         
  -4  -1   2        143.98        168.16        10.43 o                         
  -3  -1   2      54150.98      53987.34       598.97 o                         
  -1  -1   2      18519.02      18364.37       330.84 o                         
   0  -1   2        273.32        295.30         9.01 o                         
   1  -1   2       1865.07       1887.76        25.58 o                         
   2  -1   2       1377.04       1519.68        24.42 o                         
   3  -1   2         78.11        105.77         6.56 o                         
   4  -1   2       3572.58       3493.44        51.28 o                         
   5  -1   2        183.58        269.38        15.45 o                         
   6  -1   2      35628.88      35204.91       393.58 o                         
   7  -1   2       2328.40       2466.50        56.07 o                         
   8  -1   2       4962.65       4913.35        95.65 o                         
   9  -1   2       1291.17       1293.72        46.03 o                         
  10  -1   2        606.12        533.28        35.20 o                         
  11  -1   2        785.76        645.81        41.02 o                         
 -11   0   2        171.85        107.81        21.80 o                         
 -10   0   2      10054.66      10167.95       218.42 o                         
  -9   0   2       3855.37       3872.64        89.96 o                         
  -8   0   2       3858.64       3830.30        80.18 o                         
  -7   0   2        364.79        349.17        20.08 o                         
  -6   0   2         28.76         29.20         6.62 o                         
  -5   0   2       8592.67       9033.45       123.73 o                         
  -4   0   2       4895.35       5196.09        86.05 o                         
  -3   0   2       7739.92       7768.83       113.18 o                         
  -1   0   2      12959.58      13214.52       182.80 o                         
   1   0   2      11052.23      10914.75       124.70 o                         
   2   0   2      34640.31      34069.28       359.53 o                         
   3   0   2        209.27        193.83         9.01 o                         
   4   0   2        483.07        497.93        17.25 o                         
   5   0   2        810.13        902.46        26.70 o                         
   6   0   2      12745.17      12999.58       173.99 o                         
   7   0   2      16506.38      16495.93       219.74 o                         
   8   0   2        784.81        819.37        34.92 o                         
   9   0   2       6660.93       6796.64       129.46 o                         
  10   0   2        841.27        819.82        37.63 o                         
  11   0   2       1222.54       1219.55        59.66 o                         
 -11   1   2       1297.62       1182.74        54.50 o                         
 -10   1   2         26.87         37.91        14.13 o                         
  -9   1   2       4756.17       4718.48        92.35 o                         
  -8   1   2         60.62         40.64        10.70 o                         
  -7   1   2       2655.96       2646.65        56.84 o                         
  -6   1   2        254.31        277.97        16.47 o                         
  -5   1   2       1626.63       1734.53        41.47 o                         
  -4   1   2      41256.26      41298.73       467.57 o                         
  -3   1   2        317.86        215.13         9.77 o                         
  -2   1   2      23126.17      23050.42       261.80 o                         
  -1   1   2      41465.78      41479.93       452.09 o                         
   0   1   2       6260.81       6076.92        69.49 o                         
   1   1   2      10436.74      10104.03       116.56 o                         
   2   1   2      22100.38      21834.52       235.10 o                         
   3   1   2      17768.85      17745.32       197.70 o                         
   4   1   2       6716.97       6687.97        88.05 o                         
   5   1   2        889.56        952.28        26.60 o                         
   6   1   2       6504.45       6723.94       101.74 o                         
   7   1   2       9048.67       9060.08       128.11 o                         
   8   1   2        471.54        488.94        29.93 o                         
   9   1   2       2742.77       2856.61        78.50 o                         
  10   1   2        925.40        982.40        55.18 o                         
  11   1   2        834.90        868.98        69.04 o                         
 -11   2   2          4.23         11.49        15.09 o                         
 -10   2   2        470.33        484.16        32.21 o                         
  -9   2   2          1.54          2.75         8.21 o                         
  -8   2   2       1243.18       1240.45        37.66 o                         
  -7   2   2       1053.65       1057.43        31.96 o                         
  -6   2   2       2730.96       2719.55        56.12 o                         
  -5   2   2       3988.01       3840.42        65.58 o                         
  -4   2   2       1553.43       1389.36        34.80 o                         
  -3   2   2      24392.26      23780.42       261.28 o                         
  -2   2   2      74248.83      72295.86       751.39 o                         
  -1   2   2      18737.01      19091.06       218.32 o                         
   0   2   2        239.18        286.63         9.47 o                         
   1   2   2       7604.31       7829.01       116.56 o                         
   2   2   2        269.87        288.71         9.09 o                         
   3   2   2       7905.28       7770.59        97.16 o                         
   4   2   2       1601.50       1549.86        33.66 o                         
   5   2   2       3716.50       3865.25        67.19 o                         
   6   2   2         38.92         41.69         8.65 o                         
   7   2   2      25039.06      25471.79       318.88 o                         
   8   2   2        208.86        194.76        22.03 o                         
   9   2   2        796.40        835.73        41.59 o                         
  10   2   2       2420.59       2217.29        82.54 o                         
  11   2   2         10.43        -21.56        21.56 o                         
 -11   3   2       2472.20       2519.84        81.22 o                         
 -10   3   2       1934.41       2024.54        76.87 o                         
  -9   3   2        201.25        211.72        28.84 o                         
  -8   3   2        582.26        588.64        31.02 o                         
  -7   3   2       2595.35       2563.67        63.72 o                         
  -6   3   2        278.04        249.51        22.30 o                         
  -5   3   2        114.65         97.92        10.61 o                         
  -4   3   2      21736.77      21389.85       256.77 o                         
  -3   3   2       7826.94       8127.79       101.49 o                         
  -2   3   2       5120.12       5083.81        67.44 o                         
  -1   3   2      71186.53      69589.00      1134.93 o                         
   0   3   2       1971.04       1999.47        34.06 o                         
   1   3   2        335.59        297.89        10.09 o                         
   2   3   2       9608.71       9572.22       122.34 o                         
   3   3   2        620.12        596.04        17.98 o                         
   4   3   2         38.30         45.43         5.91 o                         
   5   3   2       3328.87       3266.23        60.17 o                         
   6   3   2          2.15          3.11         6.08 o                         
   7   3   2        676.78        708.92        29.50 o                         
   8   3   2      29855.42      30407.05       428.27 o                         
   9   3   2       3870.13       3857.40        96.24 o                         
  10   3   2        690.16        614.60        45.24 o                         
 -11   4   2        436.43        414.74        64.12 o                         
 -10   4   2         40.89          4.17        15.85 o                         
  -9   4   2          2.25         -4.91         8.43 o                         
  -8   4   2       1069.89       1111.17        36.41 o                         
  -7   4   2       1227.00       1202.14        40.52 o                         
  -6   4   2       6113.72       6126.12       110.52 o                         
  -5   4   2       7794.71       7773.75       111.72 o                         
  -4   4   2       3383.03       3563.33        53.59 o                         
  -3   4   2      35552.32      34288.27       524.23 o                         
  -2   4   2       1964.89       2254.59        49.07 o                         
  -1   4   2       1627.54       1605.96        32.88 o                         
   0   4   2      32582.49      32585.60       355.44 o                         
   1   4   2       1454.11       1274.85        32.41 o                         
   2   4   2        404.40        383.65        14.67 o                         
   3   4   2       3803.21       3912.80        54.80 o                         
   4   4   2        286.09        306.38        16.36 o                         
   5   4   2       8721.89       8737.76       115.33 o                         
   6   4   2       2302.99       2284.76        46.66 o                         
   7   4   2       1797.98       1878.20        46.28 o                         
   8   4   2       3161.72       3181.71        74.25 o                         
   9   4   2       3405.57       3558.00        83.12 o                         
  10   4   2       2179.31       2104.08        66.26 o                         
 -11   5   2       2504.05       2550.04       114.20 o                         
 -10   5   2        678.62        677.62        44.65 o                         
  -9   5   2        523.33        553.37        46.34 o                         
  -8   5   2        982.27       1029.02        42.35 o                         
  -7   5   2       3615.84       3598.40        74.26 o                         
  -6   5   2       4514.44       4561.91        73.94 o                         
  -5   5   2       1033.06       1007.78        23.62 o                         
  -4   5   2       1976.53       2127.98        47.48 o                         
  -3   5   2      35227.96      35820.67       363.32 o                         
  -2   5   2      17013.98      16471.13       261.72 o                         
  -1   5   2       5482.35       5484.42        87.32 o                         
   0   5   2        929.75        974.00        20.98 o                         
   1   5   2        551.51        569.58        16.03 o                         
   2   5   2       1788.81       1779.31        31.87 o                         
   3   5   2        141.15        136.03         9.96 o                         
   4   5   2       2422.41       2492.08        42.17 o                         
   5   5   2       2840.32       2920.98        63.84 o                         
   6   5   2      24202.03      24583.66       323.44 o                         
   7   5   2         65.74         63.15        11.83 o                         
   8   5   2        789.88        714.23        35.03 o                         
   9   5   2       4069.51       3867.26       106.34 o                         
 -10   6   2       1792.89       1813.54        67.55 o                         
  -9   6   2        317.25        341.86        35.95 o                         
  -8   6   2         99.26         74.55        15.86 o                         
  -7   6   2       1566.19       1579.13        40.17 o                         
  -6   6   2       4334.36       4339.98        96.24 o                         
  -5   6   2       6429.38       6541.79       101.81 o                         
  -4   6   2        104.83         89.65         7.96 o                         
  -3   6   2         14.01         10.00         4.57 o                         
  -2   6   2      28422.59      27716.80       313.92 o                         
  -1   6   2       8420.13       8446.84       105.99 o                         
   0   6   2       5583.90       5514.77        74.22 o                         
   1   6   2        183.30        144.39        10.00 o                         
   2   6   2       1296.77       1283.52        34.11 o                         
   3   6   2       3774.42       3955.89        68.18 o                         
   4   6   2       3432.90       3493.01        73.41 o                         
   5   6   2       2901.08       2791.21        66.99 o                         
   6   6   2         17.16         -0.82        10.76 o                         
   7   6   2      14299.47      14817.05       238.69 o                         
   8   6   2       2980.20       3132.03        81.24 o                         
   9   6   2        759.05        814.77        62.60 o                         
 -10   7   2          0.53         33.33        24.01 o                         
  -9   7   2       2708.27       2717.54        99.66 o                         
  -8   7   2        485.09        486.22        38.75 o                         
  -7   7   2        774.15        820.79        45.12 o                         
  -6   7   2         51.24         25.95        10.59 o                         
  -5   7   2        724.25        705.61        30.53 o                         
  -4   7   2       9549.95       9648.51       125.72 o                         
  -3   7   2        692.95        711.40        24.64 o                         
  -2   7   2      13783.14      13450.65       170.61 o                         
  -1   7   2       3863.92       3943.98        61.92 o                         
   0   7   2       1615.89       1631.21        36.54 o                         
   1   7   2       3223.23       3394.98        56.72 o                         
   2   7   2       5520.82       5365.74        95.72 o                         
   3   7   2       3083.47       3010.81        70.00 o                         
   4   7   2          4.24         10.40         7.49 o                         
   5   7   2        572.91        525.63        48.82 o                         
   6   7   2       2517.19       2744.19       132.68 o                         
   7   7   2       1586.76       1611.55        59.19 o                         
   8   7   2        992.86        911.54        45.75 o                         
  -9   8   2        578.89        615.50        56.77 o                         
  -8   8   2       1057.06       1059.74        93.75 o                         
  -7   8   2        169.19        227.52        27.09 o                         
  -6   8   2        541.82        569.49        41.54 o                         
  -5   8   2         26.42         10.75         8.33 o                         
  -4   8   2       2203.03       2247.37        45.46 o                         
  -3   8   2       3757.98       3773.89        65.97 o                         
  -2   8   2       4139.29       4325.27        81.61 o                         
  -1   8   2      11080.18      11176.38       226.34 o                         
   0   8   2        270.64        250.14        15.92 o                         
   1   8   2       2855.29       2942.73        55.31 o                         
   2   8   2       1462.17       1490.21        43.33 o                         
   3   8   2       2576.71       2546.47        63.07 o                         
   4   8   2       4115.70       4258.24        84.60 o                         
   5   8   2       3270.07       3364.82        93.76 o                         
   6   8   2        377.30        398.37        39.79 o                         
   7   8   2       3860.09       3916.74       123.35 o                         
  -8   9   2        419.95        548.47        55.05 o                         
  -7   9   2       1459.39       1447.84        63.46 o                         
  -6   9   2         41.09         29.13        14.43 o                         
  -5   9   2        201.92        206.62        22.10 o                         
  -4   9   2       1951.95       2079.81        56.24 o                         
  -3   9   2       3046.26       3023.76        63.97 o                         
  -2   9   2        712.95        847.83        30.97 o                         
  -1   9   2       9384.45       9738.90       143.19 o                         
   0   9   2       2381.02       2350.07        52.20 o                         
   1   9   2        169.67        124.48        16.41 o                         
   2   9   2       1323.81       1294.76        48.09 o                         
   3   9   2       1508.53       1642.72        57.65 o                         
   4   9   2       1092.81       1031.86        48.05 o                         
   5   9   2         33.86         45.23        23.10 o                         
   6   9   2        882.02        845.43       122.22 o                         
  -7  10   2         32.29        -20.16        22.35 o                         
  -6  10   2        190.47        156.77        22.75 o                         
  -5  10   2        434.12        461.59        29.51 o                         
  -4  10   2         85.35         90.29        16.29 o                         
  -3  10   2      12207.87      12625.83       190.49 o                         
  -2  10   2          1.85        -10.54        10.54 o                         
  -1  10   2          3.68        -10.74        13.02 o                         
   0  10   2       5832.51       5831.16       104.54 o                         
   1  10   2        144.89        138.55        19.12 o                         
   2  10   2        912.35        970.26        47.62 o                         
   3  10   2        725.24        708.66        42.50 o                         
   4  10   2        304.82        164.10        25.14 o                         
  -5  11   2         37.44         18.91        23.37 o                         
  -4  11   2        118.47        109.05        17.95 o                         
  -3  11   2        554.11        504.67        39.49 o                         
  -2  11   2       7218.04       7140.07       163.90 o                         
  -1  11   2       1659.59       1710.46        54.24 o                         
   0  11   2          6.05          1.82        13.99 o                         
   1  11   2       1433.61       1445.96        79.77 o                         
   2  11   2        438.45        361.48        39.40 o                         
  -2 -11   3        110.83        102.64        34.77 o                         
  -1 -11   3       1084.29       1002.39       105.22 o                         
   0 -11   3        940.91       1017.36        63.15 o                         
   1 -11   3       1589.69       1536.35        49.42 o                         
   2 -11   3       1088.73       1164.22        45.39 o                         
   3 -11   3       1416.38       1363.21        72.61 o                         
   4 -11   3         77.38         91.40        20.39 o                         
   5 -11   3       3270.37       3256.36        95.67 o                         
  -4 -10   3       1742.63       1926.77        92.85 o                         
  -3 -10   3       4038.01       3928.93       129.70 o                         
  -2 -10   3        599.09        582.12        92.65 o                         
  -1 -10   3        199.84        129.21        23.54 o                         
   0 -10   3       2145.46       2205.69        93.62 o                         
   1 -10   3        449.61        418.55        27.04 o                         
   2 -10   3        460.39        460.61        28.70 o                         
   3 -10   3        390.20        346.19        27.86 o                         
   4 -10   3       1195.44       1204.86        48.11 o                         
   5 -10   3        610.00        584.82        36.73 o                         
   6 -10   3       9974.80      10016.98       221.15 o                         
   7 -10   3        194.51        130.84        39.68 o                         
  -6  -9   3        400.09        365.97        43.71 o                         
  -5  -9   3      11006.54      11140.12       261.71 o                         
  -4  -9   3        127.44         83.57        28.65 o                         
  -3  -9   3        122.35        107.67        22.69 o                         
  -2  -9   3       9843.00      10260.50       271.29 o                         
  -1  -9   3        772.05        715.17        40.70 o                         
   0  -9   3        162.00        135.89        16.06 o                         
   1  -9   3        924.21        964.06        35.68 o                         
   2  -9   3         10.96         -0.08         9.00 o                         
   3  -9   3        430.35        460.86        26.67 o                         
   4  -9   3       3828.89       3835.68        88.40 o                         
   5  -9   3         70.61         51.36        15.17 o                         
   6  -9   3        866.93        946.60        39.63 o                         
   7  -9   3       5504.55       5539.55       174.53 o                         
   8  -9   3       1716.68       1817.71        94.62 o                         
  -7  -8   3        173.69        167.10        42.79 o                         
  -6  -8   3         51.12         34.85        26.14 o                         
  -5  -8   3        220.32        225.39        55.89 o                         
  -4  -8   3      14668.43      15164.13       249.26 o                         
  -3  -8   3       1751.96       1699.59        52.15 o                         
  -2  -8   3        293.92        296.97        21.74 o                         
  -1  -8   3       3948.37       3863.22        82.38 o                         
   0  -8   3        102.93         80.18        10.10 o                         
   1  -8   3       1279.86       1284.05        37.46 o                         
   2  -8   3        689.07        753.07        31.15 o                         
   3  -8   3         81.10         54.78         8.63 o                         
   4  -8   3       9943.43       9786.84       140.69 o                         
   5  -8   3       2887.00       2888.24        69.89 o                         
   6  -8   3       4387.23       4472.46       101.44 o                         
   7  -8   3       1042.67       1004.82        61.58 o                         
   8  -8   3       1637.63       1738.30        79.13 o                         
   9  -8   3       2019.96       2007.69       118.32 o                         
  -8  -7   3       2509.97       2398.93        92.88 o                         
  -7  -7   3       1810.16       1750.00        67.91 o                         
  -6  -7   3         29.31         18.79        16.49 o                         
  -5  -7   3          2.22         -8.40         9.00 o                         
  -4  -7   3      12388.15      12371.05       167.92 o                         
  -3  -7   3      10888.24      10884.41       279.54 o                         
  -2  -7   3       4785.40       5007.51        90.95 o                         
  -1  -7   3        310.06        354.94        21.30 o                         
   0  -7   3         18.49         32.05         6.55 o                         
   1  -7   3       1387.36       1412.81        35.79 o                         
   2  -7   3       3247.82       3095.17        56.08 o                         
   3  -7   3       2539.42       2503.00        47.94 o                         
   4  -7   3          0.54          6.51         6.97 o                         
   5  -7   3      18522.41      18058.54       254.33 o                         
   6  -7   3        961.52        973.70        41.02 o                         
   7  -7   3       5599.24       5799.85       102.79 o                         
   8  -7   3         21.01         -5.25        11.72 o                         
   9  -7   3        213.29        150.13        24.08 o                         
  10  -7   3         45.86         17.36        19.19 o                         
  -9  -6   3        231.09        179.52        38.74 o                         
  -8  -6   3       1874.22       1775.73        79.25 o                         
  -7  -6   3       3039.75       2964.20        80.10 o                         
  -6  -6   3      14340.52      14767.57       232.03 o                         
  -5  -6   3        505.93        521.03        27.98 o                         
  -4  -6   3       3065.76       3043.37        67.27 o                         
  -3  -6   3      16937.53      16924.19       251.01 o                         
  -2  -6   3         92.39        112.08        13.87 o                         
  -1  -6   3       1879.68       1866.72        42.64 o                         
   0  -6   3       2222.29       2310.74        43.90 o                         
   1  -6   3        256.89        267.32        13.64 o                         
   2  -6   3       6057.24       6034.81        88.33 o                         
   3  -6   3       6749.47       6710.34        97.19 o                         
   4  -6   3      11526.24      11480.48       154.00 o                         
   5  -6   3       1938.92       1944.39        39.05 o                         
   6  -6   3      12836.97      12673.98       166.81 o                         
   7  -6   3       4387.02       4411.50        97.26 o                         
   8  -6   3        895.41        960.15        45.63 o                         
   9  -6   3         14.19        -11.71        11.71 o                         
  10  -6   3         98.34         53.93        21.98 o                         
  -9  -5   3         47.77         14.27        18.19 o                         
  -8  -5   3          0.38         -7.40        10.92 o                         
  -7  -5   3       1190.13       1167.98        50.56 o                         
  -6  -5   3         13.04          3.35        10.84 o                         
  -5  -5   3      17085.42      17833.29       231.57 o                         
  -4  -5   3       4104.46       4246.86        76.06 o                         
  -3  -5   3      11714.36      11256.96       204.64 o                         
  -2  -5   3       1590.75       1665.65        35.41 o                         
  -1  -5   3       2063.92       2148.19        36.84 o                         
   0  -5   3        831.34        797.05        20.14 o                         
   1  -5   3       1135.64       1111.56        25.15 o                         
   2  -5   3       2692.33       2806.01        47.05 o                         
   3  -5   3        739.06        664.49        17.23 o                         
   4  -5   3       4336.46       4369.00        66.96 o                         
   5  -5   3      26223.17      26050.44       321.14 o                         
   6  -5   3       5312.43       5258.03        82.40 o                         
   7  -5   3        838.69        772.02        33.08 o                         
   8  -5   3       2189.08       2403.24        67.43 o                         
   9  -5   3          7.58          3.29        12.58 o                         
  10  -5   3        363.46        310.01        33.51 o                         
  11  -5   3        570.37        625.52        76.56 o                         
 -10  -4   3       1529.22       1559.31        72.92 o                         
  -9  -4   3       3660.28       3783.60       117.49 o                         
  -8  -4   3        406.57        351.14        29.90 o                         
  -7  -4   3        209.14        220.58        19.08 o                         
  -6  -4   3       1185.79       1272.73        39.60 o                         
  -5  -4   3       9275.33       9199.41       138.99 o                         
  -4  -4   3       3609.30       3721.35        71.48 o                         
  -3  -4   3      15616.15      16068.10       212.50 o                         
  -2  -4   3      26063.55      25285.45       293.34 o                         
  -1  -4   3      11152.57      11333.96       134.06 o                         
   0  -4   3      24679.09      24284.14       241.42 o                         
   1  -4   3         25.64         61.45         4.39 o                         
   2  -4   3      12699.34      12552.31       136.15 o                         
   3  -4   3        244.90        282.37        13.10 o                         
   4  -4   3       2158.25       1973.82        39.09 o                         
   5  -4   3       1408.07       1390.70        32.46 o                         
   6  -4   3      15735.21      15692.41       185.89 o                         
   7  -4   3         75.72         89.17        12.36 o                         
   8  -4   3        870.15        843.21        37.88 o                         
   9  -4   3         15.78         -3.55        10.42 o                         
  10  -4   3        751.05        749.66        44.89 o                         
  11  -4   3        500.10        428.35        59.18 o                         
 -10  -3   3       3043.48       3177.15       107.09 o                         
  -9  -3   3       4586.20       4584.60       127.70 o                         
  -8  -3   3       3693.33       3613.17        89.03 o                         
  -7  -3   3       1349.70       1504.14        49.64 o                         
  -6  -3   3        701.42        824.51        32.41 o                         
  -5  -3   3      17783.13      18270.22       245.25 o                         
  -4  -3   3       3944.75       3843.22        59.86 o                         
  -3  -3   3       2881.33       2984.51        51.13 o                         
  -2  -3   3       9705.03       9548.13       116.65 o                         
  -1  -3   3       1283.79       1259.59        24.74 o                         
   0  -3   3       4397.41       4540.48        61.41 o                         
   1  -3   3      30764.37      29691.70       290.23 o                         
   2  -3   3       6454.13       6260.75        73.10 o                         
   3  -3   3       8813.45       8887.17       101.96 o                         
   4  -3   3       4659.67       4516.30        68.13 o                         
   5  -3   3        737.96        721.37        23.21 o                         
   6  -3   3      12645.11      12647.86       162.86 o                         
   7  -3   3      13071.38      13339.39       187.07 o                         
   8  -3   3        225.80        211.02        19.54 o                         
   9  -3   3        187.36        146.75        23.02 o                         
  10  -3   3        423.67        348.34        37.99 o                         
  11  -3   3        672.91        631.85        52.43 o                         
 -11  -2   3        132.80         75.43        25.58 o                         
 -10  -2   3        319.27        332.48        36.67 o                         
  -9  -2   3        772.54        739.44        44.05 o                         
  -8  -2   3        384.55        309.05        27.18 o                         
  -7  -2   3        121.75         96.04        11.68 o                         
  -6  -2   3        573.08        569.68        24.47 o                         
  -5  -2   3       1695.92       1827.52        38.17 o                         
  -4  -2   3      84148.72      82704.84       970.01 o                         
  -3  -2   3       4000.36       4146.13        59.58 o                         
  -2  -2   3       1103.09       1198.60        23.84 o                         
  -1  -2   3      19268.14      19114.07       281.68 o                         
   0  -2   3       4116.35       4298.65        61.67 o                         
   1  -2   3       2575.23       2736.33        37.10 o                         
   2  -2   3       5687.75       5651.19        75.92 o                         
   3  -2   3       3237.54       3342.79        51.17 o                         
   4  -2   3      27008.05      26693.30       313.28 o                         
   5  -2   3       6494.85       6682.93        95.63 o                         
   6  -2   3       9300.00       9289.48       125.41 o                         
   7  -2   3       5476.77       5614.00        89.47 o                         
   8  -2   3       3567.11       3641.78        73.17 o                         
   9  -2   3       1712.45       1732.89        54.73 o                         
  10  -2   3        683.56        630.18        34.77 o                         
  11  -2   3         40.13         23.21        19.28 o                         
 -11  -1   3        132.39         61.47        27.58 o                         
 -10  -1   3          6.90          6.98        15.07 o                         
  -9  -1   3          1.29         -6.99        11.70 o                         
  -8  -1   3        268.58        305.94        33.85 o                         
  -7  -1   3         85.22         62.10        11.40 o                         
  -6  -1   3       8258.71       8362.27       135.48 o                         
  -5  -1   3       6698.11       6792.62       105.73 o                         
  -4  -1   3      10456.14       9960.70       137.81 o                         
  -3  -1   3      79177.44      76882.84      1034.71 o                         
  -2  -1   3      41130.55      40796.02       453.24 o                         
  -1  -1   3       2320.51       2409.74        47.36 o                         
   0  -1   3        145.55        167.05         6.42 o                         
   1  -1   3        695.59        737.86        15.36 o                         
   2  -1   3       5498.57       5853.76        68.65 o                         
   3  -1   3       3136.20       3109.92        45.30 o                         
   4  -1   3        609.54        647.14        18.95 o                         
   5  -1   3      18232.64      17980.30       201.57 o                         
   6  -1   3       2231.51       2252.40        47.09 o                         
   7  -1   3      14937.77      15155.74       192.75 o                         
   8  -1   3         81.17         69.88        11.82 o                         
   9  -1   3       3240.35       3249.56        76.22 o                         
  10  -1   3       1213.98       1184.14        60.72 o                         
  11  -1   3        775.02        736.33        42.04 o                         
 -11   0   3       2629.83       2545.19       107.19 o                         
 -10   0   3        200.56        140.85        22.41 o                         
  -9   0   3        156.33        166.37        22.16 o                         
  -8   0   3       1458.72       1407.92        44.84 o                         
  -7   0   3        100.20         82.55        10.08 o                         
  -6   0   3       6121.51       5999.86       109.47 o                         
  -5   0   3        731.34        763.51        25.96 o                         
  -4   0   3      22440.72      22347.63       280.12 o                         
  -3   0   3      10966.15      10843.59       142.50 o                         
  -2   0   3       1553.00       1477.64        29.79 o                         
  -1   0   3       6957.35       7079.19       102.13 o                         
   0   0   3       2466.92       2336.97        34.31 o                         
   1   0   3       3573.90       3436.10        47.28 o                         
   2   0   3      10446.06      10262.13       117.24 o                         
   3   0   3       5148.26       4992.99        70.42 o                         
   4   0   3       7639.86       7889.66       101.86 o                         
   5   0   3      15282.61      15427.37       195.14 o                         
   6   0   3      11214.13      11156.72       152.70 o                         
   7   0   3       1273.16       1272.59        39.18 o                         
   8   0   3       9566.43       9666.04       162.90 o                         
   9   0   3       1762.47       1854.88        56.61 o                         
  10   0   3       1423.60       1456.87        52.14 o                         
  11   0   3       1070.37       1057.78        56.11 o                         
 -11   1   3         30.29         12.96        17.90 o                         
 -10   1   3          8.47          7.62        10.08 o                         
  -9   1   3        485.74        516.28        29.03 o                         
  -8   1   3       1385.77       1448.15        44.84 o                         
  -7   1   3       1793.97       1846.57        47.53 o                         
  -6   1   3       1279.53       1272.79        37.21 o                         
  -5   1   3      55621.95      54752.02       622.75 o                         
  -4   1   3      20267.03      20486.58       260.32 o                         
  -3   1   3      41693.43      41740.56       496.76 o                         
  -2   1   3      33111.41      34022.96       377.49 o                         
  -1   1   3         16.84         35.40         3.56 o                         
   0   1   3        123.91        131.28         4.37 o                         
   1   1   3      10905.40      10796.75       113.95 o                         
   2   1   3        255.58        265.02        10.03 o                         
   3   1   3        142.71        128.35         8.72 o                         
   4   1   3       9950.17      10097.83       124.26 o                         
   5   1   3      40703.00      40531.73       465.62 o                         
   6   1   3       2898.93       2947.54        56.80 o                         
   7   1   3        514.22        492.25        21.42 o                         
   8   1   3       3559.64       3597.23        85.39 o                         
   9   1   3        237.88        259.61        30.64 o                         
  10   1   3        221.39        180.26        32.33 o                         
  11   1   3       1564.99       1582.97        70.05 o                         
 -11   2   3       3009.20       2928.53        93.02 o                         
 -10   2   3        182.30        130.71        19.53 o                         
  -9   2   3         16.24          6.56        10.00 o                         
  -8   2   3       1174.29       1158.63        39.19 o                         
  -7   2   3       3357.15       3585.91        70.18 o                         
  -6   2   3      14141.35      14034.90       185.90 o                         
  -5   2   3        413.69        466.19        17.99 o                         
  -4   2   3      24860.60      25078.58       280.66 o                         
  -3   2   3      53844.17      52281.05       593.35 o                         
  -2   2   3      13703.77      13867.18       157.27 o                         
  -1   2   3        727.92        720.26        16.85 o                         
   0   2   3      10143.24       9485.26       152.08 o                         
   1   2   3        785.05        881.59        16.17 o                         
   2   2   3         11.05          9.87         3.28 o                         
   3   2   3         23.09         23.33         3.92 o                         
   4   2   3         39.39         41.63         7.93 o                         
   5   2   3       2659.37       2785.75        51.61 o                         
   6   2   3      45706.19      45388.04       531.45 o                         
   7   2   3        218.72        251.53        18.93 o                         
   8   2   3         92.00         78.80        16.54 o                         
   9   2   3       1821.16       1764.67        60.22 o                         
  10   2   3         79.80         76.07        29.80 o                         
  11   2   3         84.84         49.46        20.37 o                         
 -11   3   3         26.29          3.85        19.45 o                         
 -10   3   3       1351.74       1408.57        67.17 o                         
  -9   3   3        428.23        423.72        29.15 o                         
  -8   3   3       1647.27       1649.29        44.56 o                         
  -7   3   3         85.23         56.33        10.47 o                         
  -6   3   3        784.43        796.50        28.60 o                         
  -5   3   3      18295.05      18813.49       248.78 o                         
  -4   3   3      13820.04      13688.59       175.26 o                         
  -3   3   3         93.00        147.11         8.07 o                         
  -2   3   3      14869.08      14185.31       159.50 o                         
  -1   3   3      16810.38      16751.02       189.14 o                         
   0   3   3        640.68        656.80        17.80 o                         
   1   3   3       9632.12       9061.41       103.46 o                         
   2   3   3       3206.64       3019.59        57.33 o                         
   3   3   3       2244.22       2070.05        36.61 o                         
   4   3   3       7299.01       7524.41        96.96 o                         
   5   3   3        254.93        245.42        14.39 o                         
   6   3   3       6870.78       6934.74       110.11 o                         
   7   3   3      14258.49      14760.29       201.46 o                         
   8   3   3        784.97        876.60        40.11 o                         
   9   3   3          0.42        -10.09        10.09 o                         
  10   3   3          5.95        -15.79        15.79 o                         
 -11   4   3        441.00        440.28        49.95 o                         
 -10   4   3        989.21       1108.19        48.49 o                         
  -9   4   3       3294.54       3393.11        81.40 o                         
  -8   4   3        969.61        989.48        41.05 o                         
  -7   4   3       2508.32       2457.30        61.66 o                         
  -6   4   3       7406.91       7525.59       115.41 o                         
  -5   4   3       5277.36       5241.58        89.24 o                         
  -4   4   3      33740.63      34028.21       355.88 o                         
  -3   4   3        423.29        459.24        18.55 o                         
  -2   4   3      13516.74      13220.64       168.11 o                         
  -1   4   3       1624.42       1803.58        35.31 o                         
   0   4   3       2093.15       2110.42        41.21 o                         
   1   4   3        100.90        101.34         8.19 o                         
   2   4   3      18568.20      18481.71       200.56 o                         
   3   4   3       5685.84       5653.92        67.03 o                         
   4   4   3      15572.07      15539.05       178.10 o                         
   5   4   3       2465.50       2482.19        47.56 o                         
   6   4   3        739.48        799.08        27.94 o                         
   7   4   3       5423.69       5551.41        93.64 o                         
   8   4   3        658.72        661.23        32.91 o                         
   9   4   3         70.56         52.68        17.80 o                         
  10   4   3         24.93         16.20        16.71 o                         
 -11   5   3        101.43         30.84        25.45 o                         
 -10   5   3        885.71        852.95        48.94 o                         
  -9   5   3       1646.94       1731.61        63.18 o                         
  -8   5   3       2391.74       2459.42        58.31 o                         
  -7   5   3       1890.45       1991.89        48.70 o                         
  -6   5   3         39.00         42.27        10.48 o                         
  -5   5   3        150.98        162.10        16.17 o                         
  -4   5   3      10365.12      10318.33       151.87 o                         
  -3   5   3      30839.46      31122.82       329.40 o                         
  -2   5   3       6522.39       6583.70        93.80 o                         
  -1   5   3        104.38        127.01        11.39 o                         
   0   5   3        128.48        109.81        10.08 o                         
   1   5   3       5981.93       6005.77        79.74 o                         
   2   5   3          5.50          5.79         3.69 o                         
   3   5   3       6000.78       6061.80        81.67 o                         
   4   5   3       1180.21       1237.81        28.70 o                         
   5   5   3      16718.51      16813.89       197.33 o                         
   6   5   3        166.54        215.13        17.77 o                         
   7   5   3       5111.87       5315.99       100.08 o                         
   8   5   3        932.44        950.58        39.54 o                         
   9   5   3          2.91          3.54        13.63 o                         
 -10   6   3         62.33         55.77        18.76 o                         
  -9   6   3        198.54        180.37        22.30 o                         
  -8   6   3        136.64        106.94        15.32 o                         
  -7   6   3        723.68        736.18        33.10 o                         
  -6   6   3       1390.37       1391.80        48.59 o                         
  -5   6   3       3219.15       3304.03        80.79 o                         
  -4   6   3      12569.49      12606.61       145.10 o                         
  -3   6   3       7169.39       6981.04        91.17 o                         
  -2   6   3       6833.47       6837.93        91.21 o                         
  -1   6   3      14094.00      13942.02       185.16 o                         
   0   6   3        918.26        954.61        29.91 o                         
   1   6   3          8.59          7.17         3.98 o                         
   2   6   3         16.17         18.31         4.32 o                         
   3   6   3        618.65        601.98        22.85 o                         
   4   6   3       4193.47       4393.79        84.62 o                         
   5   6   3       6977.66       6800.20       116.19 o                         
   6   6   3       3278.45       3303.03        78.45 o                         
   7   6   3       1568.04       1593.17        51.53 o                         
   8   6   3       4679.49       4659.44       117.71 o                         
   9   6   3        778.71        872.58       142.40 o                         
 -10   7   3        917.67        843.51        61.03 o                         
  -9   7   3        391.80        378.36        39.66 o                         
  -8   7   3          2.92        -12.50        12.50 o                         
  -7   7   3        105.12        106.39        13.61 o                         
  -6   7   3       1422.04       1418.36        49.88 o                         
  -5   7   3       7087.32       7325.58       118.92 o                         
  -4   7   3        294.01        294.29        15.70 o                         
  -3   7   3      31701.40      32513.47       337.62 o                         
  -2   7   3       1760.61       1693.43        36.11 o                         
  -1   7   3        310.43        340.63        13.31 o                         
   0   7   3       2831.20       2847.64        49.67 o                         
   1   7   3       3271.16       3345.29        54.60 o                         
   2   7   3       2224.66       2276.72        53.46 o                         
   3   7   3        237.76        223.69        26.44 o                         
   4   7   3        444.08        443.05        24.76 o                         
   5   7   3       2913.45       3186.68        94.90 o                         
   6   7   3       6498.91       6329.12       170.66 o                         
   7   7   3          7.41         -9.78        10.86 o                         
   8   7   3        176.80         75.85        21.32 o                         
  -9   8   3        405.31        438.04        44.96 o                         
  -8   8   3        197.29        165.01        30.08 o                         
  -7   8   3       1014.81        922.44        44.48 o                         
  -6   8   3        578.34        581.42        32.80 o                         
  -5   8   3        785.10        779.56        35.50 o                         
  -4   8   3       8382.08       8578.13       109.26 o                         
  -3   8   3       5675.02       5976.77        89.98 o                         
  -2   8   3       9212.13       9170.59       122.81 o                         
  -1   8   3         10.63         25.06        10.27 o                         
   0   8   3       1153.17       1136.50        31.08 o                         
   1   8   3        663.81        662.90        22.81 o                         
   2   8   3        186.53        151.00        18.88 o                         
   3   8   3         22.54         19.74        10.86 o                         
   4   8   3        837.29        776.48        36.15 o                         
   5   8   3          0.37        -18.94        18.94 o                         
   6   8   3       9326.79       9467.51       253.21 o                         
   7   8   3        629.62        597.42        65.22 o                         
  -8   9   3         23.87        -21.42        21.42 o                         
  -7   9   3        124.18         97.43        18.33 o                         
  -6   9   3       2464.07       2522.39        73.48 o                         
  -5   9   3       8573.98       8602.37       136.19 o                         
  -4   9   3       1067.72       1081.41        34.61 o                         
  -3   9   3        402.66        461.48        23.79 o                         
  -2   9   3      12615.86      12692.49       173.60 o                         
  -1   9   3        509.71        487.35        28.39 o                         
   0   9   3        111.75         73.42        10.22 o                         
   1   9   3       1729.60       1829.38        56.30 o                         
   2   9   3          3.25         11.82        10.91 o                         
   3   9   3          4.32          1.87        10.92 o                         
   4   9   3       1282.17       1246.42        46.73 o                         
   5   9   3        136.73         98.47        25.74 o                         
   6   9   3        110.16         43.17        22.36 o                         
  -7  10   3          7.22        -26.23        26.23 o                         
  -6  10   3         35.84         21.93        14.68 o                         
  -5  10   3         12.13          4.75        13.30 o                         
  -4  10   3       9266.91       9350.79       148.90 o                         
  -3  10   3          4.15         12.28        15.72 o                         
  -2  10   3        615.92        648.40        32.65 o                         
  -1  10   3       2601.63       2632.59        67.38 o                         
   0  10   3         41.89         53.37        14.04 o                         
   1  10   3          5.65          1.90        17.69 o                         
   2  10   3        698.91        627.75        39.84 o                         
   3  10   3        127.41         94.93        29.53 o                         
   4  10   3        723.81        698.27        47.11 o                         
  -5  11   3        186.00        130.20        22.84 o                         
  -4  11   3       2693.76       2845.32        67.06 o                         
  -3  11   3       5152.80       5079.80       136.90 o                         
  -2  11   3        404.91        524.61        39.67 o                         
  -1  11   3       1050.71       1048.27        44.63 o                         
   0  11   3        126.09         95.44        44.67 o                         
   1  11   3       1121.71       1248.47        88.48 o                         
   2  11   3        261.95        232.21        30.83 o                         
  -2 -11   4        267.79        173.52        61.06 o                         
  -1 -11   4          0.44         -2.41        20.06 o                         
   0 -11   4         49.94         29.66        24.12 o                         
   1 -11   4          7.30         -4.44        34.69 o                         
   2 -11   4        131.64         87.00        39.90 o                         
   3 -11   4        505.20        568.82        36.96 o                         
   4 -11   4       7303.35       7344.64       150.00 o                         
   5 -11   4       1721.41       1661.10       102.28 o                         
  -4 -10   4       3141.07       3246.90       187.28 o                         
  -3 -10   4       1157.16       1168.79        71.95 o                         
  -2 -10   4         64.53          8.51        20.20 o                         
  -1 -10   4        130.92        100.76        21.07 o                         
   0 -10   4        106.74        112.75        19.68 o                         
   1 -10   4         59.71         55.30        11.87 o                         
   2 -10   4       4452.85       4313.29       130.59 o                         
   3 -10   4         13.49         17.76        14.77 o                         
   4 -10   4         20.73         22.51        15.13 o                         
   5 -10   4       9653.54       9505.62       172.54 o                         
   6 -10   4        149.26        124.87        24.01 o                         
   7 -10   4          2.24        -16.58        16.58 o                         
  -6  -9   4       8021.05       8315.12       255.95 o                         
  -5  -9   4         71.39         63.12        20.11 o                         
  -4  -9   4        161.94        120.67        21.07 o                         
  -3  -9   4       1760.33       1790.41        76.87 o                         
  -2  -9   4         37.48         36.30        12.98 o                         
  -1  -9   4         41.81         14.89        12.98 o                         
   0  -9   4       2892.72       3081.75        87.02 o                         
   1  -9   4        175.35        159.82        16.10 o                         
   2  -9   4        437.54        405.85        28.57 o                         
   3  -9   4       8222.63       7980.37       125.60 o                         
   4  -9   4       1932.54       1914.01        55.51 o                         
   5  -9   4        383.31        514.80        35.96 o                         
   6  -9   4       5286.91       5260.54       107.53 o                         
   7  -9   4        847.26        860.55        56.46 o                         
   8  -9   4         87.34         31.42        27.43 o                         
  -7  -8   4        433.42        319.94        36.85 o                         
  -6  -8   4       1240.64       1245.59        59.50 o                         
  -5  -8   4       9107.39       9543.36       232.23 o                         
  -4  -8   4        190.56        193.69        19.39 o                         
  -3  -8   4       1365.52       1319.95        45.58 o                         
  -2  -8   4        488.07        460.31        27.23 o                         
  -1  -8   4       2443.95       2467.10        65.17 o                         
   0  -8   4        565.99        637.58        24.13 o                         
   1  -8   4       2487.08       2523.59        58.06 o                         
   2  -8   4       1113.53       1153.23        33.11 o                         
   3  -8   4      12102.56      12034.45       160.49 o                         
   4  -8   4       3501.24       3466.32        72.22 o                         
   5  -8   4       6260.11       6119.47       122.39 o                         
   6  -8   4       1892.58       2114.83        72.27 o                         
   7  -8   4        274.52        183.06        24.31 o                         
   8  -8   4        110.67         56.60        19.09 o                         
   9  -8   4        134.47        132.63        31.15 o                         
  -8  -7   4       1730.96       1612.09        79.75 o                         
  -7  -7   4        406.04        464.77        42.50 o                         
  -6  -7   4        826.93        830.23        42.82 o                         
  -5  -7   4       9498.84       9276.27       148.49 o                         
  -4  -7   4       4343.97       4427.88        79.68 o                         
  -3  -7   4       1022.70       1009.06        26.22 o                         
  -2  -7   4        914.60        951.29        33.86 o                         
  -1  -7   4       5320.95       5371.53        98.49 o                         
   0  -7   4       6680.88       6808.80        98.35 o                         
   1  -7   4       4070.39       4191.66        66.82 o                         
   2  -7   4       4898.64       4794.36        74.57 o                         
   3  -7   4        156.18         99.07        10.45 o                         
   4  -7   4      13561.77      14051.01       194.18 o                         
   5  -7   4        443.73        510.51        28.34 o                         
   6  -7   4       4373.33       4381.75        74.13 o                         
   7  -7   4        188.03        174.69        16.61 o                         
   8  -7   4        123.28        120.28        17.45 o                         
   9  -7   4         72.97         40.65        16.45 o                         
  10  -7   4        142.85        106.46        27.86 o                         
  -9  -6   4        292.06        214.92        35.70 o                         
  -8  -6   4          4.35         39.76        25.86 o                         
  -7  -6   4       4719.63       4774.38       146.55 o                         
  -6  -6   4        507.24        529.92        37.87 o                         
  -5  -6   4      10059.12      10269.59       155.53 o                         
  -4  -6   4       1392.65       1307.30        42.17 o                         
  -3  -6   4       1320.78       1391.33        36.62 o                         
  -2  -6   4        510.17        543.67        18.83 o                         
  -1  -6   4        522.79        533.88        24.11 o                         
   0  -6   4        187.19        173.56        10.33 o                         
   1  -6   4       5264.57       5012.64        72.65 o                         
   2  -6   4       8174.81       8063.33       105.26 o                         
   3  -6   4       8830.51       8912.53       153.94 o                         
   4  -6   4      15262.96      15337.35       179.12 o                         
   5  -6   4       4765.75       4768.41        72.63 o                         
   6  -6   4        818.60        874.72        30.77 o                         
   7  -6   4       3503.09       3668.91        72.95 o                         
   8  -6   4       1478.51       1461.37        55.82 o                         
   9  -6   4        271.04        217.53        27.75 o                         
  10  -6   4         44.04          5.39        16.33 o                         
  -9  -5   4         79.34         30.39        16.49 o                         
  -8  -5   4         41.25          8.02        10.91 o                         
  -7  -5   4        929.91        905.44        36.18 o                         
  -6  -5   4       5016.34       5077.12        98.59 o                         
  -5  -5   4        101.63        123.63        10.55 o                         
  -4  -5   4      37690.77      37939.26       446.56 o                         
  -3  -5   4       1939.20       1921.50        43.70 o                         
  -2  -5   4       8703.46       8808.55       116.40 o                         
  -1  -5   4       2155.38       2197.32        38.92 o                         
   0  -5   4       5704.92       5706.85        68.63 o                         
   1  -5   4        753.86        777.19        16.75 o                         
   2  -5   4       3997.77       4236.33        55.24 o                         
   3  -5   4        680.39        649.53        18.56 o                         
   4  -5   4      21567.80      21454.46       240.02 o                         
   5  -5   4      12389.52      12763.93       151.94 o                         
   6  -5   4       2174.99       2152.66        50.03 o                         
   7  -5   4        197.46        199.95        15.91 o                         
   8  -5   4       2283.13       2325.60        67.95 o                         
   9  -5   4       2169.35       2234.77        80.82 o                         
  10  -5   4       1480.89       1578.38        71.34 o                         
  11  -5   4        450.95        429.37        44.30 o                         
 -10  -4   4         52.88         90.21        24.57 o                         
  -9  -4   4         51.55         25.04        24.38 o                         
  -8  -4   4       1697.15       1681.18        63.03 o                         
  -7  -4   4       4379.21       4424.49        90.69 o                         
  -6  -4   4       8813.79       9080.04       143.36 o                         
  -5  -4   4        249.95        262.93        14.63 o                         
  -4  -4   4       4582.47       4621.87        85.16 o                         
  -3  -4   4      27144.67      27359.50       327.41 o                         
  -2  -4   4       9062.14       9121.01       118.19 o                         
  -1  -4   4      28075.70      28060.18       315.33 o                         
   0  -4   4       2965.90       3144.65        40.83 o                         
   1  -4   4       3935.33       4253.18        52.31 o                         
   2  -4   4        527.70        570.12        15.51 o                         
   3  -4   4       6331.89       6708.60        88.40 o                         
   4  -4   4        984.71       1032.02        29.27 o                         
   5  -4   4      31840.04      32684.52       336.46 o                         
   6  -4   4        620.21        678.58        23.89 o                         
   7  -4   4        880.37        916.61        30.69 o                         
   8  -4   4        328.05        365.45        24.83 o                         
   9  -4   4       2504.69       2448.22        77.35 o                         
  10  -4   4       1305.89       1314.70        57.23 o                         
  11  -4   4        415.76        395.36        53.95 o                         
 -10  -3   4         65.70         60.29        18.93 o                         
  -9  -3   4          7.52        -11.49        11.49 o                         
  -8  -3   4        516.69        550.01        37.31 o                         
  -7  -3   4       2136.46       2284.95        63.89 o                         
  -6  -3   4      22138.72      22101.42       295.71 o                         
  -5  -3   4       2423.51       2511.03        50.16 o                         
  -4  -3   4        146.40        166.42        11.71 o                         
  -3  -3   4       4439.29       4489.28        73.16 o                         
  -2  -3   4       3411.37       3546.11        59.91 o                         
  -1  -3   4        117.71        193.48         8.27 o                         
   0  -3   4      13667.42      13680.85       147.16 o                         
   1  -3   4       6770.31       7185.98        78.01 o                         
   2  -3   4          0.11         22.04         6.18 o                         
   3  -3   4      38424.57      37887.06       391.01 o                         
   4  -3   4       3635.89       3666.17        58.91 o                         
   5  -3   4       5238.07       5284.84        81.06 o                         
   6  -3   4      31927.71      31759.21       361.59 o                         
   7  -3   4       2537.92       2584.03        60.39 o                         
   8  -3   4          5.38         -7.52         7.52 o                         
   9  -3   4       1254.28       1241.37        54.95 o                         
  10  -3   4        181.21        136.72        24.38 o                         
  11  -3   4        963.22        914.06        56.65 o                         
 -11  -2   4        422.54        397.82        46.35 o                         
 -10  -2   4        293.81        333.97        35.54 o                         
  -9  -2   4        546.82        520.05        37.33 o                         
  -8  -2   4       1646.10       1674.05        59.86 o                         
  -7  -2   4        150.58        144.29        20.85 o                         
  -6  -2   4         63.87         79.55         9.12 o                         
  -5  -2   4      68892.93      69002.55       774.43 o                         
  -4  -2   4       2422.46       2282.30        44.34 o                         
  -3  -2   4        292.35        273.84        13.55 o                         
  -2  -2   4       7046.65       7158.45       112.42 o                         
  -1  -2   4         30.53         21.51         3.51 o                         
   0  -2   4       2895.95       3039.41        46.13 o                         
   1  -2   4       2767.95       2711.52        34.81 o                         
   2  -2   4       5997.66       6430.98        78.00 o                         
   3  -2   4       5738.95       5980.09        80.55 o                         
   4  -2   4      24455.83      23655.85       283.25 o                         
   5  -2   4      32963.57      32706.63       384.75 o                         
   6  -2   4         37.98         45.31         6.29 o                         
   7  -2   4       5835.27       5984.71        94.30 o                         
   8  -2   4       1417.17       1417.99        43.55 o                         
   9  -2   4        577.92        571.60        38.78 o                         
  10  -2   4          5.45          5.60        14.40 o                         
  11  -2   4         46.20         -2.51        19.95 o                         
 -11  -1   4        981.01        911.12        74.17 o                         
 -10  -1   4       1913.55       1878.70        70.31 o                         
  -9  -1   4       1405.17       1413.29        56.83 o                         
  -8  -1   4        744.14        782.26        36.33 o                         
  -7  -1   4       3035.01       3144.03        66.70 o                         
  -6  -1   4       6227.68       6185.34        98.42 o                         
  -5  -1   4       5252.34       5381.27        89.66 o                         
  -4  -1   4      26534.43      25928.82       369.01 o                         
  -3  -1   4      23844.57      24330.29       297.79 o                         
  -2  -1   4       7541.99       8052.00       101.32 o                         
  -1  -1   4        354.66        489.14        14.97 o                         
   0  -1   4      15973.64      16017.45       167.57 o                         
   1  -1   4       1452.37       1404.15        26.96 o                         
   2  -1   4       1615.93       1643.51        26.58 o                         
   3  -1   4       3966.72       3967.24        59.36 o                         
   4  -1   4      42042.61      42275.85       432.94 o                         
   5  -1   4       1566.95       1477.07        34.79 o                         
   6  -1   4      28065.08      28054.36       321.18 o                         
   7  -1   4         62.81         50.02         8.79 o                         
   8  -1   4       1628.30       1680.41        50.17 o                         
   9  -1   4        224.70        197.88        21.68 o                         
  10  -1   4         22.17          8.20        14.62 o                         
  11  -1   4        304.57        303.85        31.47 o                         
 -11   0   4       1033.61        984.97        51.96 o                         
 -10   0   4        573.79        584.05        42.95 o                         
  -9   0   4       3143.91       2870.49        86.21 o                         
  -8   0   4       4950.00       4883.31        95.38 o                         
  -7   0   4      12599.22      12927.52       169.05 o                         
  -6   0   4       1453.28       1447.94        38.36 o                         
  -5   0   4      12214.16      12085.51       168.89 o                         
  -4   0   4      25922.29      26520.26       328.70 o                         
  -3   0   4       9842.06       9778.13       131.33 o                         
  -2   0   4       8422.42       8690.18       106.34 o                         
  -1   0   4        480.29        555.25        11.91 o                         
   0   0   4       1264.65       1198.93        21.83 o                         
   1   0   4      31993.87      31572.74       315.69 o                         
   2   0   4      38753.05      37973.55       382.30 o                         
   3   0   4      38845.79      38208.18       436.21 o                         
   4   0   4      11330.35      11296.41       178.83 o                         
   5   0   4      14156.75      14157.93       193.97 o                         
   6   0   4       6971.50       7022.06       106.81 o                         
   7   0   4       7068.02       7192.23       120.57 o                         
   8   0   4       1118.34       1087.72        40.57 o                         
   9   0   4        289.73        234.61        20.82 o                         
  10   0   4        286.78        244.23        24.35 o                         
  11   0   4        162.95        143.86        23.55 o                         
 -11   1   4          3.21        -18.81        21.44 o                         
 -10   1   4       1729.87       1773.31        60.99 o                         
  -9   1   4       2797.04       2903.51        65.91 o                         
  -8   1   4       2308.96       2354.23        59.22 o                         
  -7   1   4        598.67        629.49        27.62 o                         
  -6   1   4      19302.56      19155.64       240.83 o                         
  -5   1   4       7070.73       7121.27       111.49 o                         
  -4   1   4      36870.83      36237.86       440.96 o                         
  -3   1   4       2203.26       2340.63        46.48 o                         
  -2   1   4        188.59        207.29         8.92 o                         
  -1   1   4       1773.30       1794.58        24.80 o                         
   0   1   4        160.83        187.42         5.65 o                         
   1   1   4      16233.78      16212.26       161.56 o                         
   2   1   4       4009.25       3945.30        51.36 o                         
   3   1   4      15481.87      15219.15       174.99 o                         
   4   1   4      46806.76      47033.14       532.73 o                         
   5   1   4       8954.97       9089.82       119.14 o                         
   6   1   4        660.12        615.96        23.14 o                         
   7   1   4       1689.84       1672.65        43.86 o                         
   8   1   4       1584.63       1449.32        50.42 o                         
   9   1   4         15.00          9.75        11.99 o                         
  10   1   4        111.50         64.49        17.69 o                         
  11   1   4          3.65         -1.22        18.82 o                         
 -11   2   4        396.52        376.76        34.77 o                         
 -10   2   4        210.63        185.89        21.87 o                         
  -9   2   4        712.31        781.04        36.79 o                         
  -8   2   4       1697.41       1710.41        44.31 o                         
  -7   2   4       7566.83       7677.69       119.83 o                         
  -6   2   4       8541.05       8572.83       124.81 o                         
  -5   2   4       2813.78       2845.55        50.27 o                         
  -4   2   4       7291.27       7312.93       102.35 o                         
  -3   2   4      30335.47      30507.13       347.90 o                         
  -2   2   4       6796.13       6884.25        76.87 o                         
  -1   2   4      32774.65      31883.96       370.21 o                         
   0   2   4       2465.53       2410.51        37.03 o                         
   1   2   4       3869.82       3893.62        47.93 o                         
   2   2   4        460.36        454.34        13.03 o                         
   3   2   4       3296.09       3288.25        45.87 o                         
   4   2   4        241.42        285.71        13.78 o                         
   5   2   4      42996.84      42991.83       469.61 o                         
   6   2   4       2757.15       2796.73        58.41 o                         
   7   2   4       1080.75       1086.60        37.98 o                         
   8   2   4        251.40        245.30        22.82 o                         
   9   2   4       1006.45       1022.24        49.01 o                         
  10   2   4        662.72        594.49        47.06 o                         
  11   2   4         50.16         42.89        20.58 o                         
 -11   3   4       1748.82       1713.66        93.96 o                         
 -10   3   4        932.93        766.34        43.41 o                         
  -9   3   4       2647.66       2623.32       100.45 o                         
  -8   3   4        539.07        524.85        27.83 o                         
  -7   3   4       1851.72       1830.53        47.81 o                         
  -6   3   4      12189.93      12288.24       168.15 o                         
  -5   3   4      15401.03      15740.59       191.64 o                         
  -4   3   4       5402.80       5262.35        79.65 o                         
  -3   3   4       5195.89       5277.84        70.81 o                         
  -2   3   4      21532.25      21111.90       222.90 o                         
  -1   3   4      19481.04      18718.64       242.88 o                         
   0   3   4      50312.10      48303.40       512.60 o                         
   1   3   4       6017.31       5695.09        70.46 o                         
   2   3   4       6070.99       5743.51        63.05 o                         
   3   3   4       9332.24       9151.56       114.15 o                         
   4   3   4         26.70         23.09         5.00 o                         
   5   3   4       8671.77       9062.21       117.33 o                         
   6   3   4      11163.40      11212.34       149.26 o                         
   7   3   4        135.87        135.59        14.74 o                         
   8   3   4        721.72        672.49        36.14 o                         
   9   3   4       2583.54       2652.12        75.27 o                         
  10   3   4       2837.97       2847.12        82.42 o                         
 -11   4   4        398.26        436.30        35.68 o                         
 -10   4   4       1834.23       1858.23        63.41 o                         
  -9   4   4        841.34        797.89        35.75 o                         
  -8   4   4         39.41         54.89        15.22 o                         
  -7   4   4          0.73          6.23         6.84 o                         
  -6   4   4       1881.87       1870.20        45.06 o                         
  -5   4   4      31945.35      31835.37       398.77 o                         
  -4   4   4         18.60         58.58         9.12 o                         
  -3   4   4      10241.50      10253.54       122.03 o                         
  -2   4   4        208.39        186.00         8.43 o                         
  -1   4   4       5911.60       5926.71        78.41 o                         
   0   4   4         21.57         31.00         4.89 o                         
   1   4   4      11969.52      12212.42       182.10 o                         
   2   4   4       1989.22       1992.91        34.42 o                         
   3   4   4       6010.77       5964.19        73.53 o                         
   4   4   4      11127.68      11152.62       140.23 o                         
   5   4   4       5890.31       5909.09        88.65 o                         
   6   4   4       4318.87       4191.85        73.41 o                         
   7   4   4       3646.44       3707.06        74.69 o                         
   8   4   4        137.17        108.09        16.96 o                         
   9   4   4        701.06        686.10        39.17 o                         
  10   4   4        687.74        618.69        43.61 o                         
 -11   5   4        355.78        294.83        62.45 o                         
 -10   5   4        617.16        793.56        53.76 o                         
  -9   5   4        611.66        597.30        27.16 o                         
  -8   5   4         67.76         56.67        12.90 o                         
  -7   5   4       6342.95       6220.04       105.20 o                         
  -6   5   4       3877.09       3916.56        72.30 o                         
  -5   5   4       1878.88       1880.24        61.89 o                         
  -4   5   4      30399.54      30628.79       386.60 o                         
  -3   5   4       7848.55       7938.55       100.94 o                         
  -2   5   4         12.41         31.29         4.52 o                         
  -1   5   4        904.05        921.98        28.63 o                         
   0   5   4       3631.44       3647.09        63.65 o                         
   1   5   4         52.01         56.58         6.18 o                         
   2   5   4        570.13        536.20        23.60 o                         
   3   5   4       4688.94       4555.44        78.41 o                         
   4   5   4      11554.65      11474.11       139.28 o                         
   5   5   4       3256.94       3321.61        58.00 o                         
   6   5   4      18853.07      18893.94       247.83 o                         
   7   5   4         45.49         45.92        11.88 o                         
   8   5   4       1970.97       1925.49        54.44 o                         
   9   5   4          2.86         -3.64        13.61 o                         
 -10   6   4         60.37         48.91        18.02 o                         
  -9   6   4         53.49         41.23        14.94 o                         
  -8   6   4        283.68        290.26        17.34 o                         
  -7   6   4       1055.49       1144.86        43.40 o                         
  -6   6   4       8726.82       8806.94       163.03 o                         
  -5   6   4      21043.57      20986.19       294.46 o                         
  -4   6   4       2753.74       2803.62        46.42 o                         
  -3   6   4      11521.81      11525.20       135.02 o                         
  -2   6   4       9313.32       9303.80       111.33 o                         
  -1   6   4       3333.22       3275.47        64.22 o                         
   0   6   4       1198.78       1231.04        25.56 o                         
   1   6   4       7476.80       7296.92        92.58 o                         
   2   6   4       1302.58       1274.71        28.43 o                         
   3   6   4        131.92        131.23        11.51 o                         
   4   6   4       6628.24       6518.49       115.01 o                         
   5   6   4       1441.24       1333.88        32.02 o                         
   6   6   4        514.45        519.84        22.25 o                         
   7   6   4       6433.70       6497.90       111.14 o                         
   8   6   4       1334.88       1408.09        57.27 o                         
   9   6   4       1530.23       1506.36       107.53 o                         
 -10   7   4        427.28        384.20        46.84 o                         
  -9   7   4        513.41        504.83        52.50 o                         
  -8   7   4        535.06        468.11        29.92 o                         
  -7   7   4        257.22        222.64        23.20 o                         
  -6   7   4       2839.21       2882.44        71.05 o                         
  -5   7   4         40.60         39.24         9.98 o                         
  -4   7   4      12574.96      12677.42       152.26 o                         
  -3   7   4         10.63         26.22         6.22 o                         
  -2   7   4       1661.38       1639.14        34.44 o                         
  -1   7   4        369.91        352.63        21.38 o                         
   0   7   4        569.41        565.03        26.46 o                         
   1   7   4         56.97         56.79         7.33 o                         
   2   7   4       2627.07       2593.60        60.92 o                         
   3   7   4       3746.30       3726.56        75.54 o                         
   4   7   4       9475.87       9454.38       176.41 o                         
   5   7   4       4586.40       4823.34       123.34 o                         
   6   7   4          1.96         34.96        19.92 o                         
   7   7   4        348.79        339.51        45.31 o                         
   8   7   4       1446.22       1492.03       138.56 o                         
  -9   8   4       1826.09       1762.04        87.12 o                         
  -8   8   4       1496.80       1477.57        95.67 o                         
  -7   8   4       3288.54       3382.62        88.39 o                         
  -6   8   4        418.13        442.61        29.71 o                         
  -5   8   4       2904.73       3111.27        76.15 o                         
  -4   8   4       7269.32       7075.33        97.86 o                         
  -3   8   4       4997.91       4864.19        77.51 o                         
  -2   8   4         63.94         69.48         8.00 o                         
  -1   8   4        192.38        179.75        14.87 o                         
   0   8   4        355.83        355.10        20.45 o                         
   1   8   4       1155.08       1171.56        30.82 o                         
   2   8   4       2746.74       2766.68        72.08 o                         
   3   8   4        228.69        198.76        18.20 o                         
   4   8   4        393.55        433.14        31.30 o                         
   5   8   4      15730.00      16409.12       357.30 o                         
   6   8   4         62.76          2.92        26.69 o                         
   7   8   4        277.30        270.81        66.19 o                         
  -8   9   4         64.01          4.52        34.57 o                         
  -7   9   4       1511.37       1663.71        61.84 o                         
  -6   9   4       7737.85       8113.66       152.58 o                         
  -5   9   4       1313.26       1394.85        52.74 o                         
  -4   9   4        188.79        174.48        14.52 o                         
  -3   9   4       4477.57       4479.15        81.28 o                         
  -2   9   4       1184.81       1127.64        35.19 o                         
  -1   9   4        415.94        403.11        27.47 o                         
   0   9   4       2212.13       2244.42        52.25 o                         
   1   9   4         63.37         34.62         9.85 o                         
   2   9   4        445.07        482.21        33.12 o                         
   3   9   4       5538.63       5631.18       113.77 o                         
   4   9   4        537.62        617.48        61.70 o                         
   5   9   4        287.44        488.47        66.86 o                         
   6   9   4       5560.24       5809.82       188.70 o                         
  -7  10   4         71.96         28.50        21.05 o                         
  -6  10   4          5.30        -17.55        20.08 o                         
  -5  10   4       6018.22       6264.69       107.92 o                         
  -4  10   4        372.98        347.62        31.05 o                         
  -3  10   4       2222.14       2093.56        58.03 o                         
  -2  10   4          3.46         28.13        11.75 o                         
  -1  10   4       2439.75       2491.12        63.16 o                         
   0  10   4        107.23         82.12        12.46 o                         
   1  10   4        819.37        802.44        45.07 o                         
   2  10   4        642.00        633.49        38.64 o                         
   3  10   4        804.69        838.79        41.15 o                         
   4  10   4       2749.18       2905.57       123.37 o                         
  -5  11   4       1762.49       1809.03        64.56 o                         
  -4  11   4       2908.01       3031.04        78.24 o                         
  -3  11   4        402.32        338.55        40.66 o                         
  -2  11   4       1573.51       1586.65        52.81 o                         
  -1  11   4        551.50        544.12        34.15 o                         
   0  11   4       1237.71       1291.80        54.25 o                         
   1  11   4        202.77        165.97        34.20 o                         
   2  11   4        848.77        802.33        56.36 o                         
  -2 -11   5        502.25        465.66        60.64 o                         
  -1 -11   5       1231.17       1198.44        84.47 o                         
   0 -11   5       2541.22       2569.18        91.86 o                         
   1 -11   5         21.79          5.73        17.03 o                         
   2 -11   5       1125.85       1151.27        47.82 o                         
   3 -11   5       9349.23       9023.97       165.11 o                         
   4 -11   5        805.71        880.70        46.04 o                         
   5 -11   5        213.83        259.94        48.60 o                         
  -4 -10   5        921.31        872.45       125.93 o                         
  -3 -10   5        553.22        703.24        66.80 o                         
  -2 -10   5       1497.16       1459.13        66.36 o                         
  -1 -10   5        237.21        219.05        27.41 o                         
   0 -10   5        402.08        448.69        38.79 o                         
   1 -10   5       6437.54       6360.45       119.86 o                         
   2 -10   5          9.81         20.24        10.48 o                         
   3 -10   5        320.45        320.44        24.25 o                         
   4 -10   5       7192.28       7247.75       141.50 o                         
   5 -10   5         34.59         12.09        22.63 o                         
   6 -10   5        778.12        867.18        61.32 o                         
   7 -10   5        265.69        213.92        30.50 o                         
  -6  -9   5       1829.76       1901.29       133.86 o                         
  -5  -9   5       2923.34       2784.35        84.11 o                         
  -4  -9   5        147.94        106.11        19.97 o                         
  -3  -9   5       2642.70       2495.79        85.89 o                         
  -2  -9   5        989.60        930.97        52.00 o                         
  -1  -9   5       2563.07       2624.67        84.90 o                         
   0  -9   5        455.78        429.61        32.66 o                         
   1  -9   5       1475.69       1360.83        42.57 o                         
   2  -9   5       8969.37       8659.97       146.90 o                         
   3  -9   5        581.03        641.13        30.11 o                         
   4  -9   5       7222.97       7224.88       128.36 o                         
   5  -9   5       1808.33       1757.24        56.19 o                         
   6  -9   5          8.52         25.05        12.33 o                         
   7  -9   5       1077.04       1160.53        59.00 o                         
   8  -9   5       1369.27       1359.48        75.08 o                         
  -7  -8   5       1164.57       1115.03        59.56 o                         
  -6  -8   5       5251.46       5371.68       119.19 o                         
  -5  -8   5        278.72        247.53        18.96 o                         
  -4  -8   5       3751.07       3741.62        99.31 o                         
  -3  -8   5       1904.81       1981.43        56.77 o                         
  -2  -8   5       5687.81       5483.10       116.04 o                         
  -1  -8   5       3030.44       2964.64        79.58 o                         
   0  -8   5        483.03        492.89        24.70 o                         
   1  -8   5         50.81         48.68         9.58 o                         
   2  -8   5      10980.36      10674.98       145.53 o                         
   3  -8   5       2811.64       2703.77        56.86 o                         
   4  -8   5       6598.52       6480.90       110.62 o                         
   5  -8   5       3088.45       3118.90        80.15 o                         
   6  -8   5         42.05         21.78        11.80 o                         
   7  -8   5       1009.46       1079.31        50.78 o                         
   8  -8   5        928.70        991.10        60.96 o                         
   9  -8   5       1926.01       1842.66        93.08 o                         
  -8  -7   5       5544.62       5712.36       212.14 o                         
  -7  -7   5       4998.12       5209.99       124.22 o                         
  -6  -7   5       1406.90       1374.09        60.58 o                         
  -5  -7   5       4841.83       4821.26       112.31 o                         
  -4  -7   5       1280.82       1328.63        37.81 o                         
  -3  -7   5         16.57         19.11         7.47 o                         
  -2  -7   5       1766.63       1925.98        56.00 o                         
  -1  -7   5       8524.37       8489.38       146.58 o                         
   0  -7   5       2028.24       1974.75        41.98 o                         
   1  -7   5        184.09        233.75        19.52 o                         
   2  -7   5       9205.57       9313.84       122.95 o                         
   3  -7   5       6443.62       6213.87        95.17 o                         
   4  -7   5        539.43        605.58        28.56 o                         
   5  -7   5      10349.07      10411.91       166.18 o                         
   6  -7   5        193.34        192.48        17.26 o                         
   7  -7   5         73.48         48.99        11.34 o                         
   8  -7   5        631.70        528.98        35.51 o                         
   9  -7   5       1023.57       1086.52        50.53 o                         
  10  -7   5       1004.52        926.50        54.69 o                         
  -9  -6   5        316.68        239.47        37.64 o                         
  -8  -6   5         21.78          0.65        17.80 o                         
  -7  -6   5       4820.37       4900.09       131.07 o                         
  -6  -6   5      16043.20      16248.48       296.54 o                         
  -5  -6   5          4.55         18.24         9.01 o                         
  -4  -6   5       2105.02       2058.40        50.06 o                         
  -3  -6   5        647.28        626.04        24.63 o                         
  -2  -6   5        341.29        350.46        15.92 o                         
  -1  -6   5         48.13         31.89         6.34 o                         
   0  -6   5        430.32        415.63        15.40 o                         
   1  -6   5       3358.61       3293.06        54.54 o                         
   2  -6   5       3623.34       3630.61        70.47 o                         
   3  -6   5      40089.41      39917.61       462.12 o                         
   4  -6   5         10.82         26.19         5.73 o                         
   5  -6   5         37.31         48.07         7.96 o                         
   6  -6   5       9356.73       9396.67       139.85 o                         
   7  -6   5       4173.75       4152.01        79.87 o                         
   8  -6   5       1347.23       1376.77        54.17 o                         
   9  -6   5         12.77        -13.34        13.34 o                         
  10  -6   5          1.50        -17.19        17.19 o                         
  -9  -5   5        241.48        208.63        47.71 o                         
  -8  -5   5       2647.27       2509.05        75.79 o                         
  -7  -5   5       1799.12       1806.96        84.46 o                         
  -6  -5   5        307.42        328.96        27.95 o                         
  -5  -5   5      25808.75      26483.44       308.49 o                         
  -4  -5   5         90.88        104.71        13.96 o                         
  -3  -5   5       1541.87       1555.08        39.14 o                         
  -2  -5   5        452.76        511.38        20.16 o                         
  -1  -5   5        196.34        231.74        13.58 o                         
   0  -5   5       1993.66       2033.41        31.65 o                         
   1  -5   5        950.60        934.49        20.18 o                         
   2  -5   5        232.47        268.77        11.83 o                         
   3  -5   5      14828.05      14937.90       165.34 o                         
   4  -5   5      14452.86      14310.86       170.35 o                         
   5  -5   5       8807.51       9034.27       128.13 o                         
   6  -5   5       2735.57       2689.75        52.91 o                         
   7  -5   5       4893.81       4874.10        89.15 o                         
   8  -5   5        654.96        704.26        43.48 o                         
   9  -5   5       1524.19       1566.47        67.53 o                         
  10  -5   5         56.99         49.38        18.58 o                         
  11  -5   5         18.16         16.84        25.14 o                         
 -10  -4   5       2547.52       2602.27        96.54 o                         
  -9  -4   5       4708.19       4806.61       123.96 o                         
  -8  -4   5       8770.54       8743.27       211.71 o                         
  -7  -4   5       2766.36       2702.99        82.06 o                         
  -6  -4   5         61.07         68.15        11.59 o                         
  -5  -4   5       4031.61       4072.70        70.50 o                         
  -4  -4   5       4476.97       4490.80        74.96 o                         
  -3  -4   5       2015.33       2161.63        52.77 o                         
  -2  -4   5       5792.60       5839.89        92.75 o                         
  -1  -4   5       3793.94       4001.45        54.87 o                         
   0  -4   5       9293.38       9228.83       113.86 o                         
   1  -4   5      26451.14      27229.66       262.29 o                         
   2  -4   5        334.24        447.38        14.37 o                         
   3  -4   5       1128.29       1135.74        26.69 o                         
   4  -4   5      41019.97      40560.91       407.31 o                         
   5  -4   5       3543.66       3592.71        60.87 o                         
   6  -4   5       4037.98       4019.02        68.07 o                         
   7  -4   5       2709.15       2767.89        58.11 o                         
   8  -4   5        463.46        470.48        31.69 o                         
   9  -4   5        117.58         91.19        19.91 o                         
  10  -4   5        543.46        489.36        38.65 o                         
  11  -4   5        931.31       1040.47        77.15 o                         
 -10  -3   5       1572.26       1445.58        72.00 o                         
  -9  -3   5        952.77        893.61        47.77 o                         
  -8  -3   5       2547.28       2521.68        72.56 o                         
  -7  -3   5      23144.73      23741.28       344.48 o                         
  -6  -3   5       4218.07       4143.68        74.63 o                         
  -5  -3   5       3672.22       3727.26        68.41 o                         
  -4  -3   5       4287.21       4430.04        72.24 o                         
  -3  -3   5       3997.52       3794.16        66.30 o                         
  -2  -3   5        104.95        108.92         9.09 o                         
  -1  -3   5        784.26        761.51        20.97 o                         
   0  -3   5       3632.97       3738.48        54.87 o                         
   1  -3   5       2128.92       2108.01        34.00 o                         
   2  -3   5      71014.16      69643.41       693.34 o                         
   3  -3   5      24543.72      24783.98       264.79 o                         
   4  -3   5       5006.46       4932.56        71.93 o                         
   5  -3   5      14036.00      14188.56       176.25 o                         
   6  -3   5       1107.63       1114.16        33.06 o                         
   7  -3   5         15.62         11.85         6.69 o                         
   8  -3   5        928.84        908.62        35.66 o                         
   9  -3   5         83.76         68.94        13.35 o                         
  10  -3   5         81.62         42.51        15.88 o                         
  11  -3   5        818.95        767.38        64.19 o                         
 -11  -2   5        637.37        664.71        55.10 o                         
 -10  -2   5         33.08         30.43        20.02 o                         
  -9  -2   5       2054.97       1984.80        65.22 o                         
  -8  -2   5          7.71         10.76         9.68 o                         
  -7  -2   5       3531.49       3695.16        84.70 o                         
  -6  -2   5      21812.24      22157.22       293.02 o                         
  -5  -2   5         81.04        137.05        12.00 o                         
  -4  -2   5      11726.20      11645.82       172.98 o                         
  -3  -2   5       3782.93       4027.14        67.85 o                         
  -2  -2   5       4256.99       4154.75        73.85 o                         
  -1  -2   5        695.25        616.08        26.16 o                         
   0  -2   5       4698.13       4787.65        65.64 o                         
   1  -2   5       4502.19       4514.53        57.60 o                         
   2  -2   5      13174.52      13697.87       144.32 o                         
   3  -2   5      37009.23      36627.45       378.09 o                         
   4  -2   5      33205.03      33218.02       386.25 o                         
   5  -2   5       2955.95       3096.87        59.47 o                         
   6  -2   5       1486.04       1529.33        41.45 o                         
   7  -2   5        376.44        398.98        23.78 o                         
   8  -2   5        101.06         46.94        12.40 o                         
   9  -2   5        237.41        212.05        31.64 o                         
  10  -2   5        415.86        415.34        36.22 o                         
  11  -2   5       1577.02       1602.07        71.69 o                         
 -11  -1   5       1685.25       1702.59        74.06 o                         
 -10  -1   5        955.68        986.53        53.20 o                         
  -9  -1   5       1303.38       1250.99        49.47 o                         
  -8  -1   5       3118.13       3117.39        78.44 o                         
  -7  -1   5       3287.85       3340.62        67.07 o                         
  -6  -1   5      12560.71      12783.50       172.05 o                         
  -5  -1   5       7399.06       7510.97       122.43 o                         
  -4  -1   5          4.10         12.38         3.52 o                         
  -3  -1   5      10130.35      10898.76       155.05 o                         
  -2  -1   5      19101.47      19757.70       373.21 o                         
  -1  -1   5      80449.04      75774.52      3490.08 o                         
   0  -1   5      12415.41      12314.60       137.91 o                         
   1  -1   5       1065.17       1145.60        19.90 o                         
   2  -1   5       8547.21       8549.89        93.66 o                         
   3  -1   5      26348.49      25877.59       283.23 o                         
   4  -1   5       1326.64       1540.10        32.75 o                         
   5  -1   5      22290.61      22412.55       258.32 o                         
   6  -1   5       2559.74       2588.98        49.22 o                         
   7  -1   5        925.16        920.35        30.82 o                         
   8  -1   5       2971.01       3053.01        81.32 o                         
   9  -1   5       1424.90       1438.25        52.78 o                         
  10  -1   5       4212.45       4281.11        99.38 o                         
  11  -1   5         34.99         30.55        18.33 o                         
 -11   0   5        843.02        741.60        66.45 o                         
 -10   0   5         46.00          2.73        13.00 o                         
  -9   0   5        109.18         91.68        15.53 o                         
  -8   0   5       2394.87       2418.41        76.84 o                         
  -7   0   5       6624.18       6627.71       102.67 o                         
  -6   0   5      29547.09      29374.98       374.28 o                         
  -5   0   5       9205.15       9142.29       163.03 o                         
  -4   0   5         31.17         33.80         6.02 o                         
  -3   0   5       3304.27       3793.94        66.42 o                         
  -2   0   5      12393.13      12528.64       328.42 o                         
  -1   0   5      40215.84      40987.23       480.65 o                         
   0   0   5      29846.30      28447.28       303.69 o                         
   1   0   5      25160.72      24811.14       251.50 o                         
   2   0   5      30736.93      30398.94       325.02 o                         
   3   0   5      42429.81      42293.84       429.78 o                         
   4   0   5       1193.31       1106.12        27.34 o                         
   5   0   5       1461.43       1419.49        35.69 o                         
   6   0   5       2852.82       2932.56        58.57 o                         
   7   0   5         40.10         36.38         7.83 o                         
   8   0   5        375.07        378.49        25.22 o                         
   9   0   5       2320.01       2335.03        62.11 o                         
  10   0   5       2299.79       2363.17        67.29 o                         
  11   0   5       3538.23       3522.12       112.69 o                         
 -11   1   5        100.24         78.24        19.76 o                         
 -10   1   5        363.58        345.71        28.62 o                         
  -9   1   5          1.89         -9.67         9.67 o                         
  -8   1   5       7286.00       7396.32       134.24 o                         
  -7   1   5       1124.20       1119.54        37.38 o                         
  -6   1   5         11.16         39.15         8.06 o                         
  -5   1   5      50556.47      50754.23       656.28 o                         
  -4   1   5       1612.55       1537.72        39.34 o                         
  -3   1   5       2049.24       2059.06        39.10 o                         
  -2   1   5      15242.29      15327.10       188.89 o                         
  -1   1   5       1936.30       1885.92        30.23 o                         
   0   1   5       1996.05       2099.75        28.69 o                         
   1   1   5       1015.20        993.84        16.81 o                         
   2   1   5       9045.72       8819.32        99.42 o                         
   3   1   5      24574.90      24222.41       268.21 o                         
   4   1   5      38715.75      38680.99       443.76 o                         
   5   1   5       6242.00       6388.88        97.71 o                         
   6   1   5        395.03        427.97        19.67 o                         
   7   1   5       2883.26       2921.37        64.96 o                         
   8   1   5       1662.17       1577.84        53.05 o                         
   9   1   5        559.61        553.82        37.19 o                         
  10   1   5         61.79         60.05        16.28 o                         
  11   1   5         11.99          6.60        17.08 o                         
 -11   2   5         18.94        -10.64        12.97 o                         
 -10   2   5        780.97        832.92        36.93 o                         
  -9   2   5       1321.16       1360.64        48.81 o                         
  -8   2   5        694.99        713.81        31.44 o                         
  -7   2   5      12192.41      12420.75       173.60 o                         
  -6   2   5         54.67         53.89         6.85 o                         
  -5   2   5        140.25        104.70         7.19 o                         
  -4   2   5      36167.82      35870.32       553.06 o                         
  -3   2   5      12306.96      12845.55       147.98 o                         
  -2   2   5      12503.91      11988.59       134.74 o                         
  -1   2   5         23.40         31.72         3.64 o                         
   0   2   5       1658.38       1735.75        33.74 o                         
   1   2   5       7717.34       7238.90        80.22 o                         
   2   2   5       4306.97       4229.49        58.10 o                         
   3   2   5      20553.93      21111.66       224.07 o                         
   4   2   5      27274.52      27298.57       321.72 o                         
   5   2   5      11523.07      11637.55       148.02 o                         
   6   2   5      16714.83      17122.82       210.49 o                         
   7   2   5       4249.41       4186.73        80.59 o                         
   8   2   5       2124.93       2135.12        62.88 o                         
   9   2   5       1528.63       1459.88        54.43 o                         
  10   2   5        284.44        294.41        38.43 o                         
 -11   3   5        970.04        967.17        52.75 o                         
 -10   3   5       1795.90       1775.69        61.27 o                         
  -9   3   5        574.58        559.13        34.53 o                         
  -8   3   5       1300.94       1365.60        45.61 o                         
  -7   3   5      18310.38      18182.71       252.02 o                         
  -6   3   5       9161.18       9437.69       143.35 o                         
  -5   3   5      17547.31      17691.72       221.47 o                         
  -4   3   5        930.25        998.79        26.86 o                         
  -3   3   5      16629.47      17032.30       192.22 o                         
  -2   3   5       2200.60       2147.25        42.99 o                         
  -1   3   5       7438.83       7006.60       101.39 o                         
   0   3   5        247.83        255.50        13.18 o                         
   1   3   5       1926.41       2097.59        39.80 o                         
   2   3   5      29395.64      29344.40       302.78 o                         
   3   3   5       1061.96       1069.17        24.84 o                         
   4   3   5      13796.36      13889.77       167.70 o                         
   5   3   5       6083.55       6260.27        91.80 o                         
   6   3   5        554.65        540.67        22.03 o                         
   7   3   5       1925.58       1964.50        50.23 o                         
   8   3   5       1781.81       1840.56        64.47 o                         
   9   3   5       1839.57       1836.08        61.70 o                         
  10   3   5        714.99        707.81        42.73 o                         
 -11   4   5        127.66         79.62        27.27 o                         
 -10   4   5       2789.99       2913.35        97.68 o                         
  -9   4   5       5428.53       5353.02       109.95 o                         
  -8   4   5        885.75        898.34        48.22 o                         
  -7   4   5         54.47         37.41        13.60 o                         
  -6   4   5      27531.11      27824.58       357.48 o                         
  -5   4   5         95.60        123.78        13.60 o                         
  -4   4   5       6352.37       6488.92       105.02 o                         
  -3   4   5        652.13        645.25        17.94 o                         
  -2   4   5       3578.43       3576.05        49.57 o                         
  -1   4   5       3307.46       3247.20        56.96 o                         
   0   4   5        174.54        198.19        11.38 o                         
   1   4   5        959.60        948.52        21.01 o                         
   2   4   5       1783.84       1871.17        32.92 o                         
   3   4   5      40617.13      40425.25       436.72 o                         
   4   4   5      31001.85      31618.30       351.55 o                         
   5   4   5       3606.55       3668.01        62.75 o                         
   6   4   5       3255.14       3196.56        60.89 o                         
   7   4   5         15.50          0.17         7.74 o                         
   8   4   5          3.40        -10.38        10.38 o                         
   9   4   5        387.74        370.30        35.41 o                         
  10   4   5         61.34         -9.43        22.20 o                         
 -11   5   5        199.01        116.11        49.95 o                         
 -10   5   5         10.09         15.48        12.20 o                         
  -9   5   5        615.42        592.41        32.02 o                         
  -8   5   5       6936.03       6994.22       123.75 o                         
  -7   5   5       2187.44       2233.78        53.15 o                         
  -6   5   5       2972.94       3021.03        55.60 o                         
  -5   5   5      17440.15      17498.73       282.87 o                         
  -4   5   5       3861.06       3556.60        69.14 o                         
  -3   5   5       2305.19       2363.09        41.77 o                         
  -2   5   5         30.27         27.46         4.00 o                         
  -1   5   5       2529.53       2564.79        52.04 o                         
   0   5   5        100.04         90.61        10.01 o                         
   1   5   5        454.32        431.36        15.41 o                         
   2   5   5      20682.60      20192.36       224.56 o                         
   3   5   5       1720.20       1750.17        36.90 o                         
   4   5   5       3966.18       4005.30        60.97 o                         
   5   5   5      25808.29      25838.23       299.57 o                         
   6   5   5        557.29        534.70        23.25 o                         
   7   5   5         18.09         26.14        10.46 o                         
   8   5   5        137.37        151.75        17.61 o                         
   9   5   5        173.53        148.14        18.61 o                         
 -10   6   5         63.79         54.90        23.39 o                         
  -9   6   5         31.02         22.45        10.02 o                         
  -8   6   5       2050.75       2062.42        65.43 o                         
  -7   6   5       1459.83       1602.65        54.83 o                         
  -6   6   5      14531.17      14868.74       246.71 o                         
  -5   6   5       6168.41       6173.14       120.98 o                         
  -4   6   5         26.24         43.66         8.23 o                         
  -3   6   5        180.12        193.73        16.36 o                         
  -2   6   5        218.25        245.00        15.67 o                         
  -1   6   5       2356.25       2413.26        56.75 o                         
   0   6   5       3636.56       3596.32        64.53 o                         
   1   6   5       3477.50       3415.21        53.40 o                         
   2   6   5       3601.05       3695.70        59.91 o                         
   3   6   5      19215.48      18664.41       250.08 o                         
   4   6   5       1535.25       1491.85        50.35 o                         
   5   6   5        615.70        625.25        32.17 o                         
   6   6   5       6456.37       6337.16       109.75 o                         
   7   6   5         30.70         50.01        22.14 o                         
   8   6   5          4.81         12.67        13.22 o                         
 -10   7   5       1435.12       1372.47        79.56 o                         
  -9   7   5        111.37         95.26        26.77 o                         
  -8   7   5        276.38        208.28        23.82 o                         
  -7   7   5       5248.65       5263.66       117.71 o                         
  -6   7   5        156.48        146.55        19.18 o                         
  -5   7   5      14132.93      14538.88       203.43 o                         
  -4   7   5       3202.13       3230.77        56.40 o                         
  -3   7   5        280.57        272.55        16.00 o                         
  -2   7   5       1364.39       1406.23        41.46 o                         
  -1   7   5       8200.88       8103.89       132.98 o                         
   0   7   5       2528.98       2537.00        43.97 o                         
   1   7   5        403.92        422.91        17.77 o                         
   2   7   5       8608.58       8574.90       114.71 o                         
   3   7   5      16178.89      16174.69       196.78 o                         
   4   7   5       9887.09      10246.36       214.63 o                         
   5   7   5         91.82        104.88        25.19 o                         
   6   7   5        773.03        734.93        71.42 o                         
   7   7   5        239.42        148.47        32.80 o                         
   8   7   5         57.35         19.92        16.92 o                         
  -9   8   5       2511.25       2523.73       102.40 o                         
  -8   8   5        524.62        634.62        40.34 o                         
  -7   8   5       4301.37       4604.27       121.05 o                         
  -6   8   5       1276.16       1251.45        56.53 o                         
  -5   8   5       1377.47       1381.02        46.83 o                         
  -4   8   5       9837.45       9785.62       132.19 o                         
  -3   8   5        157.01        156.47        11.31 o                         
  -2   8   5        254.68        257.97        17.28 o                         
  -1   8   5       1781.17       1729.38        54.61 o                         
   0   8   5       3621.84       3742.35        64.45 o                         
   1   8   5       3554.45       3640.40        67.80 o                         
   2   8   5        105.74        104.22        12.15 o                         
   3   8   5         20.77         23.27        10.28 o                         
   4   8   5       8774.00       9069.60       200.70 o                         
   5   8   5       1578.80       1625.26        81.39 o                         
   6   8   5        964.52        836.34        69.21 o                         
   7   8   5         71.69         82.96        31.49 o                         
  -8   9   5        278.67        175.97        22.99 o                         
  -7   9   5       1655.55       1734.02        66.78 o                         
  -6   9   5       3785.03       3856.21        93.14 o                         
  -5   9   5       3070.19       2979.98        76.35 o                         
  -4   9   5         52.79         45.35         9.76 o                         
  -3   9   5       3541.62       3504.02        71.61 o                         
  -2   9   5        479.41        499.54        20.86 o                         
  -1   9   5       3031.07       3173.00        66.17 o                         
   0   9   5        166.53        225.25        22.96 o                         
   1   9   5          1.82         -7.68         7.96 o                         
   2   9   5       3398.41       3410.50        80.90 o                         
   3   9   5         72.90         72.33        17.08 o                         
   4   9   5       3675.28       3595.98       112.79 o                         
   5   9   5       2046.10       2176.91       150.21 o                         
  -7  10   5        390.03        276.17        32.74 o                         
  -6  10   5       3188.62       3285.04        85.95 o                         
  -5  10   5       1054.12       1085.85        79.28 o                         
  -4  10   5       5010.89       5035.50        97.82 o                         
  -3  10   5        223.02        234.44        39.01 o                         
  -2  10   5       2310.46       2297.86        62.46 o                         
  -1  10   5        283.69        329.69        41.85 o                         
   0  10   5        683.17        682.55        37.06 o                         
   1  10   5        271.00        261.50        31.71 o                         
   2  10   5       2169.76       2308.14        70.38 o                         
   3  10   5       1863.08       1913.55        64.39 o                         
   4  10   5       1494.57       1650.45        91.78 o                         
  -5  11   5       2326.46       2266.63       151.62 o                         
  -4  11   5        205.27        153.50        29.74 o                         
  -3  11   5       1328.35       1314.00        58.63 o                         
  -2  11   5        490.10        551.02        29.29 o                         
  -1  11   5       1378.86       1432.14        49.79 o                         
   0  11   5         21.34         17.03        18.32 o                         
   1  11   5         58.53          3.33        19.61 o                         
  -2 -11   6        180.53        124.86        47.16 o                         
  -1 -11   6       1331.21       1295.65       149.62 o                         
   0 -11   6        847.09        846.66        55.72 o                         
   1 -11   6         45.14         60.51        21.12 o                         
   2 -11   6       3813.69       3795.30       100.27 o                         
   3 -11   6       2100.92       2140.01        66.04 o                         
   4 -11   6       1346.87       1418.06        60.50 o                         
   5 -11   6         25.27         13.36        20.58 o                         
  -4 -10   6        652.16        607.69       115.86 o                         
  -3 -10   6        911.94        760.75        69.76 o                         
  -2 -10   6          2.91        -16.12        16.12 o                         
  -1 -10   6          6.83         -9.13        16.26 o                         
   0 -10   6       2163.48       2209.59        82.06 o                         
   1 -10   6        845.96        848.23        43.77 o                         
   2 -10   6       4059.87       3954.26        84.50 o                         
   3 -10   6       1128.66       1145.99        44.04 o                         
   4 -10   6       1771.38       1713.02        59.71 o                         
   5 -10   6       1225.54       1217.59        54.56 o                         
   6 -10   6        964.76        968.59        50.63 o                         
   7 -10   6        548.77        662.05        57.55 o                         
  -6  -9   6       2787.35       3064.80       183.57 o                         
  -5  -9   6        849.96        811.17        47.23 o                         
  -4  -9   6       1475.54       1393.03        73.96 o                         
  -3  -9   6          2.32         13.05        18.13 o                         
  -2  -9   6        177.70        121.33        27.84 o                         
  -1  -9   6         30.77         25.80        13.21 o                         
   0  -9   6       1463.32       1506.23        58.48 o                         
   1  -9   6       7643.31       7881.29       123.78 o                         
   2  -9   6       1398.15       1481.27        45.35 o                         
   3  -9   6       7867.92       7944.21       126.87 o                         
   4  -9   6         38.60         17.14        15.51 o                         
   5  -9   6       1176.41       1186.55        45.63 o                         
   6  -9   6        399.89        349.69        50.56 o                         
   7  -9   6       2568.50       2553.32        81.55 o                         
   8  -9   6        694.31        754.17        58.73 o                         
  -7  -8   6       4438.96       4383.80       135.34 o                         
  -6  -8   6        144.56        132.51        29.26 o                         
  -5  -8   6       1422.73       1431.28        46.22 o                         
  -4  -8   6        684.55        657.67        24.12 o                         
  -3  -8   6          2.85         -5.13        12.41 o                         
  -2  -8   6       1905.35       1899.77        62.73 o                         
  -1  -8   6        717.00        782.60        39.73 o                         
   0  -8   6       5649.45       5516.83       119.68 o                         
   1  -8   6       1637.14       1616.96        41.29 o                         
   2  -8   6       4434.49       4627.93        82.66 o                         
   3  -8   6       9398.96       9151.80       153.38 o                         
   4  -8   6        998.00       1015.53        34.13 o                         
   5  -8   6        490.37        429.55        31.60 o                         
   6  -8   6        989.83       1014.88        45.02 o                         
   7  -8   6        102.40         84.97        17.31 o                         
   8  -8   6        258.46        211.22        17.22 o                         
   9  -8   6         74.23         52.87        20.74 o                         
  -8  -7   6       4193.54       4282.48       125.67 o                         
  -7  -7   6        736.53        815.13        62.47 o                         
  -6  -7   6       1032.18       1065.82        54.33 o                         
  -5  -7   6       1003.98        975.26        41.91 o                         
  -4  -7   6        105.82         94.68        15.46 o                         
  -3  -7   6          5.73          9.89         6.58 o                         
  -2  -7   6         13.13          7.41         5.96 o                         
  -1  -7   6        343.25        344.70        24.32 o                         
   0  -7   6       1604.88       1618.03        38.22 o                         
   1  -7   6      31435.66      30651.77       349.36 o                         
   2  -7   6       2432.22       2439.61        53.20 o                         
   3  -7   6       1432.18       1521.56        39.10 o                         
   4  -7   6      12799.41      13002.63       173.40 o                         
   5  -7   6         24.92         31.26         7.04 o                         
   6  -7   6         34.28         33.23         9.41 o                         
   7  -7   6        125.77         94.86        13.19 o                         
   8  -7   6        119.37        101.01        15.10 o                         
   9  -7   6        401.99        322.53        36.24 o                         
  10  -7   6       1542.99       1403.55        73.57 o                         
  -9  -6   6        894.91        807.51        62.28 o                         
  -8  -6   6        887.15        915.32        64.83 o                         
  -7  -6   6      10480.19      10585.28       250.08 o                         
  -6  -6   6       1986.91       1925.04        71.68 o                         
  -5  -6   6         10.14         14.70         9.56 o                         
  -4  -6   6        840.94        864.58        31.48 o                         
  -3  -6   6        875.85        874.17        29.79 o                         
  -2  -6   6        291.57        297.55        15.04 o                         
  -1  -6   6         54.35         40.14         6.76 o                         
   0  -6   6       4086.08       4089.12        60.11 o                         
   1  -6   6       3688.54       3699.31        49.98 o                         
   2  -6   6      38227.96      38772.33       456.19 o                         
   3  -6   6       1751.25       1860.50        37.70 o                         
   4  -6   6          8.00          8.06         5.70 o                         
   5  -6   6       2752.18       2833.57        55.37 o                         
   6  -6   6        165.13        127.37        14.28 o                         
   7  -6   6        184.65        164.01        15.99 o                         
   8  -6   6        584.66        610.55        33.15 o                         
   9  -6   6        136.93        111.09        21.18 o                         
  10  -6   6       2459.67       2468.60        88.85 o                         
  -9  -5   6       1602.91       1652.02        78.35 o                         
  -8  -5   6       1915.39       1766.35        60.90 o                         
  -7  -5   6       1609.30       1568.34       169.18 o                         
  -6  -5   6       5558.12       5573.28       101.44 o                         
  -5  -5   6        398.00        435.86        21.49 o                         
  -4  -5   6       1137.43       1138.31        35.20 o                         
  -3  -5   6      17521.26      17458.69       211.81 o                         
  -2  -5   6       6885.10       6970.24        97.34 o                         
  -1  -5   6       9458.30       9893.92       125.30 o                         
   0  -5   6         62.24         78.41         6.88 o                         
   1  -5   6       2105.38       2083.52        32.97 o                         
   2  -5   6      26068.68      25614.84       263.33 o                         
   3  -5   6      18585.38      18573.70       201.36 o                         
   4  -5   6       2933.60       2913.95        53.48 o                         
   5  -5   6          1.23          2.25         5.89 o                         
   6  -5   6         26.43         41.92         8.03 o                         
   7  -5   6       1649.42       1712.65        48.23 o                         
   8  -5   6        978.71        962.43        36.84 o                         
   9  -5   6        582.05        583.47        35.77 o                         
  10  -5   6         23.22         -0.12        17.32 o                         
  11  -5   6       4735.55       4863.32       155.74 o                         
 -10  -4   6        440.56        354.68        43.23 o                         
  -9  -4   6       2375.16       2406.57        94.21 o                         
  -8  -4   6       4387.05       4406.32       118.78 o                         
  -7  -4   6         33.44         27.72        10.71 o                         
  -6  -4   6       2304.22       2434.82        53.17 o                         
  -5  -4   6       1455.81       1396.04        36.93 o                         
  -4  -4   6       1231.63       1307.99        36.01 o                         
  -3  -4   6        105.64        124.37        11.02 o                         
  -2  -4   6       3818.98       3759.57        55.91 o                         
  -1  -4   6      15068.37      15023.92       181.78 o                         
   0  -4   6      29172.44      29037.30       290.70 o                         
   1  -4   6        257.75        252.08        11.20 o                         
   2  -4   6       8068.56       8087.91        92.17 o                         
   3  -4   6      36949.66      37343.15       373.33 o                         
   4  -4   6       1811.54       1823.30        37.46 o                         
   5  -4   6       1294.36       1315.00        33.73 o                         
   6  -4   6        203.54        198.49        14.91 o                         
   7  -4   6        919.48        848.21        32.19 o                         
   8  -4   6        430.12        438.05        26.30 o                         
   9  -4   6       3299.20       3316.01        88.93 o                         
  10  -4   6       2903.57       2930.61        90.89 o                         
  11  -4   6         61.31          9.25        24.69 o                         
 -10  -3   6        630.21        658.29        51.35 o                         
  -9  -3   6         82.28         55.46        17.47 o                         
  -8  -3   6       4173.02       4307.86       118.71 o                         
  -7  -3   6       8656.15       9066.22       154.63 o                         
  -6  -3   6      12629.76      12620.43       173.36 o                         
  -5  -3   6        304.37        342.02        17.96 o                         
  -4  -3   6       4818.36       4863.87        75.29 o                         
  -3  -3   6         12.40         19.82         4.88 o                         
  -2  -3   6       2940.95       3159.91        59.04 o                         
  -1  -3   6       2955.19       2960.05        49.48 o                         
   0  -3   6       4261.69       4405.50        62.07 o                         
   1  -3   6      46845.72      45407.67       460.31 o                         
   2  -3   6       5139.53       4943.65        64.07 o                         
   3  -3   6      26122.22      25964.19       277.61 o                         
   4  -3   6       1575.85       1541.41        35.84 o                         
   5  -3   6        956.21        922.53        28.46 o                         
   6  -3   6        268.68        254.51        16.95 o                         
   7  -3   6        926.99        988.46        32.97 o                         
   8  -3   6       1076.54       1041.62        41.99 o                         
   9  -3   6          2.20        -10.46        10.46 o                         
  10  -3   6       1298.06       1461.78        64.36 o                         
  11  -3   6       3275.04       3207.34       104.25 o                         
 -11  -2   6         13.67         18.30        23.70 o                         
 -10  -2   6        629.76        577.62        43.22 o                         
  -9  -2   6          7.87         -6.69        14.31 o                         
  -8  -2   6       8298.22       8573.37       174.68 o                         
  -7  -2   6       2819.95       2709.55        64.04 o                         
  -6  -2   6       3466.09       3490.92        66.90 o                         
  -5  -2   6      19858.29      20289.42       265.76 o                         
  -4  -2   6      15117.08      15113.11       225.32 o                         
  -3  -2   6      20149.02      20303.85       258.77 o                         
  -2  -2   6        318.68        291.81        13.81 o                         
  -1  -2   6       1226.66       1290.87        29.16 o                         
   0  -2   6        872.14        854.69        22.26 o                         
   1  -2   6      16687.09      16921.45       180.72 o                         
   2  -2   6      23833.86      23409.33       236.14 o                         
   3  -2   6      11311.73      10990.75       121.72 o                         
   4  -2   6      26066.12      25781.24       280.12 o                         
   5  -2   6       1847.27       1908.82        42.25 o                         
   6  -2   6       8027.09       7914.68       121.57 o                         
   7  -2   6       3168.72       3264.14        65.05 o                         
   8  -2   6       4916.62       4850.56        98.80 o                         
   9  -2   6        120.26         79.86        15.51 o                         
  10  -2   6       2005.40       2064.11        68.30 o                         
  11  -2   6        524.37        541.17        46.16 o                         
 -11  -1   6          2.34        -10.62        19.31 o                         
 -10  -1   6         33.56         49.40        16.85 o                         
  -9  -1   6       6592.23       6882.59       146.99 o                         
  -8  -1   6       2576.76       2613.18        69.91 o                         
  -7  -1   6       8007.85       8175.93       125.76 o                         
  -6  -1   6       2286.72       2354.06        54.07 o                         
  -5  -1   6        568.27        552.05        22.33 o                         
  -4  -1   6       3798.93       3817.01        72.82 o                         
  -3  -1   6       3114.03       3157.29        55.22 o                         
  -2  -1   6      10495.16      10286.12       145.44 o                         
  -1  -1   6       1312.92       1241.34        25.20 o                         
   0  -1   6         71.59        102.42         6.42 o                         
   1  -1   6      68203.80      63225.16      1322.49 o                         
   2  -1   6      24699.24      24576.24       244.50 o                         
   3  -1   6       2145.86       2509.48        40.07 o                         
   4  -1   6      15583.25      15160.62       179.49 o                         
   5  -1   6       2475.41       2427.56        44.68 o                         
   6  -1   6       2781.66       2796.01        55.06 o                         
   7  -1   6      12544.06      12403.50       165.02 o                         
   8  -1   6       3899.91       3813.47        81.25 o                         
   9  -1   6       4082.38       3961.69       102.04 o                         
  10  -1   6          7.54         -5.19        15.91 o                         
  11  -1   6        642.15        703.32        46.81 o                         
 -11   0   6       1003.12        963.82        54.19 o                         
 -10   0   6       2283.61       2270.54        74.21 o                         
  -9   0   6          1.06         -3.88        10.11 o                         
  -8   0   6       6929.53       7133.85       141.94 o                         
  -7   0   6      33420.32      33220.39       453.19 o                         
  -6   0   6       2050.03       2185.28        47.69 o                         
  -5   0   6        281.93        258.58        14.14 o                         
  -4   0   6         69.82        112.19         8.59 o                         
  -3   0   6        558.07        660.88        18.66 o                         
  -2   0   6        275.05        346.80        11.56 o                         
  -1   0   6        104.38         95.61         8.93 o                         
   0   0   6       1794.80       1855.98        37.29 o                         
   1   0   6        789.94        835.46        18.03 o                         
   2   0   6      84139.52      82608.12      1027.55 o                         
   3   0   6          5.97         31.51         7.94 o                         
   4   0   6        327.88        388.83        16.11 o                         
   5   0   6       5241.79       5255.47        80.78 o                         
   6   0   6         40.48         34.44         7.73 o                         
   7   0   6         87.49         94.35        13.10 o                         
   8   0   6       2038.42       2017.80        54.56 o                         
   9   0   6        895.77        904.26        40.38 o                         
  10   0   6       2916.82       2873.00        75.53 o                         
  11   0   6       1730.99       1749.12        77.20 o                         
 -11   1   6         15.24         -6.84        15.58 o                         
 -10   1   6        405.48        396.19        29.88 o                         
  -9   1   6       9428.75       9442.93       162.97 o                         
  -8   1   6         69.04         87.23        14.59 o                         
  -7   1   6        909.01        938.10        33.93 o                         
  -6   1   6      26813.30      27048.59       373.46 o                         
  -5   1   6        112.18        100.37        13.54 o                         
  -4   1   6       1071.63       1037.55        28.04 o                         
  -3   1   6       5928.68       5651.27        83.93 o                         
  -2   1   6       3120.33       2834.69        46.24 o                         
  -1   1   6        312.20        277.48         9.24 o                         
   0   1   6       7449.45       7295.85        82.16 o                         
   1   1   6       1710.03       1767.82        27.14 o                         
   2   1   6      17488.41      17554.10       195.61 o                         
   3   1   6      78298.91      76345.23       762.66 o                         
   4   1   6      11932.96      11823.22       147.94 o                         
   5   1   6       1215.97       1211.33        34.02 o                         
   6   1   6       6700.31       6831.19        99.86 o                         
   7   1   6        143.30        110.05        12.31 o                         
   8   1   6         28.42          3.80         9.88 o                         
   9   1   6         43.68         24.18        11.44 o                         
  10   1   6        337.81        330.83        30.91 o                         
  11   1   6       1613.02       1512.85        69.92 o                         
 -11   2   6        785.47        626.04        63.47 o                         
 -10   2   6       2307.70       2328.78        57.78 o                         
  -9   2   6       1243.54       1245.72        38.19 o                         
  -8   2   6      12747.63      12764.76       166.74 o                         
  -7   2   6        139.14        152.66        11.19 o                         
  -6   2   6       4245.08       4306.89        63.96 o                         
  -5   2   6       9661.25       9777.55       125.05 o                         
  -4   2   6        784.20        916.38        22.04 o                         
  -3   2   6         64.56         66.93         8.56 o                         
  -2   2   6       4003.01       3881.92        49.80 o                         
  -1   2   6      16577.76      16458.54       205.87 o                         
   0   2   6      30370.75      29591.65       317.80 o                         
   1   2   6       1480.03       1483.71        31.40 o                         
   2   2   6      13955.95      13113.33       145.37 o                         
   3   2   6      13567.37      14041.12       167.34 o                         
   4   2   6       8637.16       8578.36       100.57 o                         
   5   2   6       7483.73       7268.14       102.11 o                         
   6   2   6      11352.00      11304.14       149.76 o                         
   7   2   6       2157.53       2099.53        52.40 o                         
   8   2   6        883.65        836.86        38.93 o                         
   9   2   6        255.92        208.11        28.87 o                         
  10   2   6        421.03        452.74        40.31 o                         
 -11   3   6       1811.81       1839.31        93.31 o                         
 -10   3   6        340.44        306.23        26.16 o                         
  -9   3   6       1023.86       1008.96        51.71 o                         
  -8   3   6      12599.97      12602.04       193.79 o                         
  -7   3   6       3268.11       3304.56        70.50 o                         
  -6   3   6       4477.37       4331.36        76.14 o                         
  -5   3   6       1850.59       1923.15        42.06 o                         
  -4   3   6        242.47        261.26        12.91 o                         
  -3   3   6       6519.34       6770.52        81.40 o                         
  -2   3   6       4664.99       4797.69        70.66 o                         
  -1   3   6      12374.64      12673.17       150.00 o                         
   0   3   6      15194.45      15412.52       208.22 o                         
   1   3   6      46941.24      45840.10       465.04 o                         
   2   3   6       6193.66       6393.40        86.73 o                         
   3   3   6      10586.89      10551.75       129.93 o                         
   4   3   6       7052.65       6957.63       103.23 o                         
   5   3   6        743.04        647.55        23.08 o                         
   6   3   6        775.46        740.76        25.26 o                         
   7   3   6        634.29        645.05        26.93 o                         
   8   3   6         14.73          1.71         8.51 o                         
   9   3   6        252.75        252.57        24.11 o                         
  10   3   6       2598.52       2547.94        79.11 o                         
 -11   4   6        867.19        856.09        59.89 o                         
 -10   4   6       1647.05       1618.05        58.64 o                         
  -9   4   6        203.57        193.66        25.07 o                         
  -8   4   6       1126.79       1240.57        44.53 o                         
  -7   4   6       6809.64       7061.09       119.76 o                         
  -6   4   6        693.13        792.72        28.83 o                         
  -5   4   6       6753.89       6887.01       101.45 o                         
  -4   4   6        366.31        359.29        20.63 o                         
  -3   4   6       1636.44       1540.94        29.79 o                         
  -2   4   6       3308.31       3251.16        56.02 o                         
  -1   4   6       4323.05       4273.54        74.06 o                         
   0   4   6      15051.07      14866.20       186.18 o                         
   1   4   6       1396.71       1209.68        26.07 o                         
   2   4   6      23072.07      22962.93       257.01 o                         
   3   4   6      25643.46      25193.34       298.76 o                         
   4   4   6       7378.45       7475.35       110.02 o                         
   5   4   6        145.26        126.67        12.25 o                         
   6   4   6        466.81        455.22        20.40 o                         
   7   4   6         75.94         57.73        11.44 o                         
   8   4   6         36.96         31.52        14.21 o                         
   9   4   6        651.48        623.63        38.36 o                         
  10   4   6          6.08         23.02        21.40 o                         
 -10   5   6        279.52        223.70        26.41 o                         
  -9   5   6       3574.34       3691.78        93.55 o                         
  -8   5   6       1299.98       1279.08        44.35 o                         
  -7   5   6      14423.36      14375.30       217.81 o                         
  -6   5   6        124.06        103.26        13.06 o                         
  -5   5   6         43.41         64.10        12.12 o                         
  -4   5   6       6211.84       6302.36        90.04 o                         
  -3   5   6       5658.12       5601.06        74.94 o                         
  -2   5   6      10343.30      10204.62       150.39 o                         
  -1   5   6          2.43          9.26         7.13 o                         
   0   5   6        613.25        627.11        24.01 o                         
   1   5   6      19447.57      19360.89       246.33 o                         
   2   5   6       6703.31       6885.46        88.34 o                         
   3   5   6        427.37        429.57        22.35 o                         
   4   5   6       7885.81       7689.68       107.31 o                         
   5   5   6       1743.11       1805.90        46.49 o                         
   6   5   6        146.26        150.62        19.50 o                         
   7   5   6       3938.28       4038.40        92.08 o                         
   8   5   6       2062.04       2046.96        66.04 o                         
   9   5   6        222.65        297.68        51.67 o                         
 -10   6   6          4.94         11.93        17.60 o                         
  -9   6   6        568.31        580.93        26.75 o                         
  -8   6   6       1249.65       1218.11        49.81 o                         
  -7   6   6       7530.21       7793.67       152.88 o                         
  -6   6   6       6442.48       6588.91       135.04 o                         
  -5   6   6        886.67        958.33        37.85 o                         
  -4   6   6       4496.65       4437.37        69.30 o                         
  -3   6   6       2268.11       2238.92        42.48 o                         
  -2   6   6       3400.64       3458.50        67.64 o                         
  -1   6   6      13685.65      13959.63       200.02 o                         
   0   6   6       6286.93       6077.26        93.50 o                         
   1   6   6        512.58        487.01        18.67 o                         
   2   6   6      18484.56      18476.63       203.30 o                         
   3   6   6       1702.25       1750.32        46.02 o                         
   4   6   6       1339.76       1372.59        49.04 o                         
   5   6   6        777.98        757.73        38.53 o                         
   6   6   6       1447.47       1443.13        42.21 o                         
   7   6   6        608.68        578.94        37.15 o                         
   8   6   6       4480.87       4533.72       117.74 o                         
 -10   7   6         65.55         87.95        60.30 o                         
  -9   7   6       2619.79       2603.86        82.65 o                         
  -8   7   6         16.04         14.39        13.68 o                         
  -7   7   6        311.87        323.98        28.10 o                         
  -6   7   6       9626.29       9503.44       179.81 o                         
  -5   7   6        124.94        105.93        14.04 o                         
  -4   7   6        816.97        785.39        25.22 o                         
  -3   7   6       4239.51       4352.32        66.71 o                         
  -2   7   6       3338.26       3415.78        74.63 o                         
  -1   7   6       1961.81       1871.39        51.23 o                         
   0   7   6         70.92         69.73         7.32 o                         
   1   7   6          2.26         -3.43         5.01 o                         
   2   7   6       9144.22       9185.24       116.05 o                         
   3   7   6      12023.96      11955.53       163.44 o                         
   4   7   6       1976.31       2012.77        61.80 o                         
   5   7   6        394.28        318.20        35.50 o                         
   6   7   6         17.06        -16.11        16.11 o                         
   7   7   6        246.36        265.49        44.01 o                         
   8   7   6        253.00        215.12        53.59 o                         
  -9   8   6         41.42         36.09        23.40 o                         
  -8   8   6       9338.97       9676.72       198.89 o                         
  -7   8   6       2184.72       2177.72        69.14 o                         
  -6   8   6        841.54        894.33        40.38 o                         
  -5   8   6       4979.51       5118.21       106.91 o                         
  -4   8   6        695.55        740.99        26.50 o                         
  -3   8   6        233.06        265.27        19.53 o                         
  -2   8   6       1371.30       1373.08        47.10 o                         
  -1   8   6        625.09        643.95        44.30 o                         
   0   8   6       1315.12       1328.06        33.04 o                         
   1   8   6       2538.24       2535.30        50.80 o                         
   2   8   6       4894.06       4919.58        80.94 o                         
   3   8   6       3394.27       3391.28        70.04 o                         
   4   8   6       5093.93       5260.69       142.62 o                         
   5   8   6       3197.41       3368.61       112.09 o                         
   6   8   6        692.75        699.71       101.58 o                         
   7   8   6        814.56        788.98        73.50 o                         
  -8   9   6       1119.88       1127.10        70.96 o                         
  -7   9   6       4597.19       4692.53       113.21 o                         
  -6   9   6       4158.18       4311.88        99.58 o                         
  -5   9   6        123.18         71.80        15.08 o                         
  -4   9   6       2164.54       2163.84        55.14 o                         
  -3   9   6          8.20         10.61         9.39 o                         
  -2   9   6        317.64        273.64        27.27 o                         
  -1   9   6         38.87         12.96        15.02 o                         
   0   9   6          5.46         -7.39        11.20 o                         
   1   9   6       6320.23       6457.99       105.81 o                         
   2   9   6        175.46        137.71        16.59 o                         
   3   9   6      10111.12      10432.45       175.54 o                         
   4   9   6        276.59        273.24        33.38 o                         
   5   9   6       1287.01       1306.19        88.65 o                         
  -6  10   6        594.61        583.22        42.82 o                         
  -5  10   6       3147.42       3150.03        91.99 o                         
  -4  10   6         16.80         37.60        16.04 o                         
  -3  10   6        298.88        351.87        24.17 o                         
  -2  10   6        466.35        375.34        46.37 o                         
  -1  10   6        462.95        381.05        39.68 o                         
   0  10   6        979.61        986.45        38.50 o                         
   1  10   6        191.45        196.39        21.06 o                         
   2  10   6       3603.90       3629.82        86.22 o                         
   3  10   6       2733.60       2908.35        79.74 o                         
   4  10   6       3045.38       2820.32       119.89 o                         
  -4  11   6        358.95        314.95        34.87 o                         
  -3  11   6          2.22         26.16        26.61 o                         
  -2  11   6        121.34        106.83        48.27 o                         
  -1  11   6        334.26        175.60        42.95 o                         
   0  11   6       1545.27       1579.72        53.41 o                         
   1  11   6       3710.22       3909.94       170.89 o                         
  -2 -11   7        207.16        162.42        50.78 o                         
  -1 -11   7       2467.35       2644.04       129.17 o                         
   0 -11   7        850.93        792.39        65.02 o                         
   1 -11   7        570.42        552.77        49.89 o                         
   2 -11   7       4070.07       4070.80        95.43 o                         
   3 -11   7       2281.37       2316.57        73.11 o                         
   4 -11   7       1110.58       1024.48        69.85 o                         
   5 -11   7        851.38        948.55        59.73 o                         
  -4 -10   7        242.16        174.13        32.76 o                         
  -3 -10   7         77.43         36.03        26.72 o                         
  -2 -10   7        168.87        161.84        34.69 o                         
  -1 -10   7       4121.80       4053.28       112.05 o                         
   0 -10   7       1006.67        940.21        57.20 o                         
   1 -10   7       8757.98       8510.38       217.18 o                         
   2 -10   7       1498.86       1445.62        51.57 o                         
   3 -10   7       1728.38       1677.07        66.21 o                         
   4 -10   7       1807.62       1849.88        64.73 o                         
   5 -10   7       1458.56       1453.52        69.61 o                         
   6 -10   7         97.73         96.38        21.01 o                         
   7 -10   7         93.76         44.95        24.68 o                         
  -6  -9   7        239.76        135.26        42.43 o                         
  -5  -9   7         12.42         18.57        23.58 o                         
  -4  -9   7       1196.74       1270.74       106.44 o                         
  -3  -9   7       1495.79       1480.99        79.71 o                         
  -2  -9   7       1355.48       1456.60        73.14 o                         
  -1  -9   7        279.78        242.60        25.63 o                         
   0  -9   7      11323.50      11260.11       215.04 o                         
   1  -9   7       1614.17       1613.72        70.40 o                         
   2  -9   7       6452.58       6679.64       181.76 o                         
   3  -9   7        230.88        141.18        16.32 o                         
   4  -9   7         16.70         24.53         9.92 o                         
   5  -9   7          8.19          1.98        17.04 o                         
   6  -9   7          0.19          7.47        15.75 o                         
   7  -9   7        457.24        387.64        36.56 o                         
   8  -9   7          3.87        -16.69        16.69 o                         
  -7  -8   7         14.35         -6.45        28.40 o                         
  -6  -8   7        226.36        253.38        27.18 o                         
  -5  -8   7          2.59         -9.62        16.46 o                         
  -4  -8   7        123.38         71.98        12.09 o                         
  -3  -8   7       1282.92       1350.93        38.76 o                         
  -2  -8   7       4606.55       4635.91       147.77 o                         
  -1  -8   7      10433.88      10476.23       212.52 o                         
   0  -8   7       2008.74       1888.59        98.01 o                         
   1  -8   7       7906.69       7812.56       127.12 o                         
   2  -8   7       9182.50       8859.25       136.07 o                         
   3  -8   7       1006.63       1015.45        34.82 o                         
   4  -8   7        310.49        260.27        25.58 o                         
   5  -8   7        898.45        999.21        53.26 o                         
   6  -8   7         42.28         23.23        12.33 o                         
   7  -8   7        508.23        508.50        24.74 o                         
   8  -8   7       2334.23       2287.59        64.92 o                         
   9  -8   7         12.31         13.33        19.34 o                         
  -8  -7   7       2448.45       2334.92       110.80 o                         
  -7  -7   7          5.55         14.74        22.79 o                         
  -6  -7   7        883.83        829.15        44.41 o                         
  -5  -7   7        626.72        549.83        39.16 o                         
  -4  -7   7         98.70         65.06        13.22 o                         
  -3  -7   7       3664.39       3574.29        70.19 o                         
  -2  -7   7       1146.62       1208.54        35.32 o                         
  -1  -7   7       2049.20       2020.35        42.96 o                         
   0  -7   7      27187.48      27323.58       299.23 o                         
   1  -7   7       2867.59       2934.85        51.29 o                         
   2  -7   7        106.81        114.01        10.80 o                         
   3  -7   7       3766.44       3677.18        56.04 o                         
   4  -7   7         61.90         69.21         8.02 o                         
   5  -7   7        747.97        712.95        29.10 o                         
   6  -7   7       3683.63       3695.81        80.35 o                         
   7  -7   7         90.43         90.32        14.17 o                         
   8  -7   7        685.27        672.95        33.33 o                         
   9  -7   7       3074.28       3049.66        87.43 o                         
  10  -7   7        459.29        345.58        44.75 o                         
  -8  -6   7       2179.79       2239.93       100.87 o                         
  -7  -6   7       4947.98       5005.31       134.19 o                         
  -6  -6   7       3138.53       3188.41        80.93 o                         
  -5  -6   7       6997.07       6857.98       120.13 o                         
  -4  -6   7       2292.31       2303.25        68.07 o                         
  -3  -6   7       5256.04       5327.72        85.33 o                         
  -2  -6   7        485.72        463.04        22.01 o                         
  -1  -6   7       1348.56       1341.15        31.34 o                         
   0  -6   7       7931.15       7733.24       101.84 o                         
   1  -6   7      22545.94      22482.05       218.83 o                         
   2  -6   7          9.31         27.53         4.93 o                         
   3  -6   7       5430.54       5359.07        77.91 o                         
   4  -6   7        770.86        747.01        22.85 o                         
   5  -6   7       3943.22       3931.29        70.35 o                         
   6  -6   7        647.73        563.52        27.49 o                         
   7  -6   7       2383.02       2297.35        56.49 o                         
   8  -6   7        981.53       1169.08        44.74 o                         
   9  -6   7       3852.50       3952.18       113.33 o                         
  10  -6   7       1237.37       1198.27        67.67 o                         
  -9  -5   7         29.13         -8.40        16.39 o                         
  -8  -5   7       1200.70       1254.72        56.94 o                         
  -7  -5   7       1334.74       1412.15        59.31 o                         
  -6  -5   7       1347.63       1228.18        43.39 o                         
  -5  -5   7       1256.84       1283.57        40.74 o                         
  -4  -5   7       8747.44       8725.37       133.68 o                         
  -3  -5   7       9633.20       9626.12       131.36 o                         
  -2  -5   7       5090.81       5422.37        80.73 o                         
  -1  -5   7       3990.81       4146.28        69.06 o                         
   0  -5   7       1022.28       1089.45        26.68 o                         
   1  -5   7      18919.46      18620.48       182.32 o                         
   2  -5   7      18115.27      17990.79       195.46 o                         
   3  -5   7       1148.08       1142.41        27.41 o                         
   4  -5   7        242.36        248.15        16.51 o                         
   5  -5   7       2072.07       2084.94        46.47 o                         
   6  -5   7       3177.36       3367.23        62.81 o                         
   7  -5   7       3859.67       3877.97        74.45 o                         
   8  -5   7       1877.12       1811.75        56.74 o                         
   9  -5   7         72.65         33.31        13.80 o                         
  10  -5   7       4846.75       4982.88       117.34 o                         
 -10  -4   7        290.73        272.44        34.40 o                         
  -9  -4   7      10353.08      10600.04       230.02 o                         
  -8  -4   7       2315.15       2239.54        73.75 o                         
  -7  -4   7        157.00        114.84        15.78 o                         
  -6  -4   7       3917.53       3993.34        74.90 o                         
  -5  -4   7         24.47         25.72         6.73 o                         
  -4  -4   7        597.76        625.91        24.01 o                         
  -3  -4   7       1168.87       1161.21        30.02 o                         
  -2  -4   7        300.20        312.14        18.90 o                         
  -1  -4   7      14592.44      14348.36       228.51 o                         
   0  -4   7       7344.21       7499.06       103.87 o                         
   1  -4   7      59202.50      58220.29       564.36 o                         
   2  -4   7       4220.82       4254.55        75.67 o                         
   3  -4   7       8065.18       8331.01       103.48 o                         
   4  -4   7       6088.76       6018.95        83.07 o                         
   5  -4   7       3575.23       3598.74        62.72 o                         
   6  -4   7         20.48         15.80         7.45 o                         
   7  -4   7       1471.54       1496.03        48.06 o                         
   8  -4   7       3289.68       3203.76        76.50 o                         
   9  -4   7       1889.53       2013.45        71.64 o                         
  10  -4   7       1281.61       1243.34        59.86 o                         
  11  -4   7       1222.77       1139.76        62.15 o                         
 -10  -3   7        879.61        826.56        57.47 o                         
  -9  -3   7       1255.10       1266.16        57.49 o                         
  -8  -3   7      10570.56      10482.21       219.02 o                         
  -7  -3   7      17156.36      17542.52       264.04 o                         
  -6  -3   7       1375.42       1451.15        42.53 o                         
  -5  -3   7       3308.84       3360.54        64.17 o                         
  -4  -3   7        116.46         97.71        10.48 o                         
  -3  -3   7       1308.72       1331.65        33.65 o                         
  -2  -3   7         92.14         65.34         8.18 o                         
  -1  -3   7       8573.66       8978.44       119.07 o                         
   0  -3   7      14164.02      14261.39       175.53 o                         
   1  -3   7       1277.43       1397.42        28.03 o                         
   2  -3   7      52419.53      50789.40       579.50 o                         
   3  -3   7       2883.99       2919.41        49.68 o                         
   4  -3   7       9656.21       9958.58       124.77 o                         
   5  -3   7       1159.65       1180.26        32.96 o                         
   6  -3   7       2081.14       2019.62        47.41 o                         
   7  -3   7        732.25        748.49        32.68 o                         
   8  -3   7        520.20        484.02        29.28 o                         
   9  -3   7        847.11        853.12        44.87 o                         
  10  -3   7       4770.02       4819.76       124.94 o                         
  11  -3   7       2895.71       2833.33        98.99 o                         
 -10  -2   7          0.04          5.12        13.47 o                         
  -9  -2   7       5833.47       5919.47       135.35 o                         
  -8  -2   7        781.09        764.88        38.59 o                         
  -7  -2   7       2626.50       2588.89        67.57 o                         
  -6  -2   7       5041.08       5301.26        89.70 o                         
  -5  -2   7       2525.60       2642.11        56.75 o                         
  -4  -2   7       2788.60       2941.36        58.12 o                         
  -3  -2   7       6155.28       6488.58       116.39 o                         
  -2  -2   7       7495.66       7504.37       124.85 o                         
  -1  -2   7      12697.79      12387.02       305.71 o                         
   0  -2   7      22612.92      22274.25       245.62 o                         
   1  -2   7       8670.91       8442.36        99.52 o                         
   2  -2   7      23277.05      22771.04       231.50 o                         
   3  -2   7      28835.01      29016.95       306.47 o                         
   4  -2   7       1673.52       1623.77        32.98 o                         
   5  -2   7       7015.33       7063.37        95.04 o                         
   6  -2   7        528.91        571.28        24.66 o                         
   7  -2   7        485.54        443.14        24.43 o                         
   8  -2   7       1426.01       1366.43        47.57 o                         
   9  -2   7        765.21        738.96        39.33 o                         
  10  -2   7          6.43          7.03        12.47 o                         
  11  -2   7       3714.50       3727.14       102.47 o                         
 -11  -1   7        310.20        275.48        46.19 o                         
 -10  -1   7       6559.80       6662.51       147.93 o                         
  -9  -1   7       3100.11       3133.94        88.55 o                         
  -8  -1   7       7732.11       7651.97       147.84 o                         
  -7  -1   7        491.78        532.11        25.47 o                         
  -6  -1   7        282.55        274.65        17.41 o                         
  -5  -1   7        318.25        309.08        17.46 o                         
  -4  -1   7        558.64        595.82        26.29 o                         
  -3  -1   7       1452.81       1457.86        33.77 o                         
  -2  -1   7       7777.86       7729.82       142.55 o                         
  -1  -1   7      15343.34      15485.11       195.74 o                         
   1  -1   7       2061.55       2215.51        41.75 o                         
   2  -1   7        903.19        988.59        20.20 o                         
   3  -1   7      13184.00      13251.23       149.46 o                         
   4  -1   7        266.00        307.90        14.51 o                         
   5  -1   7         27.95         20.48         5.05 o                         
   6  -1   7       6821.14       6990.17       105.05 o                         
   7  -1   7        122.89         87.70        11.41 o                         
   8  -1   7         61.94         42.43        11.15 o                         
   9  -1   7       5925.25       5843.45       121.33 o                         
  10  -1   7        580.23        526.63        35.86 o                         
  11  -1   7         37.73         32.06        17.62 o                         
 -11   0   7       3356.85       3188.59        93.66 o                         
 -10   0   7         15.10         -5.18        12.01 o                         
  -9   0   7       1333.23       1274.42        51.76 o                         
  -8   0   7      14631.21      14764.17       228.89 o                         
  -7   0   7       2926.95       2971.85        69.98 o                         
  -6   0   7        571.20        601.43        25.03 o                         
  -5   0   7       3312.25       3336.74        63.10 o                         
  -4   0   7        503.79        522.27        19.27 o                         
  -3   0   7       3768.40       3850.82        74.19 o                         
  -2   0   7       1780.28       1833.08        35.72 o                         
  -1   0   7        349.14        327.58        15.18 o                         
   0   0   7       1657.86       1579.65        32.98 o                         
   2   0   7        637.71        612.50        13.96 o                         
   3   0   7        108.38        102.10         7.79 o                         
   4   0   7       3433.89       3660.33        61.96 o                         
   5   0   7       2402.29       2453.26        45.27 o                         
   6   0   7         48.15         45.18         7.75 o                         
   7   0   7        110.86        131.97        13.00 o                         
   8   0   7         36.03         25.85         9.17 o                         
   9   0   7       1504.49       1527.29        52.35 o                         
  10   0   7       5411.76       5476.87       116.26 o                         
  11   0   7       4522.48       4531.60       134.99 o                         
 -11   1   7        341.31        367.87        42.10 o                         
 -10   1   7       4648.21       4626.19       104.13 o                         
  -9   1   7        906.57        933.78        38.47 o                         
  -8   1   7        716.94        751.21        31.41 o                         
  -7   1   7       4772.59       4910.40        79.97 o                         
  -6   1   7       3540.41       3715.53        70.35 o                         
  -5   1   7       2009.81       2023.85        46.43 o                         
  -4   1   7      14479.10      14048.39       188.82 o                         
  -3   1   7      13239.72      12845.76       179.80 o                         
  -2   1   7       4205.85       4064.63        56.78 o                         
  -1   1   7       7716.00       7337.82        86.04 o                         
   0   1   7        505.66        488.12        12.96 o                         
   1   1   7      47741.11      46427.43       737.52 o                         
   2   1   7      44150.85      43072.52       458.05 o                         
   3   1   7       9600.99       9695.56       119.53 o                         
   4   1   7        217.35        220.86        11.90 o                         
   5   1   7       2638.89       2743.18        49.70 o                         
   6   1   7       3329.49       3272.16        65.78 o                         
   7   1   7        307.48        335.51        23.22 o                         
   8   1   7       1210.39       1210.53        46.24 o                         
   9   1   7        468.69        461.07        31.73 o                         
  10   1   7       2291.32       2279.07        66.61 o                         
  11   1   7        396.81        481.98        44.66 o                         
 -11   2   7        445.02        359.94        88.61 o                         
 -10   2   7       1205.49       1107.70        33.07 o                         
  -9   2   7       6756.27       6664.72       112.87 o                         
  -8   2   7        102.16        146.29        15.68 o                         
  -7   2   7       9629.49       9811.64       125.06 o                         
  -6   2   7         22.65         26.57         5.79 o                         
  -5   2   7       4835.35       4742.35        81.92 o                         
  -4   2   7       3655.39       3664.95        61.41 o                         
  -3   2   7      23363.34      23241.19       272.54 o                         
  -2   2   7      12395.59      11715.70       129.02 o                         
  -1   2   7      29324.27      29053.44       378.93 o                         
   0   2   7       2030.55       2282.51        34.09 o                         
   1   2   7      24959.51      24757.45       283.89 o                         
   2   2   7      23303.61      23478.04       259.86 o                         
   3   2   7       4654.37       4781.25        70.03 o                         
   4   2   7       1069.57       1181.07        23.46 o                         
   5   2   7        853.49        949.06        23.80 o                         
   6   2   7       2409.55       2424.15        50.82 o                         
   7   2   7       4908.58       4946.92        85.06 o                         
   8   2   7       6740.02       6743.38       129.48 o                         
   9   2   7       3446.92       3487.15        87.65 o                         
  10   2   7       1109.77       1075.10        55.87 o                         
 -11   3   7        227.01        176.90        46.75 o                         
 -10   3   7        582.88        534.79        55.09 o                         
  -9   3   7       2747.02       2828.37        86.60 o                         
  -8   3   7       5638.60       5646.70       106.53 o                         
  -7   3   7       5896.11       5964.51        99.23 o                         
  -6   3   7        442.03        498.92        21.04 o                         
  -5   3   7        123.41        157.31        11.19 o                         
  -4   3   7      10680.40      10391.11       136.68 o                         
  -3   3   7       3288.17       3389.40        47.26 o                         
  -2   3   7        682.89        658.77        17.88 o                         
  -1   3   7       1088.71       1149.94        23.23 o                         
   0   3   7      39219.70      37002.61       567.78 o                         
   1   3   7        216.32        287.37        10.93 o                         
   2   3   7      54032.51      55072.68       586.92 o                         
   3   3   7       3298.74       3514.03        55.76 o                         
   4   3   7       1473.04       1510.47        33.58 o                         
   5   3   7        111.82         69.24        11.80 o                         
   6   3   7       1424.12       1460.76        38.01 o                         
   7   3   7       1568.57       1637.69        41.28 o                         
   8   3   7        585.65        515.00        30.14 o                         
   9   3   7       3356.74       3421.77        88.22 o                         
  10   3   7       6613.15       6500.52       129.88 o                         
 -11   4   7        672.49        573.55        55.43 o                         
 -10   4   7       1770.85       1790.68        77.61 o                         
  -9   4   7       6193.12       6163.21       131.13 o                         
  -8   4   7       1248.00       1192.23        42.46 o                         
  -7   4   7       5556.35       5641.62       100.36 o                         
  -6   4   7      13767.22      13625.23       182.48 o                         
  -5   4   7       1547.29       1586.67        36.17 o                         
  -4   4   7       7125.01       7273.31       122.03 o                         
  -3   4   7       1291.31       1294.15        29.89 o                         
  -2   4   7       3451.47       3518.61        53.01 o                         
  -1   4   7       1687.46       1464.02        47.72 o                         
   0   4   7      25504.42      24741.19       434.64 o                         
   1   4   7       4671.92       4707.97        62.82 o                         
   2   4   7       7071.26       7113.13        97.97 o                         
   3   4   7      23746.03      23742.33       268.08 o                         
   4   4   7       4116.84       4162.98        71.85 o                         
   5   4   7       5111.18       5212.92        90.43 o                         
   6   4   7        127.03         93.35        12.77 o                         
   7   4   7         25.35         23.08         8.74 o                         
   8   4   7         86.07         59.31        12.01 o                         
   9   4   7         63.03         30.16        10.85 o                         
 -10   5   7       1246.72       1190.95        43.83 o                         
  -9   5   7         64.98         91.13        16.32 o                         
  -8   5   7      12909.73      12710.29       220.88 o                         
  -7   5   7        152.92        202.68        17.55 o                         
  -6   5   7       2084.54       2093.29        64.24 o                         
  -5   5   7       4023.43       4114.37        86.36 o                         
  -4   5   7       3192.43       3131.78        58.54 o                         
  -3   5   7       4408.39       4286.28        65.26 o                         
  -2   5   7        500.76        543.64        17.05 o                         
  -1   5   7       1723.69       1718.77        42.55 o                         
   0   5   7      14881.16      14195.77       251.55 o                         
   1   5   7      11862.07      11763.55       134.63 o                         
   2   5   7        783.64        778.43        21.45 o                         
   3   5   7       1918.58       2073.35        52.20 o                         
   4   5   7       9534.99       9473.93       144.69 o                         
   5   5   7       2589.16       2594.77        57.77 o                         
   6   5   7       5415.57       5517.54        99.01 o                         
   7   5   7       1579.66       1649.20        54.82 o                         
   8   5   7       1257.79       1251.84        51.77 o                         
   9   5   7        805.63        810.81        59.14 o                         
 -10   6   7         21.15        -12.88        18.19 o                         
  -9   6   7        792.27        862.21        77.25 o                         
  -8   6   7       3287.70       3225.12        89.17 o                         
  -7   6   7       4780.50       4857.10       110.20 o                         
  -6   6   7        372.87        378.45        27.69 o                         
  -5   6   7       1393.17       1392.09        45.94 o                         
  -4   6   7        749.84        716.03        23.14 o                         
  -3   6   7       2282.81       2266.82        45.21 o                         
  -2   6   7       3170.64       3215.92        55.67 o                         
  -1   6   7         19.84         20.76         7.54 o                         
   0   6   7        143.40        144.13        11.48 o                         
   1   6   7      42371.01      41220.50       572.57 o                         
   2   6   7        429.93        427.81        17.46 o                         
   3   6   7       5241.11       5081.46        99.46 o                         
   4   6   7        131.59        161.59        21.17 o                         
   5   6   7       1855.69       1888.81        63.51 o                         
   6   6   7        472.20        430.50        21.91 o                         
   7   6   7       1506.73       1519.80        67.14 o                         
   8   6   7        242.62        217.41        26.33 o                         
  -9   7   7        444.17        491.93        44.57 o                         
  -8   7   7         21.68         40.43        16.80 o                         
  -7   7   7       7410.33       7456.97       151.75 o                         
  -6   7   7        344.95        347.07        35.48 o                         
  -5   7   7         89.94         61.38        14.46 o                         
  -4   7   7        373.63        364.62        18.40 o                         
  -3   7   7        106.65         84.99         8.81 o                         
  -2   7   7       2343.05       2339.66        64.16 o                         
  -1   7   7       8013.00       7979.87       133.16 o                         
   0   7   7       3036.43       3010.56        54.40 o                         
   1   7   7       2433.21       2366.30        45.25 o                         
   2   7   7      20513.33      20903.31       230.60 o                         
   3   7   7       2845.31       3043.08        61.02 o                         
   4   7   7          2.62         -0.77         9.39 o                         
   5   7   7          4.01        -11.19        11.19 o                         
   6   7   7        893.31        877.09        53.30 o                         
   7   7   7          5.42        -19.95        19.95 o                         
  -9   8   7       3904.06       4047.78       138.79 o                         
  -8   8   7        343.52        483.96        65.57 o                         
  -7   8   7        794.02        770.50        44.92 o                         
  -6   8   7       1644.41       1599.02        55.12 o                         
  -5   8   7        313.19        246.50        22.94 o                         
  -4   8   7        187.16        137.55        19.82 o                         
  -3   8   7       1137.69       1167.20        42.15 o                         
  -2   8   7        784.40        836.44        39.62 o                         
  -1   8   7       1204.29       1277.79        46.47 o                         
   0   8   7       5137.37       5129.81        81.31 o                         
   1   8   7       6735.05       6787.52       131.49 o                         
   2   8   7       2460.21       2357.59        53.29 o                         
   3   8   7       4962.14       5025.83        79.99 o                         
   4   8   7       2676.97       2757.79        93.83 o                         
   5   8   7        144.40        110.73        22.99 o                         
   6   8   7        115.80         88.51        28.23 o                         
  -8   9   7       1882.49       2074.97       129.10 o                         
  -7   9   7        628.16        599.30        49.11 o                         
  -6   9   7       1230.90       1125.79        52.41 o                         
  -5   9   7         33.44        -12.25        13.42 o                         
  -4   9   7       2720.17       2867.37        66.63 o                         
  -3   9   7        885.76        846.52        30.64 o                         
  -2   9   7        488.89        525.81        38.05 o                         
  -1   9   7         98.35         66.72        18.74 o                         
   0   9   7       6092.09       6412.28       112.60 o                         
   1   9   7        185.15        228.41        21.01 o                         
   2   9   7       8245.55       8538.39       128.32 o                         
   3   9   7        718.75        733.07        34.29 o                         
   4   9   7        104.88         69.03        21.25 o                         
   5   9   7          7.01         19.37        22.84 o                         
  -6  10   7        865.79        937.97        65.36 o                         
  -5  10   7        158.09         91.39        19.36 o                         
  -4  10   7        444.18        448.67        50.53 o                         
  -3  10   7       2684.67       2921.47        75.22 o                         
  -2  10   7       1924.29       2002.15        97.08 o                         
  -1  10   7       1774.54       1793.54        88.75 o                         
   0  10   7        401.21        423.24        32.57 o                         
   1  10   7       2923.90       3069.40        76.83 o                         
   2  10   7       2124.73       2216.18        67.09 o                         
   3  10   7       2482.59       2336.99        79.14 o                         
  -4  11   7          2.04        -17.22        17.22 o                         
  -3  11   7        302.00        288.09        42.69 o                         
  -2  11   7        303.61        179.13        41.19 o                         
  -1  11   7       1557.68       1609.63       140.46 o                         
   0  11   7       3792.62       4098.40       113.10 o                         
   1  11   7       1594.42       1618.71       172.78 o                         
  -2 -11   8       2569.94       2748.00       167.70 o                         
  -1 -11   8       3478.78       3511.46       135.95 o                         
   0 -11   8       1974.99       2107.08       104.03 o                         
   1 -11   8       2468.32       2334.39       126.68 o                         
   2 -11   8       1118.63       1074.89        57.66 o                         
   3 -11   8         44.05         62.57        15.99 o                         
   4 -11   8        347.16        275.97        39.59 o                         
   5 -11   8        371.49        287.01        37.93 o                         
  -4 -10   8        297.42        192.70        33.84 o                         
  -3 -10   8         72.09         40.33        25.65 o                         
  -2 -10   8       5558.58       5608.05       171.67 o                         
  -1 -10   8        391.06        427.19        57.72 o                         
   0 -10   8       6198.86       6350.78       159.36 o                         
   1 -10   8       1573.66       1750.15        73.93 o                         
   2 -10   8         61.71         55.52        14.14 o                         
   3 -10   8        130.43        113.91        15.98 o                         
   4 -10   8         48.64         50.66        16.03 o                         
   5 -10   8       1252.41       1172.90        60.05 o                         
   6 -10   8        516.34        581.79        58.73 o                         
   7 -10   8       1815.13       1823.02       151.87 o                         
  -5  -9   8       2501.98       2441.32       101.24 o                         
  -4  -9   8       1568.75       1595.63        81.89 o                         
  -3  -9   8       2359.76       2248.90       129.83 o                         
  -2  -9   8       1099.87       1034.71        58.75 o                         
  -1  -9   8       5320.87       5764.62       197.82 o                         
   0  -9   8       2501.34       2532.43        86.71 o                         
   1  -9   8       4360.53       4266.91        86.77 o                         
   2  -9   8        155.89        105.03        13.03 o                         
   3  -9   8         84.33         56.89        12.47 o                         
   4  -9   8       1197.66       1228.46        43.44 o                         
   5  -9   8       1201.83       1231.20        50.45 o                         
   6  -9   8        865.22        804.93        50.61 o                         
   7  -9   8         56.53         58.79        17.37 o                         
   8  -9   8       1232.20       1297.29        76.99 o                         
  -7  -8   8        857.84        842.33        59.59 o                         
  -6  -8   8        271.52        223.51        33.65 o                         
  -5  -8   8          1.66         -2.28        10.71 o                         
  -4  -8   8        976.03        974.78        51.85 o                         
  -3  -8   8       2974.03       3041.36        74.51 o                         
  -2  -8   8       5776.57       5800.60       120.80 o                         
  -1  -8   8       8430.71       8299.40       167.43 o                         
   0  -8   8         78.42         62.10        10.46 o                         
   1  -8   8       2181.64       2127.63        54.51 o                         
   2  -8   8       6103.07       6002.12        99.68 o                         
   3  -8   8       2086.11       1965.49        49.91 o                         
   4  -8   8       1899.56       1741.93        50.07 o                         
   5  -8   8        165.05        132.99        20.08 o                         
   6  -8   8          5.26         -3.20         7.93 o                         
   7  -8   8       3100.87       2956.64        69.84 o                         
   8  -8   8        137.78        111.02        19.70 o                         
   9  -8   8        240.29        199.42        32.80 o                         
  -8  -7   8        966.60        724.00        66.29 o                         
  -7  -7   8       1005.16       1146.75       100.93 o                         
  -6  -7   8       1309.22       1336.38        47.33 o                         
  -5  -7   8        105.00         73.92        16.64 o                         
  -4  -7   8        211.56        204.73        18.75 o                         
  -3  -7   8        152.73        151.65        16.08 o                         
  -2  -7   8        110.48         82.76        11.54 o                         
  -1  -7   8      17862.39      17361.76       215.76 o                         
   0  -7   8       9134.17       8982.33       117.53 o                         
   1  -7   8       9870.87       9656.42       115.41 o                         
   2  -7   8        351.76        313.86        14.01 o                         
   3  -7   8       7394.21       7313.61       100.68 o                         
   4  -7   8       2503.38       2447.16        49.41 o                         
   5  -7   8       3894.64       3932.77        74.14 o                         
   6  -7   8       1359.09       1411.52        49.67 o                         
   7  -7   8       1634.79       1557.26        62.11 o                         
   8  -7   8       2655.71       2611.32        69.35 o                         
   9  -7   8          0.65         22.54        13.75 o                         
  -8  -6   8       2765.60       2696.24       110.76 o                         
  -7  -6   8       1576.70       1618.91       125.71 o                         
  -6  -6   8       2908.84       2934.62        79.05 o                         
  -5  -6   8        805.63        763.05        34.30 o                         
  -4  -6   8         38.01         28.99         9.47 o                         
  -3  -6   8       3449.15       3588.09        65.42 o                         
  -2  -6   8        414.35        369.79        22.38 o                         
  -1  -6   8       4288.52       4368.32        70.64 o                         
   0  -6   8      20857.17      20531.96       222.02 o                         
   1  -6   8       1025.55        972.39        23.91 o                         
   2  -6   8       4315.67       4173.04        60.63 o                         
   3  -6   8       4630.22       4619.55        71.56 o                         
   4  -6   8       8434.35       8335.07       113.63 o                         
   5  -6   8        400.02        406.55        23.05 o                         
   6  -6   8        700.62        723.94        32.92 o                         
   7  -6   8         69.99         62.06        12.83 o                         
   8  -6   8       4435.75       4265.49        94.33 o                         
   9  -6   8       1992.83       2092.55        70.58 o                         
  10  -6   8       2622.00       2716.09        96.28 o                         
  -9  -5   8        107.81         83.55        24.97 o                         
  -8  -5   8       1409.02       1417.40        66.16 o                         
  -7  -5   8        407.11        346.74        28.93 o                         
  -6  -5   8          3.62         -1.51        11.64 o                         
  -5  -5   8       2614.89       2497.67        60.72 o                         
  -4  -5   8       1339.65       1305.24        38.61 o                         
  -3  -5   8        117.28        101.33        11.62 o                         
  -2  -5   8      18406.18      18442.80       220.62 o                         
  -1  -5   8       9296.62       9057.76       120.26 o                         
   0  -5   8      13018.97      13192.00       150.09 o                         
   1  -5   8      23263.63      22472.90       259.69 o                         
   2  -5   8       4629.29       4576.48        66.31 o                         
   3  -5   8         16.84         10.42         6.50 o                         
   4  -5   8        400.74        393.04        19.37 o                         
   5  -5   8        420.21        427.05        21.95 o                         
   6  -5   8        250.41        266.88        17.90 o                         
   7  -5   8         81.78         69.76        10.24 o                         
   8  -5   8       4664.58       4631.37        95.88 o                         
   9  -5   8        994.19        992.19        45.32 o                         
  10  -5   8        452.01        410.20        36.56 o                         
 -10  -4   8       6790.20       6579.95       170.55 o                         
  -9  -4   8       1414.19       1456.16        77.10 o                         
  -8  -4   8        994.29        971.45        56.87 o                         
  -7  -4   8        237.92        212.45        21.22 o                         
  -6  -4   8       1272.67       1360.62        39.90 o                         
  -5  -4   8          7.82          8.48         6.95 o                         
  -4  -4   8        234.34        234.39        15.40 o                         
  -3  -4   8       2247.66       2349.30        47.33 o                         
  -2  -4   8       4017.95       4005.35        69.60 o                         
  -1  -4   8      13653.04      12874.38       182.11 o                         
   0  -4   8      51297.84      48823.36       527.29 o                         
   1  -4   8        153.60        156.38        10.42 o                         
   2  -4   8       7387.86       7478.30       102.88 o                         
   3  -4   8       1915.11       1887.48        36.06 o                         
   4  -4   8       4926.19       4883.63        79.21 o                         
   5  -4   8       1191.78       1149.69        32.73 o                         
   6  -4   8        163.63        148.94        13.93 o                         
   7  -4   8        487.18        545.51        27.11 o                         
   8  -4   8        446.78        454.13        30.15 o                         
   9  -4   8       8817.43       9265.92       186.67 o                         
  10  -4   8          5.80         -9.83        15.61 o                         
  11  -4   8        143.78        101.00        24.65 o                         
 -10  -3   8        971.63        924.13        58.88 o                         
  -9  -3   8       1221.40       1205.08        60.37 o                         
  -8  -3   8       2000.78       2074.83        61.34 o                         
  -7  -3   8         82.41        103.05        15.35 o                         
  -6  -3   8        877.66        943.22        34.28 o                         
  -5  -3   8      10861.47      11063.74       154.80 o                         
  -4  -3   8       1717.95       1877.27        46.57 o                         
  -3  -3   8        216.90        240.23        14.52 o                         
  -2  -3   8       6932.61       7130.92       110.81 o                         
  -1  -3   8      15474.09      15722.52       184.95 o                         
   0  -3   8          2.02         16.07         4.76 o                         
   1  -3   8      61597.16      59268.27       640.77 o                         
   2  -3   8        121.24        164.43        10.77 o                         
   3  -3   8       3379.12       3296.42        52.38 o                         
   4  -3   8        129.50        127.44        10.34 o                         
   5  -3   8        245.76        250.30        16.38 o                         
   6  -3   8       2738.92       2654.69        56.34 o                         
   7  -3   8         32.74         26.27         9.28 o                         
   8  -3   8       1275.55       1291.70        46.40 o                         
   9  -3   8       6909.35       6835.27       143.64 o                         
  10  -3   8       3184.87       3377.45       100.63 o                         
  11  -3   8       1083.89        961.35        59.21 o                         
 -10  -2   8       3369.07       3279.99       105.31 o                         
  -9  -2   8       1674.06       1566.52        62.40 o                         
  -8  -2   8         25.68         29.98        10.51 o                         
  -7  -2   8        441.92        422.61        29.77 o                         
  -6  -2   8       1402.45       1492.87        42.84 o                         
  -5  -2   8        623.71        586.67        24.85 o                         
  -4  -2   8      10597.24      10638.76       191.37 o                         
  -3  -2   8      19363.61      19007.46       264.48 o                         
  -2  -2   8      31240.90      31658.07       366.67 o                         
  -1  -2   8      22174.65      22291.26       423.73 o                         
   0  -2   8       5471.51       5458.11       107.26 o                         
   1  -2   8      28481.75      28152.71       280.58 o                         
   2  -2   8      10144.60       9948.96       112.32 o                         
   3  -2   8        401.48        392.90        16.42 o                         
   4  -2   8        805.63        863.22        23.26 o                         
   5  -2   8       6618.95       6507.92        94.70 o                         
   6  -2   8       3031.24       2981.27        60.10 o                         
   7  -2   8      11715.43      11850.82       171.37 o                         
   8  -2   8        583.18        611.45        34.69 o                         
   9  -2   8         33.16         37.16        14.62 o                         
  10  -2   8       6499.07       6513.59       137.62 o                         
  11  -2   8         99.40         88.35        20.95 o                         
 -11  -1   8       1252.40       1218.13        64.44 o                         
 -10  -1   8        869.78        789.97        45.31 o                         
  -9  -1   8       8276.68       8306.86       167.33 o                         
  -8  -1   8          6.05          3.60         9.09 o                         
  -7  -1   8         10.91         10.05         8.20 o                         
  -6  -1   8         95.19         97.29        11.92 o                         
  -5  -1   8       1611.86       1645.23        41.78 o                         
  -4  -1   8        490.17        483.68        21.66 o                         
  -3  -1   8       1602.32       1366.77        30.78 o                         
  -2  -1   8       5183.80       5033.63       166.49 o                         
  -1  -1   8      83904.27      81692.11       944.52 o                         
   0  -1   8       7897.56       8185.03       156.44 o                         
   1  -1   8       1151.82       1153.66        24.37 o                         
   2  -1   8       9824.11       9893.08       109.52 o                         
   3  -1   8        794.23        761.32        20.32 o                         
   4  -1   8        505.07        581.90        18.92 o                         
   5  -1   8       1798.11       1773.57        37.55 o                         
   6  -1   8         65.36         46.66         8.64 o                         
   7  -1   8        131.62        112.81        12.94 o                         
   8  -1   8      13695.34      13478.84       186.84 o                         
   9  -1   8       1206.39       1226.11        49.67 o                         
  10  -1   8        753.62        755.29        41.04 o                         
  11  -1   8       3845.91       3862.89       101.19 o                         
 -11   0   8       1195.78       1117.02        49.55 o                         
 -10   0   8         90.65         94.55        18.46 o                         
  -9   0   8       1404.43       1452.22        54.06 o                         
  -8   0   8       6774.90       7033.80       167.35 o                         
  -7   0   8       1618.27       1546.44        46.54 o                         
  -6   0   8       7888.72       7877.02       124.32 o                         
  -5   0   8        804.40        830.44        26.91 o                         
  -4   0   8        903.57        791.84        26.35 o                         
  -3   0   8       1735.34       1569.91        38.66 o                         
  -2   0   8       2359.88       2576.08        45.64 o                         
  -1   0   8       6072.28       6321.10        86.99 o                         
   0   0   8      74951.69      72882.89       853.49 o                         
   1   0   8       2462.48       2436.52        40.10 o                         
   2   0   8      24068.84      23251.79       243.74 o                         
   3   0   8       2578.33       2585.52        41.92 o                         
   4   0   8       9961.23      10107.58       134.68 o                         
   5   0   8       1824.52       1774.39        37.77 o                         
   6   0   8       2687.32       2658.33        51.61 o                         
   7   0   8         74.62         61.03        11.64 o                         
   8   0   8       3647.39       3578.19        79.74 o                         
   9   0   8       4496.37       4557.60       100.63 o                         
  10   0   8       3095.32       3258.11        83.00 o                         
  11   0   8        484.30        514.93        49.58 o                         
 -11   1   8       2929.61       2923.58        84.44 o                         
 -10   1   8       1240.82       1211.54        49.13 o                         
  -9   1   8       2459.91       2593.54        76.17 o                         
  -8   1   8        483.27        453.95        24.89 o                         
  -7   1   8       7031.82       7057.51       112.91 o                         
  -6   1   8       6624.66       6608.00       103.81 o                         
  -5   1   8       8942.31       9039.06       127.37 o                         
  -4   1   8       9825.94       9913.49       141.05 o                         
  -3   1   8       6663.66       6444.37        95.99 o                         
  -2   1   8       9524.27       9334.98       132.65 o                         
  -1   1   8      12407.83      12280.57       136.73 o                         
   0   1   8      57775.17      55852.93       845.19 o                         
   1   1   8       9102.74       9027.70       109.46 o                         
   2   1   8        617.02        637.65        15.97 o                         
   3   1   8       7592.98       7331.57       101.72 o                         
   4   1   8      15508.80      15488.77       176.71 o                         
   5   1   8      17667.17      17735.44       202.93 o                         
   6   1   8       2569.83       2664.75        53.90 o                         
   7   1   8        633.58        588.86        23.77 o                         
   8   1   8        641.17        669.04        29.45 o                         
   9   1   8       3323.85       3129.98        76.70 o                         
  10   1   8        542.12        513.83        36.11 o                         
  11   1   8       1226.42       1186.01       173.06 o                         
 -11   2   8        255.45        199.20        30.36 o                         
 -10   2   8       6687.72       6846.85       177.99 o                         
  -9   2   8        838.43        822.81        36.21 o                         
  -8   2   8       4796.59       4914.00        84.42 o                         
  -7   2   8        237.74        228.85        14.70 o                         
  -6   2   8       5265.02       5260.60        87.92 o                         
  -5   2   8          1.36         -0.83         4.99 o                         
  -4   2   8       5632.83       5660.11        85.58 o                         
  -3   2   8       2314.92       2337.44        42.87 o                         
  -2   2   8       9611.19       9194.40       105.82 o                         
  -1   2   8      11172.60      11530.26       128.87 o                         
   0   2   8      32687.43      31194.87       409.66 o                         
   1   2   8      10512.61      10281.96       115.55 o                         
   2   2   8       2500.11       2471.76        42.68 o                         
   3   2   8         84.66         99.01         8.32 o                         
   4   2   8          2.63          5.40         4.01 o                         
   5   2   8         12.52         22.05         5.58 o                         
   6   2   8       3247.17       3393.46        51.97 o                         
   7   2   8       3829.09       3728.88        63.25 o                         
   8   2   8       1550.68       1537.44        47.21 o                         
   9   2   8       4986.54       5091.93       101.68 o                         
  10   2   8        736.74        666.98        37.08 o                         
 -11   3   8        896.80        860.43        64.44 o                         
 -10   3   8        351.43        269.37        34.41 o                         
  -9   3   8       4844.34       4820.24       157.94 o                         
  -8   3   8       4621.79       4659.64       116.91 o                         
  -7   3   8        138.88        121.10        17.85 o                         
  -6   3   8        133.38        122.64        13.54 o                         
  -5   3   8       2623.40       2610.16        57.03 o                         
  -4   3   8          6.99         14.04         5.71 o                         
  -3   3   8        148.76        168.89         7.78 o                         
  -2   3   8      14362.23      13717.19       161.16 o                         
  -1   3   8       6537.19       6059.58        77.85 o                         
   0   3   8        831.49        843.67        22.84 o                         
   1   3   8      83166.53      80200.57      1112.50 o                         
   2   3   8       1962.60       1965.42        35.39 o                         
   3   3   8       3813.35       3666.32        58.60 o                         
   4   3   8         43.93         37.85         6.02 o                         
   5   3   8       2701.58       2702.94        58.00 o                         
   6   3   8         27.40         12.70         7.71 o                         
   7   3   8          5.51          2.08         5.40 o                         
   8   3   8        322.41        328.26        23.97 o                         
   9   3   8       2301.44       2304.50        60.90 o                         
  10   3   8       3228.83       3226.78       121.32 o                         
 -11   4   8        432.68        417.69        45.10 o                         
 -10   4   8       7578.36       7713.43       221.24 o                         
  -9   4   8        291.14        247.47        30.94 o                         
  -8   4   8       1076.14       1077.78        48.77 o                         
  -7   4   8       5669.10       5666.68       100.06 o                         
  -6   4   8        238.24        251.81        18.10 o                         
  -5   4   8         11.75         28.58         5.72 o                         
  -4   4   8       2060.00       2009.56        53.16 o                         
  -3   4   8        520.53        536.02        21.36 o                         
  -2   4   8       4365.68       4439.63        64.00 o                         
  -1   4   8      27946.31      27725.09       439.70 o                         
   0   4   8       1552.64       1456.62        31.41 o                         
   1   4   8        414.40        492.24        19.82 o                         
   2   4   8      25248.64      25595.35       292.28 o                         
   3   4   8       2925.66       2931.36        49.61 o                         
   4   4   8       6781.66       6665.04        94.80 o                         
   5   4   8         27.97         19.54         7.48 o                         
   6   4   8        164.59        158.03        17.63 o                         
   7   4   8       1709.93       1684.18        56.15 o                         
   8   4   8        544.68        482.63        39.42 o                         
   9   4   8        214.42        193.82        26.43 o                         
 -10   5   8        707.79        731.13        67.62 o                         
  -9   5   8       8457.50       8424.80       185.83 o                         
  -8   5   8        304.28        364.81        25.29 o                         
  -7   5   8          6.39         14.22         6.81 o                         
  -6   5   8         56.00         22.39        13.43 o                         
  -5   5   8       1025.74       1003.44        35.34 o                         
  -4   5   8        116.60        116.16        11.52 o                         
  -3   5   8        791.06        833.39        24.02 o                         
  -2   5   8       6245.35       6097.36        83.51 o                         
  -1   5   8      30648.15      29874.69       394.79 o                         
   0   5   8      13679.33      13437.67       180.15 o                         
   1   5   8       1797.15       1704.74        37.25 o                         
   2   5   8       3580.58       3617.82        57.87 o                         
   3   5   8       3329.39       3405.98        87.38 o                         
   4   5   8         78.24         60.22        11.34 o                         
   5   5   8       1687.05       1653.49        47.26 o                         
   6   5   8          0.23         -6.82         8.39 o                         
   7   5   8        187.38        217.62        21.82 o                         
   8   5   8       6414.99       6504.70       132.66 o                         
   9   5   8        364.05        340.45        43.28 o                         
 -10   6   8        783.92        789.66        90.79 o                         
  -9   6   8       2828.60       2729.17        84.58 o                         
  -8   6   8       3195.20       3140.22        85.82 o                         
  -7   6   8        214.05        200.68        21.43 o                         
  -6   6   8          7.56         20.22         8.82 o                         
  -5   6   8        125.38        124.64        14.56 o                         
  -4   6   8       4314.07       4283.37        72.51 o                         
  -3   6   8       3129.87       3121.56        54.51 o                         
  -2   6   8        893.67        887.19        24.41 o                         
  -1   6   8         23.15         19.69         7.49 o                         
   0   6   8      44061.93      43542.46       529.41 o                         
   1   6   8        204.25        240.14        13.90 o                         
   2   6   8       1796.19       1865.73        39.16 o                         
   3   6   8        213.15        201.82        18.32 o                         
   4   6   8         16.78         16.11        12.86 o                         
   5   6   8        426.78        349.70        28.93 o                         
   6   6   8         74.61         44.12        16.22 o                         
   7   6   8        510.89        503.73        31.20 o                         
   8   6   8          7.48          8.96        18.55 o                         
  -9   7   8        996.28       1013.05        66.46 o                         
  -8   7   8       1553.68       1493.98        61.98 o                         
  -7   7   8        638.04        687.74        37.92 o                         
  -6   7   8        711.09        680.17        37.87 o                         
  -5   7   8       1443.47       1432.66        49.17 o                         
  -4   7   8         24.60          7.99         6.25 o                         
  -3   7   8         44.52         36.50         7.62 o                         
  -2   7   8       5903.04       5982.12       109.96 o                         
  -1   7   8       2886.64       2862.36        67.20 o                         
   0   7   8       4028.20       3923.59        63.22 o                         
   1   7   8      11782.05      11528.88       149.10 o                         
   2   7   8        297.27        300.80        16.85 o                         
   3   7   8        459.01        474.58        27.62 o                         
   4   7   8         11.00         14.89        10.56 o                         
   5   7   8       2245.95       2395.29        75.09 o                         
   6   7   8         21.03         32.45        17.01 o                         
   7   7   8        195.98        163.89        26.04 o                         
  -9   8   8          8.82        -53.28        53.28 o                         
  -8   8   8       3802.04       3607.05       148.17 o                         
  -7   8   8         54.83         25.84        21.01 o                         
  -6   8   8       3700.94       3516.10        94.62 o                         
  -5   8   8        243.14        194.87        20.82 o                         
  -4   8   8        681.90        656.18        28.60 o                         
  -3   8   8       2169.61       2149.96        45.33 o                         
  -2   8   8       4107.21       4160.88        92.59 o                         
  -1   8   8       3843.66       4136.10        91.84 o                         
   0   8   8       7043.33       6882.64       101.91 o                         
   1   8   8       6897.16       6762.33       107.06 o                         
   2   8   8         42.31         51.23        15.29 o                         
   3   8   8         10.21          5.87         9.85 o                         
   4   8   8        503.79        468.93        26.82 o                         
   5   8   8       1208.24       1246.24        75.28 o                         
   6   8   8       1726.60       1884.81       109.51 o                         
  -7   9   8       1596.14       1603.67        65.33 o                         
  -6   9   8        924.14        923.62        47.69 o                         
  -5   9   8       1889.71       1804.02        71.97 o                         
  -4   9   8       1152.74       1206.13        52.93 o                         
  -3   9   8        626.15        632.57        33.24 o                         
  -2   9   8         48.67         55.26        23.02 o                         
  -1   9   8       3947.25       4156.55       116.13 o                         
   0   9   8         89.00        122.90        13.42 o                         
   1   9   8      11173.76      11343.48       179.97 o                         
   2   9   8        825.75        776.31        30.27 o                         
   3   9   8         11.91         11.47        24.06 o                         
   4   9   8        875.74        883.89        57.46 o                         
   5   9   8        719.77        852.41        67.53 o                         
  -6  10   8         89.79         81.21        28.11 o                         
  -5  10   8         63.16         46.69        18.78 o                         
  -4  10   8        936.78       1019.44        55.16 o                         
  -3  10   8       1110.58       1315.81        81.79 o                         
  -2  10   8        226.41        252.60        61.43 o                         
  -1  10   8       4661.12       4878.89       173.88 o                         
   0  10   8        285.62        211.20        19.08 o                         
   1  10   8        299.99        309.81        40.60 o                         
   2  10   8       5473.93       5808.37       197.02 o                         
   3  10   8        159.69         95.22        35.84 o                         
  -3  11   8         93.49         28.35        27.27 o                         
  -2  11   8        113.07         48.12        29.26 o                         
  -1  11   8       1808.61       1889.74       102.37 o                         
   0  11   8       5517.81       5504.94       136.39 o                         
  -1 -11   9       2767.23       2815.22       121.30 o                         
   0 -11   9        252.22        220.56        35.02 o                         
   1 -11   9        606.93        621.25        60.16 o                         
   2 -11   9        114.65         59.03        41.18 o                         
   3 -11   9        945.37        910.68        56.04 o                         
   4 -11   9       1375.41       1385.39       191.53 o                         
  -4 -10   9         81.62         48.37        33.14 o                         
  -3 -10   9       2109.70       1890.06        93.59 o                         
  -2 -10   9        322.26        300.53        38.70 o                         
  -1 -10   9       5885.71       6046.75       215.58 o                         
   0 -10   9        796.65        789.44        55.17 o                         
   1 -10   9        471.58        478.29        44.14 o                         
   2 -10   9        959.58        875.47        43.12 o                         
   3 -10   9        586.60        519.85        32.29 o                         
   4 -10   9        984.92       1011.09        48.02 o                         
   5 -10   9        458.72        543.96        46.24 o                         
   6 -10   9       2208.28       2157.09        87.04 o                         
  -5  -9   9        307.86        172.41        38.75 o                         
  -4  -9   9         24.42         24.11        25.11 o                         
  -3  -9   9       6262.37       6261.58       215.27 o                         
  -2  -9   9        375.19        357.85        36.83 o                         
  -1  -9   9        165.04        133.39        23.54 o                         
   0  -9   9       9780.33       9376.45       284.99 o                         
   1  -9   9         14.02          6.41         9.69 o                         
   2  -9   9        251.05        205.96        21.28 o                         
   3  -9   9        864.37        928.76        35.13 o                         
   4  -9   9       1104.64       1140.37        42.45 o                         
   5  -9   9       1499.32       1341.83        59.75 o                         
   6  -9   9        353.88        263.78        38.56 o                         
   7  -9   9         53.91         32.60        17.38 o                         
   8  -9   9       2436.20       2538.93       119.52 o                         
  -6  -8   9        287.06        286.43        29.90 o                         
  -5  -8   9          3.43         -6.32        11.50 o                         
  -4  -8   9       1056.20        967.36        57.73 o                         
  -3  -8   9       1667.98       1722.36        51.20 o                         
  -2  -8   9      16557.73      16923.21       261.53 o                         
  -1  -8   9       1951.11       1950.67        48.05 o                         
   0  -8   9         44.63         33.44        10.60 o                         
   1  -8   9       6706.28       6773.78       120.65 o                         
   2  -8   9        912.07        909.75        34.02 o                         
   3  -8   9       2262.00       2303.88        55.05 o                         
   4  -8   9         10.52          5.10         5.67 o                         
   5  -8   9          5.39          4.08         8.13 o                         
   6  -8   9       4359.66       4256.79        91.44 o                         
   7  -8   9        463.05        451.85        28.33 o                         
   8  -8   9       1391.41       1296.36        47.53 o                         
   9  -8   9        455.53        422.70        42.33 o                         
  -7  -7   9        167.42        129.16        24.41 o                         
  -6  -7   9        712.33        765.42        39.37 o                         
  -5  -7   9        618.56        568.58        34.69 o                         
  -4  -7   9          2.38          3.47        13.04 o                         
  -3  -7   9          9.24         19.81        10.56 o                         
  -2  -7   9      14701.82      15244.77       237.99 o                         
  -1  -7   9       5979.48       5959.25        89.17 o                         
   0  -7   9       7446.06       7348.34        99.16 o                         
   1  -7   9       1025.53       1066.48        27.83 o                         
   2  -7   9       1474.24       1501.14        32.06 o                         
   3  -7   9          6.81          7.32         5.92 o                         
   4  -7   9       1923.85       1947.12        44.24 o                         
   5  -7   9        126.29        124.15        15.00 o                         
   6  -7   9        204.40        201.59        19.01 o                         
   7  -7   9       7165.74       7295.25       131.61 o                         
   8  -7   9        251.23        310.09        31.93 o                         
   9  -7   9       3096.18       3012.60        86.26 o                         
  -8  -6   9         26.85          1.92        20.58 o                         
  -7  -6   9         44.86          9.37        17.86 o                         
  -6  -6   9       1476.47       1438.83        54.14 o                         
  -5  -6   9       4475.30       4337.27       129.52 o                         
  -4  -6   9      11166.64      11545.83       179.08 o                         
  -3  -6   9       1253.84       1287.32        40.34 o                         
  -2  -6   9       1796.37       1787.83        46.57 o                         
  -1  -6   9      22271.02      22475.42       266.96 o                         
   0  -6   9        202.77        239.98        14.80 o                         
   1  -6   9       4390.30       4227.09        63.98 o                         
   2  -6   9        551.36        554.53        20.17 o                         
   3  -6   9       1023.07       1006.26        28.64 o                         
   4  -6   9         56.23         59.88         7.93 o                         
   5  -6   9        856.09        887.76        31.24 o                         
   6  -6   9       3806.97       3656.61        77.13 o                         
   7  -6   9        946.77        928.00        41.83 o                         
   8  -6   9       5957.63       5904.93       117.81 o                         
   9  -6   9       3813.07       4041.17        95.63 o                         
  10  -6   9        165.36        133.55        27.65 o                         
  -9  -5   9        126.76        126.93        45.25 o                         
  -8  -5   9        741.05        653.58        46.61 o                         
  -7  -5   9         36.97         26.20        11.19 o                         
  -6  -5   9        174.28        137.42        15.93 o                         
  -5  -5   9        408.97        362.37        23.67 o                         
  -4  -5   9          6.77         13.97         8.11 o                         
  -3  -5   9      21818.93      22134.11       235.74 o                         
  -2  -5   9      22005.81      21797.19       271.50 o                         
  -1  -5   9      10167.61       9856.05       132.36 o                         
   0  -5   9       7353.03       7668.01        98.22 o                         
   1  -5   9        651.75        636.21        20.26 o                         
   2  -5   9         97.99         82.72         8.27 o                         
   3  -5   9       1143.88       1070.28        27.91 o                         
   4  -5   9       2597.36       2667.43        48.06 o                         
   5  -5   9         81.47         86.19         9.87 o                         
   6  -5   9       1007.52       1024.48        34.71 o                         
   7  -5   9      12694.70      12641.26       177.64 o                         
   8  -5   9         22.59         22.59        11.04 o                         
   9  -5   9       2312.29       2417.54        84.72 o                         
  10  -5   9       4613.63       4668.75       116.06 o                         
  -9  -4   9       4351.28       4445.68       145.00 o                         
  -8  -4   9       1550.71       1606.59        55.20 o                         
  -7  -4   9       3639.22       3522.72       100.53 o                         
  -6  -4   9        322.81        334.38        22.28 o                         
  -5  -4   9        252.60        289.12        18.21 o                         
  -4  -4   9        784.44        785.04        29.02 o                         
  -3  -4   9       6823.44       7060.91       107.95 o                         
  -2  -4   9       9121.90       9454.76       138.65 o                         
  -1  -4   9      41866.63      41430.70       528.96 o                         
   0  -4   9       2324.97       2336.71        48.12 o                         
   1  -4   9        263.16        251.27        11.59 o                         
   2  -4   9       2269.14       2175.20        44.33 o                         
   3  -4   9        766.85        769.08        22.32 o                         
   4  -4   9        935.29        881.18        24.51 o                         
   5  -4   9       2933.34       3036.30        57.92 o                         
   6  -4   9       5184.96       5234.35        89.23 o                         
   7  -4   9        825.66        834.55        33.87 o                         
   8  -4   9      14796.91      14742.46       236.64 o                         
   9  -4   9         12.21         21.51        12.36 o                         
  10  -4   9         72.05         55.51        19.24 o                         
 -10  -3   9        108.00        109.05        23.86 o                         
  -9  -3   9         54.98         51.44        17.79 o                         
  -8  -3   9       3835.33       3703.87        93.71 o                         
  -7  -3   9       2746.37       2755.31        76.87 o                         
  -6  -3   9      11607.09      11838.81       179.33 o                         
  -5  -3   9       4622.94       4717.19        87.52 o                         
  -4  -3   9        317.28        332.60        21.75 o                         
  -3  -3   9      10526.49      10524.08       154.06 o                         
  -2  -3   9       9810.31       9821.19       132.77 o                         
  -1  -3   9        237.54        224.44        13.70 o                         
   0  -3   9      36786.79      36228.57       417.78 o                         
   1  -3   9       3466.61       3555.71        49.41 o                         
   2  -3   9        148.72        118.90        10.50 o                         
   3  -3   9      16075.99      15996.75       176.92 o                         
   4  -3   9       9553.93       9523.03       115.16 o                         
   5  -3   9      10439.42      10394.94       141.16 o                         
   6  -3   9        398.07        404.04        21.69 o                         
   7  -3   9       2380.14       2535.22        63.87 o                         
   8  -3   9       7915.84       7864.72       137.84 o                         
   9  -3   9       2358.93       2483.93        82.50 o                         
  10  -3   9        151.58        124.18        21.84 o                         
  11  -3   9         13.86        -16.95        16.95 o                         
 -10  -2   9        286.34        238.78        27.73 o                         
  -9  -2   9         15.36         -7.81        14.08 o                         
  -8  -2   9          6.08         13.85        11.43 o                         
  -7  -2   9       2177.15       2203.49        65.54 o                         
  -6  -2   9        652.80        656.60        29.12 o                         
  -5  -2   9       2741.53       2860.60        61.88 o                         
  -4  -2   9       4929.39       5164.87        84.77 o                         
  -3  -2   9      16943.54      17246.87       228.31 o                         
  -2  -2   9      32289.69      31716.86       369.53 o                         
  -1  -2   9        983.22       1051.62        34.93 o                         
   0  -2   9       4139.84       3830.70        58.81 o                         
   1  -2   9       2440.23       2288.65        40.62 o                         
   2  -2   9        478.82        450.83        14.85 o                         
   3  -2   9       2452.71       2706.73        46.20 o                         
   4  -2   9      13580.45      13524.88       159.18 o                         
   5  -2   9      11861.91      11748.58       145.47 o                         
   6  -2   9      11461.40      11584.56       146.45 o                         
   7  -2   9         17.18         35.76         9.98 o                         
   8  -2   9        106.29         83.03        14.42 o                         
   9  -2   9       5341.08       5330.55       116.10 o                         
  10  -2   9       1176.82       1220.89        53.71 o                         
  11  -2   9        402.33        430.49        50.45 o                         
 -10  -1   9      10972.77      11101.67       212.27 o                         
  -9  -1   9       2361.96       2291.16        78.36 o                         
  -8  -1   9       1334.39       1306.82        46.52 o                         
  -7  -1   9        328.55        297.60        24.02 o                         
  -6  -1   9        548.43        531.79        25.27 o                         
  -5  -1   9         57.14         54.41         8.80 o                         
  -4  -1   9       1062.42       1243.46        31.83 o                         
  -3  -1   9       2360.75       2476.49        47.54 o                         
  -2  -1   9      30675.08      30427.56       351.84 o                         
  -1  -1   9      23813.67      22560.46       389.10 o                         
   0  -1   9      19752.61      19617.36       366.37 o                         
   1  -1   9       2004.90       2131.80        35.96 o                         
   2  -1   9      13827.29      13547.14       139.41 o                         
   3  -1   9          0.76         12.36         4.04 o                         
   4  -1   9       2490.76       2473.88        44.50 o                         
   5  -1   9        109.47         91.73         9.01 o                         
   6  -1   9        649.40        592.76        23.08 o                         
   7  -1   9      12224.45      12287.40       186.29 o                         
   8  -1   9        242.03        243.09        21.63 o                         
   9  -1   9       6441.35       6302.08       127.80 o                         
  10  -1   9         55.27         45.99        15.06 o                         
  11  -1   9        605.52        607.09        53.22 o                         
 -11   0   9       1103.30       1028.64       110.73 o                         
 -10   0   9          0.67        -12.71        12.71 o                         
  -9   0   9       7628.51       7537.37       152.15 o                         
  -8   0   9       3544.09       3308.82        92.42 o                         
  -7   0   9       1817.31       1743.46        48.94 o                         
  -6   0   9         80.04         90.58        12.18 o                         
  -5   0   9       2734.78       2897.38        61.40 o                         
  -4   0   9      17476.67      17878.68       254.33 o                         
  -3   0   9        432.17        513.50        21.35 o                         
  -2   0   9      19170.28      19094.41       215.49 o                         
  -1   0   9      37700.98      37732.84       407.38 o                         
   0   0   9      10343.30      10425.76       127.81 o                         
   1   0   9      39345.66      37282.10       442.81 o                         
   2   0   9      24433.25      23824.20       250.98 o                         
   3   0   9      17993.60      18100.79       194.12 o                         
   4   0   9        355.49        409.67        16.10 o                         
   5   0   9       1721.33       1684.88        37.18 o                         
   6   0   9         70.28         77.69         9.24 o                         
   7   0   9       6001.73       5895.58       102.03 o                         
   8   0   9       2201.52       2142.51        58.56 o                         
   9   0   9       1400.48       1372.21        50.36 o                         
  10   0   9       2621.44       2655.68        92.87 o                         
  11   0   9        283.77        233.70        27.57 o                         
 -11   1   9        734.72        640.86        48.88 o                         
 -10   1   9       3405.69       3262.75        86.13 o                         
  -9   1   9        405.84        420.39        38.57 o                         
  -8   1   9       1406.32       1343.72        49.18 o                         
  -7   1   9         42.20         39.43         9.76 o                         
  -6   1   9        347.31        331.00        18.79 o                         
  -5   1   9        115.23         96.30         9.91 o                         
  -4   1   9       2011.56       2119.36        47.42 o                         
  -3   1   9      22478.17      22887.77       288.17 o                         
  -2   1   9      10552.97      10641.58       135.98 o                         
  -1   1   9      34366.48      33953.62       350.47 o                         
   0   1   9       3963.57       4113.00        54.26 o                         
   1   1   9       2328.85       2188.58        48.30 o                         
   2   1   9       3924.37       3891.66        54.69 o                         
   3   1   9       7109.48       7270.51       101.74 o                         
   4   1   9      10970.98      10857.72       132.78 o                         
   5   1   9        694.47        656.56        23.49 o                         
   6   1   9        587.96        587.55        23.93 o                         
   7   1   9       8943.12       8833.47       142.95 o                         
   8   1   9       2837.16       2747.22        68.00 o                         
   9   1   9        773.74        809.20        39.58 o                         
  10   1   9       4271.34       4256.69       101.49 o                         
 -11   2   9       4073.58       4007.67       135.91 o                         
 -10   2   9        796.34        783.93        56.23 o                         
  -9   2   9       1820.23       1825.62        56.27 o                         
  -8   2   9         47.94         43.30         9.61 o                         
  -7   2   9       2087.50       2106.20        46.27 o                         
  -6   2   9       1210.94       1207.17        35.44 o                         
  -5   2   9        445.22        470.59        20.54 o                         
  -4   2   9       3210.79       3244.90        59.46 o                         
  -3   2   9       1881.30       1917.66        40.03 o                         
  -2   2   9      31407.46      31009.15       326.07 o                         
  -1   2   9      48818.59      47066.75       457.06 o                         
   0   2   9      11888.40      12175.20       149.07 o                         
   1   2   9       2968.23       2962.80        43.48 o                         
   2   2   9          7.56         18.07         4.10 o                         
   3   2   9        420.13        484.31        18.89 o                         
   4   2   9         62.00         46.82         7.19 o                         
   5   2   9         32.57         22.83         4.66 o                         
   6   2   9          7.02         10.36         4.52 o                         
   7   2   9          4.57         13.84         6.71 o                         
   8   2   9      20999.67      21407.24       278.58 o                         
   9   2   9        544.82        516.03        34.15 o                         
  10   2   9        324.46        296.11        35.10 o                         
 -11   3   9        282.51        273.12        39.78 o                         
 -10   3   9       2227.79       2211.14       140.13 o                         
  -9   3   9        542.12        609.32        48.93 o                         
  -8   3   9       2291.40       2305.58        70.42 o                         
  -7   3   9        358.44        388.15        25.20 o                         
  -6   3   9       6753.38       6683.15       115.10 o                         
  -5   3   9       1921.50       1985.85        48.75 o                         
  -4   3   9       1794.50       1880.86        38.89 o                         
  -3   3   9      24095.30      23672.30       241.04 o                         
  -2   3   9       1305.63       1417.15        31.84 o                         
  -1   3   9        358.77        407.31        14.89 o                         
   0   3   9      62393.57      61151.52       650.42 o                         
   1   3   9        555.61        499.11        16.39 o                         
   2   3   9       1572.72       1623.48        30.32 o                         
   3   3   9       3424.01       3498.19        60.65 o                         
   4   3   9        157.39        160.30        12.71 o                         
   5   3   9        215.67        199.45        15.35 o                         
   6   3   9       1105.14       1048.18        36.85 o                         
   7   3   9          5.52          0.77        11.46 o                         
   8   3   9       1207.41       1164.98        35.76 o                         
   9   3   9       8516.25       8470.52       140.84 o                         
  10   3   9       1408.13       1251.34        82.95 o                         
 -10   4   9        818.76        742.08        65.43 o                         
  -9   4   9        437.27        409.30        39.23 o                         
  -8   4   9        273.66        224.53        22.20 o                         
  -7   4   9       1221.67       1330.37        46.47 o                         
  -6   4   9       1281.14       1248.49        38.86 o                         
  -5   4   9       8324.76       8576.33       130.25 o                         
  -4   4   9       4113.73       4014.69        97.94 o                         
  -3   4   9       2088.62       2045.17        43.28 o                         
  -2   4   9      27609.46      27251.94       291.07 o                         
  -1   4   9        157.29        228.41        11.33 o                         
   0   4   9       3784.27       3810.30        70.03 o                         
   1   4   9      13614.51      13869.02       167.05 o                         
   2   4   9        248.26        216.64        14.27 o                         
   3   4   9        887.12        837.30        25.09 o                         
   4   4   9       3724.65       3724.00        63.60 o                         
   5   4   9       7019.97       7123.78       115.18 o                         
   6   4   9       7679.93       7852.01       147.08 o                         
   7   4   9         73.77         70.87        13.78 o                         
   8   4   9        356.67        260.65        26.12 o                         
   9   4   9       3959.13       3839.29       108.95 o                         
 -10   5   9       2933.41       2995.91       137.18 o                         
  -9   5   9        312.48        259.52        34.69 o                         
  -8   5   9        325.91        329.46        25.79 o                         
  -7   5   9       1038.64       1081.40        34.14 o                         
  -6   5   9       7246.51       7220.13       163.75 o                         
  -5   5   9       1107.19       1022.80        43.47 o                         
  -4   5   9        669.29        669.85        23.07 o                         
  -3   5   9       3523.55       3560.25        58.73 o                         
  -2   5   9      25190.94      24364.13       275.38 o                         
  -1   5   9      12247.44      11828.71       163.58 o                         
   0   5   9       3573.94       3418.27        73.36 o                         
   1   5   9       4366.73       4247.57        64.34 o                         
   2   5   9         73.44         59.58         8.29 o                         
   3   5   9       1110.85       1158.65        33.46 o                         
   4   5   9        367.84        315.93        25.57 o                         
   5   5   9       5647.96       5560.45        97.78 o                         
   6   5   9       1139.67       1154.96        41.12 o                         
   7   5   9       8827.77       8651.11       157.05 o                         
   8   5   9        907.12        954.65        46.30 o                         
   9   5   9       1001.10       1073.32        80.11 o                         
 -10   6   9        207.39        131.50        41.93 o                         
  -9   6   9       2412.78       2195.32        96.37 o                         
  -8   6   9        461.02        372.89        61.19 o                         
  -7   6   9         10.17         -4.10        12.67 o                         
  -6   6   9        371.25        376.58        35.00 o                         
  -5   6   9       3638.48       3546.52        83.28 o                         
  -4   6   9       6359.11       6247.78       100.86 o                         
  -3   6   9        396.90        426.01        18.25 o                         
  -2   6   9       4624.59       4393.16        68.16 o                         
  -1   6   9      17872.24      17525.41       220.30 o                         
   0   6   9       1134.89       1139.36        30.39 o                         
   1   6   9       6154.87       6118.65        86.97 o                         
   2   6   9        722.46        671.71        31.59 o                         
   3   6   9       2130.07       2107.01        55.11 o                         
   4   6   9       1687.67       1647.41        62.41 o                         
   5   6   9        626.00        602.01        38.60 o                         
   6   6   9        700.92        721.72        56.77 o                         
   7   6   9        510.25        514.36        28.75 o                         
   8   6   9       2834.04       2673.47       106.79 o                         
  -9   7   9         45.41         53.65        29.10 o                         
  -8   7   9       2072.07       1818.27       248.08 o                         
  -7   7   9        176.20         98.76        31.03 o                         
  -6   7   9       1406.96       1346.59        58.67 o                         
  -5   7   9        437.38        453.77        36.16 o                         
  -4   7   9        265.83        296.34        21.13 o                         
  -3   7   9       8319.24       8323.06       114.33 o                         
  -2   7   9        248.32        297.92        15.27 o                         
  -1   7   9      13223.40      13304.29       198.80 o                         
   0   7   9       1626.36       1663.92        50.16 o                         
   1   7   9        464.10        509.94        21.43 o                         
   2   7   9       6122.00       6167.53        95.65 o                         
   3   7   9       4152.57       3909.15        97.93 o                         
   4   7   9       5039.89       5132.00       108.90 o                         
   5   7   9        488.25        472.31        35.30 o                         
   6   7   9          6.94         -8.78        16.99 o                         
   7   7   9       2014.24       1937.66       105.72 o                         
  -8   8   9        158.07        140.81        28.04 o                         
  -7   8   9       1405.77       1371.29        65.47 o                         
  -6   8   9        398.55        317.91        34.70 o                         
  -5   8   9         30.31          2.86        15.12 o                         
  -4   8   9          1.71         -7.87         7.87 o                         
  -3   8   9       1954.29       1893.26        48.36 o                         
  -2   8   9       2322.40       2369.62        65.71 o                         
  -1   8   9       8757.35       9034.28       154.89 o                         
   0   8   9      11406.59      11306.38       151.61 o                         
   1   8   9        222.75        181.53        14.73 o                         
   2   8   9       1231.18       1233.07        39.08 o                         
   3   8   9       2143.81       2114.76        62.14 o                         
   4   8   9       1106.74       1060.21        44.89 o                         
   5   8   9       1418.83       1402.65        61.13 o                         
   6   8   9        870.40        964.04        72.38 o                         
  -7   9   9        145.95        129.61        23.17 o                         
  -6   9   9        884.27        811.33        46.58 o                         
  -5   9   9        148.05         99.20        17.12 o                         
  -4   9   9        683.22        703.21        37.21 o                         
  -3   9   9       3190.53       3137.11        67.96 o                         
  -2   9   9        611.67        666.84        51.88 o                         
  -1   9   9        115.81         68.96        20.56 o                         
   0   9   9       6369.53       6462.89       120.59 o                         
   1   9   9        579.89        615.73        32.39 o                         
   2   9   9         64.35         78.58        13.73 o                         
   3   9   9       1459.23       1414.09        51.12 o                         
   4   9   9        327.47        266.05        38.14 o                         
   5   9   9         86.78        108.92        29.09 o                         
  -6  10   9        104.08         -8.24        24.19 o                         
  -5  10   9        740.68        939.93       115.23 o                         
  -4  10   9        121.41        130.77        30.13 o                         
  -3  10   9         29.94          6.19        47.70 o                         
  -2  10   9       9164.07       9532.90       261.45 o                         
  -1  10   9         54.93         71.05        22.71 o                         
   0  10   9        216.79        158.88        24.54 o                         
   1  10   9       4450.42       4625.38        90.93 o                         
   2  10   9        323.71        302.16        26.31 o                         
   3  10   9        369.81        429.06        46.75 o                         
  -3  11   9        109.99         84.61        29.31 o                         
  -2  11   9       1578.30       1607.97       100.28 o                         
  -1  11   9       3408.39       3503.35       135.41 o                         
   0  11   9       1805.15       1961.69        71.93 o                         
  -1 -11  10        182.01        119.36        34.53 o                         
   0 -11  10        322.45        268.59        40.66 o                         
   1 -11  10       1136.12       1151.09        74.89 o                         
   2 -11  10        980.90        861.40        67.84 o                         
   3 -11  10         21.20        -11.31        16.22 o                         
   4 -11  10        385.64        499.56        59.90 o                         
  -4 -10  10        503.20        676.36        85.39 o                         
  -3 -10  10       1309.24       1272.16        78.43 o                         
  -2 -10  10       5921.66       6171.50       288.90 o                         
  -1 -10  10        528.03        487.50        53.77 o                         
   0 -10  10          7.89         40.33        22.43 o                         
   1 -10  10        783.33        696.19        67.45 o                         
   2 -10  10        237.42        188.92        26.36 o                         
   3 -10  10         62.71         49.81        13.14 o                         
   4 -10  10        437.85        351.39        28.57 o                         
   5 -10  10         47.13         11.08        16.06 o                         
   6 -10  10        210.81        189.69        49.03 o                         
  -5  -9  10       1348.03       1457.79        73.56 o                         
  -4  -9  10      12558.57      12249.59       232.81 o                         
  -3  -9  10         62.61         33.84        23.51 o                         
  -2  -9  10         14.06         17.10        21.50 o                         
  -1  -9  10       7111.94       6932.18       169.95 o                         
   0  -9  10        149.25        116.14        19.26 o                         
   1  -9  10        403.27        370.02        32.08 o                         
   2  -9  10       1097.43       1165.10        43.65 o                         
   3  -9  10        151.47        160.49        14.76 o                         
   4  -9  10        614.07        545.07        29.79 o                         
   5  -9  10       3262.17       3200.51        92.78 o                         
   6  -9  10        940.40        951.56        57.79 o                         
   7  -9  10        718.22        731.17        51.17 o                         
   8  -9  10       3288.96       3570.08       177.67 o                         
  -6  -8  10          0.03          9.26        14.22 o                         
  -5  -8  10          7.85        -14.08        17.44 o                         
  -4  -8  10       1154.53       1113.03        53.86 o                         
  -3  -8  10      15533.29      15832.08       270.98 o                         
  -2  -8  10       2469.58       2487.52        62.29 o                         
  -1  -8  10        836.56        794.47        32.49 o                         
   0  -8  10        414.35        426.01        23.93 o                         
   1  -8  10        126.75        140.82        13.05 o                         
   2  -8  10          7.38          8.99         9.19 o                         
   3  -8  10       2011.72       1997.89        40.42 o                         
   4  -8  10        591.99        605.54        23.60 o                         
   5  -8  10       3759.03       3647.90        75.61 o                         
   6  -8  10       1203.11       1274.58        43.66 o                         
   7  -8  10       4117.75       4263.58        91.77 o                         
   8  -8  10        277.14        244.68        23.66 o                         
  -7  -7  10       3097.56       3031.78       113.13 o                         
  -6  -7  10       4240.60       4288.24       126.96 o                         
  -5  -7  10          5.65        -10.32        12.23 o                         
  -4  -7  10        206.18        201.14        22.31 o                         
  -3  -7  10       9669.07       9704.89       170.12 o                         
  -2  -7  10       3150.61       3078.61        83.88 o                         
  -1  -7  10       1920.32       1924.47        45.45 o                         
   0  -7  10        109.71         93.25         9.93 o                         
   1  -7  10         15.49         12.43         6.38 o                         
   2  -7  10       4900.47       4697.18        69.99 o                         
   3  -7  10       2082.30       2033.88        45.95 o                         
   4  -7  10       2503.06       2385.58        51.65 o                         
   5  -7  10        103.12         71.73        17.88 o                         
   6  -7  10       9521.01       9476.50       163.07 o                         
   7  -7  10       1090.64       1158.66        45.14 o                         
   8  -7  10       3448.39       3484.04        85.00 o                         
   9  -7  10         84.13         81.04        33.34 o                         
  -8  -6  10        169.51        161.27        38.59 o                         
  -7  -6  10        656.62        598.37        37.63 o                         
  -6  -6  10       3876.63       4021.16       126.10 o                         
  -5  -6  10      10486.20      10410.36       201.90 o                         
  -4  -6  10        187.05        219.99        28.11 o                         
  -3  -6  10       8034.05       7943.94       127.89 o                         
  -2  -6  10      10962.62      11033.52       148.61 o                         
  -1  -6  10         60.51         49.85         7.83 o                         
   0  -6  10       3093.78       3150.70        55.31 o                         
   1  -6  10       1024.24       1020.81        29.47 o                         
   2  -6  10        329.31        359.31        17.08 o                         
   3  -6  10       1484.75       1520.24        35.74 o                         
   4  -6  10       5204.98       5192.31        78.26 o                         
   5  -6  10      12385.25      12225.01       161.26 o                         
   6  -6  10       1780.75       1736.92        50.88 o                         
   7  -6  10       4279.84       4386.25        95.34 o                         
   8  -6  10       5808.51       6042.03       129.86 o                         
   9  -6  10        553.49        540.97        41.09 o                         
  10  -6  10        183.85        116.91        24.56 o                         
  -9  -5  10        649.66        641.34        90.46 o                         
  -8  -5  10         68.22          9.23        20.24 o                         
  -7  -5  10          5.02         -8.03         9.61 o                         
  -6  -5  10        152.61        127.35        19.72 o                         
  -5  -5  10        751.42        754.98        29.19 o                         
  -4  -5  10       7456.72       7603.52       103.85 o                         
  -3  -5  10       3848.39       3919.72        67.17 o                         
  -2  -5  10      29311.50      29064.29       398.94 o                         
  -1  -5  10        185.93        218.37        14.86 o                         
   0  -5  10       3373.94       3507.96        62.48 o                         
   1  -5  10       1866.21       1814.39        40.79 o                         
   2  -5  10       2280.50       2377.13        44.42 o                         
   3  -5  10       2180.21       2152.41        42.78 o                         
   4  -5  10         18.52         20.32         5.65 o                         
   5  -5  10       3905.67       3815.90        66.79 o                         
   6  -5  10      17718.56      17835.61       218.41 o                         
   7  -5  10       2347.66       2369.43        67.82 o                         
   8  -5  10         49.47         28.10        12.88 o                         
   9  -5  10       1453.46       1507.45        57.13 o                         
  10  -5  10       1183.71       1312.93        69.46 o                         
  -9  -4  10       1683.26       1626.18        72.60 o                         
  -8  -4  10       4392.53       4461.62       105.96 o                         
  -7  -4  10         30.45         30.31        11.09 o                         
  -6  -4  10        108.67        105.67        16.18 o                         
  -5  -4  10        646.65        653.76        27.39 o                         
  -4  -4  10       6690.32       6783.28       115.25 o                         
  -3  -4  10        803.32        798.32        31.86 o                         
  -2  -4  10       6484.96       6319.99        98.62 o                         
  -1  -4  10      22574.93      22097.71       257.58 o                         
   0  -4  10       3919.39       3856.86        67.81 o                         
   1  -4  10      12633.58      12664.08       142.87 o                         
   2  -4  10       6055.78       5930.36        84.79 o                         
   3  -4  10        920.78        993.36        26.53 o                         
   4  -4  10        888.69        873.73        27.78 o                         
   5  -4  10        750.79        761.21        27.36 o                         
   6  -4  10       3071.64       3064.56        64.77 o                         
   7  -4  10      14553.21      14639.62       206.03 o                         
   8  -4  10        166.76        167.51        20.03 o                         
   9  -4  10       1770.67       1787.94        60.35 o                         
  10  -4  10        304.42        250.18        47.64 o                         
 -10  -3  10        178.69        127.67        26.44 o                         
  -9  -3  10       1285.03       1332.47        66.01 o                         
  -8  -3  10        355.19        401.38        31.31 o                         
  -7  -3  10       2087.11       2147.09        74.97 o                         
  -6  -3  10        832.48        888.03        41.02 o                         
  -5  -3  10        313.05        365.69        21.77 o                         
  -4  -3  10      33691.43      33754.11       466.47 o                         
  -3  -3  10       1629.43       1656.05        44.15 o                         
  -2  -3  10       3206.29       3174.20        54.71 o                         
  -1  -3  10      25952.58      25708.86       400.57 o                         
   0  -3  10        936.86        887.44        27.13 o                         
   1  -3  10        776.24        666.78        19.52 o                         
   2  -3  10      16889.89      16796.49       192.00 o                         
   3  -3  10       4362.63       4092.71        62.35 o                         
   4  -3  10       4725.67       4864.15        83.79 o                         
   5  -3  10       2242.42       2229.14        49.93 o                         
   6  -3  10        116.64         99.64        13.29 o                         
   7  -3  10       7939.26       7774.73       142.46 o                         
   8  -3  10       5324.54       5422.26       123.14 o                         
   9  -3  10        608.98        669.52        47.88 o                         
  10  -3  10        283.93        288.14        30.91 o                         
  11  -3  10         78.81         43.32        21.80 o                         
 -10  -2  10         43.65         23.64        18.82 o                         
  -9  -2  10        109.84         91.27        17.80 o                         
  -8  -2  10         86.74        105.05        16.96 o                         
  -7  -2  10        231.63        251.66        25.15 o                         
  -6  -2  10        161.64        187.52        16.80 o                         
  -5  -2  10        146.41        138.18        15.54 o                         
  -4  -2  10          3.76         14.46         7.91 o                         
  -3  -2  10      74504.31      72732.64       815.29 o                         
  -2  -2  10      11037.16      11189.44       199.07 o                         
  -1  -2  10        816.27        903.27        25.71 o                         
   0  -2  10      12308.01      12479.97       152.46 o                         
   1  -2  10        560.46        599.76        18.21 o                         
   2  -2  10         29.38         18.58         4.02 o                         
   3  -2  10       2686.22       2496.34        42.85 o                         
   4  -2  10       2600.58       2550.38        71.72 o                         
   5  -2  10      14530.25      14626.09       174.53 o                         
   6  -2  10       5455.18       5535.05        84.83 o                         
   7  -2  10       9224.72       9410.48       153.88 o                         
   8  -2  10       2962.86       2969.39        78.22 o                         
   9  -2  10       4654.65       4626.88       106.47 o                         
  10  -2  10       1784.89       1827.30        65.29 o                         
  11  -2  10        322.11        279.60        32.46 o                         
 -10  -1  10         41.89         28.91        17.30 o                         
  -9  -1  10         82.28         64.18        13.40 o                         
  -8  -1  10        402.35        360.46        29.07 o                         
  -7  -1  10       2113.18       2077.44        65.94 o                         
  -6  -1  10         62.24         37.01         8.96 o                         
  -5  -1  10       7788.15       8042.73       118.19 o                         
  -4  -1  10       3962.25       4209.89        92.92 o                         
  -3  -1  10       9853.65       9647.01       132.92 o                         
  -2  -1  10      61050.50      61160.01       700.97 o                         
  -1  -1  10      19429.17      19024.47       259.03 o                         
   0  -1  10       1340.54       1448.88        33.88 o                         
   1  -1  10       4437.69       4516.63        66.31 o                         
   2  -1  10       8453.87       9013.11       109.30 o                         
   3  -1  10        397.85        483.71        16.73 o                         
   4  -1  10        110.30         98.29         9.16 o                         
   5  -1  10       2700.29       2709.42        50.46 o                         
   6  -1  10       8165.32       7972.66       110.74 o                         
   7  -1  10        227.53        293.62        20.84 o                         
   8  -1  10      13307.10      13478.72       222.59 o                         
   9  -1  10        661.36        716.40        38.98 o                         
  10  -1  10       2045.93       1947.09        65.36 o                         
  11  -1  10        973.59       1012.70        59.73 o                         
 -11   0  10        298.01        263.65        34.61 o                         
 -10   0  10        781.99        839.52        47.79 o                         
  -9   0  10        446.68        428.58        34.99 o                         
  -8   0  10        911.44        960.91        50.48 o                         
  -7   0  10        621.15        648.42        35.09 o                         
  -6   0  10       9622.18       9812.21       152.56 o                         
  -5   0  10      12863.87      12520.70       180.31 o                         
  -4   0  10         53.44         71.80         9.05 o                         
  -3   0  10      25566.89      26203.05       384.98 o                         
  -2   0  10      17826.85      18221.94       208.69 o                         
  -1   0  10       2853.67       2861.98        49.16 o                         
   0   0  10       6086.73       5732.05        80.41 o                         
   1   0  10       7090.33       6701.42       112.50 o                         
   2   0  10        328.51        299.92        13.61 o                         
   3   0  10       6957.57       7022.62        95.75 o                         
   4   0  10       1337.37       1356.45        29.60 o                         
   5   0  10       4320.14       4346.79        68.61 o                         
   6   0  10       3442.62       3386.63        60.97 o                         
   7   0  10       4213.11       4094.95        79.04 o                         
   8   0  10       1262.76       1227.68        42.11 o                         
   9   0  10       4936.84       5013.96       108.36 o                         
  10   0  10        123.26        150.20        19.97 o                         
 -11   1  10       1733.80       1787.45        93.35 o                         
 -10   1  10        327.12        292.35        29.81 o                         
  -9   1  10         62.67         61.61        18.13 o                         
  -8   1  10       3175.54       3307.20        96.34 o                         
  -7   1  10        799.77        812.24        35.23 o                         
  -6   1  10       5766.56       5819.16        96.88 o                         
  -5   1  10       3135.40       3164.18        61.43 o                         
  -4   1  10      29513.92      29396.64       369.48 o                         
  -3   1  10      11338.51      11285.32       156.88 o                         
  -2   1  10      25120.70      25033.15       337.58 o                         
  -1   1  10       3334.35       3299.96        50.39 o                         
   0   1  10        884.40        830.83        22.85 o                         
   1   1  10       2199.51       2163.86        47.23 o                         
   2   1  10        239.48        247.18        11.30 o                         
   3   1  10       1962.53       1913.36        40.29 o                         
   4   1  10        716.14        667.31        21.66 o                         
   5   1  10       6582.42       6602.52        93.31 o                         
   6   1  10      31023.11      31015.32       340.96 o                         
   7   1  10        585.41        601.14        28.84 o                         
   8   1  10        936.36        873.46        31.91 o                         
   9   1  10       3501.86       3568.25        86.52 o                         
  10   1  10         38.17         38.64        15.13 o                         
 -11   2  10         94.99         68.76        23.63 o                         
 -10   2  10       3389.68       3399.85       138.28 o                         
  -9   2  10         23.46         20.42        12.97 o                         
  -8   2  10       1148.48       1255.57        39.62 o                         
  -7   2  10        747.30        749.96        31.62 o                         
  -6   2  10       6323.28       6356.00        98.57 o                         
  -5   2  10       5949.33       5966.86        95.14 o                         
  -4   2  10       5517.84       5269.09        83.66 o                         
  -3   2  10       8228.68       8439.48       109.47 o                         
  -2   2  10      38233.01      38125.10       381.19 o                         
  -1   2  10      15913.23      15403.33       213.90 o                         
   0   2  10       1805.64       1783.67        31.82 o                         
   1   2  10       3774.07       3734.55        51.52 o                         
   2   2  10        680.99        733.25        19.35 o                         
   3   2  10          3.58         -0.98         3.76 o                         
   4   2  10        163.82        138.35        11.52 o                         
   5   2  10        284.68        269.02        16.55 o                         
   6   2  10        103.68        109.02         9.63 o                         
   7   2  10      24782.88      24875.46       294.99 o                         
   8   2  10        328.13        365.14        22.10 o                         
   9   2  10         42.63         32.55        11.08 o                         
  10   2  10        572.88        465.70        46.23 o                         
 -10   3  10        361.38        301.39        44.70 o                         
  -9   3  10       3996.51       3763.57       137.72 o                         
  -8   3  10       2207.72       2169.30        75.25 o                         
  -7   3  10       2132.90       2160.46        60.46 o                         
  -6   3  10        360.62        337.83        22.35 o                         
  -5   3  10        110.75        116.04        10.32 o                         
  -4   3  10      15023.40      14991.90       193.04 o                         
  -3   3  10       3144.85       3252.76        50.08 o                         
  -2   3  10       3597.70       3591.69        60.11 o                         
  -1   3  10      20776.86      21379.96       332.54 o                         
   0   3  10       4311.86       4213.38        65.14 o                         
   1   3  10        235.49        290.73        12.95 o                         
   2   3  10      15250.70      14720.84       188.68 o                         
   3   3  10       4578.26       4520.85        76.61 o                         
   4   3  10        774.19        815.87        27.19 o                         
   5   3  10       1176.26       1167.08        32.81 o                         
   6   3  10         52.17         61.12        11.13 o                         
   7   3  10       2629.07       2589.25        77.66 o                         
   8   3  10       6891.06       6890.25       141.88 o                         
   9   3  10        203.04        114.98        27.10 o                         
  10   3  10        472.09        437.72        61.24 o                         
 -10   4  10       1766.80       1651.97        95.11 o                         
  -9   4  10        985.12       1103.45        66.66 o                         
  -8   4  10       4014.69       3945.07       102.93 o                         
  -7   4  10        285.78        210.78        24.66 o                         
  -6   4  10       1287.14       1258.01        39.22 o                         
  -5   4  10       2064.68       2088.16        44.87 o                         
  -4   4  10       1895.82       1894.48        42.82 o                         
  -3   4  10      31005.21      31188.55       348.57 o                         
  -2   4  10         94.21         96.43         8.31 o                         
  -1   4  10       3555.30       3478.11        53.28 o                         
   0   4  10       1442.45       1453.72        35.58 o                         
   1   4  10       5905.27       6074.41        84.15 o                         
   2   4  10       1227.64       1191.15        40.01 o                         
   3   4  10       9164.49       9337.00       127.73 o                         
   4   4  10       6491.48       6534.15        95.86 o                         
   5   4  10      11959.29      11718.88       165.07 o                         
   6   4  10        107.70        126.26        16.11 o                         
   7   4  10       2978.56       3101.51        80.85 o                         
   8   4  10       4708.28       4744.61       132.60 o                         
   9   4  10        557.64        559.14        43.33 o                         
 -10   5  10         13.07         11.42        30.72 o                         
  -9   5  10        228.29        226.46        29.39 o                         
  -8   5  10        433.77        420.79        53.57 o                         
  -7   5  10       2621.89       2533.81       117.15 o                         
  -6   5  10         96.32         57.40        14.54 o                         
  -5   5  10       1310.42       1303.16        54.02 o                         
  -4   5  10        933.00        831.03        26.80 o                         
  -3   5  10      12198.40      12051.00       148.77 o                         
  -2   5  10      18224.45      17695.72       270.06 o                         
  -1   5  10      13547.39      13195.63       169.84 o                         
   0   5  10        816.12        811.39        23.37 o                         
   1   5  10         12.31          6.15         4.30 o                         
   2   5  10       5098.97       4929.95        81.70 o                         
   3   5  10         88.78         80.47        11.32 o                         
   4   5  10       1558.81       1476.21        47.04 o                         
   5   5  10        375.24        389.30        23.20 o                         
   6   5  10       8047.30       8104.58       150.61 o                         
   7   5  10          3.21          9.65        12.52 o                         
   8   5  10       3658.07       3633.66        92.19 o                         
 -10   6  10       2504.83       2350.88       137.53 o                         
  -9   6  10        782.55        872.18        62.00 o                         
  -8   6  10        102.88         27.44        20.27 o                         
  -7   6  10         91.48         77.35        20.02 o                         
  -6   6  10        494.98        521.57        36.76 o                         
  -5   6  10        965.80        979.07        41.11 o                         
  -4   6  10       1202.04       1311.36        37.70 o                         
  -3   6  10       7830.47       7801.10       107.59 o                         
  -2   6  10       4362.25       4243.28        76.46 o                         
  -1   6  10       5559.49       5780.06        85.36 o                         
   0   6  10       7902.79       7970.30       106.77 o                         
   1   6  10       1513.70       1496.09        34.80 o                         
   2   6  10       2988.82       3085.38        63.60 o                         
   3   6  10       1296.99       1248.15        44.39 o                         
   4   6  10        235.70        202.47        20.52 o                         
   5   6  10        400.45        414.15        36.06 o                         
   6   6  10       3607.85       3658.47       127.03 o                         
   7   6  10       1711.00       1661.80        76.89 o                         
   8   6  10        293.71        230.69        29.88 o                         
  -9   7  10       1104.39       1349.55       129.43 o                         
  -8   7  10         96.60         75.08        25.04 o                         
  -7   7  10         50.50         38.35        16.83 o                         
  -6   7  10          1.89         14.81        12.76 o                         
  -5   7  10         69.34         72.63        15.47 o                         
  -4   7  10       7322.07       7394.48       112.28 o                         
  -3   7  10        650.19        664.68        23.85 o                         
  -2   7  10      19160.55      18933.22       223.71 o                         
  -1   7  10        132.10        166.62        13.30 o                         
   0   7  10       1464.55       1425.46        35.01 o                         
   1   7  10       4088.64       4062.38        77.77 o                         
   2   7  10        647.13        647.87        34.86 o                         
   3   7  10       1437.86       1479.12        52.62 o                         
   4   7  10         13.40         -1.73        10.41 o                         
   5   7  10        163.82        156.99        18.67 o                         
   6   7  10       2974.96       2992.03       127.26 o                         
   7   7  10       1570.92       1410.85        93.41 o                         
  -8   8  10         12.23         -9.63        35.89 o                         
  -7   8  10        537.34        560.36        58.52 o                         
  -6   8  10       2830.89       2741.41        90.02 o                         
  -5   8  10       1577.98       1678.40        60.83 o                         
  -4   8  10        112.53         81.19        12.02 o                         
  -3   8  10       2339.18       2466.07        66.25 o                         
  -2   8  10       8432.37       8721.30       138.68 o                         
  -1   8  10       5947.92       5857.36       101.51 o                         
   0   8  10        494.54        456.93        21.11 o                         
   1   8  10       1905.55       1888.66        48.12 o                         
   2   8  10         28.77          1.87         9.99 o                         
   3   8  10         40.40          8.87        15.30 o                         
   4   8  10          2.09        -14.08        14.08 o                         
   5   8  10         10.54         -1.79        20.35 o                         
   6   8  10          6.55         -6.38        35.00 o                         
  -7   9  10        205.70        167.93        26.39 o                         
  -6   9  10        457.20        358.96        40.74 o                         
  -5   9  10       1492.85       1393.34        55.33 o                         
  -4   9  10       6325.44       6332.44       114.47 o                         
  -3   9  10        512.00        507.98        25.27 o                         
  -2   9  10        141.30        142.08        43.57 o                         
  -1   9  10      10041.49      10653.09       275.24 o                         
   0   9  10        301.93        278.13        20.33 o                         
   1   9  10        122.88        124.85        18.50 o                         
   2   9  10         92.39         66.81        15.60 o                         
   3   9  10        227.11        169.33        22.31 o                         
   4   9  10          6.14        -13.91        13.91 o                         
  -5  10  10        353.95        314.70        36.61 o                         
  -4  10  10         37.19          4.33        20.38 o                         
  -3  10  10       9449.90       9782.47       267.32 o                         
  -2  10  10         46.43         89.09        25.71 o                         
  -1  10  10        938.85        907.77        77.41 o                         
   0  10  10       2480.29       2523.34        66.19 o                         
   1  10  10        166.13        134.15        17.84 o                         
   2  10  10          6.21        -14.33        16.03 o                         
   3  10  10        415.36        327.74        50.31 o                         
  -1 -11  11         35.65        -51.85        51.85 o                         
   0 -11  11        358.90        348.43        92.54 o                         
   1 -11  11        225.73        169.13        30.48 o                         
   2 -11  11         67.14         22.73        29.54 o                         
   3 -11  11         11.31         34.28        21.41 o                         
  -3 -10  11       3638.82       3570.25       222.88 o                         
  -2 -10  11        219.98        218.51        35.39 o                         
  -1 -10  11          2.50         46.53        23.01 o                         
   0 -10  11        492.28        337.03        74.44 o                         
   1 -10  11         73.05         15.25        15.48 o                         
   2 -10  11        607.45        500.69        43.32 o                         
   3 -10  11       2852.38       2625.76        81.41 o                         
   4 -10  11         91.49         31.46        17.08 o                         
   5 -10  11         67.45         78.42        20.38 o                         
   6 -10  11       8435.00       8458.28       193.14 o                         
  -5  -9  11       5970.85       5589.18       189.58 o                         
  -4  -9  11        251.46        236.09        76.89 o                         
  -3  -9  11       1365.28       1276.25        48.78 o                         
  -2  -9  11       1072.36       1076.16        72.41 o                         
  -1  -9  11        951.88        955.59        65.70 o                         
   0  -9  11        336.59        341.62        29.41 o                         
   1  -9  11       1559.93       1676.28        63.40 o                         
   2  -9  11        278.53        286.43        25.04 o                         
   3  -9  11       1295.21       1215.73        52.36 o                         
   4  -9  11       3993.32       3960.01       100.21 o                         
   5  -9  11       1691.31       1722.08        66.19 o                         
   6  -9  11        905.82        843.60        58.49 o                         
   7  -9  11       2100.35       2260.43        94.74 o                         
  -6  -8  11        160.14        147.74        25.02 o                         
  -5  -8  11       4782.05       4602.64       225.38 o                         
  -4  -8  11       3905.34       3977.58       113.09 o                         
  -3  -8  11          0.70         10.20        14.48 o                         
  -2  -8  11       3504.99       3475.08        83.56 o                         
  -1  -8  11       1281.26       1332.71        48.13 o                         
   0  -8  11       5739.40       5674.17       102.12 o                         
   1  -8  11        475.73        501.31        22.93 o                         
   2  -8  11       1268.74       1341.04        35.95 o                         
   3  -8  11       1396.43       1443.65        36.73 o                         
   4  -8  11       8069.93       7755.63       123.34 o                         
   5  -8  11        566.52        597.65        32.37 o                         
   6  -8  11       3898.26       4021.46       101.75 o                         
   7  -8  11       1564.24       1531.29        52.94 o                         
   8  -8  11        277.65        260.51        26.01 o                         
  -7  -7  11        667.82        817.73        57.18 o                         
  -6  -7  11        746.66        810.26        43.87 o                         
  -5  -7  11        135.87        154.96        28.83 o                         
  -4  -7  11       7908.78       7977.92       169.94 o                         
  -3  -7  11       1966.91       1952.03        62.73 o                         
  -2  -7  11       1412.18       1417.38        53.77 o                         
  -1  -7  11        805.24        797.72        32.22 o                         
   0  -7  11        540.49        519.73        33.74 o                         
   1  -7  11       6879.09       6888.32       107.48 o                         
   2  -7  11       2626.57       2596.41        52.34 o                         
   3  -7  11       1522.86       1433.99        39.29 o                         
   4  -7  11       1562.08       1493.84        41.98 o                         
   5  -7  11       8017.39       8190.08       140.98 o                         
   6  -7  11         81.36         75.49        14.54 o                         
   7  -7  11       4750.10       4781.87       101.95 o                         
   8  -7  11          1.54        -11.49        11.49 o                         
   9  -7  11        103.41         43.93        18.71 o                         
  -8  -6  11         33.30        -18.19        28.89 o                         
  -7  -6  11         43.34         48.94        15.26 o                         
  -6  -6  11       2237.81       2252.04       109.76 o                         
  -5  -6  11        470.39        522.08        32.28 o                         
  -4  -6  11      19931.67      20381.79       339.02 o                         
  -3  -6  11        624.41        618.95        30.40 o                         
  -2  -6  11       4492.95       4578.82        78.98 o                         
  -1  -6  11       3428.24       3444.21        62.34 o                         
   0  -6  11       2348.27       2319.35        51.26 o                         
   1  -6  11        854.44        842.60        28.61 o                         
   2  -6  11       2554.19       2571.03        51.76 o                         
   3  -6  11       1428.37       1423.01        36.15 o                         
   4  -6  11       2353.51       2331.63        49.61 o                         
   5  -6  11       5146.20       5192.28        92.36 o                         
   6  -6  11          5.06         11.77         9.55 o                         
   7  -6  11          0.90         31.37        12.62 o                         
   8  -6  11       2475.62       2412.16        76.50 o                         
   9  -6  11        332.29        304.31        30.10 o                         
  10  -6  11        730.88        705.24        55.72 o                         
  -9  -5  11        181.39        188.06        79.76 o                         
  -8  -5  11        167.61        148.82        19.94 o                         
  -7  -5  11          2.70          1.66        15.09 o                         
  -6  -5  11       2598.86       2582.52        81.33 o                         
  -5  -5  11        544.05        522.86        26.65 o                         
  -4  -5  11        109.16        138.97        14.60 o                         
  -3  -5  11      27893.32      27742.05       342.37 o                         
  -2  -5  11       9083.42       9288.81       129.58 o                         
  -1  -5  11      11562.88      11627.99       153.36 o                         
   0  -5  11        738.37        769.32        26.72 o                         
   1  -5  11       1597.72       1587.43        40.45 o                         
   2  -5  11       1554.34       1486.12        38.24 o                         
   3  -5  11        282.53        331.79        16.79 o                         
   4  -5  11          3.48          0.32         4.93 o                         
   5  -5  11      14577.67      14730.35       177.71 o                         
   6  -5  11       5250.50       5332.93        90.57 o                         
   7  -5  11       2098.29       2129.52        64.67 o                         
   8  -5  11         34.87         25.39        12.51 o                         
   9  -5  11       1729.72       1782.21        64.12 o                         
  10  -5  11        785.21        673.09        50.25 o                         
  -9  -4  11        136.78        101.83        23.97 o                         
  -8  -4  11        570.71        631.30        40.33 o                         
  -7  -4  11       1364.90       1428.56        54.53 o                         
  -6  -4  11       4486.94       4659.67       117.88 o                         
  -5  -4  11       7313.57       7103.75       117.10 o                         
  -4  -4  11         11.75         16.82         6.95 o                         
  -3  -4  11      12682.07      12776.49       188.64 o                         
  -2  -4  11      15586.90      15562.39       294.03 o                         
  -1  -4  11       5141.66       5172.34        85.69 o                         
   0  -4  11       6540.69       6495.82       102.20 o                         
   1  -4  11         42.82         52.43         7.09 o                         
   2  -4  11        282.67        295.16        15.70 o                         
   3  -4  11       3578.85       3643.10        62.08 o                         
   4  -4  11          7.87          3.68         5.11 o                         
   5  -4  11       1544.48       1511.88        39.82 o                         
   6  -4  11      17967.62      18103.25       241.66 o                         
   7  -4  11         11.71         15.12         9.93 o                         
   8  -4  11       1376.44       1391.63        52.83 o                         
   9  -4  11        770.17        702.21        40.40 o                         
  10  -4  11       1029.28       1009.12        58.69 o                         
 -10  -3  11        681.62        749.27        75.30 o                         
  -9  -3  11        210.01        184.29        22.35 o                         
  -8  -3  11        620.73        547.05        36.42 o                         
  -7  -3  11        292.76        281.29        35.48 o                         
  -6  -3  11       3194.21       3425.69        93.92 o                         
  -5  -3  11      36065.71      36906.33       542.74 o                         
  -4  -3  11        107.93         89.17        11.77 o                         
  -3  -3  11        837.70        896.26        30.27 o                         
  -2  -3  11      10637.02      10626.47       168.12 o                         
  -1  -3  11         61.86         82.52         7.39 o                         
   0  -3  11       1613.91       1603.97        36.92 o                         
   1  -3  11       7160.81       7151.87       107.48 o                         
   2  -3  11        514.73        555.80        18.75 o                         
   3  -3  11        946.41        939.34        25.76 o                         
   4  -3  11      14732.62      14594.50       175.70 o                         
   5  -3  11       4936.14       4894.48        76.43 o                         
   6  -3  11       1159.15       1177.02        40.63 o                         
   7  -3  11      10801.56      10927.41       184.19 o                         
   8  -3  11        315.97        336.90        28.83 o                         
   9  -3  11          5.48         -2.72        17.09 o                         
  10  -3  11          1.13         -9.99        15.78 o                         
 -10  -2  11        880.83        794.98        50.04 o                         
  -9  -2  11        272.04        253.03        27.93 o                         
  -8  -2  11        664.51        658.52        37.02 o                         
  -7  -2  11       1834.62       1735.38        60.34 o                         
  -6  -2  11       2376.76       2369.93        67.48 o                         
  -5  -2  11         44.63         48.85         8.80 o                         
  -4  -2  11      43677.52      42985.45       568.78 o                         
  -3  -2  11       7481.89       7625.69       120.41 o                         
  -2  -2  11        837.28        840.14        26.72 o                         
  -1  -2  11        454.46        397.77        17.90 o                         
   0  -2  11       5482.51       5282.67        78.39 o                         
   1  -2  11       1062.75       1105.43        29.26 o                         
   2  -2  11        702.77        733.18        21.72 o                         
   3  -2  11         11.19          6.29         3.65 o                         
   4  -2  11       5388.94       5453.01        79.93 o                         
   5  -2  11       7383.00       7484.24       103.85 o                         
   6  -2  11      24567.60      24671.13       279.24 o                         
   7  -2  11         99.24        120.41        16.16 o                         
   8  -2  11       2330.74       2204.51        66.27 o                         
   9  -2  11       1192.54       1150.62        49.03 o                         
  10  -2  11        538.15        422.94        34.59 o                         
 -10  -1  11       1728.75       1668.30        95.49 o                         
  -9  -1  11       1949.17       1764.87        67.48 o                         
  -8  -1  11       3851.48       3933.95        92.36 o                         
  -7  -1  11       1125.95       1095.23        40.86 o                         
  -6  -1  11       2900.96       2785.23        61.51 o                         
  -5  -1  11       5781.04       5819.47       109.11 o                         
  -4  -1  11      18432.79      18868.11       272.36 o                         
  -3  -1  11       7501.59       7400.74       125.67 o                         
  -2  -1  11      10487.50      10582.65       142.22 o                         
  -1  -1  11       1928.48       1906.10        41.79 o                         
   0  -1  11      11872.77      12686.65       172.84 o                         
   1  -1  11      15345.63      14543.99       173.23 o                         
   2  -1  11       1704.46       1595.00        33.38 o                         
   3  -1  11       8457.72       8616.56       108.65 o                         
   4  -1  11       2836.11       2931.27        51.44 o                         
   5  -1  11       8459.47       8590.44       114.54 o                         
   6  -1  11         29.41         24.05         6.88 o                         
   7  -1  11      19424.30      19127.51       250.57 o                         
   8  -1  11        137.58         92.90        15.61 o                         
   9  -1  11       1107.78       1048.96        46.12 o                         
  10  -1  11         17.44         -5.65        12.81 o                         
 -10   0  11        754.17        780.61        48.07 o                         
  -9   0  11       2945.62       2894.04        95.61 o                         
  -8   0  11       4152.04       3862.54       106.98 o                         
  -7   0  11       3046.02       3114.80        83.67 o                         
  -6   0  11      11288.92      11554.39       189.41 o                         
  -5   0  11        793.92        753.48        29.62 o                         
  -4   0  11      19461.43      19811.26       262.60 o                         
  -3   0  11      19189.70      19772.45       250.50 o                         
  -2   0  11        346.59        368.51        14.83 o                         
  -1   0  11        224.72        321.93        15.01 o                         
   0   0  11       2700.31       2866.81        50.17 o                         
   1   0  11        210.05        219.51        16.66 o                         
   2   0  11      14078.03      13093.05       167.64 o                         
   3   0  11      17415.27      17540.63       188.44 o                         
   4   0  11      10088.83      10330.42       122.87 o                         
   5   0  11      10337.36      10259.15       125.71 o                         
   6   0  11       3547.10       3547.65        70.29 o                         
   7   0  11       1922.56       1885.71        50.25 o                         
   8   0  11       4448.02       4365.33       101.04 o                         
   9   0  11          7.13         -8.23        10.84 o                         
  10   0  11         60.40         26.02        13.66 o                         
 -10   1  11          2.42          7.25        13.31 o                         
  -9   1  11       2741.15       2888.47        81.43 o                         
  -8   1  11       2512.97       2501.36        97.87 o                         
  -7   1  11        782.35        788.52        35.41 o                         
  -6   1  11        349.93        322.13        21.25 o                         
  -5   1  11      13686.05      13880.12       196.84 o                         
  -4   1  11        828.39        879.62        31.92 o                         
  -3   1  11      37779.78      37803.26       464.95 o                         
  -2   1  11          1.71          4.24         4.12 o                         
  -1   1  11       2835.83       2889.47        47.64 o                         
   0   1  11        783.07        825.54        19.93 o                         
   1   1  11        785.26        737.93        21.56 o                         
   2   1  11        215.35        260.81        13.34 o                         
   3   1  11       1095.43       1135.22        27.45 o                         
   4   1  11       3714.93       3604.57        61.59 o                         
   5   1  11      33015.03      32772.75       354.72 o                         
   6   1  11       4751.23       4906.86        79.53 o                         
   7   1  11        274.86        276.67        18.06 o                         
   8   1  11       1291.32       1197.04        40.13 o                         
   9   1  11        499.90        524.70        30.19 o                         
  10   1  11        119.10         74.23        25.93 o                         
 -10   2  11        205.29        165.74        45.93 o                         
  -9   2  11        719.21        701.92        33.41 o                         
  -8   2  11         73.30         72.55        12.35 o                         
  -7   2  11       2159.16       2154.77        54.03 o                         
  -6   2  11       1229.82       1178.68        36.68 o                         
  -5   2  11      11232.34      11345.20       150.60 o                         
  -4   2  11       1595.73       1670.11        36.60 o                         
  -3   2  11       6460.17       6465.49       103.25 o                         
  -2   2  11      48078.18      48153.03       493.74 o                         
  -1   2  11      15334.82      15133.25       174.55 o                         
   0   2  11      24936.32      25058.83       280.09 o                         
   1   2  11       1223.51       1257.83        25.44 o                         
   2   2  11         10.90          9.16         3.71 o                         
   3   2  11       2502.24       2527.18        49.32 o                         
   4   2  11        200.84        168.54        13.11 o                         
   5   2  11         44.64         58.62         9.42 o                         
   6   2  11      17186.69      17111.09       240.66 o                         
   7   2  11        610.06        625.97        23.00 o                         
   8   2  11       1591.39       1556.87        48.43 o                         
   9   2  11        519.84        516.63        54.14 o                         
  10   2  11       2649.63       2780.75        86.87 o                         
 -10   3  11       1400.51       1448.11        88.76 o                         
  -9   3  11        469.60        266.27        48.34 o                         
  -8   3  11       1235.49       1206.84        51.44 o                         
  -7   3  11         60.61         57.81        12.81 o                         
  -6   3  11        302.12        345.25        22.92 o                         
  -5   3  11      10207.83      10188.10       143.02 o                         
  -4   3  11       7117.90       7304.30       102.37 o                         
  -3   3  11       8258.72       8200.40       101.09 o                         
  -2   3  11        372.86        364.23        16.71 o                         
  -1   3  11      16872.80      17439.38       226.54 o                         
   0   3  11       1749.64       1915.25        42.98 o                         
   1   3  11      14622.34      14694.89       158.34 o                         
   2   3  11       4950.98       4962.58        68.04 o                         
   3   3  11          8.20         13.13         5.81 o                         
   4   3  11      11978.10      11848.28       162.01 o                         
   5   3  11       2453.25       2474.25        54.64 o                         
   6   3  11       8789.79       9054.67       136.69 o                         
   7   3  11       4713.70       4813.22       115.37 o                         
   8   3  11          6.94         -0.67        19.47 o                         
   9   3  11       1972.80       1939.79       121.42 o                         
 -10   4  11        215.49        162.31        35.47 o                         
  -9   4  11        608.49        619.77        47.44 o                         
  -8   4  11       1094.34       1059.03        52.50 o                         
  -7   4  11        546.63        494.37        36.43 o                         
  -6   4  11          9.38         -2.08         9.67 o                         
  -5   4  11        241.53        237.83        19.12 o                         
  -4   4  11      40491.43      40243.04       518.36 o                         
  -3   4  11        896.14        924.79        26.72 o                         
  -2   4  11       9977.04      10042.45       130.09 o                         
  -1   4  11       1057.30       1036.33        29.22 o                         
   0   4  11       1107.46       1122.84        26.66 o                         
   1   4  11          9.32         17.49         3.89 o                         
   2   4  11       1673.20       1722.93        40.57 o                         
   3   4  11         80.14         74.96         7.34 o                         
   4   4  11       2022.85       2054.86        50.95 o                         
   5   4  11       3966.16       3953.74        83.80 o                         
   6   4  11       7158.68       7332.01       136.23 o                         
   7   4  11       2264.30       2204.84        71.09 o                         
   8   4  11        680.06        658.56        49.31 o                         
   9   4  11          2.08         17.74        27.47 o                         
 -10   5  11        323.41        222.96        43.43 o                         
  -9   5  11         30.03         52.59        19.57 o                         
  -8   5  11        134.90         93.01        17.33 o                         
  -7   5  11        141.04        170.91        26.03 o                         
  -6   5  11       7146.14       6858.89       159.08 o                         
  -5   5  11       8209.47       8100.98       173.54 o                         
  -4   5  11        685.02        661.30        28.06 o                         
  -3   5  11      21415.95      21776.82       258.61 o                         
  -2   5  11      11061.29      10753.93       141.51 o                         
  -1   5  11         36.47         57.05        13.51 o                         
   0   5  11        155.38        169.28        12.68 o                         
   1   5  11       6730.61       6674.43        86.57 o                         
   2   5  11         12.64          3.43         6.27 o                         
   3   5  11        141.08         92.36        12.46 o                         
   4   5  11       2639.66       2600.49        71.26 o                         
   5   5  11       2006.59       1932.63        49.15 o                         
   6   5  11       1223.02       1180.16        44.24 o                         
   7   5  11      11434.12      11366.42       193.82 o                         
   8   5  11         87.63         94.95        19.98 o                         
  -9   6  11        164.11        100.91        27.19 o                         
  -8   6  11        148.56         89.53        25.46 o                         
  -7   6  11       1113.33       1062.44        71.34 o                         
  -6   6  11       1201.80       1143.60        54.91 o                         
  -5   6  11       5211.81       5306.48       114.45 o                         
  -4   6  11      20256.84      20487.53       263.48 o                         
  -3   6  11       1258.17       1233.76        39.49 o                         
  -2   6  11       3049.43       3036.49        55.50 o                         
  -1   6  11       3559.71       3372.17        61.50 o                         
   0   6  11         95.07         70.30         8.40 o                         
   1   6  11         31.50         38.49         7.95 o                         
   2   6  11       4071.24       4062.65        82.39 o                         
   3   6  11       2827.85       2755.01        65.00 o                         
   4   6  11       1439.71       1441.71        56.87 o                         
   5   6  11       8425.49       8624.67       191.51 o                         
   6   6  11          3.16          8.98        16.43 o                         
   7   6  11         34.21         24.07        20.70 o                         
   8   6  11       5056.00       5323.89       211.61 o                         
  -9   7  11       1658.70       1490.43       115.56 o                         
  -8   7  11       2029.34       1830.15        92.82 o                         
  -7   7  11        252.47        147.42        24.64 o                         
  -6   7  11         43.97         35.34        13.05 o                         
  -5   7  11       4786.27       4717.81       120.32 o                         
  -4   7  11        714.88        750.09        29.42 o                         
  -3   7  11      18711.55      18886.32       227.86 o                         
  -2   7  11        424.99        455.44        24.73 o                         
  -1   7  11        188.66        172.55        15.95 o                         
   0   7  11        160.16        133.78        11.23 o                         
   1   7  11        115.90         96.57        10.48 o                         
   2   7  11         61.53         50.31        12.13 o                         
   3   7  11       1427.77       1435.80        52.87 o                         
   4   7  11       1757.98       1757.60        67.53 o                         
   5   7  11       6096.75       5994.54       135.42 o                         
   6   7  11       2158.53       2139.38        81.84 o                         
   7   7  11         91.24         94.57        35.35 o                         
  -8   8  11        889.75        760.39        71.83 o                         
  -7   8  11       2468.88       2368.97        88.16 o                         
  -6   8  11       2156.93       2163.90        80.49 o                         
  -5   8  11        631.85        592.10        40.52 o                         
  -4   8  11        722.52        777.22        34.20 o                         
  -3   8  11       4413.91       4464.27        85.40 o                         
  -2   8  11       4877.16       4889.33        90.89 o                         
  -1   8  11          2.69         -5.13         5.95 o                         
   0   8  11        399.50        461.17        21.81 o                         
   1   8  11         85.55         52.47        10.00 o                         
   2   8  11       2241.76       2367.23        71.00 o                         
   3   8  11       1258.43       1234.77        51.34 o                         
   4   8  11        163.68        129.00        37.54 o                         
   5   8  11        448.56        413.91        94.16 o                         
   6   8  11       8364.96       8791.10       286.67 o                         
  -7   9  11         47.50         50.09        31.95 o                         
  -6   9  11       1356.99       1379.74        64.71 o                         
  -5   9  11       5078.56       5093.26       128.78 o                         
  -4   9  11       2252.13       2296.97        71.51 o                         
  -3   9  11       1143.00       1087.65        37.75 o                         
  -2   9  11       1115.19       1136.54        70.43 o                         
  -1   9  11       1888.37       1981.01        91.44 o                         
   0   9  11        316.22        302.21        21.18 o                         
   1   9  11       1263.96       1293.28        41.32 o                         
   2   9  11        173.71        152.89        34.71 o                         
   3   9  11        523.35        502.67        51.60 o                         
   4   9  11       2419.44       2278.50        82.27 o                         
  -5  10  11        121.09         90.87        29.24 o                         
  -4  10  11       3434.61       3522.29        87.42 o                         
  -3  10  11          4.10         18.48        22.71 o                         
  -2  10  11       4328.11       4554.82       160.73 o                         
  -1  10  11        113.74         66.61        26.27 o                         
   0  10  11       1420.84       1379.07        46.00 o                         
   1  10  11         14.33         -7.51        13.16 o                         
   2  10  11       1596.00       1483.62        70.94 o                         
   0 -11  12       1338.28       1399.41        92.46 o                         
   1 -11  12       1491.31       1531.34       105.44 o                         
   2 -11  12        183.49        139.89        29.45 o                         
   3 -11  12        917.55        773.60       110.22 o                         
  -3 -10  12       2270.38       2476.95       146.98 o                         
  -2 -10  12        439.16        346.98        47.60 o                         
  -1 -10  12        928.45        891.78        70.31 o                         
   0 -10  12         15.21         15.92        19.78 o                         
   1 -10  12         49.82         43.90        20.65 o                         
   2 -10  12       3945.52       3833.20       115.73 o                         
   3 -10  12         57.73         53.59        17.94 o                         
   4 -10  12       1581.04       1603.03        58.56 o                         
   5 -10  12       3162.17       3024.51       121.60 o                         
   6 -10  12         61.39        157.31        65.64 o                         
  -5  -9  12       1198.60       1158.35       120.88 o                         
  -4  -9  12       4543.09       4948.00       217.77 o                         
  -3  -9  12         93.67         65.94        21.33 o                         
  -2  -9  12       2260.31       2253.20        66.04 o                         
  -1  -9  12        456.71        403.76        31.32 o                         
   0  -9  12       2416.06       2589.61       114.10 o                         
   1  -9  12       1397.27       1438.01        61.69 o                         
   2  -9  12       1517.61       1622.78        70.43 o                         
   3  -9  12       2742.85       2776.20       100.08 o                         
   4  -9  12        440.55        413.30        31.71 o                         
   5  -9  12       4979.31       5089.50       104.48 o                         
   6  -9  12         35.80         12.90        14.63 o                         
   7  -9  12        308.11        302.96        41.26 o                         
  -6  -8  12        400.77        227.76        50.96 o                         
  -5  -8  12       5263.73       5128.35       183.73 o                         
  -4  -8  12        239.59        261.76        58.14 o                         
  -3  -8  12       2053.58       2008.44        69.25 o                         
  -2  -8  12       1645.45       1690.02        61.79 o                         
  -1  -8  12       5281.07       5276.88        97.55 o                         
   0  -8  12        601.64        559.47        28.25 o                         
   1  -8  12       1014.89        918.21        50.51 o                         
   2  -8  12         27.06         10.72         8.74 o                         
   3  -8  12       4765.10       4647.03        76.48 o                         
   4  -8  12       1609.93       1671.56        59.97 o                         
   5  -8  12       6149.48       6276.35       126.50 o                         
   6  -8  12       2441.95       2572.09        73.57 o                         
   7  -8  12         29.40          3.51        13.13 o                         
   8  -8  12        256.84        251.90        31.19 o                         
  -7  -7  12       4431.57       4689.76       158.36 o                         
  -6  -7  12       8262.85       8140.15       228.49 o                         
  -5  -7  12        728.85        665.18        73.54 o                         
  -4  -7  12       4022.01       4017.80       107.73 o                         
  -3  -7  12       2539.65       2469.12        69.95 o                         
  -2  -7  12        327.52        297.05        25.24 o                         
  -1  -7  12        105.62        101.25        12.52 o                         
   0  -7  12       2587.19       2522.70        57.87 o                         
   1  -7  12       1206.67       1192.52        38.25 o                         
   2  -7  12         58.96         49.00         9.57 o                         
   3  -7  12      14432.91      14678.31       195.06 o                         
   4  -7  12        376.01        405.57        22.97 o                         
   5  -7  12         72.09         79.60        14.05 o                         
   6  -7  12       9098.41       9068.27       155.32 o                         
   7  -7  12        454.08        448.59        30.61 o                         
   8  -7  12         99.03         68.67        17.95 o                         
   9  -7  12          2.55         13.13        17.88 o                         
  -8  -6  12        389.30        331.37        80.24 o                         
  -7  -6  12        734.92        765.37        55.73 o                         
  -6  -6  12       1269.51       1257.26        50.78 o                         
  -5  -6  12      22572.93      22584.12       398.92 o                         
  -4  -6  12         19.45         23.75        11.33 o                         
  -3  -6  12        663.01        584.58        23.29 o                         
  -2  -6  12        181.99        169.46        18.73 o                         
  -1  -6  12        555.88        571.73        24.70 o                         
   0  -6  12        683.44        641.16        25.09 o                         
   1  -6  12          0.49          1.92         5.54 o                         
   2  -6  12       1359.16       1351.84        31.89 o                         
   3  -6  12       1024.72       1014.63        30.61 o                         
   4  -6  12      31670.53      31236.50       347.66 o                         
   5  -6  12        604.60        651.56        30.01 o                         
   6  -6  12        107.84         93.30        20.52 o                         
   7  -6  12       9110.20       9098.81       170.92 o                         
   8  -6  12        338.81        265.42        26.39 o                         
   9  -6  12        461.93        417.38        45.62 o                         
  -9  -5  12       1329.70       1421.23       168.38 o                         
  -8  -5  12        612.38        539.45        69.70 o                         
  -7  -5  12       1046.38        925.56        44.44 o                         
  -6  -5  12       2768.82       2695.38        77.82 o                         
  -5  -5  12        136.68        161.98        20.53 o                         
  -4  -5  12      19959.96      19876.70       231.27 o                         
  -3  -5  12         20.37         22.64         8.12 o                         
  -2  -5  12        485.89        452.55        21.87 o                         
  -1  -5  12          5.65          3.12         5.92 o                         
   0  -5  12       6992.02       7091.96       106.39 o                         
   1  -5  12        707.53        736.31        27.50 o                         
   2  -5  12        695.23        638.12        21.43 o                         
   3  -5  12        855.60        871.70        29.50 o                         
   4  -5  12      15988.09      15913.85       185.27 o                         
   5  -5  12      12699.09      12789.66       166.81 o                         
   6  -5  12       1876.71       1851.73        50.62 o                         
   7  -5  12         55.99         41.00        12.14 o                         
   8  -5  12        878.45        848.44        43.48 o                         
   9  -5  12         41.55         52.53        15.33 o                         
  10  -5  12         58.19         43.06        18.16 o                         
  -9  -4  12       1469.30       1569.58        96.50 o                         
  -8  -4  12       6989.90       7113.12       150.68 o                         
  -7  -4  12       6656.90       6869.73       145.15 o                         
  -6  -4  12       2739.19       2742.61        74.66 o                         
  -5  -4  12          7.61          5.20         7.45 o                         
  -4  -4  12       4045.89       4017.19        77.88 o                         
  -3  -4  12       4412.63       4432.10        74.89 o                         
  -2  -4  12        878.68        952.35        31.80 o                         
  -1  -4  12       1524.47       1552.70        40.99 o                         
   0  -4  12       5771.31       5842.07        95.55 o                         
   1  -4  12      11813.91      11702.12       145.31 o                         
   2  -4  12      20722.39      20743.49       216.21 o                         
   3  -4  12       3243.12       3283.11        60.53 o                         
   4  -4  12        315.95        322.81        18.51 o                         
   5  -4  12      18762.17      18499.66       209.00 o                         
   6  -4  12         13.96         10.15         7.91 o                         
   7  -4  12        611.47        571.59        33.24 o                         
   8  -4  12         64.03         50.56        14.53 o                         
   9  -4  12        637.94        676.81        40.56 o                         
  10  -4  12         19.88         -4.72        18.04 o                         
 -10  -3  12        576.16        707.19       136.30 o                         
  -9  -3  12        217.49        177.60        26.77 o                         
  -8  -3  12        612.89        559.38        44.78 o                         
  -7  -3  12       1030.49       1111.34        48.06 o                         
  -6  -3  12      15195.43      15500.25       283.17 o                         
  -5  -3  12        527.73        500.54        26.20 o                         
  -4  -3  12       6114.69       6343.94        98.27 o                         
  -3  -3  12       1550.40       1507.25        39.28 o                         
  -2  -3  12        739.79        736.37        25.32 o                         
  -1  -3  12       3683.50       3741.54        74.50 o                         
   0  -3  12        450.09        469.35        18.57 o                         
   1  -3  12         49.98         39.35         6.08 o                         
   2  -3  12        809.86        803.32        22.95 o                         
   3  -3  12      36015.09      35794.73       383.53 o                         
   4  -3  12       9372.05       9637.75       127.27 o                         
   5  -3  12       6784.37       6760.30        97.93 o                         
   6  -3  12       6921.29       6988.54       122.10 o                         
   7  -3  12        127.75        121.91        21.61 o                         
   8  -3  12        407.63        430.80        31.66 o                         
   9  -3  12        510.30        509.88        38.86 o                         
  10  -3  12        279.86        302.35        35.26 o                         
 -10  -2  12        383.21        378.93        51.94 o                         
  -9  -2  12        200.27        128.46        22.73 o                         
  -8  -2  12       1317.53       1200.77        49.21 o                         
  -7  -2  12          7.79         12.57        10.15 o                         
  -6  -2  12       2847.67       2907.00        76.02 o                         
  -5  -2  12      17157.26      17283.40       227.25 o                         
  -4  -2  12        787.62        837.36        42.05 o                         
  -3  -2  12      15635.44      15791.00       215.37 o                         
  -2  -2  12       1281.00       1224.74        32.99 o                         
  -1  -2  12      14501.04      14756.43       243.94 o                         
   0  -2  12        817.44        879.51        24.56 o                         
   1  -2  12        766.10        758.97        23.05 o                         
   2  -2  12          0.13         12.50         3.84 o                         
   3  -2  12      12946.54      13056.60       143.41 o                         
   4  -2  12       4990.95       5194.01        78.45 o                         
   5  -2  12      15629.67      15575.41       187.18 o                         
   6  -2  12       7785.29       7975.03       117.75 o                         
   7  -2  12         17.15         11.95         8.15 o                         
   8  -2  12       1208.36       1264.59        53.38 o                         
   9  -2  12        643.71        620.06        35.73 o                         
  10  -2  12        453.95        439.62        39.55 o                         
 -10  -1  12         89.72         33.88        22.74 o                         
  -9  -1  12       1398.33       1405.87        65.53 o                         
  -8  -1  12        135.09        116.16        21.80 o                         
  -7  -1  12       4484.01       4502.59       116.72 o                         
  -6  -1  12       4321.70       4379.17        96.57 o                         
  -5  -1  12      17374.48      18112.28       251.22 o                         
  -4  -1  12        449.56        457.42        24.89 o                         
  -3  -1  12        732.35        804.43        26.43 o                         
  -2  -1  12      11253.87      11282.38       151.09 o                         
  -1  -1  12      11704.17      11199.41       239.37 o                         
   0  -1  12      45948.54      46359.91       530.53 o                         
   1  -1  12       6644.30       6883.84        92.12 o                         
   2  -1  12       2344.83       2297.87        42.04 o                         
   3  -1  12       3085.02       3173.02        52.62 o                         
   4  -1  12       9181.13       9161.57       113.38 o                         
   5  -1  12         22.83          7.72         5.51 o                         
   6  -1  12       5541.51       5643.69        91.56 o                         
   7  -1  12       1451.39       1365.72        41.72 o                         
   8  -1  12         15.59          3.24        10.64 o                         
   9  -1  12       2513.02       2577.26        73.35 o
[truncated: 316,956 more chars]
