# Supplementary material for: Heterocyclic 1,3-diazepine-based thio­nes and selones as versatile halogen-bond acceptors
Source: Acta Crystallogr B Struct Sci Cryst Eng Mater. 2022 Aug 31;78(Pt 5):745–55. doi: 10.1107/S2052520622008150 (PMC9533313; doi:10.1107/S2052520622008150)
Supplement: Supplementary file 11 [file b-78-00745-SDiazMesSeDMK_I3_I2sup11.hkl]

data_SDiazMesSeDMK_I3_I2                                                        
_shelx_title ' mo_d8_5635_8nov21_ajp2_0m_a.res in C2/c'                         
_shelx_refln_list_code          4                                               
_shelx_F_calc_maximum     1498.93                                               
_exptl_crystal_F_000      4096.00                                               
_reflns_d_resolution_high  0.8063                                               
                                                                                
loop_                                                                           
 _space_group_symop_operation_xyz                                               
 'x, y, z'                                                                      
 '-x, y, -z+1/2'                                                                
 'x+1/2, y+1/2, z'                                                              
 '-x+1/2, y+1/2, -z+1/2'                                                        
 '-x, -y, -z'                                                                   
 'x, -y, z-1/2'                                                                 
 '-x+1/2, -y+1/2, -z'                                                           
 'x+1/2, -y+1/2, z-1/2'                                                         
                                                                                
_cell_length_a    13.2501                                                       
_cell_length_b    11.0708                                                       
_cell_length_c    45.5087                                                       
_cell_angle_alpha  90.000                                                       
_cell_angle_beta   96.722                                                       
_cell_angle_gamma  90.000                                                       
                                                                                
_shelx_F_squared_multiplier     1.000                                           
                                                                                
loop_                                                                           
 _refln_index_h                                                                 
 _refln_index_k                                                                 
 _refln_index_l                                                                 
 _refln_F_squared_calc                                                          
 _refln_F_squared_meas                                                          
 _refln_F_squared_sigma                                                         
 _refln_observed_status                                                         
   2   0   0     178744.73     173370.44      3217.43 o                         
   4   0   0      80303.62      73833.69      1362.43 o                         
   6   0   0        466.89       1127.81       200.08 o                         
   8   0   0      16033.84      16899.67       410.60 o                         
  10   0   0       3904.25       3303.91       279.09 o                         
  12   0   0      24202.70      25601.50       684.35 o                         
  14   0   0      61967.57      59113.88      1913.87 o                         
  16   0   0      15100.96      12621.83       801.93 o                         
   1   1   0       6610.26       7539.92       195.65 o                         
   3   1   0       2788.57       1788.32       113.31 o                         
   5   1   0        522.35        930.38        73.00 o                         
   7   1   0     135965.05     127559.95      1142.60 o                         
   9   1   0      40326.91      42883.33       502.82 o                         
  11   1   0       4313.40       4158.36       200.82 o                         
  13   1   0      11141.69      12851.13       375.19 o                         
  15   1   0       2749.83       2355.97       275.67 o                         
   2   2   0       2285.65      20200.83       522.15 o                         
   4   2   0     292827.56     282250.44      3110.07 o                         
   6   2   0      91365.45     103590.28      1303.61 o                         
   8   2   0      61470.75      59835.02       886.50 o                         
  10   2   0       1506.16       2277.79       178.22 o                         
  12   2   0          4.81         58.30       165.37 o                         
  14   2   0      10689.17       8939.14       493.09 o                         
  16   2   0       1182.99          5.95       456.31 o                         
   1   3   0      34153.04      28619.75       340.46 o                         
   3   3   0      29575.95      27434.03       453.44 o                         
   5   3   0      66051.83      66952.67       966.11 o                         
   7   3   0     135235.91     138253.83      1767.87 o                         
   9   3   0       5906.95       5818.03       300.11 o                         
  11   3   0       8571.47       8474.02       442.63 o                         
  13   3   0        985.59       1894.90       256.76 o                         
  15   3   0       4626.35       4685.08       748.84 o                         
   0   4   0     433253.81     481445.31      5954.18 o                         
   2   4   0      77514.55      88351.20       889.99 o                         
   4   4   0         35.00        -84.78        84.78 o                         
   6   4   0       4432.53       3726.56       225.87 o                         
   8   4   0         36.05        137.34       112.74 o                         
  10   4   0       4560.85       5436.78       329.73 o                         
  12   4   0       6473.47       6483.03       477.44 o                         
  14   4   0       1142.12       1176.70       342.40 o                         
   1   5   0     222487.27     217712.84      2114.37 o                         
   3   5   0       8891.11       9157.20       218.91 o                         
   5   5   0      54535.25      52960.73       995.12 o                         
   7   5   0     181469.91     182762.34      2324.32 o                         
   9   5   0      48103.29      47235.70      1065.94 o                         
  11   5   0       9005.30       7919.06       538.87 o                         
  13   5   0      42615.75      44819.42      1342.06 o                         
  15   5   0       1543.30       2444.29       637.79 o                         
   0   6   0      22704.05      31014.91       620.33 o                         
   2   6   0         92.57       1939.00       137.89 o                         
   4   6   0      43878.96      47614.57       775.89 o                         
   6   6   0      63433.35      64320.22      1221.29 o                         
   8   6   0      36289.85      32012.79       859.54 o                         
  10   6   0        855.87       1319.01       293.91 o                         
  12   6   0        183.77        442.37       298.51 o                         
  14   6   0       3789.29       4020.43       766.11 o                         
   1   7   0      44271.66      48285.16       694.64 o                         
   3   7   0       1637.68       1945.22       231.99 o                         
   5   7   0     169221.81     174407.72      2798.85 o                         
   7   7   0        843.10       1971.35       331.54 o                         
   9   7   0       4428.42       5172.98       464.94 o                         
  11   7   0         10.61       1496.74       886.22 o                         
  13   7   0       5240.18       6160.39       840.64 o                         
   0   8   0       5792.91       7147.02       403.18 o                         
   2   8   0      50722.89      51082.97       837.53 o                         
   4   8   0        382.31       1647.04       177.63 o                         
   6   8   0      63459.23      65657.82      2371.80 o                         
   8   8   0      12866.15      14692.93      1546.17 o                         
  10   8   0         12.49        704.02       387.23 o                         
  12   8   0       1584.35       3360.47       673.67 o                         
   1   9   0       1331.05       3233.96       317.36 o                         
   3   9   0       2386.99       3299.28       283.29 o                         
   5   9   0       7395.68       6370.75       342.09 o                         
   7   9   0       6393.08       8041.42       728.03 o                         
   9   9   0        138.42        119.85       371.89 o                         
  11   9   0       5153.42       4558.01       688.76 o                         
   0  10   0      27049.56      23417.25       992.49 o                         
   2  10   0      14062.71      15232.93       544.68 o                         
   4  10   0       8007.94      11472.90       464.26 o                         
   6  10   0      56631.48      55024.73      1131.43 o                         
   8  10   0       9660.85       9116.03       824.44 o                         
  10  10   0      18984.95      16555.63      1171.90 o                         
   1  11   0      24642.36      26426.75       934.80 o                         
   3  11   0      15871.09      15370.34       606.80 o                         
   5  11   0          0.94        566.36       260.65 o                         
   7  11   0          4.93        646.97       269.39 o                         
   9  11   0        110.37        437.53       509.62 o                         
   0  12   0       8831.72       8384.05       720.38 o                         
   2  12   0      20601.74      19021.28       710.83 o                         
   4  12   0        396.95         23.96       242.42 o                         
   6  12   0       3032.77       4037.94       493.60 o                         
   1  13   0       8300.61       6728.65       578.73 o                         
   3  13   0      11897.72      13278.97       801.33 o                         
   5  13   0       2082.55       2407.92       531.50 o                         
 -15   1   1        248.28        391.72       193.81 o                         
 -13   1   1       3968.97       3592.71       249.86 o                         
 -11   1   1      17796.12      17715.18       360.98 o                         
  -9   1   1       8234.23       7807.66       184.94 o                         
  -7   1   1     451632.56     411460.91      3371.58 o                         
  -5   1   1      14376.21      13599.40       212.13 o                         
  -3   1   1        125.14        -43.61        43.61 o                         
  -1   1   1      72619.14      75139.38      1260.50 o                         
   1   1   1      57234.25      55611.03       835.91 o                         
   3   1   1     134973.61     143904.39      1521.58 o                         
   5   1   1       8348.30       7630.04       156.31 o                         
   7   1   1      16821.78      20428.39       288.70 o                         
   9   1   1       3164.92       3628.66       142.47 o                         
  11   1   1       4148.56       4172.04       233.30 o                         
  13   1   1      66570.28      64049.88       949.30 o                         
  15   1   1       7033.10       7182.23       364.47 o                         
 -16   2   1         97.08       -318.82       473.20 o                         
 -14   2   1        111.28       1219.79       271.07 o                         
 -12   2   1      15915.46      13249.22       430.15 o                         
 -10   2   1        203.77       1536.90       172.67 o                         
  -8   2   1      51834.55      55029.53       835.68 o                         
  -6   2   1      52788.65      52413.76       759.94 o                         
  -4   2   1     113241.74     131374.22      1543.83 o                         
  -2   2   1     110428.41     106006.33      1229.39 o                         
   0   2   1     143521.03     157098.28      1462.88 o                         
   2   2   1      22853.23      23551.65       365.59 o                         
   4   2   1        242.05        287.54        82.15 o                         
   6   2   1      88305.56      82110.41      1075.52 o                         
   8   2   1       5920.47       5589.81       232.47 o                         
  10   2   1       8093.67      10235.87       306.32 o                         
  12   2   1       8914.61      11048.54       368.53 o                         
  14   2   1       1717.13       2516.18       322.55 o                         
  16   2   1        426.29       -132.97       524.03 o                         
 -15   3   1         11.20        168.29       377.06 o                         
 -13   3   1      12967.87      12622.26       476.29 o                         
 -11   3   1      36303.47      39263.23       948.34 o                         
  -9   3   1       2151.82       2005.02       211.59 o                         
  -7   3   1     374869.91     353611.94      4252.95 o                         
  -5   3   1      11187.34       7991.84       292.11 o                         
  -3   3   1      14797.27      16002.70       320.30 o                         
  -1   3   1      11489.63       9080.19       298.99 o                         
   1   3   1     128281.43     114500.57      1325.24 o                         
   3   3   1       5213.70       6324.35       254.69 o                         
   5   3   1       5395.96       2949.65       180.83 o                         
   7   3   1      18980.54      22946.55       485.56 o                         
   9   3   1      21540.39      20351.56       504.39 o                         
  11   3   1       1252.89        681.30       222.62 o                         
  13   3   1      10210.10      11737.46       567.60 o                         
  15   3   1         11.75         19.04       470.03 o                         
 -14   4   1       2109.09       1971.74       352.39 o                         
 -12   4   1       6347.72       6304.81       481.25 o                         
 -10   4   1      32969.65      30639.89       743.99 o                         
  -8   4   1      98874.27      99403.24      1393.17 o                         
  -6   4   1      44715.76      41430.62       885.63 o                         
  -4   4   1      26599.75      33924.42       573.00 o                         
  -2   4   1     183319.58     182247.86      1684.17 o                         
   0   4   1     259660.84     303093.53      2701.11 o                         
   2   4   1      15061.84      11610.38       275.81 o                         
   4   4   1         98.34         28.63        81.71 o                         
   6   4   1      85244.52      74558.47      1084.71 o                         
   8   4   1       1780.44       1830.68       192.14 o                         
  10   4   1       1168.91        222.95       181.95 o                         
  12   4   1       1816.22       4867.85       426.71 o                         
  14   4   1       3583.34       3748.40       511.19 o                         
 -15   5   1       4210.20       3729.16       636.50 o                         
 -13   5   1      51945.96      56543.61      1509.63 o                         
 -11   5   1      49265.04      49168.86      1399.04 o                         
  -9   5   1       7918.78       8769.24       498.56 o                         
  -7   5   1      77837.12      83887.65      1260.80 o                         
  -5   5   1      87908.33      85449.30      1303.77 o                         
  -3   5   1       5168.25       5075.90       170.35 o                         
  -1   5   1      39742.05      44720.83       905.37 o                         
   1   5   1     145421.12     143951.55      1391.66 o                         
   3   5   1      68772.52      63641.89       989.44 o                         
   5   5   1      44739.09      40507.87       847.37 o                         
   7   5   1      13824.49      17396.32       630.42 o                         
   9   5   1      43287.21      40056.73       954.16 o                         
  11   5   1      16977.01      14552.40       655.79 o                         
  13   5   1       6448.50       8628.83       630.47 o                         
  15   5   1       1300.87       1959.19       584.32 o                         
 -14   6   1       2742.81       2448.08       550.12 o                         
 -12   6   1       1488.76       2673.60       434.30 o                         
 -10   6   1      20291.56      16914.79       738.11 o                         
  -8   6   1      27852.43      31195.00       846.05 o                         
  -6   6   1       2050.04       2211.77       349.39 o                         
  -4   6   1      24332.41      23274.60       416.29 o                         
  -2   6   1     101517.56     105488.37      1197.58 o                         
   0   6   1     364543.28     397458.03      3577.14 o                         
   2   6   1     103497.33     101096.17      1016.42 o                         
   4   6   1      11499.11      10540.58       348.04 o                         
   6   6   1      57862.68      49355.73      1054.53 o                         
   8   6   1      20426.06      20980.85       710.79 o                         
  10   6   1       9421.52       8220.74       543.24 o                         
  12   6   1       3512.61       6220.35       636.54 o                         
  14   6   1      12305.83      11740.24      1413.09 o                         
 -13   7   1       9433.21      11845.07       989.80 o                         
 -11   7   1       5649.82       6049.14       542.66 o                         
  -9   7   1        299.80        684.57       277.99 o                         
  -7   7   1       1515.15       1026.63       245.37 o                         
  -5   7   1      68261.66      65041.54      1294.26 o                         
  -3   7   1        781.37        325.37        93.67 o                         
  -1   7   1      33019.72      40097.09       589.14 o                         
   1   7   1      38078.36      40401.92       615.15 o                         
   3   7   1      80037.22      77150.08       841.50 o                         
   5   7   1      33774.25      28850.67       928.36 o                         
   7   7   1      11035.34       9516.06       587.61 o                         
   9   7   1        141.94       1119.19       319.52 o                         
  11   7   1      13293.02      11477.79       737.03 o                         
  13   7   1        661.60       1711.69       560.47 o                         
 -12   8   1        804.33       1621.70       525.49 o                         
 -10   8   1      11114.92      10446.76       890.47 o                         
  -8   8   1        108.50        982.89       409.55 o                         
  -6   8   1      10615.64      12686.93       972.92 o                         
  -4   8   1      11256.68      11866.82       427.05 o                         
  -2   8   1      39899.62      44229.57       727.86 o                         
   0   8   1      49400.82      52643.85       854.44 o                         
   2   8   1      61340.41      60373.75       937.38 o                         
   4   8   1       4391.69       3599.83       233.30 o                         
   6   8   1      12371.86       9837.00       705.91 o                         
   8   8   1      35296.99      33950.01      2152.09 o                         
  10   8   1      17949.37      15643.41      1031.58 o                         
  12   8   1       2130.37       2389.83       615.86 o                         
 -11   9   1       7044.99       6611.29       878.20 o                         
  -9   9   1       1042.74       2001.19       529.25 o                         
  -7   9   1      72541.47      65467.17      2068.80 o                         
  -5   9   1       4739.78       3438.74       281.41 o                         
  -3   9   1       1243.50       2320.60       286.79 o                         
  -1   9   1      40524.62      43460.99       946.41 o                         
   1   9   1        203.83       1109.59       208.93 o                         
   3   9   1      52111.60      48657.77      1012.84 o                         
   5   9   1        354.68       1558.59       243.82 o                         
   7   9   1       3615.43       4307.17       595.26 o                         
   9   9   1        712.16        658.81       492.99 o                         
  11   9   1       9610.98      11907.55      1136.31 o                         
 -10  10   1       1813.97       4639.17       830.61 o                         
  -8  10   1       3687.81       2986.71       574.46 o                         
  -6  10   1        675.42       2065.47       345.73 o                         
  -4  10   1       3497.56       4199.31       312.26 o                         
  -2  10   1      25212.88      28521.00       771.69 o                         
   0  10   1         17.68       1129.96       214.89 o                         
   2  10   1       3349.63       3351.53       300.71 o                         
   4  10   1       1354.10       2553.44       265.97 o                         
   6  10   1        517.40        759.84       235.77 o                         
   8  10   1       3417.43       2955.48       589.13 o                         
  10  10   1       3391.52       3209.57       630.60 o                         
  -9  11   1        967.90       2174.85       644.89 o                         
  -7  11   1      26653.29      22440.25       901.94 o                         
  -5  11   1      19454.56      22598.08       869.83 o                         
  -3  11   1       1382.54       2113.48       332.13 o                         
  -1  11   1       4898.98       7945.48       532.02 o                         
   1  11   1         60.85        -36.61       204.21 o                         
   3  11   1      40093.04      39374.18       989.26 o                         
   5  11   1       1915.63       3169.54       576.81 o                         
   7  11   1       1151.22       1670.43       327.47 o                         
   9  11   1       1817.12       1949.74       758.09 o                         
  -6  12   1          4.15        278.09       316.24 o                         
  -4  12   1       3027.28       2343.73       347.04 o                         
  -2  12   1       1837.33       2632.75       343.42 o                         
   0  12   1      16428.91      16992.78       783.57 o                         
   2  12   1        224.46        569.74       257.25 o                         
   4  12   1          0.95        333.12       255.79 o                         
   6  12   1       6443.51       7506.93       574.48 o                         
  -5  13   1      16054.54      18241.15       979.04 o                         
  -3  13   1       5155.34       5199.89       577.45 o                         
  -1  13   1        264.29        810.91       311.07 o                         
   1  13   1        144.08        463.66       378.29 o                         
   3  13   1      16789.06      18146.10       893.55 o                         
 -16   0   2       1069.79         19.71       337.40 o                         
 -14   0   2       8754.58      10497.57       659.44 o                         
 -12   0   2       1750.40        841.27       212.35 o                         
 -10   0   2       9371.34       5431.50       340.64 o                         
  -8   0   2     213695.47     210047.31      2778.92 o                         
  -6   0   2      24823.15      26525.29       736.37 o                         
  -4   0   2      32238.54      33241.21       596.38 o                         
  -2   0   2     539321.94     480869.19      5495.43 o                         
   2   0   2       4749.35       6219.29       114.92 o                         
   4   0   2      31274.51      32956.70       736.57 o                         
   6   0   2     958676.81     916846.31     20999.25 o                         
   8   0   2       4581.33       4696.61       277.16 o                         
  10   0   2     211863.53     205077.73      3099.70 o                         
  12   0   2      22613.94      22274.48       626.92 o                         
  14   0   2       5421.51       5717.24       459.45 o                         
  16   0   2        549.38        354.19       409.20 o                         
 -15   1   2          1.19        673.64       197.42 o                         
 -13   1   2       8316.21       7138.46       308.53 o                         
 -11   1   2      30740.19      27568.37       584.32 o                         
  -9   1   2      23654.58      24348.69       342.78 o                         
  -7   1   2       7717.12       8429.27       175.22 o                         
  -5   1   2          8.00        -48.49        57.49 o                         
  -3   1   2         39.81        -57.64        57.64 o                         
  -1   1   2         68.89         25.06        18.01 o                         
   1   1   2      40718.13      41794.68       440.24 o                         
   3   1   2     479189.62     459687.31      4603.21 o                         
   5   1   2       7847.34       8294.46       177.71 o                         
   7   1   2          5.76        261.74        58.88 o                         
   9   1   2        436.31        511.09        78.65 o                         
  11   1   2       4982.57       3714.97       199.09 o                         
  13   1   2        476.12       2390.44       248.54 o                         
  15   1   2        580.27        591.55       204.47 o                         
 -16   2   2       1381.75       1655.59       742.89 o                         
 -14   2   2      30619.75      34047.60       881.69 o                         
 -12   2   2       3808.73       3224.23       240.84 o                         
 -10   2   2      42001.11      38162.25       536.18 o                         
  -8   2   2     222990.86     223698.70      2620.18 o                         
  -6   2   2      26543.11      30235.96       517.86 o                         
  -4   2   2      41521.68      41544.84       597.97 o                         
  -2   2   2     132847.66     126214.76      1435.81 o                         
   0   2   2       2119.48       3871.78       177.77 o                         
   2   2   2        639.54        773.83        92.52 o                         
   4   2   2     181513.55     192596.30      2064.44 o                         
   6   2   2    1195183.38    1162869.62     12289.32 o                         
   8   2   2      60966.24      62940.23       931.43 o                         
  10   2   2      22265.96      24008.77       455.12 o                         
  12   2   2        777.31       1325.19       205.23 o                         
  14   2   2        239.02        364.10       238.63 o                         
  16   2   2       6203.62       5509.65       779.33 o                         
 -15   3   2      11417.37       9974.06       688.43 o                         
 -13   3   2         18.15        558.76       211.23 o                         
 -11   3   2      13799.91      13259.45       535.09 o                         
  -9   3   2        112.37        576.85       140.70 o                         
  -7   3   2     346809.69     330742.41      3784.50 o                         
  -5   3   2      97361.95      99390.55      1270.60 o                         
  -3   3   2     233869.38     232486.47      2608.85 o                         
  -1   3   2     839045.38     848658.50      7288.38 o                         
   1   3   2       5562.99       3815.51       143.21 o                         
   3   3   2      26728.73      27708.80       471.23 o                         
   5   3   2     103352.10      86340.82      1136.53 o                         
   7   3   2      77649.86      73914.30      1058.25 o                         
   9   3   2      58079.01      56726.73       944.86 o                         
  11   3   2       1694.79       2606.20       305.29 o                         
  13   3   2      24218.80      25700.45       663.79 o                         
  15   3   2      11499.16      14794.42      1059.34 o                         
 -14   4   2         10.65        449.02       258.93 o                         
 -12   4   2       8630.16      10102.55       539.36 o                         
 -10   4   2      11806.26      14010.53       490.00 o                         
  -8   4   2       3948.78       5773.28       267.09 o                         
  -6   4   2       1243.70       2500.25       196.42 o                         
  -4   4   2        525.12        765.50       115.07 o                         
  -2   4   2     128391.44     128058.38      1363.49 o                         
   0   4   2     117783.25     131774.70      1255.18 o                         
   2   4   2      56388.21      53562.55       586.01 o                         
   4   4   2        648.69        289.69        98.47 o                         
   6   4   2      85005.04      93412.84      1286.09 o                         
   8   4   2        516.93        412.90       133.19 o                         
  10   4   2      17782.46      20884.54       601.86 o                         
  12   4   2      15028.83      17199.76       820.99 o                         
  14   4   2      13518.90      11429.56       571.01 o                         
 -15   5   2        354.83       -202.62       397.39 o                         
 -13   5   2       5009.57       6058.71       727.51 o                         
 -11   5   2       3230.09       3609.75       396.04 o                         
  -9   5   2      23102.21      24596.69       724.83 o                         
  -7   5   2     196245.61     182627.25      2324.59 o                         
  -5   5   2        378.36        212.48       133.07 o                         
  -3   5   2      14712.68      13431.42       242.57 o                         
  -1   5   2      86637.39      80897.44      1071.85 o                         
   1   5   2     151383.06     144600.42      1395.28 o                         
   3   5   2      18456.62      21611.50       356.98 o                         
   5   5   2      17516.08      13626.80       519.60 o                         
   7   5   2        899.57       1727.71       220.24 o                         
   9   5   2          4.73       -109.78       180.30 o                         
  11   5   2      22114.44      19966.04       786.86 o                         
  13   5   2       4487.33       4286.75       520.26 o                         
  15   5   2       3809.04       4459.45       726.04 o                         
 -14   6   2        399.83        793.74       445.38 o                         
 -12   6   2       4370.29       3004.07       446.11 o                         
 -10   6   2       6954.14       8710.44       540.22 o                         
  -8   6   2        271.67        340.38       241.18 o                         
  -6   6   2      28583.63      34293.70       760.67 o                         
  -4   6   2       1536.67       2854.29       181.54 o                         
  -2   6   2      16025.22      19646.83       378.90 o                         
   0   6   2     130935.55     170986.66      1654.29 o                         
   2   6   2        449.14       5103.98       289.71 o                         
   4   6   2      33050.23      34273.01       622.93 o                         
   6   6   2       1919.21       4068.40       334.51 o                         
   8   6   2       4838.36       8238.16       487.51 o                         
  10   6   2       2596.65       2435.99       364.31 o                         
  12   6   2         23.74        843.47       350.83 o                         
  14   6   2         20.20        989.53       510.48 o                         
 -13   7   2       1770.72       1920.16       445.58 o                         
 -11   7   2       4389.72       5568.75       522.72 o                         
  -9   7   2       5245.47       4068.87       446.90 o                         
  -7   7   2     106764.79      99855.89      1935.47 o                         
  -5   7   2      17603.58      18544.53       543.40 o                         
  -3   7   2         95.22        524.21       123.95 o                         
  -1   7   2     122468.09     126061.32      1380.87 o                         
   1   7   2      20883.38      21910.09       420.25 o                         
   3   7   2      52627.75      54446.64       649.28 o                         
   5   7   2      86540.77      81498.23      1797.11 o                         
   7   7   2       7382.52       7585.46       541.41 o                         
   9   7   2       2016.51       1949.41       375.16 o                         
  11   7   2       6071.03       8428.52       689.39 o                         
  13   7   2       3419.56       3969.89       868.29 o                         
 -12   8   2       4038.06       5603.58       784.81 o                         
 -10   8   2       1495.63       1618.09       477.37 o                         
  -8   8   2      14398.41      12086.71       855.38 o                         
  -6   8   2       9397.78       6661.31       621.42 o                         
  -4   8   2     113165.77     107450.20      1437.68 o                         
  -2   8   2      72711.10      76883.80      1122.80 o                         
   0   8   2     130096.14     159559.00      2005.39 o                         
   2   8   2        582.96       1892.59       207.91 o                         
   4   8   2      50719.71      53819.27       848.72 o                         
   6   8   2      23148.58      19872.76       974.86 o                         
   8   8   2      19279.87      22413.41      1660.87 o                         
  10   8   2      14027.97      15791.21      1051.17 o                         
  12   8   2      24276.49      25707.06      2216.78 o                         
 -11   9   2       3332.31       3564.84       715.61 o                         
  -9   9   2      27112.30      24758.63      1299.61 o                         
  -7   9   2       2934.83       3727.80       754.99 o                         
  -5   9   2       1504.99       1337.15       375.56 o                         
  -3   9   2        420.50        206.94       169.47 o                         
  -1   9   2         71.02       1568.61       235.47 o                         
   1   9   2      49891.24      52982.35      1068.50 o                         
   3   9   2         59.11        599.91       167.53 o                         
   5   9   2         53.16         -7.24       147.04 o                         
   7   9   2       4619.75       5330.89       641.50 o                         
   9   9   2       1785.73       2981.49       569.44 o                         
  11   9   2       9843.54      10608.92       966.83 o                         
 -10  10   2      10414.24       9723.92       997.88 o                         
  -8  10   2        489.65        691.09       429.17 o                         
  -6  10   2       2169.58       1016.91       249.98 o                         
  -4  10   2      68660.60      67361.00      1598.59 o                         
  -2  10   2       8680.81       9930.32       449.52 o                         
   0  10   2      10713.91      16515.56       578.61 o                         
   2  10   2        963.29        721.65       201.09 o                         
   4  10   2      92916.49      96751.57      1573.30 o                         
   6  10   2        713.36        363.01       238.95 o                         
   8  10   2        175.98       1168.10       432.77 o                         
  10  10   2       1599.96       2907.59       654.98 o                         
  -9  11   2      12624.36      13963.56      1120.24 o                         
  -7  11   2       4290.41       4880.94       612.76 o                         
  -5  11   2      13896.18      13877.43       827.52 o                         
  -3  11   2       9455.14       9226.37       473.64 o                         
  -1  11   2       1021.13       1752.68       303.40 o                         
   1  11   2        829.40       2368.97       348.43 o                         
   3  11   2       6377.55       8521.27       575.64 o                         
   5  11   2       9879.97       7184.95       528.34 o                         
   7  11   2        884.69       1165.15       302.19 o                         
   9  11   2         10.24        127.94       606.13 o                         
  -6  12   2        673.08        157.19       291.60 o                         
  -4  12   2      26033.12      20893.16       879.56 o                         
  -2  12   2         14.96        110.72       217.12 o                         
   0  12   2       5566.94       7235.50       489.89 o                         
   2  12   2       3342.59       5468.74       436.09 o                         
   4  12   2      13180.46      12848.06       591.55 o                         
   6  12   2       3314.90       1643.43       410.97 o                         
  -5  13   2       1888.20       1367.09       437.05 o                         
  -3  13   2       1482.62       1874.15       460.69 o                         
  -1  13   2       3171.65       3344.02       481.95 o                         
   1  13   2        111.22        362.59       339.17 o                         
   3  13   2      13241.31      13136.47       806.20 o                         
 -15   1   3      17340.25      15422.91       534.14 o                         
 -13   1   3      14022.98      15762.66       430.01 o                         
 -11   1   3      67657.31      68024.52       838.54 o                         
  -9   1   3       2586.93       3534.63       136.27 o                         
  -7   1   3      14488.69      19006.59       279.26 o                         
  -5   1   3      39249.98      35646.46       439.76 o                         
  -3   1   3      38149.31      37010.15       407.35 o                         
  -1   1   3     538427.38     518328.97      6869.19 o                         
   1   1   3      21036.42      21977.14       292.89 o                         
   3   1   3      29104.05      29889.50       351.91 o                         
   5   1   3     120806.00     101074.36       946.43 o                         
   7   1   3       6207.14       6810.09       197.03 o                         
   9   1   3      23430.31      23763.82       340.87 o                         
  11   1   3        407.51        661.91       134.36 o                         
  13   1   3        739.26        890.49       166.59 o                         
  15   1   3       2027.43       1054.20       248.07 o                         
 -16   2   3       2815.56       2119.96       517.18 o                         
 -14   2   3      13709.27      17884.29       622.83 o                         
 -12   2   3        301.27       -131.81       131.81 o                         
 -10   2   3       2841.11       5435.10       197.85 o                         
  -8   2   3      15707.51      17385.65       398.08 o                         
  -6   2   3      21441.23      22924.90       433.40 o                         
  -4   2   3     140342.45     145649.44      1687.46 o                         
  -2   2   3     389408.16     379365.06      3820.18 o                         
   0   2   3      27849.55      31734.00       340.69 o                         
   2   2   3       2074.94       4444.62       418.06 o                         
   4   2   3     116594.52     104581.66      1273.80 o                         
   6   2   3       3974.07       6038.07       323.47 o                         
   8   2   3      20627.53      19464.43       427.46 o                         
  10   2   3         63.30        -89.56        92.03 o                         
  12   2   3      17226.92      18106.40       503.51 o                         
  14   2   3        520.44        445.42       238.27 o                         
 -15   3   3      15156.95      14513.79       879.42 o                         
 -13   3   3      11800.81      12285.40       462.85 o                         
 -11   3   3      22895.68      21786.50       673.00 o                         
  -9   3   3      49876.98      45006.78       809.26 o                         
  -7   3   3     149368.62     158191.16      2101.86 o                         
  -5   3   3      22583.20      21911.57       427.14 o                         
  -3   3   3      76385.70      77753.80       987.26 o                         
  -1   3   3    1067828.38    1036085.06      9714.55 o                         
   1   3   3      19742.28      19397.79       265.07 o                         
   3   3   3      39594.75      40473.96       609.18 o                         
   5   3   3       4601.27       7356.57       234.45 o                         
   7   3   3      21169.75      21243.24       467.55 o                         
   9   3   3       3255.38       4377.30       247.37 o                         
  11   3   3        743.56        365.68       219.99 o                         
  13   3   3       6200.68       6835.88       379.17 o                         
  15   3   3       4587.15       5882.76       638.89 o                         
 -14   4   3       5998.84       6988.25       491.85 o                         
 -12   4   3       2070.74       2539.33       336.20 o                         
 -10   4   3       1584.84       2707.97       266.59 o                         
  -8   4   3      32609.87      32563.56       808.57 o                         
  -6   4   3      86170.98      86950.35      1301.51 o                         
  -4   4   3     119948.33     128646.84      1816.75 o                         
  -2   4   3     262169.94     273444.81      2875.16 o                         
   0   4   3       6749.22       5729.94       273.75 o                         
   2   4   3       2357.61       2563.54       126.82 o                         
   4   4   3      79577.70      79473.31      1025.79 o                         
   6   4   3      77894.95      76767.76      1191.53 o                         
   8   4   3      48817.89      45415.30       805.05 o                         
  10   4   3       2477.38       2070.86       249.92 o                         
  12   4   3      57664.02      60320.29      1367.19 o                         
  14   4   3       1217.25       2161.93       428.84 o                         
 -15   5   3       7730.76       8737.22       812.18 o                         
 -13   5   3       5830.28       6352.84       570.72 o                         
 -11   5   3        898.18       1497.66       284.71 o                         
  -9   5   3      45778.19      43122.79      1005.66 o                         
  -7   5   3     168498.94     176378.36      2382.91 o                         
  -5   5   3       8276.64       8037.86       328.58 o                         
  -3   5   3      48872.16      48001.06       594.13 o                         
  -1   5   3     192867.84     200571.95      2348.23 o                         
   1   5   3      26800.88      23805.75       404.14 o                         
   3   5   3      19332.82      21138.16       339.07 o                         
   5   5   3     117445.37     123746.33      2030.30 o                         
   7   5   3      45148.60      44828.05       928.57 o                         
   9   5   3       1826.92       1597.34       265.93 o                         
  11   5   3         38.32       1148.14       271.24 o                         
  13   5   3       1981.61       1855.21       446.60 o                         
  15   5   3       1799.16       1849.92       813.65 o                         
 -14   6   3       7743.77       8728.33       785.96 o                         
 -12   6   3       1953.33       1159.14       339.94 o                         
 -10   6   3      28069.24      27968.41       916.95 o                         
  -8   6   3      72518.57      70194.96      1393.83 o                         
  -6   6   3       5742.40       6842.21       352.29 o                         
  -4   6   3      42705.68      45680.80       751.12 o                         
  -2   6   3      36061.21      46773.26       609.10 o                         
   0   6   3      18392.21      24571.42       378.19 o                         
   2   6   3       6947.86       8964.72       204.75 o                         
   4   6   3      35196.81      37208.42       655.89 o                         
   6   6   3      74263.52      75572.45      1523.36 o                         
   8   6   3      31154.54      30120.55       998.05 o                         
  10   6   3       3610.74       5330.92       549.11 o                         
  12   6   3       2112.87       2269.43       458.64 o                         
  14   6   3       4508.82       2977.56       828.10 o                         
 -13   7   3        310.16        231.89       372.54 o                         
 -11   7   3      10618.44      10083.04       641.70 o                         
  -9   7   3       4884.59       5724.10       484.39 o                         
  -7   7   3      86120.55      86912.75      1759.64 o                         
  -5   7   3      24549.88      27527.56       675.94 o                         
  -3   7   3        981.46       3750.38       435.16 o                         
  -1   7   3       7832.20       8345.50       312.33 o                         
   1   7   3      12448.10      11451.76       293.20 o                         
   3   7   3       6288.78       4545.75       170.22 o                         
   5   7   3      84309.65      83723.80      1930.76 o                         
   7   7   3      26447.44      26737.32       958.55 o                         
   9   7   3      14750.47      13070.13       939.01 o                         
  11   7   3       1543.89       2234.08       455.39 o                         
  13   7   3        220.66        962.86       602.84 o                         
 -12   8   3         91.86        754.77       513.27 o                         
 -10   8   3       7979.27       9028.84       695.90 o                         
  -8   8   3       6360.66       7956.81       607.60 o                         
  -6   8   3      15557.22      15136.72       869.03 o                         
  -4   8   3       1986.94       4164.67       234.49 o                         
  -2   8   3         19.66      14608.96       547.73 o                         
   0   8   3      30653.20      34489.50       674.35 o                         
   2   8   3        436.56        434.07       143.46 o                         
   4   8   3       8553.21       8076.51       286.24 o                         
   6   8   3      46959.59      49200.81      1604.11 o                         
   8   8   3      56197.25      49767.37      1784.66 o                         
  10   8   3        229.73        673.12       404.06 o                         
  12   8   3       1475.15       2809.05       994.01 o                         
 -11   9   3         31.32       1048.44       464.22 o                         
  -9   9   3        573.43       1469.04       446.22 o                         
  -7   9   3      13532.24      11113.52       688.53 o                         
  -5   9   3      15289.95      15628.05       691.65 o                         
  -3   9   3        963.43        564.02       182.53 o                         
  -1   9   3      75672.95      70930.60      1309.13 o                         
   1   9   3      26082.66      28536.97       728.79 o                         
   3   9   3       9925.73       7854.27       449.24 o                         
   5   9   3      36796.76      35684.47       810.29 o                         
   7   9   3       3669.21       5262.52       633.69 o                         
   9   9   3      25604.96      25155.03      1341.39 o                         
  11   9   3       9442.45       9950.39      1009.80 o                         
 -10  10   3       1175.58       1799.34       538.57 o                         
  -8  10   3        168.90        759.00       295.34 o                         
  -6  10   3      13087.71      12262.17       562.36 o                         
  -4  10   3        182.59        921.05       191.56 o                         
  -2  10   3        888.84       7891.86       423.12 o                         
   0  10   3      13617.91      14381.45       537.77 o                         
   2  10   3       3254.68       5064.41       345.49 o                         
   4  10   3      24859.57      26279.54       658.33 o                         
   6  10   3       1029.77        447.21       232.91 o                         
   8  10   3       4352.66       2999.31       457.33 o                         
  10  10   3        404.11         67.98       427.79 o                         
  -9  11   3        377.36        777.49       488.33 o                         
  -7  11   3      12003.19      12185.49       665.13 o                         
  -5  11   3      23048.04      26791.12       926.37 o                         
  -3  11   3       1259.96       2569.00       308.26 o                         
  -1  11   3      32209.84      27084.87       900.86 o                         
   1  11   3      10583.68      12548.20       628.56 o                         
   3  11   3       7809.22       5837.84       466.80 o                         
   5  11   3      14393.10      16121.02       838.82 o                         
   7  11   3        225.94        726.04       387.27 o                         
   9  11   3       7807.59       7432.60      1008.39 o                         
  -6  12   3       1813.46       2437.28       429.83 o                         
  -4  12   3       1381.98       2582.71       341.26 o                         
  -2  12   3       1730.29       1456.78       307.92 o                         
   0  12   3        712.12        881.78       234.59 o                         
   2  12   3      10125.68      10132.95       538.23 o                         
   4  12   3       6071.15       5502.45       461.81 o                         
   6  12   3       2660.31       2144.32       426.48 o                         
  -5  13   3       5530.90       6863.99       721.71 o                         
  -3  13   3       6370.70       8896.63       693.06 o                         
  -1  13   3        979.16         75.78       274.65 o                         
   1  13   3       9852.61       9496.36       637.41 o                         
   3  13   3        949.32        726.00       420.18 o                         
 -16   0   4         60.68         21.07       361.97 o                         
 -14   0   4       1174.46        378.43       245.24 o                         
 -12   0   4       5092.47       5100.51       343.34 o                         
 -10   0   4      40179.98      40964.02       804.85 o                         
  -8   0   4     728887.25     695386.81      8589.21 o                         
  -6   0   4      12570.99      12536.15       297.93 o                         
  -4   0   4       5358.06       6811.99       188.11 o                         
  -2   0   4     900460.00     877569.44     11582.71 o                         
   2   0   4      51953.92      45839.15       700.02 o                         
   4   0   4       6739.49      11068.24       207.37 o                         
   6   0   4     106050.89     107439.87      1460.91 o                         
   8   0   4     116668.56     118068.12      1680.89 o                         
  10   0   4      50389.02      51106.05      1027.65 o                         
  12   0   4     125149.82     122003.23      1946.66 o                         
  14   0   4       4338.59       3686.06       393.19 o                         
  16   0   4       5083.52       6692.12       685.10 o                         
 -15   1   4       5198.78       5861.64       351.27 o                         
 -13   1   4       7247.72       7179.28       315.29 o                         
 -11   1   4      43252.04      41288.68       594.88 o                         
  -9   1   4      13702.37      13527.46       246.63 o                         
  -7   1   4       4771.83       4750.07       130.29 o                         
  -5   1   4         42.21        123.52        44.84 o                         
  -3   1   4      55149.36      55598.00       644.16 o                         
  -1   1   4     357082.34     350227.53      4676.13 o                         
   1   1   4     108848.74     101028.51       915.41 o                         
   3   1   4      10385.24      11588.99       179.47 o                         
   5   1   4      90791.05      90980.99       856.47 o                         
   7   1   4        983.70       2354.00       146.10 o                         
   9   1   4        868.74       1007.01        88.87 o                         
  11   1   4      15142.02      14341.30       338.90 o                         
  13   1   4      14796.00      13929.33       392.99 o                         
  15   1   4       7288.94       5968.65       347.36 o                         
 -16   2   4       2923.02       2006.73       475.90 o                         
 -14   2   4      13587.06      12624.49       549.71 o                         
 -12   2   4      14841.23      16275.50       439.69 o                         
 -10   2   4         16.68        460.95       100.12 o                         
  -8   2   4     169488.30     161525.39      1842.88 o                         
  -6   2   4      17076.76      18112.12       375.13 o                         
  -4   2   4      20460.03      25238.61       451.89 o                         
  -2   2   4     320873.97     339010.09      3276.42 o                         
   0   2   4      36917.75      43318.73       442.73 o                         
   2   2   4     112652.05     107536.42      1362.96 o                         
   4   2   4     149951.80     157630.14      1836.90 o                         
   6   2   4      30558.79      27712.24       467.17 o                         
   8   2   4       1390.40       1949.19       199.59 o                         
  10   2   4        515.88        795.89       131.11 o                         
  12   2   4      55478.89      50203.42       858.21 o                         
  14   2   4       1470.10       1249.20       314.71 o                         
 -15   3   4       7298.84       7852.29       639.04 o                         
 -13   3   4       1120.34       1483.00       236.06 o                         
 -11   3   4      13450.98      11320.44       409.87 o                         
  -9   3   4       1802.69       3291.70       231.53 o                         
  -7   3   4      79018.88      78859.20      1174.40 o                         
  -5   3   4     226502.23     224699.56      2901.76 o                         
  -3   3   4       6594.78       6639.33       185.08 o                         
  -1   3   4     446579.38     440288.16      4009.51 o                         
   1   3   4      27343.61      31180.82       411.00 o                         
   3   3   4      69742.05      76330.08      1069.68 o                         
   5   3   4     127298.14     128521.98      1594.68 o                         
   7   3   4      89372.88      95156.32      1381.79 o                         
   9   3   4      58799.55      57093.61       930.19 o                         
  11   3   4       2251.26       2912.83       274.93 o                         
  13   3   4       5774.89       5402.52       442.67 o                         
  15   3   4        992.36        774.25       583.08 o                         
 -14   4   4       1095.02       1141.24       320.99 o                         
 -12   4   4         21.88       -125.92       213.29 o                         
 -10   4   4       3600.54       4566.57       311.66 o                         
  -8   4   4      15064.97      14278.94       408.22 o                         
  -6   4   4       4044.21       3801.39       249.49 o                         
  -4   4   4      18954.87      17374.82       377.26 o                         
  -2   4   4     256944.69     303019.31      2847.44 o                         
   0   4   4      29208.11      27880.72       386.97 o                         
   2   4   4      29390.30      35638.88       428.11 o                         
   4   4   4      52709.37      54217.00       952.12 o                         
   6   4   4      38125.48      33659.54       726.29 o                         
   8   4   4      14519.06      14206.88       421.01 o                         
  10   4   4      41431.12      37365.48       836.56 o                         
  12   4   4      59443.99      60878.98      1951.61 o                         
  14   4   4       4926.64       6759.33       981.78 o                         
 -15   5   4      11997.59       9416.86      1381.19 o                         
 -13   5   4        332.79        818.39       337.56 o                         
 -11   5   4      31909.37      26367.76       841.60 o                         
  -9   5   4      75793.58      79200.19      1918.32 o                         
  -7   5   4       1131.79       3313.26       276.29 o                         
  -5   5   4        107.14        156.75       137.69 o                         
  -3   5   4        279.36       1259.09       189.20 o                         
  -1   5   4     460820.12     485560.84      4951.82 o                         
   1   5   4     195530.72     190046.22      2910.55 o                         
   3   5   4         56.70        252.67        78.64 o                         
   5   5   4     384615.09     363707.94      4451.06 o                         
   7   5   4       1880.18       1757.81       229.02 o                         
   9   5   4        565.19       1145.31       238.43 o                         
  11   5   4      32939.09      34183.85      1082.74 o                         
  13   5   4       9201.29      10898.01       764.39 o                         
 -14   6   4       8948.44       9838.17       826.35 o                         
 -12   6   4      23887.93      24487.19       963.55 o                         
 -10   6   4      37268.57      34361.53      1030.98 o                         
  -8   6   4      29614.35      30441.58       861.86 o                         
  -6   6   4       2069.66       1630.04       239.08 o                         
  -4   6   4       2388.97       2679.66       132.39 o                         
  -2   6   4      26425.54      40473.83       527.19 o                         
   0   6   4       4796.76       8556.81       238.54 o                         
   2   6   4      51285.78      49341.82       606.83 o                         
   4   6   4     100000.49      96807.01      1395.48 o                         
   6   6   4     120186.27     112856.31      2164.26 o                         
   8   6   4      15275.59      18248.37       780.62 o                         
  10   6   4       7701.26       8764.21       656.57 o                         
  12   6   4       1124.29        931.35       368.62 o                         
  14   6   4       5306.95       6170.65       947.54 o                         
 -13   7   4       7840.30       8665.54       774.29 o                         
 -11   7   4       6080.72       4813.62       507.28 o                         
  -9   7   4      24747.41      29233.60       951.43 o                         
  -7   7   4       4229.38       5822.45       439.68 o                         
  -5   7   4       4887.28       4217.00       277.62 o                         
  -3   7   4     129726.76     126659.59      1378.54 o                         
  -1   7   4       9798.51      12631.57       337.04 o                         
   1   7   4       2165.33       2611.90       167.54 o                         
   3   7   4       9753.60       9913.75       246.34 o                         
   5   7   4      59492.09      56971.43      1746.09 o                         
   7   7   4      10630.78      11883.98       649.76 o                         
   9   7   4       1074.55        681.19       272.28 o                         
  11   7   4        160.69        909.14       362.01 o                         
  13   7   4       5364.58       4314.21      1058.36 o                         
 -12   8   4       9086.42      11084.60       926.72 o                         
 -10   8   4       9296.31      10021.05       732.69 o                         
  -8   8   4       1766.09       1619.00       372.84 o                         
  -6   8   4      93567.90      93546.22      1783.75 o                         
  -4   8   4      47686.75      42551.90       803.34 o                         
  -2   8   4      46494.77      47244.53       803.02 o                         
   0   8   4       1281.90       1939.36       184.83 o                         
   2   8   4      44247.86      39158.11       706.11 o                         
   4   8   4      18809.37      14700.41       481.48 o                         
   6   8   4       5131.39       6087.41       595.25 o                         
   8   8   4       1896.05       1702.70       541.36 o                         
  10   8   4      30937.34      33913.38      3087.83 o                         
  12   8   4       2943.47       3575.51       685.89 o                         
 -11   9   4      13600.86      10135.45       941.57 o                         
  -9   9   4      14507.05      15111.08      1074.20 o                         
  -7   9   4       2541.17       2513.67       379.87 o                         
  -5   9   4       3306.66       2932.58       320.19 o                         
  -3   9   4      30033.79      31027.37       708.58 o                         
  -1   9   4      11104.05      13775.42       564.28 o                         
   1   9   4       7522.95       9319.14       418.72 o                         
   3   9   4       2941.92       3586.87       300.37 o                         
   5   9   4      12282.46      10430.18       413.72 o                         
   7   9   4       4461.56       4862.11       447.57 o                         
   9   9   4       4224.02       7039.97       799.13 o                         
  11   9   4       4178.29       6439.14       812.25 o                         
 -10  10   4       3569.16       4382.82      1053.78 o                         
  -8  10   4       9926.53       8960.23       618.16 o                         
  -6  10   4      39451.42      38123.24      1577.25 o                         
  -4  10   4       7095.87       7800.23       381.53 o                         
  -2  10   4      71000.32      72144.55      1393.14 o                         
   0  10   4       9179.89       8933.33       435.36 o                         
   2  10   4      84305.66      81360.78      1736.61 o                         
   4  10   4      34337.10      29489.13       712.12 o                         
   6  10   4       3958.10       4162.06       382.86 o                         
   8  10   4         23.96        335.81       311.24 o                         
  10  10   4       9106.35       9021.21       937.02 o                         
  -9  11   4       4662.99       3452.15       730.53 o                         
  -7  11   4      25918.90      20688.53       955.72 o                         
  -5  11   4      25648.36      26881.35       956.76 o                         
  -3  11   4      14916.78      15130.23       609.10 o                         
  -1  11   4       1023.84       1375.66       293.42 o                         
   1  11   4       2262.90       4368.34       494.04 o                         
   3  11   4        347.22        316.55       231.51 o                         
   5  11   4       7522.13       8145.08       549.81 o                         
   7  11   4      17474.22      16660.26       719.33 o                         
   9  11   4        816.57        435.33       545.66 o                         
  -6  12   4      15577.90      10972.00      1150.85 o                         
  -4  12   4       6441.31       6899.61       491.58 o                         
  -2  12   4       5865.52       6286.11       464.42 o                         
   0  12   4       7888.71      10158.94       721.95 o                         
   2  12   4      31247.30      28702.54      1116.68 o                         
   4  12   4        727.41        363.57       271.02 o                         
   6  12   4       1740.55        881.33       358.95 o                         
  -5  13   4      12682.14      12219.67       928.71 o                         
  -3  13   4         13.40       -213.15       290.58 o                         
  -1  13   4       3266.90       5027.91       562.57 o                         
   1  13   4       1153.80        282.72       315.53 o                         
   3  13   4       7678.51       6712.03       698.69 o                         
 -15   1   5        568.23        500.71       198.85 o                         
 -13   1   5      46191.34      44979.85       773.24 o                         
 -11   1   5       2538.12       1797.64       147.48 o                         
  -9   1   5     313526.50     309110.91      2638.97 o                         
  -7   1   5     113093.64     118728.21      1079.14 o                         
  -5   1   5      40916.53      43311.61       443.16 o                         
  -3   1   5      78258.60      73429.64       707.13 o                         
  -1   1   5      91158.95      88975.62       866.07 o                         
   1   1   5       1234.03       1405.15        99.21 o                         
   3   1   5      10465.05       8087.57       161.98 o                         
   5   1   5    1157726.00    1140898.12      9047.02 o                         
   7   1   5      68567.93      62882.64       623.29 o                         
   9   1   5      47539.73      43878.89       528.85 o                         
  11   1   5        358.60        955.19       145.68 o                         
  13   1   5        141.48        165.67       151.99 o                         
  15   1   5        106.86        633.26       333.36 o                         
 -16   2   5       2104.86       3994.30       560.15 o                         
 -14   2   5         69.28        914.83       240.75 o                         
 -12   2   5       5189.74       4302.87       239.47 o                         
 -10   2   5       9571.59       8220.55       232.44 o                         
  -8   2   5      17155.04      12890.12       312.54 o                         
  -6   2   5      32360.58      31124.92       484.57 o                         
  -4   2   5      81641.08      82024.79      1011.36 o                         
   0   2   5       1642.45       2954.42        87.06 o                         
   2   2   5     125003.39     129819.91      1384.73 o                         
   4   2   5     133334.44     122972.95      1478.79 o                         
   6   2   5       4948.04       4609.95       179.05 o                         
   8   2   5      15228.29      14182.86       367.94 o                         
  10   2   5      14824.74      12951.90       336.31 o                         
  12   2   5       5494.16       5361.58       297.41 o                         
  14   2   5      11236.75      10678.01      1043.16 o                         
 -15   3   5       1425.91       4230.49       709.09 o                         
 -13   3   5       3140.18       3942.13       309.27 o                         
 -11   3   5      10337.81       9409.09       379.21 o                         
  -9   3   5     209047.05     208540.44      2553.79 o                         
  -7   3   5       9645.07       9061.78       313.06 o                         
  -5   3   5          1.60        202.57        86.77 o                         
  -3   3   5      77877.09      78186.73       993.10 o                         
  -1   3   5     210692.11     213557.31      2230.73 o                         
   1   3   5      16517.96      14297.71       222.60 o                         
   3   3   5      23149.71      24977.84       475.74 o                         
   5   3   5     374668.28     373398.12      4148.79 o                         
   7   3   5       2805.08       5146.25       278.60 o                         
   9   3   5      66191.54      67117.27      1059.61 o                         
  11   3   5       3523.45       3084.12       279.31 o                         
  13   3   5        240.13       -114.17       197.19 o                         
  15   3   5        224.71       -433.47       433.47 o                         
 -14   4   5        275.79        877.91       309.51 o                         
 -12   4   5        184.09         92.75       232.31 o                         
 -10   4   5       2423.73       3246.59       287.91 o                         
  -8   4   5      84679.30      70467.43      1080.81 o                         
  -6   4   5       4802.11       9095.11       308.01 o                         
  -4   4   5      17770.28      17079.09       358.80 o                         
  -2   4   5     482568.31     518692.38      4653.33 o                         
   0   4   5       4901.70       6372.99       156.14 o                         
   2   4   5      15700.65      19350.28       283.32 o                         
   4   4   5     265288.59     253488.03      3176.52 o                         
   6   4   5       7746.31       8604.01       332.39 o                         
   8   4   5       1405.16       1518.56       207.95 o                         
  10   4   5      39049.65      33546.84       794.19 o                         
  12   4   5       8570.20       8956.18       482.85 o                         
  14   4   5       7592.68       7945.36      1100.38 o                         
 -15   5   5       1234.06       1893.43       474.29 o                         
 -13   5   5        785.48        590.47       320.72 o                         
 -11   5   5        134.64       1121.43       365.72 o                         
  -9   5   5      11992.62      17000.70       669.12 o                         
  -7   5   5       1502.04       1050.11       211.51 o                         
  -5   5   5       8764.18       9009.31       369.51 o                         
  -3   5   5     184612.58     186202.12      1765.29 o                         
  -1   5   5      79313.95      92654.33       954.14 o                         
   1   5   5       7721.06       9611.30       220.53 o                         
   3   5   5     111923.66     119017.72      1284.61 o                         
   5   5   5      69086.93      69809.87      1053.13 o                         
   7   5   5        298.47       2237.49       695.52 o                         
   9   5   5      21259.89      24313.78       812.93 o                         
  11   5   5       8970.01      10545.76       625.96 o                         
  13   5   5         69.12        285.33       360.54 o                         
 -14   6   5       6132.45       6629.42       739.41 o                         
 -12   6   5      21265.47      22539.37      1083.59 o                         
 -10   6   5       3200.55       4336.63       422.37 o                         
  -8   6   5      37860.75      30604.63      1025.18 o                         
  -6   6   5      19537.47      16930.88       554.45 o                         
  -4   6   5        820.07        402.70        91.26 o                         
  -2   6   5     171189.31     171061.30      1742.96 o                         
   0   6   5     100371.97      98405.03       999.19 o                         
   2   6   5       4464.87       5760.77       194.71 o                         
   4   6   5     100538.67      88318.97      1174.38 o                         
   6   6   5       1904.49       3388.07       368.19 o                         
   8   6   5      10688.11      11088.35       629.50 o                         
  10   6   5      14831.89      14397.61       838.24 o                         
  12   6   5       6508.17       6952.84       670.57 o                         
  14   6   5       8632.78      10208.34       938.51 o                         
 -13   7   5       1709.00       1049.80       410.33 o                         
 -11   7   5        465.71       1081.20       344.33 o                         
  -9   7   5       1310.99       1784.64       325.33 o                         
  -7   7   5      10391.46      13041.02       601.35 o                         
  -5   7   5       4187.15       3378.29       353.49 o                         
  -3   7   5      63045.75      69690.08       860.88 o                         
  -1   7   5      66423.17      76490.38      1071.18 o                         
   1   7   5      12860.70      10305.00       242.49 o                         
   3   7   5      33669.25      39515.07       638.74 o                         
   5   7   5       2167.13       1952.50       373.48 o                         
   7   7   5       1738.50       5823.61       572.20 o                         
   9   7   5       4587.21       6618.35       708.22 o                         
  11   7   5      46394.51      49270.13      1546.05 o                         
  13   7   5      10672.85       8806.93       925.50 o                         
 -12   8   5       4542.76       4141.27       589.07 o                         
 -10   8   5       1851.31       2224.12       438.35 o                         
  -8   8   5      40986.97      38798.50      1304.43 o                         
  -6   8   5      17185.66      19084.64       640.36 o                         
  -4   8   5         27.83        664.56       151.92 o                         
  -2   8   5      31250.19      36680.26       794.74 o                         
   0   8   5      38964.16      40102.59       721.64 o                         
   2   8   5       3694.02       3236.10       223.20 o                         
   4   8   5       8634.70       7783.68       308.16 o                         
   6   8   5       1553.93       1566.99       386.08 o                         
   8   8   5        378.00       1181.16       488.45 o                         
  10   8   5       2779.84       4540.66       779.82 o                         
  12   8   5       2350.33       2726.45       670.27 o                         
 -11   9   5      11247.79      16272.46      1179.76 o                         
  -9   9   5      13935.22      14803.22      1023.32 o                         
  -7   9   5      20085.02      24693.96      1244.94 o                         
  -5   9   5       7171.91       6059.39       678.55 o                         
  -3   9   5      12430.97      14604.15       464.79 o                         
  -1   9   5      52843.72      61529.75      1091.11 o                         
   1   9   5      67397.70      69816.94      1281.92 o                         
   3   9   5       8731.41      12993.38       474.31 o                         
   5   9   5      23022.44      19231.52       629.76 o                         
   7   9   5       5076.11       5621.94       495.39 o                         
   9   9   5      17275.57      13261.06       975.20 o                         
  11   9   5       4098.52       5312.09      1112.05 o                         
 -10  10   5       3276.84       2766.19       657.27 o                         
  -8  10   5         74.24       1014.21       346.70 o                         
  -6  10   5        157.25        664.23       301.14 o                         
  -4  10   5       1970.81       3742.21       342.72 o                         
  -2  10   5       1147.30       5029.25       350.73 o                         
   0  10   5       3434.48       4288.92       383.51 o                         
   2  10   5         97.14       1703.04       220.50 o                         
   4  10   5       2595.98       2110.10       244.99 o                         
   6  10   5       6587.66       5657.93       425.41 o                         
   8  10   5       5113.22       5801.54       927.35 o                         
  10  10   5        265.85        141.98       424.74 o                         
  -9  11   5          8.15        140.24       477.70 o                         
  -7  11   5      28584.97      34017.73      1108.59 o                         
  -5  11   5       6398.97       6464.76       517.12 o                         
  -3  11   5        722.40       1953.28       324.88 o                         
  -1  11   5       9231.80      10876.62       592.48 o                         
   1  11   5      20200.93      19809.44       870.43 o                         
   3  11   5       5930.08       7301.03       501.11 o                         
   5  11   5      17385.65      13899.36      1055.49 o                         
   7  11   5        736.22       1417.65       310.03 o                         
   9  11   5       3445.01       1721.87       636.71 o                         
  -6  12   5        730.68       1962.15       421.26 o                         
  -4  12   5        293.38       -120.50       296.77 o                         
  -2  12   5       8049.53       7269.34       485.40 o                         
   0  12   5         40.66         73.80       212.52 o                         
   2  12   5        108.40        975.04       268.82 o                         
   4  12   5       4324.55       3744.51       408.15 o                         
   6  12   5       9041.18       9154.48       674.48 o                         
  -3  13   5        933.80       1422.49       445.89 o                         
  -1  13   5         20.08        138.97       322.75 o                         
   1  13   5       2414.86       2143.40       369.93 o                         
   3  13   5      14375.03      17484.68      1324.92 o                         
 -16   0   6      35519.10      31737.50      1159.98 o                         
 -14   0   6       1611.66       1504.37       465.08 o                         
 -12   0   6       1325.78       2850.66       291.67 o                         
 -10   0   6      40196.30      37291.81       758.02 o                         
  -8   0   6     160462.73     166996.66      2278.82 o                         
  -6   0   6       4093.39       4340.87       160.44 o                         
  -4   0   6       1966.36       2169.97       119.17 o                         
  -2   0   6    1360641.12    1267566.00     21593.34 o                         
   0   0   6      23202.30      22733.24       477.56 o                         
   2   0   6     472054.00     467554.66      5710.50 o                         
   4   0   6      80164.79      59556.36       796.23 o                         
   6   0   6        793.75       1444.58       135.97 o                         
   8   0   6      17939.57      15496.95       475.60 o                         
  10   0   6      17061.45      14063.31       447.30 o                         
  12   0   6        338.85        497.16       207.05 o                         
  14   0   6       1846.59       2023.01       381.99 o                         
 -15   1   6        339.33       -180.94       180.94 o                         
 -13   1   6       2666.19       3316.07       243.63 o                         
 -11   1   6       2846.51       5381.47       213.18 o                         
  -9   1   6       6512.32       7940.75       206.13 o                         
  -7   1   6      24226.96      27378.31       343.96 o                         
  -5   1   6      20695.48      22445.11       273.10 o                         
  -3   1   6       5430.45       7299.52       142.70 o                         
  -1   1   6       8863.56       8739.07       256.29 o                         
   1   1   6       5846.67       5555.05       108.97 o                         
   3   1   6        124.48       2446.63       110.85 o                         
   5   1   6       4492.93       8822.29       251.95 o                         
   7   1   6       6371.43      10555.47       191.47 o                         
   9   1   6      34178.65      31460.90       445.42 o                         
  11   1   6       2121.49       4923.81       273.66 o                         
  13   1   6       7628.24       7789.87       332.87 o                         
  15   1   6        902.61       2188.88       316.21 o                         
 -16   2   6      23966.93      22749.46      1052.55 o                         
 -14   2   6      15359.01      14721.24       591.08 o                         
 -12   2   6       3978.93       5695.13       280.52 o                         
 -10   2   6        667.70       1514.34       160.98 o                         
  -8   2   6        903.43       1846.48       123.52 o                         
  -6   2   6       7276.35       8647.57       232.96 o                         
  -4   2   6      44812.96      47001.15       622.72 o                         
   0   2   6     141733.05     132815.52      1215.84 o                         
   2   2   6      34505.70      34421.59       444.30 o                         
   4   2   6     449562.03     389569.59      4242.21 o                         
   6   2   6      33064.16      34185.64       533.07 o                         
   8   2   6        637.80       1361.25       154.72 o                         
  10   2   6        197.65        477.62       138.81 o                         
  12   2   6       5413.16       6572.88       392.95 o                         
  14   2   6      16967.70      17764.23       913.71 o                         
 -15   3   6      17799.25      21143.56       958.46 o                         
 -13   3   6       3947.48       4915.08       310.72 o                         
 -11   3   6      19035.29      17927.35       496.76 o                         
  -9   3   6     135484.08     130024.25      1721.58 o                         
  -7   3   6        543.30        639.58       133.03 o                         
  -5   3   6       6344.14       6243.00       224.78 o                         
  -3   3   6     191532.12     195392.31      2196.96 o                         
  -1   3   6        193.39        101.04        53.76 o                         
   1   3   6      70135.61      63876.94       654.30 o                         
   3   3   6       3470.43       3416.21       155.49 o                         
   5   3   6     371785.47     373192.91      4444.22 o                         
   7   3   6     127628.73     122662.91      1603.15 o                         
   9   3   6       2397.07       3009.85       242.28 o                         
  11   3   6      22428.56      23146.08       577.89 o                         
  13   3   6       3278.56       3455.26       447.72 o                         
  15   3   6        776.51        645.66       472.82 o                         
 -14   4   6       3921.34       4773.62       488.76 o                         
 -12   4   6       2420.69       3563.88       371.81 o                         
 -10   4   6      14179.37      13560.31       491.99 o                         
  -8   4   6      65701.18      62803.10      1001.03 o                         
  -6   4   6     123148.27     125502.31      1546.90 o                         
  -4   4   6     126116.29     123347.77      1517.95 o                         
   0   4   6        408.62       1160.26        85.70 o                         
   2   4   6       4279.81       8025.78       172.06 o                         
   4   4   6      24068.79      21577.23       482.68 o                         
   6   4   6      20768.09      22197.89       578.69 o                         
   8   4   6      41645.32      39218.23       861.98 o                         
  10   4   6      52997.15      49075.90      1085.42 o                         
  12   4   6      14619.69      13967.68       719.29 o                         
  14   4   6        425.24        970.17       585.48 o                         
 -15   5   6       3751.25       5616.84       775.32 o                         
 -13   5   6       2593.53       1883.82       410.93 o                         
 -11   5   6      16850.42      16910.59       695.59 o                         
  -9   5   6      29326.21      28318.21       791.82 o                         
  -7   5   6      18920.06      20048.07       513.75 o                         
  -5   5   6      28179.90      26680.67       672.40 o                         
  -3   5   6     184432.67     202409.73      1992.24 o                         
  -1   5   6      12495.77      16657.65       388.91 o                         
   1   5   6      49268.27      52817.50       783.34 o                         
   3   5   6      91016.84      92308.79      1011.08 o                         
   5   5   6      66627.80      70697.27      1145.65 o                         
   7   5   6      42872.70      36116.66       821.60 o                         
   9   5   6      15057.50      14713.08       627.69 o                         
  11   5   6       1035.15       1251.18       343.11 o                         
  13   5   6       6604.31       4861.01       629.36 o                         
 -14   6   6      19447.79      19670.58      1116.43 o                         
 -12   6   6      22764.04      24889.95       966.07 o                         
 -10   6   6       3330.72       2965.63       372.55 o                         
  -8   6   6      31254.02      27549.38       861.14 o                         
  -6   6   6      29563.49      27188.96       713.90 o                         
  -4   6   6        562.69        697.91        98.13 o                         
   0   6   6     111652.23     112145.92      1251.95 o                         
   2   6   6      99865.19      94371.21      1071.21 o                         
   4   6   6       1841.86       2175.07       157.26 o                         
   6   6   6        441.58        111.52       183.22 o                         
   8   6   6      12909.58      12872.74       663.10 o                         
  10   6   6      21357.68      21155.96       951.52 o                         
  12   6   6       2865.78       3455.56       516.44 o                         
  14   6   6       2388.24       3023.88       657.68 o                         
 -13   7   6        516.11        124.36       419.21 o                         
 -11   7   6      10084.77      11003.46       680.16 o                         
  -9   7   6      32615.12      30876.65       992.92 o                         
  -7   7   6        131.60        545.68       243.61 o                         
  -5   7   6      83544.55      78359.91      1385.16 o                         
  -3   7   6     179044.36     185200.77      1840.49 o                         
  -1   7   6        499.09       1320.91       142.08 o                         
   1   7   6       6196.39       4913.60       189.41 o                         
   3   7   6      55024.68      50926.10       631.17 o                         
   5   7   6      64654.14      68079.95      2027.78 o                         
   7   7   6      79566.64      82814.60      1924.89 o                         
   9   7   6       9735.67       5880.66       555.79 o                         
  11   7   6      31835.33      30979.33      1286.26 o                         
  13   7   6        655.22       1686.03       501.77 o                         
 -12   8   6        528.66        733.92       409.22 o                         
 -10   8   6      27313.86      24740.23      1080.22 o                         
  -8   8   6      76102.37      78791.62      2036.13 o                         
  -6   8   6      86003.74      84288.98      1317.65 o                         
  -4   8   6        872.80       1436.08       188.71 o                         
  -2   8   6      49426.91      51457.79       916.97 o                         
   0   8   6       4688.04       6233.97       275.98 o                         
   2   8   6       1643.57        806.27       136.48 o                         
   4   8   6      80953.93      75646.06      1295.33 o                         
   6   8   6       5330.43       6038.26       632.45 o                         
   8   8   6      30854.48      28070.38      2860.40 o                         
  10   8   6       8703.55       8712.34       829.46 o                         
  12   8   6       2063.09       2618.51       835.01 o                         
 -11   9   6      12837.83      12696.11       930.21 o                         
  -9   9   6        147.05       1257.77       428.74 o                         
  -7   9   6        329.04       2140.50       350.79 o                         
  -5   9   6       5059.02       5873.35       335.79 o                         
  -3   9   6        450.81       1573.20       199.11 o                         
  -1   9   6      31460.37      30976.96       709.73 o                         
   1   9   6      16714.20      18144.22       572.76 o                         
   3   9   6      64722.91      61624.68      1189.43 o                         
   5   9   6        152.23        326.98       158.61 o                         
   7   9   6       1101.58       1185.27       275.23 o                         
   9   9   6       1798.78       5307.91       750.78 o                         
  11   9   6         41.74        791.28       475.35 o                         
 -10  10   6        689.97       2137.89       611.34 o                         
  -8  10   6       8565.39      10050.04       793.33 o                         
  -6  10   6      22270.66      23113.43      1184.60 o                         
  -4  10   6      14552.48      15852.97       598.75 o                         
  -2  10   6      11474.52       9364.43       447.06 o                         
   0  10   6      20047.28      18566.26       627.70 o                         
   2  10   6      15614.96      13146.69       511.41 o                         
   4  10   6      43485.30      39274.74       902.05 o                         
   6  10   6         13.68       -140.78       221.59 o                         
   8  10   6       8065.58       6703.83       561.61 o                         
  10  10   6         14.33       -354.27       354.27 o                         
  -9  11   6       1062.35       1259.75       567.83 o                         
  -7  11   6       5666.48       5074.38       549.24 o                         
  -5  11   6        263.05        681.41       313.97 o                         
  -3  11   6       4916.33       5811.11       402.36 o                         
  -1  11   6      11557.82      12048.00       551.08 o                         
   1  11   6      12757.24      11196.75       596.36 o                         
   3  11   6        125.13       -210.35       210.35 o                         
   5  11   6          9.25        185.36       260.60 o                         
   7  11   6        137.09        528.65       267.41 o                         
   9  11   6        155.18       1175.88       563.14 o                         
  -6  12   6      16202.99      16978.95       902.29 o                         
  -4  12   6        154.50        731.02       280.13 o                         
  -2  12   6       7598.21       7813.90       505.24 o                         
   0  12   6       8089.20       8395.51       514.56 o                         
   2  12   6       7343.93       6834.07       482.72 o                         
   4  12   6      14577.52      11332.34       580.71 o                         
   6  12   6       1468.87       1459.63       389.95 o                         
  -3  13   6      13041.76      10769.99       836.73 o                         
  -1  13   6       2877.64       2270.96       431.67 o                         
   1  13   6      20289.32      20588.41       809.79 o                         
   3  13   6        209.23        437.10       324.68 o                         
 -15   1   7       1163.61        934.09       213.84 o                         
 -13   1   7          7.83        218.44       150.16 o                         
 -11   1   7       5352.35       6394.05       229.70 o                         
  -9   1   7      21455.40      19575.29       302.33 o                         
  -7   1   7      70169.43      68320.16       682.93 o                         
  -5   1   7      26919.76      26408.31       361.71 o                         
  -3   1   7    2109621.50    2006107.50     24151.75 o                         
  -1   1   7      68012.55      67329.79       655.79 o                         
   1   1   7       8941.77      11048.24       306.69 o                         
   3   1   7     217218.66     215767.19      2028.61 o                         
   5   1   7     140765.19     140083.02      1330.43 o                         
   7   1   7      28017.42      25325.53       336.87 o                         
   9   1   7      22472.67      23674.69       357.83 o                         
  11   1   7     191003.48     177343.30      1973.24 o                         
  13   1   7      22464.36      22148.29       602.50 o                         
  15   1   7      13116.27      12380.67       512.13 o                         
 -16   2   7        699.20       1690.09       458.83 o                         
 -14   2   7        229.46       1029.37       276.23 o                         
 -12   2   7       7208.26       7478.72       256.29 o                         
 -10   2   7      67340.53      65145.45       784.11 o                         
  -8   2   7         36.16        281.94        76.23 o                         
  -6   2   7       3723.81       5241.32       171.77 o                         
  -4   2   7      20364.93      24322.60       336.40 o                         
  -2   2   7     125771.30     121800.28      1246.17 o                         
   0   2   7      85274.62      88084.31       964.53 o                         
   2   2   7      16736.54      12906.04       208.59 o                         
   4   2   7     197767.86     176561.58      1913.25 o                         
   6   2   7       2663.67       4202.74       173.14 o                         
   8   2   7        134.74        686.77        98.28 o                         
  10   2   7       3898.21       4609.21       208.33 o                         
  12   2   7        743.80       1073.39       207.18 o                         
  14   2   7       1994.32       3724.33       514.93 o                         
 -15   3   7       5680.52       6481.17       600.51 o                         
 -13   3   7       5741.84       6239.98       373.20 o                         
 -11   3   7       7234.53       7579.92       378.19 o                         
  -9   3   7      14139.04      15800.32       429.14 o                         
  -7   3   7       1893.60       2491.78       211.09 o                         
  -5   3   7       1540.95       2410.96       159.14 o                         
  -3   3   7     232583.67     231558.41      2104.20 o                         
  -1   3   7      53761.93      56321.04       623.34 o                         
   1   3   7       8477.89       6985.41       146.76 o                         
   3   3   7      98920.30     102437.62      1191.60 o                         
   5   3   7      11840.65      13962.97       365.33 o                         
   7   3   7      29798.43      27701.94       602.17 o                         
   9   3   7      24491.57      20689.49       594.73 o                         
  11   3   7      45978.63      46010.42      1039.94 o                         
  13   3   7       2221.26       2703.81       320.04 o                         
  15   3   7       9436.67      12044.47      1080.79 o                         
 -14   4   7        196.30        464.70       364.08 o                         
 -12   4   7      18191.25      16368.51       661.39 o                         
 -10   4   7      57231.11      59368.60      1126.12 o                         
  -8   4   7      13962.06      14587.68       415.27 o                         
  -6   4   7        186.75        516.67       145.96 o                         
  -4   4   7      14511.88      15100.98       341.19 o                         
  -2   4   7     213633.97     205974.58      1902.30 o                         
   0   4   7      32491.48      35445.84       436.73 o                         
   2   4   7      32403.75      28784.10       400.91 o                         
   4   4   7     160278.69     147181.94      1950.79 o                         
   6   4   7       2926.13       3455.03       226.16 o                         
   8   4   7       1515.88       2561.61       247.20 o                         
  10   4   7      42159.38      42098.94      1075.50 o                         
  12   4   7        964.92       1142.64       294.62 o                         
  14   4   7         14.89       -120.23       322.13 o                         
 -15   5   7       3050.78       3978.22       595.77 o                         
 -13   5   7        990.06        756.71       332.74 o                         
 -11   5   7        107.85        496.82       251.52 o                         
  -9   5   7       8455.85      11503.27       511.50 o                         
  -7   5   7       2016.86       1695.86       219.46 o                         
  -5   5   7       6563.82       6074.16       264.04 o                         
  -1   5   7        124.10        406.27        72.61 o                         
   1   5   7      26580.38      22859.47       363.12 o                         
   3   5   7      51905.11      52119.36       739.60 o                         
   5   5   7      28601.29      28369.10       654.12 o                         
   7   5   7       8853.54       9044.56       436.33 o                         
   9   5   7      12191.37      11159.42       897.67 o                         
  11   5   7         19.39       1049.26       325.58 o                         
  13   5   7       6439.89       8044.99       704.14 o                         
 -14   6   7       5609.31       5823.09       697.21 o                         
 -12   6   7      31849.73      32688.53      1092.40 o                         
 -10   6   7      12301.08      12775.87       624.44 o                         
  -8   6   7      37715.29      34716.68      1018.50 o                         
  -6   6   7         15.75       1838.77       228.01 o                         
  -4   6   7        206.35        302.70        82.07 o                         
  -2   6   7     204455.30     215264.83      1967.62 o                         
   0   6   7      97349.38      98316.79      1046.96 o                         
   2   6   7      58487.47      58092.45       728.42 o                         
   4   6   7      46258.29      43413.66       681.25 o                         
   6   6   7      11305.47      10625.94       495.04 o                         
   8   6   7        541.12        189.80       237.22 o                         
  10   6   7      38448.79      39473.77      1505.36 o                         
  12   6   7       2236.08       2377.21       445.12 o                         
  14   6   7       1009.21       3057.29       623.80 o                         
 -13   7   7       5737.88       5226.00       965.46 o                         
 -11   7   7       4966.53       5530.21       573.89 o                         
  -9   7   7      38407.69      37196.59      1340.39 o                         
  -7   7   7        467.36       1286.20       276.75 o                         
  -5   7   7        361.29       1084.84       189.57 o                         
  -3   7   7      28118.78      33916.64       614.86 o                         
  -1   7   7        562.70       1025.66       123.22 o                         
   1   7   7      26210.95      25079.52       414.51 o                         
   3   7   7      99945.48      92612.43      1047.24 o                         
   5   7   7       9549.51      12425.43       493.64 o                         
   7   7   7       3976.77       6020.41       497.73 o                         
   9   7   7      15498.48      14128.22       793.84 o                         
  11   7   7        339.79       1329.85       404.34 o                         
  13   7   7        636.33       1499.19       440.78 o                         
 -12   8   7        445.72        598.93       454.15 o                         
 -10   8   7        481.82        986.70       353.87 o                         
  -8   8   7      35564.38      32972.54      1216.61 o                         
  -6   8   7       1703.01       5000.61       332.61 o                         
  -4   8   7       4179.04       4865.45       255.32 o                         
  -2   8   7      59862.65      69173.80      1233.13 o                         
   0   8   7      56124.77      57188.73       868.61 o                         
   2   8   7      19728.59      17815.64       415.04 o                         
   4   8   7        271.25        930.58       162.60 o                         
   6   8   7      14000.87      14255.92       657.37 o                         
   8   8   7        108.82        698.71       363.11 o                         
  10   8   7      12865.33      14234.29      1352.26 o                         
  12   8   7       1655.30       1195.17       535.83 o                         
 -11   9   7       1648.38       2846.57       565.60 o                         
  -9   9   7      26978.35      24672.66      1352.92 o                         
  -7   9   7       1721.24        841.04       286.76 o                         
  -5   9   7      12858.87      11348.27       523.10 o                         
  -3   9   7       9715.71       8532.51       401.12 o                         
  -1   9   7      13124.43      16386.88       544.30 o                         
   1   9   7      46836.25      46334.30       982.11 o                         
   3   9   7      48502.42      42595.39       918.97 o                         
   5   9   7      11831.74      12571.00       738.66 o                         
   7   9   7       7822.40       8029.80       600.24 o                         
   9   9   7       7848.71      11368.85       915.23 o                         
  11   9   7        189.52        -84.05       387.85 o                         
 -10  10   7       1472.26       1904.43      1075.86 o                         
  -8  10   7       1175.80        748.66       442.20 o                         
  -6  10   7       3897.96       3476.68       491.43 o                         
  -4  10   7       9670.36      10508.34       428.50 o                         
  -2  10   7       1954.78       7500.82       413.22 o                         
   0  10   7       3738.63       6051.27       598.53 o                         
   2  10   7         38.51        168.32       181.66 o                         
   4  10   7       1248.65       1032.98       215.95 o                         
   6  10   7       1959.44       3691.31       484.41 o                         
   8  10   7       1467.31       1462.94       549.56 o                         
  10  10   7       3943.59       3786.25       727.72 o                         
  -9  11   7      24515.26      22397.36      1442.46 o                         
  -7  11   7       1023.04        515.79       341.38 o                         
  -5  11   7       7131.40       4627.63       483.23 o                         
  -3  11   7       9910.35      11382.76       591.55 o                         
  -1  11   7       9393.88      12339.18       558.15 o                         
   1  11   7      21550.75      24089.73       844.47 o                         
   3  11   7       8674.36       6471.66       496.30 o                         
   5  11   7         19.58        159.18       249.98 o                         
   7  11   7       8535.31       7920.97       529.87 o                         
   9  11   7       6808.07       9740.03      1055.76 o                         
  -6  12   7      15630.00      14467.52       936.88 o                         
  -4  12   7      15424.17      17426.70       743.29 o                         
  -2  12   7      13481.78      14232.74       633.87 o                         
   0  12   7       3454.88       4331.59       513.97 o                         
   2  12   7       2617.01       1393.76       275.88 o                         
   4  12   7       3682.48       3462.64       491.58 o                         
   6  12   7       1489.32       1994.62       458.18 o                         
  -3  13   7       1155.34       2500.54       493.65 o                         
  -1  13   7       2984.92       5091.23       726.46 o                         
   1  13   7       7325.94       8788.17       682.77 o                         
   3  13   7        217.21         98.07       326.92 o                         
 -16   0   8       1590.82       3108.82       540.50 o                         
 -14   0   8          1.05        317.62       265.95 o                         
 -12   0   8      39185.16      34333.06       794.05 o                         
 -10   0   8     348205.69     330344.38      4336.34 o                         
  -8   0   8      23106.82      27672.33       568.14 o                         
  -6   0   8       4898.22       8071.73       242.90 o                         
  -4   0   8         32.91        192.39        65.63 o                         
  -2   0   8      46826.40      51131.28       745.03 o                         
   0   0   8      71387.06      65125.94      1523.57 o                         
   2   0   8     130284.85     136219.62      1782.65 o                         
   4   0   8    1110682.62    1061567.75     12878.53 o                         
   6   0   8       4412.80       6215.35       201.50 o                         
   8   0   8      39117.36      43091.03       962.39 o                         
  10   0   8     166109.03     161180.36      2329.27 o                         
  12   0   8      53907.69      50524.86      1319.50 o                         
  14   0   8       7038.87       4783.63       601.07 o                         
 -15   1   8         10.89       -184.85       184.85 o                         
 -13   1   8         12.18         11.26       158.05 o                         
 -11   1   8      10447.58      10024.32       275.16 o                         
  -9   1   8      67077.62      64011.96       721.93 o                         
  -7   1   8      51571.24      58174.03       627.75 o                         
  -5   1   8      53310.60      49804.45       549.04 o                         
  -3   1   8     217081.52     331689.38     10920.86 o                         
  -1   1   8      15436.87      12865.61       199.52 o                         
   1   1   8      40008.92      43626.36       465.32 o                         
   3   1   8     168483.95     169753.89      1568.94 o                         
   5   1   8      16906.32      18464.11       291.09 o                         
   7   1   8      27114.06      29107.33       447.37 o                         
   9   1   8       7767.58       7507.89       219.37 o                         
  11   1   8       7414.66       8821.17       317.83 o                         
  13   1   8       4542.62       5458.91       333.50 o                         
  15   1   8          1.61        198.96       237.35 o                         
 -16   2   8       4012.51       3085.80       501.33 o                         
 -14   2   8      18025.77      22246.87       814.04 o                         
 -12   2   8        648.00        439.50       127.36 o                         
 -10   2   8     151926.22     142190.08      1478.36 o                         
  -8   2   8       1947.88       2833.96       152.03 o                         
  -6   2   8       4421.60      10352.86       205.47 o                         
  -4   2   8     110335.27     102981.33      1006.98 o                         
  -2   2   8     280300.50     297515.59      2759.86 o                         
   0   2   8         88.68        138.16        47.59 o                         
   2   2   8      12422.40      11147.01       231.17 o                         
   4   2   8     212927.00     225754.34      2059.84 o                         
   6   2   8       3473.77       8545.58       223.20 o                         
   8   2   8     121890.06     126450.46      1340.78 o                         
  10   2   8       3265.96       3021.14       190.46 o                         
  12   2   8        662.32        506.79       170.98 o                         
  14   2   8       3653.72       6382.58       617.55 o                         
 -15   3   8      11219.09       7879.73       568.89 o                         
 -13   3   8       1930.78       2969.20       284.78 o                         
 -11   3   8       1452.72       2187.59       209.95 o                         
  -9   3   8      54905.90      53082.38       997.13 o                         
  -7   3   8        689.00        514.95       116.63 o                         
  -5   3   8      83439.80      77933.11      1046.18 o                         
  -1   3   8     144475.73     156903.47      1459.57 o                         
   1   3   8      27225.18      32087.73       399.32 o                         
   3   3   8     113708.59     113374.45      1165.80 o                         
   5   3   8        488.32       1045.20       136.96 o                         
   7   3   8        730.63        782.96       133.26 o                         
   9   3   8       4835.89       3169.25       281.05 o                         
  11   3   8       2420.92       2800.78       403.71 o                         
  13   3   8        209.56        747.95       398.27 o                         
  15   3   8       8204.38       8200.38      1010.94 o                         
 -14   4   8       6948.38       8865.20       637.65 o                         
 -12   4   8       9176.13      10105.60       563.55 o                         
 -10   4   8     126828.42     133707.94      2022.60 o                         
  -8   4   8     125717.34     131279.02      2517.60 o                         
  -6   4   8      40203.54      41930.38       820.65 o                         
  -4   4   8      49880.38      54065.30       657.58 o                         
  -2   4   8     276052.53     267869.12      2597.83 o                         
   0   4   8        363.20       2637.99       638.09 o                         
   2   4   8      19178.74      23096.18       347.47 o                         
   4   4   8     302367.03     307412.44      3261.88 o                         
   6   4   8     111943.37     113522.53      1629.58 o                         
   8   4   8       5712.45       3936.15       328.97 o                         
  10   4   8      15684.09      14888.61       621.30 o                         
  12   4   8         91.27        227.47       237.11 o                         
  14   4   8       1583.80       2863.12       453.14 o                         
 -15   5   8        593.38        155.38       394.46 o                         
 -13   5   8      10077.13       7647.12       596.51 o                         
 -11   5   8      17402.26      16257.68       769.52 o                         
  -9   5   8      92062.95      84756.92      1565.57 o                         
  -7   5   8       8609.34       9358.54       422.04 o                         
  -5   5   8       5836.12       5830.45       276.22 o                         
  -3   5   8     329484.28     338523.38      3067.19 o                         
  -1   5   8       6002.47       7046.76       183.84 o                         
   1   5   8      59351.76      62297.77       740.41 o                         
   3   5   8     374967.88     352405.72      3194.96 o                         
   5   5   8         63.66        633.24       139.97 o                         
   7   5   8        106.60       -104.24       136.67 o                         
   9   5   8       1269.36       1245.77       271.95 o                         
  11   5   8      44089.54      40677.88      1531.01 o                         
  13   5   8      37281.91      32052.23      1287.65 o                         
 -14   6   8      12583.94      13035.67      1063.60 o                         
 -12   6   8       3680.90       6939.30       579.02 o                         
 -10   6   8        212.95        923.77       288.86 o                         
  -8   6   8      28730.96      31389.02       921.35 o                         
  -6   6   8       4576.62       3899.88       314.03 o                         
  -4   6   8     128649.02     131579.25      1290.27 o                         
  -2   6   8     264958.31     273291.78      2559.45 o                         
   0   6   8     145330.62     147219.73      1529.48 o                         
   2   6   8       4170.80       3377.81       165.21 o                         
   4   6   8       2433.74       2219.67       136.53 o                         
   6   6   8       3130.47       4199.20       502.01 o                         
   8   6   8       1751.79       1794.69       343.56 o                         
  10   6   8       7070.96      11132.58      1291.94 o                         
  12   6   8      20407.77      19315.97      1773.55 o                         
  14   6   8      12339.57      13210.62      1173.40 o                         
 -13   7   8        812.86        706.63       413.85 o                         
 -11   7   8       2993.59       1940.09       382.10 o                         
  -9   7   8        101.88        930.37       281.93 o                         
  -7   7   8       3169.66       3933.93       375.78 o                         
  -5   7   8      42636.45      41511.84       783.29 o                         
  -3   7   8      45731.34      43771.09       605.44 o                         
  -1   7   8         73.61        197.52        87.21 o                         
   1   7   8       8347.46       8312.21       254.95 o                         
   3   7   8      38745.95      33085.28       561.83 o                         
   5   7   8     100833.89      98138.99      1432.26 o                         
   7   7   8      38553.54      34571.38      1114.16 o                         
   9   7   8      14098.63      13460.79       821.03 o                         
  11   7   8       6238.44       6456.00       689.71 o                         
  13   7   8      14997.00      14275.90      1643.57 o                         
 -12   8   8       4939.24       4181.79       618.30 o                         
 -10   8   8       1142.59       1600.06       409.00 o                         
  -8   8   8      24488.72      27833.21      1495.83 o                         
  -6   8   8        813.17       2039.32       211.13 o                         
  -4   8   8      41348.47      50032.48       938.31 o                         
  -2   8   8      27936.46      31110.42       693.99 o                         
   0   8   8      34820.89      33012.29       645.69 o                         
   2   8   8      18462.24      22653.74       491.88 o                         
   4   8   8       9798.97       9007.97       338.53 o                         
   6   8   8       2664.48       4019.74       495.44 o                         
   8   8   8      22266.09      22257.27      1136.80 o                         
  10   8   8       2467.75       2957.14       635.68 o                         
  12   8   8          5.60        166.84       411.82 o                         
 -11   9   8       6323.14       5473.25       720.95 o                         
  -9   9   8         18.69        766.43       377.24 o                         
  -7   9   8       6485.54       7032.98       502.71 o                         
  -5   9   8        394.67       1147.26       221.77 o                         
  -3   9   8      14890.41      17914.04       579.63 o                         
  -1   9   8       7143.51       6292.25       372.48 o                         
   1   9   8      24392.02      26358.70       698.79 o                         
   3   9   8      15431.23      13466.48       441.37 o                         
   5   9   8      27116.56      26007.82       899.42 o                         
   7   9   8       4236.01       3962.51       485.91 o                         
   9   9   8       4807.25       5896.77       724.21 o                         
  11   9   8       1642.65       2573.86       636.00 o                         
 -10  10   8      18540.20      15353.58      1482.69 o                         
  -8  10   8        921.44       2398.95       548.65 o                         
  -6  10   8      12211.03      11070.57       685.60 o                         
  -4  10   8      19788.55      25423.88       714.85 o                         
  -2  10   8       5235.41       6592.79       394.78 o                         
   0  10   8      45495.66      44651.22      1034.21 o                         
   2  10   8       4159.25       6291.83       383.23 o                         
   4  10   8      16542.18      11862.62       471.75 o                         
   6  10   8       5026.79       5029.14       402.44 o                         
   8  10   8        103.34       1117.89       530.00 o                         
  10  10   8      19682.03      18506.89      1321.41 o                         
  -9  11   8       2963.82       2486.71       655.63 o                         
  -7  11   8         69.05        382.75       350.49 o                         
  -5  11   8       2098.27       2102.01       450.03 o                         
  -3  11   8       8931.27       9438.74       498.73 o                         
  -1  11   8       2960.98       3465.43       365.12 o                         
   1  11   8       1082.96       2596.10       363.30 o                         
   3  11   8       3793.73       3900.36       427.03 o                         
   5  11   8       6487.76       5954.12       501.89 o                         
   7  11   8       3740.00       3553.81       505.00 o                         
   9  11   8       5636.98       4868.38       791.38 o                         
  -6  12   8         37.80        673.72       362.70 o                         
  -4  12   8        271.81        654.73       285.63 o                         
  -2  12   8         55.89        744.19       237.14 o                         
   0  12   8      17760.33      20076.88       823.57 o                         
   2  12   8       6780.97       7554.63       671.89 o                         
   4  12   8         17.86       -103.60       258.04 o                         
   6  12   8       3649.32       4682.71       551.88 o                         
  -3  13   8      11354.62      11723.95       738.68 o                         
  -1  13   8       2759.86       2454.62       459.48 o                         
   1  13   8        284.63        903.81       350.16 o                         
   3  13   8      13115.07      11871.11       779.22 o                         
 -15   1   9       4653.26       5668.12       342.37 o                         
 -13   1   9      25997.26      21989.26       517.07 o                         
 -11   1   9      12045.21      11732.68       366.20 o                         
  -9   1   9      19355.71      21455.59       409.75 o                         
  -7   1   9       4971.04       4081.86       146.35 o                         
  -5   1   9       4004.80       2559.51       114.13 o                         
  -3   1   9     249740.56     265768.31      4047.69 o                         
  -1   1   9        516.82       3031.88       101.82 o                         
   1   1   9       3602.40       4523.22       129.45 o                         
   3   1   9    1274386.62    1196454.00     10244.97 o                         
   5   1   9      27363.04      20594.19       312.56 o                         
   7   1   9      99895.20      90270.86       991.76 o                         
   9   1   9      29700.43      25093.23       494.94 o                         
  11   1   9       4389.58       5942.94       293.52 o                         
  13   1   9      19265.94      15341.14       498.48 o                         
  15   1   9      12308.89      12461.51       749.49 o                         
 -16   2   9         53.41        441.06       508.14 o                         
 -14   2   9       6350.27       6705.79       549.61 o                         
 -12   2   9       2639.13       3523.34       203.73 o                         
 -10   2   9      25891.77      24661.16       424.56 o                         
  -8   2   9       7681.93       9284.66       219.73 o                         
  -6   2   9      51243.80      55949.06       632.78 o                         
  -4   2   9     229411.25     239978.47      2177.14 o                         
  -2   2   9      52811.11      51067.41       575.61 o                         
   0   2   9     266294.88     267505.78      2796.18 o                         
   2   2   9       8033.18      13106.35       211.05 o                         
   4   2   9     106064.30     111677.09      1096.98 o                         
   6   2   9      86227.46      87844.14       956.16 o                         
   8   2   9       1487.71       1785.68       131.58 o                         
  10   2   9      36728.94      36748.12       600.09 o                         
  12   2   9       2724.05       2818.91       270.65 o                         
  14   2   9       4597.25       5065.93       567.25 o                         
 -15   3   9       4134.61       4259.43       562.36 o                         
 -13   3   9      15463.28      13873.03       513.61 o                         
 -11   3   9        941.68       2121.79       211.53 o                         
  -9   3   9      17541.79      18995.27       445.47 o                         
  -7   3   9       1119.10       1568.49       165.14 o                         
  -5   3   9       1779.21       2943.61       147.43 o                         
  -3   3   9      45671.69      63776.66       952.74 o                         
  -1   3   9      28736.94      35881.56       429.58 o                         
   1   3   9       1456.32       5394.78       136.46 o                         
   3   3   9     367322.47     345140.53      3084.67 o                         
   5   3   9         87.04       1125.81       120.77 o                         
   7   3   9       7532.10       8201.18       310.96 o                         
   9   3   9      20794.45      23049.09       807.92 o                         
  11   3   9       5592.40       5697.92       388.25 o                         
  13   3   9       3000.41       2655.85       338.76 o                         
  15   3   9       1485.50       3556.42      1078.15 o                         
 -14   4   9        519.30       -210.51       279.17 o                         
 -12   4   9         85.93       1083.95       274.12 o                         
 -10   4   9     106083.72      96434.41      1689.54 o                         
  -8   4   9       6026.13       6600.08       300.34 o                         
  -6   4   9      82108.96      84117.24      1164.44 o                         
  -4   4   9     293556.53     312886.91      2834.95 o                         
  -2   4   9      79355.95      83577.97       906.55 o                         
   0   4   9      20562.57      21571.06       316.48 o                         
   2   4   9       1668.58       4591.58       189.49 o                         
   4   4   9     158145.97     164340.16      1753.27 o                         
   6   4   9      90647.88      95303.29      1559.84 o                         
   8   4   9      15255.05      13598.86       533.39 o                         
  10   4   9      26343.97      28519.18       919.83 o                         
  12   4   9       1582.63       2804.82       373.86 o                         
  14   4   9       2524.83       3923.92       552.12 o                         
 -15   5   9        489.34        513.22       438.50 o                         
 -13   5   9        149.47        152.37       306.49 o                         
 -11   5   9       6423.83       5638.16       519.87 o                         
  -9   5   9      22382.04      23862.98       730.37 o                         
  -7   5   9       2615.43       1941.91       216.46 o                         
  -5   5   9         31.47        146.63        97.75 o                         
  -1   5   9      18401.34      17124.29       304.36 o                         
   1   5   9       1088.87       2903.14       134.03 o                         
   3   5   9       1698.86       1990.34       124.34 o                         
   5   5   9       1773.80       1498.03       161.04 o                         
   7   5   9       1020.64       1638.32       231.91 o                         
   9   5   9       5282.19       5163.66       430.21 o                         
  11   5   9        537.87       1601.49       365.30 o                         
  13   5   9       2560.07       4580.03       616.12 o                         
 -14   6   9       1318.57       1949.76       612.22 o                         
 -12   6   9        941.87       1350.22       401.26 o                         
 -10   6   9      34419.32      34399.34      1055.18 o                         
  -8   6   9       1574.25       2410.97       340.24 o                         
  -6   6   9       2440.48       4750.19       333.47 o                         
  -4   6   9      97449.54     104341.60      1114.18 o                         
  -2   6   9     118126.20     119208.37      1284.76 o                         
   0   6   9       1291.74       1258.42       113.24 o                         
   2   6   9        517.92        635.47        89.42 o                         
   4   6   9     126911.06     128470.62      1532.71 o                         
   6   6   9      46814.05      44802.00      1216.51 o                         
   8   6   9      20930.74      24243.11       914.17 o                         
  10   6   9      15648.31      16000.34       796.84 o                         
  12   6   9       3983.53       5539.86       711.58 o                         
  14   6   9        994.11       1200.08       539.66 o                         
 -13   7   9       2764.78       5660.87       667.09 o                         
 -11   7   9        313.19       1468.90       451.67 o                         
  -9   7   9      10779.63       7819.50       534.02 o                         
  -7   7   9      21589.45      19043.08       710.81 o                         
  -5   7   9       1910.08       2682.78       189.75 o                         
  -3   7   9      50122.82      53400.62       718.68 o                         
  -1   7   9      12445.88      13034.69       265.50 o                         
   1   7   9      29539.74      27014.38       456.78 o                         
   3   7   9      25059.85      23399.82       442.92 o                         
   5   7   9      16337.28      17131.20       568.42 o                         
   7   7   9      10519.55      11664.66       717.11 o                         
   9   7   9      17133.39      15512.44       822.71 o                         
  11   7   9       2037.06       1970.22       539.90 o                         
  13   7   9         62.85        658.64       481.88 o                         
 -12   8   9        425.10       1469.34       453.43 o                         
 -10   8   9       8765.24      10701.06       758.64 o                         
  -8   8   9        157.20       1036.26       424.29 o                         
  -6   8   9      13814.57      12330.58       465.58 o                         
  -4   8   9      32221.72      34962.41       680.13 o                         
  -2   8   9      56682.41      63027.73      1115.01 o                         
   0   8   9         33.88        111.20       102.66 o                         
   2   8   9       1039.06        958.46       177.68 o                         
   4   8   9       1489.05       2790.93       209.62 o                         
   6   8   9       8170.23       7409.47       443.09 o                         
   8   8   9      20576.12      22382.97      1815.25 o                         
  10   8   9       1732.92       2872.63       920.25 o                         
  12   8   9       1641.96        938.80       482.68 o                         
 -11   9   9         33.78        171.16       373.56 o                         
  -9   9   9      17853.70      15440.28       935.72 o                         
  -7   9   9      77792.60      77654.33      1714.01 o                         
  -5   9   9      11913.37      13220.94       460.30 o                         
  -3   9   9      50215.13      51302.54      1061.69 o                         
  -1   9   9       9009.68       8038.90       582.20 o                         
   1   9   9      93924.75      85286.62      1376.09 o                         
   3   9   9      48658.18      45055.57       870.36 o                         
   5   9   9      23297.43      22476.71      1210.81 o                         
   7   9   9      31774.72      34425.86      2246.16 o                         
   9   9   9      29555.62      25425.23      1925.98 o                         
  11   9   9        196.98       1880.98       530.92 o                         
 -10  10   9       9521.97      12554.63       903.36 o                         
  -8  10   9        479.88        705.10       332.35 o                         
  -6  10   9        554.27        733.17       308.17 o                         
  -4  10   9         22.97        842.24       251.98 o                         
  -2  10   9      20950.28      22983.95       703.01 o                         
   0  10   9      14702.62      15601.16       570.63 o                         
   2  10   9       4682.84       4295.24       342.14 o                         
   4  10   9       1633.21       2190.56       264.29 o                         
   6  10   9       6994.12       5228.44       475.14 o                         
   8  10   9        283.66        471.65       459.05 o                         
  10  10   9          7.05        884.86       491.00 o                         
  -9  11   9       2854.94       1894.56       626.41 o                         
  -7  11   9      32232.28      33124.02      1057.33 o                         
  -5  11   9        308.67        -67.60       231.30 o                         
  -3  11   9      11824.79      10487.39       527.49 o                         
  -1  11   9      11207.64       8551.05       490.06 o                         
   1  11   9      54411.02      45701.39      1237.65 o                         
   3  11   9      18176.14      15408.92       691.49 o                         
   5  11   9         65.66        -38.30       245.55 o                         
   7  11   9      10943.86       9971.70       628.42 o                         
  -6  12   9       5235.83       5138.03       541.69 o                         
  -4  12   9        117.86        569.60       280.79 o                         
  -2  12   9       3938.45       4227.75       425.79 o                         
   0  12   9      24208.42      22972.89       830.28 o                         
   2  12   9       8734.77       7374.74       493.10 o                         
   4  12   9       5477.91       4302.31       491.70 o                         
   6  12   9          8.66        724.26       368.55 o                         
  -3  13   9        403.66       1391.85       388.76 o                         
  -1  13   9       1324.10       1220.73       373.07 o                         
   1  13   9      12032.15       7094.89       655.62 o                         
   3  13   9       8396.34       8871.27       691.18 o                         
 -16   0  10        690.37       -187.23       531.63 o                         
 -14   0  10        269.49        533.56       300.89 o                         
 -12   0  10        208.84        451.69       209.70 o                         
 -10   0  10       2195.95       1165.40       224.48 o                         
  -8   0  10      72953.21      71149.77      1257.85 o                         
  -6   0  10      21153.42      22140.62       450.17 o                         
  -4   0  10     941380.50     934934.50     11372.63 o                         
  -2   0  10      27112.47      35907.82       587.46 o                         
   0   0  10      79652.32      75225.11      1081.69 o                         
   2   0  10      57785.36      63632.68       946.60 o                         
   4   0  10      47693.71      44243.32       661.43 o                         
   6   0  10      26812.77      21421.65       414.82 o                         
   8   0  10       1415.09        737.43       173.45 o                         
  10   0  10       7767.73       7864.61       436.43 o                         
  12   0  10       6699.96       7620.24       604.41 o                         
  14   0  10      22574.88      27328.28      1032.01 o                         
 -15   1  10       1170.57       2400.15       253.05 o                         
 -13   1  10       3305.90       5457.27       288.50 o                         
 -11   1  10        778.10       3985.74       254.13 o                         
  -9   1  10      34115.16      33770.70       482.32 o                         
  -7   1  10       4751.57       5077.53       168.02 o                         
  -5   1  10        507.45       1284.78       137.38 o                         
  -3   1  10       5298.84       3302.25       124.73 o                         
  -1   1  10      62125.40      59929.31       625.31 o                         
   1   1  10     169413.08     171185.64      1576.27 o                         
   3   1  10      25093.27      24367.39       330.77 o                         
   5   1  10       6355.86      10623.39       211.94 o                         
   7   1  10      24030.31      22418.49       361.93 o                         
   9   1  10       6518.51       6151.99       228.75 o                         
  11   1  10         16.01        -58.16       131.48 o                         
  13   1  10       5210.81       7229.10       634.63 o                         
  15   1  10       6068.69       5364.57       443.92 o                         
 -16   2  10       4078.48       4064.68       651.05 o                         
 -14   2  10       5156.36       4776.07       384.93 o                         
 -12   2  10        621.80        947.42       155.84 o                         
 -10   2  10       5045.33       4234.81       184.41 o                         
  -8   2  10      20578.12      23453.72       411.84 o                         
  -6   2  10      32835.52      29832.04       404.59 o                         
  -4   2  10    1544733.62    1612132.25     13772.85 o                         
  -2   2  10     106180.13     103970.21      1530.61 o                         
   0   2  10       7263.04      10625.52       205.90 o                         
   2   2  10        239.91       1143.37        84.30 o                         
   4   2  10      34122.57      30694.51       403.01 o                         
   6   2  10      96669.57      95949.77      1052.50 o                         
   8   2  10      49708.33      49413.79       664.52 o                         
  10   2  10      92266.26      89381.83      1183.06 o                         
  12   2  10       9911.43       9632.01       409.58 o                         
  14   2  10        505.99        -97.50       349.79 o                         
 -15   3  10        990.90        478.77       313.35 o                         
 -13   3  10      12126.07      11014.99       455.81 o                         
 -11   3  10      33228.04      33711.68       713.33 o                         
  -9   3  10       6443.93       5905.25       331.57 o                         
  -7   3  10      36863.38      36293.15       633.83 o                         
  -5   3  10     208054.12     222448.06      2063.67 o                         
  -3   3  10     315015.00     308343.62      2944.10 o                         
  -1   3  10      69743.73      56461.65       615.77 o                         
   1   3  10      91894.80      75623.27       859.15 o                         
   3   3  10     198923.75     188850.72      2293.46 o                         
   5   3  10      38143.82      40517.50       569.41 o                         
   7   3  10      13970.08      14990.20       390.79 o                         
   9   3  10     189693.06     182726.97      2908.86 o                         
  11   3  10      30091.85      30689.21       735.15 o                         
  13   3  10       1643.50       1294.95       263.63 o                         
  15   3  10         95.82        941.24       618.53 o                         
 -14   4  10       1357.94       1995.45       386.86 o                         
 -12   4  10      30101.94      27923.00      1032.06 o                         
 -10   4  10      52630.23      54414.82      1104.36 o                         
  -8   4  10      33089.03      39562.32       831.24 o                         
  -6   4  10       2288.56       3672.59       218.23 o                         
  -4   4  10     346145.44     363380.84      3275.77 o                         
  -2   4  10       4874.43       4953.84       183.80 o                         
   0   4  10     125241.28     122505.65      1761.84 o                         
   2   4  10     320228.78     308262.31      3434.79 o                         
   4   4  10     235105.53     240160.52      2466.28 o                         
   6   4  10       6965.73       8338.68       347.14 o                         
   8   4  10      10610.42      10543.08       538.51 o                         
  10   4  10      24391.97      22356.43       794.32 o                         
  12   4  10         37.24        247.84       514.29 o                         
  14   4  10       6861.18       6613.23       744.19 o                         
 -15   5  10       1382.30       1782.56       545.51 o                         
 -13   5  10       3014.01       2570.33       384.98 o                         
 -11   5  10      21789.35      25561.36       967.47 o                         
  -9   5  10      51555.80      47765.17      1091.26 o                         
  -7   5  10       3757.29       3546.73       267.91 o                         
  -5   5  10       1266.58       2448.03       132.90 o                         
  -3   5  10      79550.73      78417.59       900.18 o                         
  -1   5  10       6523.24       7514.29       191.55 o                         
   1   5  10     139248.34     138044.81      1362.44 o                         
   3   5  10      79109.88      75090.88       838.44 o                         
   5   5  10        325.99       3443.23       265.11 o                         
   7   5  10      13066.01      11384.04       573.54 o                         
   9   5  10      14027.79      12945.34       608.38 o                         
  11   5  10       5934.27       5220.89       656.01 o                         
  13   5  10       2425.00       3220.16       523.53 o                         
 -14   6  10       1533.21        864.39       651.05 o                         
 -12   6  10       6199.50       5379.42       560.14 o                         
 -10   6  10      18398.55      22269.65       943.46 o                         
  -8   6  10       5856.50       3278.30       377.07 o                         
  -6   6  10      74573.07      69694.29      1205.25 o                         
  -4   6  10      47792.25      53687.66       672.75 o                         
  -2   6  10      85257.25      85237.96       968.73 o                         
   0   6  10        180.24        -60.86        74.01 o                         
   2   6  10     134425.25     133266.84      1367.79 o                         
   4   6  10      67324.34      68318.71       798.30 o                         
   6   6  10        329.41        287.17       285.83 o                         
   8   6  10      32606.93      36371.03      1143.57 o                         
  10   6  10      14392.68      15177.03       788.32 o                         
  12   6  10       3826.21       4303.44       769.09 o                         
 -13   7  10      22966.39      21237.01      1159.43 o                         
 -11   7  10      45987.16      48808.39      1518.79 o                         
  -9   7  10       3542.67       3521.17       398.44 o                         
  -7   7  10        875.26        754.34       245.35 o                         
  -5   7  10       1561.16       2049.03       174.56 o                         
  -3   7  10      24563.99      38851.88       729.09 o                         
  -1   7  10      34199.77      33798.74       481.70 o                         
   1   7  10       5298.85       5608.44       197.64 o                         
   3   7  10     172664.88     166632.16      1914.07 o                         
   5   7  10      33860.51      36213.24       780.45 o                         
   7   7  10       3699.29       3679.56       881.17 o                         
   9   7  10      14035.32      15160.24      1067.09 o                         
  11   7  10       6309.55       4235.31       546.21 o                         
  13   7  10        254.51        728.41       720.33 o                         
 -12   8  10       9166.20       6933.30       709.16 o                         
 -10   8  10      26048.12      25693.16      1126.77 o                         
  -8   8  10       1092.03        958.87       532.16 o                         
  -6   8  10        131.12        925.13       223.95 o                         
  -4   8  10      73589.85      73820.56      1121.40 o                         
  -2   8  10       4026.78       6660.61       310.96 o                         
   0   8  10       8413.22       9361.93       358.26 o                         
   2   8  10      90660.89      82135.95      1357.54 o                         
   4   8  10      56486.72      58284.28       908.02 o                         
   6   8  10      47224.98      46292.98      1753.08 o                         
   8   8  10        632.49        507.83       374.25 o                         
  10   8  10       9466.39       8684.38       876.17 o                         
  12   8  10       6053.70       7037.25       953.38 o                         
 -11   9  10        515.79       1323.90       466.34 o                         
  -9   9  10      26821.21      24534.08      1124.99 o                         
  -7   9  10      16584.56      14612.85       667.60 o                         
  -5   9  10      22886.93      22881.77       616.49 o                         
  -3   9  10       6758.08      16450.85      1200.14 o                         
  -1   9  10       1573.97       3523.32       314.56 o                         
   1   9  10      23574.79      25689.93       608.88 o                         
   3   9  10       6397.73       6988.61       377.26 o                         
   5   9  10         40.03        834.25       343.53 o                         
   7   9  10        180.84       1092.38       364.23 o                         
   9   9  10         50.37       1673.93       472.27 o                         
  11   9  10      14656.86      12812.94      1099.02 o                         
 -10  10  10       2580.95       2925.35       641.53 o                         
  -8  10  10        968.24        908.59       327.07 o                         
  -6  10  10       3269.91       2686.05       436.92 o                         
  -4  10  10      39433.96      37732.38      1181.85 o                         
  -2  10  10      22001.28      24196.75       887.17 o                         
   0  10  10         34.32        596.89       192.54 o                         
   2  10  10       7107.98       7372.32       414.67 o                         
   4  10  10        273.65        542.93       196.80 o                         
   6  10  10      12268.62      11649.33      1018.87 o                         
   8  10  10       1154.40       1243.15       513.08 o                         
  10  10  10        793.95        306.73       430.02 o                         
  -9  11  10       6574.65       7718.69      1193.85 o                         
  -7  11  10       3770.29       5520.78       533.95 o                         
  -5  11  10        785.81       1271.74       279.69 o                         
  -3  11  10         77.81       1993.05       318.92 o                         
  -1  11  10       1348.59       3592.23       403.44 o                         
   1  11  10       2325.04       3841.02       465.38 o                         
   3  11  10       2219.51       3048.36       389.73 o                         
   5  11  10        122.25        213.84       256.61 o                         
   7  11  10       3549.59       4062.92       415.73 o                         
  -6  12  10       6397.03       7109.36       600.71 o                         
  -4  12  10      12468.59       9061.92       531.32 o                         
  -2  12  10       6545.14      10025.10       569.83 o                         
   0  12  10        969.97       2156.28       331.27 o                         
   2  12  10       7797.21       9110.12       525.60 o                         
   4  12  10        302.39       1720.57       329.81 o                         
   6  12  10       8001.04       7033.64       692.94 o                         
  -3  13  10       3445.95       2477.40       451.43 o                         
  -1  13  10       9241.85       9146.33       662.80 o                         
   1  13  10          0.53        391.83       359.46 o                         
   3  13  10       7186.78       7550.00       672.05 o                         
 -15   1  11      11119.61      12993.83       522.29 o                         
 -13   1  11       2313.45       2588.95       223.87 o                         
 -11   1  11     326362.50     309771.09      2838.86 o                         
  -9   1  11      41312.87      45331.68       628.29 o                         
  -7   1  11        748.84        940.45        94.34 o                         
  -5   1  11       6287.98      10272.11       250.63 o                         
  -3   1  11      66439.96      79412.60       809.68 o                         
  -1   1  11      19126.92      20663.20       290.69 o                         
   1   1  11       1948.34       6055.18       161.97 o                         
   3   1  11     374561.50     390518.59      3460.06 o                         
   5   1  11     102223.40     108308.92      1364.49 o                         
   7   1  11      10171.50      10973.11       237.93 o                         
   9   1  11      74961.31      70356.80       968.30 o                         
  11   1  11        252.30        213.21       139.90 o                         
  13   1  11      26578.73      32377.96       750.29 o                         
  15   1  11       1894.34       1804.62       396.83 o                         
 -16   2  11       1254.63         99.96       441.72 o                         
 -14   2  11       5016.60       4420.60       352.53 o                         
 -12   2  11        189.76        432.21       131.93 o                         
 -10   2  11       1614.29       1501.13       150.16 o                         
  -8   2  11       9156.05       7171.15       201.86 o                         
  -6   2  11       5995.13       9508.69       214.45 o                         
  -4   2  11     314574.88     318934.81      3296.74 o                         
  -2   2  11      55405.39      54664.87       599.52 o                         
   0   2  11      13450.25      11143.01       215.83 o                         
   2   2  11     120675.70     117656.90      1141.31 o                         
   4   2  11      24692.98      21380.55       322.02 o                         
   6   2  11      31584.56      31842.80       454.45 o                         
   8   2  11        162.98        -82.20        82.20 o                         
  10   2  11      47845.36      46355.74       700.30 o                         
  12   2  11      25954.41      21628.17       528.78 o                         
  14   2  11         88.96       -253.11       409.69 o                         
 -15   3  11       4893.29       5723.48       613.01 o                         
 -13   3  11       2024.80       3595.71       318.07 o                         
 -11   3  11      55119.70      54433.32      1029.47 o                         
  -9   3  11      12788.57      15059.98       448.64 o                         
  -7   3  11       1890.91       2902.31       151.73 o                         
  -5   3  11       1334.32       3392.34       138.43 o                         
  -3   3  11      19285.52      23845.65       404.34 o                         
  -1   3  11      16321.99      18935.15       291.11 o                         
   1   3  11       1602.67        975.65        80.41 o                         
   3   3  11      71048.05      80626.41       887.90 o                         
   5   3  11       6776.29       8878.53       202.87 o                         
   7   3  11       1477.59       2874.53       191.66 o                         
   9   3  11      98077.00      94912.27      1534.13 o                         
  11   3  11       4508.12       5244.69       326.84 o                         
  13   3  11       2558.48       4196.54       347.38 o                         
  15   3  11        869.22       1709.64       698.06 o                         
 -14   4  11        124.54        363.61       294.01 o                         
 -12   4  11       2821.91       2888.32       437.13 o                         
 -10   4  11       1661.55       3228.80       334.04 o                         
  -8   4  11       4993.21       3382.67       280.55 o                         
  -6   4  11      36318.30      37692.04       608.31 o                         
  -4   4  11     349813.66     390212.69      3503.92 o                         
  -2   4  11      50052.22      56378.60       745.40 o                         
   0   4  11       7389.39       6783.48       184.98 o                         
   2   4  11     218773.81     202351.75      2169.10 o                         
   4   4  11      84071.76      87657.44       933.74 o                         
   6   4  11      39269.68      39313.83       698.38 o                         
   8   4  11        123.34        203.03       368.40 o                         
  10   4  11      29100.32      26045.18       848.40 o                         
  12   4  11      33470.43      28635.57       993.81 o                         
  14   4  11        106.45       1208.03       472.85 o                         
 -15   5  11       1381.65       1633.95       493.13 o                         
 -13   5  11       1538.00       2298.91       458.07 o                         
 -11   5  11       5389.18       7244.01       532.30 o                         
  -9   5  11      15429.48      15407.20       704.09 o                         
  -7   5  11      10394.97      10988.74       355.76 o                         
  -5   5  11       5281.61       7987.78       209.25 o                         
  -3   5  11      19047.52      21296.15       352.30 o                         
  -1   5  11       1209.83       2411.02       128.37 o                         
   1   5  11       1543.44       1599.36       113.11 o                         
   3   5  11      23395.07      22448.14       366.81 o                         
   5   5  11      10483.95      12356.98       329.58 o                         
   7   5  11        155.26        589.34       223.59 o                         
   9   5  11       1167.94       2320.21       447.80 o                         
  11   5  11        385.82        495.69       309.82 o                         
  13   5  11       1193.11       1488.85       409.36 o                         
 -14   6  11        842.72        630.00       416.29 o                         
 -12   6  11       9009.49      11126.65       809.50 o                         
 -10   6  11      31467.07      35044.52      1058.79 o                         
  -8   6  11       8426.34       9225.09       590.04 o                         
  -6   6  11      61342.01      59852.78       944.83 o                         
  -4   6  11     129432.09     146584.28      1494.50 o                         
  -2   6  11      25597.85      24224.70       413.40 o                         
   0   6  11        257.44       1298.38       116.97 o                         
   2   6  11     227219.25     205503.83      2078.35 o                         
   4   6  11       5966.41       6410.20       197.34 o                         
   6   6  11        336.51        637.36       235.99 o                         
   8   6  11         25.94       1193.31       343.04 o                         
  10   6  11       1001.90       1237.44       340.80 o                         
  12   6  11       1707.05        791.56       422.55 o                         
 -13   7  11      14339.86      17175.00      1005.75 o                         
 -11   7  11       5064.31       5438.54       550.53 o                         
  -9   7  11      21093.44      23399.79       905.60 o                         
  -7   7  11       2226.82       2293.19       314.73 o                         
  -5   7  11      29280.54      35586.39       581.34 o                         
  -3   7  11      72901.13      68946.51       872.44 o                         
  -1   7  11      67332.15      65154.75       762.14 o                         
   1   7  11       2285.88       1563.34       143.55 o                         
   3   7  11       5359.81       4831.86       220.93 o                         
   5   7  11       1137.51       2955.04       469.33 o                         
   7   7  11      36551.05      33311.17      1291.79 o                         
   9   7  11       7036.46       5640.08       582.97 o                         
  11   7  11       5033.05       4622.75       602.81 o                         
  13   7  11        811.53        961.16       467.73 o                         
 -12   8  11       1089.48       2049.60       511.31 o                         
 -10   8  11       1935.99       2670.55       481.02 o                         
  -8   8  11        606.29        562.33       413.36 o                         
  -6   8  11      65346.06      61277.45      1365.74 o                         
  -4   8  11       4791.26       7131.88       289.14 o                         
  -2   8  11       1867.71       2018.12       222.63 o                         
   0   8  11       4407.05       5400.23       241.70 o                         
   2   8  11      34932.68      29743.96       865.95 o                         
   4   8  11       4059.02       5075.54       276.50 o                         
   6   8  11        371.87        512.69       170.96 o                         
   8   8  11         11.52        356.24       347.36 o                         
  10   8  11         94.00        -32.12       368.49 o                         
  12   8  11        789.33         47.58       470.13 o                         
 -11   9  11        981.21        645.28       418.66 o                         
  -9   9  11      48067.62      53422.60      1706.49 o                         
  -7   9  11       7146.99       9932.27       545.74 o                         
  -5   9  11      19127.31      23054.89       690.47 o                         
  -3   9  11      32348.09      32616.70       724.15 o                         
  -1   9  11      95615.30      93512.81      1492.32 o                         
   1   9  11        210.62        374.37       169.77 o                         
   3   9  11       1974.19       1892.74       236.34 o                         
   5   9  11       4875.15       4998.06       427.89 o                         
   7   9  11      21965.04      19602.53      1221.27 o                         
   9   9  11      29422.24      29168.36      1409.34 o                         
  11   9  11      16247.70      18809.96      1231.96 o                         
 -10  10  11        257.70       -235.77       357.63 o                         
  -8  10  11       2052.07       1943.81       451.02 o                         
  -6  10  11       6908.02       6485.63       461.03 o                         
  -4  10  11        327.22       1407.73       268.20 o                         
  -2  10  11       1115.24       2488.23       318.61 o                         
   0  10  11       3877.34       4712.95       369.99 o                         
   2  10  11        108.84        815.14       207.99 o                         
   4  10  11      27703.20      30611.33       756.20 o                         
   6  10  11       6249.49       4622.42       510.59 o                         
   8  10  11         41.43        132.46       427.06 o                         
  10  10  11        560.45        701.43       505.71 o                         
  -9  11  11      16162.00      17010.77      1009.93 o                         
  -7  11  11         17.71        405.54       365.41 o                         
  -5  11  11      12482.69      12286.87       596.27 o                         
  -3  11  11       9494.06       8601.40       497.36 o                         
  -1  11  11      78619.37      77978.00      1552.05 o                         
   1  11  11       1108.21       1769.84       430.58 o                         
   3  11  11          6.19        109.20       237.86 o                         
   5  11  11       3506.53       3465.49       436.47 o                         
   7  11  11      30539.54      26465.85      1099.32 o                         
  -6  12  11         37.48        270.11       324.25 o                         
  -4  12  11       1450.83       1948.94       350.71 o                         
  -2  12  11       1943.16       2385.30       389.14 o                         
   0  12  11       1141.82       1063.69       280.64 o                         
   2  12  11      13262.06      10493.31       561.55 o                         
   4  12  11      16845.32      16077.64       725.16 o                         
   6  12  11      16765.86      13638.18       830.35 o                         
  -3  13  11       2962.64       3002.91       456.20 o                         
  -1  13  11      12994.69      11320.11       667.12 o                         
   1  13  11       2329.31       3491.42       502.57 o                         
   3  13  11        949.09        777.13       464.82 o                         
 -16   0  12         34.42        162.58       358.91 o                         
 -14   0  12       6895.72       5530.07       474.47 o                         
 -12   0  12      50168.49      47328.18      1229.57 o                         
 -10   0  12      57542.63      57975.27      1298.64 o                         
  -8   0  12      65761.96      67012.83      1416.97 o                         
  -6   0  12         52.00        811.66       111.94 o                         
  -4   0  12      45951.51      49438.49       795.55 o                         
  -2   0  12       1014.63       3010.56       190.96 o                         
   0   0  12       3040.81       4615.87       230.53 o                         
   2   0  12    2246796.25    2140022.75     31628.77 o                         
   4   0  12     269242.38     275815.97      3554.77 o                         
   6   0  12       1070.19       2929.52       166.89 o                         
   8   0  12       1886.22       2937.23       258.24 o                         
  10   0  12        108.53        137.67       187.95 o                         
  12   0  12      15650.52      10097.68       568.99 o                         
  14   0  12       3181.10       5555.65       574.48 o                         
 -15   1  12       3028.08       3694.29       373.29 o                         
 -13   1  12       4445.33       4765.98       284.15 o                         
 -11   1  12      13603.44      19276.42       600.42 o                         
  -9   1  12        193.22        414.87       102.41 o                         
  -7   1  12       8587.96      11604.88       241.29 o                         
  -5   1  12      30657.53      40810.27       477.67 o                         
  -3   1  12      25862.37      22242.64       322.04 o                         
  -1   1  12     200029.53     220607.91      2208.61 o                         
   1   1  12     114736.49     105021.65      1042.99 o                         
   3   1  12      67022.50      65432.22       711.85 o                         
   5   1  12      15110.83      19895.59       348.84 o                         
   7   1  12       1448.42       1765.38       120.80 o                         
   9   1  12       9562.30      12857.69       452.43 o                         
  11   1  12      25002.00      23792.79       611.58 o                         
  13   1  12      12900.39      13214.55       480.87 o                         
  15   1  12       9457.28       8281.08       551.38 o                         
 -16   2  12        444.23       -369.63       369.63 o                         
 -14   2  12        488.96        738.61       191.30 o                         
 -12   2  12       6655.68       8456.95       317.45 o                         
 -10   2  12       4990.52       4852.96       204.85 o                         
  -8   2  12          2.68        -10.76        80.72 o                         
  -6   2  12     109519.65     101056.59      1044.92 o                         
  -4   2  12      28724.18      33166.23       433.13 o                         
  -2   2  12      30966.31      33093.12       419.15 o                         
   0   2  12      18673.66      27409.48       359.40 o                         
   2   2  12     666893.12     659979.31      6006.42 o                         
   4   2  12      27486.44      26545.60       400.34 o                         
   6   2  12     150549.34     135369.66      1377.40 o                         
   8   2  12      47707.80      45591.50       653.65 o                         
  10   2  12      18701.57      19621.69       424.86 o                         
  12   2  12       1217.36        890.48       230.38 o                         
  14   2  12        257.86        -63.02       364.36 o                         
 -15   3  12        786.48       1455.43       416.36 o                         
 -13   3  12       3968.32       6043.56       418.09 o                         
 -11   3  12      14106.10      11899.44       423.15 o                         
  -9   3  12       9854.70      10860.61       305.45 o                         
  -7   3  12       6303.13       4323.59       162.60 o                         
  -5   3  12      91449.19     110223.28      1127.57 o                         
  -3   3  12      26752.24      36204.86       478.69 o                         
  -1   3  12        231.28       4163.04       145.62 o                         
   1   3  12      87593.06      82409.35       854.71 o                         
   3   3  12      13155.77      12247.70       267.30 o                         
   5   3  12      18386.82      21406.94       361.31 o                         
   7   3  12     146605.25     138428.52      1565.53 o                         
   9   3  12        653.53       2964.07       382.22 o                         
  11   3  12        856.18        696.80       208.11 o                         
  13   3  12         89.62        161.98       241.14 o                         
  15   3  12       4257.94       7069.24      1110.00 o                         
 -14   4  12      11653.08      13118.66       626.35 o                         
 -12   4  12       4410.40       5206.75       379.44 o                         
 -10   4  12       1189.98       1142.02       229.66 o                         
  -8   4  12        240.37         -4.64       118.07 o                         
  -6   4  12      21963.38      19298.77       338.76 o                         
  -2   4  12     137344.30     140240.23      1555.75 o                         
   0   4  12     170878.27     182334.17      1902.18 o                         
   2   4  12     462321.66     416395.03      3715.12 o                         
   4   4  12      29568.86      34286.45       467.69 o                         
   6   4  12      44555.19      45746.76       797.97 o                         
   8   4  12      31447.87      30002.56       926.45 o                         
  10   4  12        401.84        842.07       288.04 o                         
  12   4  12      25584.02      22243.34       759.39 o                         
  14   4  12      19936.05      16156.86      1232.23 o                         
 -15   5  12         59.88       -290.69       399.39 o                         
 -13   5  12        478.92        744.84       322.67 o                         
 -11   5  12      55742.06      48483.58      1286.69 o                         
  -9   5  12      19347.14      18790.31       605.13 o                         
  -7   5  12      59736.64      57418.30       944.83 o                         
  -5   5  12     206206.75     216287.12      2157.63 o                         
  -3   5  12      33499.06      41539.02       547.79 o                         
  -1   5  12       2856.47       3699.29       151.10 o                         
   1   5  12      81743.20      73608.63       821.01 o                         
   3   5  12      87773.29      89607.48      1042.47 o                         
   5   5  12     108096.35     104309.79      1246.95 o                         
   7   5  12      15386.98      17846.27       712.11 o                         
   9   5  12      50635.74      45884.46      1314.28 o                         
  11   5  12      19499.51      20349.41       909.86 o                         
  13   5  12        319.64       -322.31       322.31 o                         
 -14   6  12         98.60        359.18       390.63 o                         
 -12   6  12       9409.28       7325.08       670.32 o                         
 -10   6  12      27049.95      25205.88       905.35 o                         
  -8   6  12      55299.52      58404.25      1226.65 o                         
  -6   6  12     112786.79     108619.57      1565.42 o                         
  -4   6  12      75807.27      89128.65      1069.15 o                         
  -2   6  12       1470.92       1289.43       124.23 o                         
   0   6  12      42400.66      42138.17       604.27 o                         
   2   6  12       2202.48       3097.46       161.24 o                         
   4   6  12       7474.33      10509.85       310.37 o                         
   6   6  12      69511.53      67936.48      1611.35 o                         
   8   6  12     108885.49     112200.13      2775.25 o                         
  10   6  12      20172.00      17090.64       837.52 o                         
  12   6  12        101.51       -291.80       291.80 o                         
 -13   7  12      16289.18      15620.58       992.32 o                         
 -11   7  12       9747.21       8472.05       659.78 o                         
  -9   7  12       9985.20      10237.87       679.13 o                         
  -7   7  12      23202.59      20585.88       553.57 o                         
  -5   7  12      21762.06      25115.17       588.23 o                         
  -3   7  12     151351.75     146928.20      1598.23 o                         
  -1   7  12      23077.59      26112.46       433.66 o                         
   1   7  12       4580.58       5906.33       220.84 o                         
   3   7  12       3690.44       4416.23       308.78 o                         
   5   7  12      39682.83      35051.12       800.47 o                         
   7   7  12      24066.65      27751.41      1185.67 o                         
   9   7  12       1713.17       1249.63       460.50 o                         
  11   7  12        471.25        103.55       517.67 o                         
  13   7  12       8085.04      10814.57      1048.52 o                         
 -12   8  12       2363.41       3407.37       567.59 o                         
 -10   8  12         13.63         69.07       312.12 o                         
  -8   8  12       9078.63       9422.17       949.27 o                         
  -6   8  12       1792.63       1902.95       221.38 o                         
  -4   8  12      18286.98      24264.66       539.82 o                         
  -2   8  12         20.72        239.13       137.56 o                         
   0   8  12      38917.50      37045.22       628.79 o                         
   2   8  12      21156.15      19770.75       475.56 o                         
   4   8  12      18451.50      18651.61       499.25 o                         
   6   8  12       1322.22       1529.63       220.57 o                         
   8   8  12      19227.87      20107.59      1102.20 o                         
  10   8  12       1117.06        766.80       501.84 o                         
  12   8  12        310.55       -292.89       468.37 o                         
 -11   9  12       9906.20       7842.88       783.30 o                         
  -9   9  12      19587.25      16030.65       953.37 o                         
  -7   9  12      13906.20      10101.61       586.68 o                         
  -5   9  12       7759.19      11113.21       424.10 o                         
  -3   9  12      30185.68      28304.32       635.20 o                         
  -1   9  12       3640.65       3944.12       277.25 o                         
   1   9  12       1226.13       1417.39       190.75 o                         
   3   9  12       3253.76       4623.97       319.46 o                         
   5   9  12      10892.10       8178.92       576.40 o                         
   7   9  12         20.94        396.16       340.72 o                         
   9   9  12       4769.44       6467.23       785.42 o                         
  11   9  12       4286.90       6870.07       897.18 o                         
 -10  10  12         41.67       -340.03       340.03 o                         
  -8  10  12      25932.12      22630.10       937.60 o                         
  -6  10  12       1659.25       1439.55       289.54 o                         
  -4  10  12      34711.88      34429.25       953.83 o                         
  -2  10  12      12956.07      12382.52       604.85 o                         
   0  10  12        958.86        686.73       206.94 o                         
   2  10  12      41928.00      37108.15       920.37 o                         
   4  10  12       4182.67       5016.45       416.42 o                         
   6  10  12        346.76        551.85       242.17 o                         
   8  10  12      13043.69      12199.29      1004.97 o                         
  10  10  12        356.17        748.56       549.39 o                         
  -9  11  12        315.21        762.16       409.80 o                         
  -7  11  12        725.94        690.78       470.00 o                         
  -5  11  12       9392.40      10522.42       569.31 o                         
  -3  11  12       6778.63       5519.69       437.88 o                         
  -1  11  12       5251.07       6819.75       606.80 o                         
   1  11  12      16150.59      11738.13       624.28 o                         
   3  11  12       7619.01       5701.04       479.22 o                         
   5  11  12       9013.37      12270.20       664.74 o                         
   7  11  12       5002.74       6542.17       660.58 o                         
  -6  12  12        412.53       1130.29       374.44 o                         
  -4  12  12       2089.08       3169.36       467.27 o                         
  -2  12  12         17.92        128.01       265.68 o                         
   0  12  12      17045.29      15574.38       676.67 o                         
   2  12  12       2241.81       2888.06       398.44 o                         
   4  12  12       2650.78       2792.48       427.76 o                         
   6  12  12        232.19       1019.50       407.79 o                         
  -3  13  12       1355.01        583.87       338.43 o                         
  -1  13  12       4126.13       5822.36       516.57 o                         
   1  13  12       3995.87       2924.11       491.18 o                         
   3  13  12          4.60       -146.59       315.37 o                         
 -15   1  13       1882.71       1797.25       263.48 o                         
 -13   1  13      18173.26      16360.29       459.75 o                         
 -11   1  13      16769.39      18164.31       433.20 o                         
  -9   1  13       8034.59       6978.99       217.86 o                         
  -7   1  13      39496.36      42439.32       544.66 o                         
  -5   1  13    1325987.25    1347740.62     11113.70 o                         
  -3   1  13      61110.14      58969.16       656.13 o                         
  -1   1  13     259165.27     245586.03      2242.66 o                         
   1   1  13       9180.93      18213.68       286.74 o                         
   3   1  13      72061.42      76766.53       818.41 o                         
   5   1  13      23694.12      24970.49       333.27 o                         
   7   1  13      41005.96      43506.05       568.59 o                         
   9   1  13     117573.76     112535.55      1410.04 o                         
  11   1  13      29034.98      27631.10       690.53 o                         
  13   1  13       6591.63       6341.27       376.06 o                         
  15   1  13        759.25       1560.44       345.10 o                         
 -16   2  13       1094.45       1346.69       430.40 o                         
 -14   2  13       5230.48       4727.94       335.27 o                         
 -12   2  13      13871.93      14840.92       399.52 o                         
 -10   2  13       4693.58       5702.21       237.62 o                         
  -8   2  13       2234.01       2785.07       148.93 o                         
  -6   2  13       7537.30       9020.00       216.99 o                         
  -4   2  13       1416.37       2308.24       128.74 o                         
  -2   2  13      52127.29      48402.48       571.62 o                         
   0   2  13       4283.14       3550.13       128.68 o                         
   2   2  13     280255.69     285949.78      2594.12 o                         
   4   2  13      17683.74      13221.54       266.89 o                         
   6   2  13      19319.00      20904.31       378.33 o                         
   8   2  13       3947.73       6387.84       255.10 o                         
  10   2  13      10914.66      12956.17       459.34 o                         
  12   2  13        147.29       -132.14       132.14 o                         
  14   2  13       4900.18       7267.76       648.55 o                         
 -15   3  13       3585.73       3963.88       541.79 o                         
 -13   3  13        970.52       1769.91       440.56 o                         
 -11   3  13       1579.89       2708.37       215.86 o                         
  -9   3  13      19746.74      20225.78       389.56 o                         
  -7   3  13      11319.96      10358.45       252.70 o                         
  -5   3  13     518001.34     538497.00      4768.33 o                         
  -3   3  13      60297.09      61935.14       725.69 o                         
  -1   3  13      40114.69      42098.69       511.08 o                         
   1   3  13       3250.91      16102.33       275.32 o                         
   3   3  13      47302.12      52612.83       653.59 o                         
   5   3  13       8474.08       9561.04       226.97 o                         
   7   3  13          9.74        257.16        92.01 o                         
   9   3  13       4362.24       5857.82       320.27 o                         
  11   3  13       4804.27       4230.52       357.83 o                         
  13   3  13        156.85       -214.06       226.06 o                         
 -14   4  13       6173.89       5395.48       462.98 o                         
 -12   4  13      15042.52      16635.93       594.25 o                         
 -10   4  13       6567.46       6494.34       388.04 o                         
  -8   4  13       6034.49       5769.69       249.36 o                         
  -6   4  13      44563.45      45865.34       589.23 o                         
  -4   4  13      33737.56      31547.53       450.45 o                         
  -2   4  13      28553.17      29185.40       440.01 o                         
   0   4  13      61587.04      65200.75       730.98 o                         
   2   4  13     282785.69     282433.41      2587.38 o                         
   4   4  13      80463.21      76744.26       895.05 o                         
   6   4  13      13023.08      14721.50       326.76 o                         
   8   4  13      44226.57      43655.90       992.66 o                         
  10   4  13       4164.95       4698.94       495.81 o                         
  12   4  13       9334.18      11762.04       574.55 o                         
  14   4  13         34.93        969.50       524.12 o                         
 -15   5  13       1300.70       1822.68       557.67 o                         
 -13   5  13       2819.40       2224.34       405.16 o                         
 -11   5  13      34423.07      37763.82      1204.66 o                         
  -9   5  13      57787.07      63003.30      1344.81 o                         
  -7   5  13      27793.54      29625.57       657.10 o                         
  -5   5  13      10511.07      14426.08       305.35 o                         
  -3   5  13      37005.14      40232.11       534.89 o                         
  -1   5  13      10736.08       9115.80       218.76 o                         
   1   5  13      18932.01      19208.30       328.97 o                         
   3   5  13      26776.94      30594.79       477.03 o                         
   5   5  13        252.84        407.21        90.90 o                         
   7   5  13       9885.15      10518.15       568.86 o                         
   9   5  13       4031.46       4918.68       588.33 o                         
  11   5  13       1159.31       1667.85       387.64 o                         
  13   5  13       4853.78       6790.21       933.71 o                         
 -14   6  13         29.80        386.71       386.18 o                         
 -12   6  13        747.92       1083.59       352.88 o                         
 -10   6  13      18646.26      19529.09       839.99 o                         
  -8   6  13      13083.79      14309.13       507.45 o                         
  -6   6  13      71451.52      79086.81      1040.70 o                         
  -4   6  13      10177.46       9954.41       274.39 o                         
  -2   6  13         90.05         84.40        75.87 o                         
   0   6  13     159151.14     157518.53      1579.12 o                         
   2   6  13      48768.01      47750.98       730.70 o                         
   4   6  13      24535.75      25103.87       430.61 o                         
   6   6  13       6835.47       6901.68       355.31 o                         
   8   6  13      80422.79      76950.70      2134.92 o                         
  10   6  13         56.84        658.07       362.32 o                         
  12   6  13       2851.25       3337.05       502.44 o                         
 -13   7  13        530.46        716.63       407.34 o                         
 -11   7  13      23710.19      23574.53       991.53 o                         
  -9   7  13      17055.97      20496.58       927.28 o                         
  -7   7  13        829.86       2199.92       218.48 o                         
  -5   7  13        222.78       1128.48       174.98 o                         
  -3   7  13      44728.41      48040.83       721.84 o                         
  -1   7  13        927.09       1785.41       143.28 o                         
   1   7  13      60921.95      61230.27       877.55 o                         
   3   7  13      31049.71      30980.42       551.75 o                         
   5   7  13      15671.69      14731.25       497.99 o                         
   7   7  13        177.74        -20.30       300.91 o                         
   9   7  13       1845.33       2101.99       405.49 o                         
  11   7  13        731.00       1273.83       470.03 o                         
  13   7  13        671.06       2574.36      1166.16 o                         
 -12   8  13       3002.23       4249.87       616.93 o                         
 -10   8  13       4587.33       4327.53       582.16 o                         
  -8   8  13      15852.54      15530.07       678.69 o                         
  -6   8  13      23331.27      25661.22       575.65 o                         
  -4   8  13       5723.90       5896.61       261.99 o                         
  -2   8  13          7.13        516.25       146.64 o                         
   0   8  13      64939.00      61495.27       939.29 o                         
   2   8  13       4972.53       5494.44       271.68 o                         
   4   8  13       7226.30       8297.94       377.44 o                         
   6   8  13         33.23         36.61       183.81 o                         
   8   8  13      18649.65      15942.17      1756.26 o                         
  10   8  13       3875.73       2886.61       673.04 o                         
  12   8  13       3293.40       3946.83       780.90 o                         
 -11   9  13      36043.47      37803.62      1517.88 o                         
  -9   9  13      11910.29      16262.61       994.05 o                         
  -7   9  13       2378.91       3535.51       539.56 o                         
  -5   9  13      14807.27      13851.46       445.97 o                         
  -3   9  13      17348.63      21256.24       581.11 o                         
  -1   9  13        282.23        389.92       199.98 o                         
   1   9  13     128696.35     126727.35      1912.18 o                         
   3   9  13       9533.41      12562.66       479.36 o                         
   5   9  13      23840.13      22780.01       825.85 o                         
   7   9  13       6813.47       8330.93       774.91 o                         
   9   9  13        238.78        915.96       523.51 o                         
  11   9  13        328.99       -242.88       417.56 o                         
 -10  10  13       1344.38       1092.36       444.03 o                         
  -8  10  13       3404.81       5942.36       537.91 o                         
  -6  10  13       7331.18       9198.13       524.54 o                         
  -4  10  13      10290.66      15028.87       551.94 o                         
  -2  10  13       7702.14       5552.68       392.65 o                         
   0  10  13       7929.99       7413.71       407.44 o                         
   2  10  13        158.00        556.15       198.37 o                         
   4  10  13       1692.77       1521.13       292.35 o                         
   6  10  13        328.40        516.50       377.93 o                         
   8  10  13         11.47        265.69       451.19 o                         
  -9  11  13        697.08       2732.49       582.67 o                         
  -7  11  13       3994.18       4602.55       499.44 o                         
  -5  11  13       7381.84       7498.41       497.77 o                         
  -3  11  13      16456.96      19371.47       984.00 o                         
  -1  11  13          9.63         33.88       214.93 o                         
   1  11  13      41881.98      41175.53      1168.56 o                         
   3  11  13        274.14        988.97       271.76 o                         
   5  11  13      15192.09      15548.07       730.35 o                         
   7  11  13        459.05       1342.77       463.75 o                         
  -6  12  13      12315.47      10932.75       774.13 o                         
  -4  12  13       5134.70       5224.57       475.79 o                         
  -2  12  13       2042.14       1928.45       336.08 o                         
   0  12  13       6161.24       6497.91       480.19 o                         
   2  12  13        965.03       -189.37       236.67 o                         
   4  12  13        463.23       -109.22       262.63 o                         
   6  12  13         19.64        121.12       334.00 o                         
  -3  13  13       8620.77       8256.69       684.13 o                         
  -1  13  13       3260.51       3744.56       436.21 o                         
   1  13  13       1172.54       1054.35       399.78 o                         
 -16   0  14      15749.75      17729.87       864.77 o                         
 -14   0  14         34.43        582.63       282.75 o                         
 -12   0  14      34754.24      32329.43      1012.74 o                         
 -10   0  14      18021.01      14750.82       575.44 o                         
  -8   0  14       1520.89       4003.50       245.84 o                         
  -6   0  14     399704.41     410029.72      4796.14 o                         
  -4   0  14      22794.69      27374.41       541.11 o                         
  -2   0  14      23808.18      17092.32       396.89 o                         
   0   0  14     204349.84     171781.80      2313.60 o                         
   2   0  14      82150.84      73664.33      1131.82 o                         
   4   0  14      26480.13      37489.64       688.07 o                         
   6   0  14      65121.48      61934.97       941.51 o                         
   8   0  14     347493.09     325079.06      5669.40 o                         
  10   0  14      36270.07      40014.84      1847.30 o                         
  12   0  14      24770.22      26969.54       948.43 o                         
  14   0  14      29476.11      20315.19      1140.14 o                         
 -15   1  14         75.76        426.25       209.76 o                         
 -13   1  14       5367.27       6599.21       323.66 o                         
 -11   1  14       1253.25       1559.53       156.50 o                         
  -9   1  14       7846.90       8000.43       231.21 o                         
  -7   1  14      56462.00      57369.02       684.32 o                         
  -5   1  14        272.45       4668.66       203.95 o                         
  -3   1  14      36307.35      34566.75       449.03 o                         
  -1   1  14      75486.44      79316.39       837.80 o                         
   1   1  14       9602.85      13783.93       317.89 o                         
   3   1  14       5885.89       9101.61       205.66 o                         
   5   1  14      19882.51      19049.60       286.67 o                         
   7   1  14       5410.34       5138.86       194.47 o                         
   9   1  14       9248.63       9912.38       306.68 o                         
  11   1  14       6341.81       7498.14       356.46 o                         
  13   1  14       4037.80       6114.89       363.32 o                         
  15   1  14          8.61        372.93       280.22 o                         
 -16   2  14       3716.15       5873.12       691.56 o                         
 -14   2  14       9200.73       7736.41       381.37 o                         
 -12   2  14      98803.52      99279.52      1174.66 o                         
 -10   2  14       9188.49      11259.28       306.47 o                         
  -8   2  14      24439.94      25507.23       419.99 o                         
  -6   2  14     205076.36     220519.39      2088.61 o                         
  -4   2  14        114.53        673.96        94.15 o                         
  -2   2  14      13232.01      14972.04       262.41 o                         
   0   2  14      24536.48      22204.11       344.85 o                         
   2   2  14      39296.55      44801.68       543.87 o                         
   4   2  14      53210.60      50849.00       647.17 o                         
   6   2  14       9359.33       7724.58       219.46 o                         
   8   2  14     386018.22     379387.53      4032.24 o                         
  10   2  14      70427.88      70979.95      1534.35 o                         
  12   2  14       2428.91       3411.85       361.22 o                         
  14   2  14         18.08         63.21       354.91 o                         
 -15   3  14      11219.99       9877.89       728.95 o                         
 -13   3  14      53839.27      52073.11      1421.89 o                         
 -11   3  14      17243.16      17563.80       450.57 o                         
  -9   3  14        441.64       1001.48       130.49 o                         
  -7   3  14        325.04        845.28       103.29 o                         
  -5   3  14     234942.92     242559.80      2274.50 o                         
  -3   3  14      53260.89      56195.28       684.40 o                         
  -1   3  14       1898.57       4847.45       154.98 o                         
   1   3  14     580623.25     534329.75      4706.43 o                         
   3   3  14      35786.63      45358.77       590.60 o                         
   5   3  14      17023.82      15854.50       302.14 o                         
   7   3  14      26305.68      25271.92       484.88 o                         
   9   3  14      19759.36      17444.96       478.15 o                         
  11   3  14       7697.44       5096.28       373.45 o                         
  13   3  14        268.47        -16.31       238.74 o                         
 -14   4  14        151.09        348.15       274.71 o                         
 -12   4  14      29267.73      29900.65       817.01 o                         
 -10   4  14       9442.81       8632.56       358.06 o                         
  -8   4  14          0.63        614.69       120.59 o                         
  -6   4  14       8908.81      13724.94       285.15 o                         
  -4   4  14     136543.56     139401.58      1402.12 o                         
  -2   4  14      75624.03      73981.23       983.96 o                         
   0   4  14      50688.91      51273.41       617.34 o                         
   2   4  14      15781.45      15510.68       281.27 o                         
   4   4  14       4318.00       4552.84       183.50 o                         
   6   4  14       3235.80       2301.22       150.38 o                         
   8   4  14         75.82        203.40       151.27 o                         
  10   4  14      14088.01      10212.91       714.31 o                         
  12   4  14      38907.09      43014.79      2406.81 o                         
  14   4  14       8359.71       8211.26       828.35 o                         
 -15   5  14       4674.55       3157.98       664.13 o                         
 -13   5  14       5596.08       6902.11       600.91 o                         
 -11   5  14       7629.83      10058.05      1130.78 o                         
  -9   5  14      21912.96      19221.82       502.60 o                         
  -7   5  14      36551.55      34735.29       609.66 o                         
  -5   5  14     106087.59     120471.23      1272.81 o                         
  -3   5  14       6913.08       7396.21       213.45 o                         
  -1   5  14       9516.94       8298.41       214.95 o                         
   1   5  14     115174.62     114911.05      1195.45 o                         
   3   5  14      73206.10      76679.40       923.46 o                         
   5   5  14      27963.83      22264.70       400.79 o                         
   7   5  14       7277.91       6704.67       572.48 o                         
   9   5  14      10216.75      10065.56       766.37 o                         
  11   5  14       3368.92       3279.89       470.29 o                         
  13   5  14      18742.19      17974.69      1129.59 o                         
 -14   6  14        392.90        857.59       479.56 o                         
 -12   6  14       6152.12       5957.53       569.32 o                         
 -10   6  14      32815.68      32718.82      1266.67 o                         
  -8   6  14       9911.57       9633.88       545.11 o                         
  -6   6  14      37565.13      41165.47       666.74 o                         
  -4   6  14      24166.65      23006.19       410.29 o                         
  -2   6  14       9052.18       6580.05       209.40 o                         
   0   6  14       1384.98       1910.45       210.31 o                         
   2   6  14        136.55        323.19        95.35 o                         
   4   6  14      46467.01      48612.36       686.59 o                         
   6   6  14      63680.42      57520.59      1249.00 o                         
   8   6  14       2373.93       4030.24       556.77 o                         
  10   6  14       1381.68       1800.53       394.88 o                         
  12   6  14       2518.58       3009.71       535.65 o                         
 -13   7  14       1755.98       1812.74       511.08 o                         
 -11   7  14       3594.66       5617.94       542.50 o                         
  -9   7  14         91.69        249.66       267.67 o                         
  -7   7  14          5.84        471.85       161.45 o                         
  -5   7  14     167952.05     176634.86      2233.24 o                         
  -3   7  14     123428.13     120755.81      1437.69 o                         
  -1   7  14       7113.97       9058.80       259.72 o                         
   1   7  14      70270.62      62916.07       839.88 o                         
   3   7  14     100251.69     102959.88      1354.07 o                         
   5   7  14       4653.99       3352.79       221.80 o                         
   7   7  14      25340.32      27285.29      1167.99 o                         
   9   7  14      33188.99      30127.40      1175.78 o                         
  11   7  14      29962.21      22855.38      1371.97 o                         
 -12   8  14      13756.23      13348.65       925.81 o                         
 -10   8  14       2753.59       2730.21       476.14 o                         
  -8   8  14         23.69        374.87       233.40 o                         
  -6   8  14      52194.04      52347.34       825.10 o                         
  -4   8  14       7902.20       7324.58       333.28 o                         
  -2   8  14      70214.45      68340.45       950.20 o                         
   0   8  14      34392.73      31610.51       668.29 o                         
   2   8  14      56056.31      54973.19       948.99 o                         
   4   8  14      10111.82      11103.33       537.43 o                         
   6   8  14       8534.04       8948.76       491.33 o                         
   8   8  14       5953.46       6093.68       697.70 o                         
  10   8  14      10496.06      13743.49      1018.16 o                         
  12   8  14       5730.82       6374.73       898.83 o                         
 -11   9  14       9000.36      10249.39       874.95 o                         
  -9   9  14       2712.23       2932.39       575.88 o                         
  -7   9  14      13596.51      15815.78       848.35 o                         
  -5   9  14        309.57       1329.83       200.60 o                         
  -3   9  14      11505.23      10514.76       389.06 o                         
  -1   9  14       1591.00       2054.51       208.63 o                         
   1   9  14       1041.55       1869.98       282.30 o                         
   3   9  14      65770.44      71270.36      1339.45 o                         
   5   9  14       6564.28       5148.39       368.91 o                         
   7   9  14       2524.47       1167.25       270.83 o                         
   9   9  14        204.12        989.73       548.57 o                         
  11   9  14        790.95       -401.14       401.14 o                         
 -10  10  14      11961.87      10392.97       877.96 o                         
  -8  10  14      13098.12       8806.76       617.69 o                         
  -6  10  14       1138.78       1948.24       386.73 o                         
  -4  10  14       3366.99       4337.54       332.68 o                         
  -2  10  14      45075.19      43933.18      1048.78 o                         
   0  10  14       2961.60       1885.93       236.37 o                         
   2  10  14      11674.37      11061.11       467.33 o                         
   4  10  14       4703.15       5628.33       461.06 o                         
   6  10  14      30899.58      29792.98      1883.33 o                         
   8  10  14        744.07        370.90       425.57 o                         
  -9  11  14        183.48        636.35       364.36 o                         
  -7  11  14       5603.12       6788.26       579.07 o                         
  -5  11  14       8360.71       9381.67       544.77 o                         
  -3  11  14       1400.96        381.25       267.89 o                         
  -1  11  14      11750.12      11250.16       583.90 o                         
   1  11  14        949.17       1552.67       303.17 o                         
   3  11  14         84.28         98.68       237.83 o                         
   5  11  14         16.93       -245.14       280.87 o                         
   7  11  14       2775.35       2198.35       539.32 o                         
  -6  12  14       1587.07       3813.38       525.20 o                         
  -4  12  14        106.00        459.51       286.16 o                         
  -2  12  14      34958.29      33654.40      1158.06 o                         
   0  12  14       1858.45        356.59       337.84 o                         
   2  12  14         41.70        -36.00       261.03 o                         
   4  12  14       1164.63        405.66       301.78 o                         
   6  12  14       5856.55       5782.04       639.61 o                         
  -3  13  14         49.98       -317.10       346.95 o                         
  -1  13  14       3623.92       2112.44       432.10 o                         
   1  13  14       6860.67       7556.33       643.21 o                         
 -15   1  15       3817.64       2521.31       283.37 o                         
 -13   1  15      52773.74      45527.52       998.21 o                         
 -11   1  15       4095.07       4294.79       220.27 o                         
  -9   1  15       1680.90       3669.08       171.42 o                         
  -7   1  15      34469.50      32359.00       461.92 o                         
  -5   1  15         23.45       9919.85       276.05 o                         
  -3   1  15       8220.39      11861.81       238.18 o                         
  -1   1  15     115149.12     110416.98      1171.20 o                         
   1   1  15    1467104.38    1405229.12     12079.61 o                         
   3   1  15       2657.47       6408.18       181.68 o                         
   5   1  15     283678.81     281675.94      2402.69 o                         
   7   1  15       4652.41       4097.14       215.29 o                         
   9   1  15         49.78        299.68       127.19 o                         
  11   1  15      15679.87       9859.53       564.37 o                         
  13   1  15      17371.19      19565.07       606.25 o                         
  15   1  15       1100.92       1661.40       350.45 o                         
 -16   2  15       1406.20       1523.29       701.65 o                         
 -14   2  15        856.79       1145.99       227.11 o                         
 -12   2  15      44665.70      44644.13       740.48 o                         
 -10   2  15      25839.97      27764.40       481.68 o                         
  -8   2  15       1925.01       2066.25       144.30 o                         
  -6   2  15      63081.06      90731.38      1686.07 o                         
  -4   2  15      67797.34      72695.34       848.60 o                         
  -2   2  15      27905.74      32161.57       433.58 o                         
   0   2  15      16415.69      18686.75       303.32 o                         
   2   2  15      30954.37      30245.33       418.32 o                         
   4   2  15      83315.92      85985.33       979.99 o                         
   6   2  15       2280.87       1984.62       132.66 o                         
   8   2  15      24348.57      25777.15       715.37 o                         
  10   2  15        721.96       1247.46       202.36 o                         
  12   2  15       7378.14       7103.83       348.38 o                         
  14   2  15         71.09       -551.19       551.19 o                         
 -15   3  15        385.49        676.98       326.66 o                         
 -13   3  15      26401.48      27963.19       977.80 o                         
 -11   3  15      11837.55      12703.65       379.91 o                         
  -9   3  15       3089.86       3224.63       179.46 o                         
  -7   3  15      50750.72      47542.10       626.46 o                         
  -5   3  15      64753.55      64241.38       754.10 o                         
  -3   3  15      35494.74      41728.99       536.71 o                         
  -1   3  15       5620.15      12116.93       260.11 o                         
   1   3  15     720341.75     693371.94      6336.17 o                         
   3   3  15      27232.64      24021.20       382.93 o                         
   5   3  15      51663.99      50510.40       671.39 o                         
   7   3  15       5684.34       6477.53       221.57 o                         
   9   3  15       8938.53       9275.92       332.93 o                         
  11   3  15       1308.79       1338.82       488.22 o                         
  13   3  15       3602.24       3991.35       430.09 o                         
 -14   4  15        130.25         85.66       247.83 o                         
 -12   4  15      46761.41      47739.87      1167.48 o                         
 -10   4  15      14908.59      13277.98       490.47 o                         
  -8   4  15       5982.95       7119.42       231.66 o                         
  -6   4  15      94352.67     109137.43      1169.79 o                         
  -4   4  15      91262.84      99963.91      1119.74 o                         
  -2   4  15        357.34       1194.68       104.00 o                         
   0   4  15     100188.07      96975.75      1023.89 o                         
   2   4  15      94033.06     101986.60      1067.96 o                         
   4   4  15      47260.36      50018.10       668.40 o                         
   6   4  15      14628.09      13634.74       310.93 o                         
   8   4  15      36605.38      30491.59       914.08 o                         
  10   4  15      15599.60      13405.47       982.27 o                         
  12   4  15        193.23        667.78       467.90 o                         
  14   4  15       1035.24       2110.48       550.14 o                         
 -15   5  15       1138.49       1215.84       478.17 o                         
 -13   5  15      14026.26      17729.38       763.81 o                         
 -11   5  15      13401.22      12917.71       610.72 o                         
  -9   5  15       5675.61       5818.92       392.53 o                         
  -7   5  15       9187.73       9174.60       277.64 o                         
  -5   5  15     102496.95     104629.09      1147.82 o                         
  -3   5  15      55275.18      57363.60       822.39 o                         
  -1   5  15       1444.17       2802.69       150.88 o                         
   1   5  15     163693.41     166301.75      1727.88 o                         
   3   5  15      39504.67      36013.26       538.25 o                         
   5   5  15        505.03        646.16       110.05 o                         
   7   5  15       4873.10       6206.62       340.87 o                         
   9   5  15      33960.37      34091.42      1363.63 o                         
  11   5  15       4589.48       5371.54       568.23 o                         
  13   5  15       2186.61       4378.58       721.00 o                         
 -14   6  15        339.70       1325.79       472.95 o                         
 -12   6  15      32780.09      30628.24      1109.71 o                         
 -10   6  15       7145.03       6798.16       553.48 o                         
  -8   6  15       1391.70       2068.19       248.07 o                         
  -6   6  15     112386.87     113004.65      1563.16 o                         
  -4   6  15      13190.66      14645.76       325.36 o                         
  -2   6  15      11380.64      12613.97       294.11 o                         
   0   6  15     106949.89      99107.07      1089.58 o                         
   2   6  15        465.84       2005.55       144.88 o                         
   4   6  15       1078.56       1025.37       130.21 o                         
   6   6  15      47639.20      42386.56       907.55 o                         
   8   6  15      11572.28      11239.61       775.46 o                         
  10   6  15      26522.82      25924.93      1656.92 o                         
  12   6  15       1392.06        512.48       416.04 o                         
 -13   7  15        180.87        522.16       391.51 o                         
 -11   7  15         42.94        609.10       334.67 o                         
  -9   7  15      12899.13      12425.38       545.64 o                         
  -7   7  15      14547.42      13988.00       458.98 o                         
  -5   7  15     110120.55     122673.80      1474.27 o                         
  -3   7  15      41385.30      43333.28       640.04 o                         
  -1   7  15      20312.89      22482.07       453.70 o                         
   1   7  15       2335.08       3236.06       200.38 o                         
   3   7  15        927.67       4939.89       310.76 o                         
   5   7  15        565.60        608.95       134.11 o                         
   7   7  15      34474.05      32557.03      1294.06 o                         
   9   7  15       4369.38       5566.76       666.04 o                         
  11   7  15        381.38        896.38       364.61 o                         
 -12   8  15        412.20        932.12       429.50 o                         
 -10   8  15        206.54       1862.96       440.81 o                         
  -8   8  15       5024.32       5288.33       378.67 o                         
  -6   8  15      13362.05      15095.48       431.26 o                         
  -4   8  15       8793.52       9207.82       343.59 o                         
  -2   8  15       1168.32       2233.00       186.12 o                         
   0   8  15      10069.30       9886.73       340.97 o                         
   2   8  15       2565.62       3524.46       302.51 o                         
   4   8  15       2427.88       2959.44       263.71 o                         
   6   8  15      18584.31      19722.81       978.17 o                         
   8   8  15       5724.76       6455.91       712.99 o                         
  10   8  15      20310.25      23607.53      1361.66 o                         
 -11   9  15        392.44        765.68       432.76 o                         
  -9   9  15      15323.51      12751.17       723.71 o                         
  -7   9  15       9333.72      12092.82       666.45 o                         
  -5   9  15      15217.45      21239.53       620.27 o                         
  -3   9  15       5046.82       6043.91       289.47 o                         
  -1   9  15      79123.41      80859.41      1783.19 o                         
   1   9  15      16624.37      14648.67       582.88 o                         
   3   9  15       2156.88       4257.95       390.77 o                         
   5   9  15       2498.85       3045.37       375.52 o                         
   7   9  15      31414.60      31573.37      1151.01 o                         
   9   9  15       1173.28       2216.21       528.02 o                         
 -10  10  15       3725.92       2608.67       565.96 o                         
  -8  10  15      12104.64      12073.28       715.06 o                         
  -6  10  15       4482.36       6839.09       477.33 o                         
  -4  10  15      10994.32       8960.45       410.69 o                         
  -2  10  15       7003.22       8325.80       487.73 o                         
   0  10  15         55.33        300.35       158.33 o                         
   2  10  15       8976.40       8392.31       425.96 o                         
   4  10  15        588.16       1359.48       310.53 o                         
   6  10  15       3569.05       5364.40       691.33 o                         
   8  10  15        165.78       -117.81       421.46 o                         
  -9  11  15       8799.52       8564.93       739.43 o                         
  -7  11  15          4.58        -54.90       293.55 o                         
  -5  11  15       3323.11       7041.50       506.31 o                         
  -3  11  15       6757.90      10131.21       547.76 o                         
  -1  11  15      22805.98      21781.38       732.40 o                         
   1  11  15      26436.71      21662.13       838.29 o                         
   3  11  15        905.65        600.27       273.54 o                         
   5  11  15          4.42        257.03       369.55 o                         
   7  11  15      14144.69      14362.53      1673.84 o                         
  -6  12  15       5503.57       5058.35       679.21 o                         
  -4  12  15       6711.56       7803.08       558.63 o                         
  -2  12  15      21302.80      23543.59      1014.59 o                         
   0  12  15       4095.24       5005.54       469.40 o                         
   2  12  15        197.22        -65.39       299.30 o                         
   4  12  15       1168.73       1916.44       400.45 o                         
  -3  13  15       1879.93       2601.60       483.16 o                         
  -1  13  15       6746.15       5236.68       553.59 o                         
   1  13  15       1489.99         80.80       339.29 o                         
 -16   0  16       8092.31       7852.26       800.41 o                         
 -14   0  16       5631.96       6301.16       485.44 o                         
 -12   0  16       2014.51       2428.00       322.93 o                         
 -10   0  16      17232.55      18439.38       602.58 o                         
  -8   0  16       7227.68       8478.37       299.54 o                         
  -6   0  16     857133.75     896445.38     10211.32 o                         
  -4   0  16      77513.45      71322.73      1137.93 o                         
  -2   0  16       2518.74       2409.42       185.38 o                         
   0   0  16     711230.62     620902.44      7723.98 o                         
   2   0  16      20429.35      15323.96       403.78 o                         
   4   0  16       6234.62      10072.51       325.36 o                         
   6   0  16       6743.44       6473.76       251.36 o                         
   8   0  16       1952.90       1318.59       172.86 o                         
  10   0  16      39540.78      32707.44      1116.92 o                         
  12   0  16      14502.41      15258.27      1008.35 o                         
  14   0  16      54443.82      54134.09      1765.00 o                         
 -15   1  16        252.06        503.51       214.51 o                         
 -13   1  16       5771.83       7436.56       402.26 o                         
 -11   1  16       4229.06       6020.69       242.70 o                         
  -9   1  16      30869.59      31699.56       496.39 o                         
  -7   1  16      77798.71      77766.61       845.56 o                         
  -5   1  16      40433.39      40738.55       566.45 o                         
  -3   1  16       5255.33       6107.29       177.66 o                         
  -1   1  16       1547.14       1889.04       117.90 o                         
   1   1  16     104323.70     110295.17      1133.71 o                         
   3   1  16     129123.69     136055.06      1363.68 o                         
   5   1  16      52965.52      55340.63       646.46 o                         
   7   1  16      92458.82      95978.71      1112.94 o                         
   9   1  16      25164.05      24618.76       540.61 o                         
  11   1  16        163.83        935.09       263.61 o                         
  13   1  16       1919.94       2736.89       325.61 o                         
  15   1  16       1467.00        330.05       836.12 o                         
 -14   2  16       2341.42       2509.89       265.95 o                         
 -12   2  16      40920.59      43667.84       732.58 o                         
 -10   2  16      29482.41      31614.82       516.70 o                         
  -8   2  16       8885.30       7920.89       233.33 o                         
  -6   2  16     336761.84     338075.69      2972.59 o                         
  -4   2  16        367.13       1295.24       134.02 o                         
  -2   2  16      22471.23      21353.25       342.57 o                         
   0   2  16      54377.19      52173.12       619.67 o                         
   2   2  16      11360.09      18935.57       319.89 o                         
   4   2  16       6332.14       7113.77       193.28 o                         
   6   2  16      43402.84      41119.83       593.49 o                         
   8   2  16      13179.12      14694.00       406.35 o                         
  10   2  16         22.22        801.76       244.16 o                         
  12   2  16       2472.43       2598.19       281.67 o                         
  14   2  16       7155.33       9516.04       512.35 o                         
 -15   3  16       2385.25       2441.93       406.52 o                         
 -13   3  16      10013.92       9543.97       407.16 o                         
 -11   3  16       5350.46       4804.71       241.81 o                         
  -9   3  16      18075.82      19667.19       415.70 o                         
  -7   3  16      82560.80      79220.73       962.51 o                         
  -5   3  16       4525.84       6479.42       201.01 o                         
  -3   3  16     120334.84     128429.12      1321.80 o                         
  -1   3  16     212372.47     223106.50      2094.06 o                         
   1   3  16      27762.14      27535.38       405.12 o                         
   3   3  16      48163.41      49675.18       612.16 o                         
   5   3  16       5819.08       5058.85       201.83 o                         
   7   3  16      29190.34      28516.41       532.30 o                         
   9   3  16         22.53        648.42       167.00 o                         
  11   3  16      40071.32      42480.66      1637.16 o                         
  13   3  16       5231.14       3251.80       629.07 o                         
 -14   4  16       3608.11       4493.42       461.77 o                         
 -12   4  16      16191.57      16914.27       926.73 o                         
 -10   4  16        243.61        439.03       189.90 o                         
  -8   4  16      38924.43      38282.38       604.78 o                         
  -6   4  16     229889.66     246819.69      2375.99 o                         
  -4   4  16      48665.84      53255.96       734.64 o                         
  -2   4  16       2474.44       4534.85       166.46 o                         
   0   4  16         53.66       1545.34       119.42 o                         
   2   4  16      10301.44       8644.91       217.43 o                         
   4   4  16      19604.75      18261.46       358.55 o                         
   6   4  16      15267.87      16067.45       346.93 o                         
   8   4  16      18300.11      18661.20       608.13 o                         
  10   4  16       6828.37       6448.48       611.53 o                         
  12   4  16       1587.60        780.79       403.44 o                         
  14   4  16       5218.25       8059.81       945.46 o                         
 -13   5  16      52261.11      49735.41      1453.17 o                         
 -11   5  16         50.98       1020.63       248.45 o                         
  -9   5  16      35558.28      30547.28       791.90 o                         
  -7   5  16      69414.16      72377.57       920.73 o                         
  -5   5  16        105.07        216.28        99.07 o                         
  -3   5  16       4365.46       6923.78       219.82 o                         
  -1   5  16      17028.00      19024.79       350.91 o                         
   1   5  16     365504.97     359884.16      3455.54 o                         
   3   5  16     174563.88     181723.05      1963.27 o                         
   5   5  16         23.62        146.28        96.13 o                         
   7   5  16      79741.68      77514.22      1543.35 o                         
   9   5  16        692.29       1542.13       314.96 o                         
  11   5  16          7.81        783.82       391.28 o                         
  13   5  16      14101.20      17552.79      1394.27 o                         
 -14   6  16      11467.37       9722.57       841.89 o                         
 -12   6  16      28190.21      28869.64      1104.01 o                         
 -10   6  16      19060.25      21625.95       781.35 o                         
  -8   6  16        333.14        528.50       190.79 o                         
  -4   6  16       1949.54       4278.82       197.48 o                         
  -2   6  16      10888.92      12344.87       283.27 o                         
   0   6  16     143801.11     145714.34      1502.85 o                         
   2   6  16      83812.32      89172.62      1004.79 o                         
   4   6  16      36077.47      36713.11       639.95 o                         
   6   6  16       3391.91       3811.65       291.47 o                         
   8   6  16       6222.84       5262.35       425.70 o                         
  10   6  16       2380.06       4618.77       984.93 o                         
  12   6  16        227.19          1.48       334.05 o                         
 -13   7  16       3831.16       5674.00       758.65 o                         
 -11   7  16      10596.80      10999.82       715.41 o                         
  -9   7  16        400.22        729.06       271.20 o                         
  -7   7  16          7.42        176.86       126.91 o                         
  -5   7  16      37586.95      41639.71       683.21 o                         
  -3   7  16       1665.57       3141.64       254.69 o                         
  -1   7  16      32274.59      31890.71       642.83 o                         
   1   7  16      46064.59      48627.37       712.30 o                         
   3   7  16      38635.21      36696.95       671.01 o                         
   5   7  16      20080.26      20364.59       482.23 o                         
   7   7  16         22.95        478.65       335.82 o                         
   9   7  16      21830.77      17996.58      1058.13 o                         
  11   7  16       2609.93       2602.77       695.52 o                         
 -12   8  16       5937.01       6333.90       745.92 o                         
 -10   8  16      14529.25      19457.99      1029.97 o                         
  -8   8  16         30.71        625.58       232.31 o                         
  -6   8  16      13801.55      15866.53       437.15 o                         
  -4   8  16      55967.88      59476.00       936.55 o                         
  -2   8  16      44318.49      43802.55       706.92 o                         
   0   8  16      20711.47      19308.36       470.71 o                         
   2   8  16       5959.92       6701.47       313.99 o                         
   4   8  16      22027.43      23687.96       661.99 o                         
   6   8  16       8063.49       5109.72       474.71 o                         
   8   8  16         37.15         -5.50       347.94 o                         
  10   8  16       3131.41       3389.61       637.46 o                         
 -11   9  16        690.50        602.58       479.56 o                         
  -9   9  16        291.34        191.95       349.15 o                         
  -7   9  16       2094.37       5701.38       416.90 o                         
  -5   9  16       3484.86       5180.43       333.26 o                         
  -3   9  16       3444.29       3544.83       262.31 o                         
  -1   9  16       3760.55       3650.25       268.91 o                         
   1   9  16       4541.06       5938.95       360.84 o                         
   3   9  16      26085.43      23947.20       642.50 o                         
   5   9  16       2773.83       2500.48       285.78 o                         
   7   9  16        100.27        378.67       279.48 o                         
   9   9  16       5996.42       5160.71       755.85 o                         
 -10  10  16      43768.07      42421.00      1383.44 o                         
  -8  10  16       7224.94       7721.73       506.43 o                         
  -6  10  16      30095.06      26982.19       764.14 o                         
  -4  10  16      21473.06      21640.24       619.78 o                         
  -2  10  16      20777.17      17192.16       556.37 o                         
   0  10  16      18380.50      16789.41       528.54 o                         
   2  10  16       8708.42       9002.24       584.04 o                         
   4  10  16      55559.73      52747.36      1207.24 o                         
   6  10  16      24747.13      23196.65      1209.08 o                         
   8  10  16        488.93        443.95       471.03 o                         
  -9  11  16        657.22        102.11       475.82 o                         
  -7  11  16        110.89        543.14       346.40 o                         
  -5  11  16       5194.94       3983.62       373.45 o                         
  -3  11  16      21280.08      21868.52       696.67 o                         
  -1  11  16      21586.50      19484.92       665.46 o                         
   1  11  16       4454.46       4906.22       406.76 o                         
   3  11  16         59.49        326.40       275.40 o                         
   5  11  16        845.64        591.68       391.13 o                         
   7  11  16       1583.92       1546.27       523.60 o                         
  -6  12  16         13.88        498.02       355.27 o                         
  -4  12  16      20459.55      16644.27       960.55 o                         
  -2  12  16      11946.59      10116.69       940.82 o                         
   0  12  16       6865.82      10068.88       605.77 o                         
   2  12  16        806.17        597.73       277.34 o                         
   4  12  16      20611.00      15735.89      1047.94 o                         
  -1  13  16       1444.85       1238.35       426.64 o                         
   1  13  16       2794.65       2865.47       492.72 o                         
 -15   1  17        935.16       1022.74       237.35 o                         
 -13   1  17      34475.59      32337.01       715.43 o                         
 -11   1  17         16.03       -125.21       125.21 o                         
  -9   1  17        194.68        965.51       118.49 o                         
  -7   1  17     120717.70     113546.59      1144.35 o                         
  -5   1  17       9908.41      11424.26       253.51 o                         
  -3   1  17        718.61       1602.01       121.82 o                         
  -1   1  17      21135.92      18624.47       320.04 o                         
   1   1  17        256.21       2361.18       135.84 o                         
   3   1  17      69229.17      59191.18       707.88 o                         
   5   1  17      33600.29      30919.28       483.18 o                         
   7   1  17     199540.89     196323.06      1946.34 o                         
   9   1  17       1727.03       2560.96       225.10 o                         
  11   1  17      66986.58      73063.70      1752.08 o                         
  13   1  17       3094.45       5009.82       368.13 o                         
 -14   2  17        424.98       1966.10       286.77 o                         
 -12   2  17       5306.52       6307.80       306.30 o                         
 -10   2  17        209.49        936.61       134.65 o                         
  -8   2  17       3400.24       4183.58       196.68 o                         
  -6   2  17     138640.17     130046.30      1338.29 o                         
  -4   2  17      62813.69      63562.07       742.01 o                         
  -2   2  17      19379.10      13324.70       267.03 o                         
   0   2  17      28635.48      28305.90       414.71 o                         
   2   2  17      91327.09      98516.10      1042.53 o                         
   4   2  17       6122.12       6616.04       194.12 o                         
   6   2  17     115454.21     118442.94      1276.17 o                         
   8   2  17      28757.71      28000.15       584.81 o                         
  10   2  17       2043.24       2261.53       273.05 o                         
  12   2  17       5591.16       3833.34       328.79 o                         
  14   2  17         43.52       1254.17       565.29 o                         
 -15   3  17       2006.58       1915.18       390.63 o                         
 -13   3  17       3371.86       4391.98       333.27 o                         
 -11   3  17        330.56        192.15       151.58 o                         
  -9   3  17       7506.84       7092.26       252.27 o                         
  -7   3  17     153918.28     165175.61      1752.33 o                         
  -5   3  17      19095.79      18653.70       347.98 o                         
  -3   3  17      16444.48      17878.05       321.05 o                         
  -1   3  17      33290.74      28937.73       425.53 o                         
   1   3  17     113228.97     104488.75      1094.95 o                         
   3   3  17       4313.31       4958.65       167.90 o                         
   5   3  17      22296.36      20002.61       369.48 o                         
   7   3  17     178568.42     170709.94      2123.85 o                         
   9   3  17       2370.20       4934.64       372.16 o                         
  11   3  17      37489.09      35114.88       862.95 o                         
  13   3  17       6267.93       6402.03       492.18 o                         
 -14   4  17       3127.60       4424.46       468.58 o                         
 -12   4  17        616.68        659.87       212.38 o                         
 -10   4  17       2998.49       3968.78       273.21 o                         
  -8   4  17        272.71       1292.77       191.83 o                         
  -6   4  17     230452.38     228705.23      2323.83 o                         
  -4   4  17      94900.98      93681.67      1143.82 o                         
  -2   4  17      21424.94      18148.87       328.77 o                         
   0   4  17     134649.09     130490.73      1329.52 o                         
   2   4  17      18791.64      24664.39       394.44 o                         
   4   4  17       4930.53       4656.40       234.44 o                         
   6   4  17     122351.30     126947.66      1475.14 o                         
   8   4  17      14484.81      14851.13       496.92 o                         
  10   4  17       4393.74       3519.29       524.09 o                         
  12   4  17       3593.17       3590.15       462.79 o                         
  14   4  17       1114.86       1537.88       515.34 o                         
 -13   5  17      10159.91      12057.75      1012.86 o                         
 -11   5  17        173.82         67.32       202.06 o                         
  -9   5  17        917.25       1177.86       199.20 o                         
  -7   5  17      25090.82      28815.60       541.54 o                         
  -5   5  17       3402.96       4013.11       193.77 o                         
  -3   5  17      18921.00      17137.29       327.53 o                         
  -1   5  17     132368.53     122104.83      1342.92 o                         
   1   5  17      87540.93      86853.77       979.03 o                         
   3   5  17       5501.56       6611.53       233.99 o                         
   5   5  17      42238.07      40223.93       766.55 o                         
   7   5  17     102783.18      97058.82      2009.65 o                         
   9   5  17       3581.30       5280.89       451.08 o                         
  11   5  17       4521.01       5768.26       533.46 o                         
  13   5  17       8518.42      11156.64      1451.10 o                         
 -14   6  17       6346.49       7541.10       785.20 o                         
 -12   6  17        521.84       1471.95       425.38 o                         
 -10   6  17       4566.47       4568.16       475.74 o                         
  -8   6  17      23542.96      22497.32       611.12 o                         
  -6   6  17      47371.46      44579.39       706.61 o                         
  -4   6  17      15708.09      14792.43       351.52 o                         
  -2   6  17      12758.20      12954.83       296.97 o                         
   0   6  17     105453.10     100364.04      1118.66 o                         
   2   6  17       3131.19       4266.72       180.80 o                         
   4   6  17       5576.27       5869.28       284.16 o                         
   6   6  17      15867.59      17092.84       435.47 o                         
   8   6  17         30.21        -82.78       202.96 o                         
  10   6  17         76.15         78.36       438.32 o                         
  12   6  17          5.14         -3.49       373.08 o                         
 -13   7  17       1422.84       1818.82       523.79 o                         
 -11   7  17      17029.60      16440.63       981.99 o                         
  -9   7  17      15946.38      15572.93      1454.55 o                         
  -7   7  17       1079.68       1289.31       172.06 o                         
  -5   7  17         37.40        127.32       123.51 o                         
  -3   7  17      30939.55      28075.75       552.29 o                         
  -1   7  17      62942.98      59049.60       852.42 o                         
   1   7  17      50692.98      49087.41       742.76 o                         
   3   7  17       5733.72       5933.72       270.79 o                         
   5   7  17      19250.09      19358.15       478.90 o                         
   7   7  17        429.11        467.62       201.76 o                         
   9   7  17       3360.70       3969.29       602.81 o                         
  11   7  17          5.81        383.97       448.03 o                         
 -12   8  17         30.54        462.90       380.13 o                         
 -10   8  17       3351.42       2115.36       539.90 o                         
  -8   8  17      28208.93      22195.08       854.86 o                         
  -6   8  17      16077.21      21240.12       564.09 o                         
  -4   8  17      19528.64      19957.17       494.09 o                         
  -2   8  17       3985.26       3682.41       219.99 o                         
   0   8  17      60410.79      60057.09       948.24 o                         
   2   8  17         56.49         84.09       130.17 o                         
   4   8  17       1146.52        736.80       182.75 o                         
   6   8  17       7824.31       9285.75       648.16 o                         
   8   8  17       9521.49       8978.55       863.52 o                         
  10   8  17       4037.61       5811.02       808.52 o                         
 -11   9  17       4026.20       3496.51       689.16 o                         
  -9   9  17        174.83        474.11       315.85 o                         
  -7   9  17      42264.02      45766.73      1005.13 o                         
  -5   9  17       5202.49       5213.86       304.82 o                         
  -3   9  17      39089.46      39253.04       818.16 o                         
  -1   9  17       8723.13       7380.66       310.43 o                         
   1   9  17         67.39        298.96       183.62 o                         
   3   9  17       3691.47       4057.64       345.80 o                         
   5   9  17      21866.97      21757.84       683.63 o                         
   7   9  17      13697.86      11670.64       667.35 o                         
   9   9  17       5682.11       4671.58       729.49 o                         
 -10  10  17      15568.73      15780.19       838.93 o                         
  -8  10  17      18450.75      15742.79       734.46 o                         
  -6  10  17         65.60       1370.75       250.82 o                         
  -4  10  17      11856.54      13064.62       498.00 o                         
  -2  10  17        641.31       2349.80       295.00 o                         
   0  10  17        199.52        554.51       185.58 o                         
   2  10  17      23141.64      26280.68       854.98 o                         
   4  10  17       8233.12       7099.64       466.49 o                         
   6  10  17         55.24        247.08       610.78 o                         
   8  10  17        149.16       -370.46       370.46 o                         
  -7  11  17      10580.71      10169.63       628.39 o                         
  -5  11  17       3250.25       5257.07       443.52 o                         
  -3  11  17       8802.14      10176.09       506.55 o                         
  -1  11  17       1120.67       1143.76       266.78 o                         
   1  11  17         17.82        671.02       390.32 o                         
   3  11  17       2396.10       4118.15       383.03 o                         
   5  11  17       7885.81       8231.69       702.88 o                         
   7  11  17       8893.68       7952.13       987.50 o                         
  -6  12  17         13.44        460.42       379.89 o                         
  -4  12  17       2474.46       4029.81       481.49 o                         
  -2  12  17        242.89        447.17       351.57 o                         
   0  12  17       7526.74       7033.35       497.99 o                         
   2  12  17       6523.00       7408.39       519.40 o                         
   4  12  17       1110.40        716.29       315.94 o                         
  -1  13  17        757.83        534.02       351.90 o                         
 -16   0  18       3912.57       2300.70       558.39 o                         
 -14   0  18      63529.53      61568.80      1567.41 o                         
 -12   0  18       5287.08       5945.78       426.33 o                         
 -10   0  18       4564.84       4279.88       377.24 o                         
  -8   0  18      64356.86      63415.06      1337.66 o                         
  -6   0  18     289871.47     325740.03      4252.81 o                         
  -4   0  18      52067.24      50030.55      1003.69 o                         
  -2   0  18      43897.90      38054.86       727.52 o                         
   0   0  18     945775.75     897552.94     11074.48 o                         
   2   0  18     157590.19     177340.56      2459.60 o                         
   4   0  18     229690.27     214347.27      2913.40 o                         
   6   0  18         75.53        947.33       148.93 o                         
   8   0  18       5629.77       6200.65       334.87 o                         
  10   0  18       9158.95      13767.81       930.02 o                         
  12   0  18      20612.90      16562.77      1183.23 o                         
  14   0  18       2267.45       1417.38       603.76 o                         
 -15   1  18        667.98       1510.32       281.00 o                         
 -13   1  18         86.54        663.70       208.47 o                         
 -11   1  18       8187.61       8026.39       279.39 o                         
  -9   1  18       7457.78       7759.95       248.24 o                         
  -7   1  18      14637.50      38512.43       834.59 o                         
  -5   1  18       2497.78       2255.78       150.25 o                         
  -3   1  18          3.49       2141.41       130.66 o                         
  -1   1  18       5888.09       8811.16       222.01 o                         
   1   1  18        742.08       3097.88       146.69 o                         
   3   1  18     120778.41     121351.25      1261.00 o                         
   5   1  18      49782.41      48810.59       701.59 o                         
   7   1  18         31.43        480.30       115.18 o                         
   9   1  18        665.10        818.26       171.07 o                         
  11   1  18      10451.51      11495.19       692.25 o                         
  13   1  18       2742.80       1282.23       360.80 o                         
 -14   2  18      63610.67      58907.95      1039.33 o                         
 -12   2  18      27515.37      29867.21       614.72 o                         
 -10   2  18      17129.77      17739.43       409.53 o                         
  -8   2  18       3153.04       3275.75       177.25 o                         
  -6   2  18      41790.75      49823.77       757.35 o                         
  -4   2  18      10104.07      12141.55       265.35 o                         
  -2   2  18     120987.49     135289.81      1364.03 o                         
   0   2  18    1054903.75    1047671.06      9488.35 o                         
   2   2  18     189096.20     204336.77      1962.29 o                         
   4   2  18      34744.80      37199.36       522.38 o                         
   6   2  18      58608.04      55818.78       738.93 o                         
   8   2  18       5390.50       4301.89       258.70 o                         
  10   2  18       8432.53       6211.28       344.96 o                         
  12   2  18        101.47        317.30       204.83 o                         
  14   2  18       3748.41       3442.25       410.81 o                         
 -15   3  18       1533.32       1096.98       501.35 o                         
 -13   3  18      10825.04      10946.16       421.33 o                         
 -11   3  18       1065.21       1472.05       206.78 o                         
  -9   3  18       7976.97       8382.61       283.72 o                         
  -7   3  18     165832.75     183551.75      1846.11 o                         
  -5   3  18      28908.13      24933.17       458.83 o                         
  -3   3  18      81756.62      81668.42       919.38 o                         
  -1   3  18     269583.41     258693.98      2420.69 o                         
   1   3  18        297.62       2607.15       139.75 o                         
   3   3  18      12050.07      17349.35       320.01 o                         
   5   3  18       9973.03      10046.00       272.83 o                         
   7   3  18     129734.24     121351.29      1621.25 o                         
   9   3  18     171964.61     161470.03      2409.13 o                         
  11   3  18       3648.20       4997.20       375.28 o                         
  13   3  18      15534.90      16321.65      1151.12 o                         
 -14   4  18       1186.35       1377.85       344.56 o                         
 -12   4  18         96.28        -19.00       239.85 o                         
 -10   4  18       2220.38       2192.18       186.21 o                         
  -8   4  18      69385.81      68199.66       905.58 o                         
  -6   4  18     131483.48     128518.71      1422.67 o                         
  -4   4  18        729.65        959.79       118.41 o                         
  -2   4  18      13583.34      16462.38       316.05 o                         
   0   4  18      13035.70      12826.34       277.05 o                         
   2   4  18       6768.47      11006.86       266.35 o                         
   4   4  18     106990.36     100289.35      1159.77 o                         
   6   4  18      10470.38      13546.04       364.50 o                         
   8   4  18       1449.16       1162.55       202.55 o                         
  10   4  18         66.09        649.50       273.86 o                         
  12   4  18       2482.63       2768.05       554.53 o                         
  14   4  18       5500.98       8126.58       941.76 o                         
 -13   5  18       2940.08       3192.36       450.72 o                         
 -11   5  18         61.71        337.11       195.41 o                         
  -9   5  18       2042.55       3207.01       242.04 o                         
  -7   5  18      59694.79      61588.97       841.73 o                         
  -5   5  18      15816.45      15813.88       343.40 o                         
  -3   5  18        113.27        262.13        85.88 o                         
  -1   5  18     111191.62     109576.46      1180.89 o                         
   1   5  18      23192.21      25372.45       424.39 o                         
   3   5  18       6303.38       7003.35       235.87 o                         
   5   5  18      64088.29      68672.95      1037.90 o                         
   7   5  18       4522.54       4652.50       403.51 o                         
   9   5  18      34004.13      34592.88      1136.64 o                         
  11   5  18      13930.72      14309.50       976.78 o                         
  13   5  18        932.44       2873.34       670.47 o                         
 -14   6  18         11.47        487.43       498.61 o                         
 -12   6  18       6712.36       8029.30       661.81 o                         
 -10   6  18       6656.65       6118.74       437.83 o                         
  -8   6  18      20302.40      21697.06       499.41 o                         
  -6   6  18      36424.28      37918.20       748.84 o                         
  -4   6  18         16.17        206.54       104.38 o                         
  -2   6  18      37195.17      36434.65       572.99 o                         
   0   6  18       1274.17       1916.56       152.23 o                         
   2   6  18      14009.49      18396.58       366.88 o                         
   4   6  18      20749.07      19991.36       458.23 o                         
   6   6  18      12299.63      10168.38       339.77 o                         
   8   6  18         90.78        -75.67       219.14 o                         
  10   6  18       2298.57       2468.18       539.16 o                         
  12   6  18       4149.90       3517.98       628.63 o                         
 -13   7  18      20444.94      17479.22      1076.26 o                         
 -11   7  18      23874.23      22593.82       856.95 o                         
  -9   7  18       2610.97       3616.45       390.00 o                         
  -7   7  18      35545.83      38691.65       677.14 o                         
  -5   7  18      13315.86      13472.32       405.51 o                         
  -3   7  18       2923.49       5032.65       254.99 o                         
  -1   7  18     103942.67      92231.23      1184.28 o                         
   1   7  18        564.87        994.48       139.20 o                         
   3   7  18      25679.79      26806.29       610.20 o                         
   5   7  18       4602.98       5487.92       296.02 o                         
   7   7  18      12689.33       9838.85       515.58 o                         
   9   7  18      18925.55      18911.17      1212.68 o                         
  11   7  18        252.15       -123.02       349.74 o                         
 -12   8  18       4675.63       8528.78       807.18 o                         
 -10   8  18         47.13        453.98       274.39 o                         
  -8   8  18      19363.86      19020.83      1008.77 o                         
  -6   8  18      84996.67      83220.36      1221.64 o                         
  -4   8  18      94725.69      94746.61      1332.74 o                         
  -2   8  18       4682.24       5571.90       258.21 o                         
   0   8  18      24660.98      21309.33       508.94 o                         
   2   8  18       1736.99       2083.16       212.67 o                         
   4   8  18      18655.47      19176.98       585.75 o                         
   6   8  18      59500.44      57969.27      1904.92 o                         
   8   8  18      27696.53      25879.13      1143.31 o                         
  10   8  18      10216.74      10674.74      1203.44 o                         
 -11   9  18        517.80        -29.04       401.50 o                         
  -9   9  18       3222.50       3073.85       460.61 o                         
  -7   9  18       4920.27       5516.03       475.48 o                         
  -5   9  18      18126.24      15521.47       474.72 o                         
  -3   9  18       1005.30       2093.32       235.63 o                         
  -1   9  18        320.00        621.99       153.47 o                         
   1   9  18      20527.91      25142.66       691.23 o                         
   3   9  18       1186.60        924.71       235.37 o                         
   5   9  18      17790.25      17477.70       560.14 o                         
   7   9  18        166.32         32.16       265.95 o                         
   9   9  18        294.06        344.38       481.80 o                         
 -10  10  18          7.07        943.66       350.13 o                         
  -8  10  18       1535.83       1717.63       340.00 o                         
  -6  10  18      18360.16      21808.18       636.66 o                         
  -4  10  18      38334.97      44222.30       900.94 o                         
  -2  10  18       2136.75       1775.25       236.21 o                         
   0  10  18        670.84        780.69       217.19 o                         
   2  10  18      22150.56      23797.63       733.68 o                         
   4  10  18      31134.03      29273.70      1195.73 o                         
   6  10  18      19963.54      18589.55      1768.29 o                         
   8  10  18       2281.60       4590.13       808.25 o                         
  -7  11  18        507.61       1547.08       372.82 o                         
  -5  11  18       1151.75       1315.25       265.75 o                         
  -3  11  18       4322.98       6757.01       445.24 o                         
  -1  11  18       3779.37       4585.34       378.79 o                         
   1  11  18       7957.12       8360.73       511.27 o                         
   3  11  18       6088.29       7312.11       453.84 o                         
   5  11  18        284.30        -87.98       328.39 o                         
   7  11  18        797.11        101.12       572.58 o                         
  -6  12  18       5438.72       6155.63       642.65 o                         
  -4  12  18      23861.92      27391.71      1019.30 o                         
  -2  12  18       3967.98       5417.86       707.99 o                         
   0  12  18       1185.82        405.37       272.56 o                         
   2  12  18       2591.32       2714.05       386.49 o                         
   4  12  18      10785.27       8073.58       669.65 o                         
 -15   1  19         14.44        -20.85       225.40 o                         
 -13   1  19         21.81         36.21       187.41 o                         
 -11   1  19        112.23       -116.04       116.04 o                         
  -9   1  19       5282.39       5187.36       218.11 o                         
  -7   1  19     212826.61     213506.02      1984.02 o                         
  -5   1  19         46.22       3955.76       174.94 o                         
  -3   1  19      66532.65      70315.52       814.13 o                         
  -1   1  19     360026.00     326872.62      3007.94 o                         
   1   1  19      36161.50      30787.79       471.86 o                         
   3   1  19       1077.76       2365.88       144.29 o                         
   5   1  19        426.90        280.17        85.45 o                         
   7   1  19       4403.64       5505.17       234.11 o                         
   9   1  19      15383.43      10932.61       393.73 o                         
  11   1  19        944.97       1566.47       310.17 o                         
  13   1  19      14435.30      15514.64       667.39 o                         
 -14   2  19       8176.23       9874.87       404.46 o                         
 -12   2  19        371.35       1494.94       190.03 o                         
 -10   2  19         13.97        265.50       122.95 o                         
  -8   2  19      13521.77      16351.86       354.62 o                         
  -6   2  19        408.42       1634.40       144.41 o                         
  -4   2  19      32206.35      34670.86       508.84 o                         
  -2   2  19       9408.22       8653.95       227.80 o                         
   0   2  19      97103.88      92063.52      1003.08 o                         
   2   2  19      18916.37      21696.78       371.27 o                         
   4   2  19     101933.74     101661.55      1115.60 o                         
   6   2  19       4452.96       5375.38       218.33 o                         
   8   2  19         89.07         96.15       158.09 o                         
  10   2  19       6430.69       7373.50       387.60 o                         
  12   2  19      10781.77      11857.15       462.09 o                         
  14   2  19       4084.02       6551.67       644.24 o                         
 -15   3  19        113.67        544.20       312.61 o                         
 -13   3  19       7891.69       8893.82       399.10 o                         
 -11   3  19       7653.01       9497.81       343.62 o                         
  -9   3  19       9054.32       9711.03       293.71 o                         
  -7   3  19      47555.93      65594.04       824.52 o                         
  -5   3  19       9438.32       9998.76       263.73 o                         
  -3   3  19      22965.04      26407.39       419.29 o                         
  -1   3  19     195086.09     176851.73      1737.10 o                         
   1   3  19        833.59       1049.01       110.03 o                         
   3   3  19      34995.55      35085.08       535.80 o                         
   5   3  19      46211.93      41927.46       648.37 o                         
   7   3  19       6365.31       8873.23       584.70 o                         
   9   3  19      34233.52      28617.90       677.06 o                         
  11   3  19      20062.32      18662.04       692.83 o                         
  13   3  19      11863.91      13006.85      1160.80 o                         
 -14   4  19       3670.89       3442.24       426.91 o                         
 -12   4  19        201.76        181.44       306.38 o                         
 -10   4  19       1356.07       2533.94       222.09 o                         
  -8   4  19      76426.83      81014.15      1053.59 o                         
  -6   4  19       8371.30      11220.12       295.23 o                         
  -4   4  19         40.31        545.40        96.05 o                         
  -2   4  19        249.77        374.34        91.17 o                         
   0   4  19     136614.80     137933.61      1421.76 o                         
   2   4  19      71283.30      69755.16       865.88 o                         
   4   4  19      45950.85      46748.27       683.46 o                         
   6   4  19      40986.32      37013.38       656.82 o                         
   8   4  19        653.29        946.99       174.98 o                         
  10   4  19       1383.74        994.36       389.30 o                         
  12   4  19      17814.50      22878.33       960.05 o                         
 -13   5  19      10795.89      11389.81      1156.36 o                         
 -11   5  19      14182.53      15483.67       747.10 o                         
  -9   5  19      14962.62      14498.89       386.38 o                         
  -7   5  19       9564.43      36963.85       686.34 o                         
  -5   5  19      37064.70      36436.93       564.11 o                         
  -3   5  19      29215.12      32427.19       499.98 o                         
  -1   5  19      27435.25      23898.21       462.54 o                         
   1   5  19       7642.20      11632.44       276.78 o                         
   3   5  19      30872.89      27038.69       474.91 o                         
   5   5  19      72948.32      70179.84      1066.14 o                         
   7   5  19      16091.50      15083.05       539.56 o                         
   9   5  19      15783.38      15020.50       731.30 o                         
  11   5  19      22279.17      19448.67      1714.97 o                         
  13   5  19       1469.29       2358.12       666.00 o                         
 -14   6  19       4326.01       6979.00       618.06 o                         
 -12   6  19       2227.29       1309.34       387.57 o                         
 -10   6  19      39664.80      38536.40       950.67 o                         
  -8   6  19      83312.94      91586.89      1199.51 o                         
  -6   6  19       2664.22       3154.86       219.42 o                         
  -4   6  19       7822.72       7568.61       293.19 o                         
  -2   6  19      18484.00      18968.98       379.63 o                         
   0   6  19      91667.36      92070.10      1066.60 o                         
   2   6  19     142500.20     135390.28      1561.60 o                         
   4   6  19      19270.95      21225.56       571.26 o                         
   6   6  19      37857.13      35323.78       721.35 o                         
   8   6  19       4181.00       3581.47       365.36 o                         
  10   6  19       9385.00      11419.67       818.74 o                         
  12   6  19        915.10       3101.51       664.05 o                         
 -13   7  19      29368.15      30417.04      1380.41 o                         
 -11   7  19      36630.70      39232.52      1500.06 o                         
  -9   7  19       9005.17       8960.17       471.60 o                         
  -7   7  19       9668.21      15598.72       669.91 o                         
  -5   7  19      12535.39      14276.74       462.64 o                         
  -3   7  19      18392.50      19369.57       543.02 o                         
  -1   7  19      55781.62      58748.50       913.07 o                         
   1   7  19      15773.74      17503.30       410.93 o                         
   3   7  19      18318.97      18171.90       498.43 o                         
   5   7  19      39312.31      37202.31      1121.45 o                         
   7   7  19       4858.05       4505.67       522.27 o                         
   9   7  19        554.13       1077.67       316.28 o                         
  11   7  19      11175.18      10587.06       948.99 o                         
 -12   8  19        378.49       -251.45       368.30 o                         
 -10   8  19       8464.32       6227.39       554.10 o                         
  -8   8  19       7393.76       9314.25       500.20 o                         
  -6   8  19      44716.61      41899.62       795.43 o                         
  -4   8  19      48386.43      49713.79       900.15 o                         
  -2   8  19      38347.33      38538.19       711.41 o                         
   0   8  19      21589.07      20915.95       605.41 o                         
   2   8  19      40146.47      35378.34       747.38 o                         
   4   8  19        194.24       1116.16       221.24 o                         
   6   8  19       9879.43       9697.26       428.84 o                         
   8   8  19       1012.61        369.31       505.47 o                         
  10   8  19       3253.99       4693.62       772.28 o                         
 -11   9  19       4458.22       5176.55       573.64 o                         
  -9   9  19        454.13       1264.55       292.37 o                         
  -7   9  19       5619.44       3066.22       267.86 o                         
  -5   9  19       4147.49       5149.25       312.06 o                         
  -3   9  19       9445.19       8152.94       378.24 o                         
  -1   9  19      99032.92     102593.22      1437.62 o                         
   1   9  19         63.75        386.46       187.79 o                         
   3   9  19       6518.38       7367.73       492.98 o                         
   5   9  19       1860.78       1267.34       263.47 o                         
   7   9  19        435.67        719.19       328.46 o                         
   9   9  19       2681.53       2253.20       619.25 o                         
 -10  10  19       1424.93       1348.16       382.05 o                         
  -8  10  19         11.01        253.33       310.94 o                         
  -6  10  19      11124.54       8597.54       456.56 o                         
  -4  10  19       5311.51       4665.10       349.13 o                         
  -2  10  19       2099.87       1133.62       202.61 o                         
   0  10  19       1125.88       2140.14       250.54 o                         
   2  10  19       5826.66       5997.94       411.23 o                         
   4  10  19         68.91        564.89       310.28 o                         
   6  10  19        574.36       1218.46       491.81 o                         
   8  10  19       1006.67       -121.31       447.86 o                         
  -7  11  19      19581.09      16781.62      1107.01 o                         
  -5  11  19        259.19        393.81       236.34 o                         
  -3  11  19      10438.83       8756.47       498.45 o                         
  -1  11  19      31099.83      32880.28      1080.71 o                         
   1  11  19        219.04        -41.04       255.32 o                         
   3  11  19       4957.27       5814.30       477.85 o                         
   5  11  19       1291.92        748.30       491.15 o                         
   7  11  19        563.46        795.26       530.82 o                         
  -6  12  19       3862.41       4225.72       618.62 o                         
  -4  12  19       6550.06       6401.18       602.04 o                         
  -2  12  19       1867.89       1142.47       288.69 o                         
   0  12  19       1353.82        423.63       314.39 o                         
   2  12  19       1489.31       2326.82       359.08 o                         
   4  12  19       1356.78        671.76       374.83 o                         
 -14   0  20       3081.74       3249.45       444.51 o                         
 -12   0  20         87.13       -216.31       216.31 o                         
 -10   0  20      29957.53      28469.80       799.46 o                         
  -8   0  20     859066.31     846858.25     12107.41 o                         
  -6   0  20     100966.94      90135.91      1435.95 o                         
  -4   0  20       3035.92       1712.77       186.09 o                         
  -2   0  20      49945.86      57326.61      1010.24 o                         
   0   0  20     149560.02     136335.47      1982.21 o                         
   2   0  20     176469.12     170612.59      2412.62 o                         
   4   0  20      61509.32      52277.42       961.92 o                         
   6   0  20     730531.94     734876.69      8518.68 o                         
   8   0  20     103627.52     114145.92      1915.96 o                         
  10   0  20      18312.68      17561.04      1043.22 o                         
  12   0  20        498.01       -141.94       396.51 o                         
  14   0  20      13709.34      14117.62       922.63 o                         
 -15   1  20       6899.78       6989.53       436.27 o                         
 -13   1  20        944.69       1470.48       245.81 o                         
 -11   1  20        435.22        393.52       137.08 o                         
  -9   1  20       5193.30       5093.24       212.15 o                         
  -7   1  20      23519.35      30379.48       438.95 o                         
  -5   1  20      19396.56      18724.05       352.31 o                         
  -3   1  20      18546.83      21993.83       376.99 o                         
  -1   1  20     164476.16     163039.30      1629.33 o                         
   1   1  20      66527.38      66712.28       798.17 o                         
   3   1  20      10582.18      10953.96       314.79 o                         
   5   1  20      10042.75      13437.90       303.75 o                         
   7   1  20       2852.12       2988.58       173.14 o                         
   9   1  20      21230.05      20249.35       547.68 o                         
  11   1  20       5923.14       6586.49       519.89 o                         
  13   1  20       8600.67       8200.68       596.00 o                         
 -14   2  20          6.70        113.35       190.29 o                         
 -12   2  20       7638.09       8206.39       333.88 o                         
 -10   2  20       1647.65       1758.75       169.73 o                         
  -8   2  20     325659.50     317519.91      3025.35 o                         
  -6   2  20       3208.73       2790.55       166.02 o                         
  -4   2  20      40989.11      43174.11       587.51 o                         
  -2   2  20     202907.97     201458.08      1955.12 o                         
   0   2  20     221816.58     227486.47      2172.62 o                         
   2   2  20       5360.52       6290.07       201.79 o                         
   4   2  20       2211.26       4182.49       182.09 o                         
   6   2  20     124816.74     122656.62      1342.86 o                         
   8   2  20       3458.27       5921.98       319.77 o                         
  10   2  20      62880.11      63406.22      1207.53 o                         
  12   2  20      14608.48      11143.93       498.26 o                         
  14   2  20        364.74        404.23       278.10 o                         
 -15   3  20       7038.58       7864.10       610.71 o                         
 -13   3  20       4503.46       4403.48       339.41 o                         
 -11   3  20      12389.51      12775.13       387.80 o                         
  -9   3  20       3009.76       3730.52       218.25 o                         
  -7   3  20      16897.88      15590.25       358.73 o                         
  -5   3  20        795.38        770.79       121.70 o                         
  -3   3  20      82413.37      79134.42       912.09 o                         
  -1   3  20     121653.09     120642.27      1264.28 o                         
   1   3  20       1350.60        317.63        83.42 o                         
   3   3  20      64595.75      63748.83       894.81 o                         
   5   3  20        874.21       1171.06       134.57 o                         
   7   3  20       8286.88       8949.04       343.15 o                         
   9   3  20       4041.49       6678.50       399.79 o                         
  11   3  20       2200.14       1310.05       240.08 o                         
  13   3  20       2074.38       1358.96       491.19 o                         
 -14   4  20       4047.66       5208.14       535.91 o                         
 -12   4  20          0.71       -122.55       211.05 o                         
 -10   4  20       8769.94       8195.97       307.61 o                         
  -8   4  20      50481.86      55561.57       806.68 o                         
  -6   4  20      28214.68      25292.90       453.59 o                         
  -4   4  20       4858.54       4655.48       194.44 o                         
  -2   4  20      32176.48      33771.32       508.52 o                         
   0   4  20      25749.76      24540.46       427.77 o                         
   2   4  20      31574.55      29957.17       491.15 o                         
   4   4  20      26326.95      27606.28       483.31 o                         
   6   4  20      40650.86      42531.72       770.11 o                         
   8   4  20      17904.20      19086.80       581.85 o                         
  10   4  20       3220.03       4543.40       626.11 o                         
  12   4  20      12202.00      13453.88      1006.42 o                         
 -13   5  20       1979.57       2048.07       386.83 o                         
 -11   5  20        179.42        402.37       288.60 o                         
  -9   5  20      15983.68      17261.82       432.21 o                         
  -7   5  20     150077.62     144134.11      1691.36 o                         
  -5   5  20     105208.67     103327.15      1231.57 o                         
  -3   5  20      10593.57       9467.34       264.08 o                         
  -1   5  20     170455.12     166764.39      1698.79 o                         
   1   5  20      10123.90      10128.54       268.47 o                         
   3   5  20      12702.12      13357.22       327.28 o                         
   5   5  20     132495.42     132305.91      1752.13 o                         
   7   5  20       8452.45       8267.62       338.89 o                         
   9   5  20          4.51        632.69       301.02 o                         
  11   5  20       1375.51        728.87       435.09 o                         
  13   5  20       4224.32       6013.49      1126.97 o                         
 -14   6  20       3442.76       3648.47       501.16 o                         
 -12   6  20       6721.23       6619.79       574.05 o                         
 -10   6  20       5134.60       5485.78       381.51 o                         
  -8   6  20       4869.73       7452.67       313.52 o                         
  -6   6  20       1895.48       2361.53       205.12 o                         
  -4   6  20         84.00        738.04       172.38 o                         
  -2   6  20      50668.47      45096.43       673.30 o                         
   0   6  20     103405.99     100383.30      1199.74 o                         
   2   6  20      34715.10      35363.23       580.40 o                         
   4   6  20         96.96         92.58       123.12 o                         
   6   6  20      21800.82      22651.06       610.39 o                         
   8   6  20      14848.45      16359.37      1070.40 o                         
  10   6  20       4640.65       4446.84       715.11 o                         
  12   6  20       1128.43       1506.24       487.50 o                         
 -13   7  20      18519.31      19014.09      1114.73 o                         
 -11   7  20       2004.79       2276.87       363.19 o                         
  -9   7  20         26.85        182.32       306.21 o                         
  -7   7  20       9035.42      12993.40       451.45 o                         
  -5   7  20      17613.45      19874.73       501.80 o                         
  -3   7  20      83010.38      80288.80      1141.23 o                         
  -1   7  20        156.27       1374.74       163.02 o                         
   1   7  20      29487.25      33265.91       607.73 o                         
   3   7  20        768.81       1902.46       206.27 o                         
   5   7  20      36419.31      32344.05       806.68 o                         
   7   7  20       1335.48       1170.80       290.49 o                         
   9   7  20       1486.71       3119.94       682.46 o                         
  11   7  20      13873.32      13796.95      1076.18 o                         
 -12   8  20         35.58        373.68       409.54 o                         
 -10   8  20       3918.69       2835.23       506.39 o                         
  -8   8  20        274.85        934.01       210.29 o                         
  -6   8  20      18813.96      21347.14       587.67 o                         
  -4   8  20         14.27       1258.04       191.59 o                         
  -2   8  20      30860.57      29603.86       614.51 o                         
   0   8  20      34251.64      36393.57       704.65 o                         
   2   8  20      22701.00      23853.95       661.94 o                         
   4   8  20      40006.60      40462.19       866.09 o                         
   6   8  20        680.61       1183.82       219.83 o                         
   8   8  20         70.21         39.14       490.49 o                         
  10   8  20        341.07        366.66       603.34 o                         
 -11   9  20         17.28        -87.72       337.27 o                         
  -9   9  20         29.35       -149.80       229.73 o                         
  -7   9  20       1021.17       4331.02       423.69 o                         
  -5   9  20       8606.42      10055.63       402.35 o                         
  -3   9  20       1378.64       1395.89       220.37 o                         
  -1   9  20       3510.26       3624.25       272.22 o                         
   1   9  20        711.32       1206.63       232.89 o                         
   3   9  20       6816.35       8654.44       513.64 o                         
   5   9  20      11248.21      11720.29       667.81 o                         
   7   9  20       1058.42       1487.52       361.28 o                         
   9   9  20        751.63         99.56       445.70 o                         
 -10  10  20       2233.28       1180.02       390.27 o                         
  -8  10  20       7589.70       6208.72       575.70 o                         
  -6  10  20       2422.96       5142.10       365.51 o                         
  -4  10  20      19679.32      16672.61       504.68 o                         
  -2  10  20      42079.30      36302.94       800.40 o                         
   0  10  20      12501.91      15997.01       631.29 o                         
   2  10  20      39955.62      43737.83      1089.57 o                         
   4  10  20       6850.50       7236.01       452.34 o                         
   6  10  20          8.82        276.29       426.79 o                         
   8  10  20        604.06        260.93       474.80 o                         
  -7  11  20      11580.49      13241.54       724.52 o                         
  -5  11  20       2055.73       1945.57       305.76 o                         
  -3  11  20       1953.03       2501.07       283.17 o                         
  -1  11  20       5404.45       4704.72       400.14 o                         
   1  11  20       1418.82        971.54       352.39 o                         
   3  11  20        671.39       1008.09       333.28 o                         
   5  11  20       7161.99       5768.67       622.01 o                         
   7  11  20      12709.10      11880.03      1411.86 o                         
  -4  12  20       4192.31       3081.14       444.41 o                         
  -2  12  20       1055.26       1019.82       322.39 o                         
   0  12  20       2918.53       2439.97       400.72 o                         
   2  12  20      12162.72      13563.76       813.58 o                         
   4  12  20       3436.25       2048.82       571.88 o                         
 -15   1  21      31375.04      28788.11       822.10 o                         
 -13   1  21      12833.83      16984.02       672.47 o                         
 -11   1  21       3116.81       3337.60       231.57 o                         
  -9   1  21         24.02        327.00       110.64 o                         
  -7   1  21       6053.18       8528.21       231.03 o                         
  -5   1  21      19215.99      16951.17       415.74 o                         
  -3   1  21        998.92        568.21        99.77 o                         
  -1   1  21     234919.88     245605.73      2347.31 o                         
   1   1  21       5771.15      10054.91       257.06 o                         
   3   1  21      92256.58      89222.10      1017.36 o                         
   5   1  21     265945.59     262096.22      2531.70 o                         
   7   1  21      34682.77      34688.11       659.09 o                         
   9   1  21       3671.08       5288.36       311.04 o                         
  11   1  21         12.64        230.49       287.20 o                         
  13   1  21       4491.72       4459.88       428.18 o                         
 -14   2  21       3190.38       3165.36       375.25 o                         
 -12   2  21       1405.24       1997.38       220.12 o                         
 -10   2  21      14138.11      16222.79       399.01 o                         
  -8   2  21      20929.47      35488.64       688.11 o                         
  -6   2  21       1469.22       1824.21       147.93 o                         
  -4   2  21        981.20        976.40       112.18 o                         
  -2   2  21     174643.36     177728.16      1766.98 o                         
   0   2  21       1801.63       3226.38       163.01 o                         
   2   2  21      17949.83      18354.39       348.26 o                         
   4   2  21       1874.14       2421.59       160.30 o                         
   6   2  21       3905.23       4217.08       242.70 o                         
   8   2  21        376.42        536.51       167.65 o                         
  10   2  21        114.34        681.37       336.20 o                         
  12   2  21       5285.41       6947.03       528.08 o                         
  14   2  21       2360.51       3478.42       576.67 o                         
 -15   3  21      26331.24      26700.80       871.08 o                         
 -13   3  21      18990.87      20857.29       601.99 o                         
 -11   3  21       9365.59      10470.09       363.95 o                         
  -9   3  21       1155.53       1744.82       189.30 o                         
  -7   3  21      41668.23      47681.45       677.92 o                         
  -5   3  21       4615.37       4863.90       207.93 o                         
  -3   3  21        703.29       2257.38       150.18 o                         
  -1   3  21     317175.22     324688.00      3018.28 o                         
   1   3  21      47009.41      49223.11       647.75 o                         
   3   3  21      10273.54      11724.30       283.47 o                         
   5   3  21      38621.62      39512.52       626.56 o                         
   7   3  21         20.47       -108.60       131.33 o                         
   9   3  21      17012.62      19337.46       613.79 o                         
  11   3  21        400.56        496.45       262.43 o                         
  13   3  21         49.50        441.50       397.22 o                         
 -14   4  21      17847.13      16438.35       903.40 o                         
 -12   4  21       6300.02       6114.41       358.27 o                         
 -10   4  21      10874.88      11460.49       388.28 o                         
  -8   4  21      82081.51      82147.09      1067.57 o                         
  -6   4  21        997.62       1815.82       189.50 o                         
  -4   4  21       4373.99       6692.82       221.29 o                         
  -2   4  21     201019.92     192538.44      2100.56 o                         
   0   4  21       2105.67       3399.24       188.80 o                         
   2   4  21        229.37        251.35        92.23 o                         
   4   4  21        424.38       1394.55       146.77 o                         
   6   4  21      35283.91      33115.41       739.74 o                         
   8   4  21      10115.85      10259.77       534.48 o                         
  10   4  21       6634.15       6062.89       424.44 o                         
  12   4  21        522.82       1286.74       443.32 o                         
 -13   5  21      12818.39      13851.73       635.32 o                         
 -11   5  21        262.34        808.07       258.51 o                         
  -9   5  21      20441.95      18710.86       486.23 o                         
  -7   5  21     131178.58     128366.23      1555.98 o                         
  -5   5  21      62511.29      62796.81       913.07 o                         
  -3   5  21       1530.19       2494.06       171.13 o                         
  -1   5  21      52510.52      54179.00       716.20 o                         
   1   5  21      18738.28      21639.26       399.15 o                         
   3   5  21        282.60        210.34       100.89 o                         
   5   5  21      10268.40      11508.58       381.05 o                         
   7   5  21      21447.35      19669.22       574.84 o                         
   9   5  21      14401.63      17597.21       997.78 o                         
  11   5  21       3478.35       4441.20       518.56 o                         
  13   5  21       2189.93       3032.08       736.06 o                         
 -14   6  21        217.35        525.32       472.14 o                         
 -12   6  21        998.06       1536.24       322.22 o                         
 -10   6  21      16840.80      15575.82       962.29 o                         
  -8   6  21      35364.62      37706.43       679.88 o                         
  -6   6  21       8726.57       8947.47       468.00 o                         
  -4   6  21      10123.99      11955.17       357.68 o                         
  -2   6  21      80767.52      76713.04       999.43 o                         
   0   6  21      68337.55      70648.88       969.33 o                         
   2   6  21      19698.28      19735.08       437.92 o                         
   4   6  21        684.21        540.47       158.83 o                         
   6   6  21      65375.85      58592.67      1129.84 o                         
   8   6  21      44497.19      38122.14      1211.69 o                         
  10   6  21        672.42       1090.45       374.75 o                         
  12   6  21         33.68        319.07       497.66 o                         
 -13   7  21       8646.04       7441.09       656.50 o                         
 -11   7  21        265.04        770.58       315.13 o                         
  -9   7  21      15864.11      16394.81       631.97 o                         
  -7   7  21      21246.38      17979.09       486.40 o                         
  -5   7  21      26614.14      27951.05       608.36 o                         
  -3   7  21       7345.15       6059.30       284.39 o                         
  -1   7  21       2641.54       4390.58       271.01 o                         
   1   7  21       7757.33      10659.46       369.29 o                         
   3   7  21       1474.96       1443.82       202.18 o                         
   5   7  21       9412.44       8750.85       381.05 o                         
   7   7  21      16164.30      17406.70       603.68 o                         
   9   7  21       9278.41       9381.74       828.58 o                         
  11   7  21      14095.68      18001.26      1169.74 o                         
 -12   8  21        972.15        864.90       390.25 o                         
 -10   8  21        365.50        454.30       301.06 o                         
  -8   8  21      36853.80      41059.62      1133.11 o                         
  -6   8  21       6844.32       8326.29       378.00 o                         
  -4   8  21       3199.09       4928.95       298.51 o                         
  -2   8  21      13400.14      13741.47       418.11 o                         
   0   8  21      54396.62      55895.27      1085.14 o                         
   2   8  21      20027.66      19913.73       630.26 o                         
   4   8  21        483.82       1304.67       225.09 o                         
   6   8  21      15143.69      14733.16       627.54 o                         
   8   8  21      30358.40      26957.06      1811.83 o                         
  10   8  21        236.38       1038.25       490.77 o                         
 -11   9  21        196.76       -168.05       362.25 o                         
  -9   9  21       6758.25       8227.76       569.08 o                         
  -7   9  21       9459.33       9049.52       412.39 o                         
  -5   9  21      62749.20      65643.94      1110.96 o                         
  -3   9  21        206.29       1070.55       227.76 o                         
  -1   9  21      28336.44      24716.03       592.11 o                         
   1   9  21       1659.97       2349.39       288.01 o                         
   3   9  21      15380.04      13492.21       572.20 o                         
   5   9  21      17471.47      16873.86       668.06 o                         
   7   9  21       1072.49       2265.92       580.76 o                         
   9   9  21        643.94        519.73       472.53 o                         
 -10  10  21       1879.67       1476.85      1705.24 o                         
  -8  10  21        448.61        998.81       336.96 o                         
  -6  10  21        918.19       1597.72       247.60 o                         
  -4  10  21       3567.17       7240.14       389.84 o                         
  -2  10  21        795.69       1052.62       196.25 o                         
   0  10  21       7521.60       8722.81       654.20 o                         
   2  10  21       9124.58       7477.69       480.90 o                         
   4  10  21       4645.66       4239.57       721.00 o                         
   6  10  21          2.81       -376.32       376.32 o                         
   8  10  21        489.96       -391.62       524.85 o                         
  -7  11  21        499.82       2296.38       340.70 o                         
  -5  11  21      26556.93      25694.87       788.63 o                         
  -3  11  21       1533.68       3157.63       480.52 o                         
  -1  11  21       4088.47       2299.11       289.05 o                         
   1  11  21       1368.32       2972.44       481.55 o                         
   3  11  21       9084.54       7675.62       548.38 o                         
   5  11  21      13324.12      13100.69       920.64 o                         
  -4  12  21         17.08        488.10       641.53 o                         
  -2  12  21       2281.55       2202.48       391.11 o                         
   0  12  21         24.43         28.39       274.54 o                         
   2  12  21       6593.21       4433.23       619.35 o                         
   4  12  21       2883.51       1887.62       408.93 o                         
 -14   0  22       7761.38       8406.35       661.11 o                         
 -12   0  22       3331.89       2605.30       405.94 o                         
 -10   0  22      24222.49      23385.55       608.17 o                         
  -8   0  22       9418.45       7896.94       366.88 o                         
  -6   0  22        132.72        -63.06       131.54 o                         
  -4   0  22        202.46        111.64       106.69 o                         
  -2   0  22     736178.25     667248.31      8391.36 o                         
   0   0  22        965.53       1929.60       204.48 o                         
   2   0  22     295697.69     266125.66      3603.56 o                         
   4   0  22     133664.69     125728.68      2103.78 o                         
   6   0  22      11585.93      14864.41       471.87 o                         
   8   0  22      24426.06      21272.32       634.15 o                         
  10   0  22       9447.40      11153.35      1320.18 o                         
  12   0  22       7917.77      11128.55       954.48 o                         
  14   0  22        460.50       -102.57       491.27 o                         
 -15   1  22        152.53       1036.09       298.35 o                         
 -13   1  22        374.42        501.70       201.37 o                         
 -11   1  22        421.81        710.11       156.86 o                         
  -9   1  22       2370.13       5015.78       277.99 o                         
  -7   1  22      28012.01      29622.66       496.00 o                         
  -5   1  22      34719.94      39437.92       600.43 o                         
  -3   1  22      11809.88      10947.92       272.31 o                         
  -1   1  22       3140.89       3627.70       175.52 o                         
   3   1  22      13882.88      14120.21       329.45 o                         
   5   1  22       4411.75       9438.40       304.51 o                         
   7   1  22       8767.06       8593.58       291.62 o                         
   9   1  22      47125.78      46797.86      1105.84 o                         
  11   1  22       3428.13       2864.65       401.51 o                         
  13   1  22       2575.49       2365.00       398.28 o                         
 -14   2  22        169.76        -42.16       219.53 o                         
 -12   2  22        399.50       -160.18       178.88 o                         
 -10   2  22         81.31        102.06       132.38 o                         
  -8   2  22      48118.74      52826.16       837.44 o                         
  -6   2  22       7151.53       8468.01       266.44 o                         
  -4   2  22      31831.69      34369.18       547.63 o                         
  -2   2  22     793872.44     734720.56      6497.75 o                         
   0   2  22      83900.69      81774.86       948.06 o                         
   2   2  22       8528.11       6626.95       217.52 o                         
   4   2  22      11930.89      12189.66       306.24 o                         
   6   2  22         92.48        116.18       122.00 o                         
   8   2  22      50963.09      48529.56      1028.88 o                         
  10   2  22      22376.49      25032.85       848.52 o                         
  12   2  22      40435.41      39257.98      1105.38 o                         
  14   2  22       8313.82      10349.73       920.37 o                         
 -15   3  22      18876.06      19976.16       914.17 o                         
 -13   3  22       9518.38       9628.53       412.06 o                         
 -11   3  22      32253.74      29040.04       593.17 o                         
  -9   3  22      49331.39      53588.37       825.78 o                         
  -7   3  22      10946.04      13616.66       343.15 o                         
  -5   3  22       3721.44       4478.77       202.72 o                         
  -3   3  22      26598.24      26745.59       456.32 o                         
  -1   3  22     328350.22     342794.53      3328.84 o                         
   1   3  22     233361.62     230627.73      2445.12 o                         
   3   3  22         78.05        550.11        94.77 o                         
   5   3  22      88073.63      80807.34      1157.68 o                         
   7   3  22      22297.43      21396.01       579.40 o                         
   9   3  22      10465.84      10888.03       469.66 o                         
  11   3  22      14807.25      14674.28       645.92 o                         
  13   3  22      11032.20      11706.97       724.77 o                         
 -14   4  22       3780.55       3868.04       437.01 o                         
 -12   4  22       3626.86       3862.94       288.84 o                         
 -10   4  22       8414.51       7424.90       331.67 o                         
  -8   4  22       5705.74      10706.72       373.32 o                         
  -6   4  22      24311.13      22773.13       463.17 o                         
  -4   4  22       9484.66       8888.50       257.28 o                         
  -2   4  22      85517.48      82374.49       967.29 o                         
   0   4  22      10699.14       7145.60       232.40 o                         
   2   4  22      14469.39      13747.74       309.69 o                         
   4   4  22      45094.73      44568.00       780.78 o                         
   6   4  22     107478.71     105923.84      1711.01 o                         
   8   4  22      12509.00      13361.65       575.31 o                         
  10   4  22       3155.39       2998.26       345.06 o                         
  12   4  22        600.23        153.19       439.91 o                         
 -13   5  22        698.16        941.85       441.19 o                         
 -11   5  22        714.99        436.37       210.23 o                         
  -9   5  22      10754.61      13305.83       435.68 o                         
  -7   5  22     100286.88      97026.02      1270.29 o                         
  -5   5  22       4949.40       5576.58       288.92 o                         
  -3   5  22         15.05        765.75       111.06 o                         
  -1   5  22      49256.18      50891.73       728.65 o                         
   1   5  22      25612.27      25927.53       476.13 o                         
   3   5  22      73566.22      74487.49      1005.45 o                         
   5   5  22       3680.31       2307.35       216.21 o                         
   7   5  22       5582.23       6725.63       371.19 o                         
   9   5  22      12955.90      15595.71       873.36 o                         
  11   5  22        865.04       1293.67       454.28 o                         
 -12   6  22       1876.97       2927.93       374.69 o                         
 -10   6  22        277.08        546.23       229.08 o                         
  -8   6  22       9450.91      13828.81       579.30 o                         
  -6   6  22         87.77        191.01       137.44 o                         
  -4   6  22      21878.94      22142.09       596.77 o                         
  -2   6  22       5690.14       4302.79       245.95 o                         
   0   6  22      27839.39      24211.38       494.76 o                         
   2   6  22       1021.83        997.89       153.48 o                         
   4   6  22       5149.94       4473.89       341.46 o                         
   6   6  22       8130.35       8048.52       446.03 o                         
   8   6  22        407.30        230.53       261.90 o                         
  10   6  22       2975.46       3408.74       606.59 o                         
  12   6  22       1407.92       1116.24       510.87 o                         
 -13   7  22       3329.64       3255.55       488.55 o                         
 -11   7  22       4610.12       2912.82       414.58 o                         
  -9   7  22      28603.57      30012.71       708.43 o                         
  -7   7  22       8021.07       8344.08       365.89 o                         
  -5   7  22      14147.16      17303.11       477.29 o                         
  -3   7  22      11162.45      12278.75       380.55 o                         
  -1   7  22      23071.81      28392.79       667.72 o                         
   1   7  22      28888.55      28212.91       599.38 o                         
   3   7  22      14397.91      17616.24       562.99 o                         
   5   7  22      17605.14      15379.55       506.47 o                         
   7   7  22      20613.35      24136.40       681.90 o                         
   9   7  22       6856.01       8440.56       810.51 o                         
  11   7  22      19733.63      20061.63      1892.26 o                         
 -12   8  22      31799.88      31407.33      1159.17 o                         
 -10   8  22      16001.87      14334.59       710.20 o                         
  -8   8  22      30090.34      30812.05       675.94 o                         
  -6   8  22        472.57        240.01       180.90 o                         
  -4   8  22      15373.83      15850.31       511.28 o                         
  -2   8  22      29907.04      30498.33       681.47 o                         
   0   8  22       5606.34       9319.38       376.55 o                         
   2   8  22      30400.24      28248.35       785.11 o                         
   4   8  22      59005.97      55123.29      1214.10 o                         
   6   8  22       5901.84       5614.54       387.76 o                         
   8   8  22       4256.39       6295.30       606.59 o                         
  10   8  22        444.02        618.35       490.63 o                         
 -11   9  22       1176.19        291.27       491.19 o                         
  -9   9  22        743.21        361.24       349.59 o                         
  -7   9  22      13920.45      11009.97       452.34 o                         
  -5   9  22       8039.61       8397.19       420.01 o                         
  -3   9  22      11816.59      13089.17       453.23 o                         
  -1   9  22       3181.11       2305.32       243.32 o                         
   1   9  22       2647.01       3360.50       323.49 o                         
   3   9  22      15000.02      17164.40       646.79 o                         
   5   9  22        663.67       1226.39       444.62 o                         
   7   9  22       2914.07       1839.60       544.10 o                         
   9   9  22        106.80        569.87       679.91 o                         
  -8  10  22         81.16        405.78       317.89 o                         
  -6  10  22      11203.93      10340.52       434.72 o                         
  -4  10  22      36101.53      34271.83       773.82 o                         
  -2  10  22       8915.61       8368.75       398.87 o                         
   0  10  22         29.24        180.88       235.83 o                         
   2  10  22       4263.30       5404.52       435.05 o                         
   4  10  22      20313.81      16137.85       756.44 o                         
   6  10  22       1082.82        690.73       471.26 o                         
   8  10  22        142.32        127.03       673.03 o                         
  -7  11  22       6186.86       5069.53       453.72 o                         
  -5  11  22      18317.86      17998.54       671.89 o                         
  -3  11  22       5589.22       7128.54       470.70 o                         
  -1  11  22        660.06        534.49       236.64 o                         
   1  11  22       3797.28       4696.44       519.88 o                         
   3  11  22       2385.94       3603.34       507.75 o                         
   5  11  22        451.33        329.71       406.51 o                         
  -4  12  22       2737.39       1828.18       444.08 o                         
  -2  12  22      13547.16      11240.29       666.45 o                         
   0  12  22        106.98        217.88       273.16 o                         
   2  12  22       3695.38       3018.26       472.89 o                         
 -15   1  23        555.70        471.57       287.23 o                         
 -13   1  23      11284.71      11836.71       464.73 o                         
 -11   1  23       1048.56        812.68       166.10 o                         
  -9   1  23     258373.98     266023.00      2410.60 o                         
  -7   1  23      46893.67      44539.90       645.72 o                         
  -5   1  23        473.44        361.85        97.29 o                         
  -3   1  23       3867.05       5081.06       201.53 o                         
  -1   1  23      13771.02      15722.12       336.63 o                         
   1   1  23       2603.00       2139.20       151.28 o                         
   3   1  23       5556.36       7217.19       255.30 o                         
   5   1  23      54152.20      51392.43       751.41 o                         
   7   1  23      29117.62      32042.13       590.83 o                         
   9   1  23      21345.60      19066.80       609.39 o                         
  11   1  23      37586.21      38338.60      1252.17 o                         
  13   1  23       3049.89       5390.86       562.09 o                         
 -14   2  23         33.20       -226.43       226.43 o                         
 -12   2  23       6417.17       6688.05       319.77 o                         
 -10   2  23      26102.59      23574.99       499.72 o                         
  -8   2  23      32661.35      32241.09       509.06 o                         
  -6   2  23          9.18        165.29       102.15 o                         
  -4   2  23      52387.40      56656.87       738.35 o                         
  -2   2  23      37505.87      38916.44       571.29 o                         
   0   2  23      34223.13      30521.05       489.97 o                         
   2   2  23      10355.51      14115.94       341.18 o                         
   4   2  23     145610.69     151434.86      1659.18 o                         
   6   2  23       5459.33       5308.03       284.84 o                         
   8   2  23      29252.37      32515.80       745.19 o                         
  10   2  23       9489.13       7495.08       451.56 o                         
  12   2  23         20.66        908.85       301.45 o                         
 -15   3  23       7329.04       7991.43       545.83 o                         
 -13   3  23       4948.26       5877.01       350.48 o                         
 -11   3  23         62.26        858.78       192.47 o                         
  -9   3  23     146825.23     152834.34      1905.95 o                         
  -7   3  23      31392.97      30356.87       557.62 o                         
  -5   3  23       7949.99       7478.22       244.21 o                         
  -3   3  23      27791.21      28451.45       476.49 o                         
  -1   3  23      60919.30      55453.11       737.16 o                         
   1   3  23       8226.59       8264.67       264.32 o                         
   3   3  23      16144.97      15764.20       338.17 o                         
   5   3  23      91959.55      87337.63      1193.18 o                         
   7   3  23       1255.46       2125.05       278.81 o                         
   9   3  23      26462.44      24438.18       709.78 o                         
  11   3  23       2708.22       5231.42       471.69 o                         
  13   3  23       1289.69       2082.45       765.71 o                         
 -14   4  23       2856.70       2379.40       406.72 o                         
 -12   4  23       1954.97       2099.06       230.65 o                         
 -10   4  23       9087.00       7897.66       339.92 o                         
  -8   4  23       8366.09       6782.40       320.27 o                         
  -6   4  23        486.52       1668.11       160.93 o                         
  -4   4  23      93991.42      87279.04      1026.99 o                         
  -2   4  23     121874.87     116060.41      1279.36 o                         
   0   4  23      20623.36      21198.07       408.05 o                         
   2   4  23        299.22        501.12       103.27 o                         
   4   4  23     128095.44     134120.73      1680.23 o                         
   6   4  23         16.89        529.09       193.99 o                         
   8   4  23       7352.12      10664.31       473.04 o                         
  10   4  23       1789.50       1008.82       239.26 o                         
  12   4  23       3826.34       3184.58       655.77 o                         
 -13   5  23        193.92        -49.66       297.38 o                         
 -11   5  23       9099.19       8532.25       494.52 o                         
  -9   5  23      46056.97      47993.93       808.15 o                         
  -7   5  23      15537.92      19986.19       628.12 o                         
  -5   5  23       2378.24       4393.25       264.04 o                         
  -3   5  23      98430.75      99553.67      1156.15 o                         
  -1   5  23     110344.85     102967.31      1175.69 o                         
   1   5  23        404.62        267.32       103.74 o                         
   3   5  23      49154.34      43122.40       741.14 o                         
   5   5  23      45388.26      44932.25       886.67 o                         
   7   5  23          3.43        679.87       218.75 o                         
   9   5  23       8842.13       7839.06       488.35 o                         
  11   5  23       9295.35       6130.54      1139.00 o                         
 -12   6  23        697.13       1339.85       341.47 o                         
 -10   6  23        153.20        692.26       198.80 o                         
  -8   6  23      16268.82      18030.38       467.63 o                         
  -6   6  23      11686.77      11651.76       371.48 o                         
  -4   6  23       5654.88       5261.79       260.46 o                         
  -2   6  23     194429.78     193496.50      2290.06 o                         
   0   6  23      38275.27      38913.65       713.17 o                         
   2   6  23      12187.00      10923.64       350.51 o                         
   4   6  23      57065.05      58770.82      1062.93 o                         
   6   6  23      12839.63      12672.10       490.38 o                         
   8   6  23        466.23       1593.65       528.07 o                         
  10   6  23       1793.22       2741.59       476.33 o                         
  12   6  23       4753.75       4203.48       750.97 o                         
 -13   7  23       3863.30       6071.38       602.45 o                         
 -11   7  23        710.97       2280.80       376.86 o                         
  -9   7  23      12468.26      14668.21       624.24 o                         
  -7   7  23       7517.01       7494.57       355.47 o                         
  -5   7  23       4688.30       4560.66       291.83 o                         
  -3   7  23      64739.62      60062.15       958.56 o                         
  -1   7  23      51145.31      52871.77       883.05 o                         
   1   7  23      11866.19      15627.13       641.76 o                         
   3   7  23       2316.74       2348.82       270.16 o                         
   5   7  23       2781.54       3756.06       311.05 o                         
   7   7  23        289.28        947.47       253.70 o                         
   9   7  23       6962.15       7312.04       617.25 o                         
  11   7  23       5101.53       6150.59      1470.45 o                         
 -12   8  23       4927.18       6341.88       663.98 o                         
 -10   8  23       4270.09       5094.29       453.30 o                         
  -8   8  23        832.26       5614.86       458.82 o                         
  -6   8  23       8185.74       6122.35       352.97 o                         
  -4   8  23      10195.89       8884.91       407.53 o                         
  -2   8  23       4765.85       6044.59       317.09 o                         
   0   8  23       2017.50       2852.75       275.30 o                         
   2   8  23      15969.55      14446.28       565.73 o                         
   4   8  23         86.79        253.89       216.16 o                         
   6   8  23      13727.67      12807.30       579.64 o                         
   8   8  23       2387.58       3362.63       709.60 o                         
  10   8  23       1019.32        651.24       498.93 o                         
 -11   9  23         80.35       -152.35       360.30 o                         
  -9   9  23      11342.34      13090.91       706.63 o                         
  -7   9  23      23634.13      23516.56       628.63 o                         
  -5   9  23       8250.54       9586.64       422.84 o                         
  -3   9  23      15832.43      12587.90       414.14 o                         
  -1   9  23      12640.89      11023.88       437.03 o                         
   1   9  23      37453.50      41437.09       909.26 o                         
   3   9  23       2966.81       3093.66       396.75 o                         
   5   9  23       5046.48       4401.59       431.84 o                         
   7   9  23        134.89        796.38       480.50 o                         
   9   9  23      14772.29      15103.96      1115.81 o                         
  -8  10  23       1118.80       2211.44       393.50 o                         
  -6  10  23       4911.21       5535.38       380.50 o                         
  -4  10  23        494.62        945.91       225.48 o                         
  -2  10  23         47.31        121.62       174.56 o                         
   0  10  23       1168.82        830.97       237.94 o                         
   2  10  23        965.06        870.57       262.82 o                         
   4  10  23        200.99        316.56       245.23 o                         
   6  10  23       8414.15      10262.46       936.36 o                         
   8  10  23       5103.78       4296.81       719.34 o                         
  -7  11  23      12607.92      11701.08       621.27 o                         
  -5  11  23       2763.65       2163.81       462.60 o                         
  -3  11  23       8543.40       8709.70       466.33 o                         
  -1  11  23       2894.61       3606.22       322.58 o                         
   1  11  23      27326.94      27862.55      1055.26 o                         
   3  11  23        790.28        914.53       361.80 o                         
   5  11  23        368.16         28.95       427.43 o                         
  -4  12  23       4932.78       5690.51       742.88 o                         
  -2  12  23       9120.42       9262.70       625.11 o                         
   0  12  23        958.42       1746.82       382.78 o                         
   2  12  23       1309.29        948.14       401.37 o                         
 -14   0  24       8036.56       8290.45       716.40 o                         
 -12   0  24       6617.84       6059.61       616.12 o                         
 -10   0  24      20686.12      19703.98       557.51 o                         
  -8   0  24       2394.21       3998.02       301.94 o                         
  -6   0  24      13700.00      14821.12       483.17 o                         
  -4   0  24      46864.61      54563.64      1045.41 o                         
  -2   0  24     363534.78     383067.81      5026.95 o                         
   0   0  24     216211.56     209995.52      3207.96 o                         
   2   0  24       1687.59       3245.19       282.06 o                         
   4   0  24     276848.31     266565.03      3686.10 o                         
   6   0  24      22965.00      24851.32       800.20 o                         
   8   0  24       6645.51       7680.70       505.43 o                         
  10   0  24         34.18        752.59       495.07 o                         
  12   0  24      14892.11      11279.81      1209.07 o                         
 -15   1  24        443.50        202.92       439.87 o                         
 -13   1  24        619.77        614.34       226.68 o                         
 -11   1  24       4667.14       5272.95       292.31 o                         
  -9   1  24      33975.15      37602.52       558.68 o                         
  -7   1  24      16897.32      16319.54       389.78 o                         
  -5   1  24       4695.74       5907.70       221.56 o                         
  -3   1  24       4976.01       9496.54       465.14 o                         
  -1   1  24       4597.52       6511.65       230.06 o                         
   1   1  24       4391.92       3904.59       185.25 o                         
   3   1  24      65043.09      61774.29       822.22 o                         
   5   1  24      86555.09      83271.12      1020.39 o                         
   7   1  24      64887.82      62608.86       940.79 o                         
   9   1  24        154.27        821.27       195.95 o                         
  11   1  24       3595.46       4932.36       427.37 o                         
  13   1  24       4395.34       5819.62       590.91 o                         
 -14   2  24        370.95        576.44       232.01 o                         
 -12   2  24        123.87        283.60       172.04 o                         
 -10   2  24         10.46       1031.93       179.23 o                         
  -8   2  24      51015.14      50213.90       689.29 o                         
  -6   2  24        173.96        295.25       112.76 o                         
  -4   2  24      30303.26      28337.21       500.33 o                         
  -2   2  24        207.14         91.22       105.43 o                         
   0   2  24       3039.54       4471.55       199.32 o                         
   2   2  24      53103.68      57272.05       792.62 o                         
   4   2  24      80300.62      78221.95       963.24 o                         
   6   2  24       2753.34       3531.51       270.37 o                         
   8   2  24      42987.50      45320.75       926.75 o                         
  10   2  24      25021.50      19720.68       675.28 o                         
  12   2  24       2737.57       2945.12       364.96 o                         
 -15   3  24        154.95        460.32       289.94 o                         
 -13   3  24       2251.20       2619.19       280.56 o                         
 -11   3  24        863.04       1577.97       211.75 o                         
  -9   3  24      71139.01      73062.91      1036.69 o                         
  -7   3  24      13292.70      13435.63       342.67 o                         
  -5   3  24       7981.62       5175.83       219.28 o                         
  -3   3  24      17523.49      18012.64       389.47 o                         
  -1   3  24     106667.29     114562.94      1326.63 o                         
   1   3  24      44580.09      43561.53       635.53 o                         
   3   3  24      11075.13       9960.63       312.25 o                         
   5   3  24      21644.08      21265.81       499.25 o                         
   7   3  24      33234.97      34735.69      1431.40 o                         
   9   3  24      53740.75      53380.90      1251.17 o                         
  11   3  24      10379.30      12260.51       636.63 o                         
  13   3  24       1925.47       1573.14       489.11 o                         
 -14   4  24       8064.38       7000.50       513.61 o                         
 -12   4  24      11963.33      11416.83       445.79 o                         
 -10   4  24       4146.68       6681.39       339.70 o                         
  -8   4  24        150.26        351.48       154.36 o                         
  -6   4  24       3445.68       3308.56       240.37 o                         
  -4   4  24         34.03       1116.16       123.95 o                         
  -2   4  24       4405.24       5314.55       223.35 o                         
   0   4  24      11777.65      15183.28       343.10 o                         
   2   4  24      32533.22      33980.26       544.85 o                         
   4   4  24     197346.42     192836.62      2264.88 o                         
   6   4  24      27475.81      27169.42       738.81 o                         
   8   4  24         11.72        336.10       199.56 o                         
  10   4  24       4244.83       5252.53       604.46 o                         
  12   4  24       1657.32       2289.29       550.89 o                         
 -13   5  24        144.09       -300.42       300.42 o                         
 -11   5  24         24.98        409.69       177.87 o                         
  -9   5  24      89402.65      89562.70      1255.13 o                         
  -7   5  24      30196.18      30618.25       618.74 o                         
  -5   5  24       7446.27       8781.06       323.78 o                         
  -3   5  24     155619.02     157781.89      1841.70 o                         
  -1   5  24        607.68        711.91       136.35 o                         
   1   5  24         10.29        114.38        99.75 o                         
   3   5  24      18642.87      19818.18       472.99 o                         
   5   5  24      48300.32      51088.69       980.56 o                         
   7   5  24      94490.98      90758.10      1607.38 o                         
   9   5  24        163.01        352.94       219.89 o                         
  11   5  24      10732.50       8892.63      1110.64 o                         
 -12   6  24       3373.97       3931.82       390.12 o                         
 -10   6  24       4866.45       4540.40       311.28 o                         
  -8   6  24      42789.56      41096.04       774.55 o                         
  -6   6  24      62541.65      65525.69       988.31 o                         
  -4   6  24      39319.21      34453.24       635.34 o                         
  -2   6  24      70237.16      67715.65      1025.80 o                         
   0   6  24      13881.71      13557.57       387.81 o                         
   2   6  24      22357.62      27213.21       573.61 o                         
   4   6  24        258.71        311.75       185.00 o                         
   6   6  24       2104.38       2724.60       292.33 o                         
   8   6  24       6617.79       6730.24       413.28 o                         
  10   6  24      15052.18      19156.17      1284.69 o                         
  12   6  24      13938.67      15924.25      1304.51 o                         
 -11   7  24      14457.63      11210.09       625.42 o                         
  -9   7  24       2049.64       4294.69       308.97 o                         
  -7   7  24        725.38        916.14       195.79 o                         
  -5   7  24       1187.67        549.73       175.41 o                         
  -3   7  24      43673.55      41526.64       763.22 o                         
  -1   7  24      22786.19      23224.94       773.29 o                         
   1   7  24       8010.47       7335.89       343.12 o                         
   3   7  24      18322.86      17444.46       569.07 o                         
   5   7  24       7723.51       6825.81       518.97 o                         
   7   7  24       1293.37        198.75       195.27 o                         
   9   7  24       9697.62      10984.62       803.12 o                         
  11   7  24         31.36        315.08       477.15 o                         
 -12   8  24       9308.81       7346.42       753.78 o                         
 -10   8  24       3395.17       2800.29       502.26 o                         
  -8   8  24      24725.34      26812.32       663.87 o                         
  -6   8  24      30140.72      33195.64       783.36 o                         
  -4   8  24         17.85        -15.11       151.77 o                         
  -2   8  24        144.85        215.72       153.49 o                         
   0   8  24       1570.07       3454.31       294.81 o                         
   2   8  24      57409.28      59216.82      1256.02 o                         
   4   8  24      20177.92      20506.74       705.13 o                         
   6   8  24       4032.44       5261.85       432.41 o                         
   8   8  24        115.67        219.15       582.05 o                         
  10   8  24          0.62        812.73       525.23 o                         
  -9   9  24       1764.84       3365.19       374.38 o                         
  -7   9  24      12606.45      10837.72       606.32 o                         
  -5   9  24      16086.45      13906.47       528.03 o                         
  -3   9  24      19834.86      14799.93       472.49 o                         
  -1   9  24      23741.18      23067.91       639.42 o                         
   1   9  24        102.52        317.17       205.27 o                         
   3   9  24         20.63        438.83       223.14 o                         
   5   9  24        138.55        286.16       272.91 o                         
   7   9  24       4718.63       4508.37       799.20 o                         
   9   9  24         89.01       1107.68       544.60 o                         
  -8  10  24      19311.30      18661.90       647.80 o                         
  -6  10  24      50091.75      51186.15      1120.61 o                         
  -4  10  24        842.76        606.61       231.24 o                         
  -2  10  24        539.80        -57.29       214.01 o                         
   0  10  24       2516.85       2143.60       323.72 o                         
   2  10  24      14654.50      14399.76       864.29 o                         
   4  10  24      29849.54      28041.66       933.95 o                         
   6  10  24      15332.27      15066.41       845.94 o                         
  -7  11  24       2839.28       3746.23       438.19 o                         
  -5  11  24        602.96        637.44       290.77 o                         
  -3  11  24       3871.12       4908.76       396.33 o                         
  -1  11  24      35069.92      33227.30       886.38 o                         
   1  11  24      11360.03       9307.60       569.98 o                         
   3  11  24       1310.99        118.90       282.54 o                         
   5  11  24         13.18       -341.40       501.38 o                         
  -4  12  24        173.10        379.84       465.89 o                         
  -2  12  24        270.27       1059.81       372.57 o                         
   0  12  24        167.01        305.64       342.12 o                         
   2  12  24      22860.81      19133.63       905.74 o                         
 -15   1  25       5114.75       6097.51       524.11 o                         
 -13   1  25       2084.56       1389.74       243.16 o                         
 -11   1  25       9846.84       9137.24       387.87 o                         
  -9   1  25       3361.66       6761.10       246.96 o                         
  -7   1  25       8593.71       6790.48       260.07 o                         
  -5   1  25        520.61        428.20       113.03 o                         
  -3   1  25     863626.19     826891.62      7672.34 o                         
  -1   1  25     145721.95     141423.05      1507.11 o                         
   1   1  25      63773.38      57683.09       832.23 o                         
   3   1  25      15171.66      18507.05       398.40 o                         
   5   1  25      52346.16      63224.60       976.20 o                         
   7   1  25       4432.12       2668.47       225.99 o                         
   9   1  25       5515.04       6352.10       425.24 o                         
  11   1  25      16693.28      18485.29       881.09 o                         
  13   1  25       5829.16       7213.61       646.47 o                         
 -14   2  25        143.48       -217.81       217.81 o                         
 -12   2  25        473.19        742.81       210.92 o                         
 -10   2  25      19453.96      23196.42       511.68 o                         
  -8   2  25         99.82        422.56       115.75 o                         
  -6   2  25       5621.81       5525.50       233.28 o                         
  -4   2  25      14414.48      14830.08       358.04 o                         
  -2   2  25        605.38       2007.64       183.43 o                         
   0   2  25       8823.28       9423.16       272.06 o                         
   2   2  25      48678.15      46062.13       664.57 o                         
   4   2  25      58400.85      56515.13       815.91 o                         
   6   2  25      36398.44      34632.06       742.92 o                         
   8   2  25      16110.05      15907.60       535.11 o                         
  10   2  25       7709.96      10352.06       530.93 o                         
  12   2  25        516.53        349.04       260.03 o                         
 -15   3  25       1043.22       -682.09       792.11 o                         
 -13   3  25          1.72         57.38       265.50 o                         
 -11   3  25       7207.83       6290.27       327.42 o                         
  -9   3  25       5200.20       6909.63       309.48 o                         
  -7   3  25       1731.34       3121.70       253.04 o                         
  -5   3  25      23718.13      26019.94       469.08 o                         
  -3   3  25     296674.88     275908.06      2665.23 o                         
  -1   3  25      11319.84       9451.69       273.65 o                         
   1   3  25      64374.73      57771.75       824.02 o                         
   3   3  25      11249.56      10783.78       310.87 o                         
   5   3  25      13548.82      15208.32       435.26 o                         
   7   3  25      32997.56      27731.80       748.17 o                         
   9   3  25      21778.19      21709.37       936.88 o                         
  11   3  25       1402.67       2087.39       339.60 o                         
  13   3  25        161.71        -20.63       374.37 o                         
 -14   4  25       3520.05       5771.29       515.50 o                         
 -12   4  25       4795.89       5056.29       331.75 o                         
 -10   4  25      58042.80      58113.99       954.51 o                         
  -8   4  25        495.30        104.89       148.83 o                         
  -6   4  25      10519.64       9805.37       325.97 o                         
  -4   4  25      38588.71      40051.80       643.44 o                         
  -2   4  25      10302.66      12483.97       326.94 o                         
   0   4  25      12195.20      12510.10       320.63 o                         
   2   4  25      90769.26      94862.63      1116.99 o                         
   4   4  25      45942.11      43134.84       787.93 o                         
   6   4  25      50355.69      52601.77      1101.97 o                         
   8   4  25        899.09       1140.27       299.54 o                         
  10   4  25      19696.25      22250.67       796.90 o                         
  12   4  25        587.29        928.48       544.26 o                         
 -13   5  25       1385.13       1619.27       426.97 o                         
 -11   5  25      12159.17      11001.90       477.55 o                         
  -9   5  25      15303.62      16961.28       530.87 o                         
  -7   5  25       1103.24       1751.11       193.79 o                         
  -5   5  25       3392.25       4833.99       253.87 o                         
  -3   5  25       7212.60       7092.91       289.14 o                         
  -1   5  25       8069.85      12279.99       333.92 o                         
   1   5  25      37500.56      35498.02       629.17 o                         
   3   5  25      70371.22      66448.06      1055.66 o                         
   5   5  25       4076.48       4568.57       322.90 o                         
   7   5  25       8788.35       7236.98       475.91 o                         
   9   5  25      19685.65      17424.52       639.08 o                         
  11   5  25       1159.48       1268.84       530.14 o                         
 -12   6  25       1895.74       1491.05       346.73 o                         
 -10   6  25      13167.94      14785.96       490.81 o                         
  -8   6  25      33416.27      34845.65       704.83 o                         
  -6   6  25      18137.07      19673.14       518.18 o                         
  -4   6  25      22320.20      20225.89       501.28 o                         
  -2   6  25      14395.76      14624.75       437.73 o                         
   0   6  25      61511.00      61941.77       985.75 o                         
   2   6  25      41276.87      44218.22       783.72 o                         
   4   6  25      12490.25      10517.56       426.71 o                         
   6   6  25       2239.76       4198.89       420.93 o                         
   8   6  25       2868.65       3401.24       405.35 o                         
  10   6  25      10841.03      14675.75      1214.01 o                         
 -11   7  25        505.80       1047.47       362.64 o                         
  -9   7  25       8687.73       7840.65       413.57 o                         
  -7   7  25       2655.45       2934.67       284.79 o                         
  -5   7  25       6070.83       5290.44       310.83 o                         
  -3   7  25       1496.28       2081.98       252.93 o                         
  -1   7  25       3051.59       5193.01       413.18 o                         
   1   7  25       4177.60       5787.49       332.89 o                         
   3   7  25      50004.12      41487.07      1045.51 o                         
   5   7  25      21970.11      20948.41       889.24 o                         
   7   7  25        995.80       1810.42       325.82 o                         
   9   7  25       2921.71       1397.73       485.80 o                         
  11   7  25         31.65        429.31       557.46 o                         
 -10   8  25       2618.30       4505.21       626.55 o                         
  -8   8  25      29060.95      22402.89       640.73 o                         
  -6   8  25       1796.94       1484.24       225.96 o                         
  -4   8  25       4616.02       4529.68       326.35 o                         
  -2   8  25      11345.13       9161.12       375.35 o                         
   0   8  25      31821.69      31606.86       734.76 o                         
   2   8  25       4376.92       4461.25       373.35 o                         
   4   8  25        952.16       1058.40       267.03 o                         
   6   8  25         32.73        505.13       292.55 o                         
   8   8  25       2469.59       2172.91       556.05 o                         
  10   8  25        118.23        -91.96       493.62 o                         
  -9   9  25      36943.89      33445.51      1004.09 o                         
  -7   9  25      27546.33      33561.59       793.59 o                         
  -5   9  25        184.39        816.80       234.04 o                         
  -3   9  25      21917.52      25555.48       609.62 o                         
  -1   9  25       6400.49       7553.07       393.94 o                         
   1   9  25       2389.16       3140.50       404.12 o                         
   3   9  25      35501.85      28609.48       868.89 o                         
   5   9  25      10982.09      10033.20       589.11 o                         
   7   9  25      13640.06      14537.36      1135.07 o                         
   9   9  25          3.86        417.90       506.08 o                         
  -8  10  25       9604.49       7353.83       517.91 o                         
  -6  10  25       3876.31       3613.90       333.02 o                         
  -4  10  25       2591.54       3078.40       317.85 o                         
  -2  10  25        901.11       2352.81       268.73 o                         
   0  10  25        888.22       2221.58       283.66 o                         
   2  10  25       2086.62       2769.14       367.18 o                         
   4  10  25          4.14        484.36       384.97 o                         
   6  10  25        384.71        175.60       294.62 o                         
  -7  11  25       5235.63       6645.83       576.53 o                         
  -5  11  25      14946.01      11178.44       519.96 o                         
  -3  11  25       4212.92       5123.91       403.12 o                         
  -1  11  25      14478.16      15973.82       901.01 o                         
   1  11  25       2933.22       3217.84       424.67 o                         
   3  11  25       7211.11       5732.90       637.59 o                         
   5  11  25        216.30        -40.32       680.26 o                         
  -2  12  25       2163.65       1794.02       469.00 o                         
   0  12  25       5880.48       7069.79       663.18 o                         
   2  12  25        149.22       -292.76       388.95 o                         
 -14   0  26        652.41       -256.73       361.94 o                         
 -12   0  26       4105.61       2536.42       371.55 o                         
 -10   0  26     178289.64     178746.78      2517.67 o                         
  -8   0  26       1600.81       1850.19       228.95 o                         
  -6   0  26      69234.77      73453.52      1315.26 o                         
  -4   0  26       1226.40       2087.80       229.08 o                         
  -2   0  26      50516.27      52781.91      1033.43 o                         
   0   0  26      41310.58      45163.90      1027.53 o                         
   2   0  26        115.70       1416.01       219.49 o                         
   4   0  26       4429.63       4146.71       350.94 o                         
   6   0  26      10574.06      11589.82       864.63 o                         
   8   0  26      81296.20      77396.08      1675.67 o                         
  10   0  26         28.60         88.01       484.07 o                         
  12   0  26        568.68       1170.73       573.81 o                         
 -15   1  26        459.08       1771.36       495.40 o                         
 -13   1  26       1978.87       1866.21       239.28 o                         
 -11   1  26       1661.63       3013.84       249.23 o                         
  -9   1  26       1557.64       1916.73       164.26 o                         
  -7   1  26          9.12        -41.48       113.16 o                         
  -5   1  26      13446.04      13262.28       330.72 o                         
  -3   1  26       5483.81       7102.35       355.41 o                         
  -1   1  26       5197.64       6720.49       254.75 o                         
   1   1  26      84284.48      83356.43      1078.94 o                         
   3   1  26       4907.10       9570.32       395.77 o                         
   5   1  26       4468.64       4420.88       270.98 o                         
   7   1  26       3316.54       5294.03       279.23 o                         
   9   1  26       1268.10       1425.86       293.77 o                         
  11   1  26        111.29        324.34       262.02 o                         
  13   1  26       2835.43       2286.05       616.77 o                         
 -14   2  26        102.85         -3.09       247.74 o                         
 -12   2  26       6470.16       5402.74       340.59 o                         
 -10   2  26     178870.31     187719.77      2114.07 o                         
  -8   2  26      36462.41      35875.44       560.37 o                         
  -6   2  26       1139.37       1006.06       143.00 o                         
  -4   2  26      17431.46      17036.33       375.09 o                         
  -2   2  26       7765.90       8497.36       266.27 o                         
   0   2  26      48833.09      46626.19       755.30 o                         
   2   2  26      28446.38      27814.71       495.51 o                         
   4   2  26      66311.74      65269.05       947.84 o                         
   6   2  26      47365.25      43910.99       869.09 o                         
   8   2  26       4167.25       4897.41       363.32 o                         
  10   2  26      46553.10      47097.10      1105.60 o                         
  12   2  26      13298.71      15725.89       652.75 o                         
 -13   3  26       1173.23       1094.89       256.81 o                         
 -11   3  26      15337.89      15874.88       505.64 o                         
  -9   3  26      18404.14      15868.99       438.08 o                         
  -7   3  26      36696.31      37919.23       648.49 o                         
  -5   3  26      12900.94      12114.53       319.99 o                         
  -3   3  26     170429.22     168468.77      1757.25 o                         
  -1   3  26      76993.20      76764.08      1016.94 o                         
   1   3  26       6581.33       6051.31       234.01 o                         
   3   3  26      53557.13      54801.64       810.49 o                         
   5   3  26        493.42       1210.75       189.01 o                         
   7   3  26      11554.64      11607.79       500.02 o                         
   9   3  26      41558.89      44654.72      1213.85 o                         
  11   3  26      25630.57      26051.45       937.62 o                         
  13   3  26       5875.87       5473.22       524.23 o                         
 -14   4  26      17191.76      17827.61       768.82 o                         
 -12   4  26       7565.82       8475.45       402.34 o                         
 -10   4  26      29075.43      32659.16       710.35 o                         
  -8   4  26      22598.03      23064.64       541.74 o                         
  -6   4  26        672.76       1251.21       165.91 o                         
  -4   4  26        132.27        815.74       135.02 o                         
  -2   4  26      92045.59      94476.04      1136.92 o                         
   0   4  26      39052.56      40170.02       635.81 o                         
   2   4  26      46159.56      50033.41       851.52 o                         
   4   4  26      23304.51      23217.70       594.62 o                         
   6   4  26       1188.50       1764.58       254.92 o                         
   8   4  26        219.27        314.11       234.07 o                         
  10   4  26       1071.92       1847.85       473.03 o                         
  12   4  26       3563.26       3850.68       668.63 o                         
 -13   5  26       1370.39       1192.41       447.72 o                         
 -11   5  26      11142.20      12208.58       474.05 o                         
  -9   5  26         16.50       1063.95       206.81 o                         
  -7   5  26        560.38       1370.61       198.53 o                         
  -5   5  26      82432.70      80499.90      1111.71 o                         
  -3   5  26      18054.49      19533.95       464.19 o                         
  -1   5  26      14475.42      14683.22       393.58 o                         
   1   5  26      10372.69       9013.14       340.01 o                         
   3   5  26      26888.25      25087.80       598.70 o                         
   5   5  26      17360.63      14601.33       768.56 o                         
   7   5  26      20711.19      21938.61       692.83 o                         
   9   5  26        477.89       1721.53       330.41 o                         
  11   5  26       1037.72       1136.45       526.07 o                         
 -12   6  26        349.74        681.07       321.36 o                         
 -10   6  26      10709.59      11694.71       594.86 o                         
  -8   6  26      53583.20      51699.98       902.25 o                         
  -6   6  26      30733.62      32270.51       780.49 o                         
  -4   6  26      15548.60      15210.52       445.78 o                         
  -2   6  26      30322.90      30993.15       644.23 o                         
   0   6  26      22535.69      24685.62       563.75 o                         
   2   6  26       3279.06       4685.87       312.18 o                         
   4   6  26        939.83       1016.30       203.76 o                         
   6   6  26       7512.10       8772.27       447.86 o                         
   8   6  26      35305.30      38419.86      1400.90 o                         
  10   6  26      10924.57      11434.85       993.57 o                         
 -11   7  26      14665.46      16315.69       833.88 o                         
  -9   7  26        132.72        422.74       242.21 o                         
  -7   7  26         19.71         32.66       178.19 o                         
  -5   7  26      26476.84      28486.52       699.71 o                         
  -3   7  26      65220.87      67298.13      1138.48 o                         
  -1   7  26      70882.34      67542.93      1073.99 o                         
   1   7  26      33004.60      31726.44       742.21 o                         
   3   7  26      88334.19      90729.00      1690.19 o                         
   5   7  26       4138.55       4578.98       495.44 o                         
   7   7  26       9742.87       9768.51       591.36 o                         
   9   7  26        388.27       1692.04       556.28 o                         
 -10   8  26        861.42        753.57       283.54 o                         
  -8   8  26       8350.98      11876.48       466.63 o                         
  -6   8  26        169.94        488.75       196.01 o                         
  -4   8  26      82529.53      81812.77      1446.88 o                         
  -2   8  26      24619.51      28006.48       652.78 o                         
   0   8  26      56115.46      56919.99      1053.84 o                         
   2   8  26         56.38        390.16       245.68 o                         
   4   8  26       3655.97       2649.34       332.89 o                         
   6   8  26      13490.21      12720.42       619.82 o                         
   8   8  26         17.77        294.82       405.85 o                         
  -9   9  26      18976.09      16677.64       750.70 o                         
  -7   9  26      10086.74       9226.10       457.61 o                         
  -5   9  26      20377.81      18456.00       597.83 o                         
  -3   9  26        269.43       1211.21       203.87 o                         
  -1   9  26       1638.54       1316.85       238.57 o                         
   1   9  26        623.02        292.61       194.67 o                         
   3   9  26       1655.54       1644.30       395.46 o                         
   5   9  26      17793.83      16186.78       724.24 o                         
   7   9  26       8069.67       8609.45       910.09 o                         
  -8  10  26       6047.41       7378.54       452.89 o                         
  -6  10  26       1221.32       1745.97       316.82 o                         
  -4  10  26      19865.02      23480.72       725.02 o                         
  -2  10  26         66.29        231.79       183.68 o                         
   0  10  26      14003.64      17411.78       613.98 o                         
   2  10  26       3837.13       5471.43       458.55 o                         
   4  10  26       4210.86       5437.71       486.18 o                         
   6  10  26         66.70       -287.14       287.14 o                         
  -5  11  26        810.12        973.75       296.60 o                         
  -3  11  26         77.91        466.95       230.99 o                         
  -1  11  26        409.93        527.40       267.14 o                         
   1  11  26        105.73        562.43       288.84 o                         
   3  11  26       3118.83       3695.78       555.56 o                         
   5  11  26       2058.14       1014.85       604.90 o                         
  -2  12  26          3.13        249.25       402.83 o                         
   0  12  26      14464.59      17222.33      1678.92 o                         
 -15   1  27       2314.05       3484.49       682.81 o                         
 -13   1  27       7142.22       6766.87       378.94 o                         
 -11   1  27      81026.32      74971.70      1103.35 o                         
  -9   1  27       3382.89       2725.77       194.45 o                         
  -7   1  27         16.58       -105.07       105.07 o                         
  -5   1  27      53451.66      50340.50       723.89 o                         
  -3   1  27      13310.33      11369.51       316.06 o                         
  -1   1  27      12930.27      15428.44       375.40 o                         
   1   1  27       7792.71       8156.51       267.76 o                         
   3   1  27     650307.06     634499.62      5750.70 o                         
   5   1  27      94669.09     100479.83      1562.47 o                         
   7   1  27     108921.27     108519.31      1540.04 o                         
   9   1  27      14513.91      11528.15       806.93 o                         
  11   1  27       2106.54       2945.82       658.15 o                         
  13   1  27        356.54        511.98       365.21 o                         
 -14   2  27         84.56       -404.59       448.85 o                         
 -12   2  27       1277.83       2160.40       273.93 o                         
 -10   2  27      13090.14      17261.55       526.52 o                         
  -8   2  27       8858.19      10418.88       327.08 o                         
  -6   2  27       1549.20       3099.88       205.12 o                         
  -4   2  27     160497.75     161710.62      1879.70 o                         
  -2   2  27       8160.23       6474.35       239.63 o                         
   0   2  27       7226.09       9032.84       292.47 o                         
   2   2  27        426.20       3662.96       192.95 o                         
   4   2  27        132.53        463.12       156.60 o                         
   6   2  27       2071.64       2895.36       273.76 o                         
   8   2  27       3632.99       2952.07       363.64 o                         
  10   2  27      12442.62      14019.35       687.32 o                         
  12   2  27       9800.44      10702.10       586.26 o                         
 -13   3  27       1923.21       1718.81       269.17 o                         
 -11   3  27       6959.62       7541.71       369.79 o                         
  -9   3  27       1221.30       1985.63       221.69 o                         
  -7   3  27       2550.72       3312.73       231.23 o                         
  -5   3  27      19450.97      18121.41       420.66 o                         
  -3   3  27         23.66       2011.79       301.91 o                         
  -1   3  27       2948.04       5201.97       267.58 o                         
   1   3  27        835.26       1747.35       159.66 o                         
   3   3  27     128311.78     124148.10      1916.11 o                         
   5   3  27       6902.84       9496.33       390.88 o                         
   7   3  27      47930.11      48476.26      1102.21 o                         
   9   3  27       6871.62       7907.99       635.17 o                         
  11   3  27         23.80          3.12       282.18 o                         
 -14   4  27       2158.85       2025.00       510.15 o                         
 -12   4  27       3522.65       4654.22       353.50 o                         
 -10   4  27      32211.53      36288.51       730.61 o                         
  -8   4  27      15173.19      15114.00       444.57 o                         
  -6   4  27       1320.92       1916.60       198.92 o                         
  -4   4  27     109998.78     108412.97      1353.34 o                         
  -2   4  27      19718.09      23636.53       494.29 o                         
   0   4  27      11137.53      12609.74       331.86 o                         
   2   4  27      26992.53      28052.80       589.37 o                         
   4   4  27      15947.68      17375.11       481.48 o                         
   6   4  27       1597.81       1323.90       274.97 o                         
   8   4  27       4020.25       3172.77       407.65 o                         
  10   4  27       9415.26       8533.82       636.23 o                         
  12   4  27      13631.54      18395.71      1235.02 o                         
 -13   5  27        136.00        -25.58       311.62 o                         
 -11   5  27       1016.67       1338.39       236.11 o                         
  -9   5  27        848.70       1202.50       212.67 o                         
  -7   5  27       1132.67        367.02       159.81 o                         
  -5   5  27        496.21        921.31       160.62 o                         
  -3   5  27       3615.08       6682.57       298.24 o                         
  -1   5  27       2767.07       4488.17       275.39 o                         
   1   5  27        822.14       1437.74       185.55 o                         
   3   5  27        276.04        285.69       155.76 o                         
   5   5  27       1266.20       2371.46       292.19 o                         
   7   5  27       8172.18       7270.37       531.04 o                         
   9   5  27        969.28       1226.97       299.63 o                         
  11   5  27         36.72         -3.52       456.17 o                         
 -12   6  27         59.96        471.85       321.02 o                         
 -10   6  27      59019.37      68239.09      1179.58 o                         
  -8   6  27      37254.58      38017.24       832.84 o                         
  -6   6  27        771.37        991.88       193.94 o                         
  -4   6  27      21148.27      18363.47       496.13 o                         
  -2   6  27      47603.74      53994.60       915.89 o                         
   0   6  27        876.44       1265.44       199.02 o                         
   2   6  27      87141.91      88305.02      1450.41 o                         
   4   6  27      32631.66      35062.52       902.33 o                         
   6   6  27       8703.69       9131.06       595.36 o                         
   8   6  27      19885.43      21050.84       790.32 o                         
  10   6  27        115.34       -159.65       444.85 o                         
 -11   7  27       6682.59       6495.42       540.64 o                         
  -9   7  27       2838.22       3965.11       333.39 o                         
  -7   7  27      14638.88      17322.78       541.16 o                         
  -5   7  27      11534.36      12715.62       532.42 o                         
  -3   7  27      42333.98      37475.05       760.68 o                         
  -1   7  27       6501.32       6776.82       378.59 o                         
   1   7  27       4447.45       5493.34       349.51 o                         
   3   7  27       5322.33       7321.23       443.00 o                         
   5   7  27       6681.63       8926.97       713.31 o                         
   7   7  27       1093.93        837.60       278.44 o                         
   9   7  27      10197.49       9297.15       977.46 o                         
 -10   8  27       4046.39       4633.16       390.27 o                         
  -8   8  27       7865.85       8898.70       434.89 o                         
  -6   8  27       3706.42       4510.51       328.41 o                         
  -4   8  27        100.43        864.64       213.94 o                         
  -2   8  27      37396.49      36106.54       755.61 o                         
   0   8  27       6481.64       6363.30       364.34 o                         
   2   8  27      18605.07      18105.56       606.59 o                         
   4   8  27       6984.84       6083.12       466.57 o                         
   6   8  27       3343.63       2095.59       346.51 o                         
   8   8  27       5832.53       6194.28       859.29 o                         
  -9   9  27       5144.00       6676.90       498.89 o                         
  -7   9  27       8824.43       9108.47       457.06 o                         
  -5   9  27       9345.54       7390.99       523.72 o                         
  -3   9  27      11302.50      10251.23       499.45 o                         
  -1   9  27       2635.42       3153.50       315.01 o                         
   1   9  27      25909.91      23670.36       695.07 o                         
   3   9  27        623.14        804.97       344.68 o                         
   5   9  27        148.47        667.69       753.66 o                         
   7   9  27        317.78        453.46       299.38 o                         
  -8  10  27        204.79        343.96       284.80 o                         
  -6  10  27       2876.84       2569.51       315.69 o                         
  -4  10  27         21.08        297.21       249.58 o                         
  -2  10  27       1993.22       1572.32       238.35 o                         
   0  10  27       3704.88       2204.47       304.55 o                         
   2  10  27        237.40        238.56       271.12 o                         
   4  10  27        731.47       1162.02       326.06 o                         
   6  10  27        439.38        131.97       314.06 o                         
  -5  11  27       4967.14       3378.10       448.65 o                         
  -3  11  27       3020.97       2195.68       358.17 o                         
  -1  11  27       4181.06       6190.82       450.80 o                         
   1  11  27      11590.86       7629.05       643.12 o                         
   3  11  27       3962.96       4468.58       785.71 o                         
 -14   0  28        594.09         30.09       537.46 o                         
 -12   0  28       1120.37       1226.99       294.36 o                         
 -10   0  28        457.06       2468.59       275.98 o                         
  -8   0  28      14469.35      15013.05       624.57 o                         
  -6   0  28      25634.91      28043.30       885.99 o                         
  -4   0  28     530361.44     528602.31      6862.53 o                         
  -2   0  28      44552.27      42051.83       932.07 o                         
   0   0  28      80124.80      75109.39      1346.78 o                         
   2   0  28      86849.53      95291.70      1639.56 o                         
   4   0  28      59826.85      56729.91      1236.55 o                         
   6   0  28     113882.12     106675.09      2550.57 o                         
   8   0  28       9370.82       8111.05       494.90 o                         
  10   0  28       5095.17       3123.05       652.90 o                         
  12   0  28       3644.38       4872.76       846.98 o                         
 -15   1  28       3267.93       2181.79       602.41 o                         
 -13   1  28       1465.87       1166.47       278.93 o                         
 -11   1  28       5478.66      14175.79       505.46 o                         
  -9   1  28          7.71         -3.52       126.22 o                         
  -7   1  28       2653.86       4235.98       226.72 o                         
  -5   1  28      42900.09      43976.49       696.75 o                         
  -3   1  28      41279.00      43621.23       697.37 o                         
  -1   1  28      38463.55      35684.10       590.44 o                         
   1   1  28        382.76        433.15       108.64 o                         
   3   1  28      12179.23      17264.69       646.00 o                         
   5   1  28      23263.27      26543.42       724.27 o                         
   7   1  28       1415.83       2451.54       243.52 o                         
   9   1  28      15946.45      16463.08       873.53 o                         
  11   1  28      15774.31      15007.37       701.20 o                         
  13   1  28       7488.72       7906.58       668.18 o                         
 -14   2  28        393.31        350.15       339.33 o                         
 -12   2  28       8711.38       9312.06       406.37 o                         
 -10   2  28      19068.79      22352.79       574.18 o                         
  -8   2  28       7834.16       8223.14       299.76 o                         
  -6   2  28       4315.82       3636.10       209.85 o                         
  -4   2  28     301224.38     293934.25      2863.03 o                         
  -2   2  28       7759.37       6760.85       253.40 o                         
   0   2  28     167660.08     155982.12      1695.00 o                         
   2   2  28       2438.82       3643.94       212.63 o                         
   4   2  28       4714.19       5578.68       316.02 o                         
   6   2  28        165.25        547.45       200.56 o                         
   8   2  28       2182.58       1819.80       300.26 o                         
  10   2  28       1853.10       3924.05       448.77 o                         
  12   2  28        435.96        631.03       303.86 o                         
 -13   3  28       1030.12       1545.65       270.40 o                         
 -11   3  28       3023.49       5008.30       469.02 o                         
  -9   3  28      29545.11      27694.76       615.73 o                         
  -7   3  28       5071.18       5928.49       274.62 o                         
  -5   3  28      49835.59      50477.70       777.97 o                         
  -3   3  28      18858.27      20226.06       514.34 o                         
  -1   3  28       4628.25       5006.20       223.33 o                         
   1   3  28      59347.11      66021.19       877.39 o                         
   3   3  28        214.01        603.86       173.82 o                         
   5   3  28        893.00       1963.86       236.75 o                         
   7   3  28      56674.51      55410.95      1317.20 o                         
   9   3  28        392.10         22.46       280.07 o                         
  11   3  28        190.04        658.42       332.84 o                         
 -14   4  28       3077.73       3331.77       429.40 o                         
 -12   4  28       2859.81       3088.83       365.98 o                         
 -10   4  28      30864.71      30068.42       662.49 o                         
  -8   4  28      15305.30      14850.74       680.63 o                         
  -6   4  28      12899.96      11080.46       372.11 o                         
  -4   4  28     266257.16     256165.86      2800.05 o                         
  -2   4  28     187402.08     188557.94      2154.75 o                         
   0   4  28        116.73        377.36       125.32 o                         
   2   4  28       1668.47       1097.69       166.73 o                         
   4   4  28       9555.22       9794.98       376.11 o                         
   6   4  28         18.58        435.95       243.28 o                         
   8   4  28        588.64        535.20       280.38 o                         
  10   4  28       8687.59       8638.15       612.98 o                         
  12   4  28      14027.39      15106.42      1276.38 o                         
 -13   5  28        441.16       -311.11       311.11 o                         
 -11   5  28      24682.44      23586.83       616.41 o                         
  -9   5  28          3.30       -194.64       194.64 o                         
  -7   5  28      13886.09      16188.31       483.58 o                         
  -5   5  28      72240.00      69835.62      1033.29 o                         
  -3   5  28      18078.03      19343.77       513.69 o                         
  -1   5  28       5450.73       4151.21       264.53 o                         
   1   5  28       6549.47       8423.38       365.45 o                         
   3   5  28      97304.75      93312.67      1499.72 o                         
   5   5  28     108137.82     111105.74      2099.80 o                         
   7   5  28          1.19         -8.03       280.84 o                         
   9   5  28      14637.94      16558.41       790.68 o                         
  11   5  28       2526.67       5368.31       844.86 o                         
 -12   6  28      23238.56      17389.54       633.78 o                         
 -10   6  28      61668.54      53716.20      1067.19 o                         
  -8   6  28      43594.23      41297.38       841.13 o                         
  -6   6  28        232.68        662.78       284.72 o                         
  -4   6  28       8504.80       6539.85       327.21 o                         
  -2   6  28      16290.17      16090.26       480.84 o                         
   0   6  28       3954.36       2674.24       253.86 o                         
   2   6  28      60456.43      55069.89      1064.44 o                         
   4   6  28      63857.76      62292.39      1300.70 o                         
   6   6  28      24046.86      30906.89      1050.12 o                         
   8   6  28       3982.28       6170.55       515.84 o                         
  10   6  28        562.89        716.36       467.45 o                         
 -11   7  28       7387.28       9468.42       551.17 o                         
  -9   7  28        958.54        -88.26       218.55 o                         
  -7   7  28        888.44       1874.04       321.87 o                         
  -5   7  28       1855.29       2376.91       277.56 o                         
  -3   7  28      26881.33      29558.27       668.09 o                         
  -1   7  28      11727.71      13718.09       484.28 o                         
   1   7  28      40167.26      42408.31       927.96 o                         
   3   7  28       9086.66       9076.26       485.86 o                         
   5   7  28      46533.58      51051.92      1308.37 o                         
   7   7  28       2576.54       2925.55       388.44 o                         
   9   7  28         13.81        443.58       477.15 o                         
 -10   8  28       3245.53       3667.74       359.01 o                         
  -8   8  28       2616.41       2819.36       342.40 o                         
  -6   8  28      15073.98      12980.17       497.77 o                         
  -4   8  28        816.25       2075.81       251.26 o                         
  -2   8  28       6113.03       7340.69       391.53 o                         
   0   8  28      11067.20      12558.32       489.16 o                         
   2   8  28      21920.77      16776.45       568.68 o                         
   4   8  28       1966.28       2482.69       379.77 o                         
   6   8  28        417.16        510.04       291.14 o                         
   8   8  28        168.71       -289.58       289.58 o                         
  -9   9  28        443.15        265.11       268.01 o                         
  -7   9  28        518.69        768.79       256.65 o                         
  -5   9  28        615.51        173.81       226.70 o                         
  -3   9  28       5360.67       5410.96       359.72 o                         
  -1   9  28        225.14        623.54       221.53 o                         
   1   9  28       2317.42       2663.22       298.15 o                         
   3   9  28       4531.83       4868.19       523.16 o                         
   5   9  28      17180.85      17237.81       771.34 o                         
   7   9  28       1855.82        864.78       297.25 o                         
  -8  10  28      11179.56       9874.25       584.51 o                         
  -6  10  28         16.52       -205.07       230.69 o                         
  -4  10  28      28595.85      24635.54       792.84 o                         
  -2  10  28        941.17        775.61       265.97 o                         
   0  10  28       1763.88       2015.43       298.47 o                         
   2  10  28      34763.93      32806.05      1031.28 o                         
   4  10  28       1234.55       3466.76       447.46 o                         
   6  10  28       2701.31       2673.23       557.79 o                         
  -5  11  28       4096.23       5408.15       498.36 o                         
  -3  11  28        605.87        428.39       286.79 o                         
  -1  11  28        226.27        237.46       258.16 o                         
   1  11  28       1705.04       1062.72       353.33 o                         
   3  11  28       2236.25       2293.59       494.54 o                         
 -13   1  29        932.85       1199.43       244.85 o                         
 -11   1  29      64698.36      63472.03       973.28 o                         
  -9   1  29      22316.86      21416.88       455.44 o                         
  -7   1  29        752.55       1088.18       152.69 o                         
  -5   1  29     124953.54     113045.91      1324.36 o                         
  -3   1  29         98.63        135.83       113.40 o                         
  -1   1  29      11239.23      10238.87       305.68 o                         
   1   1  29      34607.46      33143.81       564.13 o                         
   3   1  29        717.68        717.66       162.57 o                         
   5   1  29      66841.63      67506.75      1305.03 o                         
   7   1  29      12489.04      13166.52       579.95 o                         
   9   1  29      52762.20      54986.50      1404.30 o                         
  11   1  29       7246.19      10628.89       606.06 o                         
 -14   2  29       5159.37       4367.14       445.91 o                         
 -12   2  29       6891.40       8837.23       399.13 o                         
 -10   2  29       3434.53       5826.36       370.19 o                         
  -8   2  29      23130.68      24658.52       532.49 o                         
  -6   2  29      16696.67      16669.06       422.35 o                         
  -4   2  29      43745.94      47433.92       754.30 o                         
  -2   2  29      59036.50      60010.78       826.04 o                         
   0   2  29        537.20       1431.50       159.84 o                         
   2   2  29      34663.71      33614.38       644.94 o                         
   4   2  29       2388.29       3530.27       275.48 o                         
   6   2  29      19760.47      21966.46       744.57 o                         
   8   2  29        599.07         32.86       288.44 o                         
  10   2  29       1070.91        850.12       412.86 o                         
  12   2  29       8149.08       5927.51       567.19 o                         
 -13   3  29       1272.45        824.62       253.96 o                         
 -11   3  29      34605.36      39446.40       860.93 o                         
  -9   3  29       2219.09       3014.45       283.57 o                         
  -7   3  29       1981.20       2481.85       237.33 o                         
  -5   3  29      15699.37      15747.63       407.48 o                         
  -3   3  29        344.16        843.39       154.35 o                         
  -1   3  29       6354.35       7274.08       264.77 o                         
   1   3  29       2402.16       4058.26       247.99 o                         
   3   3  29       3511.78       4302.53       303.64 o                         
   5   3  29       9046.39       9313.68       437.45 o                         
   7   3  29        198.76        672.13       250.14 o                         
   9   3  29      24455.29      25700.48       920.43 o                         
  11   3  29       3152.23       5280.74       500.62 o                         
 -14   4  29       4525.55       3546.92       470.37 o                         
 -12   4  29       9598.35      10455.36       482.38 o                         
 -10   4  29       1525.82       2141.84       263.39 o                         
  -8   4  29        252.58        959.90       203.50 o                         
  -6   4  29       2715.01       3760.57       394.23 o                         
  -4   4  29     200744.59     200830.94      2328.72 o                         
  -2   4  29     172138.05     174825.44      2038.30 o                         
   0   4  29       2774.35       3247.51       243.34 o                         
   2   4  29      62363.50      58857.89      1116.18 o                         
   4   4  29        788.68       1344.64       293.43 o                         
   6   4  29      16494.32      19161.24       749.40 o                         
   8   4  29       1250.95       3207.61       432.98 o                         
  10   4  29       3135.98       3483.29       434.50 o                         
  12   4  29       3105.79       1848.55       374.27 o                         
 -13   5  29        474.99         29.15       399.10 o                         
 -11   5  29          2.75       1323.53       248.70 o                         
  -9   5  29         20.81       -173.82       173.82 o                         
  -7   5  29       4775.95       5667.94       343.01 o                         
  -5   5  29       4378.00       5445.86       295.19 o                         
  -3   5  29       5182.81       7176.75       338.67 o                         
  -1   5  29       1402.19       1217.63       187.49 o                         
   1   5  29         56.40        245.33       165.96 o                         
   3   5  29       5300.21       6193.69       352.81 o                         
   5   5  29       1072.12       1530.45       305.03 o                         
   7   5  29        351.77        533.07       265.86 o                         
   9   5  29       1086.99       1199.93       328.00 o                         
  11   5  29          6.57        434.85       370.52 o                         
 -12   6  29        960.97       1510.15       317.05 o                         
 -10   6  29       7608.95       7663.83       419.44 o                         
  -8   6  29        270.90       1061.78       236.58 o                         
  -6   6  29       2238.88       2398.08       300.27 o                         
  -4   6  29      26634.50      30856.90       685.87 o                         
  -2   6  29      54041.26      52773.95       932.80 o                         
   0   6  29      42673.63      45541.32       898.15 o                         
   2   6  29       4027.25       3504.66       350.56 o                         
   4   6  29       4652.73       4322.49       456.67 o                         
   6   6  29         24.66        207.15       240.66 o                         
   8   6  29       7318.58       9639.03       576.09 o                         
  10   6  29       1984.73       1029.87       548.58 o                         
 -11   7  29       2348.24       1665.49       310.18 o                         
  -9   7  29       7539.79       7705.08       427.19 o                         
  -7   7  29      11533.90      13624.79       488.22 o                         
  -5   7  29       9429.53       9512.12       393.17 o                         
  -3   7  29       5667.01       7480.61       370.29 o                         
  -1   7  29       9823.40      12285.61       469.42 o                         
   1   7  29       2806.07       2380.32       271.61 o                         
   3   7  29        819.87        526.81       297.28 o                         
   5   7  29        358.32        463.60       292.18 o                         
   7   7  29       2185.16       2290.70       365.13 o                         
   9   7  29        397.05        813.52       416.21 o                         
 -10   8  29        640.61        575.76       350.96 o                         
  -8   8  29       2565.40       3093.48       325.10 o                         
  -6   8  29        392.91        127.15       205.93 o                         
  -4   8  29      11045.37      15338.92       501.18 o                         
  -2   8  29      22147.20      25991.07       725.78 o                         
   0   8  29       6207.37       8002.33       460.33 o                         
   2   8  29        778.60        745.00       239.09 o                         
   4   8  29       2669.23       1954.68       343.94 o                         
   6   8  29        657.83       1209.32       311.49 o                         
   8   8  29      10313.82      10790.24       752.95 o                         
  -9   9  29       8262.59       7891.63       526.53 o                         
  -7   9  29      12752.75      14358.29       610.52 o                         
  -5   9  29      17773.77      16654.99       574.38 o                         
  -3   9  29      16733.23      17797.28       551.42 o                         
  -1   9  29      43640.32      49442.68      1042.62 o                         
   1   9  29      18990.27      16178.39       588.19 o                         
   3   9  29        194.03         14.30       244.89 o                         
   5   9  29       1245.07       1619.16       368.74 o                         
   7   9  29      20498.82      17750.60       840.72 o                         
  -8  10  29      10147.94      10781.41       663.56 o                         
  -6  10  29      15811.35      15111.19       612.57 o                         
  -4  10  29       4608.64       4898.76       408.21 o                         
  -2  10  29       4356.23       3961.54       369.97 o                         
   0  10  29        227.36        -39.47       222.47 o                         
   2  10  29        965.60        826.64       326.36 o                         
   4  10  29       8924.25       8400.54       628.99 o                         
   6  10  29       1892.04       1449.93       333.11 o                         
  -5  11  29      11528.01       9801.12       647.08 o                         
  -3  11  29       1154.61        469.49       273.92 o                         
  -1  11  29      18095.06      16512.65       796.16 o                         
   1  11  29       2438.82        506.94       367.54 o                         
   3  11  29       2800.17       3129.59       568.19 o                         
 -14   0  30        138.89       -382.51       601.41 o                         
 -12   0  30      30026.36      28965.08       877.93 o                         
 -10   0  30       2011.04       1814.07       272.03 o                         
  -8   0  30        230.48        -29.15       208.77 o                         
  -6   0  30      12043.20      12762.93       542.65 o                         
  -4   0  30      38156.33      40771.98       933.23 o                         
  -2   0  30         30.98        471.52       167.07 o                         
   0   0  30      14251.41      15678.17       530.73 o                         
   2   0  30     100502.58      97789.38      1693.54 o                         
   4   0  30       1986.87       3950.57       487.61 o                         
   6   0  30      90842.15      81963.38      2149.76 o                         
   8   0  30        156.68        430.71       364.24 o                         
  10   0  30         73.89        479.52       451.06 o                         
  12   0  30         76.93        339.38      1012.14 o                         
 -13   1  30        183.35        151.43       226.57 o                         
 -11   1  30       4257.08       6751.43       310.39 o                         
  -9   1  30         43.82        -32.63       144.47 o                         
  -7   1  30      22041.08      22134.01       486.27 o                         
  -5   1  30       1554.90       6548.04       314.83 o                         
  -3   1  30      12336.59      13582.81       369.56 o                         
  -1   1  30       3521.00       3920.97       212.33 o                         
   1   1  30      10337.92      10927.03       318.64 o                         
   3   1  30        113.34        223.06       158.34 o                         
   5   1  30      23712.68      25076.23       827.32 o                         
   7   1  30      13146.38      13476.69       548.70 o                         
   9   1  30      15615.00      16327.13       691.90 o                         
  11   1  30       2274.91       1771.68       352.80 o                         
 -14   2  30       2320.78       1511.45       347.13 o                         
 -12   2  30      64107.70      66157.99      1203.57 o                         
 -10   2  30      20448.49      17426.93       526.52 o                         
  -8   2  30       8203.42       8253.79       327.87 o                         
  -6   2  30        599.95       1156.24       164.68 o                         
  -4   2  30       6107.50       5693.40       270.71 o                         
  -2   2  30      27384.33      26722.34       506.60 o                         
   0   2  30      22671.97      23971.34       479.18 o                         
   2   2  30     298355.84     285999.50      3125.74 o                         
   4   2  30      36431.32      38556.94       924.93 o                         
   6   2  30      13397.00      11079.28       490.75 o                         
   8   2  30      12007.51      13918.32       687.25 o                         
  10   2  30      11934.41      11757.80       650.82 o                         
  12   2  30      12942.30       8459.68       608.20 o                         
 -13   3  30       6018.57       5805.23       406.25 o                         
 -11   3  30      37873.04      39001.15       820.66 o                         
  -9   3  30      13787.91      15036.33       500.83 o                         
  -7   3  30       9900.70       9717.04       361.28 o                         
  -5   3  30      23838.30      22885.57       525.84 o                         
  -3   3  30       6554.33       6873.05       305.07 o                         
  -1   3  30      19236.18      19365.66       478.34 o                         
   1   3  30     203655.33     205486.30      2369.67 o                         
   3   3  30      62064.92      64046.62      1188.98 o                         
   5   3  30       6804.92       5653.03       386.83 o                         
   7   3  30       1810.86       2688.44       360.02 o                         
   9   3  30       4240.85       4621.53       776.80 o                         
  11   3  30      16392.11      19046.42       842.34 o                         
 -14   4  30       1669.62       2002.28      1144.16 o                         
 -12   4  30      13856.63      14004.59       513.93 o                         
 -10   4  30         71.31        -89.44       211.00 o                         
  -8   4  30      11487.83      14133.01       499.17 o                         
  -6   4  30      89865.52      87984.48      1234.61 o                         
  -4   4  30     178686.80     169433.98      2023.65 o                         
  -2   4  30       7549.08       6607.28       304.36 o                         
   0   4  30      19181.72      17272.00       512.31 o                         
   2   4  30      96464.94      94218.55      1668.78 o                         
   4   4  30         11.51        374.33       205.64 o                         
   6   4  30      40312.76      38814.55      1090.04 o                         
   8   4  30      25576.16      23375.19       873.56 o                         
  10   4  30       9456.36      10328.94       845.04 o                         
 -13   5  30       1690.90       1382.91       337.25 o                         
 -11   5  30       8512.81       7228.08       405.63 o                         
  -9   5  30       5850.14       6255.66       375.34 o                         
  -7   5  30       8343.31       6576.61       381.67 o                         
  -5   5  30      56840.09      54603.34       897.83 o                         
  -3   5  30       5344.00       6175.26       444.21 o                         
  -1   5  30       5145.33       4441.65       306.65 o                         
   1   5  30      16673.07      16028.22       535.55 o                         
   3   5  30      11001.12      10270.52       446.41 o                         
   5   5  30       2786.42       4700.10       436.76 o                         
   7   5  30      22523.23      25116.39      1057.56 o                         
   9   5  30        225.46        972.72       313.23 o                         
  11   5  30       3824.85       6165.01       893.00 o                         
 -12   6  30       3033.55       2425.27       409.98 o                         
 -10   6  30       2333.10       1953.32       298.87 o                         
  -8   6  30        534.09        935.39       223.39 o                         
  -6   6  30      18238.63      18541.12       628.34 o                         
  -4   6  30      40138.62      33322.76       779.90 o                         
  -2   6  30       2214.69       2670.42       260.49 o                         
   0   6  30      71913.69      63901.38      1135.03 o                         
   2   6  30      39762.52      38190.35       917.05 o                         
   4   6  30       4264.11       4144.75       419.69 o                         
   6   6  30         81.63        121.40       245.90 o                         
   8   6  30       8937.05       8503.97       779.72 o                         
  10   6  30       2437.23       2562.59       657.53 o                         
 -11   7  30       8109.24       7886.16       562.88 o                         
  -9   7  30      22819.94      19804.42       617.06 o                         
  -7   7  30       4328.10       3823.24       323.90 o                         
  -5   7  30      66364.25      67315.75      1208.99 o                         
  -3   7  30         13.98        -79.71       170.60 o                         
  -1   7  30         69.87        234.22       186.34 o                         
   1   7  30      18130.79      19465.86       613.57 o                         
   3   7  30       1372.19       2832.26       392.69 o                         
   5   7  30       6750.44       5097.54       468.48 o                         
   7   7  30       2694.16       1732.17       329.10 o                         
   9   7  30      13176.66       9663.34       738.85 o                         
 -10   8  30       4416.53       3736.37       429.75 o                         
  -8   8  30      13315.35      13306.85       540.66 o                         
  -6   8  30      12161.88       8212.51       442.25 o                         
  -4   8  30      18175.82      14806.23       504.04 o                         
  -2   8  30      40607.79      38218.16       893.06 o                         
   0   8  30       1510.36       1121.09       246.96 o                         
   2   8  30       8812.34      10451.40       553.97 o                         
   4   8  30       3669.18       3925.74       446.65 o                         
   6   8  30        406.61        721.47       314.58 o                         
   8   8  30       5952.05       5999.78       855.30 o                         
  -9   9  30      10879.44       9247.71       565.43 o                         
  -7   9  30         38.36        -64.21       239.63 o                         
  -5   9  30        226.04        517.60       255.38 o                         
  -3   9  30      16714.98      14985.49       576.12 o                         
  -1   9  30       9026.96       6716.69       500.13 o                         
   1   9  30        558.93        597.09       228.50 o                         
   3   9  30      12588.43      13427.42       658.39 o                         
   5   9  30       1458.68       3474.87       611.52 o                         
   7   9  30       1686.12       2786.33       413.06 o                         
  -8  10  30         39.03        -40.86       597.64 o                         
  -6  10  30         42.10        964.81       290.97 o                         
  -4  10  30        104.43        259.59       237.22 o                         
  -2  10  30      14865.29      14358.30       661.50 o                         
   0  10  30       3901.49       2821.42       354.25 o                         
   2  10  30       3776.90       3958.79       453.26 o                         
   4  10  30          7.19        187.72       294.68 o                         
   6  10  30       9708.50      10964.80       870.86 o                         
  -5  11  30       1022.24        602.99       374.87 o                         
  -3  11  30       7717.55       6261.93       537.40 o                         
  -1  11  30         22.24       -138.02       272.04 o                         
   1  11  30        312.57       1148.25       411.73 o                         
   3  11  30        292.28        394.41       324.74 o                         
 -13   1  31        512.53        916.61       244.16 o                         
 -11   1  31      23006.39      21792.12       582.89 o                         
  -9   1  31         86.57       -128.72       128.72 o                         
  -7   1  31      11804.48      14160.82       411.61 o                         
  -5   1  31     299928.75     299277.41      3103.99 o                         
  -3   1  31      37339.42      30564.49       559.47 o                         
  -1   1  31      38058.53      37419.77       674.32 o                         
   1   1  31      21492.13      20036.23       498.22 o                         
   3   1  31       1815.63       2649.04       374.20 o                         
   5   1  31       8349.14      10538.85       539.14 o                         
   7   1  31       1134.54       2345.15       277.46 o                         
   9   1  31       1893.17       1375.09       287.67 o                         
  11   1  31      15231.69      13786.94       631.83 o                         
 -14   2  31        309.66        416.93       339.18 o                         
 -12   2  31      22062.84      26887.74       683.60 o                         
 -10   2  31       8909.79       9107.57       396.83 o                         
  -8   2  31       8253.65       9259.13       360.23 o                         
  -6   2  31       6346.76       8608.57       332.06 o                         
  -4   2  31      21534.85      22686.19       502.79 o                         
  -2   2  31        482.50        713.60       155.32 o                         
   0   2  31       1543.00       1586.50       192.86 o                         
   2   2  31      81516.43      78761.99      1352.74 o                         
   4   2  31      75072.32      80542.90      1497.75 o                         
   6   2  31       3217.90       3451.71       330.17 o                         
   8   2  31        989.99        849.13       315.79 o                         
  10   2  31       4207.36       3033.74       514.60 o                         
  12   2  31       5771.16       7720.01       632.10 o                         
 -13   3  31       3010.46       2584.23       373.76 o                         
 -11   3  31      11431.86      11159.00       454.11 o                         
  -9   3  31          8.06       -192.83       192.83 o                         
  -7   3  31        951.62        986.85       188.36 o                         
  -5   3  31      51052.82      51072.16       852.89 o                         
  -3   3  31       3805.02       3271.59       261.80 o                         
  -1   3  31      26404.36      24654.79       545.13 o                         
   1   3  31      12564.33      14362.17       481.79 o                         
   3   3  31        184.89        815.79       209.14 o                         
   5   3  31          3.58        419.90       217.60 o                         
   7   3  31         13.02        286.65       251.45 o                         
   9   3  31        891.56       1371.45       364.61 o                         
  11   3  31       1200.32       2308.88       403.69 o                         
 -12   4  31      18702.95      18270.21       584.14 o                         
 -10   4  31        275.87        473.16       219.97 o                         
  -8   4  31        722.56       1478.96       238.05 o                         
  -6   4  31      30640.55      32899.85       801.44 o                         
  -4   4  31      30082.81      33184.95       664.02 o                         
  -2   4  31       3928.46       4879.66       301.44 o                         
   0   4  31       2229.61       3041.91       292.00 o                         
   2   4  31      42524.75      41315.62       921.27 o                         
   4   4  31      74237.06      82102.84      1515.86 o                         
   6   4  31       2751.17       2954.39       379.68 o                         
   8   4  31       2727.11       3100.40       413.66 o                         
  10   4  31        442.48        200.30       286.71 o                         
 -13   5  31        140.54       1138.10       364.85 o                         
 -11   5  31       5198.44       5144.39       385.26 o                         
  -9   5  31       2415.72       2439.45       269.87 o                         
  -7   5  31        570.87        446.16       184.53 o                         
  -5   5  31       4474.69       6128.10       462.88 o                         
  -3   5  31          2.07        932.19       195.28 o                         
  -1   5  31       2361.88       4178.08       313.57 o                         
   1   5  31       1333.85       3151.67       364.75 o                         
   3   5  31       1382.49       1731.24       249.36 o                         
   5   5  31        457.83          2.60       263.78 o                         
   7   5  31        353.90       1682.11       467.45 o                         
   9   5  31       7689.23       9296.61       794.18 o                         
  11   5  31       1927.26       1527.00       416.74 o                         
 -12   6  31       9003.53       9262.58       560.97 o                         
 -10   6  31        265.46        166.91       251.07 o                         
  -8   6  31       3630.83       4163.04       344.57 o                         
  -6   6  31      53664.31      52209.89      1040.58 o                         
  -4   6  31         52.01        751.40       192.94 o                         
  -2   6  31       1142.41       1168.84       273.15 o                         
   0   6  31       1864.11       3309.91       352.26 o                         
   2   6  31      14231.61      16214.77       559.68 o                         
   4   6  31      31557.71      32808.02      2240.77 o                         
   6   6  31       1376.64       1713.95       360.67 o                         
   8   6  31       5126.37       4013.57       453.81 o                         
  10   6  31        740.82       2747.84       691.55 o                         
 -11   7  31      32138.92      30601.59       923.86 o                         
  -9   7  31      43668.63      48337.29       983.60 o                         
  -7   7  31       5790.80       7201.45       407.17 o                         
  -5   7  31       7051.93       7854.96       394.13 o                         
  -3   7  31       1652.47       2518.89       271.50 o                         
  -1   7  31       2327.76       5264.46       416.72 o                         
   1   7  31      28482.76      28468.90       755.88 o                         
   3   7  31      11434.96      15126.19       729.80 o                         
   5   7  31       3334.52       4723.26       454.90 o                         
   7   7  31       5486.85       7691.37       619.52 o                         
   9   7  31         41.40         -0.84       368.40 o                         
 -10   8  31       4682.33       3129.97       407.06 o
[truncated: 135,921 more chars]
