# Supplementary material for: Heterocyclic 1,3-diazepine-based thio­nes and selones as versatile halogen-bond acceptors
Source: Acta Crystallogr B Struct Sci Cryst Eng Mater. 2022 Aug 31;78(Pt 5):745–55. doi: 10.1107/S2052520622008150 (PMC9533313; doi:10.1107/S2052520622008150)
Supplement: Supplementary file 12 [file b-78-00745-SDiazMesSMIBK_I3sup12.hkl]

data_SDiazMesSMIBK_I3                                                           
_shelx_title ' d8-5617_a.res in P-1'                                            
_shelx_refln_list_code          4                                               
_shelx_F_calc_maximum      302.92                                               
_exptl_crystal_F_000       824.00                                               
_reflns_d_resolution_high  0.7277                                               
                                                                                
loop_                                                                           
 _space_group_symop_operation_xyz                                               
 'x, y, z'                                                                      
 '-x, -y, -z'                                                                   
                                                                                
_cell_length_a     8.7838                                                       
_cell_length_b    14.2194                                                       
_cell_length_c    15.1418                                                       
_cell_angle_alpha  63.522                                                       
_cell_angle_beta   74.494                                                       
_cell_angle_gamma  80.494                                                       
                                                                                
_shelx_F_squared_multiplier     1.000                                           
                                                                                
loop_                                                                           
 _refln_index_h                                                                 
 _refln_index_k                                                                 
 _refln_index_l                                                                 
 _refln_F_squared_calc                                                          
 _refln_F_squared_meas                                                          
 _refln_F_squared_sigma                                                         
 _refln_observed_status                                                         
   1   0   0         15.62         12.22         3.14 o                         
   2   0   0         64.44         80.40         5.49 o                         
   3   0   0        194.53        232.24        10.85 o                         
   4   0   0       1883.58       2049.77        38.27 o                         
   5   0   0       2531.21       2412.64        58.20 o                         
   6   0   0      13297.44      13101.49       185.77 o                         
   7   0   0       3409.89       3514.59        88.12 o                         
   8   0   0       1328.90       1312.49        62.58 o                         
   9   0   0        283.88        247.51        58.47 o                         
  10   0   0          4.25         -5.47        20.53 o                         
  11   0   0        808.39        687.01        85.02 o                         
 -11   1   0          0.40         -8.81        35.78 o                         
 -10   1   0         16.08         62.44        20.73 o                         
  -9   1   0        220.45        130.69        26.11 o                         
  -8   1   0       2754.74       2587.71        87.50 o                         
  -7   1   0      13456.75      13892.35       175.46 o                         
  -6   1   0       2235.45       2084.73        55.06 o                         
  -5   1   0       1332.25       1263.29        33.18 o                         
  -4   1   0         38.47         45.76         6.47 o                         
  -3   1   0          7.66          9.48         3.17 o                         
  -2   1   0       5260.42       5321.00        60.02 o                         
  -1   1   0      43678.47      42859.58       410.05 o                         
   1   1   0        124.68        151.67        12.69 o                         
   2   1   0       5539.92       5742.77        70.95 o                         
   3   1   0          4.36          9.13         3.62 o                         
   4   1   0      18316.58      18317.44       179.56 o                         
   5   1   0       1484.20       1381.95        43.84 o                         
   6   1   0       8445.30       8178.66       126.83 o                         
   7   1   0         96.91         57.24        13.06 o                         
   8   1   0        898.58        785.17        47.71 o                         
   9   1   0        102.50         37.75        21.58 o                         
  10   1   0       1789.56       1844.32        82.90 o                         
  11   1   0        844.65        891.26        73.14 o                         
 -11   2   0         25.57         23.97        59.58 o                         
 -10   2   0        296.43        290.56        61.67 o                         
  -9   2   0        981.68        925.47        81.03 o                         
  -8   2   0       9347.81       9437.64       155.83 o                         
  -7   2   0        312.27        297.19        31.09 o                         
  -6   2   0       1558.88       1564.72        44.48 o                         
  -5   2   0         73.07         29.60        11.31 o                         
  -4   2   0       3451.61       3097.76        61.29 o                         
  -3   2   0      14700.58      14914.80       135.51 o                         
  -2   2   0      27667.03      26925.04       214.65 o                         
  -1   2   0      10128.67       9957.14       119.73 o                         
   0   2   0        216.64        230.09        18.17 o                         
   1   2   0       3641.17       3709.81        47.29 o                         
   2   2   0       7158.11       7308.03        85.66 o                         
   3   2   0      43007.17      42630.61       501.49 o                         
   4   2   0       1580.30       1602.00        48.91 o                         
   5   2   0      13233.74      12908.87       166.67 o                         
   6   2   0         16.18          1.11         7.07 o                         
   7   2   0        789.14        823.09        41.68 o                         
   8   2   0        145.86        132.44        26.71 o                         
   9   2   0       2635.89       2531.92        96.99 o                         
  10   2   0       2700.63       2751.59        98.87 o                         
  11   2   0       2022.98       1800.88       102.00 o                         
 -11   3   0       2208.03       2595.32       240.39 o                         
 -10   3   0        590.98        444.73        66.39 o                         
  -9   3   0       4108.82       4098.22       132.53 o                         
  -8   3   0        515.75        639.24        70.06 o                         
  -7   3   0       1613.74       1680.69        63.87 o                         
  -6   3   0        138.14        108.31        13.29 o                         
  -5   3   0       5841.78       5608.83        84.93 o                         
  -4   3   0       7990.79       7561.19        94.80 o                         
  -3   3   0      41865.42      43353.58       371.87 o                         
  -2   3   0          8.01         22.63         5.00 o                         
  -1   3   0      27539.17      27833.31       273.49 o                         
   0   3   0         31.85         29.98         6.04 o                         
   1   3   0       3335.28       3496.48        59.24 o                         
   2   3   0      23556.34      23232.14       225.83 o                         
   3   3   0         87.28         82.71         8.36 o                         
   4   3   0       3911.54       3681.38        75.27 o                         
   5   3   0         46.08         34.41         8.15 o                         
   6   3   0       2513.61       2534.06        65.48 o                         
   7   3   0        839.21        823.97        44.05 o                         
   8   3   0       3938.69       3836.78       110.85 o                         
   9   3   0       5297.27       5362.37       130.99 o                         
  10   3   0       1720.28       1774.72        80.01 o                         
  11   3   0        119.67        108.07        40.15 o                         
 -11   4   0          2.00         -8.71        39.93 o                         
 -10   4   0       2804.99       2557.73       113.79 o                         
  -9   4   0        332.76        341.31        41.34 o                         
  -8   4   0        772.53        810.05        61.30 o                         
  -7   4   0        127.73         85.97        19.83 o                         
  -6   4   0       7393.04       7441.22       131.97 o                         
  -5   4   0      11302.42      11121.39       158.90 o                         
  -4   4   0       6229.95       6177.99       102.32 o                         
  -3   4   0        538.85        583.00        26.24 o                         
  -2   4   0         12.75          4.50         3.56 o                         
  -1   4   0       2658.35       2576.43        58.12 o                         
   0   4   0        277.56        285.28        18.02 o                         
   1   4   0      39532.87      37850.30       553.12 o                         
   2   4   0       9667.39       9639.01       119.25 o                         
   3   4   0       7213.52       6820.94       144.00 o                         
   4   4   0       2117.72       2039.72        52.54 o                         
   5   4   0       1218.47       1203.07        45.26 o                         
   6   4   0       1945.40       1909.60        65.90 o                         
   7   4   0       3473.51       3588.18        92.69 o                         
   8   4   0       7246.80       7414.79       140.98 o                         
   9   4   0        789.09        810.69        51.59 o                         
  10   4   0        288.51        328.17        33.48 o                         
  11   4   0        166.84         59.29        38.27 o                         
 -10   5   0         30.28         20.18        37.31 o                         
  -9   5   0        331.06        286.65        44.40 o                         
  -8   5   0        481.09        450.40        46.56 o                         
  -7   5   0       1656.72       1702.71        81.96 o                         
  -6   5   0      10163.21      10575.22       192.16 o                         
  -5   5   0        455.70        423.73        31.28 o                         
  -4   5   0         38.26         28.56         6.99 o                         
  -3   5   0        653.24        755.51        33.67 o                         
  -2   5   0       1010.57       1144.19        42.48 o                         
  -1   5   0        863.55        831.92        33.63 o                         
   0   5   0      70115.80      69029.06       843.55 o                         
   1   5   0       6621.40       6476.29       110.43 o                         
   2   5   0       2966.27       2968.39        58.64 o                         
   3   5   0       5646.71       5578.86       104.57 o                         
   4   5   0       2409.17       2436.93        65.72 o                         
   5   5   0       4194.95       4250.57        86.23 o                         
   6   5   0       3465.70       3514.15        85.96 o                         
   7   5   0      12915.89      12797.43       182.95 o                         
   8   5   0        164.13        103.77        18.11 o                         
   9   5   0        758.78        845.11        59.02 o                         
  10   5   0         13.03         -1.31        20.29 o                         
  11   5   0        296.01        157.88        62.99 o                         
 -10   6   0        159.66        138.65        98.08 o                         
  -9   6   0       1237.45       1124.89        85.95 o                         
  -8   6   0       1555.14       1594.64        81.71 o                         
  -7   6   0       9851.09      10109.20       203.10 o                         
  -6   6   0         40.59         24.10         9.40 o                         
  -5   6   0          0.16          5.44         8.57 o                         
  -4   6   0          0.66         13.36         8.02 o                         
  -3   6   0        616.84        651.18        38.17 o                         
  -2   6   0        141.39         80.97        12.78 o                         
  -1   6   0      24269.76      23895.54       279.64 o                         
   0   6   0       1247.40       1082.59        40.49 o                         
   1   6   0       1007.38       1123.54        48.34 o                         
   2   6   0       1334.02       1119.56        41.92 o                         
   3   6   0         45.80         65.04        11.13 o                         
   4   6   0      17538.17      17839.14       344.14 o                         
   5   6   0       1505.11       1321.37        50.08 o                         
   6   6   0       6369.48       6514.44       119.87 o                         
   7   6   0          1.23         -9.47         9.47 o                         
   8   6   0       1590.66       1648.46        77.42 o                         
   9   6   0         85.48         72.39        28.51 o                         
  10   6   0       1681.51       1837.84       138.52 o                         
  11   6   0        867.21        878.49        95.90 o                         
 -10   7   0        193.71         78.15        55.39 o                         
  -9   7   0        123.01         61.10        35.63 o                         
  -8   7   0       5616.44       5712.32       172.95 o                         
  -7   7   0         33.16         17.54        15.47 o                         
  -6   7   0          0.62         -8.38         8.38 o                         
  -5   7   0         16.41         -1.04         7.57 o                         
  -4   7   0          5.39         -7.86         7.86 o                         
  -3   7   0      10622.27      11089.02       178.62 o                         
  -2   7   0      12505.44      11897.95       183.72 o                         
  -1   7   0       3991.73       3616.69       116.40 o                         
   0   7   0        234.35        261.37        23.24 o                         
   1   7   0       4888.77       4854.01       112.06 o                         
   2   7   0        417.17        532.36        31.25 o                         
   3   7   0      28631.37      29061.63       327.39 o                         
   4   7   0         41.19         28.26        12.79 o                         
   5   7   0       7233.27       7451.53       134.68 o                         
   6   7   0        178.02        150.46        19.56 o                         
   7   7   0        360.72        293.85        33.86 o                         
   8   7   0         39.41          8.34        16.15 o                         
   9   7   0       1539.87       1529.12        96.51 o                         
  10   7   0       1441.44       1478.40       135.39 o                         
 -10   8   0        184.48         42.40        48.05 o                         
  -9   8   0       3781.42       3941.86       193.54 o                         
  -8   8   0         81.22         22.30        24.28 o                         
  -7   8   0         51.70         -1.46        17.19 o                         
  -6   8   0        411.79        385.80        48.79 o                         
  -5   8   0        283.74        211.29        21.30 o                         
  -4   8   0      17857.69      18207.29       238.00 o                         
  -3   8   0      12308.92      12397.49       189.41 o                         
  -2   8   0       2146.10       2203.06        76.75 o                         
  -1   8   0         51.04         45.66        10.51 o                         
   0   8   0       1792.63       1911.87        70.32 o                         
   1   8   0         17.54         10.83         7.26 o                         
   2   8   0      21662.16      21358.88       254.04 o                         
   3   8   0        201.05        126.82        21.19 o                         
   4   8   0       5496.52       5729.08       127.89 o                         
   5   8   0          8.78          6.76        10.24 o                         
   6   8   0        492.78        457.82        42.35 o                         
   7   8   0         34.15          4.88        14.12 o                         
   8   8   0        623.25        498.51        63.67 o                         
   9   8   0       5138.55       5257.23       184.91 o                         
  10   8   0        362.29        236.89        44.56 o                         
  -9   9   0         13.01         67.87        49.34 o                         
  -8   9   0        227.64        107.39        32.31 o                         
  -7   9   0         19.40         -1.72        16.11 o                         
  -6   9   0        647.02        664.75        83.58 o                         
  -5   9   0       9091.70       9090.20       157.70 o                         
  -4   9   0       1207.53       1206.71        54.35 o                         
  -3   9   0         14.47         31.42         9.89 o                         
  -2   9   0         80.80         51.63        15.35 o                         
  -1   9   0        334.58        255.06        34.41 o                         
   0   9   0         26.37         20.90         8.51 o                         
   1   9   0      14513.83      14266.89       198.30 o                         
   2   9   0       6938.57       7199.07       160.77 o                         
   3   9   0        798.64        822.45        50.66 o                         
   4   9   0          6.89         -0.23         9.23 o                         
   5   9   0        301.73        306.35        31.11 o                         
   6   9   0        389.09        372.52        40.91 o                         
   7   9   0        243.92        182.22        29.30 o                         
   8   9   0       6086.00       6574.76       210.52 o                         
   9   9   0         17.81        -31.68        31.68 o                         
  10   9   0          0.24        -31.11        31.11 o                         
  -9  10   0         55.93         -2.99        42.93 o                         
  -8  10   0        219.39        146.61        61.52 o                         
  -7  10   0        104.99         84.53        23.84 o                         
  -6  10   0       5208.52       5281.60       157.16 o                         
  -5  10   0        879.04        872.70        52.25 o                         
  -4  10   0        156.72        115.92        21.20 o                         
  -3  10   0        130.34        106.98        33.63 o                         
  -2  10   0        206.22        142.65        18.15 o                         
  -1  10   0        870.82        810.36        49.86 o                         
   0  10   0      10189.38      10430.74       169.01 o                         
   1  10   0       7787.10       8209.54       148.05 o                         
   2  10   0        398.83        312.75        54.84 o                         
   3  10   0       1582.29       1652.97        67.53 o                         
   4  10   0        125.34        101.64        24.93 o                         
   5  10   0       2030.31       2023.97        89.10 o                         
   6  10   0          0.42        -15.23        15.23 o                         
   7  10   0       8313.04       8403.55       209.09 o                         
   8  10   0          6.59        -10.04        26.68 o                         
   9  10   0        256.87        180.70        47.53 o                         
  -8  11   0         13.83        -32.92        37.24 o                         
  -7  11   0       4149.30       4179.37       142.89 o                         
  -6  11   0        170.37         93.55        37.33 o                         
  -5  11   0        216.07        129.09        23.57 o                         
  -4  11   0         82.08         64.54        17.23 o                         
  -3  11   0        818.44        810.15        49.49 o                         
  -2  11   0       1781.72       1837.86        72.89 o                         
  -1  11   0       6571.72       6488.31       135.03 o                         
   0  11   0       4895.94       4830.78       123.92 o                         
   1  11   0         18.22          9.61        10.99 o                         
   2  11   0       2912.72       2892.88       114.76 o                         
   3  11   0        224.79        231.20        29.02 o                         
   4  11   0       1755.05       1746.81        92.42 o                         
   5  11   0        121.81        119.03        28.87 o                         
   6  11   0       5083.34       5090.37       165.65 o                         
   7  11   0        124.03        108.89        29.64 o                         
   8  11   0        921.70        937.77        86.42 o                         
   9  11   0        207.97         43.74        71.83 o                         
  -8  12   0       2928.68       2494.98       702.45 o                         
  -7  12   0        225.53        135.79        37.81 o                         
  -6  12   0          0.11        -17.09        17.09 o                         
  -5  12   0        233.90        141.15        30.78 o                         
  -4  12   0        269.66        218.23        35.50 o                         
  -3  12   0       1418.14       1417.68        78.26 o                         
  -2  12   0       1282.44       1220.96        62.50 o                         
  -1  12   0       6820.45       7320.31       196.11 o                         
   0  12   0        177.65        168.65        22.68 o                         
   1  12   0        397.26        533.37        41.90 o                         
   2  12   0        325.82        153.84        24.44 o                         
   3  12   0       4109.39       4232.11       123.95 o                         
   4  12   0       1451.52       1481.41        98.29 o                         
   5  12   0       2875.20       2983.63       128.87 o                         
   6  12   0        191.00        181.82        33.06 o                         
   7  12   0        102.44        133.23        35.97 o                         
   8  12   0          6.26        -26.10        26.10 o                         
  -7  13   0         70.74        -30.77        30.77 o                         
  -6  13   0         11.23        -23.80        23.80 o                         
  -5  13   0         43.04         -9.59        19.74 o                         
  -4  13   0       4244.62       4119.28       143.57 o                         
  -3  13   0        128.26         83.92        28.35 o                         
  -2  13   0       3481.15       3700.28       152.59 o                         
  -1  13   0       1261.83       1283.39        69.52 o                         
   0  13   0       1490.67       1566.23        72.17 o                         
   1  13   0          5.67        -12.42        12.42 o                         
   2  13   0       5936.00       6042.15       156.56 o                         
   3  13   0       2423.00       2494.81        97.05 o                         
   4  13   0       1107.11       1012.52       107.44 o                         
   5  13   0        116.84         98.44        30.96 o                         
   6  13   0        723.73        561.47        80.04 o                         
   7  13   0          7.82         -0.09        25.75 o                         
   8  13   0        140.57        -34.41        37.82 o                         
  -6  14   0         29.56         -6.70        22.16 o                         
  -5  14   0       2994.39       3027.20       117.93 o                         
  -4  14   0         51.42         -8.24        27.40 o                         
  -3  14   0        169.85         70.42        32.55 o                         
  -2  14   0         32.87         33.72        29.16 o                         
  -1  14   0        577.55        658.22        80.50 o                         
   0  14   0        624.03        675.57        59.57 o                         
   1  14   0       5755.44       6224.88       170.82 o                         
   2  14   0       3219.29       3178.03       122.40 o                         
   3  14   0        367.24        216.91        39.71 o                         
   4  14   0         30.94          3.62        28.10 o                         
   5  14   0         58.19         98.92        31.43 o                         
   6  14   0        645.94        531.81        67.09 o                         
   7  14   0        127.79         66.65        54.31 o                         
  -5  15   0         76.84        -33.05        33.05 o                         
  -4  15   0        307.94        215.91        63.92 o                         
  -3  15   0         30.15        -23.51        23.51 o                         
  -2  15   0        131.01         98.22        32.25 o                         
  -1  15   0       1127.36       1222.33        79.14 o                         
   0  15   0       2161.84       2297.78       105.83 o                         
   1  15   0       1622.99       1531.87        88.29 o                         
   2  15   0        111.05         67.44        36.25 o                         
   3  15   0        162.48         84.98        31.62 o                         
   4  15   0         30.50        -24.50        24.50 o                         
   5  15   0        643.49        591.41       150.89 o                         
   6  15   0        169.30         99.02        78.24 o                         
  -4  16   0        238.68        152.47        41.05 o                         
  -3  16   0          7.80         19.18        34.69 o                         
  -2  16   0       1455.99       1367.88       112.20 o                         
  -1  16   0       1051.97       1198.06       116.25 o                         
   0  16   0       1268.52       1332.59        81.53 o                         
   1  16   0         24.69          2.70        32.77 o                         
   2  16   0        114.17         46.15        33.36 o                         
   3  16   0          3.27         -5.54        33.79 o                         
   4  16   0        543.18        606.33        99.55 o                         
   5  16   0        376.28        243.40        74.96 o                         
  -2  17   0        194.24        131.42        47.89 o                         
  -1  17   0       1365.10       1281.11       258.39 o                         
   0  17   0         40.04         16.32        46.65 o                         
   1  17   0          1.59        180.91        96.55 o                         
   2  17   0          0.02          9.31        39.47 o                         
   3  17   0        563.06        512.35       222.81 o                         
  -1 -17   1         10.20        -36.41        61.90 o                         
   0 -17   1        834.48       1304.31       141.57 o                         
  -4 -16   1         86.08         34.65        48.97 o                         
  -3 -16   1        181.57        119.88        54.96 o                         
  -2 -16   1         60.63        -41.81        41.81 o                         
  -1 -16   1        324.38        254.36        59.80 o                         
   0 -16   1        655.33        329.53        76.45 o                         
   1 -16   1       1096.43       1220.42       107.98 o                         
   2 -16   1        765.78        602.00       114.74 o                         
   3 -16   1         45.26        -23.75        31.55 o                         
  -5 -15   1         67.07         66.65        55.04 o                         
  -4 -15   1         60.22         -0.24        36.44 o                         
  -3 -15   1        143.04         30.40        26.73 o                         
  -2 -15   1          3.54        -25.68        25.68 o                         
  -1 -15   1       1602.18       1913.60       178.40 o                         
   0 -15   1        938.61        832.08       118.11 o                         
   1 -15   1       1342.66       1354.52       108.26 o                         
   2 -15   1         21.54          3.80        33.66 o                         
   3 -15   1         42.06          8.87        34.35 o                         
   4 -15   1         23.08          5.25        33.51 o                         
   5 -15   1        347.75        292.40        49.61 o                         
  -6 -14   1         28.53         63.68        39.74 o                         
  -5 -14   1         89.08         -3.60        57.47 o                         
  -4 -14   1         41.75         23.64        43.47 o                         
  -3 -14   1          0.16         -8.08        15.52 o                         
  -2 -14   1       2081.01       2294.93       142.50 o                         
  -1 -14   1        625.04        492.24        61.80 o                         
   0 -14   1       2577.79       2657.41       138.47 o                         
   1 -14   1         23.82          9.75        28.88 o                         
   2 -14   1        388.40        278.84        43.18 o                         
   3 -14   1          8.40        -23.05        23.05 o                         
   4 -14   1        826.85        778.88        74.51 o                         
   5 -14   1       2363.19       2367.23       114.00 o                         
   6 -14   1       1578.28       1599.26       114.07 o                         
  -7 -13   1        441.49        364.40        61.84 o                         
  -6 -13   1        147.99        115.45        44.26 o                         
  -5 -13   1        156.96        141.51        65.14 o                         
  -4 -13   1        160.04         79.87        32.04 o                         
  -3 -13   1       4067.25       4093.25       131.21 o                         
  -2 -13   1         10.96        -12.58        12.58 o                         
  -1 -13   1       2167.05       2183.49        86.36 o                         
   0 -13   1         31.03         14.24        13.64 o                         
   1 -13   1         97.33         20.40        26.21 o                         
   2 -13   1          9.71        -16.87        16.87 o                         
   3 -13   1       1537.67       1643.81        96.63 o                         
   4 -13   1       3178.82       3289.16       136.32 o                         
   5 -13   1       1172.59       1250.37        97.29 o                         
   6 -13   1          2.66        -26.85        67.24 o                         
   7 -13   1          3.76        -33.11        33.11 o                         
  -8 -12   1         79.25          2.64        32.96 o                         
  -7 -12   1        111.04         32.49        33.26 o                         
  -6 -12   1          6.32         21.41        27.45 o                         
  -5 -12   1        184.25        106.26        31.88 o                         
  -4 -12   1       6064.67       6210.09       212.10 o                         
  -3 -12   1       1993.74       1870.79        82.62 o                         
  -2 -12   1       2085.52       2105.41        91.24 o                         
  -1 -12   1         43.34         57.84        17.16 o                         
   0 -12   1        246.04        192.82        29.10 o                         
   1 -12   1         36.84         38.22        12.76 o                         
   2 -12   1        976.94       1009.20        79.02 o                         
   3 -12   1       6388.83       6562.77       170.15 o                         
   4 -12   1        638.78        549.74        72.31 o                         
   5 -12   1          2.85        -19.91        19.91 o                         
   6 -12   1         95.82         11.08        32.21 o                         
   7 -12   1         85.19          9.13        26.27 o                         
  -9 -11   1          0.64        -46.82        46.82 o                         
  -8 -11   1          5.49        -28.02        28.02 o                         
  -7 -11   1          1.05        -19.79        19.79 o                         
  -6 -11   1          0.76        -13.10        23.40 o                         
  -5 -11   1       5884.49       5802.69       170.20 o                         
  -4 -11   1       2522.93       2622.22       132.71 o                         
  -3 -11   1       1077.20       1016.88        57.71 o                         
  -2 -11   1        339.49        331.12        33.68 o                         
  -1 -11   1       1033.34       1030.05        57.28 o                         
   0 -11   1       4176.57       4393.65       113.66 o                         
   1 -11   1        366.65        313.26        31.22 o                         
   2 -11   1      11109.30      11503.61       258.73 o                         
   3 -11   1        303.60        236.24        37.95 o                         
   4 -11   1        817.31        887.80        57.59 o                         
   5 -11   1        284.25        212.07        31.99 o                         
   6 -11   1       2155.23       2174.12        92.09 o                         
   7 -11   1        146.17         81.68        28.55 o                         
   8 -11   1       2240.48       2265.70       157.46 o                         
  -9 -10   1         42.70         41.57        31.96 o                         
  -8 -10   1         75.66         60.95        45.65 o                         
  -7 -10   1        481.18        542.70        52.93 o                         
  -6 -10   1       5385.85       5549.23       178.43 o                         
  -5 -10   1       3270.57       3356.61       126.18 o                         
  -4 -10   1        936.75        870.18        59.67 o                         
  -3 -10   1       1591.40       1733.39        68.35 o                         
  -2 -10   1        241.70        261.43        32.46 o                         
  -1 -10   1       6187.82       6467.21       135.88 o                         
   0 -10   1        533.31        654.79        51.58 o                         
   1 -10   1      12541.34      12647.93       201.63 o                         
   2 -10   1          0.82          2.24        10.09 o                         
   3 -10   1       2031.86       2069.74        85.91 o                         
   4 -10   1         34.52         21.06        12.66 o                         
   5 -10   1        916.89        952.33        65.16 o                         
   6 -10   1       2001.87       1956.86        78.13 o                         
   7 -10   1       1197.11       1180.08        90.20 o                         
   8 -10   1        372.29        225.84        56.27 o                         
   9 -10   1         22.53         39.41        49.24 o                         
  -9  -9   1         43.53          1.87        32.35 o                         
  -8  -9   1       1073.14        898.61        95.64 o                         
  -7  -9   1       3795.21       3795.98       127.01 o                         
  -6  -9   1       3209.53       3183.61       112.05 o                         
  -5  -9   1         68.13         62.04        20.40 o                         
  -4  -9   1       2690.39       3039.57        97.02 o                         
  -3  -9   1        751.26        768.27        43.83 o                         
  -2  -9   1       8432.59       8824.73       183.61 o                         
  -1  -9   1        305.61        281.82        26.97 o                         
   0  -9   1       9233.38       9063.97       156.92 o                         
   1  -9   1         45.17         30.66        13.31 o                         
   2  -9   1       2163.49       2265.82        78.49 o                         
   3  -9   1        326.46        324.62        29.03 o                         
   4  -9   1       1258.38       1264.16        59.65 o                         
   5  -9   1       8822.31       9201.97       188.45 o                         
   6  -9   1       1301.98       1169.32        69.44 o                         
   7  -9   1       1436.21       1772.27       108.94 o                         
   8  -9   1         54.87        -10.85        31.51 o                         
   9  -9   1          9.08        -35.33        35.33 o                         
 -10  -8   1        102.23         41.46        36.15 o                         
  -9  -8   1       2244.10       2138.87       132.62 o                         
  -8  -8   1       1602.78       1711.10       110.21 o                         
  -7  -8   1       2260.84       2168.51       115.63 o                         
  -6  -8   1          7.44          1.18        12.21 o                         
  -5  -8   1       1848.55       1845.45        72.07 o                         
  -4  -8   1        132.06         92.57        16.87 o                         
  -3  -8   1      17647.82      17442.94       235.55 o                         
  -2  -8   1       1699.20       1695.80        77.87 o                         
  -1  -8   1       5568.61       5639.91       134.34 o                         
   0  -8   1        211.62        201.80        31.60 o                         
   1  -8   1       1060.45       1140.89        45.76 o                         
   2  -8   1         88.70         69.45        13.99 o                         
   3  -8   1       6402.05       6399.84       140.27 o                         
   4  -8   1       3931.79       3699.98        95.10 o                         
   5  -8   1        280.51        211.77        25.77 o                         
   6  -8   1        784.92        715.29        47.18 o                         
   7  -8   1        124.19         63.55        22.36 o                         
   8  -8   1        163.48        127.14        36.85 o                         
   9  -8   1        927.57        892.19        94.58 o                         
  10  -8   1       1627.24       1544.57       231.53 o                         
 -10  -7   1       4120.78       4367.02       166.24 o                         
  -9  -7   1       1233.23       1411.29       105.64 o                         
  -8  -7   1        982.33        847.69        63.43 o                         
  -7  -7   1         15.79         21.70        13.68 o                         
  -6  -7   1        811.25        923.19        48.49 o                         
  -5  -7   1       1240.15       1299.58        54.30 o                         
  -4  -7   1      13553.92      13698.99       204.29 o                         
  -3  -7   1       2941.32       2926.03        72.61 o                         
  -2  -7   1       2251.48       2353.62        69.56 o                         
  -1  -7   1        444.61        495.38        36.31 o                         
   0  -7   1        301.37        250.20        28.10 o                         
   1  -7   1        154.47        157.94        20.15 o                         
   2  -7   1        708.47        694.70        41.48 o                         
   3  -7   1      26582.51      27178.00       295.00 o                         
   4  -7   1        884.50        965.12        42.46 o                         
   5  -7   1         17.89         -4.30         8.04 o                         
   6  -7   1        153.23         98.61        15.00 o                         
   7  -7   1          1.37         16.06        16.48 o                         
   8  -7   1       2005.47       2188.76        99.30 o                         
   9  -7   1       4215.16       4147.26       211.45 o                         
  10  -7   1        532.69        354.06        54.78 o                         
 -10  -6   1        382.09        391.35        75.16 o                         
  -9  -6   1        103.08         52.57        26.97 o                         
  -8  -6   1         60.58         22.32        17.06 o                         
  -7  -6   1         21.15          5.38        15.12 o                         
  -6  -6   1       1846.87       1791.70        60.00 o                         
  -5  -6   1      13255.87      13582.86       186.51 o                         
  -4  -6   1      10228.13      10393.02       163.55 o                         
  -3  -6   1        273.97        236.94        20.84 o                         
  -2  -6   1       2187.76       2341.86        63.41 o                         
  -1  -6   1         76.10         69.49        13.05 o                         
   0  -6   1       1427.22       1346.59        43.26 o                         
   1  -6   1        701.41        865.00        38.22 o                         
   2  -6   1      49847.26      49164.37       488.96 o                         
   3  -6   1        330.71        428.97        28.17 o                         
   4  -6   1         69.31         58.72         9.85 o                         
   5  -6   1        210.31        142.67        15.31 o                         
   6  -6   1         86.18         79.73        15.10 o                         
   7  -6   1       5080.10       5306.87       143.67 o                         
   8  -6   1       3347.99       3476.23       124.91 o                         
   9  -6   1        636.45        443.44        69.64 o                         
  10  -6   1         31.67         44.29        33.07 o                         
 -11  -5   1          7.46        -39.69        39.69 o                         
 -10  -5   1         13.09         -1.02        20.20 o                         
  -9  -5   1         15.67          1.19        15.88 o                         
  -8  -5   1         16.00         11.95        13.11 o                         
  -7  -5   1        834.09        817.90        42.11 o                         
  -6  -5   1       5688.69       5788.71       110.01 o                         
  -5  -5   1      18060.76      18038.10       196.63 o                         
  -4  -5   1        103.83        109.43        16.81 o                         
  -3  -5   1       2707.26       2761.53        76.65 o                         
  -2  -5   1        158.93        209.42        17.35 o                         
  -1  -5   1       3567.37       3450.56        83.88 o                         
   0  -5   1       1739.59       1714.48        50.16 o                         
   1  -5   1      29862.35      28742.80       348.61 o                         
   2  -5   1        664.18        523.95        27.21 o                         
   3  -5   1        659.02        822.24        36.14 o                         
   4  -5   1        904.93        924.95        36.15 o                         
   5  -5   1        331.59        357.75        22.59 o                         
   6  -5   1      16815.43      16866.18       238.86 o                         
   7  -5   1       2413.43       2380.64        88.26 o                         
   8  -5   1        872.57        812.16        64.68 o                         
   9  -5   1         77.40          9.53        21.49 o                         
  10  -5   1         49.16        -26.77        26.77 o                         
 -11  -4   1         34.52         34.48        33.75 o                         
 -10  -4   1         45.84         41.47        20.93 o                         
  -9  -4   1        231.84        190.49        26.11 o                         
  -8  -4   1       3374.08       3401.71        90.53 o                         
  -7  -4   1       2174.72       2400.06        74.81 o                         
  -6  -4   1       8713.65       8677.76       137.13 o                         
  -5  -4   1          2.45          0.19         4.67 o                         
  -4  -4   1       2287.62       2238.55        60.42 o                         
  -3  -4   1          0.18          1.96         3.26 o                         
  -2  -4   1      13148.38      13240.16       148.63 o                         
  -1  -4   1       4825.83       4640.64        89.06 o                         
   0  -4   1      28930.32      28167.47       294.52 o                         
   1  -4   1          8.46         12.38         4.82 o                         
   2  -4   1       4700.30       4556.31        92.12 o                         
   3  -4   1        342.57        410.37        24.20 o                         
   4  -4   1        970.61        981.16        33.90 o                         
   5  -4   1      23657.53      24124.92       259.58 o                         
   6  -4   1       1061.66       1075.70        52.94 o                         
   7  -4   1       1406.08       1409.45        70.26 o                         
   8  -4   1        183.12         97.53        42.20 o                         
   9  -4   1          1.04         -4.88        21.17 o                         
  10  -4   1        105.88        121.14        33.99 o                         
  11  -4   1       1285.46        938.96       108.71 o                         
 -11  -3   1          1.71        -46.51        46.51 o                         
 -10  -3   1         22.76        -13.19        28.44 o                         
  -9  -3   1       2780.60       2775.45        94.40 o                         
  -8  -3   1        111.59        103.66        15.63 o                         
  -7  -3   1       5096.37       5243.70        99.98 o                         
  -6  -3   1        198.44        181.51        23.12 o                         
  -5  -3   1       2416.05       2303.06        59.71 o                         
  -4  -3   1        271.09        230.47        15.68 o                         
  -3  -3   1      16377.61      16284.03       159.12 o                         
  -2  -3   1      39289.91      38975.00       398.56 o                         
  -1  -3   1      15420.78      14850.25       149.28 o                         
   0  -3   1        311.02        294.06        18.26 o                         
   1  -3   1      12996.32      13317.89       141.50 o                         
   2  -3   1       2563.78       2760.66        85.91 o                         
   3  -3   1       7147.17       7446.15       104.24 o                         
   4  -3   1      35212.11      34850.97       388.60 o                         
   5  -3   1        126.00        121.60        12.88 o                         
   6  -3   1        578.68        572.64        31.02 o                         
   7  -3   1          0.28         -7.01         9.85 o                         
   8  -3   1          7.18         -8.87         8.87 o                         
   9  -3   1       1148.10       1203.34        77.34 o                         
  10  -3   1       2089.39       2098.96        97.09 o                         
  11  -3   1        693.51        435.80        73.87 o                         
 -11  -2   1         14.94        -23.15        39.33 o                         
 -10  -2   1       3503.28       3531.86       166.90 o                         
  -9  -2   1        135.70        120.84        22.16 o                         
  -8  -2   1       5194.23       5296.60       117.05 o                         
  -7  -2   1       2828.59       2857.34        70.64 o                         
  -6  -2   1       5191.07       5294.06        92.79 o                         
  -5  -2   1       1030.25       1054.19        41.49 o                         
  -4  -2   1      19720.16      19459.29       194.35 o                         
  -3  -2   1      24850.71      24226.22       258.38 o                         
  -2  -2   1       8590.97       8380.69        89.32 o                         
  -1  -2   1       4106.17       4195.15        58.23 o                         
   0  -2   1        177.40        178.09        14.15 o                         
   1  -2   1        290.22        312.04        15.14 o                         
   2  -2   1       2300.45       2408.67        40.19 o                         
   3  -2   1      40898.24      39682.10       336.73 o                         
   4  -2   1       4434.63       4660.73        69.83 o                         
   5  -2   1         40.68         18.54         5.15 o                         
   6  -2   1        441.04        410.21        26.09 o                         
   7  -2   1         64.52         52.31        11.05 o                         
   8  -2   1       2484.53       2515.71       109.07 o                         
   9  -2   1       1181.51       1222.95        62.60 o                         
  10  -2   1       4765.13       4911.05       210.74 o                         
  11  -2   1         55.41         23.88        35.67 o                         
 -11  -1   1       3670.74       4027.99       154.26 o                         
 -10  -1   1        144.83        116.86        32.59 o                         
  -9  -1   1       1246.03       1287.12        61.24 o                         
  -8  -1   1        310.64        270.21        29.41 o                         
  -7  -1   1        984.13       1020.56        40.10 o                         
  -6  -1   1       3735.60       3955.62        79.36 o                         
  -5  -1   1      11537.40      11588.43       132.70 o                         
  -4  -1   1      27812.29      27887.43       247.16 o                         
  -3  -1   1         96.74         56.00         6.19 o                         
  -2  -1   1        649.53        616.07        20.05 o                         
  -1  -1   1         79.02         62.91         5.68 o                         
   0  -1   1       2850.82       2717.16        79.95 o                         
   1  -1   1       2390.98       2449.45        35.24 o                         
   2  -1   1      54248.92      52990.93       406.82 o                         
   3  -1   1       4815.05       4766.55        87.57 o                         
   4  -1   1       2359.31       2586.52        54.06 o                         
   5  -1   1        881.22        822.69        34.67 o                         
   6  -1   1          4.83          0.83         6.56 o                         
   7  -1   1       8032.83       8262.12       135.00 o                         
   8  -1   1       1157.67       1063.01        55.53 o                         
   9  -1   1       5528.04       5598.62       154.37 o                         
  10  -1   1        446.01        332.49        49.92 o                         
  11  -1   1        637.01        456.59        61.09 o                         
 -11   0   1        239.21        100.97        40.01 o                         
 -10   0   1        361.57        392.34        44.36 o                         
  -9   0   1        829.48        807.49        48.85 o                         
  -8   0   1          7.95         -4.54        13.29 o                         
  -7   0   1       2962.48       2989.15        79.38 o                         
  -6   0   1       7259.38       7609.54       115.26 o                         
  -5   0   1      20325.30      20297.84       183.07 o                         
  -4   0   1          9.90          1.79         3.17 o                         
  -3   0   1       2038.86       1954.61        36.16 o                         
  -2   0   1       4129.30       4321.72        52.19 o                         
  -1   0   1       5044.12       4993.85        46.52 o                         
   1   0   1      14441.41      13504.98       312.55 o                         
   2   0   1        496.06        443.05        16.14 o                         
   3   0   1        168.71        223.62        13.76 o                         
   4   0   1      11024.72      11160.41       174.03 o                         
   5   0   1       1234.48       1288.07        42.56 o                         
   6   0   1      22041.28      22361.08       268.89 o                         
   7   0   1          2.79          5.23         9.35 o                         
   8   0   1       2549.13       2480.38        88.57 o                         
   9   0   1         27.99         19.37        17.62 o                         
  10   0   1        700.68        662.60        68.72 o                         
  11   0   1        868.33        988.81       113.89 o                         
 -11   1   1         49.43        -17.69        40.97 o                         
 -10   1   1        631.10        553.81        45.58 o                         
  -9   1   1        726.24        708.03        76.50 o                         
  -8   1   1      10520.39      10624.13       188.74 o                         
  -7   1   1       1419.55       1530.23        58.54 o                         
  -6   1   1      10334.03      10072.96       116.37 o                         
  -5   1   1        133.85        104.24        10.39 o                         
  -4   1   1         17.77          5.10         3.58 o                         
  -3   1   1         95.19         62.51         6.12 o                         
  -2   1   1      23542.15      22971.47       192.08 o                         
  -1   1   1      48641.03      47870.95       348.12 o                         
   1   1   1       5898.27       5961.60       100.23 o                         
   2   1   1       8553.71       8821.51        96.59 o                         
   3   1   1      18297.47      18672.68       259.85 o                         
   4   1   1          7.21          1.66         4.99 o                         
   5   1   1      39947.47      40478.50       434.38 o                         
   6   1   1       1288.53       1414.67        47.24 o                         
   7   1   1       7923.50       8019.61       150.14 o                         
   8   1   1         12.88         12.18        11.77 o                         
   9   1   1        188.97        195.34        32.22 o                         
  10   1   1       1232.80       1367.98       107.08 o                         
  11   1   1       1288.87       1155.88        86.11 o                         
 -11   2   1         43.49         -2.47        43.82 o                         
 -10   2   1          4.12        -14.50        23.41 o                         
  -9   2   1       3293.46       3493.04       139.49 o                         
  -8   2   1        153.85        146.95        18.58 o                         
  -7   2   1       5240.71       5139.09        90.61 o                         
  -6   2   1          0.10         -4.10         5.05 o                         
  -5   2   1        616.43        621.78        24.65 o                         
  -4   2   1       1106.22       1186.84        29.43 o                         
  -3   2   1       4465.67       4328.03        61.65 o                         
  -2   2   1      91760.64      91664.65       612.89 o                         
  -1   2   1       6764.20       6946.25        66.38 o                         
   0   2   1       2166.11       2273.66        44.94 o                         
   1   2   1        518.95        498.21        17.17 o                         
   2   2   1       2302.26       2333.16        36.75 o                         
   3   2   1       2079.24       2252.24        50.99 o                         
   4   2   1      43195.62      42417.22       388.02 o                         
   5   2   1         24.37         59.89        11.12 o                         
   6   2   1        350.64        336.97        26.00 o                         
   7   2   1        893.33        954.42        45.78 o                         
   8   2   1         92.99         81.59        17.18 o                         
   9   2   1       1539.83       1525.77        94.46 o                         
  10   2   1       1430.48       1352.35        82.61 o                         
  11   2   1       2734.73       2645.17       138.15 o                         
 -11   3   1        111.02        115.11        47.40 o                         
 -10   3   1       1769.78       1872.31       113.08 o                         
  -9   3   1       1881.79       1826.39        80.67 o                         
  -8   3   1       3217.69       3085.90        97.46 o                         
  -7   3   1         25.10         -6.96         6.96 o                         
  -6   3   1        160.46        174.82        19.28 o                         
  -5   3   1        362.13        351.50        20.40 o                         
  -4   3   1       4169.18       3783.08        65.19 o                         
  -3   3   1      46918.76      45610.81       480.38 o                         
  -2   3   1       2546.39       2456.78        50.93 o                         
  -1   3   1       1443.36       1573.12        38.79 o                         
   0   3   1        817.77        837.17        26.37 o                         
   1   3   1       2074.73       2110.02        42.89 o                         
   2   3   1       3569.86       3648.12        60.97 o                         
   3   3   1      46399.53      45484.55       408.07 o                         
   4   3   1      11000.85      11590.26       147.83 o                         
   5   3   1         41.16         26.32         8.58 o                         
   6   3   1        314.44        311.30        26.08 o                         
   7   3   1         77.63         61.55        14.33 o                         
   8   3   1       3448.13       3474.93        92.85 o                         
   9   3   1        506.95        541.61        50.10 o                         
  10   3   1       4672.31       4757.37       147.19 o                         
  11   3   1         21.02        -16.41        39.40 o                         
 -11   4   1       3648.87       3869.99       229.99 o                         
 -10   4   1        396.93        250.71        45.53 o                         
  -9   4   1        389.28        281.34        38.31 o                         
  -8   4   1        165.09        118.73        22.33 o                         
  -7   4   1        240.57        182.58        21.42 o                         
  -6   4   1        407.91        323.37        35.33 o                         
  -5   4   1        688.05        648.29        30.14 o                         
  -4   4   1      26418.72      25995.64       279.36 o                         
  -3   4   1       1112.82       1271.27        41.99 o                         
  -2   4   1       2201.44       2260.14        56.16 o                         
  -1   4   1        374.45        411.38        27.91 o                         
   0   4   1        284.91        219.37        21.12 o                         
   1   4   1      23698.27      23780.99       269.55 o                         
   2   4   1      44189.51      43932.50       724.10 o                         
   3   4   1       5073.51       4751.68        76.47 o                         
   4   4   1        116.61        100.13        11.49 o                         
   5   4   1        704.78        703.39        31.43 o                         
   6   4   1        347.24        404.60        34.29 o                         
   7   4   1       7139.12       7309.71       130.09 o                         
   8   4   1          0.22         -8.34         8.34 o                         
   9   4   1       4730.32       4671.28       127.53 o                         
  10   4   1         10.83         10.08        19.13 o                         
  11   4   1        163.00         49.62        41.71 o                         
 -10   5   1        633.74        583.10        67.97 o                         
  -9   5   1        169.75        114.75        28.10 o                         
  -8   5   1         22.51         25.42        18.48 o                         
  -7   5   1       2408.09       2251.06        75.22 o                         
  -6   5   1         15.24          1.65         8.59 o                         
  -5   5   1      25576.40      26050.26       412.37 o                         
  -4   5   1          6.68          1.30         5.51 o                         
  -3   5   1       5890.88       6001.71        99.02 o                         
  -2   5   1        118.79         79.99        10.62 o                         
  -1   5   1       8908.65       9097.09       128.94 o                         
   0   5   1      17019.19      16422.81       191.43 o                         
   1   5   1      27485.96      27625.69       290.82 o                         
   2   5   1       1860.89       1739.58        49.47 o                         
   3   5   1       2414.57       2539.19        61.54 o                         
   4   5   1       2271.71       2227.92        58.78 o                         
   5   5   1         96.46         79.74        14.77 o                         
   6   5   1       8789.53       8875.37       150.47 o                         
   7   5   1       1635.46       1696.34        65.11 o                         
   8   5   1       5963.77       5932.29       135.24 o                         
   9   5   1         11.36        -13.56        13.56 o                         
  10   5   1        356.11        356.98        40.22 o                         
  11   5   1        320.12        214.69        61.34 o                         
 -10   6   1        784.45        747.46        98.44 o                         
  -9   6   1        226.66        142.28        35.04 o                         
  -8   6   1       2656.57       2996.49       140.11 o                         
  -7   6   1        228.47        154.22        27.86 o                         
  -6   6   1      10006.27      10542.95       171.55 o                         
  -5   6   1        306.19        285.67        26.49 o                         
  -4   6   1        740.60        666.20        40.13 o                         
  -3   6   1        980.42       1015.66        37.50 o                         
  -2   6   1       2511.05       2446.11        67.80 o                         
  -1   6   1      28535.51      28283.38       359.34 o                         
   0   6   1       2379.08       2234.21        62.58 o                         
   1   6   1      10253.55      10556.69       147.97 o                         
   2   6   1        980.57        997.91        40.45 o                         
   3   6   1       3784.74       4090.09        87.24 o                         
   4   6   1         26.01         21.79         7.85 o                         
   5   6   1      12956.61      13103.16       177.94 o                         
   6   6   1       2687.22       2628.88        80.41 o                         
   7   6   1       5115.99       5376.02       129.48 o                         
   8   6   1        365.81        381.90        38.36 o                         
   9   6   1        496.73        569.28        56.32 o                         
  10   6   1        237.99        156.31        36.62 o                         
  11   6   1        130.10        101.72        45.89 o                         
 -10   7   1         96.11         26.91        51.47 o                         
  -9   7   1       2482.92       2434.69       121.24 o                         
  -8   7   1        551.68        441.34        56.07 o                         
  -7   7   1       3101.50       3228.97       116.56 o                         
  -6   7   1          0.33        -10.31        10.31 o                         
  -5   7   1        253.97        225.77        23.17 o                         
  -4   7   1          5.41          2.34         6.56 o                         
  -3   7   1       4713.72       4779.16        95.68 o                         
  -2   7   1      26300.51      26137.04       299.44 o                         
  -1   7   1       1493.41       1683.71        54.42 o                         
   0   7   1       4386.70       4810.64       106.16 o                         
   1   7   1        205.31        136.53        17.46 o                         
   2   7   1        133.74         88.90        13.58 o                         
   3   7   1        512.97        528.23        32.31 o                         
   4   7   1      11971.29      12088.58       225.44 o                         
   5   7   1       8149.04       8282.58       155.52 o                         
   6   7   1        299.89        250.62        22.68 o                         
   7   7   1       2424.09       2418.87        93.74 o                         
   8   7   1         15.69         26.11        14.83 o                         
   9   7   1       1025.85       1075.08        71.57 o                         
  10   7   1        241.83        106.47        37.57 o                         
  11   7   1       3500.56       3567.11       187.71 o                         
 -10   8   1       1237.89       1161.29       198.72 o                         
  -9   8   1        630.32        657.04        85.00 o                         
  -8   8   1       1254.86       1482.27        97.84 o                         
  -7   8   1          2.63         -3.83        11.37 o                         
  -6   8   1         86.35         35.69        15.88 o                         
  -5   8   1         92.51         54.35        14.31 o                         
  -4   8   1        782.26        782.41        40.91 o                         
  -3   8   1      16374.23      16125.32       226.02 o                         
  -2   8   1         25.32         19.79         9.56 o                         
  -1   8   1        713.77        682.21        37.70 o                         
   0   8   1       1283.84       1266.03        83.05 o                         
   1   8   1         32.40         19.31         9.63 o                         
   2   8   1       2934.71       3066.61        85.05 o                         
   3   8   1      12793.29      12663.20       180.87 o                         
   4   8   1      14019.25      14369.22       215.14 o                         
   5   8   1        326.05        279.08        28.98 o                         
   6   8   1       2754.76       3028.23        86.45 o                         
   7   8   1        653.39        582.15        57.67 o                         
   8   8   1       1479.57       1621.67        91.25 o                         
   9   8   1        101.17         74.31        39.81 o                         
  10   8   1       2818.61       2844.72       139.25 o                         
  -9   9   1         39.34          3.40        34.58 o                         
  -8   9   1         53.83        -24.63        33.73 o                         
  -7   9   1         20.33          1.49        14.03 o                         
  -6   9   1        497.59        508.54        51.54 o                         
  -5   9   1          3.16         -7.85        11.95 o                         
  -4   9   1      20864.68      21384.95       271.59 o                         
  -3   9   1        436.60        398.98        39.57 o                         
  -2   9   1         18.19         17.33         8.67 o                         
  -1   9   1       1212.75       1183.41        51.16 o                         
   0   9   1        403.33        506.35        36.14 o                         
   1   9   1      15041.84      15267.01       219.48 o                         
   2   9   1      11579.49      12006.97       195.40 o                         
   3   9   1       5789.26       5848.92       121.21 o                         
   4   9   1        537.85        547.65        40.42 o                         
   5   9   1        876.03        870.85        52.22 o                         
   6   9   1        115.87        102.02        16.70 o                         
   7   9   1       5228.79       5412.13       126.04 o                         
   8   9   1        192.63        223.38        46.07 o                         
   9   9   1       2842.88       2680.60       143.02 o                         
  10   9   1          1.39        -40.93        51.01 o                         
  -9  10   1         56.02        -31.71        35.71 o                         
  -8  10   1         88.37         47.67        30.52 o                         
  -7  10   1        132.71         38.05        20.74 o                         
  -6  10   1        698.40        649.51        63.35 o                         
  -5  10   1       6341.07       6684.63       128.44 o                         
  -4  10   1        514.89        386.25        46.80 o                         
  -3  10   1          4.40         -6.93         8.48 o                         
  -2  10   1        888.85        894.30        47.93 o                         
  -1  10   1        134.62        100.93        16.81 o                         
   0  10   1      12251.10      12326.11       205.97 o                         
   1  10   1       4116.37       4174.60       111.34 o                         
   2  10   1       4651.26       4573.13       134.84 o                         
   3  10   1        364.79        424.97        44.68 o                         
   4  10   1       3276.49       3345.06       103.97 o                         
   5  10   1         78.04         66.56        17.25 o                         
   6  10   1       4897.72       5089.95       159.06 o                         
   7  10   1       1416.54       1499.23        76.64 o                         
   8  10   1       1663.21       1520.98       157.53 o                         
   9  10   1         16.23         -1.35        26.26 o                         
  10  10   1         89.03        -27.65        57.50 o                         
  -8  11   1        298.77        195.26        63.11 o                         
  -7  11   1       2263.76       2354.75       126.98 o                         
  -6  11   1       4062.48       4301.55       130.30 o                         
  -5  11   1        108.48         61.63        21.59 o                         
  -4  11   1          0.26        -12.02        12.02 o                         
  -3  11   1        206.85        165.74        22.34 o                         
  -2  11   1          4.18         14.84        10.32 o                         
  -1  11   1      12182.09      12182.60       202.28 o                         
   0  11   1        105.88         72.94        14.57 o                         
   1  11   1       2168.64       2386.37        79.20 o                         
   2  11   1          2.07          0.54        10.13 o                         
   3  11   1        350.85        420.71        38.07 o                         
   4  11   1        298.77        247.39        29.18 o                         
   5  11   1       7011.93       7081.60       179.23 o                         
   6  11   1       3763.42       3853.83       131.82 o                         
   7  11   1        693.20        478.35        50.99 o                         
   8  11   1         51.76         18.98        22.61 o                         
   9  11   1          0.50        -18.71        36.17 o                         
  -8  12   1        900.14        951.98       173.58 o                         
  -7  12   1       2628.20       2928.90       157.78 o                         
  -6  12   1          3.06         14.69        36.39 o                         
  -5  12   1        269.93        162.27        22.46 o                         
  -4  12   1         33.16         34.18        20.64 o                         
  -3  12   1         46.51          7.91        12.22 o                         
  -2  12   1      12013.55      12198.63       266.03 o                         
  -1  12   1          0.19         -8.64        14.17 o                         
   0  12   1         12.30          1.52        10.48 o                         
   1  12   1         22.05         -9.65        10.09 o                         
   2  12   1         30.46         30.58        12.56 o                         
   3  12   1          3.51         -0.44        14.20 o                         
   4  12   1       3166.16       3004.98       114.08 o                         
   5  12   1       5491.35       5755.34       177.72 o                         
   6  12   1        228.05        132.26        29.66 o                         
   7  12   1         68.59         44.81        26.29 o                         
   8  12   1         13.86          1.48        22.86 o                         
   9  12   1         25.85        -30.59        40.32 o                         
  -7  13   1          9.89        -23.88        35.84 o                         
  -6  13   1         69.76         33.96        31.93 o                         
  -5  13   1         53.48         19.41        13.63 o                         
  -4  13   1        126.54         66.92        27.57 o                         
  -3  13   1       6957.68       7133.54       167.07 o                         
  -2  13   1        216.72        118.21        21.33 o                         
  -1  13   1        277.97        169.02        28.23 o                         
   0  13   1         49.81         48.66        16.86 o                         
   1  13   1         27.54          3.89        15.35 o                         
   2  13   1        422.71        288.05        34.60 o                         
   3  13   1        973.61       1059.91        69.86 o                         
   4  13   1       6185.18       6373.49       219.10 o                         
   5  13   1        456.94        250.36        37.89 o                         
   6  13   1        318.31        284.30        41.62 o                         
   7  13   1          0.17        -24.94        24.94 o                         
   8  13   1        648.32        396.71        63.28 o                         
  -6  14   1        549.77        425.00        81.65 o                         
  -5  14   1         41.93        -13.71        35.28 o                         
  -4  14   1       3847.77       3760.56       160.31 o                         
  -3  14   1        512.53        419.27        44.52 o                         
  -2  14   1          0.24        -11.88        14.61 o                         
  -1  14   1        559.37        611.38        62.17 o                         
   0  14   1          0.53          6.79        14.31 o                         
   1  14   1       1947.82       1928.24        93.49 o                         
   2  14   1        436.11        385.97        44.12 o                         
   3  14   1       4429.55       4521.46       123.24 o                         
   4  14   1         91.33         12.90        44.78 o                         
   5  14   1        859.82        597.19       118.20 o                         
   6  14   1         17.46          6.94        31.70 o                         
   7  14   1        741.56        597.02        93.18 o                         
  -5  15   1        987.61       1051.01       200.52 o                         
  -4  15   1        703.67        810.27       113.19 o                         
  -3  15   1         99.95         95.76        29.76 o                         
  -2  15   1          5.81        -15.57        18.30 o                         
  -1  15   1        415.14        351.38        64.77 o                         
   0  15   1       2970.72       3176.86       127.71 o                         
   1  15   1         18.99         -0.96        17.24 o                         
   2  15   1       3426.63       3715.92       134.18 o                         
   3  15   1        123.56         34.47        31.13 o                         
   4  15   1       1209.93       1080.55       198.33 o                         
   5  15   1          3.79         -9.71        30.85 o                         
   6  15   1       1356.57       1589.08       132.95 o                         
   7  15   1       1136.25        911.11       124.57 o                         
  -4  16   1        115.27         60.00        43.40 o                         
  -3  16   1        362.19        417.54        81.98 o                         
  -2  16   1          0.55         -4.83        24.40 o                         
  -1  16   1       3029.70       2979.01       160.98 o                         
   0  16   1        434.69        571.74        60.52 o                         
   1  16   1       1390.35       1438.43        91.82 o                         
   2  16   1        108.73         45.96        28.52 o                         
   3  16   1        396.48        362.92        41.21 o                         
   4  16   1        419.30        747.29       133.43 o                         
   5  16   1       1003.10        946.84       132.72 o                         
  -2  17   1       3156.97       3327.45       238.36 o                         
  -1  17   1        257.13        182.11        55.70 o                         
   0  17   1        713.31        613.19        78.70 o                         
   1  17   1         28.39         23.54        43.97 o                         
   2  17   1         90.31        108.40        35.30 o                         
   3  17   1        138.64         67.23        31.82 o                         
   4  17   1        828.30        904.48       122.99 o                         
  -3 -16   2        415.47        265.20        68.05 o                         
  -2 -16   2          8.77          7.60        39.46 o                         
  -1 -16   2        544.29        396.76        82.55 o                         
   0 -16   2         10.46        -60.28        60.28 o                         
   1 -16   2       1383.13       1186.03       139.28 o                         
   2 -16   2          1.04         66.96        85.78 o                         
  -5 -15   2        530.49        242.82       104.67 o                         
  -4 -15   2        437.34        256.90        37.54 o                         
  -3 -15   2         20.00         -4.11        32.38 o                         
  -2 -15   2        180.20         64.67        37.68 o                         
  -1 -15   2         11.30        -32.21        32.21 o                         
   0 -15   2       3770.35       3769.41       250.44 o                         
   1 -15   2        240.82        174.19        45.49 o                         
   2 -15   2       1142.82       1253.56       104.99 o                         
   3 -15   2         97.39         -7.08        32.38 o                         
   4 -15   2         90.18         74.10        39.84 o                         
  -6 -14   2         75.52        -44.31        62.55 o                         
  -5 -14   2        395.26        333.99        71.43 o                         
  -4 -14   2         80.97          3.33        38.12 o                         
  -3 -14   2        456.17        408.56        56.59 o                         
  -2 -14   2          8.85        -16.38        22.04 o                         
  -1 -14   2       3855.97       3852.97       210.72 o                         
   0 -14   2        853.77        774.04        82.73 o                         
   1 -14   2        540.16        578.32        90.36 o                         
   2 -14   2          1.11         -5.91        23.00 o                         
   3 -14   2        514.48        459.08        63.54 o                         
   4 -14   2        294.12        132.47        51.43 o                         
   5 -14   2        736.02        707.74       105.91 o                         
  -7 -13   2        262.30         65.63        57.92 o                         
  -6 -13   2         24.97          0.50        49.52 o                         
  -5 -13   2         18.41         40.14        28.25 o                         
  -4 -13   2        196.27        125.45        38.37 o                         
  -3 -13   2       1180.34       1302.97        64.93 o                         
  -2 -13   2       6772.63       7201.83       223.76 o                         
  -1 -13   2        358.53        252.41        42.81 o                         
   0 -13   2        109.96         61.94        27.55 o                         
   1 -13   2         53.57         -8.62        26.88 o                         
   2 -13   2        169.48         82.66        27.25 o                         
   3 -13   2       1994.32       2051.67       111.96 o                         
   4 -13   2        194.37        152.96        45.82 o                         
   5 -13   2       2039.55       1977.74       122.33 o                         
   6 -13   2         58.60        -21.30        27.26 o                         
  -7 -12   2         20.48        -36.19        36.19 o                         
  -6 -12   2         42.81        -12.64        31.07 o                         
  -5 -12   2         46.96          2.34        41.81 o                         
  -4 -12   2        855.08        948.96       104.81 o                         
  -3 -12   2       6120.81       6345.64       176.29 o                         
  -2 -12   2       2285.71       2299.52        79.27 o                         
  -1 -12   2          0.12          2.72        17.16 o                         
   0 -12   2        437.61        420.58        51.78 o                         
   1 -12   2         46.69         15.24        17.92 o                         
   2 -12   2       2302.48       2481.70       124.14 o                         
   3 -12   2         38.58         -4.90        23.14 o                         
   4 -12   2       2806.07       2859.96       152.92 o                         
   5 -12   2        254.55        119.20        28.87 o                         
   6 -12   2         72.93         -9.83        26.23 o                         
   7 -12   2          1.26        -24.38        32.74 o                         
  -8 -11   2          8.38        -28.65        28.65 o                         
  -7 -11   2        243.43        182.31        39.37 o                         
  -6 -11   2         32.60         84.48        26.55 o                         
  -5 -11   2       4087.67       4134.17       164.91 o                         
  -4 -11   2       3162.63       3047.24       144.75 o                         
  -3 -11   2       2224.83       2169.56        88.34 o                         
  -2 -11   2         48.96         16.43        11.73 o                         
  -1 -11   2       1519.21       1403.70        82.13 o                         
   0 -11   2        104.92         75.64        20.09 o                         
   1 -11   2       3941.84       3875.15       140.75 o                         
   2 -11   2        353.43        296.97        38.53 o                         
   3 -11   2       7585.70       7723.20       212.41 o                         
   4 -11   2        190.38         95.84        35.09 o                         
   5 -11   2        120.95         36.42        20.78 o                         
   6 -11   2        238.03        187.90        35.42 o                         
   7 -11   2        183.88         61.68        35.13 o                         
   8 -11   2       1792.92       1807.11       150.00 o                         
  -9 -10   2        624.65        599.21       101.59 o                         
  -8 -10   2         44.50         18.23        23.54 o                         
  -7 -10   2        282.03        156.18        31.87 o                         
  -6 -10   2       5445.42       5580.55       154.02 o                         
  -5 -10   2       1472.88       1459.81        89.11 o                         
  -4 -10   2       1002.55       1047.06        63.10 o                         
  -3 -10   2       1368.36       1306.31        62.09 o                         
  -2 -10   2         49.24         33.44        27.11 o                         
  -1 -10   2         69.92         40.87        12.84 o                         
   0 -10   2       5829.07       5980.09       156.48 o                         
   1 -10   2       2592.32       2618.03       100.52 o                         
   2 -10   2       3431.51       3362.53       113.16 o                         
   3 -10   2        249.86        290.46        37.61 o                         
   4 -10   2        379.02        376.59        46.99 o                         
   5 -10   2        809.14        761.78        49.97 o                         
   6 -10   2        339.31        189.75        29.52 o                         
   7 -10   2       8037.97       8859.12       203.30 o                         
   8 -10   2         34.79         10.77        41.73 o                         
  -9  -9   2        185.03        109.01        41.13 o                         
  -8  -9   2        195.14        164.86        34.71 o                         
  -7  -9   2       4526.50       4551.96       160.10 o                         
  -6  -9   2        112.42         88.34        21.58 o                         
  -5  -9   2       1049.79       1009.45        62.72 o                         
  -4  -9   2         22.93          3.82        12.53 o                         
  -3  -9   2        188.77        152.76        21.79 o                         
  -2  -9   2         25.66         13.76        13.15 o                         
  -1  -9   2       7035.73       7251.05       140.54 o                         
   0  -9   2       9793.43       9663.64       195.44 o                         
   1  -9   2       2593.59       2441.58        97.45 o                         
   2  -9   2        592.18        539.98        47.56 o                         
   3  -9   2        304.17        358.26        32.49 o                         
   4  -9   2        726.51        737.64        47.53 o                         
   5  -9   2        875.75        861.34        59.60 o                         
   6  -9   2       8498.48       8774.64       193.45 o                         
   7  -9   2         73.13         40.31        16.78 o                         
   8  -9   2          5.55        -33.85        33.85 o                         
   9  -9   2         66.00        101.32        48.00 o                         
  -9  -8   2         45.12         32.64        28.69 o                         
  -8  -8   2       6404.39       6372.77       228.43 o                         
  -7  -8   2        441.43        297.59        68.79 o                         
  -6  -8   2        360.28        486.41        48.77 o                         
  -5  -8   2         96.39         55.21        20.42 o                         
  -4  -8   2       2127.90       2163.77        68.33 o                         
  -3  -8   2       1383.76       1452.10        59.55 o                         
  -2  -8   2       7252.83       6966.17       164.59 o                         
  -1  -8   2      16935.96      17132.71       228.79 o                         
   0  -8   2       1584.79       1630.29        62.50 o                         
   1  -8   2       1640.67       1633.21        57.00 o                         
   2  -8   2        291.31        169.80        23.22 o                         
   3  -8   2       2501.38       2585.73        84.67 o                         
   4  -8   2       2144.73       2151.43        77.18 o                         
   5  -8   2      13537.95      14017.71       217.27 o                         
   6  -8   2         66.64         41.57        14.60 o                         
   7  -8   2        155.05         98.08        29.18 o                         
   8  -8   2        140.62        121.41        32.66 o                         
   9  -8   2        107.06        131.35        34.78 o                         
 -10  -7   2          5.75        -30.70        46.01 o                         
  -9  -7   2       4711.99       4770.25       162.27 o                         
  -8  -7   2        442.37        393.18        50.49 o                         
  -7  -7   2        259.45        302.17        46.78 o                         
  -6  -7   2        297.30        328.97        32.58 o                         
  -5  -7   2         50.87         14.29        14.50 o                         
  -4  -7   2       1703.75       1598.89        55.98 o                         
  -3  -7   2       5710.60       5851.41       110.75 o                         
  -2  -7   2      16617.49      16959.36       267.15 o                         
  -1  -7   2       1433.99       1627.06        66.56 o                         
   0  -7   2       5024.04       5321.01       102.05 o                         
   1  -7   2        279.09        328.80        37.73 o                         
   2  -7   2       5736.17       5965.70       118.62 o                         
   3  -7   2        314.89        289.67        28.81 o                         
   4  -7   2       9358.50       9326.44       161.31 o                         
   5  -7   2        972.13       1030.32        48.30 o                         
   6  -7   2        305.72        271.22        39.86 o                         
   7  -7   2         63.84         64.21        22.44 o                         
   8  -7   2        817.22        897.65        76.89 o                         
   9  -7   2       1920.49       1842.54       132.10 o                         
  10  -7   2         13.32         68.83        41.74 o                         
 -10  -6   2       2422.19       2498.99       152.07 o                         
  -9  -6   2        323.10        155.80        30.01 o                         
  -8  -6   2          6.13        -16.54        16.54 o                         
  -7  -6   2       1556.64       1609.07        69.08 o                         
  -6  -6   2         78.81         60.06        15.73 o                         
  -5  -6   2       8287.11       8283.33       140.33 o                         
  -4  -6   2        558.69        585.92        32.00 o                         
  -3  -6   2       9039.00       9138.59       137.32 o                         
  -2  -6   2         60.73         63.30        13.08 o                         
  -1  -6   2       4142.60       3966.12       100.33 o                         
   0  -6   2       1056.08       1183.77        53.42 o                         
   1  -6   2      19399.07      19615.55       288.56 o                         
   2  -6   2       7990.73       8203.95       141.51 o                         
   3  -6   2       5660.19       5437.61       108.91 o                         
   4  -6   2       1349.43       1385.44        54.37 o                         
   5  -6   2        198.23        154.93        19.67 o                         
   6  -6   2        584.93        610.13        60.17 o                         
   7  -6   2        147.79         81.33        17.29 o                         
   8  -6   2       4596.97       4831.05       188.64 o                         
   9  -6   2         36.50         -1.33        24.86 o                         
  10  -6   2       1801.98       2030.26       130.13 o                         
 -10  -5   2        367.03        366.72        74.25 o                         
  -9  -5   2          1.80        -16.82        16.82 o                         
  -8  -5   2        337.95        366.04        33.63 o                         
  -7  -5   2        109.84         86.82        18.84 o                         
  -6  -5   2      18547.39      18922.80       220.04 o                         
  -5  -5   2       2826.69       2965.67        66.85 o                         
  -4  -5   2       7444.37       7551.02       130.82 o                         
  -3  -5   2        100.01        103.86        13.40 o                         
  -2  -5   2       6437.63       6717.13       112.16 o                         
  -1  -5   2        155.97        165.13        19.40 o                         
   0  -5   2      27536.49      27936.66       319.02 o                         
   1  -5   2      18489.76      18007.98       260.71 o                         
   2  -5   2       6515.50       6396.87       109.75 o                         
   3  -5   2        514.00        606.17        34.41 o                         
   4  -5   2       2976.20       3202.29        77.50 o                         
   5  -5   2         53.11         40.32         8.51 o                         
   6  -5   2         40.40         35.01        14.57 o                         
   7  -5   2      10782.84      11214.25       184.37 o                         
   8  -5   2         40.33         74.65        20.62 o                         
   9  -5   2        468.03        430.63        72.14 o                         
  10  -5   2        379.69        279.19        53.65 o                         
 -10  -4   2         20.19        -10.38        22.51 o                         
  -9  -4   2        239.84        199.87        25.42 o                         
  -8  -4   2          2.88         -7.74        12.51 o                         
  -7  -4   2       8543.77       8747.88       152.74 o                         
  -6  -4   2        194.57        172.92        25.24 o                         
  -5  -4   2       3556.52       3533.02        70.47 o                         
  -4  -4   2         56.21         30.05         7.04 o                         
  -3  -4   2        500.90        439.68        20.95 o                         
  -2  -4   2       4575.44       4594.68        75.92 o                         
  -1  -4   2      14555.58      14183.59       183.28 o                         
   0  -4   2      28885.26      27632.71       330.39 o                         
   1  -4   2       1141.45       1054.96        36.54 o                         
   2  -4   2       1085.53       1162.17        41.97 o                         
   3  -4   2        152.21        164.18        17.63 o                         
   4  -4   2        537.04        538.25        27.51 o                         
   5  -4   2        627.18        630.38        36.28 o                         
   6  -4   2      13362.90      13249.23       226.56 o                         
   7  -4   2       1327.23       1232.39        54.20 o                         
   8  -4   2         85.47         42.23        19.61 o                         
   9  -4   2        834.28        857.99        71.88 o                         
  10  -4   2         58.30          5.13        38.28 o                         
  11  -4   2       1439.72       1453.72       104.22 o                         
 -11  -3   2          2.11         -3.31        44.65 o                         
 -10  -3   2        110.25         84.86        28.32 o                         
  -9  -3   2        105.30         77.95        19.11 o                         
  -8  -3   2      12495.03      12832.70       182.53 o                         
  -7  -3   2       2413.52       2454.14        74.80 o                         
  -6  -3   2        787.36        761.25        38.47 o                         
  -5  -3   2       1119.95       1134.51        34.25 o                         
  -4  -3   2         90.48         73.21        10.02 o                         
  -3  -3   2        741.32        707.58        26.62 o                         
  -2  -3   2       8572.93       8351.47       104.78 o                         
  -1  -3   2      53953.49      53235.30       647.92 o                         
   0  -3   2         22.12         30.31         6.96 o                         
   1  -3   2         68.67         97.48        10.07 o                         
   2  -3   2       1694.49       1772.21        61.13 o                         
   3  -3   2          4.17          5.46         3.88 o                         
   4  -3   2       7095.39       7101.52        96.49 o                         
   5  -3   2      22373.78      21813.69       250.62 o                         
   6  -3   2       1614.46       1521.98        58.79 o                         
   7  -3   2         36.97         16.21         9.76 o                         
   8  -3   2        708.82        708.05        45.46 o                         
   9  -3   2        138.40        105.32        35.08 o                         
  10  -3   2       4058.16       4066.31       142.03 o                         
  11  -3   2        298.40        263.69       103.69 o                         
 -11  -2   2         12.79        -29.43        31.20 o                         
 -10  -2   2        580.16        493.19        43.24 o                         
  -9  -2   2       6731.43       7206.81       152.94 o                         
  -8  -2   2        265.56        176.90        23.90 o                         
  -7  -2   2         12.36         -0.77         9.31 o                         
  -6  -2   2        162.98        150.86        18.97 o                         
  -5  -2   2         47.14         47.50         8.34 o                         
  -4  -2   2       8519.59       8358.41       114.34 o                         
  -3  -2   2       1648.47       1731.96        42.55 o                         
  -2  -2   2      53427.44      52031.50       670.31 o                         
  -1  -2   2        274.39        288.96        15.56 o                         
   0  -2   2       9340.95       9584.62       144.95 o                         
   1  -2   2        512.40        582.98        27.69 o                         
   2  -2   2      14736.73      14804.23       170.84 o                         
   3  -2   2      12374.35      11931.36       132.93 o                         
   4  -2   2      23974.83      23873.34       252.34 o                         
   5  -2   2       1797.66       1835.05        54.70 o                         
   6  -2   2        552.29        550.28        27.69 o                         
   7  -2   2         10.20          2.94         7.62 o                         
   8  -2   2         56.85         13.86        15.40 o                         
   9  -2   2       7021.24       7128.92       156.04 o                         
  10  -2   2        124.40        132.01        37.97 o                         
  11  -2   2        586.50        433.29        64.75 o                         
 -11  -1   2        437.98        372.36        57.06 o                         
 -10  -1   2       2417.23       2538.76       106.21 o                         
  -9  -1   2        964.16        903.12        64.75 o                         
  -8  -1   2        322.47        283.51        30.86 o                         
  -7  -1   2       1441.81       1440.53        52.64 o                         
  -6  -1   2        238.18        241.19        24.13 o                         
  -5  -1   2       8706.44       8730.67       103.33 o                         
  -4  -1   2        831.93        889.62        26.05 o                         
  -3  -1   2      20674.97      20315.62       172.79 o                         
  -2  -1   2         53.66         49.01         5.59 o                         
  -1  -1   2      16944.36      16776.10       140.05 o                         
   0  -1   2        950.95       1015.03        20.07 o                         
   1  -1   2      12857.43      12937.58       132.08 o                         
   2  -1   2      54028.98      54643.46       420.50 o                         
   3  -1   2       8547.91       8472.59       106.06 o                         
   4  -1   2        618.57        576.56        27.19 o                         
   5  -1   2        499.66        499.80        26.22 o                         
   6  -1   2       1145.23       1160.84        45.05 o                         
   7  -1   2          1.22         -6.06         7.50 o                         
   8  -1   2      11041.13      11212.40       174.58 o                         
   9  -1   2        207.42        176.46        29.52 o                         
  10  -1   2       1772.73       1791.13        93.47 o                         
  11  -1   2         25.83         25.65        34.23 o                         
 -11   0   2        765.33        630.75        76.78 o                         
 -10   0   2       1811.30       1798.17        85.25 o                         
  -9   0   2         38.46        -16.90        16.90 o                         
  -8   0   2       1021.68       1071.50        58.01 o                         
  -7   0   2        300.80        251.54        24.73 o                         
  -6   0   2      12503.02      12343.24       145.33 o                         
  -5   0   2       4559.07       4627.95        70.67 o                         
  -4   0   2      21092.32      21014.63       178.29 o                         
  -3   0   2        709.25        774.18        20.42 o                         
  -2   0   2      12075.52      12268.06       108.10 o                         
  -1   0   2         34.83         18.16         3.80 o                         
   0   0   2      11991.50      11786.67       121.97 o                         
   2   0   2      20761.61      21136.08       244.41 o                         
   3   0   2       1295.24       1358.00        35.42 o                         
   4   0   2       2133.45       2173.35        50.55 o                         
   5   0   2        280.57        297.43        32.97 o                         
   6   0   2       1907.50       2059.26        57.88 o                         
   7   0   2      12918.67      12953.35       202.45 o                         
   8   0   2       1154.81       1144.38        58.26 o                         
   9   0   2        405.80        465.15        48.71 o                         
  10   0   2        231.18        212.20        35.85 o                         
  11   0   2         37.51        -24.91        24.91 o                         
 -11   1   2        709.60        796.53       132.71 o                         
 -10   1   2        103.44        102.07        35.63 o                         
  -9   1   2         32.01         35.42        16.95 o                         
  -8   1   2        198.78        145.00        20.04 o                         
  -7   1   2       8272.17       8419.43       124.95 o                         
  -6   1   2       3963.33       3959.10        71.50 o                         
  -5   1   2       7390.49       7511.15        94.42 o                         
  -4   1   2       1263.41       1224.70        32.59 o                         
  -3   1   2       4690.54       4775.16        67.44 o                         
  -2   1   2        458.23        453.43        15.11 o                         
  -1   1   2      14998.05      14986.74       102.82 o                         
   0   1   2       6180.83       6334.09        56.95 o                         
   1   1   2       1849.35       1805.26        36.99 o                         
   2   1   2        166.60        204.36        14.40 o                         
   3   1   2         16.96         28.36         6.21 o                         
   4   1   2       6685.56       7153.86        85.71 o                         
   5   1   2       4387.39       4574.44       111.94 o                         
   6   1   2      10218.21       9835.40       139.45 o                         
   7   1   2       8059.93       8460.41       157.19 o                         
   8   1   2         87.37         35.94        14.68 o                         
   9   1   2       1763.85       1893.96        85.80 o                         
  10   1   2          7.73        -10.48        22.35 o                         
  11   1   2        641.03        522.86        60.22 o                         
 -11   2   2        150.09         70.22        48.28 o                         
 -10   2   2        133.46        136.93        39.81 o                         
  -9   2   2       1771.55       1767.11        96.00 o                         
  -8   2   2       5899.65       5914.52       126.00 o                         
  -7   2   2       6418.72       6316.99        98.37 o                         
  -6   2   2       1781.66       1797.60        43.81 o                         
  -5   2   2       3117.56       3110.65        58.83 o                         
  -4   2   2       2378.80       2479.47        45.75 o                         
  -3   2   2       6524.48       6456.13       101.03 o                         
  -2   2   2       3539.42       3557.25        46.40 o                         
  -1   2   2      83093.06      80646.66       742.20 o                         
   0   2   2       4289.54       4206.17        53.06 o                         
   1   2   2        847.06        863.88        21.19 o                         
   2   2   2      14399.50      14779.52       153.48 o                         
   3   2   2       6194.66       6396.63        81.42 o                         
   4   2   2       5510.52       5614.09        91.19 o                         
   5   2   2      17533.77      17386.04       203.17 o                         
   6   2   2      13013.39      13352.75       207.69 o                         
   7   2   2         24.73         25.78         9.29 o                         
   8   2   2        679.64        708.05        39.29 o                         
   9   2   2       2109.10       2170.95        93.05 o                         
  10   2   2       1691.72       1738.46       104.41 o                         
  11   2   2         32.74         28.47        31.83 o                         
 -11   3   2         15.10         35.72        56.32 o                         
 -10   3   2       2806.50       2898.73       134.20 o                         
  -9   3   2       6325.18       6258.00       212.99 o                         
  -8   3   2       3508.51       3580.17        96.27 o                         
  -7   3   2        501.79        439.75        28.45 o                         
  -6   3   2       1271.09       1201.62        42.68 o                         
  -5   3   2       1221.87       1369.52        42.08 o                         
  -4   3   2      13012.44      12813.93       138.28 o                         
  -3   3   2       2048.28       2059.42        46.40 o                         
  -2   3   2      33848.71      33660.21       378.48 o                         
  -1   3   2        337.14        365.65        16.74 o                         
   0   3   2       4363.52       4401.41        66.08 o                         
   1   3   2       4956.42       4993.55        67.86 o                         
   2   3   2        341.11        296.80        17.39 o                         
   3   3   2      28649.05      28763.52       427.95 o                         
   4   3   2      16879.27      17158.97       223.00 o                         
   5   3   2       7618.22       7468.84       128.13 o                         
   6   3   2        267.03        307.79        34.50 o                         
   7   3   2       1717.37       1806.73        64.55 o                         
   8   3   2        274.88        237.89        30.18 o                         
   9   3   2       7361.10       7645.42       169.48 o                         
  10   3   2        605.15        493.81        65.65 o                         
  11   3   2        793.85        716.99        93.40 o                         
 -10   4   2       1751.19       1857.66       115.09 o                         
  -9   4   2       2743.03       2550.32        97.33 o                         
  -8   4   2        125.19         90.04        20.23 o                         
  -7   4   2        568.79        560.22        44.87 o                         
  -6   4   2          4.39         -0.37         6.18 o                         
  -5   4   2       7604.80       7465.30       107.66 o                         
  -4   4   2       4616.10       4778.56        94.87 o                         
  -3   4   2       9839.03       9291.16       122.28 o                         
  -2   4   2       3767.79       4023.52        65.41 o                         
  -1   4   2         54.32         61.77        11.30 o                         
   0   4   2        996.38       1018.12        25.23 o                         
   1   4   2       3116.45       2981.66        71.26 o                         
   2   4   2      57873.20      57296.47       712.36 o                         
   3   4   2       2484.63       2225.95        49.84 o                         
   4   4   2       7019.48       7081.28       105.56 o                         
   5   4   2        389.23        439.63        32.25 o                         
   6   4   2       3040.08       3172.18        93.03 o                         
   7   4   2        608.12        639.39        42.56 o                         
   8   4   2      11586.52      12266.65       204.63 o                         
   9   4   2       1752.55       1862.08        85.99 o                         
  10   4   2        721.69        637.71        50.44 o                         
  11   4   2          5.43        -23.11        30.19 o                         
 -10   5   2        690.81        538.36        63.01 o                         
  -9   5   2          1.50         -9.60        24.38 o                         
  -8   5   2        194.74        145.75        25.35 o                         
  -7   5   2        144.63        120.24        16.09 o                         
  -6   5   2       6724.49       6928.22       122.83 o                         
  -5   5   2       4611.68       4362.46       100.33 o                         
  -4   5   2      11686.40      11640.05       158.59 o                         
  -3   5   2       1042.16       1232.17        41.74 o                         
  -2   5   2         40.89         41.21         7.02 o                         
  -1   5   2        444.03        499.16        29.38 o                         
   0   5   2       1778.05       1746.91        90.19 o                         
   1   5   2      64660.83      62095.35       830.68 o                         
   2   5   2          1.10          2.75         4.12 o                         
   3   5   2        824.23        886.78        33.51 o                         
   4   5   2        752.60        854.51        33.36 o                         
   5   5   2       1079.70       1115.13        60.72 o                         
   6   5   2       3851.61       4098.59       103.35 o                         
   7   5   2      12181.93      12261.00       178.93 o                         
   8   5   2       2381.72       2350.68        81.74 o                         
   9   5   2        223.16        188.18        27.85 o                         
  10   5   2        122.95        101.26        25.03 o                         
  11   5   2          8.62        -23.72        23.72 o                         
 -10   6   2          7.35        -33.98        40.38 o                         
  -9   6   2          0.96        -24.02        24.02 o                         
  -8   6   2         14.15        -13.79        14.25 o                         
  -7   6   2       5002.36       4790.27       146.22 o                         
  -6   6   2       6049.01       5950.68       111.96 o                         
  -5   6   2       1887.70       1910.48        63.98 o                         
  -4   6   2         30.70         33.92        10.36 o                         
  -3   6   2        333.23        330.05        18.07 o                         
  -2   6   2        262.36        315.83        25.65 o                         
  -1   6   2        144.83        155.49        13.26 o                         
   0   6   2      53417.63      51108.41       598.29 o                         
   1   6   2         60.31         51.63         8.74 o                         
   2   6   2        289.12        269.04        21.31 o                         
   3   6   2        306.26        390.81        26.01 o                         
   4   6   2        123.36        148.17        15.51 o                         
   5   6   2       7680.23       7988.08       124.55 o                         
   6   6   2      10387.53      10189.91       178.55 o                         
   7   6   2       5072.52       5098.50       126.44 o                         
   8   6   2         14.43         37.51        14.71 o                         
   9   6   2        176.75        123.70        28.23 o                         
  10   6   2          0.09        -20.18        20.18 o                         
  11   6   2        958.82        955.18       127.58 o                         
 -10   7   2        114.07          7.75        69.87 o                         
  -9   7   2        188.74        138.70        31.42 o                         
  -8   7   2        952.79        937.56        67.88 o                         
  -7   7   2       7487.18       7529.59       149.32 o                         
  -6   7   2       1619.65       1657.30        65.63 o                         
  -5   7   2        790.80        811.90        43.73 o                         
  -4   7   2         42.91         37.48         9.59 o                         
  -3   7   2       1582.78       1507.11        42.21 o                         
  -2   7   2       4005.88       4210.80       123.07 o                         
  -1   7   2      38791.17      38225.43       375.60 o                         
   0   7   2        642.38        637.88        33.48 o                         
   1   7   2       1495.38       1501.88        50.49 o                         
   2   7   2       5475.35       6025.90       112.49 o                         
   3   7   2        219.59        215.90        21.80 o                         
   4   7   2       5486.96       5448.43       153.30 o                         
   5   7   2       6234.02       6264.28       113.55 o                         
   6   7   2       8493.99       8719.81       138.96 o                         
   7   7   2        339.66        334.13        37.90 o                         
   8   7   2        102.54         61.05        19.58 o                         
   9   7   2          6.19         10.85        19.37 o                         
  10   7   2        558.83        415.39        57.23 o                         
  11   7   2       1136.06       1203.71       170.39 o                         
  -9   8   2        723.13        547.44       101.31 o                         
  -8   8   2       5466.59       5404.31       153.36 o                         
  -7   8   2       1160.07       1168.37        56.92 o                         
  -6   8   2        483.82        462.66        48.22 o                         
  -5   8   2          0.65         -1.75        10.15 o                         
  -4   8   2       3155.04       3070.16        77.97 o                         
  -3   8   2       2601.41       2495.51        80.32 o                         
  -2   8   2      19370.01      19579.56       254.87 o                         
  -1   8   2       1573.28       1579.74        53.47 o                         
   0   8   2       2775.29       2839.34        89.46 o                         
   1   8   2       2148.40       2227.47        68.84 o                         
   2   8   2         14.25          6.06         7.17 o                         
   3   8   2      16159.64      16733.95       229.30 o                         
   4   8   2       1781.06       1967.45        71.96 o                         
   5   8   2       6164.85       5901.69       122.31 o                         
   6   8   2        243.56        260.19        30.21 o                         
   7   8   2        276.67        263.27        33.28 o                         
   8   8   2          3.52         28.64        22.24 o                         
   9   8   2       2629.54       2593.71       128.93 o                         
  10   8   2       3776.72       3795.42       166.32 o                         
  11   8   2       1184.82       1002.98       155.07 o                         
  -9   9   2       2092.94       2207.95       180.53 o                         
  -8   9   2        322.03        233.91        35.89 o                         
  -7   9   2        120.86         59.86        20.76 o                         
  -6   9   2        260.14        210.29        31.66 o                         
  -5   9   2       2800.05       2679.05        83.48 o                         
  -4   9   2       3850.91       3879.48        72.61 o                         
  -3   9   2       7042.48       7368.61       151.90 o                         
  -2   9   2        159.94        154.34        17.02 o                         
  -1   9   2        804.10        854.41        42.07 o                         
   0   9   2        137.18         88.29        19.36 o                         
   1   9   2       2437.52       2518.15        79.72 o                         
   2   9   2      14677.00      14961.65       243.35 o                         
   3   9   2        157.28        143.39        19.15 o                         
   4   9   2        907.25        789.80        43.02 o                         
   5   9   2        624.36        531.24        39.94 o                         
   6   9   2        977.09        955.30        48.82 o                         
   7   9   2        131.49         68.29        17.96 o                         
   8   9   2       2502.21       2633.40       134.34 o                         
   9   9   2       3625.64       3936.87       166.85 o                         
  10   9   2        622.30        447.61        68.68 o                         
  -9  10   2        264.63        211.70        63.52 o                         
  -8  10   2        262.90        131.15        39.00 o                         
  -7  10   2        213.26        132.37        28.08 o                         
  -6  10   2       4136.07       4189.15       138.10 o                         
  -5  10   2       5483.25       5656.30       140.44 o                         
  -4  10   2       1683.21       1727.97        51.40 o                         
  -3  10   2        910.71        858.48        52.53 o                         
  -2  10   2        206.17        149.70        19.95 o                         
  -1  10   2        116.64         61.94        15.43 o                         
   0  10   2        229.26        146.16        18.90 o                         
   1  10   2      18667.76      19045.71       258.22 o                         
   2  10   2       1660.81       1533.40        71.19 o                         
   3  10   2       3197.70       3162.40        94.21 o                         
   4  10   2        585.20        615.80        41.67 o                         
   5  10   2        237.06        205.91        29.07 o                         
   6  10   2        917.91        912.56        57.38 o                         
   7  10   2       2646.58       2672.06       107.26 o                         
   8  10   2       6312.56       6535.49       222.44 o                         
   9  10   2        489.91        445.09        73.15 o                         
  10  10   2        484.81        345.96        79.65 o                         
  -8  11   2        251.73        201.37        42.98 o                         
  -7  11   2       1575.63       1580.61        88.35 o                         
  -6  11   2       4138.43       4362.32       140.98 o                         
  -5  11   2        388.38        361.76        36.10 o                         
  -4  11   2         53.47         21.49        13.88 o                         
  -3  11   2        412.30        367.71        40.14 o                         
  -2  11   2        181.59        208.15        30.21 o                         
  -1  11   2        329.79        224.24        24.12 o                         
   0  11   2      15934.98      16093.90       239.50 o                         
   1  11   2       1435.35       1561.95        66.43 o                         
   2  11   2        591.24        581.03        45.92 o                         
   3  11   2       1082.22       1056.26        53.84 o                         
   4  11   2        624.20        686.96        44.87 o                         
   5  11   2       2229.39       2110.36        91.61 o                         
   6  11   2       1782.76       1671.71        81.65 o                         
   7  11   2       4032.22       4207.65       189.41 o                         
   8  11   2         50.28        -26.58        26.58 o                         
   9  11   2        403.03        278.68        65.40 o                         
  10  11   2        111.28        109.54        47.37 o                         
  -8  12   2         72.94         33.43        43.29 o                         
  -7  12   2       2100.18       1922.32       135.53 o                         
  -6  12   2          2.19         32.83        28.16 o                         
  -5  12   2         51.77         36.85        19.91 o                         
  -4  12   2          3.02        -18.29        18.29 o                         
  -3  12   2         52.41         67.57        24.30 o                         
  -2  12   2       2273.22       2365.39       104.66 o                         
  -1  12   2       8651.75       8805.56       180.81 o                         
   0  12   2       3693.58       3744.97       106.18 o                         
   1  12   2        262.03        198.73        26.34 o                         
   2  12   2       1411.67       1519.19        72.98 o                         
   3  12   2         69.81         29.06        14.01 o                         
   4  12   2       9821.20       9872.58       212.53 o                         
   5  12   2        103.50         43.88        22.17 o                         
   6  12   2       3741.68       3904.57       135.77 o                         
   7  12   2         28.51        -17.76        24.17 o                         
   8  12   2        250.27        140.56        34.80 o                         
   9  12   2         88.29         -9.39        39.69 o                         
  -7  13   2         11.90          9.54        53.32 o                         
  -6  13   2         62.94         59.69        33.15 o                         
  -5  13   2        346.78        285.41        34.54 o                         
  -4  13   2        147.02        110.43        24.11 o                         
  -3  13   2       3261.62       3435.36       151.08 o                         
  -2  13   2       4974.74       5430.59       148.00 o                         
  -1  13   2        731.43        808.84        74.55 o                         
   0  13   2          7.61          1.54        11.92 o                         
   1  13   2       2197.20       2264.43        85.62 o                         
   2  13   2          9.74          9.15        14.46 o                         
   3  13   2       7540.23       7776.92       190.24 o                         
   4  13   2          0.15         -8.13        17.04 o                         
   5  13   2       2754.59       2650.92       121.00 o                         
   6  13   2         94.56         17.58        22.45 o                         
   7  13   2       1125.49       1232.96        87.48 o                         
   8  13   2         14.53        -17.24        52.36 o                         
   9  13   2        358.45        203.41       115.29 o                         
  -6  14   2        140.22        105.17        44.92 o                         
  -5  14   2         69.13         -4.50        29.95 o                         
  -4  14   2       3823.39       3996.35       138.83 o                         
  -3  14   2       2497.73       2693.84       104.59 o                         
  -2  14   2        144.13         59.86        19.60 o                         
  -1  14   2        222.49        180.37        29.82 o                         
   0  14   2         18.21         14.84        16.93 o                         
   1  14   2        230.46        178.33        31.58 o                         
   2  14   2       6768.19       6987.77       164.15 o                         
   3  14   2        321.97        213.37        31.48 o                         
   4  14   2        871.02        742.55       104.29 o                         
   5  14   2          5.00        -24.59        29.76 o                         
   6  14   2          1.34        -25.79        25.79 o                         
   7  14   2        173.52        136.08        36.19 o                         
   8  14   2        324.42        132.50        54.98 o                         
  -5  15   2       2973.90       2807.22       116.44 o                         
  -4  15   2        550.18        484.25        73.85 o                         
  -3  15   2        234.54         74.54        25.76 o                         
  -2  15   2          0.16        -18.76        18.76 o                         
  -1  15   2        110.85         61.71        29.62 o                         
   0  15   2         23.65        -17.28        17.28 o                         
   1  15   2       4818.58       5258.62       151.96 o                         
   2  15   2        830.24        830.13        79.89 o                         
   3  15   2         23.13        -15.42        19.14 o                         
   4  15   2         24.12         11.94        42.21 o                         
   5  15   2          2.22          1.28        35.65 o                         
   6  15   2         27.82        -30.07        30.07 o                         
   7  15   2         25.80         56.41        42.94 o                         
  -4  16   2          5.13        -27.26        32.00 o                         
  -3  16   2          9.07        -26.69        26.69 o                         
  -2  16   2         30.21         48.25        28.46 o                         
  -1  16   2        380.92        282.43        37.81 o                         
   0  16   2       2214.82       2367.40       106.54 o                         
   1  16   2       1917.87       1957.67       107.62 o                         
   2  16   2         64.03         28.55        23.14 o                         
   3  16   2        296.84        247.53        48.36 o                         
   4  16   2         37.25        -28.46        28.46 o                         
   5  16   2        324.50        314.16        77.24 o                         
   6  16   2         28.46         66.11        72.66 o                         
  -3  17   2        247.25        173.46        56.90 o                         
  -2  17   2        577.95        365.40        60.21 o                         
  -1  17   2        902.17        852.12        75.47 o                         
   0  17   2       1453.07       1433.61        97.09 o                         
   1  17   2         68.24         35.10        28.03 o                         
   2  17   2        629.03        399.97        55.37 o                         
   3  17   2          3.85        -21.79        42.89 o                         
   4  17   2        823.23        652.01       100.72 o                         
   5  17   2        282.61         85.04        48.00 o                         
  -1  18   2        749.42       1112.55       269.02 o                         
   0  18   2         72.38        109.82        52.10 o                         
   1  18   2        170.96        116.03        46.65 o                         
   2  18   2         33.00         31.89        54.52 o                         
   0 -16   3        119.30        101.03        54.30 o                         
  -4 -15   3        117.21        100.16        63.76 o                         
  -3 -15   3          1.99        -39.33        39.33 o                         
  -2 -15   3         38.79         10.50        47.25 o                         
  -1 -15   3         15.15        -33.42        33.51 o                         
   0 -15   3        261.56        152.37        50.66 o                         
   1 -15   3       2189.48       2413.52       139.88 o                         
   2 -15   3        840.55        705.66       131.22 o                         
   3 -15   3          4.91         13.22        35.46 o                         
  -5 -14   3         50.64        -24.91        43.36 o                         
  -4 -14   3          0.13         12.26        54.11 o                         
  -3 -14   3          8.18         15.50        37.27 o                         
  -2 -14   3         77.59         82.40        36.72 o                         
  -1 -14   3       1126.85       1114.90       100.60 o                         
   0 -14   3       1636.91       1700.61       167.99 o                         
   1 -14   3       2438.47       2534.52       184.16 o                         
   2 -14   3         30.42         -4.05        30.17 o                         
   3 -14   3         65.34         35.02        31.07 o                         
   4 -14   3          4.23        -17.30        35.87 o                         
   5 -14   3        638.83        474.51        89.14 o                         
  -6 -13   3        208.43         22.60        43.23 o                         
  -5 -13   3         50.32         45.04        32.71 o                         
  -4 -13   3        146.82         60.87        38.64 o                         
  -3 -13   3        387.58        345.36        48.47 o                         
  -2 -13   3       1430.96       1332.21        90.19 o                         
  -1 -13   3        148.85         59.43        34.04 o                         
   0 -13   3       2729.26       2560.78       166.93 o                         
   1 -13   3         66.29         26.60        21.52 o                         
   2 -13   3        381.57        256.27        42.54 o                         
   3 -13   3         23.63         42.16        26.47 o                         
   4 -13   3       1423.60       1449.55        97.92 o                         
   5 -13   3        475.85        378.14        97.25 o                         
   6 -13   3       1092.60       1052.82       101.98 o                         
  -7 -12   3         87.18         13.64        35.19 o                         
  -6 -12   3         17.89         -1.21        31.19 o                         
  -5 -12   3         79.42         39.52        24.93 o                         
  -4 -12   3          5.75          3.57        23.68 o                         
  -3 -12   3       4438.58       4497.04       106.02 o                         
  -2 -12   3        249.21        170.03        33.49 o                         
  -1 -12   3       1678.63       1678.84       100.38 o                         
   0 -12   3         57.59          8.29        28.60 o                         
   1 -12   3        993.55       1101.34        79.07 o                         
   2 -12   3        100.89         97.81        35.56 o                         
   3 -12   3       3901.38       4174.25       158.56 o                         
   4 -12   3       2058.17       2047.77       139.21 o                         
   5 -12   3       1010.46        954.97       124.61 o                         
   6 -12   3         52.03          7.50        26.56 o                         
   7 -12   3         66.05         32.49        34.45 o                         
  -8 -11   3         63.30         53.61        82.49 o                         
  -7 -11   3         61.24         11.09        25.30 o                         
  -6 -11   3        261.78        109.32        30.53 o                         
  -5 -11   3         30.27         26.68        18.98 o                         
  -4 -11   3       7469.15       7664.56       201.08 o                         
  -3 -11   3        115.93         90.56        23.11 o                         
  -2 -11   3        825.70        699.99        55.65 o                         
  -1 -11   3          2.16          9.97        17.73 o                         
   0 -11   3       1332.20       1251.27        79.23 o                         
   1 -11   3       1929.22       1872.21        97.39 o                         
   2 -11   3       4417.19       4464.33       143.34 o                         
   3 -11   3       3042.21       3086.60       135.47 o                         
   4 -11   3        771.20        629.68       110.69 o                         
   5 -11   3        282.00        213.37        42.03 o                         
   6 -11   3        275.84        206.04        32.16 o                         
   7 -11   3       1166.15        950.27        79.60 o                         
   8 -11   3         34.00        -37.99        37.99 o                         
  -8 -10   3         31.79        -13.22        31.96 o                         
  -7 -10   3        135.66         91.01        30.39 o                         
  -6 -10   3          6.60        -17.79        17.79 o                         
  -5 -10   3       9159.48       9152.61       413.69 o                         
  -4 -10   3        433.84        366.64        42.73 o                         
  -3 -10   3       1212.96       1249.54        81.57 o                         
  -2 -10   3       1870.44       1886.18        64.49 o                         
  -1 -10   3         79.53        112.21        20.99 o                         
   0 -10   3       2406.89       2521.33       107.61 o                         
   1 -10   3       7159.80       7428.65       198.80 o                         
   2 -10   3       4403.86       4378.76       137.45 o                         
   3 -10   3          0.50        -13.86        13.86 o                         
   4 -10   3        239.06        168.00        24.25 o                         
   5 -10   3         28.24        -11.91        31.31 o                         
   6 -10   3         70.31         34.30        20.29 o                         
   7 -10   3        264.16        175.03        34.06 o                         
   8 -10   3       1982.28       2119.08       198.19 o                         
  -9  -9   3         15.48         -8.85        36.16 o                         
  -8  -9   3        106.19        107.93        25.20 o                         
  -7  -9   3        372.09        290.07        49.33 o                         
  -6  -9   3       7162.70       7303.43       167.26 o                         
  -5  -9   3        101.68         53.25        25.51 o                         
  -4  -9   3        138.27        121.77        23.14 o                         
  -3  -9   3        519.71        460.84        46.88 o                         
  -2  -9   3         95.58         92.97        16.99 o                         
  -1  -9   3       5721.05       5960.79       158.31 o                         
   0  -9   3       3127.89       3192.07       109.30 o                         
   1  -9   3       9004.39       9121.08       193.79 o                         
   2  -9   3        676.24        738.41        61.22 o                         
   3  -9   3          3.56          0.43        23.61 o                         
   4  -9   3          0.03         -9.79         9.79 o                         
   5  -9   3       1700.07       1648.16        96.22 o                         
   6  -9   3       1433.07       1447.19        68.33 o                         
   7  -9   3       2864.20       3125.89       118.93 o                         
   8  -9   3        138.04         97.58        67.51 o                         
   9  -9   3          0.21        -16.58        49.78 o                         
  -9  -8   3         26.99         -8.16        34.93 o                         
  -8  -8   3       1986.71       2028.18       144.98 o                         
  -7  -8   3       5428.17       5628.06       157.10 o                         
  -6  -8   3        176.33        146.71        24.28 o                         
  -5  -8   3         61.27          8.35        13.47 o                         
  -4  -8   3         33.65         15.64        11.33 o                         
  -3  -8   3       1583.01       1651.87        66.16 o                         
  -2  -8   3      10448.59      10555.81       180.67 o                         
  -1  -8   3       1889.83       1862.67        79.70 o                         
   0  -8   3       8565.96       8361.92       189.85 o                         
   1  -8   3          1.17         -4.06        14.87 o                         
   2  -8   3        466.54        466.52        41.71 o                         
   3  -8   3        267.36        188.05        21.17 o                         
   4  -8   3       3396.83       3460.08        97.68 o                         
   5  -8   3       3920.11       3906.97       101.69 o                         
   6  -8   3       1726.76       1785.96        79.43 o                         
   7  -8   3         27.82        -17.47        17.47 o                         
   8  -8   3         11.96          8.40        27.34 o                         
   9  -8   3          7.94        -22.78        40.06 o                         
  -9  -7   3       2210.63       2228.60       130.34 o                         
  -8  -7   3       3685.26       4088.30       157.62 o                         
  -7  -7   3        244.49        163.64        24.57 o                         
  -6  -7   3        442.64        421.57        38.72 o                         
  -5  -7   3       2413.57       2469.52        82.12 o                         
  -4  -7   3        247.15        257.34        24.42 o                         
  -3  -7   3      14795.47      15045.59       258.25 o                         
  -2  -7   3         29.60         31.49        12.07 o                         
  -1  -7   3       4856.40       4707.95       121.07 o                         
   0  -7   3        125.98         81.25        16.53 o                         
   1  -7   3       1419.74       1455.02        76.19 o                         
   2  -7   3        512.62        493.24        40.54 o                         
   3  -7   3       2189.95       2241.10        78.85 o                         
   4  -7   3      21017.38      21277.86       301.24 o                         
   5  -7   3       2903.94       3017.56        84.41 o                         
   6  -7   3         13.80          9.09        10.70 o                         
   7  -7   3         42.86         21.73        21.00 o                         
   8  -7   3         13.77         10.09        17.55 o                         
   9  -7   3         70.30         58.28        35.32 o                         
  10  -7   3       4534.92       4793.85       198.24 o                         
 -10  -6   3       1958.13       2139.67       122.13 o                         
  -9  -6   3       1133.51       1145.93        88.63 o                         
  -8  -6   3        129.69        109.05        21.47 o                         
  -7  -6   3        329.92        351.66        28.27 o                         
  -6  -6   3         12.53         12.74        10.73 o                         
  -5  -6   3        238.03        191.90        21.99 o                         
  -4  -6   3      17952.76      17894.34       217.78 o                         
  -3  -6   3       3046.23       3275.05        83.29 o                         
  -2  -6   3       4100.88       4089.90        94.51 o                         
  -1  -6   3         16.39          8.79         8.37 o                         
   0  -6   3        405.46        359.35        39.01 o                         
   1  -6   3        335.95        323.73        36.45 o                         
   2  -6   3       3568.61       3436.12        81.45 o                         
   3  -6   3      22121.05      22326.98       284.80 o                         
   4  -6   3       5632.63       6240.66       124.59 o                         
   5  -6   3        247.20        216.28        31.88 o                         
   6  -6   3        323.31        320.49        27.82 o                         
   7  -6   3        124.67         57.75        24.51 o                         
   8  -6   3       1150.58       1148.80        67.83 o                         
   9  -6   3       4059.67       4187.07       176.01 o                         
  10  -6   3         32.98         34.63        37.48 o                         
 -10  -5   3        142.48         20.19        38.95 o                         
  -9  -5   3         44.64         17.98        25.01 o                         
  -8  -5   3          0.73        -14.14        14.14 o                         
  -7  -5   3          0.22         11.95        11.52 o                         
  -6  -5   3         73.55         30.52        10.81 o                         
  -5  -5   3       8683.65       8899.05       137.27 o                         
  -4  -5   3       6892.78       6959.00       109.63 o                         
  -3  -5   3       3550.88       3546.36        74.39 o                         
  -2  -5   3       1983.49       1962.17        57.94 o                         
  -1  -5   3        965.26       1111.35        45.75 o                         
   0  -5   3       2849.31       2613.70        86.56 o                         
   1  -5   3        388.99        309.26        29.80 o                         
   2  -5   3      24341.45      24026.24       304.87 o                         
   3  -5   3        165.73        139.22        16.50 o                         
   4  -5   3       3505.64       3636.68        82.68 o                         
   5  -5   3         64.47         58.22        13.12 o                         
   6  -5   3       4521.65       4939.06       119.59 o                         
   7  -5   3       2566.46       2653.94        92.55 o                         
   8  -5   3       4495.91       4724.01       132.88 o                         
   9  -5   3        984.58        955.15        78.02 o                         
  10  -5   3         12.48        -26.15        28.84 o                         
 -10  -4   3         87.40         29.79        32.10 o                         
  -9  -4   3         94.34         42.10        22.51 o                         
  -8  -4   3          0.07        -11.99        15.70 o                         
  -7  -4   3       1880.47       1901.54        56.89 o                         
  -6  -4   3      10064.47      10106.80       129.21 o                         
  -5  -4   3       2521.89       2524.05        57.30 o                         
  -4  -4   3         11.27          9.88         6.44 o                         
  -3  -4   3       3349.70       3439.20        71.95 o                         
  -2  -4   3        468.76        494.11        28.47 o                         
  -1  -4   3      17444.05      17712.51       228.53 o                         
   0  -4   3        526.08        494.73        31.23 o                         
   1  -4   3      37796.31      37090.95       435.99 o                         
   2  -4   3         15.05          5.39         4.75 o                         
   3  -4   3       5202.17       5313.41       100.80 o                         
   4  -4   3          5.39         -2.70         5.25 o                         
   5  -4   3       4631.17       4627.19       110.90 o                         
   6  -4   3       2903.58       2933.55        77.99 o                         
   7  -4   3       5199.74       5227.94       137.98 o                         
   8  -4   3       1820.72       1730.62        89.40 o                         
   9  -4   3         68.87        104.40        30.35 o                         
  10  -4   3         17.69         -1.83        28.44 o                         
  11  -4   3         97.54         37.66        43.94 o                         
 -10  -3   3         12.24         31.45        25.99 o                         
  -9  -3   3          0.66         -9.65        15.67 o                         
  -8  -3   3       4168.41       4269.19       113.94 o                         
  -7  -3   3       5777.49       5820.96       112.78 o                         
  -6  -3   3       7429.73       7652.50        93.87 o                         
  -5  -3   3        185.24        158.16        14.92 o                         
  -4  -3   3       3879.83       3897.75        73.26 o                         
  -3  -3   3        125.75         89.47        10.28 o                         
  -2  -3   3      21965.21      21296.24       264.88 o                         
  -1  -3   3       1575.53       1607.87        40.52 o                         
   0  -3   3      20274.72      19824.21       384.83 o                         
   1  -3   3       3414.95       3731.14        81.65 o                         
   2  -3   3       5180.06       5343.84        83.89 o                         
   3  -3   3        177.84        234.97        19.77 o                         
   4  -3   3       4121.44       4062.80        79.19 o                         
   5  -3   3      14231.31      14376.63       183.66 o                         
   6  -3   3       2067.05       2131.97        69.59 o                         
   7  -3   3        505.71        534.40        35.79 o                         
   8  -3   3         34.83          0.04        15.16 o                         
   9  -3   3          5.74        -13.62        13.62 o                         
  10  -3   3        148.64         79.04        30.84 o                         
  11  -3   3       2585.96       2705.93       160.34 o                         
 -10  -2   3        377.26        182.06        47.89 o                         
  -9  -2   3       4974.69       4744.80       142.64 o                         
  -8  -2   3       2873.72       3044.89        90.32 o                         
  -7  -2   3       3816.05       3756.37        79.74 o                         
  -6  -2   3        254.46        255.80        16.85 o                         
  -5  -2   3       6959.19       7274.20        90.84 o                         
  -4  -2   3        971.95        862.17        29.05 o                         
  -3  -2   3      23897.21      23388.61       190.41 o                         
  -2  -2   3       1824.22       1764.48        39.12 o                         
  -1  -2   3      23383.48      23196.16       355.43 o                         
   0  -2   3          4.59          2.18         4.01 o                         
   1  -2   3       6905.60       6601.24       104.14 o                         
   2  -2   3         18.32         16.08         5.80 o                         
   3  -2   3       5664.88       5687.20        87.12 o                         
   4  -2   3      26662.05      25487.61       290.39 o                         
   5  -2   3         63.97         51.20        10.78 o                         
   6  -2   3       1224.51       1204.47        49.57 o                         
   7  -2   3        839.39        840.47        41.39 o                         
   8  -2   3        175.17        191.31        26.52 o                         
   9  -2   3        702.37        672.49        49.37 o                         
  10  -2   3       4308.11       4306.40       125.14 o                         
  11  -2   3       1078.30       1015.77        94.02 o                         
 -10  -1   3       4461.19       4328.32       142.47 o                         
  -9  -1   3        647.88        638.42        56.91 o                         
  -8  -1   3        457.21        406.70        34.34 o                         
  -7  -1   3        444.41        451.78        28.98 o                         
  -6  -1   3          3.28          2.31         5.61 o                         
  -5  -1   3       1776.57       1810.99        39.66 o                         
  -4  -1   3      23453.33      23589.14       223.19 o                         
  -3  -1   3       8731.86       8243.19       104.68 o                         
  -2  -1   3       1447.63       1417.37        32.43 o                         
  -1  -1   3         69.25         58.97         6.27 o                         
   0  -1   3        557.95        528.53        17.46 o                         
   1  -1   3       3549.01       3604.59        62.24 o                         
   2  -1   3       6698.11       6949.96       107.23 o                         
   3  -1   3      55025.11      53152.39       541.55 o                         
   4  -1   3          3.88         12.06         6.02 o                         
   5  -1   3         63.64         51.94         9.02 o                         
   6  -1   3        234.56        251.43        22.35 o                         
   7  -1   3        136.77        115.01        18.15 o                         
   8  -1   3       4054.57       4063.60       114.23 o                         
   9  -1   3       5038.23       5288.11       118.05 o                         
  10  -1   3        774.61        738.28        62.18 o                         
  11  -1   3        375.96        296.86        44.63 o                         
 -11   0   3       3950.64       4113.88       193.44 o                         
 -10   0   3        392.37        320.98        51.81 o                         
  -9   0   3        157.41        113.76        26.27 o                         
  -8   0   3         44.67         23.06        13.77 o                         
  -7   0   3         52.16         27.90         8.38 o                         
  -6   0   3        488.48        517.03        23.92 o                         
  -5   0   3      16148.08      16523.69       150.45 o                         
  -4   0   3      16518.55      16439.00       160.28 o                         
  -3   0   3        432.56        415.52        17.26 o                         
  -2   0   3       4437.65       4316.89        68.07 o                         
  -1   0   3        304.03        321.09        12.14 o                         
   0   0   3       4915.13       4870.26        60.55 o                         
   1   0   3          6.19          6.58         4.37 o                         
   2   0   3      67853.66      64592.27       582.44 o                         
   3   0   3        947.09        983.48        30.59 o                         
   4   0   3       2496.05       2628.69        58.94 o                         
   5   0   3        425.90        439.13        25.41 o                         
   6   0   3       1436.27       1517.16        47.50 o                         
   7   0   3       7742.71       7677.38       132.62 o                         
   8   0   3       6702.34       6981.91       128.74 o                         
   9   0   3       1964.73       2026.64        97.35 o                         
  10   0   3         20.10         -1.99        25.01 o                         
  11   0   3        339.34        256.35        39.89 o                         
 -11   1   3         50.23         56.23        49.55 o                         
 -10   1   3          3.42        -16.36        25.70 o                         
  -9   1   3         24.08         34.42        33.77 o                         
  -8   1   3        362.97        348.75        29.45 o                         
  -7   1   3       3636.56       3649.90        71.57 o                         
  -6   1   3       4905.93       4905.00        75.83 o                         
  -5   1   3       9993.90       9859.89       119.01 o                         
  -4   1   3        409.86        445.83        18.76 o                         
  -3   1   3       3002.13       2894.04        49.84 o                         
  -2   1   3        411.53        453.98        14.88 o                         
  -1   1   3      17144.20      16964.09       142.29 o                         
   0   1   3      13794.80      13960.05       107.23 o                         
   1   1   3      59905.88      58062.50       691.05 o                         
   2   1   3       3360.15       3413.99        58.96 o                         
   3   1   3       2706.12       2803.15        60.93 o                         
   4   1   3       1611.42       1549.14        48.45 o                         
   5   1   3          2.63          1.76         5.58 o                         
   6   1   3      17826.62      18265.63       214.66 o                         
   7   1   3       6052.58       6506.88       171.59 o                         
   8   1   3       3004.54       3012.66        97.55 o                         
   9   1   3          6.53         -5.40        17.33 o                         
  10   1   3         23.92         -1.01        23.41 o                         
  11   1   3        191.54        117.21        33.62 o                         
 -10   2   3         16.67        -24.07        24.07 o                         
  -9   2   3        464.79        577.36        46.89 o                         
  -8   2   3       2256.72       2285.78        55.58 o                         
  -7   2   3       1651.85       1567.84        52.51 o                         
  -6   2   3      10456.30      10399.48       135.24 o                         
  -5   2   3        199.26        223.53        17.07 o                         
  -4   2   3       2676.57       2542.35        47.70 o                         
  -3   2   3       1257.31       1378.44        29.61 o                         
  -2   2   3      11800.19      11372.69       131.36 o                         
  -1   2   3      22605.38      22408.76       204.86 o                         
   0   2   3      60207.70      58811.89       492.61 o                         
   1   2   3        809.11        802.08        23.76 o                         
   2   2   3       3972.01       4055.71        67.24 o                         
   3   2   3        151.50        130.37        13.73 o                         
   4   2   3        402.54        419.84        26.44 o                         
   5   2   3      26624.89      26361.12       255.30 o                         
   6   2   3        283.62        184.79        21.26 o                         
   7   2   3         20.34         24.38         9.38 o                         
   8   2   3        583.92        632.64        46.07 o                         
   9   2   3          4.14         -5.17        17.59 o                         
  10   2   3         70.38         78.57        23.85 o                         
  11   2   3       3084.29       2727.48       141.38 o                         
 -10   3   3         36.03         24.37        26.30 o                         
  -9   3   3       2182.39       2086.04       122.67 o                         
  -8   3   3         57.87         35.84        13.36 o                         
  -7   3   3       4250.27       4336.51        91.65 o                         
  -6   3   3        755.08        796.58        36.78 o                         
  -5   3   3       2513.21       2537.13        56.80 o                         
  -4   3   3          0.47         -4.03         4.03 o                         
  -3   3   3      16337.48      16143.86       151.19 o                         
  -2   3   3      21047.47      20125.06       175.95 o                         
  -1   3   3      25789.15      25263.67       186.96 o                         
   0   3   3        784.34        763.67        23.20 o                         
   1   3   3      24511.53      25038.07       303.13 o                         
   2   3   3        373.44        399.86        19.23 o                         
   3   3   3         40.77         34.42         6.83 o                         
   4   3   3      33141.74      32986.67       306.19 o                         
   5   3   3       2264.60       2639.41        75.10 o                         
   6   3   3        608.98        628.22        35.16 o                         
   7   3   3          1.60         -1.07         7.38 o                         
   8   3   3        220.83        118.26        19.73 o                         
   9   3   3        672.36        751.97        53.75 o                         
  10   3   3       3272.95       3139.02       163.55 o                         
  11   3   3       2490.52       2985.54       236.60 o                         
 -10   4   3       3733.20       3939.06       181.62 o                         
  -9   4   3         36.41         65.71        25.50 o                         
  -8   4   3       1708.45       1674.77        63.80 o                         
  -7   4   3        626.72        623.43        35.94 o                         
  -6   4   3       1748.47       1837.51        52.92 o                         
  -5   4   3       1034.45        981.30        36.41 o                         
  -4   4   3      16395.40      16266.15       261.66 o                         
  -3   4   3      25737.58      25030.85       231.95 o                         
  -2   4   3       4616.25       4355.13        63.22 o                         
  -1   4   3       1476.55       1435.45        34.46 o                         
   0   4   3          0.85          1.81         3.71 o                         
   1   4   3      16558.71      16482.62       161.80 o                         
   2   4   3       1218.34       1259.69        29.31 o                         
   3   4   3      52122.42      51219.93       680.30 o                         
   4   4   3        147.90         74.28        10.70 o                         
   5   4   3         69.31         57.37        12.41 o                         
   6   4   3       1118.76       1170.14        52.62 o                         
   7   4   3        114.12         88.60        16.94 o                         
   8   4   3       1275.96       1331.37        61.23 o                         
   9   4   3       1608.75       1737.13       110.81 o                         
  10   4   3       3090.02       3386.59       115.06 o                         
  11   4   3        355.14        310.02        56.62 o                         
 -10   5   3        383.06        390.09        53.48 o                         
  -9   5   3       2049.69       2146.97        87.13 o                         
  -8   5   3        312.70        339.23        29.80 o                         
  -7   5   3        451.40        474.95        39.34 o                         
  -6   5   3       2605.53       2725.75        70.51 o                         
  -5   5   3       6160.72       6061.67       105.76 o                         
  -4   5   3      19812.02      20414.25       227.90 o                         
  -3   5   3       1968.38       2180.63        56.76 o                         
  -2   5   3       4103.68       4107.35        61.54 o                         
  -1   5   3          7.66          3.64         3.94 o                         
   0   5   3        673.58        606.78        32.59 o                         
   1   5   3         12.96         23.35         5.91 o                         
   2   5   3      32877.95      32600.56       291.33 o                         
   3   5   3      11431.18      11955.70       211.97 o                         
   4   5   3        536.34        551.66        28.01 o                         
   5   5   3       1544.24       1543.68        52.99 o                         
   6   5   3         25.70         20.03         9.80 o                         
   7   5   3       9305.15       9790.75       177.31 o                         
   8   5   3        621.00        525.96        45.50 o                         
   9   5   3       4971.14       5104.22       126.26 o                         
  10   5   3        151.45        171.45        37.58 o                         
  11   5   3        344.85        334.35        44.49 o                         
 -10   6   3        440.96        233.81        45.30 o                         
  -9   6   3        615.58        697.10        71.10 o                         
  -8   6   3        229.61        150.88        25.40 o                         
  -7   6   3       3493.26       3741.66        92.32 o                         
  -6   6   3       1207.51       1233.12        50.72 o                         
  -5   6   3      11742.04      11663.53       196.64 o                         
  -4   6   3        239.34        225.38        19.91 o                         
  -3   6   3        734.28        700.66        32.21 o                         
  -2   6   3        694.66        816.01        33.23 o                         
  -1   6   3       7964.97       7767.67       122.85 o                         
   0   6   3      10286.73      10355.53       210.97 o                         
   1   6   3      17711.85      17680.64       212.74 o                         
   2   6   3       5047.31       5273.88        82.72 o                         
   3   6   3       1896.97       2210.51        60.69 o                         
   4   6   3       4676.42       4943.97       117.15 o                         
   5   6   3        468.87        426.26        24.95 o                         
   6   6   3      18046.80      18070.59       253.19 o                         
   7   6   3        355.54        274.34        30.67 o                         
   8   6   3       2547.06       2650.56       107.87 o                         
   9   6   3        224.87        193.60        45.14 o                         
  10   6   3        774.74        866.02        70.62 o                         
  11   6   3        127.83         53.29        46.85 o                         
 -10   7   3          9.75         22.41        50.15 o                         
  -9   7   3        113.04          4.78        23.72 o                         
  -8   7   3       4399.84       4659.23       143.89 o                         
  -7   7   3        685.64        801.32        45.66 o                         
  -6   7   3       5770.98       5590.22       121.87 o                         
  -5   7   3        472.61        430.22        33.10 o                         
  -4   7   3       1414.74       1362.52        48.29 o                         
  -3   7   3        256.00        359.57        22.95 o                         
  -2   7   3       9861.90       9384.29       140.38 o                         
  -1   7   3      15600.73      15157.46       265.17 o                         
   0   7   3      11615.74      11756.05       156.57 o                         
   1   7   3       3192.75       3153.13        68.01 o                         
   2   7   3         97.71         79.58        12.03 o                         
   3   7   3       2316.36       2167.93        62.80 o                         
   4   7   3        180.15        173.25        18.63 o                         
   5   7   3      21072.29      21677.91       277.84 o                         
   6   7   3        558.45        573.72        35.15 o                         
   7   7   3       2597.53       2430.40        88.64 o                         
   8   7   3        246.42        245.85        37.63 o                         
   9   7   3        438.07        312.65        44.14 o                         
  10   7   3        722.51        746.35        79.98 o                         
  11   7   3       2147.38       2275.23       132.67 o                         
  -9   8   3       2532.78       2854.40       133.85 o                         
  -8   8   3         54.86         60.56        22.54 o                         
  -7   8   3       1729.35       1710.79        65.71 o                         
  -6   8   3         67.72         49.00        15.95 o                         
  -5   8   3        295.68        232.66        24.59 o                         
  -4   8   3        130.07         94.44        14.84 o                         
  -3   8   3       2797.83       2680.75        69.02 o                         
  -2   8   3      15789.87      15825.87       230.89 o                         
  -1   8   3       3464.89       3568.16       101.30 o                         
   0   8   3        204.22        169.07        16.82 o                         
   1   8   3          9.35          9.39         7.87 o                         
   2   8   3       1011.14       1165.34        48.87 o                         
   3   8   3       1726.03       1834.32        59.41 o                         
   4   8   3      35338.09      36081.40       365.62 o                         
   5   8   3       1553.35       1613.49        58.47 o                         
   6   8   3        598.02        575.10        37.15 o                         
   7   8   3        250.94        183.93        26.56 o                         
   8   8   3        920.28        881.99        70.42 o                         
   9   8   3        894.20        937.04        86.89 o                         
  10   8   3        942.16        885.30        84.65 o                         
  11   8   3       1395.40       1508.71       124.93 o                         
  -9   9   3        985.00        918.63       108.87 o                         
  -8   9   3        791.99        770.18        71.19 o                         
  -7   9   3         26.77         -4.92        15.43 o                         
  -6   9   3        908.72        894.84        61.58 o                         
  -5   9   3        178.49        131.37        18.90 o                         
  -4   9   3        732.71        685.84        48.43 o                         
  -3   9   3      18661.20      18638.95       239.77 o                         
  -2   9   3        787.40        813.72        42.56 o                         
  -1   9   3         27.06         13.94         8.88 o                         
   0   9   3        190.77        201.34        21.45 o                         
   1   9   3         97.75         73.96        12.89 o                         
   2   9   3       2257.68       2380.93        75.75 o                         
   3   9   3      29619.39      30686.27       373.98 o                         
   4   9   3       2432.12       2370.24        73.23 o                         
   5   9   3        399.79        337.57        26.46 o                         
   6   9   3         66.79         80.08        16.10 o                         
   7   9   3          8.56         -9.84         9.84 o                         
   8   9   3       3270.35       3332.31       131.57 o                         
   9   9   3        220.69        236.52        43.69 o                         
  10   9   3       2336.50       2265.77       134.30 o                         
  11   9   3          0.20        -37.49        49.05 o                         
  -9  10   3       1819.23       1692.58       174.32 o                         
  -8  10   3        228.39        149.47        29.26 o                         
  -7  10   3          1.88         25.44        30.79 o                         
  -6  10   3        287.72        248.09        33.50 o                         
  -5  10   3         36.37         18.50        11.85 o                         
  -4  10   3       8313.85       8594.57       128.33 o                         
  -3  10   3       1176.03       1338.64        56.61 o                         
  -2  10   3       1169.44       1159.48        52.71 o                         
  -1  10   3       1329.09       1390.11        96.74 o                         
   0  10   3        533.50        529.19        39.58 o                         
   1  10   3       3430.89       3425.68        93.37 o                         
   2  10   3      11427.44      11678.23       189.77 o                         
   3  10   3       4386.05       4491.40       112.14 o                         
   4  10   3        242.36        273.63        33.08 o                         
   5  10   3       1419.28       1426.64        58.88 o                         
   6  10   3          0.46        -10.82        10.82 o                         
   7  10   3       3498.43       3520.33       115.16 o                         
   8  10   3          2.09        -19.48        20.28 o                         
   9  10   3       2118.07       2193.36       165.16 o                         
  10  10   3         64.42         44.73        35.96 o                         
  -8  11   3          0.49        -21.20        21.20 o                         
  -7  11   3       1456.25       1423.93       133.95 o                         
  -6  11   3        342.44        168.34        33.11 o                         
  -5  11   3      10172.59      10182.51       253.35 o                         
  -4  11   3         34.21         33.38        10.08 o                         
  -3  11   3       1775.96       1797.75        72.00 o                         
  -2  11   3          5.65         -9.88         9.88 o                         
  -1  11   3       1173.09       1103.92        50.11 o                         
   0  11   3       8596.53       8862.87       177.70 o                         
   1  11   3       7717.60       7770.49       154.27 o                         
   2  11   3       2492.92       2633.25        91.14 o                         
   3  11   3          4.79         24.46        11.72 o                         
   4  11   3        150.48        133.14        21.93 o                         
   5  11   3          0.38         -9.92         9.97 o                         
   6  11   3       5773.68       6016.36       187.68 o                         
   7  11   3        629.45        700.20        60.80 o                         
   8  11   3       2090.31       2009.07       126.32 o                         
   9  11   3         42.73         24.98        29.48 o                         
  10  11   3        104.86         29.07        52.12 o                         
  -8  12   3       2004.92       2345.79       112.69 o                         
  -7  12   3          7.78         49.51        35.99 o                         
  -6  12   3       4376.78       4637.73       242.65 o                         
  -5  12   3         78.38        -18.68        21.72 o                         
  -4  12   3        243.21        186.98        21.09 o                         
  -3  12   3          5.05        -12.04        12.04 o                         
  -2  12   3       2391.62       2369.11        95.72 o                         
  -1  12   3       6722.56       6975.69       159.37 o                         
   0  12   3       2352.80       2426.29        87.09 o                         
   1  12   3       1079.78       1111.31        57.21 o                         
   2  12   3         33.94         31.53        16.42 o                         
   3  12   3       1214.59       1252.91        67.83 o                         
   4  12   3        324.77        273.86        42.36 o                         
   5  12   3       4097.81       4236.55       134.99 o                         
   6  12   3       2562.52       2654.48       119.12 o                         
   7  12   3       1535.13       1345.42        88.55 o                         
   8  12   3        386.20        392.78        48.53 o                         
   9  12   3        140.63        152.09        47.08 o                         
  -7  13   3        759.72        682.60       136.91 o                         
  -6  13   3         37.20        -46.24        46.24 o                         
  -5  13   3         84.44         81.52        34.96 o                         
  -4  13   3        175.37         92.65        19.85 o                         
  -3  13   3        689.38        669.84        65.87 o                         
  -2  13   3       7130.88       7250.51       189.79 o                         
  -1  13   3          4.95         -8.24        10.18 o                         
   0  13   3       1358.25       1400.16        66.14 o                         
   1  13   3         44.84         13.37        13.11 o                         
   2  13   3        273.68        287.07        29.28 o                         
   3  13   3       1056.90        966.94        68.35 o                         
   4  13   3       7871.27       7954.41       169.10 o                         
   5  13   3       2864.71       2871.00       124.55 o                         
   6  13   3        583.53        456.97        81.93 o                         
   7  13   3        646.88        722.06        83.92 o                         
   8  13   3         68.23        -12.68        24.57 o                         
   9  13   3        677.70        467.71        74.97 o                         
  -6  14   3         96.48         56.71        36.23 o                         
  -5  14   3        167.21         34.26        33.31 o                         
  -4  14   3        292.29        201.60        34.28 o                         
  -3  14   3       5491.43       5488.87       172.42 o                         
  -2  14   3        120.83         79.42        24.63 o                         
  -1  14   3        116.87         18.99        17.86 o                         
   0  14   3        596.59        538.93        43.08 o                         
   1  14   3          4.20        -11.75        11.75 o                         
   2  14   3       1463.91       1455.27        75.43 o                         
   3  14   3       4143.42       4350.62       123.23 o                         
   4  14   3       2503.61       2664.04       117.23 o                         
   5  14   3         30.84         15.57        21.89 o                         
   6  14   3        676.88        559.13        94.31 o                         
   7  14   3         30.59        -22.68        26.13 o                         
   8  14   3       1067.60        992.98       112.97 o                         
  -6  15   3        145.45         94.84        67.57 o                         
  -5  15   3        110.59         71.36        35.38 o                         
  -4  15   3       2707.96       2831.05       118.23 o                         
  -3  15   3        228.02        168.50        30.93 o                         
  -2  15   3        157.09        112.98        30.02 o                         
  -1  15   3        389.17        308.02        48.88 o                         
   0  15   3         31.70         29.26        16.94 o                         
   1  15   3       2751.52       2679.05       107.40 o                         
   2  15   3       1500.08       1593.94        83.14 o                         
   3  15   3       3170.97       3198.70       124.58 o                         
   4  15   3         71.40         18.99        26.69 o                         
   5  15   3       1174.23       1263.39       105.49 o                         
   6  15   3         16.73          1.11        35.13 o                         
   7  15   3       1868.33       1620.20       168.15 o                         
  -5  16   3       2038.87       2354.02       251.63 o                         
  -4  16   3        213.18        103.38        32.19 o                         
  -3  16   3         34.23         27.12        25.36 o                         
  -2  16   3        787.31        787.34        79.62 o                         
  -1  16   3        167.36         89.71        30.84 o                         
   0  16   3       3599.77       3690.09       122.46 o                         
   1  16   3       1440.99       1557.35        97.32 o                         
   2  16   3       1211.11       1205.62        80.85 o                         
   3  16   3         78.06         68.21        30.72 o                         
   4  16   3        191.29         97.42        43.20 o                         
   5  16   3         77.57         58.25        49.35 o                         
   6  16   3       1630.82       2131.73       230.92 o                         
   7  16   3        517.94        419.93       148.10 o                         
  -3  17   3          1.64        -26.03        31.16 o                         
  -2  17   3          6.02        -18.41        28.04 o                         
  -1  17   3       3767.83       3878.12       171.76 o                         
   0  17   3        329.85        304.24        42.71 o                         
   1  17   3         88.63         85.53        27.84 o                         
   2  17   3         41.02         18.76        26.48 o                         
   3  17   3         42.15        -14.76        41.13 o                         
   4  17   3          0.32        -26.79        26.79 o                         
   5  17   3       1562.40       1501.71       238.04 o                         
  -1  18   3          6.02        -20.72        28.30 o                         
   0  18   3          3.63        -29.49        29.49 o                         
   1  18   3         16.32        -17.37        32.84 o                         
   2  18   3         80.50         35.64        34.95 o                         
   3  18   3        213.95         95.67        67.50 o                         
  -2 -15   4         48.10        -36.22        36.22 o                         
  -1 -15   4          1.74         28.45        31.13 o                         
   0 -15   4        115.94         31.11        45.85 o                         
   1 -15   4       1715.41       1651.98       154.49 o                         
   2 -15   4        352.16        169.34        87.17 o                         
  -4 -14   4        266.88        152.64        47.62 o                         
  -3 -14   4         23.87        -25.48        34.56 o                         
  -2 -14   4        498.02        464.23        92.24 o                         
  -1 -14   4         11.54         12.15        33.42 o                         
   0 -14   4       2217.49       2373.06       164.72 o                         
   1 -14   4        485.52        522.89       122.69 o                         
   2 -14   4        656.11        451.01        61.75 o                         
   3 -14   4          0.04        -34.77        34.77 o                         
   4 -14   4         23.90         18.43        44.02 o                         
  -5 -13   4         12.82        -43.81        43.81 o                         
  -4 -13   4        232.27        137.34        43.18 o                         
  -3 -13   4        136.36        133.11        47.39 o                         
  -2 -13   4        154.62        152.17        43.37 o                         
  -1 -13   4       7979.71       8606.48       259.35 o                         
   0 -13   4         94.51         59.58        43.60 o                         
   1 -13   4         21.58          4.46        33.99 o                         
   2 -13   4         39.45        -30.17        30.17 o                         
   3 -13   4          7.52         57.94        33.21 o                         
   4 -13   4        454.13        401.36        68.94 o                         
   5 -13   4        935.36        790.76       101.61 o                         
  -6 -12   4         56.52        -29.00        35.21 o                         
  -5 -12   4        115.34        119.20        37.66 o                         
  -4 -12   4         87.77         36.15        30.88 o                         
  -3 -12   4          9.65        -20.61        20.61 o                         
  -2 -12   4       4895.51       4960.59       183.96 o                         
  -1 -12   4       1234.20       1208.83        91.71 o                         
   0 -12   4         90.03         -1.84        23.15 o                         
   1 -12   4          1.53         -9.90        20.72 o                         
   2 -12   4          0.33        -20.09        21.10 o                         
   3 -12   4        466.69        370.38        54.33 o                         
   4 -12   4        927.12        937.31        95.88 o                         
   5 -12   4       3653.74       3824.50       297.88 o                         
   6 -12   4         35.48        233.44        81.51 o                         
   7 -12   4          1.25        -43.59        81.08 o                         
  -7 -11   4         80.91         -1.87        55.12 o                         
  -6 -11   4         33.51         25.54        28.31 o                         
  -5 -11   4        406.48        316.99        36.07 o                         
  -4 -11   4        208.05        140.21        27.96 o                         
  -3 -11   4       4723.87       4814.61       157.04 o                         
  -2 -11   4        818.84        775.57        76.50 o                         
  -1 -11   4        240.20        141.22        31.78 o                         
   0 -11   4        311.40        267.38        45.23 o                         
   1 -11   4         39.09        -12.45        17.95 o                         
   2 -11   4       2505.86       2837.00       122.86 o                         
   3 -11   4        142.47         74.75        28.33 o                         
   4 -11   4       3932.63       4123.54       185.39 o                         
   5 -11   4         12.42        -22.32        22.32 o                         
   6 -11   4        102.48         59.49        29.83 o                         
   7 -11   4          1.65        -23.17        32.32 o                         
  -8 -10   4        205.12         84.76        43.96 o                         
  -7 -10   4         79.38         44.90        30.09 o                         
  -6 -10   4        195.46        153.69        30.64 o                         
  -5 -10   4        509.24        405.25        47.61 o                         
  -4 -10   4       3673.45       3936.99       118.91 o                         
  -3 -10   4       1006.19       1072.90        56.57 o                         
  -2 -10   4        837.58        856.37        60.05 o                         
  -1 -10   4        189.00        141.66        27.36 o                         
   0 -10   4          8.43         12.15        16.01 o                         
   1 -10   4       5991.53       6346.24       172.60 o                         
   2 -10   4         67.61         23.95        18.62 o                         
   3 -10   4       3172.61       3249.31       136.42 o                         
   4 -10   4         88.69         70.50        26.02 o                         
   5 -10   4        536.79        539.02        56.33 o                         
   6 -10   4        907.26        914.46        74.96 o                         
   7 -10   4       1878.09       1821.61        91.56 o                         
   8 -10   4       2334.79       2229.31       137.46 o                         
  -8  -9   4          2.57        -10.67        19.64 o                         
  -7  -9   4       1428.27       1565.67       102.41 o                         
  -6  -9   4       3596.02       3810.22       137.29 o                         
  -5  -9   4       1334.08       1353.27        65.66 o                         
  -4  -9   4       3071.30       2855.75       105.07 o                         
  -3  -9   4        199.14        149.51        19.49 o                         
  -2  -9   4       2284.12       2230.70        84.06 o                         
  -1  -9   4          0.00        -10.42        10.42 o                         
   0  -9   4       8960.67       9428.42       202.87 o                         
   1  -9   4        767.91        746.59        85.64 o                         
   2  -9   4       4976.30       4884.25       200.57 o                         
   3  -9   4        220.50        195.69        41.22 o                         
   4  -9   4        770.91        733.32        52.29 o                         
   5  -9   4        122.20         79.97        25.55 o                         
   6  -9   4       1792.79       1883.65        83.70 o                         
   7  -9   4       2186.03       2177.16        92.04 o                         
   8  -9   4        548.40        448.44        98.16 o                         
   9  -9   4         59.88         10.57        60.60 o                         
  -9  -8   4        397.35        282.82        54.22 o                         
  -8  -8   4       1377.24       1257.22        78.38 o                         
  -7  -8   4       4129.25       4222.50       119.55 o                         
  -6  -8   4        830.42        776.79        61.11 o                         
  -5  -8   4       2221.40       2242.40        69.51 o                         
  -4  -8   4         32.29          1.50        10.58 o                         
  -3  -8   4       2083.69       2121.88        75.12 o                         
  -2  -8   4       1922.22       1835.85        59.40 o                         
  -1  -8   4      13872.59      14711.23       227.66 o                         
   0  -8   4       2021.26       2030.07       101.85 o                         
   1  -8   4       1624.77       1626.34        77.69 o                         
   2  -8   4       1314.12       1232.79        68.72 o                         
   3  -8   4       1623.56       1694.02        67.70 o                         
   4  -8   4       1104.74       1076.62        63.94 o                         
   5  -8   4        616.31        640.30        47.74 o                         
   6  -8   4       6706.36       6998.57       160.70 o                         
   7  -8   4         13.18          1.78        17.77 o                         
   8  -8   4         34.51         14.19        32.47 o                         
   9  -8   4          2.59        -33.04        33.04 o                         
  -9  -7   4         92.51         41.87        35.77 o                         
  -8  -7   4       2658.01       2813.07       140.27 o                         
  -7  -7   4       1155.02       1244.07        66.83 o                         
  -6  -7   4        545.25        472.89        39.98 o                         
  -5  -7   4        207.22        125.24        20.01 o                         
  -4  -7   4        312.27        333.74        29.97 o                         
  -3  -7   4       2348.67       2372.16        69.40 o                         
  -2  -7   4      16532.42      16862.47       237.51 o                         
  -1  -7   4       5056.69       5145.88       118.56 o                         
   0  -7   4        132.01         80.46        17.69 o                         
   1  -7   4        788.05        720.37        49.88 o                         
   2  -7   4         27.73          8.43        15.14 o                         
   3  -7   4       4961.60       4944.40       110.58 o                         
   4  -7   4       3411.40       3652.83       120.88 o                         
   5  -7   4       8020.34       8086.83       149.82 o                         
   6  -7   4         40.40         -5.39        11.91 o                         
   7  -7   4          5.94        -13.44        13.44 o                         
   8  -7   4         29.13         34.05        24.80 o                         
   9  -7   4        341.73        192.17        41.78 o                         
  10  -7   4        468.61        392.93        77.38 o                         
  -9  -6   4       3936.51       4002.55       157.02 o                         
  -8  -6   4         49.20         18.51        25.18 o                         
  -7  -6   4         89.10         71.04        15.78 o                         
  -6  -6   4        435.11        397.00        29.81 o                         
  -5  -6   4         67.20         29.96        11.83 o                         
  -4  -6   4       4686.28       4712.19       103.64 o                         
  -3  -6   4      17468.82      17778.97       214.34 o                         
  -2  -6   4       6815.41       6940.49       138.88 o                         
  -1  -6   4         19.00         15.53         7.10 o                         
   0  -6   4       1347.90       1436.37        63.39 o                         
   1  -6   4          0.30         -7.44        10.16 o                         
   2  -6   4       7349.26       7235.69       154.79 o                         
   3  -6   4          4.91          1.38         6.60 o                         
   4  -6   4       7262.51       7313.26       139.81 o                         
   5  -6   4         66.24         41.67        14.90 o                         
   6  -6   4         61.86         15.87        11.83 o                         
   7  -6   4         71.02         12.99        16.85 o                         
   8  -6   4         65.75         36.49        26.61 o                         
   9  -6   4       3573.08       4073.04       214.78 o                         
  10  -6   4        882.59       1093.69       149.90 o                         
 -10  -5   4       4876.00       4875.62       220.93 o                         
  -9  -5   4         18.70        -19.50        20.05 o                         
  -8  -5   4          1.07         -7.79        27.19 o                         
  -7  -5   4        283.93        244.15        25.32 o                         
  -6  -5   4         22.81         23.10         9.53 o                         
  -5  -5   4       9330.38       9025.46       130.12 o                         
  -4  -5   4      10115.15      10105.07       170.27 o                         
  -3  -5   4       3721.97       3916.46        79.22 o                         
  -2  -5   4        281.05        284.49        21.08 o                         
  -1  -5   4       2491.80       2465.67        70.21 o                         
   0  -5   4        153.08        105.61        19.20 o                         
   1  -5   4      13959.07      13761.45       212.08 o                         
   2  -5   4       1452.90       1465.00        63.83 o                         
   3  -5   4      13016.69      13233.16       186.21 o                         
   4  -5   4        389.19        316.77        34.72 o                         
   5  -5   4         54.51         27.63         9.33 o                         
   6  -5   4        108.00         51.64        13.62 o                         
   7  -5   4        399.28        242.82        29.55 o                         
   8  -5   4      10655.87      10694.00       244.01 o                         
   9  -5   4       1741.72       1836.75       115.48 o                         
  10  -5   4          3.74        -12.89        25.68 o                         
 -10  -4   4         80.76         67.27        77.33 o                         
  -9  -4   4        201.82        118.77        32.56 o                         
  -8  -4   4         92.47         78.79        22.83 o                         
  -7  -4   4        432.15        385.70        30.80 o                         
  -6  -4   4       9135.42       9132.05       140.78 o                         
  -5  -4   4        691.08        652.48        28.63 o                         
  -4  -4   4       3594.87       3433.84        69.39 o                         
  -3  -4   4        645.23        643.62        29.07 o                         
  -2  -4   4        311.75        311.43        21.37 o                         
  -1  -4   4        246.77        252.83        18.38 o                         
   0  -4   4      15104.04      14495.90       224.12 o                         
   1  -4   4      12395.23      12479.79       185.13 o                         
   2  -4   4       9662.01       9856.95       138.84 o                         
   3  -4   4         64.21         58.78        12.77 o                         
   4  -4   4          3.44         -5.73         5.73 o                         
   5  -4   4        404.49        386.16        38.15 o                         
   6  -4   4        424.96        456.68        32.32 o                         
   7  -4   4      11882.31      12393.41       208.51 o                         
   8  -4   4          8.91        -10.22        16.03 o                         
   9  -4   4          4.81        -22.73        22.73 o                         
  10  -4   4        128.01        126.27        33.93 o                         
  11  -4   4          0.15         32.68        38.99 o                         
 -10  -3   4        276.85        124.11        48.11 o                         
  -9  -3   4          2.90         -4.25        21.32 o                         
  -8  -3   4        377.54        350.50        49.02 o                         
  -7  -3   4       8850.19       9375.52       178.59 o                         
  -6  -3   4        625.14        584.50        35.14 o                         
  -5  -3   4       2194.31       2199.38        64.37 o                         
  -4  -3   4         98.83        104.32        11.73 o                         
  -3  -3   4       1776.14       1943.89        43.70 o                         
  -2  -3   4         34.69         40.43         7.83 o                         
  -1  -3   4      19092.27      18539.53       235.81 o                         
   0  -3   4      26825.94      26236.39       455.16 o                         
   1  -3   4       3547.18       3413.81        82.31 o                         
   2  -3   4       3105.62       3322.58        82.26 o                         
   3  -3   4       1905.45       2021.22        62.88 o                         
   4  -3   4       1531.12       1715.11        55.29 o                         
   5  -3   4        789.22        868.80        43.61 o                         
   6  -3   4      25304.43      25306.80       301.52 o                         
   7  -3   4        105.46         81.01        16.05 o                         
   8  -3   4         51.34         43.34        13.83 o                         
   9  -3   4         57.99         17.72        20.67 o                         
  10  -3   4         72.03         37.06        19.08 o                         
  11  -3   4        804.47        677.76        73.74 o                         
 -10  -2   4         77.07         52.81        42.05 o                         
  -9  -2   4          1.77        -10.66        23.56 o                         
  -8  -2   4       5604.25       5630.36       143.10 o                         
  -7  -2   4        212.85        147.10        21.17 o                         
  -6  -2   4         75.17         47.34        10.39 o                         
  -5  -2   4        207.65        239.99        20.97 o                         
  -4  -2   4        177.53        158.32        15.13 o                         
  -3  -2   4       6659.64       7326.62       100.40 o                         
  -2  -2   4      16593.31      16411.65       186.53 o                         
  -1  -2   4      22042.78      20673.05       213.91 o                         
   0  -2   4       1056.06       1097.93        30.97 o                         
   1  -2   4       2365.47       2397.52        63.06 o                         
   2  -2   4         17.66          5.92         6.45 o                         
   3  -2   4      11733.70      12293.03       194.92 o                         
   4  -2   4        277.18        308.29        25.30 o                         
   5  -2   4      28342.47      28265.34       338.05 o                         
   6  -2   4          9.39          1.18         7.62 o                         
   7  -2   4       3264.21       3272.03        91.41 o                         
   8  -2   4         23.82         -0.89        10.74 o                         
   9  -2   4        460.83        406.08        46.91 o                         
  10  -2   4       2188.99       2127.89        88.32 o                         
  11  -2   4        361.05        252.43        43.70 o                         
 -10  -1   4         98.27        -13.72        28.64 o                         
  -9  -1   4       5052.66       5168.88       143.65 o                         
  -8  -1   4       2018.53       2053.58        79.16 o                         
  -7  -1   4        153.06        126.74        17.71 o                         
  -6  -1   4       2667.39       2694.82        63.81 o                         
  -5  -1   4        215.76        203.36        16.88 o                         
  -4  -1   4       4126.39       4093.21        87.79 o                         
  -3  -1   4       9708.30       9839.03       139.36 o                         
  -2  -1   4      35136.03      34628.50       295.28 o                         
  -1  -1   4       2826.38       3030.80        47.74 o                         
   0  -1   4       6733.65       6565.76        81.05 o                         
   1  -1   4        349.81        345.86        20.48 o                         
   2  -1   4       3582.16       3161.55        64.78 o                         
   3  -1   4       2898.63       3071.62        66.39 o                         
   4  -1   4      22498.40      22913.38       232.69 o                         
   5  -1   4        141.34         92.38        15.98 o                         
   6  -1   4        424.91        412.43        30.66 o                         
   7  -1   4          1.69          0.25         8.70 o                         
   8  -1   4        390.59        288.95        36.38 o                         
   9  -1   4       4854.16       5236.75       132.58 o                         
  10  -1   4        100.64         27.61        30.11 o                         
  11  -1   4        887.42        726.81       115.28 o                         
 -10   0   4       3309.52       3531.44       114.55 o                         
  -9   0   4        975.30        916.51        55.14 o                         
  -8   0   4        334.29        295.55        37.69 o                         
  -7   0   4       1340.19       1377.49        48.74 o                         
  -6   0   4        633.79        730.27        36.68 o                         
  -5   0   4      10378.14      10283.58       126.62 o                         
  -4   0   4       3287.66       3439.23        78.55 o                         
  -3   0   4      20881.54      21045.15       216.06 o                         
  -2   0   4        445.73        441.02        20.76 o                         
  -1   0   4      10525.79      10665.15        92.14 o                         
   0   0   4       1102.24       1137.35        26.54 o                         
   1   0   4      30421.81      30802.09       310.50 o                         
   2   0   4      18253.10      17884.60       223.85 o                         
   3   0   4       8688.91       8671.08       171.76 o                         
   4   0   4        509.04        413.97        21.86 o                         
   5   0   4        680.23        705.56        33.39 o                         
   6   0   4          2.24         -1.61         6.47 o                         
   7   0   4        372.87        266.75        23.78 o                         
   8   0   4      10445.16      10549.28       198.28 o                         
   9   0   4         22.22          4.16        16.63 o                         
  10   0   4        762.23        838.11        70.59 o                         
  11   0   4        157.16        104.87        35.68 o                         
 -10   1   4        111.41         65.53        22.55 o                         
  -9   1   4         37.78         16.37        14.68 o                         
  -8   1   4        220.66        204.81        19.78 o                         
  -7   1   4         31.69         13.23         9.57 o                         
  -6   1   4      18660.90      18736.73       208.41 o                         
  -5   1   4        442.71        496.91        25.75 o                         
  -4   1   4       5802.19       5873.35        86.19 o                         
  -3   1   4        250.39        266.13        18.79 o                         
  -2   1   4        379.84        288.02        15.50 o                         
  -1   1   4        194.94        194.25         9.75 o                         
   0   1   4      37402.30      37472.41       261.01 o                         
   1   1   4      40955.46      40157.43       350.25 o                         
   2   1   4       9425.98       9131.01       209.30 o                         
   3   1   4         51.09         36.76         8.83 o                         
   4   1   4          2.31         -2.00         4.79 o                         
   5   1   4        128.06        106.28        13.07 o                         
   6   1   4       1010.94       1068.47        42.12 o                         
   7   1   4      14965.67      14763.91       186.87 o                         
   8   1   4        644.90        644.80        48.43 o                         
   9   1   4        866.77        866.43        64.46 o                         
  10   1   4        279.00        242.40        37.46 o                         
  11   1   4        583.42        467.07        58.74 o                         
 -10   2   4          0.02        -32.88        32.88 o                         
  -9   2   4        300.10        185.75        32.23 o                         
  -8   2   4        357.24        348.14        37.38 o                         
  -7   2   4      14383.63      14475.73       152.60 o                         
  -6   2   4        116.58        105.41        10.50 o                         
  -5   2   4       2404.08       2395.12        47.77 o                         
  -4   2   4       1080.44       1224.38        31.42 o                         
  -3   2   4       2234.36       2323.19        35.98 o                         
  -2   2   4       2769.87       2731.59        36.92 o                         
  -1   2   4      10992.35      10741.47        93.29 o                         
   0   2   4      51614.51      51127.15       404.54 o                         
   1   2   4        159.90        136.30        11.84 o                         
   2   2   4       1556.07       1624.61        37.07 o                         
   3   2   4        893.09        942.23        35.35 o                         
   4   2   4         60.11         50.12         9.60 o                         
   5   2   4       2337.88       2421.06        74.23 o                         
   6   2   4      30840.72      31490.89       280.47 o                         
   7   2   4       2267.24       2291.58        79.89 o                         
   8   2   4        593.36        524.08        42.10 o                         
   9   2   4         53.30         27.75        20.35 o                         
  10   2   4        208.86        116.82        28.45 o                         
  11   2   4       3123.96       3248.00       152.09 o                         
  12   2   4        121.35         48.74       141.54 o                         
 -10   3   4         63.82        -15.82        34.76 o                         
  -9   3   4        175.18        139.40        22.87 o                         
  -8   3   4      11043.48      11386.06       174.54 o                         
  -7   3   4        584.41        500.27        33.12 o                         
  -6   3   4        499.77        480.07        25.79 o                         
  -5   3   4         42.95         32.98         6.77 o                         
  -4   3   4       1189.23       1300.53        34.42 o                         
  -3   3   4       5624.72       5666.68        67.63 o                         
  -2   3   4       8346.65       8045.39        76.32 o                         
  -1   3   4      37471.60      36254.14       344.01 o                         
   0   3   4       1175.20       1247.44        28.96 o                         
   1   3   4        105.16         85.42         9.06 o                         
   2   3   4       2177.46       2323.47        77.62 o                         
   3   3   4       3800.52       4026.65        83.74 o                         
   4   3   4       7946.71       8333.03       127.32 o                         
   5   3   4      30666.13      31186.71       291.77 o                         
   6   3   4        541.90        490.50        31.27 o                         
   7   3   4          1.13          3.01         6.98 o                         
   8   3   4       1220.09       1178.34        51.59 o                         
   9   3   4        161.46        124.21        34.06 o                         
  10   3   4       7020.04       7319.61       226.44 o                         
  11   3   4        209.37        159.89        40.91 o                         
  12   3   4        772.98        901.98       157.01 o                         
 -10   4   4        264.96        241.15        46.29 o                         
  -9   4   4       3970.93       4085.73       132.86 o                         
  -8   4   4        347.23        330.67        40.36 o                         
  -7   4   4        276.79        235.56        25.58 o                         
  -6   4   4         29.56         10.01         7.65 o                         
  -5   4   4        948.08       1030.14        37.25 o                         
  -4   4   4       3607.73       3588.59        68.47 o                         
  -3   4   4        370.15        516.45        22.43 o                         
  -2   4   4      28407.79      27653.90       204.46 o                         
  -1   4   4        875.64        935.81        25.33 o                         
   0   4   4      14797.60      15031.39       179.39 o                         
   1   4   4       1912.43       1966.20        42.77 o                         
   2   4   4       3241.17       3200.56        58.14 o                         
   3   4   4      15781.53      15423.83       158.05 o                         
   4   4   4      16596.66      16058.37       186.89 o                         
   5   4   4       1476.49       1515.86        53.80 o                         
   6   4   4        472.01        480.13        34.38 o                         
   7   4   4         69.17         46.24        13.81 o                         
   8   4   4        307.14        275.63        29.13 o                         
   9   4   4       9066.59       8804.49       198.53 o                         
  10   4   4         16.50         66.11        33.53 o                         
  11   4   4       1218.01       1160.80       161.16 o                         
 -10   5   4       1648.42       1585.18       124.23 o                         
  -9   5   4        510.88        505.63        69.71 o                         
  -8   5   4         22.94          3.09        16.03 o                         
  -7   5   4        607.19        616.14        39.01 o                         
  -6   5   4        269.94        219.92        22.05 o                         
  -5   5   4      10455.71      10800.58       146.41 o                         
  -4   5   4        304.12        218.90        20.12 o                         
  -3   5   4      30653.14      30651.79       294.87 o                         
  -2   5   4          0.03         -0.97         3.84 o                         
  -1   5   4       6938.56       7242.08        96.93 o                         
   0   5   4       1544.37       1547.85        40.75 o                         
   1   5   4       3732.37       3602.21        68.20 o                         
   2   5   4      27756.64      27321.77       270.58 o                         
   3   5   4      13539.11      13253.01       153.60 o                         
   4   5   4        412.27        394.64        24.87 o                         
   5   5   4        409.21        392.26        27.15 o                         
   6   5   4        123.51         60.81        15.01 o                         
   7   5   4        217.53        153.46        28.17 o                         
   8   5   4      11354.53      11629.63       205.07 o                         
   9   5   4        673.89        707.88        57.13 o                         
  10   5   4        771.73        753.92        82.78 o                         
  11   5   4        131.13        122.69        33.66 o                         
 -10   6   4        609.80        457.13        65.76 o                         
  -9   6   4         42.59          3.70        20.35 o                         
  -8   6   4        369.98        377.05        52.87 o                         
  -7   6   4          4.47         -9.73        11.05 o                         
  -6   6   4       5839.44       5848.93       110.65 o                         
  -5   6   4       1300.23       1247.38        50.19 o                         
  -4   6   4       8132.96       7917.60       122.17 o                         
  -3   6   4       1270.15       1271.84        41.61 o                         
  -2   6   4       2131.62       2025.44        51.43 o                         
  -1   6   4       1160.47       1183.03        41.47 o                         
   0   6   4       4709.81       4489.95        97.22 o                         
   1   6   4      49777.52      48161.26       470.09 o                         
   2   6   4       7038.42       7370.82       111.93 o                         
   3   6   4        215.25        223.09        20.66 o                         
   4   6   4        482.00        527.37        32.80 o                         
   5   6   4        143.35        129.73        16.23 o                         
   6   6   4         10.22         -4.15         9.40 o                         
   7   6   4      11134.93      11547.17       201.94 o                         
   8   6   4       2842.42       2806.41       101.97 o                         
   9   6   4        312.29        311.79       110.17 o                         
  10   6   4         87.79         56.02        23.46 o                         
  11   6   4         99.71         95.94        35.96 o                         
 -10   7   4         12.35        -25.31        74.05 o                         
  -9   7   4         14.89        -23.61        23.61 o                         
  -8   7   4        268.53        198.14        33.65 o                         
  -7   7   4       4517.47       4465.42       112.08 o                         
  -6   7   4       3756.02       3926.46        95.77 o                         
  -5   7   4       6737.69       7114.79       131.10 o                         
  -4   7   4       1736.21       1750.88        54.41 o                         
  -3   7   4       1088.07       1144.14        48.10 o                         
  -2   7   4       1640.34       1667.92        51.94 o                         
  -1   7   4       8448.75       8725.24       143.13 o                         
   0   7   4      33993.78      33150.27       368.32 o                         
   1   7   4         69.67         32.85         8.52 o                         
   2   7   4       1842.26       1927.77        52.41 o                         
   3   7   4        622.22        672.08        37.00 o                         
   4   7   4        985.24       1037.51        46.01 o                         
   5   7   4       2243.14       2224.07        63.81 o                         
   6   7   4      10178.06      10159.21       182.26 o                         
   7   7   4       4099.56       4276.09       118.89 o                         
   8   7   4         70.12         55.71        22.05 o                         
   9   7   4        413.36        379.79        48.40 o                         
  10   7   4          8.87         -3.82        40.41 o                         
  11   7   4        971.70        712.40        74.82 o                         
  -9   8   4        314.90        261.75        86.52 o                         
  -8   8   4       3338.14       3277.70        99.09 o                         
  -7   8   4       2779.39       2791.77        87.75 o                         
  -6   8   4        908.67        983.60        60.70 o                         
  -5   8   4        518.70        591.91        37.85 o                         
  -4   8   4       1360.24       1429.06        49.49 o                         
  -3   8   4       2697.01       2574.66        64.92 o                         
  -2   8   4        665.23        674.83        36.00 o                         
  -1   8   4      29503.68      28834.79       351.82 o                         
   0   8   4        423.54        463.89        33.64 o                         
   1   8   4         99.08         58.68        11.78 o                         
   2   8   4        148.39        149.71        15.60 o                         
   3   8   4       1500.52       1500.15        57.67 o                         
   4   8   4       6553.31       6698.65       131.01 o                         
   5   8   4       8680.49       8762.87       154.94 o                         
   6   8   4       5139.06       5242.69       107.24 o                         
   7   8   4        863.10        833.45        56.64 o                         
   8   8   4       1778.30       1836.13        99.71 o                         
   9   8   4         14.17        -13.13        17.61 o                         
  10   8   4       4118.77       4137.31       171.26 o                         
  11   8   4         93.46        115.33        77.24 o                         
  -9   9   4       1730.68       1904.12       139.52 o                         
  -8   9   4       1017.86       1005.03        61.36 o                         
  -7   9   4        531.20        518.63        87.57 o                         
  -6   9   4        510.20        483.48        42.77 o                         
  -5   9   4         20.93          8.52        11.17 o                         
  -4   9   4       8272.87       8620.51       162.40 o                         
  -3   9   4        286.38        304.15        28.40 o                         
  -2   9   4      14955.52      15038.90       204.47 o                         
  -1   9   4        280.18        252.87        29.54 o                         
   0   9   4        726.44        787.38        45.19 o                         
   1   9   4       1253.95       1298.69        53.04 o                         
   2   9   4       2632.64       2777.50        88.67 o                         
   3   9   4       8532.17       8541.18       162.47 o                         
   4   9   4       2157.50       2114.67        74.39 o                         
   5   9   4       3342.10       3241.77        97.41 o                         
   6   9   4          0.25         -7.26         8.22 o                         
   7   9   4       2815.96       3013.73       112.13 o                         
   8   9   4        190.27        201.82        31.99 o                         
   9   9   4       5416.23       5639.58       202.36 o                         
  10   9   4        276.14        264.07        49.20 o                         
  11   9   4       1468.61       1514.52       135.49 o                         
  -9  10   4        354.30        144.94        42.61 o                         
  -8  10   4         53.15         45.83        23.93 o                         
  -7  10   4       1037.35       1016.29        63.82 o                         
  -6  10   4         41.31         14.74        22.84 o                         
  -5  10   4       4677.58       5018.55       166.25 o                         
  -4  10   4        499.32        573.34        47.06 o                         
  -3  10   4       8657.00       8781.97       147.48 o                         
  -2  10   4       3007.81       3142.18        88.16 o                         
  -1  10   4        827.10        798.68        46.89 o                         
   0  10   4        305.82        247.85        28.92 o                         
   1  10   4          7.77         -1.87         6.85 o                         
   2  10   4      22762.33      22822.15       269.87 o                         
   3  10   4        180.37        130.74        18.61 o                         
   4  10   4       4515.37       4727.58       121.10 o                         
   5  10   4         71.01         78.20        18.69 o                         
   6  10   4        571.56        520.28        44.36 o                         
   7  10   4        113.69         72.41        18.68 o                         
   8  10   4       6302.60       6231.03       212.54 o                         
   9  10   4       1044.43        821.24        97.41 o                         
  10  10   4        675.14        457.29        68.87 o                         
  -8  11   4        154.35         60.72        34.54 o                         
  -7  11   4         64.31         47.94        33.74 o                         
  -6  11   4        920.02        902.00       101.01 o                         
  -5  11   4        834.69        842.79       110.44 o                         
  -4  11   4       5323.82       5497.24       154.73 o                         
  -3  11   4         90.35         55.47        13.44 o                         
  -2  11   4        221.87        180.73        23.77 o                         
  -1  11   4        167.23         79.14        17.67 o                         
   0  11   4         86.16         80.77        17.58 o                         
   1  11   4      22134.94      22499.10       276.68 o                         
   2  11   4          8.24         19.14        10.07 o                         
   3  11   4         90.81         75.99        12.48 o                         
   4  11   4       1169.01       1210.72        57.70 o                         
   5  11   4       1342.86       1449.04        79.56 o                         
   6  11   4       1501.08       1594.69        77.62 o                         
   7  11   4       5787.48       5817.72       159.42 o                         
   8  11   4       1781.96       1784.88       119.33 o                         
   9  11   4         26.59        -24.56        25.01 o                         
  10  11   4         29.32         45.07        40.86 o                         
  -8  12   4        108.40        -40.58        40.58 o                         
  -7  12   4       1036.03       1018.16       103.31 o                         
  -6  12   4       2666.91       2523.66       144.94 o                         
  -5  12   4        470.35        466.71        88.56 o                         
  -4  12   4        351.96        305.05        44.99 o                         
  -3  12   4         50.70         44.38        14.76 o                         
  -2  12   4         16.23        -15.54        15.54 o                         
  -1  12   4          6.27        -16.13        16.13 o                         
   0  12   4      18209.87      18103.31       277.32 o                         
   1  12   4        478.40        425.07        37.67 o                         
   2  12   4         82.82         38.00        12.98 o                         
   3  12   4         83.46         60.51        14.66 o                         
   4  12   4         86.60         96.43        24.01 o                         
   5  12   4       3794.94       3715.41       130.72 o                         
   6  12   4       5337.86       5505.19       171.39 o                         
   7  12   4       2625.95       2730.26       148.04 o                         
   8  12   4         17.32         23.95        21.81 o                         
   9  12   4        255.76        224.57        65.35 o                         
  10  12   4          1.22         90.42        50.64 o                         
  -7  13   4       2935.18       2874.32       201.30 o                         
  -6  13   4        447.03        320.15        60.93 o                         
  -5  13   4         19.10        -25.04        31.68 o                         
  -4  13   4         63.54         17.07        18.33 o                         
  -3  13   4        109.46         41.83        21.46 o                         
  -2  13   4        472.46        438.94        50.33 o                         
  -1  13   4      11917.46      12527.90       245.69 o                         
   0  13   4          6.81          6.33        10.86 o                         
   1  13   4        105.85         45.56        14.63 o                         
   2  13   4        291.11        170.11        23.92 o                         
   3  13   4         53.30          1.18        12.09 o                         
   4  13   4       1892.41       2025.15        87.44 o                         
   5  13   4       2205.08       2212.55       103.66 o                         
   6  13   4       2375.92       2333.82       113.68 o                         
   7  13   4         11.46         -6.25        19.68 o                         
   8  13   4        182.56        111.10        30.76 o                         
   9  13   4          0.66        -11.17        35.85 o                         
  -6  14   4        310.74        325.50        62.61 o                         
  -5  14   4        107.97         96.99        33.02 o                         
  -4  14   4       1184.49       1256.26        66.35 o                         
  -3  14   4       1173.70       1158.64        79.29 o                         
  -2  14   4       5480.90       6222.32       181.52 o                         
  -1  14   4        227.45        155.33        28.73 o                         
   0  14   4        367.70        306.12        35.72 o                         
   1  14   4        322.52        324.51        35.34 o                         
   2  14   4        726.64        649.19        52.65 o                         
   3  14   4       5349.16       5368.77       136.23 o                         
   4  14   4         12.95          6.10        16.31 o                         
   5  14   4       1176.69       1126.31        74.67 o                         
   6  14   4         12.40        -20.64        20.64 o                         
   7  14   4        124.11         32.24        42.34 o                         
   8  14   4          1.30        -31.11        34.49 o                         
  -6  15   4        146.30         81.15        76.10 o                         
  -5  15   4       1066.64        956.36       109.17 o                         
  -4  15   4        894.78        582.65        63.79 o                         
  -3  15   4       1740.72       1843.75       112.10 o                         
  -2  15   4        137.82         73.37        29.93 o                         
  -1  15   4         70.95         53.30        23.95 o                         
   0  15   4         53.59         31.07        22.69 o                         
   1  15   4        350.62        484.17        88.24 o                         
   2  15   4       6596.51       6986.64       179.69 o                         
   3  15   4         39.59         13.03        15.02 o                         
   4  15   4       1379.55       1327.60        94.93 o                         
   5  15   4          6.99        -13.42        20.68 o                         
   6  15   4        267.70        193.23        48.26 o                         
   7  15   4          0.99          3.31        53.17 o                         
   8  15   4       1449.48       1445.67       148.02 o                         
  -5  16   4       1541.79       1618.91       163.61 o                         
  -4  16   4        785.30        807.40        85.03 o                         
  -3  16   4          1.09          8.38        28.58 o                         
  -2  16   4          7.78        -10.64        23.09 o                         
  -1  16   4         68.01         13.91        24.04 o                         
   0  16   4          6.80         44.23        28.02 o                         
   1  16   4       4238.26       4873.56       207.07 o                         
   2  16   4        534.98        628.29        84.08 o                         
   3  16   4        864.75        852.89        69.85 o                         
   4  16   4        553.05        391.42        51.96 o                         
   5  16   4        162.12         37.45        76.68 o                         
   6  16   4        618.01        408.07        60.43 o                         
   7  16   4        565.00        365.82       115.81 o                         
  -3  17   4          2.25         -9.94        31.86 o                         
  -2  17   4          9.88        -21.35        28.91 o                         
  -1  17   4          0.73         41.36        43.69 o                         
   0  17   4       3924.25       4571.77       206.09 o                         
   1  17   4       1131.84       1153.84        93.26 o                         
   2  17   4        196.91        135.19        42.62 o                         
   3  17   4        391.54        300.88        54.21 o                         
   4  17   4        226.83         63.51        59.39 o                         
   5  17   4       1450.85       1538.89       177.94 o                         
   6  17   4        355.79        180.92        73.53 o                         
  -2  18   4        319.46        198.71        51.59 o                         
  -1  18   4       1382.19       1464.73       129.54 o                         
   0  18   4        637.95        606.82        74.01 o                         
   1  18   4         18.83        -11.29        27.98 o                         
   2  18   4        151.97         76.06        37.46 o                         
   3  18   4          0.58        -32.61        32.61 o                         
   4  18   4       1637.54       1723.48       144.66 o                         
  -3 -14   5        266.50        139.56        68.53 o                         
  -2 -14   5          0.01        -38.36        38.36 o                         
  -1 -14   5         99.27        103.80        28.85 o                         
   0 -14   5        118.48         74.78        41.36 o                         
   1 -14   5       1799.79       1854.72       158.45 o                         
   2 -14   5        668.79        585.11       121.27 o                         
   3 -14   5        174.29         99.88        52.33 o                         
  -4 -13   5         76.57         50.08        38.53 o                         
  -3 -13   5        116.77         76.50        37.38 o                         
  -2 -13   5        222.39        253.54        47.66 o                         
  -1 -13   5        272.75        194.20        41.27 o                         
   0 -13   5       2047.33       2156.49       147.12 o                         
   1 -13   5       1701.09       1768.57       140.68 o                         
   2 -13   5         60.29         75.63        39.37 o                         
   3 -13   5        185.72        127.57        43.93 o                         
   4 -13   5         99.12        -35.03        35.03 o                         
   5 -13   5       1527.82       1613.65       135.68 o                         
  -6 -12   5        154.16        148.10       125.61 o                         
  -5 -12   5        103.52         92.34        30.60 o                         
  -4 -12   5        126.19         56.54        35.45 o                         
  -3 -12   5        175.93         60.22        33.12 o                         
  -2 -12   5       2151.22       2422.33       175.31 o                         
  -1 -12   5       5172.92       5585.45       185.38 o                         
   0 -12   5        781.25        807.51        66.59 o                         
   1 -12   5          0.27        -17.27        21.35 o                         
   2 -12   5        464.95        340.60        60.31 o                         
   3 -12   5        243.85        219.08        51.53 o                         
   4 -12   5       3865.15       3977.58       215.67 o                         
   5 -12   5         42.56          2.67        45.91 o                         
   6 -12   5        672.71        751.26        99.51 o                         
  -6 -11   5         44.19         -4.51        28.12 o                         
  -5 -11   5        168.50        108.71        37.07 o                         
  -4 -11   5        155.28         47.36        38.51 o                         
  -3 -11   5       4739.39       4720.34       160.92 o                         
  -2 -11   5       1402.58       1636.19       103.32 o                         
  -1 -11   5        362.66        303.27        68.09 o                         
   0 -11   5         37.54        -16.14        17.37 o                         
   1 -11   5        140.03         53.84        25.54 o                         
   2 -11   5        168.33        106.28        30.87 o                         
   3 -11   5       4640.45       4480.99       186.90 o                         
   4 -11   5         93.79         24.02        28.51 o                         
   5 -11   5        718.89        697.09       109.98 o                         
   6 -11   5         77.42         70.38        26.02 o                         
   7 -11   5         11.19          3.23        29.21 o                         
  -7 -10   5         49.69        -26.97        26.97 o                         
  -6 -10   5          0.62          8.91        23.98 o                         
  -5 -10   5        227.67        123.21        25.12 o                         
  -4 -10   5       6554.73       6762.81       153.92 o                         
  -3 -10   5        252.43        250.99        34.97 o                         
  -2 -10   5        584.12        472.15        73.07 o                         
  -1 -10   5          8.20        -12.69        17.10 o                         
   0 -10   5         58.32         82.29        23.05 o                         
   1 -10   5         73.72         38.01        16.38 o                         
   2 -10   5       7514.11       7706.03       218.44 o                         
   3 -10   5       2636.14       2664.26       133.55 o                         
   4 -10   5        251.40        117.90        35.08 o                         
   5 -10   5         57.35         32.49        21.86 o                         
   6 -10   5         55.44         -3.79        20.16 o                         
   7 -10   5        120.00         62.27        32.49 o                         
   8 -10   5         77.33          9.46        43.63 o                         
  -8  -9   5        464.28        428.50        50.31 o                         
  -7  -9   5         21.85        -21.93        21.93 o                         
  -6  -9   5         67.42         32.03        23.29 o                         
  -5  -9   5       6471.16       6571.30       150.82 o                         
  -4  -9   5        502.74        424.52        38.91 o                         
  -3  -9   5         11.81          1.89        12.13 o                         
  -2  -9   5        306.39        242.83        34.17 o                         
  -1  -9   5          2.56        -12.31        12.31 o                         
   0  -9   5        998.55        874.43        58.80 o                         
   1  -9   5       5611.03       6068.16       159.93 o                         
   2  -9   5       2988.54       3150.61       138.26 o                         
   3  -9   5         49.77          8.91        20.46 o                         
   4  -9   5          2.72         25.11        23.82 o                         
   5  -9   5          6.92         20.80        19.35 o                         
   6  -9   5       1327.32       1275.63        74.41 o                         
   7  -9   5        113.67         85.19        23.16 o                         
   8  -9   5       2884.34       3254.59       176.25 o                         
  -8  -8   5        704.79        668.00        78.24 o                         
  -7  -8   5          7.34        -17.98        17.98 o                         
  -6  -8   5       6353.93       6405.30       144.16 o                         
  -5  -8   5         30.52         14.40        14.61 o                         
  -4  -8   5       1014.84       1064.68        53.06 o                         
  -3  -8   5        343.46        313.11        31.71 o                         
  -2  -8   5        971.21        914.50        52.92 o                         
  -1  -8   5       2676.52       2721.74        91.15 o                         
   0  -8   5       5714.54       5965.62       148.27 o                         
   1  -8   5       6564.39       6750.28       168.82 o                         
   2  -8   5        248.38        157.69        32.74 o                         
   3  -8   5        494.26        501.03        61.85 o                         
   4  -8   5         57.31         34.04        15.05 o                         
   5  -8   5       2771.16       2864.35        99.48 o                         
   6  -8   5       1070.10        944.62        57.14 o                         
   7  -8   5       4871.71       5259.27       154.03 o                         
   8  -8   5         10.32        -27.21        27.21 o                         
   9  -8   5        132.96         22.46        64.95 o                         
  -9  -7   5       1278.03       1515.51       254.96 o                         
  -8  -7   5         98.28         41.73        31.63 o                         
  -7  -7   5       4929.08       5026.29       149.95 o                         
  -6  -7   5        873.84        846.39        48.43 o                         
  -5  -7   5        889.41        965.03        49.52 o                         
  -4  -7   5        607.23        639.52        39.08 o                         
  -3  -7   5         26.86         35.94        13.11 o                         
  -2  -7   5       2596.85       2651.89        71.18 o                         
  -1  -7   5       3269.03       3386.29        98.04 o                         
   0  -7   5       7589.77       7743.68       158.14 o                         
   1  -7   5        302.98        211.26        36.48 o                         
   2  -7   5       2081.81       2154.14        88.88 o                         
   3  -7   5        464.97        493.81        47.17 o                         
   4  -7   5       7745.92       7799.66       151.84 o                         
   5  -7   5       2152.17       2185.47        79.62 o                         
   6  -7   5       3909.41       4199.01       119.38 o                         
   7  -7   5          4.18        -17.82        17.82 o                         
   8  -7   5        583.64        681.53        77.31 o                         
   9  -7   5         85.81          3.24        57.55 o                         
  -9  -6   5        161.89         18.64        90.45 o                         
  -8  -6   5       2656.58       2766.52       123.72 o                         
  -7  -6   5        693.30        583.50        51.62 o                         
  -6  -6   5         19.64          9.00        11.13 o                         
  -5  -6   5         71.97         29.63        15.05 o                         
  -4  -6   5        431.17        443.22        32.65 o                         
  -3  -6   5       9630.97       9702.47       143.89 o                         
  -2  -6   5          7.19         -8.31         8.31 o                         
  -1  -6   5       3535.91       3557.74        89.96 o                         
   0  -6   5       1272.99       1206.26        51.94 o                         
   1  -6   5       1569.67       1421.05        66.74 o                         
   2  -6   5          2.10         -5.73         9.14 o                         
   3  -6   5      12627.27      12886.59       199.28 o                         
   4  -6   5       6230.93       6243.86       129.61 o                         
   5  -6   5       2065.53       1977.83        69.10 o                         
   6  -6   5          7.08        -12.09        12.09 o                         
   7  -6   5        326.21        185.19        33.47 o                         
   8  -6   5        953.69        902.35        85.38 o                         
   9  -6   5         66.35         93.69        34.85 o                         
  10  -6   5       2548.48       2584.82       171.91 o                         
  -9  -5   5       1854.58       1993.26       138.16 o                         
  -8  -5   5        198.37        156.72        42.87 o                         
  -7  -5   5          1.02          5.85        10.98 o                         
  -6  -5   5        407.97        372.00        30.08 o                         
  -5  -5   5        245.74        220.16        21.05 o                         
  -4  -5   5      14730.34      15306.21       234.73 o                         
  -3  -5   5        158.98        146.00        17.00 o                         
  -2  -5   5       2825.52       2893.70        70.94 o                         
  -1  -5   5       1145.26       1189.47        56.40 o                         
   0  -5   5       2556.79       2519.56        76.13 o                         
   1  -5   5       2603.54       2695.40        81.06 o                         
   2  -5   5      14410.73      14661.93       237.49 o                         
   3  -5   5      10770.04      10802.87       174.77 o                         
   4  -5   5        669.00        641.05        38.75 o                         
   5  -5   5        978.39        958.68        46.03 o                         
   6  -5   5        176.81        140.10        21.52 o                         
   7  -5   5       1120.35       1120.01        87.55 o                         
   8  -5   5        206.05        130.67        29.26 o                         
   9  -5   5       3118.81       3283.91       129.79 o                         
  10  -5   5        382.76        220.48        51.55 o                         
  -9  -4   5          0.93         11.38        61.17 o                         
  -8  -4   5         55.00        -12.82        27.91 o                         
  -7  -4   5          1.72         11.45        10.01 o                         
  -6  -4   5        478.71        498.97        49.50 o                         
  -5  -4   5      18856.81      19067.55       251.87 o                         
  -4  -4   5        421.39        368.96        23.01 o                         
  -3  -4   5        700.77        744.82        38.13 o                         
  -2  -4   5       1678.60       1589.37        48.92 o                         
  -1  -4   5       1037.70       1034.69        38.73 o                         
   0  -4   5      12621.57      13364.41       203.37 o                         
   1  -4   5      19862.21      20330.96       268.61 o                         
   2  -4   5      13455.79      13421.74       192.51 o                         
   3  -4   5        211.46        197.67        30.77 o                         
   4  -4   5          5.10         12.03         9.58 o                         
   5  -4   5        146.65        110.08        15.60 o                         
   6  -4   5       1330.34       1175.05        52.70 o                         
   7  -4   5        529.65        502.89        44.39 o                         
   8  -4   5       4753.66       4782.95       160.01 o                         
   9  -4   5        143.95        119.02        26.73 o                         
  10  -4   5        202.58        164.93        47.14 o                         
  11  -4   5         40.27         50.34        41.90 o                         
 -10  -3   5         24.60        -44.60        55.11 o                         
  -9  -3   5        107.29         -2.82        56.12 o                         
  -8  -3   5         32.11         14.37        24.74 o                         
  -7  -3   5        800.77        729.28        51.24 o                         
  -6  -3   5      14101.42      14717.75       227.58 o                         
  -5  -3   5       1933.99       1904.78        62.99 o                         
  -4  -3   5          8.64         -5.63         6.00 o                         
  -3  -3   5       2318.18       2426.30        55.76 o                         
  -2  -3   5        188.47        199.70        16.48 o                         
  -1  -3   5       9563.80       8989.75       116.60 o                         
   0  -3   5      10369.93      10044.97       184.65 o                         
   1  -3   5      14984.87      15044.13       209.98 o                         
   2  -3   5        131.81         94.40        15.02 o                         
   3  -3   5       2030.01       2101.23        60.53 o                         
   4  -3   5         21.52         14.23         8.09 o                         
   5  -3   5       5239.58       5083.83       113.56 o                         
   6  -3   5       7055.65       7108.77       166.74 o                         
   7  -3   5       5631.28       5917.11       163.71 o                         
   8  -3   5        209.72        140.45        24.38 o                         
   9  -3   5         64.60         68.19        20.38 o                         
  10  -3   5        207.22        161.27        30.80 o                         
  11  -3   5         11.26        -28.38        28.38 o                         
 -10  -2   5         65.57        -31.52        31.52 o                         
  -9  -2   5        115.60        -38.77        38.77 o                         
  -8  -2   5       1642.37       1577.30       140.56 o                         
  -7  -2   5       7622.91       7964.92       153.21 o                         
  -6  -2   5        598.28        589.23        39.10 o                         
  -5  -2   5        347.28        278.14        26.70 o                         
  -4  -2   5        432.15        368.26        26.66 o                         
  -3  -2   5        249.58        223.64        21.30 o                         
  -2  -2   5      22537.45      22002.44       225.30 o                         
  -1  -2   5        178.78        117.04        10.77 o                         
   0  -2   5      16216.48      15828.94       169.09 o                         
   1  -2   5       1712.74       1828.89        47.20 o                         
   2  -2   5        884.56        929.36        39.29 o                         
   3  -2   5        321.44        374.55        25.48 o                         
   4  -2   5      13094.46      13592.12       173.39 o                         
   5  -2   5       7942.52       7771.54       157.22 o                         
   6  -2   5       5831.12       5948.83       126.91 o                         
   7  -2   5        410.75        366.05        36.11 o                         
   8  -2   5         51.01         26.87        19.83 o                         
   9  -2   5        115.11        103.64        18.86 o                         
  10  -2   5        213.83        104.56        33.60 o                         
  11  -2   5       4814.08       5163.36       147.25 o                         
 -10  -1   5        249.38        135.43        44.60 o                         
  -9  -1   5       1611.98       1614.76        97.93 o                         
  -8  -1   5       4365.31       4573.43       196.32 o                         
  -7  -1   5        669.64        551.72        40.61 o                         
  -6  -1   5         46.54         23.31        11.77 o                         
  -5  -1   5         37.13         -4.63         7.30 o                         
  -4  -1   5        414.45        361.14        27.93 o                         
  -3  -1   5      30025.98      29751.07       506.42 o                         
  -2  -1   5        633.53        658.34        25.26 o                         
  -1  -1   5        737.59        508.27        20.36 o                         
   0  -1   5        102.54        119.59        11.42 o                         
   1  -1   5       2235.17       2265.99        60.89 o                         
   2  -1   5        369.43        502.59        27.35 o                         
   3  -1   5       1840.60       1632.51        53.69 o                         
   4  -1   5      30170.95      30250.44       372.75 o                         
   5  -1   5       1835.45       1968.51        68.20 o                         
   6  -1   5         43.46         30.21        14.53 o                         
   7  -1   5        353.02        406.28        32.28 o                         
   8  -1   5         98.13         85.20        18.53 o                         
   9  -1   5        268.89        232.63        31.51 o                         
  10  -1   5       7708.06       8018.92       179.84 o                         
  11  -1   5         56.04         43.54        37.70 o                         
 -10   0   5       2665.71       2910.93       187.97 o                         
  -9   0   5       2469.55       2512.21       115.80 o                         
  -8   0   5         37.92         22.53        14.18 o                         
  -7   0   5         28.20         -5.14        15.37 o                         
  -6   0   5        896.26        859.09        48.63 o                         
  -5   0   5         10.09          8.47         9.87 o                         
  -4   0   5      22835.80      23214.97       265.10 o                         
  -3   0   5       4928.96       5243.81        87.24 o                         
  -2   0   5       9260.40       9578.35       124.50 o                         
  -1   0   5        687.00        704.87        21.73 o                         
   0   0   5       3791.61       3776.65        60.93 o                         
   1   0   5       1250.50       1235.79        42.95 o                         
   2   0   5       7328.63       7250.40       121.07 o                         
   3   0   5      42419.41      41909.13       392.83 o                         
   4   0   5       4252.60       4718.46        91.48 o                         
   5   0   5       1147.05       1182.03        54.74 o                         
   6   0   5        148.33        123.81        18.72 o                         
   7   0   5        854.44       1002.42        50.99 o                         
   8   0   5       1531.84       1474.28        60.10 o                         
   9   0   5       7096.53       7172.96       161.68 o                         
  10   0   5        154.17         79.20        29.09 o                         
  11   0   5         76.60         62.59        36.16 o                         
 -10   1   5        212.38        131.35        62.77 o                         
  -9   1   5          0.42         -8.16        23.85 o                         
  -8   1   5         16.88         -2.03        11.84 o                         
  -7   1   5        101.96         68.53        11.70 o                         
  -6   1   5        549.41        566.88        31.59 o                         
  -5   1   5      14006.00      13361.80       187.70 o                         
  -4   1   5       5173.54       5177.27       102.51 o                         
  -3   1   5       3649.81       3695.24        70.03 o                         
  -2   1   5       6224.15       6327.89        89.08 o                         
  -1   1   5        998.97       1015.48        24.15 o                         
   0   1   5       5652.97       5496.43        68.86 o                         
   1   1   5       1788.91       1727.22        43.68 o                         
   2   1   5      41684.75      40905.27       389.83 o                         
   3   1   5         73.51         53.31        11.15 o                         
   4   1   5       4372.52       4449.58        90.81 o                         
   5   1   5         59.29         42.14         8.25 o                         
   6   1   5       1030.63        973.05        45.74 o                         
   7   1   5       5938.52       6141.44       118.90 o                         
   8   1   5       6934.48       6978.43       142.47 o                         
   9   1   5        936.79        910.36        68.04 o                         
  10   1   5         69.51         42.67        23.38 o                         
  11   1   5        162.59         99.55        35.59 o                         
 -10   2   5        408.51        411.49        55.86 o                         
  -9   2   5         48.97         13.79        20.80 o                         
  -8   2   5        247.19        217.24        19.30 o                         
  -7   2   5       1083.85       1093.01        40.88 o                         
  -6   2   5      10463.49      10531.92       135.57 o                         
  -5   2   5       9611.27       9596.15       121.72 o                         
  -4   2   5        117.50         87.36        10.29 o                         
  -3   2   5       3621.47       3729.82        70.74 o                         
  -2   2   5         87.90         89.79         8.59 o                         
  -1   2   5      18436.88      17756.80       136.95 o                         
   0   2   5       2416.11       2474.71        38.46 o                         
   1   2   5      49342.54      48650.23       432.82 o                         
   2   2   5       1427.64       1542.26        54.66 o                         
   3   2   5       3444.06       3298.36        68.61 o                         
   4   2   5         62.90         86.30        13.40 o                         
   5   2   5       8233.07       8409.04       150.74 o                         
   6   2   5       8280.58       8073.14       207.36 o                         
   7   2   5       6327.42       6317.41       114.78 o                         
   8   2   5        672.46        623.35        47.67 o                         
   9   2   5         10.95         23.90        11.99 o                         
  10   2   5        624.46        604.30        61.40 o                         
  11   2   5          0.40         -5.58        28.22 o                         
  12   2   5       1839.04       1751.20       141.73 o                         
 -10   3   5         73.19        -11.84        31.06 o                         
  -9   3   5          2.35          6.04        18.00 o                         
  -8   3   5       2952.20       3070.19        98.89 o                         
  -7   3   5       3375.22       3460.80        91.85 o                         
  -6   3   5       2577.12       2519.83        50.95 o                         
  -5   3   5        372.57        394.52        20.57 o                         
  -4   3   5       3226.50       3405.24        51.24 o                         
  -3   3   5        902.86        919.62        24.08 o                         
  -2   3   5      25276.71      24998.16       190.89 o                         
  -1   3   5       2734.95       2621.72        40.75 o                         
   0   3   5      16458.59      15868.21       144.61 o                         
   1   3   5         53.81         30.21         5.93 o                         
   2   3   5       4691.81       4787.01        69.67 o                         
   3   3   5        589.59        564.59        26.70 o                         
   4   3   5       9327.13       9231.20       135.12 o                         
   5   3   5      21475.51      21695.25       240.76 o                         
   6   3   5       1594.46       1520.78        52.69 o                         
   7   3   5       1349.04       1319.39        53.86 o                         
   8   3   5        511.79        461.30        38.99 o                         
   9   3   5        237.11        162.49        28.03 o                         
  10   3   5        173.84        103.70        32.86 o                         
  11   3   5       3302.25       2972.29       186.05 o                         
  12   3   5        237.10        162.61        57.02 o                         
 -10   4   5         32.20        -16.73        36.42 o                         
  -9   4   5       5725.33       5990.49       206.52 o                         
  -8   4   5       1034.08       1181.56        51.49 o                         
  -7   4   5       3622.98       3651.53        87.31 o                         
  -6   4   5         34.13         50.89        11.71 o                         
  -5   4   5       2792.08       2866.88        64.50 o                         
  -4   4   5        393.06        409.24        18.45 o                         
  -3   4   5      28207.94      28523.32       229.67 o                         
  -2   4   5       1328.33       1138.91        31.55 o                         
  -1   4   5      17893.46      18025.64       173.69 o                         
   0   4   5        454.06        514.18        20.43 o                         
   1   4   5        198.59        161.02        14.87 o                         
   2   4   5       2046.36       2082.83        47.42 o                         
   3   4   5       6632.27       6683.98       100.21 o                         
   4   4   5      38119.86      39748.32       362.41 o                         
   5   4   5         92.52         51.71        10.26 o                         
   6   4   5        247.44        197.34        28.56 o                         
   7   4   5        434.56        489.70        40.33 o                         
   8   4   5         23.24         23.22        10.20 o                         
   9   4   5        287.03        293.73        33.44 o                         
  10   4   5       3038.01       3124.32       170.15 o                         
  11   4   5        933.36        914.65        89.24 o                         
  12   4   5        368.93        380.75       181.34 o                         
 -10   5   5       3144.05       3213.99       207.65 o                         
  -9   5   5       1022.03       1090.00        62.58 o                         
  -8   5   5        657.22        616.41        44.13 o                         
  -7   5   5         20.58         -4.70        11.62 o                         
  -6   5   5       1613.55       1675.48        54.50 o                         
  -5   5   5       1349.41       1444.76        46.30 o                         
  -4   5   5      10900.90      10729.12       138.00 o                         
  -3   5   5       5355.59       5170.67        90.93 o                         
  -2   5   5       1678.43       1612.88        35.49 o                         
  -1   5   5       1127.71       1157.82        30.09 o                         
   0   5   5         68.69         46.11         8.25 o                         
   1   5   5       1408.63       1434.71        39.92 o                         
   2   5   5        452.89        474.47        23.03 o                         
   3   5   5      43211.66      42237.13       377.12 o                         
   4   5   5       1748.32       1883.64        51.35 o                         
   5   5   5        217.46        208.41        16.85 o                         
   6   5   5        306.00        276.36        23.80 o                         
   7   5   5        111.21         68.89        15.54 o                         
   8   5   5       5723.53       6114.69       150.41 o                         
   9   5   5       5307.34       5441.32       161.83 o                         
  10   5   5       1185.55       1225.02        73.38 o                         
  11   5   5         52.32         32.84        32.40 o                         
 -10   6   5        127.12         76.44        37.41 o                         
  -9   6   5         56.17         11.77        19.86 o                         
  -8   6   5          5.98        -14.05        14.05 o                         
  -7   6   5          2.65         -4.27        11.15 o                         
  -6   6   5       2290.75       2272.11        66.08 o                         
  -5   6   5      10756.90      10907.33       152.77 o                         
  -4   6   5       8408.36       8383.42       126.71 o                         
  -3   6   5          2.69         -5.10         7.21 o                         
  -2   6   5       1576.05       1593.57        48.79 o                         
  -1   6   5        197.33        160.42        13.59 o                         
   0   6   5       3469.82       3449.94        68.49 o                         
   1   6   5        116.45         96.81        12.82 o                         
   2   6   5      54792.91      55058.46       514.06 o                         
   3   6   5         51.79         66.60         8.93 o                         
   4   6   5        460.96        472.51        24.22 o                         
   5   6   5        555.09        589.52        35.73 o                         
   6   6   5          4.37          3.52         8.25 o                         
   7   6   5       9053.66       9378.10       205.21 o                         
   8   6   5       5491.31       5806.85       151.49 o                         
   9   6   5       1747.50       1941.46       106.76 o                         
  10   6   5        112.32        101.88        28.98 o                         
  11   6   5        208.77         82.00        38.39 o                         
  -9   7   5         26.12         -7.23        25.38 o                         
  -8   7   5         50.69         17.11        19.88 o                         
  -7   7   5       2150.09       2201.16        80.08 o                         
  -6   7   5       4237.58       4342.74       103.46 o                         
  -5   7   5       5135.38       5235.04       104.83 o                         
  -4   7   5          0.88         10.38         7.82 o                         
  -3   7   5        779.82        758.01        40.27 o                         
  -2   7   5        534.56        538.01        27.95 o                         
  -1   7   5       3105.54       2813.34        71.80 o                         
   0   7   5       3984.22       4411.39        89.32 o                         
   1   7   5      25073.42      24567.03       252.74 o                         
   2   7   5       1473.03       1474.58        46.90 o                         
   3   7   5       4520.06       4709.43        88.11 o                         
   4   7   5        718.61        700.03        42.12 o                         
   5   7   5        637.64        698.69        39.00 o                         
   6   7   5      15568.01      15587.11       237.15 o                         
   7   7   5       1766.86       1818.65        76.64 o                         
   8   7   5       1875.42       1758.59        83.09 o                         
   9   7   5         61.89         47.05        23.68 o                         
  10   7   5        100.24         84.06        26.07 o                         
  11   7   5        183.32         89.41        59.75 o                         
  -9   8   5        144.23         21.26        37.05 o                         
  -8   8   5       1548.20       1558.81        70.27 o                         
  -7   8   5        884.28        892.04        57.63 o                         
  -6   8   5       4521.32       4722.04       109.84 o                         
  -5   8   5        489.41        377.86        45.25 o                         
  -4   8   5        358.64        352.81        32.63 o                         
  -3   8   5          0.02         -6.59         6.59 o                         
  -2   8   5       6019.94       5931.21       108.36 o                         
  -1   8   5       9234.75       8928.41       194.87 o                         
   0   8   5      16676.66      16560.80       228.84 o                         
   1   8   5         17.15         19.45         7.80 o                         
   2   8   5        668.77        610.15        33.11 o                         
   3   8   5       1001.64       1001.96        41.00 o                         
   4   8   5       1137.15       1164.83        52.80 o                         
   5   8   5      23049.47      23395.10       294.70 o                         
   6   8   5        621.60        607.51        35.33 o                         
   7   8   5          3.40          1.07         8.17 o                         
   8   8   5         93.29         23.02        22.15 o                         
   9   8   5        171.61        113.39        27.29 o                         
  10   8   5         65.25         17.63        27.56 o                         
  11   8   5       2191.37       2050.35       131.55 o                         
  -9   9   5       1911.77       2028.39       169.27 o                         
  -8   9   5         33.96        -23.07        23.94 o                         
  -7   9   5       3558.92       3658.08       116.67 o                         
  -6   9   5         14.13        -15.19        15.19 o                         
  -5   9   5        968.19        936.12        62.35 o                         
  -4   9   5         25.06         20.75        13.21 o                         
  -3   9   5       6525.09       6512.53       116.36 o                         
  -2   9   5      12434.68      12675.70       184.99 o                         
  -1   9   5       8248.88       8510.38       156.42 o                         
   0   9   5        741.48        595.52        40.01 o                         
   1   9   5       1000.31       1032.86        43.49 o                         
   2   9   5        628.04        649.55        50.30 o                         
   3   9   5        557.65        618.93        37.31 o                         
   4   9   5      19378.86      19207.02       281.96 o                         
   5   9   5         35.26         41.10        13.22 o                         
   6   9   5         73.89         56.39        11.66 o                         
   7   9   5         60.88         31.39        13.39 o                         
   8   9   5        133.32         83.18        31.93 o                         
   9   9   5        362.14        349.73        61.94 o                         
  10   9   5       1200.34       1027.33        93.86 o                         
  11   9   5       1773.76       1780.28       128.48 o                         
  -8  10   5       1612.95       1568.42       106.50 o                         
  -7  10   5        208.33        176.97        31.38 o                         
  -6  10   5         17.90         23.46        24.31 o                         
  -5  10   5        995.09        940.33        68.72 o                         
  -4  10   5       2814.00       2852.62        94.92 o                         
  -3  10   5      11458.68      11629.74       179.66 o                         
  -2  10   5       2165.86       2356.72        78.81 o                         
  -1  10   5       2952.90       3133.15        94.74 o                         
   0  10   5        161.58        144.50        20.83 o                         
   1  10   5        321.72        243.63        22.56 o                         
   2  10   5        201.40        161.81        21.01 o                         
   3  10   5      24821.33      25318.53       307.83 o                         
   4  10   5       1519.37       1514.12        66.21 o                         
   5  10   5        413.45        363.71        35.09 o                         
   6  10   5       1119.44       1080.85        57.26 o                         
   7  10   5          0.05         -8.98        12.65 o                         
   8  10   5       1965.74       2103.04       108.33 o                         
   9  10   5        664.51        694.89        76.05 o                         
  10  10   5       2847.62       2851.45       152.25 o                         
  11  10   5        273.99        161.35        50.58 o                         
  -8  11   5        645.99        548.01        70.30 o                         
  -7  11   5         64.38         18.60        30.04 o                         
  -6  11   5       2782.72       2953.14       155.59 o                         
  -5  11   5       1753.07       1884.09       155.09 o                         
  -4  11   5      10958.33      11033.11       228.91 o                         
  -3  11   5         88.21         40.19        12.20 o                         
  -2  11   5        580.60        656.87        45.69 o                         
  -1  11   5        752.23        747.46        48.76 o                         
   0  11   5        817.17        710.47        47.37 o                         
   1  11   5        102.54         51.56        12.97 o                         
   2  11   5      15797.45      15647.55       215.49 o                         
   3  11   5        418.67        396.70        30.08 o                         
   4  11   5          1.20         -8.38         8.38 o                         
   5  11   5        348.68        359.33        39.59 o                         
   6  11   5        152.74         88.13        25.85 o                         
   7  11   5       5775.90       6068.04       173.21 o                         
   8  11   5        110.80         80.31        29.52 o                         
   9  11   5       3170.67       3290.00       172.01 o                         
  10  11   5         27.36        -13.90        40.75 o                         
  -8  12   5         34.34        -60.39       102.17 o                         
  -7  12   5       1211.01       1014.19       101.93 o                         
  -6  12   5       1825.08       1948.54       125.91 o                         
  -5  12   5       3822.68       3900.83       144.43 o                         
  -4  12   5        192.37        239.79        53.97 o                         
  -3  12   5         52.48         23.09        14.97 o                         
  -2  12   5         15.14          0.53        15.24 o                         
  -1  12   5       2391.17       2261.07        93.31 o                         
   0  12   5       3601.91       3489.67       138.18 o                         
   1  12   5       2036.67       2167.47        85.18 o                         
   2  12   5       1188.11       1191.82        50.66 o                         
   3  12   5         22.70         -0.93        10.66 o                         
   4  12   5       1215.96       1247.28        68.40 o                         
   5  12   5       1257.48       1318.44        86.10 o                         
   6  12   5       8124.54       8140.87       203.15 o                         
   7  12   5          0.04         12.61        24.20 o                         
   8  12   5       2837.05       2704.03       148.93 o                         
   9  12   5         50.34         31.78        32.78 o                         
  10  12   5        402.96        319.58        86.49 o                         
  -7  13   5          6.03          8.08        54.99 o                         
  -6  13   5       1443.63       1453.92       118.40 o                         
  -5  13   5          0.10          3.16        20.22 o                         
  -4  13   5        384.37        353.88        52.13 o                         
  -3  13   5         12.21         16.50        15.89 o                         
  -2  13   5       2123.90       2264.69       101.97 o                         
  -1  13   5       6134.47       6240.61       166.15 o                         
   0  13   5       2680.81       2901.99       105.67 o                         
   1  13   5        966.23       1045.39        73.45 o                         
   2  13   5         21.66         11.88        12.39 o                         
   3  13   5       1080.31       1134.12        54.55 o                         
   4  13   5        274.87        139.29        32.54 o                         
   5  13   5       9070.54       9321.89       228.52 o                         
   6  13   5         92.48         73.57        19.09 o                         
   7  13   5        506.92        364.58        44.68 o                         
   8  13   5         67.07         15.04        25.05 o                         
   9  13   5        708.04        807.45       115.25 o                         
  -6  14   5          3.84        -46.81        64.40 o                         
  -5  14   5          1.97        -26.05        26.05 o                         
  -4  14   5         56.48         22.95        14.95 o                         
  -3  14   5        729.05        683.21        75.45 o                         
  -2  14   5       5487.96       5771.43       178.56 o                         
  -1  14   5       1412.44       1360.68        88.18 o                         
   0  14   5         77.12         68.42        22.23 o                         
   1  14   5         50.92         54.15        21.17 o                         
   2  14   5        164.54        145.78        37.42 o                         
   3  14   5        294.50        253.98        31.14 o                         
   4  14   5       9305.45       9608.53       232.99 o                         
   5  14   5        905.31        881.86        77.90 o                         
   6  14   5        114.31         80.39        23.34 o                         
   7  14   5        167.23        110.75        35.45 o                         
   8  14   5          9.19        -13.28        29.74 o                         
   9  14   5        581.46        463.32        81.28 o                         
  -6  15   5         14.82        -40.08        40.08 o                         
  -5  15   5         17.93        -13.79        34.51 o                         
  -4  15   5        121.17         94.14        20.68 o                         
  -3  15   5       5860.79       6276.44       189.15 o                         
  -2  15   5        295.98        255.20        38.36 o                         
  -1  15   5         40.56         33.08        30.50 o                         
   0  15   5         87.07         11.32        20.19 o                         
   1  15   5        114.86         52.88        36.00 o                         
   2  15   5        543.92        442.12        71.90 o                         
   3  15   5       7177.70       7452.73       175.52 o                         
   4  15   5       1237.16       1184.49        83.70 o                         
   5  15   5          4.16         -8.78        22.49 o                         
   6  15   5        478.80        315.97        57.98 o                         
   7  15   5         36.30         24.79        27.49 o                         
   8  15   5        616.40        322.05        61.75 o                         
  -5  16   5         84.80         52.96        61.06 o                         
  -4  16   5       3964.40       4199.73       131.06 o                         
  -3  16   5         52.11         66.79        33.97 o                         
  -2  16   5        122.68         99.91        28.47 o                         
  -1  16   5          2.27        -22.62        22.62 o                         
   0  16   5        582.43        525.64        69.68 o                         
   1  16   5       1543.31       1634.90       125.17 o                         
   2  16   5       3353.77       3681.83       176.92 o                         
   3  16   5        214.63        136.63        34.28 o                         
   4  16   5         53.30         72.86        35.18 o                         
   5  16   5        111.64         82.12        30.83 o                         
   6  16   5         15.36         -6.87        30.98 o                         
   7  16   5       1890.03       2060.09       166.37 o                         
  -4  17   5        203.28        131.27        46.77 o                         
  -3  17   5          4.85        -15.41        28.91 o                         
  -2  17   5         59.18        -12.89        32.83 o                         
  -1  17   5        483.42        351.87        88.30 o                         
   0  17   5       2657.50       2946.89       167.62 o                         
   1  17   5        804.88        951.52       100.46 o                         
   2  17   5        338.64        206.41        46.38 o                         
   3  17   5        101.68         24.21        70.08 o                         
   4  17   5        353.66        309.09       100.92 o                         
   5  17   5        324.18        174.51        65.72 o                         
   6  17   5       2150.29       2245.16       225.91 o                         
  -2  18   5        415.90        266.28        91.45 o                         
  -1  18   5       2288.17       2656.01       168.07 o                         
   0  18   5        462.02        435.85       114.85 o                         
   1  18   5        859.16        884.04       112.70 o                         
   2  18   5         59.16         34.71        27.88 o                         
   3  18   5        196.90        107.40        43.53 o                         
   4  18   5          3.18          4.02        39.51 o                         
   5  18   5       1107.14        990.25       179.13 o                         
   1  19   5        112.05        100.52        47.26 o                         
   2  19   5          0.18        -33.08        33.08 o                         
  -1 -14   6         34.13        -15.85        39.77 o                         
   0 -14   6        131.00         72.70        37.43 o                         
   1 -14   6       1236.43       1157.09       164.55 o                         
   2 -14   6       1138.18       1096.05       202.52 o                         
  -3 -13   6        434.06        272.12        49.51 o                         
  -2 -13   6        115.46        105.79        34.73 o                         
  -1 -13   6         23.28        -22.23        43.74 o                         
   0 -13   6       2563.48       2324.59       130.98 o                         
   1 -13   6        197.44         82.62        36.49 o                         
   2 -13   6        108.24        -30.95        30.95 o                         
   3 -13   6          6.90        -41.95        41.95 o                         
   4 -13   6          0.29        -36.01        46.39 o                         
  -5 -12   6         52.59          6.91        44.54 o                         
  -4 -12   6         98.31        104.64        43.27 o                         
  -3 -12   6        219.81        160.16        57.38 o                         
  -2 -12   6        705.23        545.54        65.66 o                         
  -1 -12   6       2562.46       2759.70       134.22 o                         
   0 -12   6         39.90         36.91        32.75 o                         
   1 -12   6        212.04        123.54        41.13 o                         
   2 -12   6          0.98        -61.87        61.87 o                         
   3 -12   6          1.45         24.10        37.15 o                         
   4 -12   6          2.06          9.08        41.27 o                         
   5 -12   6        823.94        997.04       180.47 o                         
  -6 -11   6         25.12         30.76        53.65 o                         
  -5 -11   6         42.84         51.94        27.04 o                         
  -4 -11   6         53.15        -26.74        26.74 o                         
  -3 -11   6        316.86        256.90        47.33 o                         
  -2 -11   6       4460.95       4507.15       161.73 o                         
  -1 -11   6        141.93        164.32        30.23 o                         
   0 -11   6         98.45         74.17        23.07 o                         
   1 -11   6         94.52         52.42        24.04 o                         
   2 -11   6         25.18         -1.76        27.27 o                         
   3 -11   6        976.49       1016.91       119.95 o                         
   4 -11   6       1008.35        909.88       133.13 o                         
   5 -11   6       1622.45       1880.68       134.23 o                         
   6 -11   6        366.56        226.04        44.91 o                         
   7 -11   6        152.81         98.42       146.23 o                         
  -6 -10   6         18.84         10.70        32.59 o                         
  -5 -10   6        305.10        235.71        31.95 o                         
  -4 -10   6         70.13         35.19        18.65 o                         
  -3 -10   6       6105.79       6643.16       186.03 o                         
  -2 -10   6        401.58        301.84        43.02 o                         
  -1 -10   6          2.98         22.29        18.10 o                         
   0 -10   6        455.59        456.07        52.27 o                         
   1 -10   6          0.61        -14.86        14.86 o                         
   2 -10   6       3395.27       3460.28       179.66 o                         
   3 -10   6       3156.65       3352.41       156.91 o                         
   4 -10   6       2390.00       2579.18       146.92 o                         
   5 -10   6         58.14        -26.66        26.66 o                         
   6 -10   6        373.75        268.64        39.84 o                         
   7 -10   6        186.31        127.19        34.33 o                         
  -7  -9   6         33.19        -39.14        39.14 o                         
  -6  -9   6        621.02        458.86        48.57 o                         
  -5  -9   6        871.70        925.21        60.98 o                         
  -4  -9   6       5601.83       5638.16       149.57 o                         
  -3  -9   6        467.57        500.10        49.90 o                         
  -2  -9   6         19.45         22.71        15.70 o                         
  -1  -9   6        936.07       1037.68        67.56 o                         
   0  -9   6         35.87         17.56        15.44 o                         
   1  -9   6       5413.51       5382.03       154.18 o                         
   2  -9   6       1069.12       1120.74        84.81 o                         
   3  -9   6       3256.38       3292.10       155.14 o                         
   4  -9   6          9.38        -17.66        19.67 o                         
   5  -9   6        391.70        358.64        42.48 o                         
   6  -9   6        147.15        105.20        26.20 o                         
   7  -9   6       2577.44       2771.30       153.86 o                         
   8  -9   6        622.00        329.47        59.93 o                         
  -8  -8   6         30.84        -21.41        49.52 o                         
  -7  -8   6        268.24        180.77        36.63 o                         
  -6  -8   6        660.92        566.71        45.79 o                         
  -5  -8   6       4192.10       4063.41       114.55 o                         
  -4  -8   6        354.25        401.50        33.93 o                         
  -3  -8   6        226.73        237.73        26.21 o                         
  -2  -8   6         41.19          1.18        14.79 o                         
  -1  -8   6        101.66         72.74        16.71 o                         
   0  -8   6      13283.63      13815.83       220.49 o                         
   1  -8   6         42.10         23.73        15.01 o                         
   2  -8   6        726.88        680.48        63.17 o                         
   3  -8   6        345.39        315.77        41.94 o                         
   4  -8   6        131.38        114.21        26.03 o                         
   5  -8   6        601.39        515.96        45.29 o                         
   6  -8   6       3354.58       3450.62       131.26 o                         
   7  -8   6       1508.48       1370.85        93.73 o                         
   8  -8   6        290.45        130.51        47.08 o                         
   9  -8   6         17.33         -4.03        45.90 o                         
  -8  -7   6        123.95        -36.14        36.14 o                         
  -7  -7   6       2741.29       3032.84       144.83 o                         
  -6  -7   6       1810.01       1831.54        90.72 o                         
  -5  -7   6         23.18         42.76        13.87 o                         
  -4  -7   6          0.51        -10.31        10.31 o                         
  -3  -7   6        128.20         92.89        15.18 o                         
  -2  -7   6        205.62        173.23        24.17 o                         
  -1  -7   6      22888.45      23429.14       292.42 o                         
   0  -7   6        450.85        396.80        43.68 o                         
   1  -7   6         19.61         -7.04        12.98 o                         
   2  -7   6       1007.37       1034.86        65.95 o                         
   3  -7   6        179.40        170.75        28.74 o                         
   4  -7   6        484.23        452.01        36.85 o                         
   5  -7   6       4139.38       4294.48       122.63 o                         
   6  -7   6       3900.78       3992.73       127.96 o                         
   7  -7   6        473.29        362.67        46.87 o                         
   8  -7   6         35.71        -27.64        30.92 o                         
   9  -7   6         28.13        -35.74        35.86 o                         
  -8  -6   6       5359.05       5943.30       183.64 o                         
  -7  -6   6        753.29        783.01        49.84 o                         
  -6  -6   6       1068.25       1148.45        69.29 o                         
  -5  -6   6         26.59         14.34        11.80 o                         
  -4  -6   6        149.62        142.01        20.38 o                         
  -3  -6   6        195.06        179.78        19.81 o                         
  -2  -6   6      18649.72      18695.28       226.99 o                         
  -1  -6   6       1042.13       1055.06        48.04 o                         
   0  -6   6       2146.01       2229.62        70.61 o                         
   1  -6   6         67.31         33.17        12.44 o                         
   2  -6   6        444.92        433.98        40.13 o                         
   3  -6   6       1707.76       1748.10        82.15 o                         
   4  -6   6        140.99        117.46        18.16 o                         
   5  -6   6       5061.57       5066.58       115.80 o                         
   6  -6   6         93.70         30.48        14.56 o                         
   7  -6   6        246.50        156.86        28.11 o                         
   8  -6   6         17.95        -12.47        36.75 o                         
   9  -6   6        410.98        422.32        66.71 o                         
  10  -6   6       1118.38       1126.54       121.97 o                         
  -9  -5   6       2988.64       2925.44       199.63 o                         
  -8  -5   6        568.72        469.44        51.25 o                         
  -7  -5   6        232.41        171.32        25.36 o                         
  -6  -5   6        279.44        210.38        26.25 o                         
  -5  -5   6        177.10        105.80        18.70 o                         
  -4  -5   6       1055.97       1066.32        45.91 o                         
  -3  -5   6      10124.76      10168.17       152.25 o                         
  -2  -5   6       2223.12       2076.46        61.49 o                         
  -1  -5   6         12.23         10.11         8.33 o                         
   0  -5   6       1283.28       1288.15        57.03 o                         
   1  -5   6        245.06        184.67        21.56 o                         
   2  -5   6      15796.88      15485.44       231.53 o                         
   3  -5   6         51.67         40.03        13.66 o                         
   4  -5   6      15063.38      14775.71       216.24 o                         
   5  -5   6          3.23         20.92        19.07 o                         
   6  -5   6       1219.17       1252.81        62.93 o                         
   7  -5   6          1.58         -3.10        13.66 o                         
   8  -5   6       1400.01       1389.61        88.17 o                         
   9  -5   6       1583.69       1605.01       118.56 o                         
  10  -5   6       2500.11       2558.58       132.48 o                         
  -9  -4   6         56.44        111.14        54.37 o                         
  -8  -4   6        174.71        161.87        33.59 o                         
  -7  -4   6         47.00         -9.42        13.81 o                         
  -6  -4   6       2057.30       2086.87        83.20 o                         
  -5  -4   6       1775.25       1798.25        67.70 o                         
  -4  -4   6       8133.11       8193.82       110.95 o                         
  -3  -4   6       2505.64       2402.89        67.11 o                         
  -2  -4   6         37.22         26.44         7.93 o                         
  -1  -4   6       1348.49       1327.91        42.83 o                         
   0  -4   6       1531.94       1701.07        61.26 o                         
   1  -4   6       8013.16       7745.88       192.71 o                         
   2  -4   6         73.59         35.87        12.34 o                         
   3  -4   6       9180.85       9294.76       141.63 o                         
   4  -4   6        550.77        550.68        35.91 o                         
   5  -4   6       2842.54       2861.63        78.71 o                         
   6  -4   6        321.23        389.72        48.02 o                         
   7  -4   6       1802.81       1762.70        69.83 o                         
   8  -4   6       3704.03       3826.70       132.85 o                         
   9  -4   6        994.34        980.15        78.57 o                         
  10  -4   6        121.59        119.58        39.05 o                         
  -9  -3   6        281.40        248.16        64.68 o                         
  -8  -3   6          8.02         -6.87        19.02 o                         
  -7  -3   6       1659.85       1675.52        76.81 o                         
  -6  -3   6       3321.20       3348.22        98.51 o                         
  -5  -3   6       2581.26       2534.83        96.54 o                         
  -4  -3   6       2883.17       2861.02        72.41 o                         
  -3  -3   6          5.08         11.15         6.25 o                         
  -2  -3   6       1487.61       1442.22        52.53 o                         
  -1  -3   6       1094.90       1169.81        41.35 o                         
   0  -3   6      23589.94      24166.20       278.77 o                         
   1  -3   6       3864.58       3775.61        94.28 o                         
   2  -3   6       8163.78       8178.35       152.34 o                         
   3  -3   6       1275.83       1335.51        62.24 o                         
   4  -3   6       1991.04       2072.40        64.31 o                         
   5  -3   6       2359.21       2458.63        85.04 o                         
   6  -3   6       4444.70       4542.92       117.33 o                         
   7  -3   6       9229.75       9325.40       190.99 o                         
   8  -3   6       1086.56       1079.60        60.90 o                         
   9  -3   6         24.96          4.29        16.20 o                         
  10  -3   6          3.23         -3.88        24.12 o                         
  11  -3   6        440.56        323.06        60.55 o                         
  -9  -2   6         43.60        -29.49        29.49 o                         
  -8  -2   6        500.00        462.21        60.05 o                         
  -7  -2   6       6662.21       6617.75       162.58 o                         
  -6  -2   6        690.60        682.12        44.62 o                         
  -5  -2   6       1496.06       1404.17        59.41 o                         
  -4  -2   6        384.59        406.91        33.16 o                         
  -3  -2   6       1115.13       1212.80        39.18 o                         
  -2  -2   6        490.44        531.07        25.15 o                         
  -1  -2   6      37492.84      37772.33       623.88 o                         
   0  -2   6       5410.28       5384.44        92.90 o                         
   1  -2   6       3258.01       3260.37        66.47 o                         
   2  -2   6        658.63        562.86        33.16 o                         
   3  -2   6       2447.18       2637.20        73.65 o                         
   4  -2   6       2469.41       2304.16        73.23 o                         
   5  -2   6       6652.09       6676.65       121.57 o                         
   6  -2   6       9142.97       9125.92       201.85 o                         
   7  -2   6          2.70          2.23        12.84 o                         
   8  -2   6        120.68         76.24        19.70 o                         
   9  -2   6         31.04          0.50        14.82 o                         
  10  -2   6        296.96        204.57        39.84 o                         
  11  -2   6        545.37        462.02        59.64 o                         
 -10  -1   6        106.76        -57.20        62.74 o                         
  -9  -1   6         33.73        -23.65        27.42 o                         
  -8  -1   6       7567.85       7860.92       207.05 o                         
  -7  -1   6          2.12        -12.27        12.27 o                         
  -6  -1   6        237.03        215.87        23.57 o                         
  -5  -1   6        309.06        246.14        22.39 o                         
  -4  -1   6        564.09        599.19        36.32 o                         
  -3  -1   6        957.24        824.07        39.58 o                         
  -2  -1   6      27708.02      27731.07       267.04 o                         
  -1  -1   6      11927.93      12094.50       124.61 o                         
   0  -1   6       3844.32       4058.08        77.64 o                         
   1  -1   6       2766.69       2549.15        61.55 o                         
   2  -1   6        730.09        764.47        38.84 o                         
   3  -1   6      11950.34      11900.85       195.54 o                         
   4  -1   6        425.35        436.45        30.40 o                         
   5  -1   6      13460.23      13387.35       240.67 o                         
   6  -1   6        203.21        215.42        22.81 o                         
   7  -1   6        341.49        232.01        30.76 o                         
   8  -1   6         34.37         24.44        16.40 o                         
   9  -1   6        526.77        418.92        46.23 o                         
  10  -1   6       1591.11       1427.51        80.86 o                         
  11  -1   6       1928.31       1967.79        94.16 o                         
 -10   0   6         87.02        -40.09        40.09 o                         
  -9   0   6       5271.26       5417.39       200.22 o                         
  -8   0   6         88.74         51.75        25.89 o                         
  -7   0   6         21.30         -3.01        12.05 o                         
  -6   0   6         46.80         33.94        11.41 o                         
  -5   0   6        984.74       1001.35        47.44 o                         
  -4   0   6       8494.09       8966.22       140.17 o                         
  -3   0   6      10799.14      10473.37       145.55 o                         
  -2   0   6       3852.62       3643.28        77.37 o                         
  -1   0   6         20.14         16.05         4.46 o                         
   0   0   6       5370.08       5514.04        77.91 o                         
   1   0   6        318.97        352.92        20.21 o                         
   2   0   6      39531.13      40272.49       387.27 o                         
   3   0   6        264.68        411.10        29.93 o                         
   4   0   6      22952.79      23100.28       283.65 o                         
   5   0   6       1162.24       1346.13        66.52 o                         
   6   0   6       1553.94       1559.78        63.34 o                         
   7   0   6        743.93        708.50        44.84 o                         
   8   0   6        664.62        638.20        48.36 o                         
   9   0   6       6412.80       6578.65       156.74 o                         
  10   0   6       1093.40       1138.72        67.84 o                         
  11   0   6       1042.94       1002.12        97.76 o                         
 -10   1   6       3141.57       3424.22       338.57 o                         
  -9   1   6          2.62         -1.01        21.01 o                         
  -8   1   6         72.80         59.43        17.93 o                         
  -7   1   6          1.43          8.05        18.50 o                         
  -6   1   6        688.28        690.68        38.83 o                         
  -5   1   6      15304.74      15275.11       199.26 o                         
  -4   1   6       9491.15       9475.39       141.51 o                         
  -3   1   6       4538.58       4707.41        94.49 o                         
  -2   1   6        115.05         80.69        10.30 o                         
  -1   1   6       3449.24       3415.32        51.12 o                         
   0   1   6        311.64        358.83        19.31 o                         
   1   1   6      17588.89      16994.18       384.45 o                         
   2   1   6        142.05         80.21        15.67 o                         
   3   1   6      17906.41      17993.83       210.31 o                         
   4   1   6        994.33       1069.21        43.12 o                         
   5   1   6        264.41        243.42        22.54 o                         
   6   1   6          0.00          2.23         6.76 o                         
   7   1   6        253.67        135.40        18.99 o                         
   8   1   6      12909.30      13192.52       199.85 o                         
   9   1   6       1048.54       1074.22        64.39 o                         
  10   1   6        254.45        204.34        39.75 o                         
  11   1   6        155.14         67.65        32.15 o                         
 -10   2   6         42.78        161.22        85.30 o                         
  -9   2   6         99.20        320.61        67.02 o                         
  -8   2   6        365.78        274.26        28.83 o                         
  -7   2   6        472.23        449.49        38.64 o                         
  -6   2   6       5745.56       5850.95       115.39 o                         
  -5   2   6       2070.71       1947.98        61.35 o                         
  -4   2   6       2745.02       2843.83        72.57 o                         
  -3   2   6        258.43        263.05        22.74 o                         
  -2   2   6       5220.46       5651.61        75.68 o                         
  -1   2   6        175.76        213.74        12.71 o                         
   0   2   6      24099.27      22740.98       271.42 o                         
   1   2   6      17615.47      17167.08       220.11 o                         
   2   2   6       1569.28       1350.37        50.23 o                         
   3   2   6          0.34         -1.73         5.09 o                         
   4   2   6         97.18         58.52        11.04 o                         
   5   2   6        467.22        526.73        36.73 o                         
   6   2   6          2.23         -1.92         7.84 o                         
   7   2   6      20724.26      21179.35       257.80 o                         
   8   2   6        270.17        225.95        23.93 o                         
   9   2   6         66.12         78.38        27.97 o                         
  10   2   6         21.84        -23.96        23.96 o                         
  11   2   6         94.22         22.24        44.19 o                         
  12   2   6        889.53       1120.54       131.38 o                         
 -10   3   6         89.27         -4.96        47.60 o                         
  -9   3   6        173.78         72.64        32.74 o                         
  -8   3   6          0.80         18.83        25.96 o                         
  -7   3   6       9314.90       9890.22       130.29 o                         
  -6   3   6         87.64         63.82        12.72 o                         
  -5   3   6       2911.19       2796.67        63.46 o                         
  -4   3   6         24.76         16.30         5.27 o                         
  -3   3   6          2.18          0.42         4.40 o                         
  -2   3   6        164.45        153.05        10.14 o                         
  -1   3   6      27573.79      26593.38       203.19 o                         
   0   3   6      28619.11      28179.51       219.00 o                         
   1   3   6      13665.61      13959.47       202.18 o                         
   2   3   6       1424.71       1443.69        44.21 o                         
   3   3   6        269.06        251.84        20.74 o                         
   4   3   6        742.02        693.38        34.44 o                         
   5   3   6        196.12        177.53        21.01 o                         
   6   3   6      23269.27      23727.68       324.60 o                         
   7   3   6         11.19          7.46         6.98 o                         
   8   3   6        430.33        365.43        38.53 o                         
   9   3   6          0.18          4.80        14.38 o                         
  10   3   6         90.05        105.75        47.23 o                         
  11   3   6       1346.37       1420.37       111.69 o                         
  12   3   6       1949.13       2031.20       153.61 o                         
 -10   4   6        208.48        128.23        62.78 o                         
  -9   4   6         77.40         30.59        32.14 o                         
  -8   4   6       5413.20       5685.00       142.27 o                         
  -7   4   6          7.55         25.21        12.44 o                         
  -6   4   6        225.63        193.35        20.92 o                         
  -5   4   6       2193.42       2144.19        45.04 o                         
  -4   4   6         35.47         28.05         5.75 o                         
  -3   4   6       3345.58       3272.03        56.47 o                         
  -2   4   6       8629.81       8310.89        96.15 o                         
  -1   4   6      24383.68      23735.80       233.50 o                         
   0   4   6        111.98         66.23         7.62 o                         
   1   4   6      13284.34      13923.04       172.80 o                         
   2   4   6       1161.39       1320.32        44.18 o                         
   3   4   6       4731.88       4792.97        96.63 o                         
   4   4   6        882.07        822.31        37.29 o                         
   5   4   6      29523.43      29221.15       327.36 o                         
   6   4   6        574.56        526.16        35.73 o                         
   7   4   6        642.69        638.39        37.79 o                         
   8   4   6         35.65         45.27        14.05 o                         
   9   4   6        143.15         82.42        26.49 o                         
  10   4   6       2860.87       3225.59       175.40 o                         
  11   4   6        697.52        513.08        69.30 o                         
  12   4   6        512.02        457.46        91.69 o                         
  -9   5   6       3181.25       3187.45       115.62 o                         
  -8   5   6        826.52        825.07        60.46 o                         
  -7   5   6        238.15        210.30        28.24 o                         
  -6   5   6        436.30        441.84        29.78 o                         
  -5   5   6        428.34        451.05        25.34 o                         
  -4   5   6       7641.20       7565.97       105.01 o                         
  -3   5   6       9249.86       9547.49       114.04 o                         
  -2   5   6      31507.85      31488.24       302.69 o                         
  -1   5   6        275.42        360.67        17.76 o                         
   0   5   6        318.53        220.62        15.38 o                         
   1   5   6         32.37         27.53         7.41 o                         
   2   5   6       8883.32       8441.31       114.22 o                         
   3   5   6       5761.92       6201.21       101.01 o                         
   4   5   6      18426.55      18446.91       211.61 o                         
   5   5   6         59.19         72.48        12.47 o                         
   6   5   6        385.13        322.81        28.22 o                         
   7   5   6        504.11        537.87        37.53 o                         
   8   5   6       1825.08       1917.81        81.09 o                         
   9   5   6       7246.47       7545.13       187.63 o                         
  10   5   6         24.23        -20.19        36.79 o                         
  11   5   6       1601.84       1552.07       152.74 o                         
  12   5   6         28.59        -64.68        64.68 o                         
  -9   6   6        405.65        300.55        45.34 o                         
  -8   6   6        287.63        246.48        29.45 o                         
  -7   6   6        432.92        363.15        32.57 o                         
  -6   6   6         14.47         -5.16        12.13 o                         
  -5   6   6       8493.40       8493.76       122.14 o                         
  -4   6   6       1727.04       1785.92        56.73 o                         
  -3   6   6       9309.86       9066.76       118.17 o                         
  -2   6   6       1445.40       1591.59        37.73 o                         
  -1   6   6       5721.81       5645.53        79.36 o                         
   0   6   6       2666.78       2788.21        62.86 o                         
   1   6   6      25358.09      25548.64       248.00 o                         
   2   6   6      16790.57      17603.63       189.10 o                         
   3   6   6       4601.44       4543.01       103.33 o                         
   4   6   6          5.07          4.79         5.60 o                         
   5   6   6       1227.24       1251.69        44.51 o                         
   6   6   6         81.60         99.15        13.75 o                         
   7   6   6        580.47        567.05        31.30 o                         
   8   6   6       9028.89       9179.45       221.59 o                         
   9   6   6         61.20         57.32        26.39 o                         
  10   6   6       1126.19       1050.37        73.77 o                         
  11   6   6         66.06        121.77        49.88 o                         
  -9   7   6         56.87         31.87        23.58 o                         
  -8   7   6        640.10        541.75        51.89 o                         
  -7   7   6         19.14         -4.89        14.42 o                         
  -6   7   6       9830.24       9957.01       157.68 o                         
  -5   7   6          5.11         -4.02         8.66 o                         
  -4   7   6       4260.21       4351.84       101.44 o                         
  -3   7   6          5.63         11.09         5.71 o                         
  -2   7   6       3274.90       3244.36        69.24 o                         
  -1   7   6        339.62        344.61        21.71 o                         
   0   7   6      24192.88      25164.28       288.99 o                         
   1   7   6      12740.24      12877.70       217.97 o                         
   2   7   6       1213.60       1167.38        41.78 o                         
   3   7   6       1693.79       1996.10        59.99 o                         
   4   7   6        568.00        605.02        31.45 o                         
   5   7   6         15.38         10.82         8.39 o                         
   6   7   6          6.04         -9.27         9.27 o                         
   7   7   6      15009.40      15233.38       227.64 o                         
   8   7   6        271.37        220.18        30.04 o                         
   9   7   6        234.92        226.72        37.41 o                         
  10   7   6        336.50        349.38        49.22 o                         
  11   7   6          0.87         74.01        35.15 o                         
  -9   8   6        102.36        -28.17        49.21 o                         
  -8   8   6        652.46        704.48        69.06 o                         
  -7   8   6       6815.07       7248.96       155.53 o                         
  -6   8   6         70.50         47.57        21.18 o                         
  -5   8   6        822.84        803.78        62.12 o                         
  -4   8   6        302.78        270.87        34.87 o                         
  -3   8   6        385.12        356.37        24.63 o                         
  -2   8   6       1280.93       1345.14        48.68 o                         
  -1   8   6       3897.97       3784.34        88.78 o                         
   0   8   6      24724.68      25075.16       276.47 o                         
   1   8   6       2119.13       2277.87        86.12 o                         
   2   8   6          1.94         -3.67         5.84 o                         
   3   8   6        351.38        392.44        26.94 o                         
   4   8   6          3.77          0.43         7.04 o                         
   5   8   6       1346.43       1343.45        53.92 o                         
   6   8   6      17286.75      17172.40       249.07 o                         
   7   8   6       1654.18       1635.64        73.72 o                         
   8   8   6         11.31          8.70        15.73 o                         
   9   8   6        649.85        675.84        63.78 o                         
  10   8   6         94.03        138.98        33.59 o                         
  11   8   6       1820.71       1815.23       119.65 o                         
  -9   9   6        295.19        108.97        46.02 o                         
  -8   9   6       5572.85       6086.89       145.90 o                         
  -7   9   6        117.18        126.75        25.09 o                         
  -6   9   6        455.83        393.11        45.84 o                         
  -5   9   6        350.72        293.86        38.52 o                         
  -4   9   6         38.69         26.54        11.83 o                         
  -3   9   6       2802.10       3015.13        75.44 o                         
  -2   9   6       4111.96       4256.21        94.15 o                         
  -1   9   6      13303.58      12979.10       202.25 o                         
   0   9   6        163.90         83.43        14.60 o                         
   1   9   6       2971.26       3158.73        74.65 o                         
   2   9   6       1669.50       1778.42        63.24 o                         
   3   9   6       1443.61       1427.33        52.09 o                         
   4   9   6       5609.81       5768.87       141.66 o                         
   5   9   6      13142.68      13027.19       208.77 o                         
   6   9   6       1974.78       1850.34        67.78 o                         
   7   9   6         53.53         17.72        19.69 o                         
   8   9   6        440.71        379.35        54.06 o                         
   9   9   6         48.74         61.57        27.46 o                         
  10   9   6       3326.92       3619.36       163.49 o                         
  11   9   6        237.13        204.29        52.97 o                         
  -8  10   6        298.80        213.65        44.03 o                         
  -7  10   6          4.04        -20.89        20.89 o                         
  -6  10   6         42.91         63.55        31.59 o                         
  -5  10   6         26.94         19.53        14.72 o                         
  -4  10   6       1681.46       1625.18        71.35 o                         
  -3  10   6        761.20        809.57        41.40 o                         
  -2  10   6      12414.00      12590.53       183.03 o                         
  -1  10   6        242.11        173.83        24.81 o                         
   0  10   6          9.40         -8.28         8.28 o                         
   1  10   6         78.89         37.38         8.76 o                         
   2  10   6        786.54        828.22        42.16 o                         
   3  10   6      10764.86      10885.41       165.61 o                         
   4  10   6       9315.51       9722.75       188.04 o                         
   5  10   6        190.34        136.68        20.27 o                         
   6  10   6         97.30         66.16        15.59 o                         
   7  10   6        426.92        445.33        41.95 o                         
   8  10   6         27.40         16.58        19.88 o                         
   9  10   6       5834.24       6360.97       252.15 o                         
  10  10   6         10.92         50.51        33.18 o                         
  11  10   6         75.08        -40.46        50.88 o                         
  -8  11   6         10.36          0.35        35.68 o                         
  -7  11   6         10.60          9.36        25.32 o                         
  -6  11   6         17.12        -20.09        20.09 o                         
  -5  11   6       2815.69       2815.53       119.00 o                         
  -4  11   6        249.57        129.69        33.38 o                         
  -3  11   6       6636.54       6799.89       134.18 o                         
  -2  11   6       2662.79       2810.24        93.10 o                         
  -1  11   6        264.03        327.32        33.10 o                         
   0  11   6         45.80         28.73        11.82 o                         
   1  11   6       5372.03       5334.54       103.83 o                         
   2  11   6      20752.10      21479.74       250.55 o                         
   3  11   6       4897.05       5093.54       110.87 o                         
   4  11   6         67.55         75.70        17.34 o                         
   5  11   6       1459.41       1443.99        76.55 o                         
   6  11   6        777.31        831.76        62.54 o                         
   7  11   6          7.42         -7.63        15.25 o                         
   8  11   6       6408.96       6563.45       202.55 o                         
   9  11   6        130.69         77.33        35.30 o                         
  10  11   6        521.59        352.32        65.13 o                         
  -7  12   6         73.90        162.93        64.22 o                         
  -6  12   6       2626.76       2778.92       152.80 o                         
  -5  12   6       1414.16       1380.52        92.02 o                         
  -4  12   6       1659.14       1817.13        96.59 o                         
  -3  12   6        135.60        133.57        20.98 o                         
  -2  12   6       1859.44       1854.32        86.13 o                         
  -1  12   6        507.54        545.66        49.89 o                         
   0  12   6       4298.12       4349.14       123.71 o                         
   1  12   6      16561.07      16571.69       240.78 o                         
   2  12   6       1585.53       1511.91        56.85 o                         
   3  12   6       1001.79       1032.43        49.78 o                         
   4  12   6       1021.45       1126.11        61.45 o                         
   5  12   6         68.42         42.07        17.04 o                         
   6  12   6        586.55        632.57        59.85 o                         
   7  12   6       3774.88       3765.42       122.46 o                         
   8  12   6        451.32        561.59        83.68 o                         
   9  12   6         78.31        -16.80        35.89 o                         
  10  12   6        378.85        265.80        60.82 o                         
  -7  13   6       1420.28       1489.34       136.48 o                         
  -6  13   6       1576.05       1440.47       117.47 o                         
  -5  13   6       1732.00       1910.22       118.50 o                         
  -4  13   6          8.27         -4.84        18.54 o                         
  -3  13   6        152.79        146.75        24.37 o                         
  -2  13   6        604.90        587.95        60.18 o                         
  -1  13   6        241.11        178.57        29.59 o                         
   0  13   6      11330.54      11323.54       234.13 o                         
   1  13   6        689.03        629.40        49.21 o                         
   2  13   6          0.42         -3.07         9.64 o                         
   3  13   6        802.86        773.79        46.52 o                         
   4  13   6       1348.60       1323.07        74.53 o                         
   5  13   6       1111.01       1045.04        72.14 o                         
   6  13   6       3630.61       3812.50       138.36 o                         
   7  13   6       2908.14       2911.16       131.36 o                         
   8  13   6         16.00          7.78        21.73 o                         
   9  13   6        219.32        221.57        74.17 o                         
  -6  14   6        657.46        455.75        92.80 o                         
  -5  14   6        626.70        462.66        58.64 o                         
  -4  14   6        343.59        318.84       109.46 o                         
  -3  14   6       1888.44       1778.80       149.65 o                         
  -2  14   6         96.71         66.27        21.77 o                         
  -1  14   6       5405.00       5697.37       194.19 o                         
   0  14   6         23.99          6.71        11.65 o                         
   1  14   6       1562.44       1600.17        81.61 o                         
   2  14   6          6.54         -1.07        19.88 o                         
   3  14   6        626.64        650.33        42.70 o                         
   4  14   6       2394.10       2406.69       113.33 o                         
   5  14   6       2256.61       2316.04       117.71 o                         
   6  14   6       2869.65       3033.67       125.11 o                         
   7  14   6          1.80          9.39        19.06 o                         
   8  14   6        714.82        550.09        78.03 o                         
   9  14   6         45.92         56.98        45.93 o                         
  -6  15   6         74.78         49.05        86.58 o                         
  -5  15   6         94.97        -37.59        37.59 o                         
  -4  15   6       1896.66       2076.13       125.44 o                         
  -3  15   6         24.85        -28.02        28.02 o                         
  -2  15   6       3960.12       4207.14       154.25 o                         
  -1  15   6        411.84        213.56        35.68 o                         
   0  15   6         58.89         44.11        28.78 o                         
   1  15   6          5.77        -11.73        16.36 o                         
   2  15   6        404.51        342.71        63.19 o                         
   3  15   6       3872.91       3863.12       119.40 o                         
   4  15   6       1437.41       1439.30        88.33 o                         
   5  15   6       1239.77       1216.64       107.22 o                         
   6  15   6         96.69          9.12        24.09 o                         
   7  15   6        592.72        574.12        67.71 o                         
   8  15   6         94.76        108.19        46.64 o                         
  -5  16   6        859.50        678.59       102.11 o                         
  -4  16   6        308.40        138.83        33.81 o                         
  -3  16   6       1926.68       1974.30       119.67 o                         
  -2  16   6         26.74         40.08        26.65 o                         
  -1  16   6          5.43         -9.74        20.68 o                         
   0  16   6        720.44        822.39        92.16 o                         
   1  16   6         50.18         44.89        26.72 o                         
   2  16   6       5478.21       5927.66       198.57 o                         
   3  16   6         37.63         -2.43        22.93 o                         
   4  16   6        249.32        217.87        44.35 o                         
   5  16   6         39.58         67.54        36.72 o                         
   6  16   6        401.59        337.37        46.67 o                         
   7  16   6        282.23        116.61        41.92 o                         
   8  16   6       1301.71       1067.55       256.84 o                         
  -4  17   6        259.31         41.29        32.58 o                         
  -3  17   6          6.76        -24.16        24.16 o                         
  -2  17   6         22.64         -7.93        34.63 o                         
  -1  17   6         27.82         55.15        28.37 o                         
   0  17   6        197.72        108.78        30.94 o                         
   1  17   6       5218.39       5553.87       193.50 o                         
   2  17   6          2.58         10.75        22.16 o                         
   3  17   6        228.96        233.36        39.15 o                         
   4  17   6         93.44        118.37        46.48 o                         
   5  17   6         35.48         55.86        53.60 o                         
   6  17   6        313.76        238.80        57.32 o                         
   7  17   6       2260.80       2331.01       344.01 o                         
  -2  18   6         33.73         -0.19        37.76 o                         
  -1  18   6        119.17         61.97        35.61 o                         
   0  18   6       2299.93       2476.64       176.42 o                         
   1  18   6         46.17         24.01        35.57 o                         
   2  18   6          3.17        -26.63        26.63 o                         
   3  18   6        278.15        217.70        42.76 o                         
   4  18   6         41.87         -2.34        26.90 o                         
   5  18   6        864.39        866.03       133.47 o                         
   0  19   6          5.44         17.27        37.67 o                         
   1  19   6        219.78        213.02        60.20 o                         
   2  19   6        194.83        198.34        45.24 o                         
   3  19   6         66.32        -31.27        31.27 o                         
  -2 -13   7         33.32         70.62        40.37 o                         
  -1 -13   7         32.61        -27.22        47.52 o                         
   0 -13   7          0.92        -36.65        41.45 o                         
   1 -13   7       4790.34       5217.35       233.32 o                         
   2 -13   7         18.32        -10.35        48.03 o                         
   3 -13   7         24.86        -41.67        41.67 o                         
  -4 -12   7         22.75        -43.49        50.02 o                         
  -3 -12   7         47.85         24.72        50.49 o                         
  -2 -12   7          6.91          5.95        25.02 o                         
  -1 -12   7        171.91         12.54        37.17 o                         
   0 -12   7       4490.78       4728.99       184.85 o                         
   1 -12   7          8.33        -19.07        23.98 o                         
   2 -12   7          0.84        -40.97        40.97 o                         
   3 -12   7          1.92        -37.32        49.34 o                         
   4 -12   7          1.28         36.37        47.27 o                         
   5 -12   7       2092.63       1979.55       204.82 o                         
  -5 -11   7        101.00         99.77        40.38 o                         
  -4 -11   7          1.63        -26.41        26.41 o                         
  -3 -11   7        114.84         29.51        27.39 o                         
  -2 -11   7       1358.03       1375.28        95.61 o                         
  -1 -11   7       2311.58       2397.88       121.15 o                         
   0 -11   7         77.88         15.88        28.58 o                         
   1 -11   7         87.77         36.02        30.56 o                         
   2 -11   7          7.49        -28.18        32.25 o                         
   3 -11   7        464.96        329.23        58.80 o                         
   4 -11   7       3256.83       3507.92       201.84 o                         
   5 -11   7         13.22        -59.94        59.94 o                         
   6 -11   7       1057.22       1030.94       121.01 o                         
  -6 -10   7        508.74        221.33        48.17 o                         
  -5 -10   7         38.48         13.04        33.72 o                         
  -4 -10   7       1136.94       1082.83        80.65 o                         
  -3 -10   7       2266.37       2576.89       115.48 o                         
  -2 -10   7       3085.01       3408.49       136.82 o                         
  -1 -10   7         93.35         82.71        26.70 o                         
   0 -10   7        356.97        308.07        44.03 o                         
   1 -10   7         20.69         19.11        19.06 o                         
   2 -10   7        179.83        115.07        34.09 o                         
   3 -10   7       2983.52       2896.01       150.22 o                         
   4 -10   7         87.47         57.04        35.72 o                         
   5 -10   7       1094.43       1107.54       115.92 o                         
   6 -10   7          1.65         -4.81        46.64 o                         
   7 -10   7         12.92        -31.09        31.09 o                         
  -6  -9   7        123.00         18.32        26.72 o                         
  -5  -9   7       2424.86       2595.88       139.19 o                         
  -4  -9   7       2209.15       2150.05        82.93 o                         
  -3  -9   7        875.49       1002.49        64.32 o                         
  -2  -9   7          0.74          4.28        18.33 o                         
  -1  -9   7        207.33        168.13        27.45 o                         
   0  -9   7         31.72          1.56        14.79 o                         
   1  -9   7          5.33        -11.03        18.64 o                         
   2  -9   7       5103.58       5227.68       192.66 o                         
   3  -9   7        314.30        265.65        60.23 o                         
   4  -9   7        421.50        296.96       103.17 o                         
   5  -9   7         17.68        -28.28        28.28 o                         
   6  -9   7         99.66        113.51        27.68 o                         
   7  -9   7        465.28        396.61        81.71 o                         
   8  -9   7        213.29        180.24        46.04 o                         
  -7  -8   7        142.84         28.21        48.94 o                         
  -6  -8   7        696.30        618.49        68.32 o                         
  -5  -8   7       4290.69       4374.96       120.73 o                         
  -4  -8   7         31.17         21.92        19.21 o                         
  -3  -8   7         16.86         -0.86        12.08 o                         
  -2  -8   7         29.70         29.03        15.46 o                         
  -1  -8   7         86.56         64.08        20.34 o                         
   0  -8   7        236.48        168.62        29.37 o                         
   1  -8   7      10478.00      10794.31       247.26 o                         
   2  -8   7       3728.71       3995.91       158.61 o                         
   3  -8   7        420.45        380.03        79.04 o                         
   4  -8   7        571.86        494.96        61.65 o                         
   5  -8   7         41.90         41.52        18.00 o                         
   6  -8   7       1786.95       1803.80        87.04 o                         
   7  -8   7        551.82        538.54        75.87 o                         
   8  -8   7       2040.74       2276.23       134.29 o                         
  -7  -7   7        534.42        433.86        84.78 o                         
  -6  -7   7       5532.29       5577.17       161.17 o                         
  -5  -7   7         24.71         -9.48        13.83 o                         
  -4  -7   7         86.96         82.15        20.80 o                         
  -3  -7   7         11.69          7.18        10.68 o                         
  -2  -7   7         22.51         21.65        13.34 o                         
  -1  -7   7        624.71        601.99        42.38 o                         
   0  -7   7       6326.89       6509.37       142.29 o                         
   1  -7   7        830.83        881.58        55.27 o                         
   2  -7   7        447.47        431.50        50.33 o                         
   3  -7   7       1257.47       1249.83        90.78 o                         
   4  -7   7         44.35         56.32        20.95 o                         
   5  -7   7       5954.18       6051.28       152.56 o                         
   6  -7   7          6.36        -17.72        17.72 o                         
   7  -7   7       1788.38       1810.27       105.18 o                         
   8  -7   7         19.97         -9.68        26.33 o                         
   9  -7   7        196.32        162.24        46.35 o                         
  -8  -6   7        338.06        236.83        40.53 o                         
  -7  -6   7       2942.51       2996.78       133.19 o                         
  -6  -6   7        126.63        110.96        23.98 o                         
  -5  -6   7          1.10        -13.72        13.72 o                         
  -4  -6   7         32.69          4.65        12.56 o                         
  -3  -6   7        173.89        140.17        18.74 o                         
  -2  -6   7      12053.72      12491.22       170.95 o                         
  -1  -6   7       1870.21       1925.71        67.57 o                         
   0  -6   7       2199.63       2195.51        72.26 o                         
   1  -6   7         15.67          1.78        10.03 o                         
   2  -6   7        999.87        940.79        59.94 o                         
   3  -6   7        175.03        116.68        22.06 o                         
   4  -6   7      11192.90      11471.01       192.45 o                         
   5  -6   7         10.22          2.90        10.58 o                         
   6  -6   7       6061.94       6583.31       147.87 o                         
   7  -6   7         54.95         50.07        23.15 o                         
   8  -6   7         79.43         56.66        30.18 o                         
   9  -6   7        417.04        254.61        48.62 o                         
  -8  -5   7       2649.78       2610.42       141.82 o                         
  -7  -5   7          1.15        -18.59        35.15 o                         
  -6  -5   7         47.17        -15.02        23.42 o                         
  -5  -5   7        252.02        218.57        31.53 o                         
  -4  -5   7       1083.44        977.90        42.26 o                         
  -3  -5   7      14980.68      14725.05       212.16 o                         
  -2  -5   7       6918.51       7263.48       126.48 o                         
  -1  -5   7       1469.49       1575.09        61.23 o                         
   0  -5   7        887.13        924.86        50.83 o                         
   1  -5   7       4060.22       4156.18       109.94 o                         
   2  -5   7        283.50        254.24        29.33 o                         
   3  -5   7      10649.37      10665.09       190.89 o                         
   4  -5   7         23.68          8.10        10.50 o                         
   5  -5   7       2082.15       2142.78        75.52 o                         
   6  -5   7         89.96         35.03        14.29 o                         
   7  -5   7         24.30        -23.95        25.23 o                         
   8  -5   7        844.04        814.68        78.43 o                         
   9  -5   7        125.79         86.80        45.71 o                         
  10  -5   7       2289.74       2295.42       158.40 o                         
  -9  -4   7       1228.06       1043.10       131.19 o                         
  -8  -4   7        175.72         82.37        26.36 o                         
  -7  -4   7        176.21        137.10        23.86 o                         
  -6  -4   7          0.07        -19.56        22.26 o                         
  -5  -4   7        321.81        304.53        27.79 o                         
  -4  -4   7      13775.96      14210.25       213.64 o                         
  -3  -4   7        759.59        736.92        32.89 o                         
  -2  -4   7        250.95        178.08        18.32 o                         
  -1  -4   7        746.03        725.22        44.45 o                         
   0  -4   7         39.68         72.90        12.07 o                         
   1  -4   7       1413.17       1421.12        59.93 o                         
   2  -4   7      15673.22      15613.51       260.45 o                         
   3  -4   7       4991.09       5082.75       132.36 o                         
   4  -4   7         85.24         69.24        13.80 o                         
   5  -4   7          0.83         -1.75         8.55 o                         
   6  -4   7         10.62         -3.72        10.04 o                         
   7  -4   7       1176.19       1317.58        67.98 o                         
   8  -4   7        133.77        135.11        25.50 o                         
   9  -4   7       6527.24       6752.69       227.59 o                         
  10  -4   7         33.86        -29.15        29.15 o                         
  -9  -3   7          9.62         74.99        81.55 o                         
  -8  -3   7         21.54        -10.85        21.08 o                         
  -7  -3   7         28.31          9.47        24.59 o                         
  -6  -3   7        164.77        112.71        21.65 o                         
  -5  -3   7      13913.25      14253.01       245.12 o                         
  -4  -3   7        381.60        299.79        22.11 o                         
  -3  -3   7         46.83         47.67         8.98 o                         
  -2  -3   7         71.07         40.36         9.95 o                         
  -1  -3   7        294.11        261.66        20.66 o                         
   0  -3   7       1822.14       1590.10        58.22 o                         
   1  -3   7      11211.75      11240.11       175.30 o                         
   2  -3   7      10107.09       9887.64       179.30 o                         
   3  -3   7        422.78        434.39        37.71 o                         
   4  -3   7       1541.04       1562.43        57.96 o                         
   5  -3   7          1.04         -3.68         8.33 o                         
   6  -3   7       3021.53       3059.17        98.32 o                         
   7  -3   7         21.76        -11.29        11.29 o                         
   8  -3   7       6562.83       6646.53       154.92 o                         
   9  -3   7          9.20        -18.16        18.16 o                         
  10  -3   7        220.52        164.94        31.44 o                         
  11  -3   7         12.80         82.15       104.03 o                         
  -9  -2   7        180.91        112.48        46.87 o                         
  -8  -2   7        578.32        468.83        89.60 o                         
  -7  -2   7        129.73         81.04        24.72 o                         
  -6  -2   7      11096.67      11318.60       195.78 o                         
  -5  -2   7         15.60         12.60        11.19 o                         
  -4  -2   7        350.81        353.35        30.88 o                         
  -3  -2   7          7.67          7.33         6.48 o                         
  -2  -2   7       1111.32       1224.41        36.49 o                         
  -1  -2   7       5198.07       5420.50       103.25 o                         
   0  -2   7       8934.96       8961.41       127.03 o                         
   1  -2   7      10540.43      10154.56       138.59 o                         
   2  -2   7         30.84         17.33         7.79 o                         
   3  -2   7       1284.03       1208.51        55.56 o                         
   4  -2   7         28.06          4.54         8.80 o                         
   5  -2   7       5447.98       5373.89       144.50 o                         
   6  -2   7       1652.37       1571.91        67.98 o                         
   7  -2   7       8671.42       9092.56       178.88 o                         
   8  -2   7          2.35         -5.40        13.40 o                         
   9  -2   7        486.52        404.63        44.62 o                         
  10  -2   7        126.61         86.95        34.85 o                         
  11  -2   7        163.25         67.67        40.17 o                         
  -9  -1   7       1613.08       1469.11       124.92 o                         
  -8  -1   7          7.33        -17.33        28.73 o                         
  -7  -1   7       7024.51       6897.41       197.18 o                         
  -6  -1   7        129.77         88.37        21.34 o                         
  -5  -1   7        295.85        303.32        35.87 o                         
  -4  -1   7        327.63        323.59        26.98 o                         
  -3  -1   7        684.19        697.57        38.70 o                         
  -2  -1   7       9741.27      10138.91       111.81 o                         
  -1  -1   7       2395.30       2368.43        52.36 o                         
   0  -1   7      12887.50      13024.80       160.38 o                         
   1  -1   7        218.39        213.11        18.59 o                         
   2  -1   7       4809.96       4941.22        98.67 o                         
   3  -1   7         11.99         17.42        11.23 o                         
   4  -1   7       7657.27       7498.21       136.21 o                         
   5  -1   7       7312.93       7433.53       144.52 o                         
   6  -1   7       8949.48       9073.58       146.26 o                         
   7  -1   7        169.54        102.75        22.50 o                         
   8  -1   7        170.91        140.92        25.06 o                         
   9  -1   7        522.51        572.99        90.77 o                         
  10  -1   7        278.24        174.39        31.66 o                         
  11  -1   7       2203.38       2230.42       114.84 o                         
  -9   0   7        886.06        858.43        96.88 o                         
  -8   0   7       2713.23       2721.10       109.71 o                         
  -7   0   7         71.24          9.26        15.82 o                         
  -6   0   7         83.58         26.44        12.53 o                         
  -5   0   7         53.23         54.06        14.40 o                         
  -4   0   7       1313.76       1292.29        58.01 o                         
  -3   0   7      23370.96      24416.31       308.53 o                         
  -2   0   7        211.58        198.22        17.50 o                         
  -1   0   7      15784.56      16495.33       168.52 o                         
   0   0   7        244.96        180.09        14.39 o                         
   1   0   7       4821.66       4988.39        88.88 o                         
   2   0   7       2791.51       2969.06        85.30 o                         
   3   0   7      26336.47      26739.57       299.98 o                         
   4   0   7       6216.58       6057.66       126.48 o                         
   5   0   7       4911.78       4981.56       107.16 o                         
   6   0   7       1496.83       1562.26        57.60 o                         
   7   0   7        380.80        322.96        35.70 o                         
   8   0   7        577.85        486.72        44.62 o                         
   9   0   7        147.07         71.95        20.58 o                         
  10   0   7       4325.42       4228.24       134.56 o                         
  11   0   7         10.35         -8.24        24.64 o                         
  -9   1   7        990.84        952.39        63.45 o                         
  -8   1   7         64.84        -17.52        20.45 o                         
  -7   1   7         34.46         28.92        18.81 o                         
  -6   1   7        121.01         74.28        18.09 o                         
  -5   1   7        373.93        352.98        39.06 o                         
  -4   1   7      16290.93      16525.06       241.51 o                         
  -3   1   7         34.88         20.59         8.67 o                         
  -2   1   7       2553.36       2472.70        56.75 o                         
  -1   1   7       1957.50       2057.71        43.35 o                         
   0   1   7       1257.48       1155.30        33.43 o                         
   1   1   7       6821.80       7024.50       106.79 o                         
   2   1   7      12793.50      12220.72       169.28 o                         
   3   1   7      20869.98      20833.98       236.24 o                         
   4   1   7         11.58          7.63         6.64 o                         
   5   1   7        999.50       1048.04        45.97 o                         
   6   1   7       1796.11       1843.48        62.80 o                         
   7   1   7       2284.61       2383.35        81.88 o                         
   8   1   7        432.56        415.02        50.21 o                         
   9   1   7       8995.87       9099.55       180.18 o                         
  10   1   7        160.94        121.27        37.86 o                         
  11   1   7         82.61         90.51        32.78 o                         
  -9   2   7        106.24         38.31        23.45 o                         
  -8   2   7         17.02         17.43        17.00 o                         
  -7   2   7         85.25         83.13        28.37 o                         
  -6   2   7        311.27        263.40        26.81 o                         
  -5   2   7      15819.79      16139.53       210.54 o                         
  -4   2   7       1415.05       1398.80        54.31 o                         
  -3   2   7       1235.25       1168.52        44.94 o                         
  -2   2   7        724.06        653.83        24.69 o                         
  -1   2   7        353.23        256.52        14.98 o                         
   0   2   7      15341.27      14991.24       158.95 o                         
   1   2   7      18320.06      18238.92       188.96 o                         
   2   2   7      36436.93      36920.91       367.72 o                         
   3   2   7       1595.72       1709.95        51.64 o                         
   4   2   7       1760.30       1773.05        67.97 o                         
   5   2   7         43.00         24.99        10.02 o                         
   6   2   7       5977.39       6087.91       113.97 o                         
   7   2   7        684.33        707.05        36.48 o                         
   8   2   7       4982.80       4937.71       120.24 o                         
   9   2   7        364.05        299.99        27.32 o                         
  10   2   7        140.40         93.20        26.58 o                         
  11   2   7        292.68        261.77        65.04 o                         
  -9   3   7          8.00        -27.01        27.01 o                         
  -8   3   7          8.93        -12.89        12.89 o                         
  -7   3   7       1103.70       1130.25        55.60 o                         
  -6   3   7      11585.48      12054.20       188.66 o                         
  -5   3   7        390.36        374.12        28.11 o                         
  -4   3   7        258.04        233.84        23.65 o                         
  -3   3   7       2787.59       2642.08        59.24 o                         
  -2   3   7        441.98        444.99        19.08 o                         
  -1   3   7      12957.88      12940.39       125.18 o                         
   0   3   7       6296.18       6113.21        80.74 o                         
   1   3   7      10987.66      10676.51       141.09 o                         
   2   3   7       1991.25       2072.20        60.62 o                         
   3   3   7       3968.27       3944.65        98.46 o                         
   4   3   7         61.13         78.52        11.72 o                         
   5   3   7       4868.93       4934.69       107.35 o                         
   6   3   7       5856.62       5782.69       133.47 o                         
   7   3   7       5227.19       5296.38       114.16 o                         
   8   3   7       1470.86       1421.77        52.65 o                         
   9   3   7          0.25          1.44        16.19 o                         
  10   3   7         29.80          8.44        20.12 o                         
  11   3   7         10.38         -6.24        52.93 o                         
  12   3   7       3419.29       3387.22       397.44 o                         
  -9   4   7        327.92        222.97        40.51 o                         
  -8   4   7       1957.51       1909.99       109.12 o                         
  -7   4   7       8004.02       8118.25       170.96 o                         
  -6   4   7        646.45        586.11        31.02 o                         
  -5   4   7        450.67        447.69        24.69 o                         
  -4   4   7       1150.77       1160.61        37.67 o                         
  -3   4   7         36.80         25.26         6.71 o                         
  -2   4   7      22722.04      22843.08       189.54 o                         
  -1   4   7        392.57        339.70        16.77 o                         
   0   4   7      13211.90      12874.89       137.52 o                         
   1   4   7        144.62        173.29        15.08 o                         
   2   4   7        728.74        574.53        30.02 o                         
   3   4   7        441.30        423.58        30.66 o                         
   4   4   7       6444.47       6491.00       119.23 o                         
   5   4   7      12398.34      12839.38       177.04 o                         
   6   4   7       5572.02       5592.51       128.42 o                         
   7   4   7        358.45        290.68        30.16 o                         
   8   4   7        114.89        117.35        15.09 o                         
   9   4   7          3.40          1.77        16.20 o                         
  10   4   7         33.06         14.30        21.32 o                         
  11   4   7       4890.80       5357.66       222.23 o                         
  12   4   7         39.38         82.75        57.64 o                         
  -9   5   7       1577.30       1822.33        80.72 o                         
  -8   5   7       3517.05       3707.76       113.86 o                         
  -7   5   7         48.09         13.17        17.13 o                         
  -6   5   7         21.77         -2.64        17.59 o                         
  -5   5   7          1.55         -2.03         7.89 o                         
  -4   5   7         45.15         19.67         6.04 o                         
  -3   5   7      19760.50      19336.18       194.22 o                         
  -2   5   7       1068.39       1183.10        33.66 o                         
  -1   5   7       4849.08       4650.92        71.86 o                         
   0   5   7       1743.34       1964.82        47.08 o                         
   1   5   7       3771.53       4084.30        69.26 o                         
   2   5   7        258.45        279.21        21.92 o                         
   3   5   7      15420.47      15832.53       197.96 o                         
   4   5   7      27044.36      27359.91       299.86 o                         
   5   5   7       2431.23       2405.54        67.36 o                         
   6   5   7        479.20        487.93        49.90 o                         
   7   5   7        498.21        416.57        32.31 o                         
   8   5   7        340.15        298.07        37.86 o                         
   9   5   7       1060.62       1022.57        62.00 o                         
  10   5   7       8229.47       8408.60       235.49 o                         
  11   5   7         24.65        -51.01        51.01 o                         
  12   5   7         22.35        -25.31        72.18 o                         
  -9   6   7        768.54        726.19        69.00 o                         
  -8   6   7        215.40         97.88        32.37 o                         
  -7   6   7         10.51         -9.51        13.33 o                         
  -6   6   7         30.72         10.46        10.67 o                         
  -5   6   7          0.78         -7.68         7.68 o                         
  -4   6   7      14731.35      14679.92       154.12 o                         
  -3   6   7       2338.02       2445.19        55.10 o                         
  -2   6   7       3309.81       3200.79        58.10 o                         
  -1   6   7        292.63        269.35        19.99 o                         
   0   6   7       1772.90       1918.83        51.32 o                         
   1   6   7        669.26        600.67        28.60 o                         
   2   6   7       4027.27       3899.04        79.25 o                         
   3   6   7      31634.93      31803.35       376.55 o                         
   4   6   7       1510.92       1542.13        52.92 o                         
   5   6   7        153.12        103.54        15.13 o                         
   6   6   7          0.61          2.46         6.44 o                         
   7   6   7       1683.70       1872.62        63.14 o                         
   8   6   7       2302.97       2234.25        87.71 o                         
   9   6   7       7796.99       7962.48       187.61 o                         
  10   6   7        223.80        157.46        40.73 o                         
  11   6   7         92.02        154.11        52.76 o                         
  -9   7   7         18.36         -8.11        27.71 o                         
  -8   7   7         14.91        -15.77        17.02 o                         
  -7   7   7          0.98         11.20        17.35 o                         
  -6   7   7        223.65        237.88        39.06 o                         
  -5   7   7       7267.02       7475.81       132.84 o                         
  -4   7   7       6267.32       6541.30       120.29 o                         
  -3   7   7       1499.78       1566.32        40.10 o                         
  -2   7   7        732.55        748.26        26.73 o                         
  -1   7   7          1.14         -1.73         4.65 o                         
   0   7   7       5156.09       4782.74        92.21 o                         
   1   7   7        897.70        853.77        37.77 o                         
   2   7   7      26537.75      26653.25       295.68 o                         
   3   7   7        803.44        871.87        38.37 o                         
   4   7   7       1606.42       1698.11        53.36 o                         
   5   7   7       1045.10       1175.27        44.92 o                         
   6   7   7       3155.82       3093.31        79.59 o                         
   7   7   7       3514.23       3713.88       107.98 o                         
   8   7   7       4640.43       4508.58       124.07 o                         
   9   7   7        986.32        940.92        73.44 o                         
  10   7   7         86.26         62.84        34.91 o                         
  11   7   7         92.43         57.77        53.31 o                         
  -9   8   7         13.63        -33.74        33.74 o                         
  -8   8   7        171.31         91.13        35.01 o                         
  -7   8   7        746.40        787.17        56.95 o                         
  -6   8   7       4706.51       4763.70       157.11 o                         
  -5   8   7       4664.61       4566.20       118.54 o                         
  -4   8   7       1260.35       1315.97        57.32 o                         
  -3   8   7       3238.83       3364.95        74.43 o                         
  -2   8   7        612.67        575.33        30.70 o                         
  -1   8   7      11869.17      12212.52       154.22 o                         
   0   8   7         11.54          7.37         6.39 o                         
   1   8   7      19908.60      19489.46       221.96 o                         
   2   8   7         79.52         67.94        13.07 o                         
   3   8   7       4021.37       4002.72        89.18 o                         
   4   8   7        235.93        185.54        24.66 o                         
   5   8   7       4770.77       4727.90       106.29 o                         
   6   8   7       6773.43       6754.65       144.79 o                         
   7   8   7       4602.47       4707.75       125.57 o                         
   8   8   7       1285.58       1079.59        76.40 o                         
   9   8   7         97.56         81.19        26.26 o                         
  10   8   7         27.90         -0.80        31.42 o                         
  11   8   7          1.01          4.76        47.08 o                         
  -8   9   7       2081.83       1999.05        98.43 o                         
  -7   9   7        979.37        991.62        65.04 o                         
  -6   9   7       1240.08       1201.80        86.35 o                         
  -5   9   7        233.64        179.92        23.74 o                         
  -4   9   7       2190.02       2086.83        76.68 o                         
  -3   9   7        213.69        171.20        17.72 o                         
  -2   9   7      17526.27      17608.43       207.85 o                         
  -1   9   7        947.53       1076.27        46.72 o                         
   0   9   7      10890.22      11192.54       172.51 o                         
   1   9   7         96.76         90.87        12.95 o                         
   2   9   7       3468.57       3563.67        85.77 o                         
   3   9   7         47.63         20.56         8.92 o                         
   4   9   7       4033.90       3794.66       103.99 o                         
   5   9   7      13232.89      13553.29       218.51 o                         
   6   9   7        929.28        879.01        51.51 o                         
   7   9   7        512.40        512.14        47.74 o                         
   8   9   7        120.51         41.66        21.66 o                         
   9   9   7         11.46         -1.43        21.50 o                         
  10   9   7        175.46        111.52        39.17 o                         
  11   9   7       1923.62       2046.75       151.95 o                         
  -8  10   7        662.07        595.27        67.35 o                         
  -7  10   7       1107.60       1047.86        79.69 o                         
  -6  10   7        208.78        179.53        35.91 o                         
  -5  10   7        820.35        814.54        62.35 o                         
  -4  10   7        351.21        339.39        52.56 o                         
  -3  10   7       9061.18       9136.17       149.47 o                         
  -2  10   7       1953.05       1884.78        64.54 o                         
  -1  10   7       5180.51       5390.09       119.34 o                         
   0  10   7         53.46         54.49        12.52 o                         
   1  10   7        815.93        828.49        45.84 o                         
   2  10   7         68.75         47.21        11.76 o                         
   3  10   7       2336.94       2454.32        87.95 o                         
   4  10   7      20736.38      20757.95       287.74 o                         
   5  10   7          0.46         -9.76         9.76 o                         
   6  10   7         90.16         63.49        19.33 o                         
   7  10   7        241.25        192.99        27.60 o                         
   8  10   7        266.28        197.39        35.23 o                         
   9  10   7        725.90        662.81        75.83 o                         
  10  10   7       3802.60       3983.80       183.97 o                         
  11  10   7       1474.25       1631.43       152.99 o                         
  -8  11   7        451.15        255.93       112.47 o                         
  -7  11   7        187.35        133.04        36.14 o                         
  -6  11   7        290.54        241.74        45.38 o                         
  -5  11   7        503.00        360.45        50.80 o                         
  -4  11   7       7989.15       8315.77       215.20 o                         
  -3  11   7       2043.32       2059.47       107.27 o                         
  -2  11   7        278.64        212.45        23.41 o                         
  -1  11   7         60.17         29.00        11.55 o                         
   0  11   7        228.51        161.42        20.39 o                         
   1  11   7       1254.42       1154.21        46.71 o                         
   2  11   7        316.37        286.35        25.43 o                         
   3  11   7       7243.40       7338.27       138.23 o                         
   4  11   7        224.21        143.71        21.07 o                         
   5  11   7         17.39          9.89        12.72 o                         
   6  11   7        306.36        293.68        30.78 o                         
   7  11   7         33.98        -16.02        16.02 o                         
   8  11   7       3017.24       3128.12       118.15 o                         
   9  11   7       3175.64       3027.77       177.10 o                         
  10  11   7       1030.51       1244.61       117.91 o                         
  -7  12   7         39.58        -29.31        29.31 o                         
  -6  12   7        610.48        416.55        66.29 o                         
  -5  12   7       4845.35       5041.57       175.04 o                         
  -4  12   7       2526.76       2544.22       110.87 o                         
  -3  12   7        401.24        215.17        29.24 o                         
  -2  12   7         13.34         13.00        12.14 o                         
  -1  12   7         64.80         68.09        19.46 o                         
   0  12   7       2071.96       1874.75        73.47 o                         
   1  12   7        825.74        799.87        48.08 o                         
   2  12   7      12553.91      12846.98       186.31 o                         
   3  12   7        704.07        786.24        56.06 o                         
   4  12   7        584.34        573.93        46.66 o                         
   5  12   7       2747.31       2774.33       106.05 o                         
   6  12   7        587.90        530.99        52.22 o                         
   7  12   7       3878.69       3947.91       135.27 o                         
   8  12   7       3882.69       3764.76       137.87 o                         
   9  12   7        996.01        972.89        96.78 o                         
  10  12   7          0.60        -36.80        36.80 o                         
  -7  13   7       1046.63        888.89       100.56 o                         
  -6  13   7       1143.28        956.79       123.24 o                         
  -5  13   7       1592.91       1574.17       103.06 o                         
  -4  13   7        384.98        212.19        34.86 o                         
  -3  13   7        479.74        459.90        56.76 o                         
  -2  13   7         47.61          4.93        16.03 o                         
  -1  13   7       2487.92       2492.03       118.13 o                         
   0  13   7       1499.74       1564.96        78.46 o                         
   1  13   7      12999.61      13519.57       220.85 o                         
   2  13   7         39.62         23.07        10.57 o                         
   3  13   7       2321.83       2284.33        77.71 o                         
   4  13   7        750.85        654.00        54.07 o                         
   5  13   7        175.68        184.07        31.74 o                         
   6  13   7       4344.72       4327.95       149.23 o                         
   7  13   7       1294.76       1274.91        85.61 o                         
   8  13   7        262.88        140.38        44.50 o                         
   9  13   7         51.42        -17.67        35.37 o                         
  10  13   7         47.62          1.85        58.76 o                         
  -6  14   7       1406.32       1448.75       121.20 o                         
  -5  14   7         58.79         51.13        47.51 o                         
  -4  14   7         76.38         34.56        27.37 o                         
  -3  14   7         85.06         66.54        21.61 o                         
  -2  14   7       3259.08       3368.58       130.95 o                         
  -1  14   7       3823.37       3677.87       142.36 o                         
   0  14   7       3474.00       3773.76       114.14 o                         
   1  14   7        259.11        224.61        27.77 o                         
   2  14   7          3.21          1.41        12.52 o                         
   3  14   7         15.40         31.85        15.50 o                         
   4  14   7        156.93        118.98        26.58 o                         
   5  14   7      11203.51      11563.03       260.73 o                         
   6  14   7        244.06        221.08        41.78 o                         
   7  14   7        106.20         42.54        30.04 o                         
   8  14   7         73.06         -5.36        25.47 o                         
   9  14   7          0.49         31.34        44.92 o                         
  -5  15   7        133.05        138.03        45.41 o                         
  -4  15   7         21.25          3.20        27.23 o                         
  -3  15   7       1254.67       1173.70        77.62 o                         
  -2  15   7       2976.05       2981.32       130.69 o                         
  -1  15   7       2715.69       3018.91       129.16 o                         
   0  15   7        111.08         59.58        21.55 o                         
   1  15   7        109.81         65.22        20.91 o                         
   2  15   7         15.93        -14.96        14.96 o                         
   3  15   7         87.25         73.12        17.90 o                         
   4  15   7       6915.37       7435.23       206.28 o                         
   5  15   7          8.17        -19.66        19.66 o                         
   6  15   7         56.10         11.89        25.65 o                         
   7  15   7          9.61        -24.80        24.80 o                         
   8  15   7          2.33         25.46        30.91 o                         
  -5  16   7        475.37        369.42       123.00 o                         
  -4  16   7        794.82        643.00        85.94 o                         
  -3  16   7       2229.28       2138.24       113.80 o                         
  -2  16   7        516.35        527.92        92.42 o                         
  -1  16   7        358.66        282.03        48.82 o                         
   0  16   7        369.51        301.61       125.61 o                         
   1  16   7       1363.45       1403.02        96.26 o                         
   2  16   7          2.86         -2.26        35.31 o                         
   3  16   7       5172.35       5466.69       185.24 o                         
   4  16   7        487.69        356.34        47.96 o                         
   5  16   7          1.25        -22.09        22.09 o                         
   6  16   7         69.11         87.74        32.14 o                         
   7  16   7        250.17        121.98        33.57 o                         
   8  16   7       1359.71       1414.52       112.89 o                         
  -4  17   7       1995.27       1954.38       201.66 o                         
  -3  17   7         98.16         28.31        42.45 o                         
  -2  17   7        140.84         74.07        30.69 o                         
  -1  17   7         15.05        -24.23        24.23 o                         
   0  17   7        110.19         96.02        65.49 o                         
   1  17   7        520.23        314.05        47.20 o                         
   2  17   7       3957.77       4374.33       170.48 o                         
   3  17   7        662.61        521.89        70.61 o                         
   4  17   7         47.06          1.18        28.75 o                         
   5  17   7        408.58        281.25        49.94 o                         
   6  17   7          8.09        -30.81        30.81 o                         
   7  17   7       1015.50        836.94       146.51 o                         
  -2  18   7         54.48        -42.47        45.43 o                         
  -1  18   7        984.18       1125.29       119.07 o                         
   0  18   7        916.30        572.58        86.17 o                         
   1  18   7       1784.81       1901.38       145.62 o                         
   2  18   7        375.10        382.75        98.53 o                         
   3  18   7          4.92          2.07        30.51 o                         
   4  18   7        135.81         82.46        37.76 o                         
   5  18   7         56.24        -18.65        38.97 o                         
   6  18   7       1301.30       1187.53       281.21 o                         
   0  19   7        184.45        243.16        96.02 o                         
   1  19   7        302.34        241.29        78.47 o                         
   2  19   7         72.80         37.10        34.83 o                         
   3  19   7         31.61         41.50        36.21 o                         
  -2 -12   8         35.28         64.28        37.42 o                         
  -1 -12   8       1206.61       1117.18       130.84 o                         
   0 -12   8       1630.66       1666.72       113.54 o                         
   1 -12   8        619.15        571.69       104.40 o                         
   2 -12   8        701.29        746.65        94.55 o                         
   3 -12   8          0.01        -28.62        41.02 o                         
   4 -12   8        133.16        120.92        95.61 o                         
  -4 -11   8         80.34        -38.91        51.41 o                         
  -3 -11   8         23.27        -10.29        37.10 o                         
  -2 -11   8        388.21        194.98        42.50 o                         
  -1 -11   8       2944.61       2903.06       140.37 o                         
   0 -11   8        245.42        216.27        44.37 o                         
   1 -11   8        370.78        321.62        51.22 o                         
   2 -11   8          2.13         -0.43        26.12 o                         
   3 -11   8         76.43          4.49        42.08 o                         
   4 -11   8        745.48        766.81       182.09 o                         
   5 -11   8       3240.16       3223.32       231.73 o                         
  -5 -10   8         57.34          2.72        31.77 o                         
  -4 -10   8        106.82        -16.54        29.99 o                         
  -3 -10   8        482.86        366.35        59.23 o                         
  -2 -10   8       5806.39       6324.25       196.02 o                         
  -1 -10   8        135.37         48.95        26.17 o                         
   0 -10   8         23.62         32.98        23.91 o                         
   1 -10   8        108.52         45.41        29.57 o                         
   2 -10   8          2.03        -19.43        19.43 o                         
   3 -10   8       1313.98       1238.57       112.71 o                         
   4 -10   8       4078.67       4220.18       205.55 o                         
   5 -10   8        188.02        179.11        64.40 o                         
   6 -10   8         43.71        -24.12        32.66 o                         
  -6  -9   8          0.32        -45.99        49.92 o                         
  -5  -9   8         12.15         32.62        27.35 o                         
  -4  -9   8          8.68         -4.92        20.54 o                         
  -3  -9   8       4240.69       4468.30       154.13 o                         
  -2  -9   8         14.75        -17.87        17.87 o                         
  -1  -9   8         85.90         81.03        26.72 o                         
   0  -9   8         67.76         26.07        21.52 o                         
   1  -9   8        167.18        124.29        30.97 o                         
   2  -9   8       2776.07       2758.52       144.09 o                         
   3  -9   8       2903.51       3064.50       170.54 o                         
   4  -9   8        776.22        613.37       134.47 o                         
   5  -9   8          0.69          5.05        30.88 o                         
   6  -9   8         50.27         -0.39        27.62 o                         
   7  -9   8          0.04         35.12        52.36 o                         
  -6  -8   8       1072.33       1066.63        71.50 o                         
  -5  -8   8        210.20        132.74        25.63 o                         
  -4  -8   8       4808.68       4970.78       139.69 o                         
  -3  -8   8          4.89          1.46        22.99 o                         
  -2  -8   8        418.75        385.00        43.46 o                         
  -1  -8   8        217.73        125.76        30.99 o                         
   0  -8   8        669.61        541.02        53.23 o                         
   1  -8   8       4085.09       4210.88       153.42 o                         
   2  -8   8       3002.82       3331.57       149.19 o                         
   3  -8   8        405.58        287.70        65.13 o                         
   4  -8   8        140.85         88.52        32.82 o                         
   5  -8   8         41.95         45.75        22.28 o                         
   6  -8   8         27.69        -11.00        21.35 o                         
   7  -8   8       1347.70       1327.23       117.00 o                         
   8  -8   8        484.16        344.21        56.72 o                         
  -7  -7   8       1602.01       1589.30       195.58 o                         
  -6  -7   8        465.30        410.86        60.88 o                         
  -5  -7   8       3455.75       3764.48       118.06 o                         
  -4  -7   8          5.08        -12.63        12.63 o                         
  -3  -7   8        939.89       1018.27        48.70 o                         
  -2  -7   8          2.32        -12.07        12.07 o                         
  -1  -7   8        893.51        830.25        58.42 o                         
   0  -7   8       7507.33       7942.10       183.80 o                         
   1  -7   8        999.94       1125.04        67.92 o                         
   2  -7   8       1240.08       1251.06        87.24 o                         
   3  -7   8        874.37       1061.19        81.91 o                         
   4  -7   8         91.26         56.63        36.69 o                         
   5  -7   8          6.13         -3.40        20.37 o                         
   6  -7   8       2743.06       2700.44       111.89 o                         
   7  -7   8       1477.80       1576.26       105.98 o                         
   8  -7   8       1621.65       1844.24       117.32 o                         
   9  -7   8         12.11        -39.24        44.42 o                         
  -7  -6   8        818.46        777.19       132.45 o                         
  -6  -6   8       2405.85       2354.86       142.30 o                         
  -5  -6   8         40.42          6.74        15.86 o                         
  -4  -6   8        541.82        523.05        37.45 o                         
  -3  -6   8          9.92         -0.14        11.97 o                         
  -2  -6   8       1028.36       1008.63        72.95 o                         
  -1  -6   8       8369.33       8481.63       155.66 o                         
   0  -6   8        156.52        113.74        18.04 o                         
   1  -6   8       1292.45       1302.42        70.93 o                         
   2  -6   8        819.70        652.60        55.60 o                         
   3  -6   8        181.16         62.42        23.27 o                         
   4  -6   8       1320.71       1228.80        94.17 o                         
   5  -6   8       2282.91       2307.58        87.20 o                         
   6  -6   8       1807.62       1699.65       103.00 o                         
   7  -6   8        159.21        198.36        36.26 o                         
   8  -6   8        808.60        816.54        82.74 o                         
   9  -6   8         44.83         11.69        38.11 o                         
  -8  -5   8       1058.71        984.10       111.22 o                         
  -7  -5   8        389.16        202.95        55.07 o                         
  -6  -5   8         39.25          9.44        23.97 o                         
  -5  -5   8        429.95        415.67        35.49 o                         
  -4  -5   8        473.32        498.97        38.96 o                         
  -3  -5   8         78.18         49.02        13.06 o                         
  -2  -5   8      11307.99      11215.94       175.76 o                         
  -1  -5   8         22.91          7.90        10.43 o                         
   0  -5   8          0.53         -8.32         8.32 o                         
   1  -5   8        907.24        834.59        51.22 o                         
   2  -5   8        174.53        125.44        18.99 o                         
   3  -5   8       4325.03       4389.06       126.89 o                         
   4  -5   8       6411.48       6397.35       134.66 o                         
   5  -5   8      10747.71      11279.96       195.49 o                         
   6  -5   8         25.53        -14.06        17.68 o                         
   7  -5   8        641.05        562.69        66.08 o                         
   8  -5   8        593.85        537.35        54.77 o                         
   9  -5   8       1298.20       1198.64       109.99 o                         
  10  -5   8          6.95         48.93        38.00 o                         
  -8  -4   8         35.53          2.24        23.02 o                         
  -7  -4   8         28.68         24.44        24.36 o                         
  -6  -4   8         24.55        -17.11        17.11 o                         
  -5  -4   8        598.29        435.70        45.10 o                         
  -4  -4   8          3.70         14.04        11.08 o                         
  -3  -4   8       8584.26       8730.99       143.81 o                         
  -2  -4   8        798.51        885.75        39.66 o                         
  -1  -4   8         83.97         95.97        18.32 o                         
   0  -4   8        439.27        358.09        31.74 o                         
   1  -4   8         79.92         48.11        14.94 o                         
   2  -4   8       4642.99       4468.30       116.38 o                         
   3  -4   8       7366.38       7576.41       168.30 o                         
   4  -4   8       6355.78       6510.82       144.45 o                         
   5  -4   8        576.79        662.33        46.05 o                         
   6  -4   8        207.36        157.72        24.82 o                         
   7  -4   8        818.58        912.21        90.08 o                         
   8  -4   8       2788.81       2902.46       142.41 o                         
   9  -4   8        604.19        546.17        62.52 o                         
  10  -4   8        561.53        491.23        66.12 o                         
  -8  -3   8         35.20         33.26        29.76 o                         
  -7  -3   8         38.73         15.63        22.77 o                         
  -6  -3   8        586.41        596.74        71.09 o                         
  -5  -3   8       2323.49       2287.82        90.15 o                         
  -4  -3   8       7462.41       7763.31       155.60 o                         
  -3  -3   8       1912.21       1874.94        58.53 o                         
  -2  -3   8         62.17         65.12        13.48 o                         
  -1  -3   8       3251.35       3320.66        83.32 o                         
   0  -3   8         64.01         12.79         7.83 o                         
   1  -3   8      22364.63      22275.06       281.64 o                         
   2  -3   8       1326.56       1244.16        57.20 o                         
   3  -3   8       4791.87       5197.75       130.78 o                         
   4  -3   8         44.15         42.83        14.89 o                         
   5  -3   8        231.45        208.40        24.76 o                         
   6  -3   8         70.33         27.97        16.44 o                         
   7  -3   8       5187.89       5151.93       138.83 o                         
   8  -3   8       1962.48       1833.12        81.67 o                         
   9  -3   8       1053.49        981.50        68.19 o                         
  10  -3   8        253.46        178.38        52.76 o                         
  -9  -2   8          2.31        -44.06        44.06 o                         
  -8  -2   8         13.94        -26.42        26.42 o                         
  -7  -2   8        936.92       1057.97       104.67 o                         
  -6  -2   8       3194.16       3425.08       123.11 o                         
  -5  -2   8       7014.47       7180.04       172.03 o                         
  -4  -2   8        100.86         77.78        15.21 o                         
  -3  -2   8        225.90        148.76        23.10 o                         
  -2  -2   8        888.44        960.00        34.22 o                         
  -1  -2   8          4.67         -5.57         5.57 o                         
   0  -2   8      24102.54      24017.45       293.30 o                         
   1  -2   8        500.35        536.87        30.13 o                         
   2  -2   8       2380.29       2317.17        67.99 o                         
   3  -2   8         65.74         37.57        12.29 o                         
   4  -2   8        965.84        962.02        55.93 o                         
   5  -2   8       1043.16       1039.44        53.39 o                         
   6  -2   8       6227.13       6386.14       146.94 o                         
   7  -2   8       4225.62       4260.63       121.71 o                         
   8  -2   8        804.62        918.32        61.18 o                         
   9  -2   8         96.12         58.68        19.58 o                         
  10  -2   8          0.83        -16.51        25.16 o                         
  11  -2   8        132.78         20.63        39.33 o                         
  -9  -1   8         35.06         53.43        57.18 o                         
  -8  -1   8        834.50        697.27       112.22 o                         
  -7  -1   8       4167.28       4431.04       161.72 o                         
  -6  -1   8       2470.14       2467.72       104.66 o                         
  -5  -1   8          0.51          2.19         9.49 o                         
  -4  -1   8         97.97         44.18        12.92 o                         
  -3  -1   8         28.76         18.53         7.99 o                         
  -2  -1   8        273.21        309.75        29.46 o                         
  -1  -1   8      30195.10      29831.90       255.00 o                         
   0  -1   8        222.75        162.90        17.06 o                         
   1  -1   8        676.75        621.90        30.10 o                         
   2  -1   8         93.91         77.34        11.83 o                         
   3  -1   8          6.46          2.53         6.16 o                         
   4  -1   8       3510.55       3585.51        94.06 o                         
   5  -1   8       4873.60       4988.24       124.53 o                         
   6  -1   8       9148.71       9104.71       155.15 o                         
   7  -1   8         27.00          4.28        12.30 o                         
   8  -1   8        310.31        238.74        30.47 o                         
   9  -1   8         15.53        -17.37        21.45 o                         
  10  -1   8        376.65        236.72        38.84 o                         
  11  -1   8        479.49        347.70       102.76 o                         
  -9   0   8        401.53        468.54       149.74 o                         
  -8   0   8       4253.86       4588.23       274.69 o                         
  -7   0   8       1652.10       1768.42        97.41 o                         
  -6   0   8          3.06         -5.96        12.94 o                         
  -5   0   8         57.46         71.95        16.52 o                         
  -4   0   8          5.75         -3.63         9.31 o                         
  -3   0   8        407.48        490.32        33.18 o                         
  -2   0   8      24426.63      24310.73       226.01 o                         
  -1   0   8        538.34        474.55        23.10 o                         
   0   0   8        304.79        364.04        21.94 o                         
   1   0   8        502.08        522.90        30.99 o                         
   2   0   8        188.79        202.29        21.70 o                         
   3   0   8       2955.25       2689.30        79.10 o                         
   4   0   8       2275.28       2406.35        73.02 o                         
   5   0   8      20710.21      21452.80       274.19 o                         
   6   0   8         51.29         22.26        11.44 o                         
   7   0   8        602.06        590.87        45.56 o                         
   8   0   8          4.38         -4.11        12.55 o                         
   9   0   8        280.56        188.47        36.30 o                         
  10   0   8       2021.15       2047.57        90.33 o                         
  11   0   8       2768.53       2831.42       124.57 o                         
  -9   1   8       4392.87       4747.18       165.75 o                         
  -8   1   8        460.98        270.02        94.33 o                         
  -7   1   8        296.93        263.82        36.58 o                         
  -6   1   8         30.85        -15.39        15.39 o                         
  -5   1   8       2101.62       2271.31        80.77 o                         
  -4   1   8       1705.61       1761.08        70.18 o                         
  -3   1   8      17188.44      17162.86       234.33 o                         
  -2   1   8       5556.81       5498.04        86.34 o                         
  -1   1   8        394.53        420.16        21.39 o                         
   0   1   8       1819.36       1806.61        47.89 o                         
   1   1   8        559.65        622.52        31.80 o                         
   2   1   8       5188.28       5109.74       113.59 o                         
   3   1   8       1453.04       1595.29        50.39 o                         
   4   1   8      14876.99      15505.23       216.49 o                         
   5   1   8        692.96        770.46        42.32 o                         
   6   1   8        132.40         70.94        14.29 o                         
   7   1   8        705.90        614.41        40.07 o                         
   8   1   8       2314.73       2338.21        90.75 o                         
   9   1   8       3556.04       3591.72       136.89 o                         
  10   1   8       2116.40       2120.38       105.51 o                         
  11   1   8          9.78          2.26        46.72 o                         
  -9   2   8        307.01        165.36        50.28 o                         
  -8   2   8         60.99         55.14        26.29 o                         
  -7   2   8         27.85         -3.17        20.30 o                         
  -6   2   8        801.28        779.97        50.49 o                         
  -5   2   8       3018.34       3031.10        94.61 o                         
  -4   2   8       6977.86       7176.42       221.55 o                         
  -3   2   8       3462.13       3315.61        85.71 o                         
  -2   2   8        131.79        104.31        10.76 o                         
  -1   2   8        868.52        860.57        29.63 o                         
   0   2   8         50.88         38.00         7.42 o                         
   1   2   8      19316.27      18784.25       218.35 o                         
   2   2   8        830.64        912.53        43.76 o                         
   3   2   8       9835.72       9310.83       186.19 o                         
   4   2   8        856.36        828.14        37.63 o                         
   5   2   8       1898.56       2051.59        67.02 o                         
   6   2   8        173.14        129.88        19.09 o                         
   7   2   8       6383.05       6426.95       132.81 o                         
   8   2   8       6987.12       7274.78       165.51 o                         
   9   2   8       1052.62       1046.81        59.82 o                         
  10   2   8         58.20         41.30        16.18 o                         
  11   2   8        594.58        488.97        67.19 o                         
  -9   3   8         19.06         54.01        82.02 o                         
  -8   3   8        144.85         88.20        21.01 o                         
  -7   3   8       1137.38       1044.66        79.02 o                         
  -6   3   8       9744.21      10221.16       178.71 o                         
  -5   3   8       3050.58       3208.51        90.44 o                         
  -4   3   8       2067.18       1975.87        63.52 o                         
  -3   3   8         62.03         43.92        10.69 o                         
  -2   3   8        834.71        771.06        28.65 o                         
  -1   3   8          0.03          0.44         3.97 o                         
   0   3   8      23161.94      22600.33       201.66 o                         
   1   3   8       6084.79       6093.69       103.99 o                         
   2   3   8      14943.11      15068.69       229.79 o                         
   3   3   8       2092.32       2231.12        80.50 o                         
   4   3   8       5438.19       5568.71       110.98 o                         
   5   3   8       1653.55       1671.85        62.27 o                         
   6   3   8       4433.58       4615.71       111.91 o                         
   7   3   8      17907.27      18103.76       264.44 o                         
   8   3   8       1687.14       1740.31        54.25 o                         
   9   3   8          4.97          4.49         9.58 o                         
  10   3   8         19.41         -8.77        18.34 o                         
  11   3   8        451.18        363.82        78.24 o                         
  -9   4   8         35.16        -29.99        33.08 o                         
  -8   4   8       1448.14       1243.65       138.52 o                         
  -7   4   8       3603.44       3770.31       131.20 o                         
  -6   4   8        838.13        808.36        47.00 o                         
  -5   4   8        867.30        761.31        44.30 o                         
  -4   4   8         15.40          4.91         8.14 o                         
  -3   4   8       1850.91       1837.13        47.81 o                         
  -2   4   8       1190.60       1303.12        33.70 o                         
  -1   4   8      27514.37      27574.55       222.52 o                         
   0   4   8       7846.61       7760.59       103.55 o                         
   1   4   8       4329.01       4238.95        82.42 o                         
   2   4   8       2794.73       2762.25        85.60 o                         
   3   4   8        731.74        733.46        43.80 o                         
   4   4   8       8343.24       8614.25       139.33 o                         
   5   4   8       4100.81       4147.30        93.28 o                         
   6   4   8      12279.95      12567.41       186.46 o                         
   7   4   8        123.12         81.67        17.55 o                         
   8   4   8        183.29        117.02        20.14 o                         
   9   4   8          4.87          9.13         9.66 o                         
  10   4   8        227.82        133.43        40.27 o                         
  11   4   8        515.14        481.12        82.02 o                         
  -9   5   8         11.34        -45.58        45.58 o                         
  -8   5   8       3981.02       4119.13       202.10 o                         
  -7   5   8          6.20        -20.58        31.40 o                         
  -6   5   8        725.49        637.15        39.63 o                         
  -5   5   8        126.09        114.99        14.26 o                         
  -4   5   8        133.97        112.56        13.43 o                         
  -3   5   8       2089.77       2171.13        49.35 o                         
  -2   5   8      19041.85      18961.63       183.43 o                         
  -1   5   8       6595.81       6519.68        87.69 o                         
   0   5   8        425.65        408.69        22.75 o                         
   1   5   8        757.17        661.83        33.11 o                         
   2   5   8         50.27         24.39         9.12 o                         
   3   5   8       8172.69       8219.11       165.72 o                         
   4   5   8        231.34        195.53        19.06 o                         
   5   5   8      13954.55      13941.81       191.10 o                         
   6   5   8       1088.62       1120.28        50.31 o                         
   7   5   8         25.44          5.52        11.09 o                         
   8   5   8         10.96        -10.19        10.51 o                         
   9   5   8       1143.71       1096.64        64.24 o                         
  10   5   8       3520.53       3434.81       167.68 o                         
  11   5   8       1648.56       1619.12       149.71 o                         
  -9   6   8       4738.49       5192.27       230.56 o                         
  -8   6   8        208.17        160.17        31.24 o                         
  -7   6   8         37.95         12.25        22.77 o                         
  -6   6   8        692.34        667.13        47.52 o                         
  -5   6   8         72.59         42.99        10.61 o                         
  -4   6   8       6998.92       7236.75        99.34 o                         
  -3   6   8       9288.91       9082.53       125.15 o                         
  -2   6   8       3746.47       3484.68        63.57 o                         
  -1   6   8         25.38         11.11         4.47 o                         
   0   6   8       6117.53       6293.20       107.41 o                         
   1   6   8         14.13          4.91         5.06 o                         
   2   6   8      19701.26      20038.88       275.15 o                         
   3   6   8         20.05         23.97         7.19 o                         
   4   6   8      19509.85      19525.67       231.58 o                         
   5   6   8        655.82        644.01        35.45 o                         
   6   6   8       2356.26       2369.07        72.17 o                         
   7   6   8         48.13         51.54        13.62 o                         
   8   6   8       1088.73       1067.22        53.00 o                         
   9   6   8       2816.35       2717.87        93.64 o                         
  10   6   8       1418.89       1438.76        88.87 o                         
  11   6   8        209.86        187.32        42.30 o
[truncated: 317,442 more chars]
