# Supplementary material for: Heterocyclic 1,3-diazepine-based thio­nes and selones as versatile halogen-bond acceptors
Source: Acta Crystallogr B Struct Sci Cryst Eng Mater. 2022 Aug 31;78(Pt 5):745–55. doi: 10.1107/S2052520622008150 (PMC9533313; doi:10.1107/S2052520622008150)
Supplement: Supplementary file 13 [file b-78-00745-SDiazMesSeMIBK_I3sup13.hkl]

data_SDiazMesSeMIBK_I3                                                          
_shelx_title ' mo_d8_5634_8nov21_ajp1_0m_a.res in P-1'                          
_shelx_refln_list_code          4                                               
_shelx_F_calc_maximum      275.63                                               
_exptl_crystal_F_000       860.00                                               
_reflns_d_resolution_high  0.7186                                               
                                                                                
loop_                                                                           
 _space_group_symop_operation_xyz                                               
 'x, y, z'                                                                      
 '-x, -y, -z'                                                                   
                                                                                
_cell_length_a     8.8091                                                       
_cell_length_b    14.2584                                                       
_cell_length_c    15.1228                                                       
_cell_angle_alpha  63.952                                                       
_cell_angle_beta   74.061                                                       
_cell_angle_gamma  81.113                                                       
                                                                                
_shelx_F_squared_multiplier     1.000                                           
                                                                                
loop_                                                                           
 _refln_index_h                                                                 
 _refln_index_k                                                                 
 _refln_index_l                                                                 
 _refln_F_squared_calc                                                          
 _refln_F_squared_meas                                                          
 _refln_F_squared_sigma                                                         
 _refln_observed_status                                                         
   1   0   0        640.71        705.16        17.09 o                         
   2   0   0       2376.86       2441.96        28.86 o                         
   3   0   0       1302.72       1419.14        22.79 o                         
   4   0   0        265.45        292.28        10.77 o                         
   5   0   0       2811.63       2771.92        41.84 o                         
   6   0   0      11818.39      11597.53       127.82 o                         
   7   0   0       2686.75       2674.21        50.60 o                         
   8   0   0        627.72        612.87        25.69 o                         
   9   0   0         37.32          9.63         9.24 o                         
  10   0   0        135.04        118.98        14.31 o                         
  11   0   0        619.31        511.95        32.82 o                         
 -11   1   0        135.55        125.58        18.68 o                         
 -10   1   0        339.18        278.60        30.48 o                         
  -9   1   0         91.79         58.55        12.35 o                         
  -8   1   0       1570.70       1508.58        37.31 o                         
  -7   1   0      14206.88      14430.76       151.44 o                         
  -6   1   0       3669.53       3522.78        53.08 o                         
  -5   1   0        414.93        360.76        13.76 o                         
  -4   1   0          5.47          3.00         2.15 o                         
  -3   1   0       1344.43       1517.14        29.22 o                         
  -2   1   0       2701.14       2815.99        35.39 o                         
   1   1   0       1953.61       2058.42        26.36 o                         
   2   1   0      11290.15      11483.18       110.56 o                         
   3   1   0       1103.06       1031.93        17.50 o                         
   4   1   0      15313.64      15654.07       137.00 o                         
   5   1   0        115.23         78.48         9.98 o                         
   6   1   0       7406.66       7292.35        95.04 o                         
   7   1   0         55.33         43.64         7.26 o                         
   8   1   0        940.76        861.87        30.96 o                         
   9   1   0        197.88        176.75        16.00 o                         
  10   1   0       1573.13       1541.54        51.54 o                         
  11   1   0       2320.52       2578.47        70.52 o                         
 -11   2   0         24.17          7.82        16.32 o                         
 -10   2   0         65.13         77.21        14.51 o                         
  -9   2   0        408.50        346.65        22.05 o                         
  -8   2   0      13035.76      13162.47       147.55 o                         
  -7   2   0       1448.13       1511.62        33.78 o                         
  -6   2   0       1454.87       1404.63        35.37 o                         
  -5   2   0        120.92         82.05         5.92 o                         
  -4   2   0       1422.23       1305.50        29.26 o                         
  -3   2   0      18120.63      18887.48       196.93 o                         
  -2   2   0      40475.43      40478.77       482.41 o                         
  -1   2   0       5394.28       5372.61        52.92 o                         
   0   2   0        250.11        274.03         7.59 o                         
   1   2   0        952.48       1024.81        20.82 o                         
   2   2   0      13628.32      13838.94       128.69 o                         
   3   2   0      36419.21      37048.11       310.05 o                         
   4   2   0          1.78         11.34         2.64 o                         
   5   2   0      15695.72      15720.83       143.59 o                         
   6   2   0         75.38         59.72         6.49 o                         
   7   2   0        922.60        891.24        26.29 o                         
   8   2   0          7.64          5.73         6.16 o                         
   9   2   0       2693.23       2612.56        61.87 o                         
  10   2   0       4186.50       4191.14        87.07 o                         
  11   2   0       2132.09       2264.92        71.58 o                         
 -11   3   0        554.16        521.52        34.95 o                         
 -10   3   0        179.77        140.17        18.28 o                         
  -9   3   0       8066.90       8289.92       111.00 o                         
  -8   3   0       2260.22       2291.47        43.62 o                         
  -7   3   0       2392.27       2418.35        42.89 o                         
  -6   3   0        434.45        451.11        21.21 o                         
  -5   3   0       5195.95       5334.05        73.29 o                         
  -4   3   0       5833.58       5784.45        70.10 o                         
  -3   3   0      50795.97      52512.72       454.64 o                         
  -2   3   0        189.11        271.91        10.35 o                         
  -1   3   0      34087.16      34179.91       360.43 o                         
   0   3   0        350.63        349.90        10.44 o                         
   1   3   0       7368.04       7639.54        81.19 o                         
   2   3   0      15178.18      14746.92       127.92 o                         
   3   3   0        765.14        816.12        19.87 o                         
   4   3   0       6274.25       6215.36        81.95 o                         
   5   3   0       1103.77       1128.33        23.96 o                         
   6   3   0       3587.76       3598.55        51.05 o                         
   7   3   0       2521.68       2632.55        53.35 o                         
   8   3   0       4497.42       4438.49        76.61 o                         
   9   3   0       5618.67       5631.51        89.23 o                         
  10   3   0       1231.87       1214.99        46.79 o                         
  11   3   0        578.22        690.36        55.01 o                         
 -11   4   0        135.97         94.28        17.97 o                         
 -10   4   0       6040.35       5969.06       110.39 o                         
  -9   4   0       1621.47       1567.01        41.56 o                         
  -8   4   0       2120.10       2187.41        43.81 o                         
  -7   4   0        505.25        532.06        26.89 o                         
  -6   4   0       8264.09       8369.53       117.62 o                         
  -5   4   0       7402.11       7599.79       104.50 o                         
  -4   4   0       6915.65       7017.67        91.37 o                         
  -3   4   0       1346.80       1499.47        31.24 o                         
  -2   4   0         59.08         38.11         3.78 o                         
  -1   4   0       2125.67       2165.75        25.19 o                         
   0   4   0        888.52        815.42        17.92 o                         
   1   4   0      32968.27      32607.55       483.11 o                         
   2   4   0      17243.00      17080.13       188.36 o                         
   3   4   0      10850.69      10904.85       108.74 o                         
   4   4   0       6418.25       6446.90        80.61 o                         
   5   4   0       2892.75       2844.84        43.10 o                         
   6   4   0       5764.74       5939.92        77.75 o                         
   7   4   0       4397.84       4380.02        65.80 o                         
   8   4   0       5713.89       5699.01        83.25 o                         
   9   4   0        279.32        263.31        23.02 o                         
  10   4   0        393.31        359.58        31.16 o                         
  11   4   0        404.63        391.70        46.43 o                         
 -11   5   0       3620.48       3559.36       118.22 o                         
 -10   5   0        307.42        214.78        24.73 o                         
  -9   5   0       1184.88       1162.22        35.77 o                         
  -8   5   0       1349.42       1309.43        44.50 o                         
  -7   5   0       3413.48       3573.48        72.48 o                         
  -6   5   0       6709.05       7086.39       106.30 o                         
  -5   5   0        246.89        271.95        16.09 o                         
  -4   5   0       1033.03        955.10        23.51 o                         
  -3   5   0        889.38       1012.08        20.66 o                         
  -2   5   0       1546.91       1626.31        27.05 o                         
  -1   5   0        311.51        286.47         9.48 o                         
   0   5   0      61113.69      60487.63       492.72 o                         
   1   5   0      10121.67      10099.31       117.34 o                         
   2   5   0       4682.69       4809.10        65.75 o                         
   3   5   0       9763.65       9758.68       103.53 o                         
   4   5   0       4921.14       4938.30        72.22 o                         
   5   5   0      10320.10      10604.56       123.30 o                         
   6   5   0       5107.07       5149.07        73.37 o                         
   7   5   0       8626.29       8412.32       105.27 o                         
   8   5   0          3.00         -7.45         7.45 o                         
   9   5   0        641.17        637.57        25.67 o                         
  10   5   0          1.35         -0.06        19.14 o                         
  11   5   0        588.67        534.44        52.61 o                         
 -10   6   0          6.89        -18.05        18.05 o                         
  -9   6   0       1660.97       1668.09        73.48 o                         
  -8   6   0       3712.35       3697.48        78.74 o                         
  -7   6   0       6136.61       6212.77       103.39 o                         
  -6   6   0         35.27         25.00         7.43 o                         
  -5   6   0       1112.76       1162.44        25.14 o                         
  -4   6   0        192.18        128.70        11.83 o                         
  -3   6   0          5.88          9.36         2.95 o                         
  -2   6   0        253.39        193.78        11.20 o                         
  -1   6   0      22802.01      22542.56       198.95 o                         
   0   6   0       2290.44       2019.32        35.71 o                         
   1   6   0       2721.69       2843.68        47.75 o                         
   2   6   0       3435.93       2945.42        48.97 o                         
   3   6   0         86.36         60.51         6.93 o                         
   4   6   0      25704.81      26072.26       251.65 o                         
   5   6   0       2384.96       2320.94        54.19 o                         
   6   6   0       2145.87       2121.16        50.29 o                         
   7   6   0        422.64        404.17        23.29 o                         
   8   6   0        683.46        601.92        29.94 o                         
   9   6   0         12.07          0.90        13.61 o                         
  10   6   0       1330.94       1322.76        63.26 o                         
  11   6   0       1494.64       1538.11        71.34 o                         
 -10   7   0        296.83        285.38        41.90 o                         
  -9   7   0        675.79        625.85        48.05 o                         
  -8   7   0       3845.69       3973.97        89.58 o                         
  -7   7   0        426.18        444.25        30.41 o                         
  -6   7   0       1155.84       1144.51        27.38 o                         
  -5   7   0        878.52        841.01        23.42 o                         
  -4   7   0       1050.40       1160.45        28.37 o                         
  -3   7   0      14366.56      14859.08       146.56 o                         
  -2   7   0      15946.52      15359.99       193.11 o                         
  -1   7   0       4553.82       4392.91        60.83 o                         
   0   7   0        144.62        185.23        11.89 o                         
   1   7   0       6953.38       6893.46        95.26 o                         
   2   7   0         20.62         31.45         5.41 o                         
   3   7   0      37339.41      37514.98       346.81 o                         
   4   7   0         13.96         14.49         5.11 o                         
   5   7   0       3500.69       3414.91        59.27 o                         
   6   7   0       1045.72       1038.84        36.24 o                         
   7   7   0          8.95          3.78         7.93 o                         
   8   7   0         16.18         10.56         9.27 o                         
   9   7   0        750.16        809.21        46.94 o                         
  10   7   0       2547.92       2543.70        74.95 o                         
  11   7   0        310.76        111.27        71.78 o                         
 -10   8   0          1.82        -11.14        24.00 o                         
  -9   8   0       3104.95       3269.30       107.71 o                         
  -8   8   0         37.88         15.01        12.27 o                         
  -7   8   0        321.93        289.57        16.69 o                         
  -6   8   0       1985.12       2049.42        41.22 o                         
  -5   8   0        240.63        222.24        15.40 o                         
  -4   8   0      22305.15      22092.74       212.57 o                         
  -3   8   0      19633.20      20351.37       202.06 o                         
  -2   8   0       1483.45       1512.39        32.57 o                         
  -1   8   0        116.53        101.75         9.58 o                         
   0   8   0       2023.05       2095.01        41.09 o                         
   1   8   0         57.01         65.14         7.40 o                         
   2   8   0      23349.74      22909.16       234.01 o                         
   3   8   0         18.37         14.16         5.59 o                         
   4   8   0       2772.67       2757.95        51.28 o                         
   5   8   0        120.16         96.05        10.24 o                         
   6   8   0          4.57          6.86         7.66 o                         
   7   8   0         23.65         31.98        10.62 o                         
   8   8   0         15.27          9.57        10.75 o                         
   9   8   0       7386.84       7556.55       135.02 o                         
  10   8   0        486.41        475.36        46.30 o                         
  -9   9   0         63.75         82.26        22.14 o                         
  -8   9   0         16.56         -8.92         8.92 o                         
  -7   9   0        749.77        715.29        27.04 o                         
  -6   9   0          5.35          1.76         7.36 o                         
  -5   9   0      11796.24      11910.75       143.28 o                         
  -4   9   0       3233.98       3216.87        52.68 o                         
  -3   9   0         58.85         56.33         8.59 o                         
  -2   9   0        765.42        786.43        26.62 o                         
  -1   9   0        121.62         58.65         8.31 o                         
   0   9   0          0.55         -0.75         3.87 o                         
   1   9   0      13686.61      13471.64       196.04 o                         
   2   9   0       7541.79       7552.72        98.19 o                         
   3   9   0        220.54        243.71        16.46 o                         
   4   9   0        128.31        125.40        11.25 o                         
   5   9   0         12.95         11.52         6.97 o                         
   6   9   0        101.49         83.89        12.96 o                         
   7   9   0         97.80         90.93        16.41 o                         
   8   9   0       9160.69       9185.29       182.63 o                         
   9   9   0        207.66        170.38        24.90 o                         
  10   9   0        221.72        191.68        25.17 o                         
  -9  10   0          7.65        -13.92        13.92 o                         
  -8  10   0         10.68         63.18        38.83 o                         
  -7  10   0         95.95         69.56        12.29 o                         
  -6  10   0       8471.69       8733.06       122.75 o                         
  -5  10   0       3118.50       3000.77        56.39 o                         
  -4  10   0         34.97         13.47         7.46 o                         
  -3  10   0        708.12        720.53        31.47 o                         
  -2  10   0        686.16        687.96        24.34 o                         
  -1  10   0        164.25        126.99        12.58 o                         
   0  10   0       8424.73       8404.51       104.17 o                         
   1  10   0       9038.90       9297.53       111.54 o                         
   2  10   0        453.83        459.63        20.23 o                         
   3  10   0       1305.66       1238.10        35.94 o                         
   4  10   0        479.41        465.64        23.55 o                         
   5  10   0       1486.89       1427.48        48.02 o                         
   6  10   0        436.43        438.96        32.86 o                         
   7  10   0      10157.45      10270.76       219.36 o                         
   8  10   0        249.56        233.59        26.73 o                         
   9  10   0       1118.10       1061.16        63.38 o                         
  10  10   0          8.28        -37.14        50.78 o                         
  -8  11   0         41.72         50.63        19.77 o                         
  -7  11   0       6125.04       6092.09       113.34 o                         
  -6  11   0       1070.43       1034.86        40.56 o                         
  -5  11   0        603.24        575.43        29.79 o                         
  -4  11   0         56.75         70.07        11.53 o                         
  -3  11   0       1522.52       1417.65        49.15 o                         
  -2  11   0        329.36        328.50        18.83 o                         
  -1  11   0       4188.13       4163.44        93.87 o                         
   0  11   0       7304.85       7321.89        99.89 o                         
   1  11   0         15.47         24.62         6.46 o                         
   2  11   0       3115.37       3200.19        66.85 o                         
   3  11   0        191.75        141.42        15.02 o                         
   4  11   0       1496.68       1456.22        48.84 o                         
   5  11   0        920.96        929.84        45.37 o                         
   6  11   0       5668.31       5884.79       153.65 o                         
   7  11   0        537.64        571.98        52.21 o                         
   8  11   0       1647.60       1778.19        85.97 o                         
   9  11   0        862.92        867.36        62.03 o                         
  -8  12   0       3767.70       4076.14        99.35 o                         
  -7  12   0         68.50         52.72        13.09 o                         
  -6  12   0          3.52        -11.79        11.79 o                         
  -5  12   0         33.87         29.73        14.12 o                         
  -4  12   0        490.77        475.61        32.06 o                         
  -3  12   0        307.37        368.45        25.91 o                         
  -2  12   0        317.87        268.75        18.57 o                         
  -1  12   0      12296.89      12481.80       170.31 o                         
   0  12   0       1220.16       1165.20        33.98 o                         
   1  12   0        821.36        927.53        34.71 o                         
   2  12   0        458.83        447.94        27.74 o                         
   3  12   0       3986.56       4051.60        88.58 o                         
   4  12   0       2313.08       2166.99        62.34 o                         
   5  12   0       3096.89       3157.57        82.64 o                         
   6  12   0        649.15        632.97        47.67 o                         
   7  12   0        374.65        401.03        51.25 o                         
   8  12   0        102.83        118.44        31.30 o                         
   9  12   0       1471.76       1537.21        80.88 o                         
  -7  13   0         56.78         50.22        17.85 o                         
  -6  13   0          8.61          1.29        16.09 o                         
  -5  13   0        180.28        152.59        25.59 o                         
  -4  13   0       2717.81       2700.97        71.82 o                         
  -3  13   0         38.89          8.52        14.57 o                         
  -2  13   0       5714.60       5887.86       107.76 o                         
  -1  13   0       2760.43       2732.28        68.33 o                         
   0  13   0       3310.19       3480.88        81.23 o                         
   1  13   0        303.51        318.34        24.03 o                         
   2  13   0       7010.66       6798.21       129.28 o                         
   3  13   0       2579.33       2561.31        78.22 o                         
   4  13   0        858.48        824.67        39.50 o                         
   5  13   0        183.89        175.64        25.76 o                         
   6  13   0        871.11        905.12        58.77 o                         
   7  13   0         31.16        -15.76        18.32 o                         
   8  13   0        265.58        203.51        35.54 o                         
  -6  14   0         62.99         46.27        18.79 o                         
  -5  14   0       1641.69       1671.59        73.58 o                         
  -4  14   0         30.87         13.13        15.52 o                         
  -3  14   0        986.35        888.53        50.02 o                         
  -2  14   0        180.32        171.41        18.71 o                         
  -1  14   0       1251.74       1240.59        47.81 o                         
   0  14   0       1239.24       1200.30        49.75 o                         
   1  14   0       7292.42       7278.03       114.01 o                         
   2  14   0       2449.00       2311.08        83.77 o                         
   3  14   0        109.11         68.99        17.37 o                         
   4  14   0          9.27         -5.91        10.25 o                         
   5  14   0         17.57         32.20        18.76 o                         
   6  14   0        881.68        831.26        53.40 o                         
   7  14   0         39.87         31.36        19.27 o                         
  -5  15   0        186.79        186.16        29.96 o                         
  -4  15   0       1442.85       1479.50        79.92 o                         
  -3  15   0        396.43        377.66        47.83 o                         
  -2  15   0        855.72        868.92        50.88 o                         
  -1  15   0       1904.71       1873.89        63.14 o                         
   0  15   0       2807.10       2898.42        84.32 o                         
   1  15   0       1052.19       1089.13        48.73 o                         
   2  15   0          9.24         -9.88        11.18 o                         
   3  15   0         25.06          0.65        11.95 o                         
   4  15   0        163.02        125.47        18.90 o                         
   5  15   0        586.75        560.59        51.12 o                         
   6  15   0        339.73        293.83        37.63 o                         
  -4  16   0        367.44        323.04        74.21 o                         
  -3  16   0        185.75        130.51        27.01 o                         
  -2  16   0       1879.79       1989.44        87.37 o                         
  -1  16   0       1572.60       1657.12        61.48 o                         
   0  16   0        688.12        669.12        45.33 o                         
   1  16   0        256.11        262.92        45.56 o                         
   2  16   0          2.73         -0.07        11.08 o                         
   3  16   0        169.89        160.50        21.31 o                         
   4  16   0        176.04        128.61        23.10 o                         
   5  16   0        889.23        826.42        64.25 o                         
  -3  17   0        282.26        371.60        64.95 o                         
  -2  17   0        300.92        311.53        44.80 o                         
  -1  17   0       1215.52       1295.98        58.33 o                         
   0  17   0        135.31         47.95        30.77 o                         
   1  17   0         71.07         23.53        27.89 o                         
   2  17   0        181.90        109.90        29.56 o                         
   3  17   0        117.33        115.38        26.10 o                         
  -2 -17   1        155.51         88.50        31.41 o                         
  -1 -17   1         48.27         19.21        30.30 o                         
   0 -17   1       1588.34       1670.72       119.53 o                         
   1 -17   1        194.65        152.18        28.15 o                         
   2 -17   1       3564.27       4072.93       213.12 o                         
  -4 -16   1         97.51         30.23        23.39 o                         
  -3 -16   1        312.41        296.13        38.48 o                         
  -2 -16   1        111.87         82.29        20.05 o                         
  -1 -16   1        544.28        530.14        56.01 o                         
   0 -16   1       1173.78       1178.30        66.88 o                         
   1 -16   1       2134.20       2147.37        83.83 o                         
   2 -16   1        190.32        143.05        33.80 o                         
   3 -16   1         17.85         43.44        19.81 o                         
   4 -16   1        207.17        161.42        44.63 o                         
  -6 -15   1       4959.05       5071.71       162.30 o                         
  -5 -15   1          0.32        -19.35        19.48 o                         
  -4 -15   1         55.76         45.37        20.86 o                         
  -3 -15   1        269.05        180.12        23.24 o                         
  -2 -15   1          9.65        -12.00        12.00 o                         
  -1 -15   1       2606.39       2551.54        83.85 o                         
   0 -15   1       1789.73       1710.34        67.78 o                         
   1 -15   1        426.17        421.37        36.49 o                         
   2 -15   1        318.86        301.06        29.96 o                         
   3 -15   1         36.86         40.55        20.88 o                         
   4 -15   1        183.48        124.11        31.89 o                         
   5 -15   1        223.06        212.23        32.37 o                         
  -7 -14   1       4436.79       4490.52       313.34 o                         
  -6 -14   1         33.25         -4.50        16.78 o                         
  -5 -14   1        287.91        239.53        38.91 o                         
  -4 -14   1          0.28        -14.99        14.99 o                         
  -3 -14   1          2.22         -9.20         9.20 o                         
  -2 -14   1       2177.68       2377.71        61.76 o                         
  -1 -14   1       1130.31       1066.17        37.91 o                         
   0 -14   1       1752.43       1642.10        59.25 o                         
   1 -14   1         35.23         23.91        12.83 o                         
   2 -14   1         33.06          0.41        11.56 o                         
   3 -14   1         81.60         40.55        16.66 o                         
   4 -14   1        315.65        249.19        28.23 o                         
   5 -14   1       3950.07       3943.17       104.64 o                         
   6 -14   1       2115.90       2103.08        72.07 o                         
  -7 -13   1        172.77        137.00        31.85 o                         
  -6 -13   1        384.57        366.87        35.66 o                         
  -5 -13   1          8.37         -7.39        13.85 o                         
  -4 -13   1        335.63        384.48        44.34 o                         
  -3 -13   1       3456.99       3488.20        74.20 o                         
  -2 -13   1          0.91         -7.89         7.89 o                         
  -1 -13   1       2124.78       2157.45        48.93 o                         
   0 -13   1          5.86         -7.82         7.82 o                         
   1 -13   1         70.24         40.38        12.80 o                         
   2 -13   1         11.05         -3.88         7.91 o                         
   3 -13   1        752.24        763.20        45.74 o                         
   4 -13   1       5671.91       5707.32       119.81 o                         
   5 -13   1       2245.30       2158.78        72.49 o                         
   6 -13   1        250.08        191.58        23.00 o                         
   7 -13   1        107.17        101.56        20.63 o                         
  -8 -12   1          0.96          0.51        26.47 o                         
  -7 -12   1        579.64        596.06        53.74 o                         
  -6 -12   1         48.18          7.08        20.07 o                         
  -5 -12   1        787.95        797.20        46.51 o                         
  -4 -12   1       4922.16       4844.32        94.99 o                         
  -3 -12   1       2288.29       2329.86        71.05 o                         
  -2 -12   1       2321.47       2437.97        85.39 o                         
  -1 -12   1         28.33         25.83         6.94 o                         
   0 -12   1        177.30        123.40        16.12 o                         
   1 -12   1         11.08         -7.30         7.30 o                         
   2 -12   1       1087.44       1103.38        42.80 o                         
   3 -12   1       7324.84       7533.54       142.69 o                         
   4 -12   1       1502.59       1454.11        53.12 o                         
   5 -12   1        583.30        602.68        48.84 o                         
   6 -12   1        577.67        500.66        33.38 o                         
   7 -12   1        547.21        555.99        37.06 o                         
   8 -12   1         97.38         64.28        22.04 o                         
  -9 -11   1          4.40        -22.37        22.37 o                         
  -8 -11   1        255.37        273.34        49.91 o                         
  -7 -11   1        134.60         83.96        31.64 o                         
  -6 -11   1        407.07        372.07        36.77 o                         
  -5 -11   1       3764.74       3738.09       114.05 o                         
  -4 -11   1       3575.21       3709.03        84.46 o                         
  -3 -11   1       2381.68       2249.14        60.72 o                         
  -2 -11   1        743.11        829.29        29.38 o                         
  -1 -11   1       1557.26       1482.93        38.04 o                         
   0 -11   1       4439.03       4470.55        80.98 o                         
   1 -11   1        219.62        274.72        21.01 o                         
   2 -11   1      11097.37      11332.94       144.06 o                         
   3 -11   1        583.17        594.59        33.88 o                         
   4 -11   1       1828.50       1857.56        52.89 o                         
   5 -11   1       1383.14       1336.48        54.91 o                         
   6 -11   1       5359.23       5416.32       119.56 o                         
   7 -11   1         39.29         33.16        12.41 o                         
   8 -11   1       1102.10       1196.08        60.77 o                         
  -9 -10   1          1.32         28.73        20.43 o                         
  -8 -10   1         36.66         -0.06        16.71 o                         
  -7 -10   1         17.59         -6.94        12.37 o                         
  -6 -10   1       3626.64       3611.23       109.69 o                         
  -5 -10   1       5511.75       5665.68       118.32 o                         
  -4 -10   1       2748.94       2836.58        62.64 o                         
  -3 -10   1       3446.57       3656.01        67.06 o                         
  -2 -10   1       1306.69       1263.93        33.97 o                         
  -1 -10   1       9426.41       9557.58       120.36 o                         
   0 -10   1       1202.12       1254.62        31.64 o                         
   1 -10   1      11095.25      11262.76       151.94 o                         
   2 -10   1         41.41         40.51         8.33 o                         
   3 -10   1       2766.69       2706.59        65.67 o                         
   4 -10   1         31.69         34.46         9.24 o                         
   5 -10   1       2964.07       3096.59        74.76 o                         
   6 -10   1       1049.57        973.53        36.45 o                         
   7 -10   1        211.96        164.96        17.75 o                         
   8 -10   1        653.49        698.09        33.31 o                         
   9 -10   1        205.25        177.78        23.89 o                         
 -10  -9   1         13.67        -19.94        21.65 o                         
  -9  -9   1         44.91        -19.84        23.70 o                         
  -8  -9   1        205.59        141.90        21.76 o                         
  -7  -9   1       3373.55       3396.32        98.74 o                         
  -6  -9   1       5337.84       5338.83       102.84 o                         
  -5  -9   1        872.07        931.91        41.89 o                         
  -4  -9   1       5127.49       5412.44        88.28 o                         
  -3  -9   1       2741.73       2802.69        52.96 o                         
  -2  -9   1      12114.88      12813.98       149.97 o                         
  -1  -9   1         26.58         23.43         6.99 o                         
   0  -9   1       6204.07       6299.11        76.53 o                         
   1  -9   1        125.98         96.95         9.23 o                         
   2  -9   1       2019.03       1987.12        39.37 o                         
   3  -9   1        563.29        583.98        29.08 o                         
   4  -9   1       1577.32       1638.24        44.26 o                         
   5  -9   1       8417.52       8322.84       114.95 o                         
   6  -9   1        285.62        260.62        18.27 o                         
   7  -9   1       2245.57       2298.28        52.26 o                         
   8  -9   1        344.44        307.48        25.62 o                         
   9  -9   1        115.21         69.42        22.51 o                         
 -10  -8   1         60.00         56.97        19.35 o                         
  -9  -8   1       1202.74       1180.99        50.73 o                         
  -8  -8   1       1515.91       1497.83        63.34 o                         
  -7  -8   1       4170.25       4030.14       120.16 o                         
  -6  -8   1        195.30        140.57        16.53 o                         
  -5  -8   1       4109.41       4300.21        79.83 o                         
  -4  -8   1         81.53         54.31         8.29 o                         
  -3  -8   1      23763.20      23779.77       229.46 o                         
  -2  -8   1        124.29        121.37        11.49 o                         
  -1  -8   1       2819.39       2719.86        53.57 o                         
   0  -8   1        859.38        919.00        22.97 o                         
   1  -8   1        491.02        521.33        20.01 o                         
   2  -8   1        152.11        168.22        17.23 o                         
   3  -8   1       6502.87       6539.35        96.94 o                         
   4  -8   1       4499.83       4283.02        63.31 o                         
   5  -8   1         76.57         58.99         8.89 o                         
   6  -8   1       1070.21       1080.47        29.56 o                         
   7  -8   1        801.85        767.47        26.30 o                         
   8  -8   1        502.82        569.24        39.71 o                         
   9  -8   1       3042.66       3246.24       107.84 o                         
  10  -8   1       2852.28       3032.07       115.70 o                         
 -10  -7   1       3854.98       3855.35        90.59 o                         
  -9  -7   1       1916.28       1994.15        61.42 o                         
  -8  -7   1       2066.65       2141.29        59.80 o                         
  -7  -7   1        140.34        129.86        14.76 o                         
  -6  -7   1       2531.01       2664.91        63.27 o                         
  -5  -7   1       2771.64       2748.73        59.20 o                         
  -4  -7   1      20009.19      19995.61       206.86 o                         
  -3  -7   1        415.12        370.49        18.02 o                         
  -2  -7   1        771.54        762.25        25.15 o                         
  -1  -7   1         34.86         31.23         5.79 o                         
   0  -7   1         80.30        110.20         9.01 o                         
   1  -7   1          2.83         13.88         3.98 o                         
   2  -7   1        278.73        238.19        11.79 o                         
   3  -7   1      26911.01      27271.06       354.41 o                         
   4  -7   1       1083.26       1128.71        26.82 o                         
   5  -7   1         21.68         27.44         6.21 o                         
   6  -7   1        432.30        429.34        17.78 o                         
   7  -7   1         31.72         31.76         6.67 o                         
   8  -7   1       5289.32       5378.79       110.07 o                         
   9  -7   1       6546.87       6782.00       166.54 o                         
  10  -7   1         22.45         -6.30        21.52 o                         
 -10  -6   1       1068.52       1066.07        58.27 o                         
  -9  -6   1        335.03        323.13        35.15 o                         
  -8  -6   1         58.75         15.97         9.47 o                         
  -7  -6   1        278.11        249.31        20.09 o                         
  -6  -6   1       2127.21       2011.79        52.27 o                         
  -5  -6   1      17381.76      17551.90       211.66 o                         
  -4  -6   1       5048.64       5293.80        74.56 o                         
  -3  -6   1         66.42         74.01         8.30 o                         
  -2  -6   1        310.47        353.40        15.49 o                         
  -1  -6   1       1398.45       1456.37        33.38 o                         
   0  -6   1        243.27        223.96        15.21 o                         
   1  -6   1          7.49         29.89         4.48 o                         
   2  -6   1      59062.07      57995.66       658.68 o                         
   3  -6   1        812.85        951.61        21.71 o                         
   4  -6   1        498.17        516.16        17.03 o                         
   5  -6   1         84.85         49.36         6.30 o                         
   6  -6   1         82.10         77.28         7.35 o                         
   7  -6   1       8122.78       8351.81       125.78 o                         
   8  -6   1       4501.31       4712.69        91.16 o                         
   9  -6   1          1.51        -13.08        13.08 o                         
  10  -6   1        122.08         73.78        24.22 o                         
 -11  -5   1        155.81        150.69        24.39 o                         
 -10  -5   1         27.98         35.00        16.97 o                         
  -9  -5   1        134.47        120.56        14.97 o                         
  -8  -5   1        108.97         80.26        11.94 o                         
  -7  -5   1        558.00        545.37        25.83 o                         
  -6  -5   1       7904.12       7858.32       104.91 o                         
  -5  -5   1      15629.99      16137.55       182.76 o                         
  -4  -5   1          3.85          5.93         4.74 o                         
  -3  -5   1        550.73        540.76        20.17 o                         
  -2  -5   1        374.70        342.63        13.93 o                         
  -1  -5   1        688.49        645.80        21.01 o                         
   0  -5   1       4738.78       4771.03        64.23 o                         
   1  -5   1      40337.76      37841.91       455.91 o                         
   2  -5   1          3.75          8.81         2.68 o                         
   3  -5   1         91.39        169.30         8.69 o                         
   4  -5   1        168.82        185.59         9.46 o                         
   5  -5   1        578.27        602.23        22.24 o                         
   6  -5   1      20507.21      20230.94       239.47 o                         
   7  -5   1       2185.22       2224.92        55.47 o                         
   8  -5   1         17.53         11.01        12.22 o                         
   9  -5   1        504.74        547.29        37.05 o                         
  10  -5   1         67.14         76.30        24.91 o                         
  11  -5   1         75.47         21.39        14.56 o                         
 -11  -4   1        120.07         51.43        25.46 o                         
 -10  -4   1         20.63        -11.21        14.36 o                         
  -9  -4   1        358.00        384.32        30.14 o                         
  -8  -4   1       1445.16       1297.87        44.29 o                         
  -7  -4   1       3596.99       3714.80        61.92 o                         
  -6  -4   1       8418.36       8479.91       113.83 o                         
  -5  -4   1        115.68         87.00         9.26 o                         
  -4  -4   1       1058.58       1070.86        29.93 o                         
  -3  -4   1        241.33        236.88        11.29 o                         
  -2  -4   1       6875.35       6847.54        75.12 o                         
  -1  -4   1       9668.15       9528.75       137.84 o                         
   0  -4   1      41570.41      40950.43       395.10 o                         
   1  -4   1       1429.08       1667.48        28.16 o                         
   2  -4   1       8766.66       8474.40       111.88 o                         
   3  -4   1         41.84         33.06         3.77 o                         
   4  -4   1       2055.79       2089.52        45.21 o                         
   5  -4   1      24020.63      24233.10       236.68 o                         
   6  -4   1        484.07        546.51        26.14 o                         
   7  -4   1        481.95        503.74        26.03 o                         
   8  -4   1        560.10        516.93        19.67 o                         
   9  -4   1        282.36        246.14        25.16 o                         
  10  -4   1         32.09          7.56         9.53 o                         
  11  -4   1        361.17        403.37        33.35 o                         
 -11  -3   1         94.54         25.57        30.63 o                         
 -10  -3   1        198.07        135.30        22.44 o                         
  -9  -3   1        873.43        839.35        39.08 o                         
  -8  -3   1         47.89         56.37         9.23 o                         
  -7  -3   1       8048.06       8243.73        93.01 o                         
  -6  -3   1        261.21        240.42        14.13 o                         
  -5  -3   1       1754.87       1621.59        34.07 o                         
  -4  -3   1          2.36          1.23         4.02 o                         
  -3  -3   1      11298.52      11455.72       131.89 o                         
  -2  -3   1      45289.32      43701.56       397.31 o                         
  -1  -3   1      24106.58      23427.10       232.20 o                         
   0  -3   1        171.07        164.87         8.09 o                         
   1  -3   1      22163.30      21643.49       184.35 o                         
   2  -3   1       8002.49       8480.40        93.59 o                         
   3  -3   1      11724.19      11958.88       205.99 o                         
   4  -3   1      30422.65      31130.18       284.74 o                         
   5  -3   1         62.20         32.84         5.43 o                         
   6  -3   1        438.01        438.64        21.40 o                         
   7  -3   1          7.90         13.80         4.82 o                         
   8  -3   1        124.81        140.46        11.76 o                         
   9  -3   1       1484.07       1445.76        39.55 o                         
  10  -3   1       1112.44       1114.88        41.56 o                         
  11  -3   1       1353.00       1387.86        53.69 o                         
 -11  -2   1         95.55        104.61        26.90 o                         
 -10  -2   1       1391.11       1441.73        63.81 o                         
  -9  -2   1        276.12        235.40        24.22 o                         
  -8  -2   1       9978.74       9973.38       126.82 o                         
  -7  -2   1       3931.04       3914.14        58.47 o                         
  -6  -2   1       7286.39       7343.33        84.83 o                         
  -5  -2   1        506.24        508.82        17.24 o                         
  -4  -2   1      16911.89      16974.59       158.09 o                         
  -3  -2   1      28614.60      28557.78       268.15 o                         
  -2  -2   1      14362.21      14114.02       140.68 o                         
  -1  -2   1       7784.67       7758.54        76.67 o                         
   0  -2   1       1915.96       1840.17        32.90 o                         
   1  -2   1        411.97        432.26         9.80 o                         
   2  -2   1        481.88        582.50        16.28 o                         
   3  -2   1      28587.81      27891.09       263.27 o                         
   4  -2   1       7928.03       8440.97       100.31 o                         
   5  -2   1          4.51         11.83         5.01 o                         
   6  -2   1       1349.97       1378.70        27.80 o                         
   7  -2   1         73.21         52.43         7.27 o                         
   8  -2   1       4072.66       4112.97        65.07 o                         
   9  -2   1        623.93        620.59        29.11 o                         
  10  -2   1       4911.76       5075.21        93.31 o                         
  11  -2   1        106.47        104.34        16.23 o                         
 -11  -1   1       1734.69       1786.00        97.77 o                         
 -10  -1   1        445.55        435.16        28.03 o                         
  -9  -1   1       4302.46       4412.94        79.52 o                         
  -8  -1   1        835.34        882.71        31.87 o                         
  -7  -1   1       2321.92       2381.80        45.15 o                         
  -6  -1   1       3531.38       3644.14        54.31 o                         
  -5  -1   1      13460.02      13381.02       123.88 o                         
  -4  -1   1      28317.64      27643.48       229.02 o                         
  -3  -1   1        703.15        669.12        14.26 o                         
  -2  -1   1       1099.34       1112.26        19.71 o                         
  -1  -1   1        230.74        238.58         9.48 o                         
   0  -1   1       6442.77       6405.80        64.75 o                         
   1  -1   1        447.63        456.47         9.06 o                         
   2  -1   1      38443.14      37835.67       358.76 o                         
   3  -1   1      10943.40      10931.44       115.03 o                         
   4  -1   1       4441.63       4805.46        69.89 o                         
   5  -1   1       2344.84       2276.87        36.15 o                         
   6  -1   1        188.86        223.50        14.81 o                         
   7  -1   1      13718.65      13765.30       153.34 o                         
   8  -1   1        854.25        848.67        28.85 o                         
   9  -1   1       4392.89       4381.59        81.85 o                         
  10  -1   1        739.11        739.73        35.52 o                         
  11  -1   1        801.21        888.14        44.15 o                         
 -11   0   1        806.69        776.69        44.02 o                         
 -10   0   1       2254.11       2239.17        60.27 o                         
  -9   0   1       2164.71       2147.75        53.50 o                         
  -8   0   1        676.74        666.18        27.92 o                         
  -7   0   1       3398.72       3466.35        59.56 o                         
  -6   0   1      11833.26      11970.28       125.75 o                         
  -5   0   1      19035.41      19242.39       179.37 o                         
  -4   0   1         36.51         24.99         3.60 o                         
  -3   0   1       1548.89       1362.92        19.58 o                         
  -2   0   1       5585.28       5863.50        50.11 o                         
  -1   0   1       6567.60       6645.66        69.15 o                         
   1   0   1       8544.02       8764.91       106.53 o                         
   2   0   1       2647.02       2517.85        35.41 o                         
   3   0   1       2330.87       2492.95        47.43 o                         
   4   0   1      16724.49      16685.49       151.88 o                         
   5   0   1        121.20        145.19        10.51 o                         
   6   0   1      32316.02      32957.52       301.01 o                         
   7   0   1         21.55         10.91         5.69 o                         
   8   0   1        558.52        534.89        24.72 o                         
   9   0   1         45.29         22.24         9.06 o                         
  10   0   1        785.83        725.41        35.23 o                         
  11   0   1       1533.96       1500.14        63.78 o                         
 -11   1   1        844.76        808.92        47.19 o                         
 -10   1   1       1675.73       1635.89        52.33 o                         
  -9   1   1       2455.69       2527.92        58.61 o                         
  -8   1   1      12105.81      12320.40       155.70 o                         
  -7   1   1       4646.54       4909.96        72.94 o                         
  -6   1   1       8695.51       8494.52        94.21 o                         
  -5   1   1        731.72        669.02        18.75 o                         
  -4   1   1        136.86        206.78         9.42 o                         
  -3   1   1        339.03        304.85         9.29 o                         
  -2   1   1      21974.04      21767.19       182.34 o                         
   1   1   1       9962.68      10136.80        99.56 o                         
   2   1   1       3706.79       3843.89        36.69 o                         
   3   1   1      26536.03      26848.44       209.05 o                         
   4   1   1        851.46        863.53        16.91 o                         
   5   1   1      55197.79      55278.15       485.43 o                         
   6   1   1       2207.76       2437.56        45.51 o                         
   7   1   1       3356.17       3369.53        59.32 o                         
   8   1   1        163.70        147.16        17.14 o                         
   9   1   1         18.10          0.02         7.91 o                         
  10   1   1       1939.34       1872.93        58.60 o                         
  11   1   1       1085.47       1109.11        55.46 o                         
 -11   2   1        358.35        356.21        33.72 o                         
 -10   2   1        158.01        141.86        16.78 o                         
  -9   2   1       3576.78       3608.22        77.98 o                         
  -8   2   1       1370.34       1422.86        36.07 o                         
  -7   2   1       4158.45       4144.79        62.78 o                         
  -6   2   1        571.82        496.66        17.48 o                         
  -5   2   1         35.04         23.51         4.20 o                         
  -4   2   1       3062.92       3302.57        42.90 o                         
  -3   2   1       2550.93       2513.46        38.76 o                         
  -1   2   1       6919.36       7332.81        69.44 o                         
   0   2   1       3963.42       3869.98        37.10 o                         
   1   2   1       1746.91       1680.95        24.04 o                         
   2   2   1       5181.76       5073.25        52.35 o                         
   3   2   1       6412.32       6713.35        66.46 o                         
   4   2   1      56777.27      54973.91       435.46 o                         
   5   2   1        851.32        966.37        20.74 o                         
   6   2   1        268.90        262.83        13.43 o                         
   7   2   1        232.10        257.88        14.87 o                         
   8   2   1        244.48        269.41        17.92 o                         
   9   2   1       1818.59       1780.65        44.49 o                         
  10   2   1        646.51        646.79        42.23 o                         
  11   2   1       2553.77       2508.94        70.13 o                         
 -11   3   1        399.36        314.29        32.54 o                         
 -10   3   1       2482.47       2601.48        71.37 o                         
  -9   3   1        374.61        296.13        24.17 o                         
  -8   3   1       2732.80       2696.85        50.91 o                         
  -7   3   1        462.49        561.94        20.14 o                         
  -6   3   1         62.51         61.46         6.64 o                         
  -5   3   1        278.65        254.84         9.98 o                         
  -4   3   1       2069.39       2023.54        37.20 o                         
  -3   3   1      50747.25      49124.55       426.57 o                         
  -2   3   1       3580.22       3641.34        41.78 o                         
  -1   3   1       2117.02       2379.23        26.97 o                         
   0   3   1       1162.30       1198.01        18.62 o                         
   1   3   1       3247.00       3199.93        37.10 o                         
   2   3   1       7151.41       7187.65        72.10 o                         
   3   3   1      53585.59      52470.81       451.29 o                         
   4   3   1       6340.58       6788.93        75.34 o                         
   5   3   1       1819.72       1846.89        33.66 o                         
   6   3   1          9.50         13.04         4.03 o                         
   7   3   1       1247.02       1230.35        26.64 o                         
   8   3   1       2675.73       2634.38        54.18 o                         
   9   3   1          1.13         -1.61         8.15 o                         
  10   3   1       5149.26       5104.53        91.82 o                         
  11   3   1          9.34        -14.36        14.36 o                         
 -11   4   1       3946.16       3901.42       116.89 o                         
 -10   4   1         32.70          7.41        12.10 o                         
  -9   4   1        297.44        274.10        20.82 o                         
  -8   4   1        108.17         88.91        10.80 o                         
  -7   4   1         12.39          9.43         4.98 o                         
  -6   4   1        339.45        384.33        13.68 o                         
  -5   4   1          3.47          4.21         4.59 o                         
  -4   4   1      35374.46      35049.20       320.74 o                         
  -3   4   1       3405.55       3576.68        50.66 o                         
  -2   4   1       2835.39       2774.09        36.17 o                         
  -1   4   1        811.64        870.00        14.11 o                         
   0   4   1        144.68        128.06         6.45 o                         
   1   4   1      26915.23      26855.10       236.87 o                         
   2   4   1      46732.48      45758.03       394.96 o                         
   3   4   1       3237.66       3047.98        43.19 o                         
   4   4   1       1255.14       1359.98        30.79 o                         
   5   4   1         13.90         10.51         3.92 o                         
   6   4   1       1872.74       1971.67        43.67 o                         
   7   4   1       5443.32       5450.13        73.52 o                         
   8   4   1       1016.98       1092.15        27.16 o                         
   9   4   1       5506.59       5407.16        91.96 o                         
  10   4   1        309.19        322.02        26.42 o                         
  11   4   1        296.09        252.41        28.99 o                         
 -11   5   1       1093.48       1099.81        78.68 o                         
 -10   5   1       1129.67       1187.21        43.26 o                         
  -9   5   1          0.06          2.14         9.58 o                         
  -8   5   1         71.98         49.17         7.88 o                         
  -7   5   1        234.45        187.59        11.46 o                         
  -6   5   1        388.13        425.79        21.59 o                         
  -5   5   1      38309.25      38650.83       357.54 o                         
  -4   5   1        639.54        700.04        23.82 o                         
  -3   5   1       7682.64       7866.65       109.43 o                         
  -2   5   1         10.56         16.47         3.12 o                         
  -1   5   1      10325.96      10331.43        96.02 o                         
   0   5   1      13017.28      12006.08       164.24 o                         
   1   5   1      25613.26      25329.50       219.13 o                         
   2   5   1       1600.78       1620.14        29.80 o                         
   3   5   1       3692.65       3850.42        51.72 o                         
   4   5   1        885.00        934.99        26.38 o                         
   5   5   1        721.74        738.08        24.15 o                         
   6   5   1       6451.24       6570.17        90.26 o                         
   7   5   1       4966.05       5094.01        72.48 o                         
   8   5   1       7091.55       6989.87        92.26 o                         
   9   5   1        553.20        635.90        33.39 o                         
  10   5   1       1047.72        994.32        47.34 o                         
  11   5   1       1149.67       1114.49        66.22 o                         
 -10   6   1        557.50        552.82        35.93 o                         
  -9   6   1         83.69         78.16        13.71 o                         
  -8   6   1        766.74        787.16        27.76 o                         
  -7   6   1        712.19        731.34        31.78 o                         
  -6   6   1      16673.73      17168.13       198.18 o                         
  -5   6   1       1470.16       1455.16        28.59 o                         
  -4   6   1       2286.36       2018.22        51.17 o                         
  -3   6   1        272.91        261.76        11.74 o                         
  -2   6   1       3873.23       3626.72        46.44 o                         
  -1   6   1      22313.16      22204.27       243.76 o                         
   0   6   1       1191.74       1172.27        24.28 o                         
   1   6   1      13519.09      13877.43       149.27 o                         
   2   6   1        480.68        523.52        17.73 o                         
   3   6   1       2880.58       3023.21        50.35 o                         
   4   6   1         10.35         10.30         3.87 o                         
   5   6   1       9702.25      10055.32       118.58 o                         
   6   6   1       6327.55       6318.56        79.78 o                         
   7   6   1       5897.47       5960.59        87.78 o                         
   8   6   1       1551.74       1539.58        47.53 o                         
   9   6   1       1226.26       1177.59        37.12 o                         
  10   6   1       1595.52       1552.81        83.94 o                         
  11   6   1        327.10        267.22        33.90 o                         
 -10   7   1         73.90         72.22        20.41 o                         
  -9   7   1       1490.07       1493.83        70.34 o                         
  -8   7   1        908.13        961.40        44.05 o                         
  -7   7   1       6840.87       6775.69        99.20 o                         
  -6   7   1        116.61        116.55         9.41 o                         
  -5   7   1       1338.59       1312.28        29.37 o                         
  -4   7   1        431.71        445.28        16.34 o                         
  -3   7   1       8565.67       8634.10       100.39 o                         
  -2   7   1      17021.13      16847.79       192.17 o                         
  -1   7   1        464.09        557.18        17.50 o                         
   0   7   1       8342.04       8900.73        98.79 o                         
   1   7   1        916.55        834.49        22.52 o                         
   2   7   1        451.89        406.94        15.92 o                         
   3   7   1        944.89       1045.70        27.70 o                         
   4   7   1      10427.86      10442.74       117.55 o                         
   5   7   1      11592.74      11841.92       137.39 o                         
   6   7   1        613.56        586.88        23.50 o                         
   7   7   1       5066.81       5063.66        86.46 o                         
   8   7   1        193.17        162.04        17.09 o                         
   9   7   1       3043.04       3150.15        84.33 o                         
  10   7   1        441.34        431.53        29.39 o                         
  11   7   1       1958.41       1899.64        89.71 o                         
 -10   8   1       1136.51       1150.42        68.46 o                         
  -9   8   1        476.91        501.30        47.47 o                         
  -8   8   1       2711.40       2759.18        58.90 o                         
  -7   8   1         65.78         41.16         7.70 o                         
  -6   8   1        693.89        676.28        22.75 o                         
  -5   8   1        409.90        398.55        17.55 o                         
  -4   8   1       2117.94       2185.50        42.97 o                         
  -3   8   1      10365.99       9979.37       112.74 o                         
  -2   8   1        943.18        982.03        19.13 o                         
  -1   8   1       3827.12       3806.63        55.26 o                         
   0   8   1       3569.77       3430.12        52.67 o                         
   1   8   1        601.68        632.29        20.08 o                         
   2   8   1       5039.69       5006.36        79.63 o                         
   3   8   1      13217.48      13124.12       170.29 o                         
   4   8   1      13686.63      13651.87       147.27 o                         
   5   8   1        252.54        211.99        17.52 o                         
   6   8   1       4213.75       4436.99        73.71 o                         
   7   8   1       1444.52       1357.77        45.74 o                         
   8   8   1       3496.03       3588.70        86.90 o                         
   9   8   1        234.49        228.12        24.20 o                         
  10   8   1       1063.29        909.14        48.06 o                         
  11   8   1        315.88        209.93        90.19 o                         
  -9   9   1         98.47         59.95        21.46 o                         
  -8   9   1          0.72        -10.58        10.62 o                         
  -7   9   1         86.18         59.67        10.38 o                         
  -6   9   1        444.32        405.00        19.70 o                         
  -5   9   1        509.77        494.69        21.33 o                         
  -4   9   1      15954.38      15900.19       163.04 o                         
  -3   9   1       1962.50       1914.43        38.33 o                         
  -2   9   1       1522.87       1565.66        29.95 o                         
  -1   9   1       3544.69       3510.97        57.12 o                         
   0   9   1       2192.06       2353.01        44.43 o                         
   1   9   1      20240.43      20390.84       247.01 o                         
   2   9   1      13635.13      13766.14       173.08 o                         
   3   9   1       4986.18       5139.69        76.75 o                         
   4   9   1        285.61        261.32        17.05 o                         
   5   9   1        830.94        813.96        29.04 o                         
   6   9   1        224.92        255.81        25.36 o                         
   7   9   1       7264.24       7363.72       127.33 o                         
   8   9   1        204.31        158.49        20.97 o                         
   9   9   1       1033.39       1065.56        54.25 o                         
  10   9   1         58.05         28.31        17.23 o                         
  -9  10   1        265.92        222.58        33.24 o                         
  -8  10   1        143.79        115.23        16.37 o                         
  -7  10   1          1.63          8.42         9.10 o                         
  -6  10   1        311.24        374.64        27.34 o                         
  -5  10   1       5039.02       5042.02        70.30 o                         
  -4  10   1       2054.02       2145.42        44.77 o                         
  -3  10   1        950.47        921.34        26.38 o                         
  -2  10   1       3248.55       3264.87        49.45 o                         
  -1  10   1        328.46        367.70        16.83 o                         
   0  10   1      16667.58      16360.18       171.74 o                         
   1  10   1       6123.90       6179.53        87.20 o                         
   2  10   1       3096.77       2959.05        60.18 o                         
   3  10   1        918.53        960.24        31.02 o                         
   4  10   1       2545.28       2531.91        53.53 o                         
   5  10   1        111.90         97.44        11.62 o                         
   6  10   1       5341.74       5378.73        96.81 o                         
   7  10   1       1541.00       1732.99        76.25 o                         
   8  10   1        633.40        540.04        45.55 o                         
   9  10   1         87.12         17.52        24.17 o                         
  10  10   1          4.07        -14.56        19.81 o                         
  -9  11   1        160.65        146.00        36.02 o                         
  -8  11   1         97.83         58.42        19.20 o                         
  -7  11   1       1939.08       2040.73        52.59 o                         
  -6  11   1       4497.72       4582.81        77.01 o                         
  -5  11   1        381.82        319.75        18.57 o                         
  -4  11   1        376.64        343.95        20.88 o                         
  -3  11   1       1398.25       1470.05        47.87 o                         
  -2  11   1        741.07        784.33        25.29 o                         
  -1  11   1      17074.98      16680.41       180.06 o                         
   0  11   1        809.80        917.57        26.68 o                         
   1  11   1        895.29        955.19        29.34 o                         
   2  11   1        385.44        407.30        21.39 o                         
   3  11   1         15.22          6.81         6.46 o                         
   4  11   1         77.73         59.47         9.72 o                         
   5  11   1       5176.55       5127.39        95.34 o                         
   6  11   1       4823.14       4710.97       112.77 o                         
   7  11   1        224.43        221.07        30.67 o                         
   8  11   1        118.71         84.55        23.61 o                         
   9  11   1        197.29        150.73        28.91 o                         
  -8  12   1       1092.24       1153.16        53.63 o                         
  -7  12   1       3606.55       3755.89        80.00 o                         
  -6  12   1         37.93         25.13        12.47 o                         
  -5  12   1         81.98         54.44        11.29 o                         
  -4  12   1        508.55        479.28        29.63 o                         
  -3  12   1         97.06         71.57        12.39 o                         
  -2  12   1      15498.16      15691.26       189.68 o                         
  -1  12   1        300.10        331.31        20.88 o                         
   0  12   1        151.05        106.92        11.97 o                         
   1  12   1        166.48        193.99        17.78 o                         
   2  12   1         95.75         83.35        15.16 o                         
   3  12   1        149.52        142.02        18.35 o                         
   4  12   1       1550.90       1500.44        52.04 o                         
   5  12   1       7430.66       7492.45       132.59 o                         
   6  12   1        294.32        325.85        27.72 o                         
   7  12   1        245.41        216.37        52.79 o                         
   8  12   1          3.87          3.32        19.31 o                         
   9  12   1          1.47        -16.08        24.53 o                         
  -7  13   1          1.99         -8.62        12.61 o                         
  -6  13   1         49.59         25.52        13.39 o                         
  -5  13   1          2.09        -11.24        11.24 o                         
  -4  13   1        290.78        234.14        22.27 o                         
  -3  13   1       8643.91       8535.11       160.62 o                         
  -2  13   1          0.21          1.20         7.73 o                         
  -1  13   1         59.92         25.61        13.69 o                         
   0  13   1         37.88         33.18         8.66 o                         
   1  13   1         34.56         22.37         7.40 o                         
   2  13   1         55.89         34.08        10.97 o                         
   3  13   1        115.12        101.51        15.25 o                         
   4  13   1       8072.46       8159.89       145.21 o                         
   5  13   1        751.47        737.40        40.58 o                         
   6  13   1        564.09        640.13        44.09 o                         
   7  13   1         20.20         10.91        19.21 o                         
   8  13   1        939.26       1063.00        86.59 o                         
  -7  14   1          5.42        -23.28        23.28 o                         
  -6  14   1        399.50        332.97        60.91 o                         
  -5  14   1          2.37         -8.76        11.18 o                         
  -4  14   1       3654.91       3619.39        92.06 o                         
  -3  14   1        691.58        705.86        49.71 o                         
  -2  14   1          6.52         -4.44         8.12 o                         
  -1  14   1         77.46         63.75        14.07 o                         
   0  14   1        176.32        135.22        15.74 o                         
   1  14   1        704.86        646.99        36.98 o                         
   2  14   1         26.61          8.66        11.20 o                         
   3  14   1       6650.39       6880.20       138.85 o                         
   4  14   1        466.60        520.88        36.40 o                         
   5  14   1       1524.98       1526.94        58.51 o                         
   6  14   1          4.09         -7.75        11.96 o                         
   7  14   1       1018.44        965.47        65.49 o                         
   8  14   1       1243.01       1115.76        92.39 o                         
  -6  15   1         61.32        101.64        28.75 o                         
  -5  15   1        996.36       1043.90        64.92 o                         
  -4  15   1        970.44        996.49        55.46 o                         
  -3  15   1        359.42        303.22        32.09 o                         
  -2  15   1         16.14         22.44        12.03 o                         
  -1  15   1        551.71        545.35        39.13 o                         
   0  15   1       1534.09       1473.32        58.64 o                         
   1  15   1        445.13        403.75        30.83 o                         
   2  15   1       5341.69       5511.40       111.31 o                         
   3  15   1        507.35        550.15        44.28 o                         
   4  15   1       2042.02       2191.08        79.82 o                         
   5  15   1        167.35        127.89        26.11 o                         
   6  15   1       1884.39       1973.32        83.05 o                         
   7  15   1       1038.82        956.46        77.95 o                         
  -5  16   1        491.14        483.95        68.70 o                         
  -4  16   1        197.02        169.25        38.13 o                         
  -3  16   1        594.28        643.29        49.05 o                         
  -2  16   1          2.67         -8.17        16.78 o                         
  -1  16   1       2693.72       2690.88        77.07 o                         
   0  16   1        816.64        807.82        54.19 o                         
   1  16   1       2511.96       2677.90        81.89 o                         
   2  16   1        429.29        360.75        28.76 o                         
   3  16   1        744.05        791.74        49.99 o                         
   4  16   1        905.23        866.19        57.10 o                         
   5  16   1       1334.68       1490.41        92.57 o                         
   6  16   1       1200.99       1216.20       106.58 o                         
  -3  17   1        288.52        213.15        42.25 o                         
  -2  17   1       2871.34       3040.99       108.41 o                         
  -1  17   1        269.58        246.38        26.30 o                         
   0  17   1       1360.30       1510.32        70.24 o                         
   1  17   1        129.05        102.73        23.19 o                         
   2  17   1        320.30        317.91        35.12 o                         
   3  17   1        414.29        289.55        29.51 o                         
   4  17   1        968.77       1045.91        62.67 o                         
  -1  18   1        182.64        160.50        63.11 o                         
   0  18   1         33.84        -21.69        21.69 o                         
   1  18   1        622.85        674.24        88.46 o                         
   2  18   1       1009.35        981.88        72.61 o                         
  -3 -16   2        775.72        809.08        69.47 o                         
  -2 -16   2         79.84         14.34        25.27 o                         
  -1 -16   2        507.44        444.74        71.08 o                         
   0 -16   2          0.87          6.11        52.17 o                         
   1 -16   2       1346.50       1563.41       110.82 o                         
   2 -16   2         49.15         27.51        32.38 o                         
   3 -16   2       3330.10       3185.90       167.47 o                         
  -5 -15   2        426.45        297.81        34.35 o                         
  -4 -15   2        867.60        863.45        55.42 o                         
  -3 -15   2         24.03         23.67        13.14 o                         
  -2 -15   2        428.22        433.94        38.85 o                         
  -1 -15   2         12.62          6.27        20.19 o                         
   0 -15   2       4400.28       4619.63       134.79 o                         
   1 -15   2        312.50        323.07        38.34 o                         
   2 -15   2       1484.48       1469.84        65.47 o                         
   3 -15   2        467.68        363.68        46.71 o                         
   4 -15   2        419.16        390.19        43.64 o                         
   5 -15   2       1531.38       1544.31        97.17 o                         
  -6 -14   2         22.43        -29.28        29.28 o                         
  -5 -14   2        934.21        860.81        54.51 o                         
  -4 -14   2        280.33        310.47        31.30 o                         
  -3 -14   2        926.30        886.59        45.60 o                         
  -2 -14   2        109.23         67.62        18.52 o                         
  -1 -14   2       4789.77       4955.09       149.98 o                         
   0 -14   2        659.94        696.20        47.39 o                         
   1 -14   2        382.37        366.28        48.68 o                         
   2 -14   2         33.14          7.84        15.67 o                         
   3 -14   2        875.22        989.16        64.69 o                         
   4 -14   2       1021.64       1071.55        83.99 o                         
   5 -14   2       1511.35       1575.33        74.38 o                         
   6 -14   2        510.27        670.72        89.58 o                         
  -7 -13   2        147.52        101.05        27.48 o                         
  -6 -13   2        348.41        327.55        37.51 o                         
  -5 -13   2        226.28        205.19        26.90 o                         
  -4 -13   2        781.77        805.19        63.89 o                         
  -3 -13   2       2188.61       2252.32        66.09 o                         
  -2 -13   2       9636.37      10178.36       153.45 o                         
  -1 -13   2         18.68         -0.13         8.25 o                         
   0 -13   2         21.36          3.72        11.82 o                         
   1 -13   2         47.33         26.42        11.35 o                         
   2 -13   2        263.80        229.94        24.10 o                         
   3 -13   2       3085.44       3018.86        89.75 o                         
   4 -13   2        333.16        416.48        32.37 o                         
   5 -13   2       1156.42       1201.78        57.10 o                         
   6 -13   2          6.41        -17.79        17.79 o                         
   7 -13   2          6.55        -14.21        16.86 o                         
  -8 -12   2         10.27        -20.78        20.78 o                         
  -7 -12   2        273.63        188.98        29.00 o                         
  -6 -12   2        181.49        126.97        23.56 o                         
  -5 -12   2        552.65        558.05        43.02 o                         
  -4 -12   2       1318.89       1384.55        58.19 o                         
  -3 -12   2       8852.40       8910.38       138.07 o                         
  -2 -12   2        885.16        901.22        36.33 o                         
  -1 -12   2        254.94        264.36        19.48 o                         
   0 -12   2         62.62         67.41        13.27 o                         
   1 -12   2        168.18         94.46        14.34 o                         
   2 -12   2       3147.06       3137.49        82.04 o                         
   3 -12   2         12.84          2.04        10.77 o                         
   4 -12   2       1819.98       1760.19        63.24 o                         
   5 -12   2        307.94        245.61        27.18 o                         
   6 -12   2         48.77         28.31        16.68 o                         
   7 -12   2          5.43        -11.96        13.97 o                         
   8 -12   2         13.83         -5.04        19.16 o                         
  -8 -11   2         23.19          2.21        25.80 o                         
  -7 -11   2        363.08        341.70        37.93 o                         
  -6 -11   2         55.35         59.08        18.65 o                         
  -5 -11   2       4874.77       4986.98       121.67 o                         
  -4 -11   2       5584.44       5662.87       136.03 o                         
  -3 -11   2       1227.06       1136.39        44.15 o                         
  -2 -11   2        282.15        285.21        20.73 o                         
  -1 -11   2        761.52        687.40        24.34 o                         
   0 -11   2        708.15        634.40        30.11 o                         
   1 -11   2       2723.70       2703.78        53.10 o                         
   2 -11   2        812.49        844.32        28.75 o                         
   3 -11   2       7144.18       7272.44       145.66 o                         
   4 -11   2        311.85        260.21        29.71 o                         
   5 -11   2        257.14        208.52        23.08 o                         
   6 -11   2        222.87        142.30        19.68 o                         
   7 -11   2        451.66        340.13        39.45 o                         
   8 -11   2       3016.84       3057.71        95.51 o                         
  -9 -10   2        636.77        563.10        67.05 o                         
  -8 -10   2         14.87         -4.04        26.17 o                         
  -7 -10   2        101.39         86.40        23.34 o                         
  -6 -10   2       5884.23       5660.79       140.01 o                         
  -5 -10   2       3203.21       3175.88        81.03 o                         
  -4 -10   2        362.88        329.59        36.15 o                         
  -3 -10   2       3229.13       3230.90        64.13 o                         
  -2 -10   2        100.75         85.67        11.08 o                         
  -1 -10   2        456.84        460.31        22.15 o                         
   0 -10   2       4242.29       4011.39        67.59 o                         
   1 -10   2       4493.40       4561.45        76.04 o                         
   2 -10   2       5474.14       5373.69        78.96 o                         
   3 -10   2        934.78        919.05        34.61 o                         
   4 -10   2        410.41        408.13        23.91 o                         
   5 -10   2       1140.73       1021.38        45.97 o                         
   6 -10   2         56.14         21.25        12.33 o                         
   7 -10   2       9670.80       9866.45       142.66 o                         
   8 -10   2        119.83        136.55        25.23 o                         
   9 -10   2        359.58        366.40        47.24 o                         
  -9  -9   2        258.47        180.99        45.24 o                         
  -8  -9   2        238.87        163.46        24.91 o                         
  -7  -9   2       3851.31       3832.68       118.80 o                         
  -6  -9   2        743.47        759.93        43.19 o                         
  -5  -9   2        902.38        916.46        40.64 o                         
  -4  -9   2         68.42         51.27        10.41 o                         
  -3  -9   2          1.54         11.24         6.92 o                         
  -2  -9   2        326.98        305.98        17.61 o                         
  -1  -9   2       4354.08       4505.30        71.78 o                         
   0  -9   2      13351.28      13226.58       127.91 o                         
   1  -9   2       4512.90       4477.34        69.42 o                         
   2  -9   2       2354.66       2356.80        46.94 o                         
   3  -9   2       1253.26       1303.47        39.58 o                         
   4  -9   2       2556.98       2560.16        56.11 o                         
   5  -9   2       1005.90        950.70        34.02 o                         
   6  -9   2       8466.70       8658.75       134.47 o                         
   7  -9   2        138.34        116.87        13.03 o                         
   8  -9   2        179.71        126.58        17.58 o                         
   9  -9   2        464.42        385.61        26.76 o                         
 -10  -8   2         22.30         19.25        22.57 o                         
  -9  -8   2        253.45        235.26        29.99 o                         
  -8  -8   2       4591.94       4490.05       108.47 o                         
  -7  -8   2        268.98        221.83        38.69 o                         
  -6  -8   2        589.60        554.54        29.73 o                         
  -5  -8   2          0.29         -6.58         6.58 o                         
  -4  -8   2       1475.60       1481.34        42.89 o                         
  -3  -8   2        401.10        368.92        21.80 o                         
  -2  -8   2       4731.85       4657.59        99.48 o                         
  -1  -8   2      23036.97      23627.04       235.36 o                         
   0  -8   2       4023.56       4196.70        67.22 o                         
   1  -8   2       4013.15       4024.84        62.34 o                         
   2  -8   2       1726.98       1659.11        36.15 o                         
   3  -8   2       6599.88       6666.51       113.14 o                         
   4  -8   2       1375.77       1354.58        35.92 o                         
   5  -8   2      10492.02      10495.26       139.16 o                         
   6  -8   2         99.49         90.36        10.43 o                         
   7  -8   2        295.29        274.72        19.77 o                         
   8  -8   2        288.37        276.22        30.68 o                         
   9  -8   2        343.12        412.49        42.18 o                         
  10  -8   2       1618.44       1428.70        76.15 o                         
 -10  -7   2        350.14        276.67        28.92 o                         
  -9  -7   2       3659.57       3737.03        87.53 o                         
  -8  -7   2        663.97        649.00        36.60 o                         
  -7  -7   2        923.26        915.11        40.07 o                         
  -6  -7   2        296.54        320.20        22.67 o                         
  -5  -7   2         37.93         28.58         8.54 o                         
  -4  -7   2        359.08        390.49        23.00 o                         
  -3  -7   2       4496.89       4650.17        90.57 o                         
  -2  -7   2      22777.24      22144.04       282.99 o                         
  -1  -7   2       4131.89       4204.07        64.44 o                         
   0  -7   2       9534.95       9770.92       113.40 o                         
   1  -7   2       1837.88       1839.23        37.97 o                         
   2  -7   2      11453.16      11629.36       126.39 o                         
   3  -7   2          4.84         10.77         5.08 o                         
   4  -7   2       4942.59       4961.24        71.75 o                         
   5  -7   2       1534.63       1505.74        34.04 o                         
   6  -7   2        340.42        348.89        16.99 o                         
   7  -7   2        206.07        208.16        21.05 o                         
   8  -7   2        896.52        959.16        29.48 o                         
   9  -7   2       2233.22       2094.81        83.23 o                         
  10  -7   2         22.43        -12.39        21.11 o                         
 -10  -6   2       1539.27       1479.62        54.11 o                         
  -9  -6   2        855.19        783.98        39.36 o                         
  -8  -6   2        443.30        432.19        32.48 o                         
  -7  -6   2       2173.20       2115.64        65.43 o                         
  -6  -6   2        452.42        455.65        25.26 o                         
  -5  -6   2       6734.00       6748.17        97.17 o                         
  -4  -6   2        774.90        810.53        31.40 o                         
  -3  -6   2      12470.54      12668.44       158.32 o                         
  -2  -6   2        707.95        773.22        26.28 o                         
  -1  -6   2       7818.03       7556.08        93.61 o                         
   0  -6   2       4365.64       4571.89        60.21 o                         
   1  -6   2      28653.65      29043.83       269.07 o                         
   2  -6   2       4429.59       4547.78        60.95 o                         
   3  -6   2       1377.55       1248.31        31.20 o                         
   4  -6   2       3404.83       3566.14        51.14 o                         
   5  -6   2        119.94        111.19         9.28 o                         
   6  -6   2        720.72        744.33        22.33 o                         
   7  -6   2         34.40         40.01         7.34 o                         
   8  -6   2       5040.03       5083.03        95.34 o                         
   9  -6   2        263.48        268.31        31.23 o                         
  10  -6   2       1617.28       1582.94        86.74 o                         
 -10  -5   2       1327.39       1362.10        60.79 o                         
  -9  -5   2        466.99        435.70        28.49 o                         
  -8  -5   2       1298.04       1197.88        41.50 o                         
  -7  -5   2        611.54        631.72        29.00 o                         
  -6  -5   2      18466.05      18690.79       194.22 o                         
  -5  -5   2       4460.06       4575.03        72.85 o                         
  -4  -5   2       9841.58       9971.06       132.22 o                         
  -3  -5   2        319.29        389.44        20.27 o                         
  -2  -5   2       8861.86       9020.70       119.46 o                         
  -1  -5   2         41.09         36.78         5.28 o                         
   0  -5   2      38597.23      38882.73       362.37 o                         
   1  -5   2      11920.41      12072.50       124.30 o                         
   2  -5   2       2115.81       2146.13        36.43 o                         
   3  -5   2         33.04         45.66         5.23 o                         
   4  -5   2        635.78        739.29        20.21 o                         
   5  -5   2        138.90        141.74         9.11 o                         
   6  -5   2       1010.56       1107.01        24.90 o                         
   7  -5   2      14428.01      14563.20       185.50 o                         
   8  -5   2         82.05         56.70        12.37 o                         
   9  -5   2        250.94        245.16        30.65 o                         
  10  -5   2        455.96        457.28        44.95 o                         
  11  -5   2        264.01        184.53        30.82 o                         
 -11  -4   2        956.22       1005.36        67.86 o                         
 -10  -4   2        499.21        436.79        41.45 o                         
  -9  -4   2       1265.30       1279.08        50.92 o                         
  -8  -4   2        356.27        315.92        21.16 o                         
  -7  -4   2       9569.50       9473.90       124.98 o                         
  -6  -4   2         97.55        128.12        11.40 o                         
  -5  -4   2       4103.07       4093.81        65.80 o                         
  -4  -4   2          2.85          3.41         4.22 o                         
  -3  -4   2       1190.31       1024.79        33.03 o                         
  -2  -4   2       5875.55       6000.78        81.78 o                         
  -1  -4   2      19370.39      19369.59       183.58 o                         
   0  -4   2      22010.76      21583.32       199.51 o                         
   1  -4   2         22.00         23.09         5.31 o                         
   2  -4   2       3116.00       3198.56        42.76 o                         
   3  -4   2       1415.26       1455.35        26.40 o                         
   4  -4   2         48.23         47.02         5.57 o                         
   5  -4   2       3553.93       3611.58        61.20 o                         
   6  -4   2      17594.61      17279.34       194.47 o                         
   7  -4   2        244.08        194.23        17.18 o                         
   8  -4   2         55.64         32.63         6.86 o                         
   9  -4   2        483.37        500.95        24.15 o                         
  10  -4   2         31.22         47.54        12.35 o                         
  11  -4   2       2988.02       3063.87        83.82 o                         
 -11  -3   2        144.19         77.94        22.88 o                         
 -10  -3   2       1097.07       1275.56        79.37 o                         
  -9  -3   2        581.38        566.65        35.90 o                         
  -8  -3   2      16210.63      16351.95       185.66 o                         
  -7  -3   2        634.65        621.17        22.80 o                         
  -6  -3   2        533.07        560.84        20.69 o                         
  -5  -3   2        115.47         82.00         8.03 o                         
  -4  -3   2         19.11         20.97         4.65 o                         
  -3  -3   2        231.73        212.92        12.61 o                         
  -2  -3   2      10398.18      10291.26       146.52 o                         
  -1  -3   2      45948.52      45665.64       394.69 o                         
   0  -3   2        716.21        793.49        18.23 o                         
   1  -3   2       1128.65       1301.94        28.70 o                         
   2  -3   2       4825.20       5020.49        73.90 o                         
   3  -3   2        486.31        590.10        15.14 o                         
   4  -3   2      15365.41      15437.86       162.74 o                         
   5  -3   2      28330.96      28131.11       283.41 o                         
   6  -3   2        136.93        102.52        10.49 o                         
   7  -3   2        257.75        262.63        12.80 o                         
   8  -3   2        197.07        167.71        12.21 o                         
   9  -3   2         11.60          7.58         7.82 o                         
  10  -3   2       5103.82       5192.20        93.77 o                         
  11  -3   2        186.07        147.88        24.93 o                         
 -11  -2   2        117.73         96.31        25.03 o                         
 -10  -2   2        921.56        834.20        52.62 o                         
  -9  -2   2      10311.39      10597.59       196.10 o                         
  -8  -2   2         30.51         35.42         9.61 o                         
  -7  -2   2        110.96        101.86        11.39 o                         
  -6  -2   2       1177.09       1338.41        30.89 o                         
  -5  -2   2         35.41         20.85         4.98 o                         
  -4  -2   2       3757.01       3895.46        55.93 o                         
  -3  -2   2       1466.72       1479.35        30.23 o                         
  -2  -2   2      58322.32      57576.61       588.05 o                         
  -1  -2   2         99.43        115.13         6.89 o                         
   0  -2   2       6408.46       6645.48        67.92 o                         
   1  -2   2          9.52         21.47         2.94 o                         
   2  -2   2      10100.94      10165.48       114.74 o                         
   3  -2   2      22248.22      21873.41       250.24 o                         
   4  -2   2      30094.52      30686.90       294.18 o                         
   5  -2   2         56.81         48.78         6.56 o                         
   6  -2   2       2953.05       2927.56        44.92 o                         
   7  -2   2        565.89        617.17        21.82 o                         
   8  -2   2        391.51        357.48        17.62 o                         
   9  -2   2       6323.66       6369.62        93.27 o                         
  10  -2   2          0.54         -4.61         9.06 o                         
  11  -2   2        306.40        255.90        23.30 o                         
 -11  -1   2        432.10        296.78        68.03 o                         
 -10  -1   2       3858.73       4078.88       119.17 o                         
  -9  -1   2        334.21        342.53        31.59 o                         
  -8  -1   2         71.31         78.32        11.38 o                         
  -7  -1   2        283.35        229.36        16.14 o                         
  -6  -1   2        943.48        992.50        22.36 o                         
  -5  -1   2       2969.24       2990.36        39.85 o                         
  -4  -1   2       1477.58       1549.68        27.81 o                         
  -3  -1   2      29005.41      28615.10       257.02 o                         
  -2  -1   2        208.09        265.58        10.13 o                         
  -1  -1   2      17195.04      17115.85       170.70 o                         
   0  -1   2       1399.38       1404.49        26.54 o                         
   1  -1   2      10005.02      10170.55        91.42 o                         
   3  -1   2      11059.07      10516.54        98.81 o                         
   4  -1   2         65.37         89.14         7.58 o                         
   5  -1   2       2117.51       2034.07        34.35 o                         
   6  -1   2         39.12         40.69         5.80 o                         
   7  -1   2        278.15        320.50        16.48 o                         
   8  -1   2       7948.09       8115.00       106.67 o                         
   9  -1   2       1205.05       1247.37        38.18 o                         
  10  -1   2       1694.17       1594.55        61.83 o                         
  11  -1   2          5.74         12.08        12.98 o                         
 -11   0   2       1611.85       1591.57        72.75 o                         
 -10   0   2       1628.03       1594.71        79.53 o                         
  -9   0   2          4.33          3.13         7.50 o                         
  -8   0   2        115.95         81.08        10.13 o                         
  -7   0   2         76.01         54.10         9.55 o                         
  -6   0   2       5687.31       5691.78        77.87 o                         
  -5   0   2       6997.77       7199.58        84.77 o                         
  -4   0   2      34011.11      33994.73       276.26 o                         
  -3   0   2       1960.79       2001.39        26.70 o                         
  -2   0   2      15358.48      15639.80       136.64 o                         
  -1   0   2         48.51         63.38         4.54 o                         
   0   0   2      11980.45      12090.97       107.28 o                         
   2   0   2      22758.86      23143.92       253.05 o                         
   3   0   2        121.74        163.28         7.88 o                         
   4   0   2       3990.57       3946.01        48.63 o                         
   5   0   2        153.69        158.09         9.23 o                         
   6   0   2        772.13        829.77        21.92 o                         
   7   0   2       7964.98       7981.25       100.94 o                         
   8   0   2       3399.37       3533.33        64.31 o                         
   9   0   2        754.36        855.03        35.03 o                         
  10   0   2        799.62        769.46        36.74 o                         
  11   0   2          1.92        -11.33        11.33 o                         
  12   0   2       2390.03       2428.73       170.52 o                         
 -11   1   2        989.55       1093.66        61.71 o                         
 -10   1   2         54.80         -2.36        14.27 o                         
  -9   1   2          0.36         -6.52         7.47 o                         
  -8   1   2       1285.30       1198.74        41.16 o                         
  -7   1   2       3399.54       3312.97        59.99 o                         
  -6   1   2       6553.35       6386.69        83.76 o                         
  -5   1   2      17256.02      17385.92       181.57 o                         
  -4   1   2       2857.36       2807.19        38.70 o                         
  -3   1   2       9936.21      10334.54       106.56 o                         
  -2   1   2       1027.29       1050.91        16.78 o                         
  -1   1   2      18074.09      17814.76       143.88 o                         
   0   1   2       4775.82       4819.31        58.55 o                         
   1   1   2       1416.43       1257.75        18.04 o                         
   2   1   2          9.35         21.14         2.35 o                         
   3   1   2        103.63         81.03         5.81 o                         
   4   1   2      11001.09      11681.20       156.40 o                         
   5   1   2       3784.73       4170.56        58.64 o                         
   6   1   2       4585.53       4324.05        59.85 o                         
   7   1   2      11731.64      11871.10       135.67 o                         
   8   1   2         68.60         75.34        10.13 o                         
   9   1   2       3711.17       3764.64        71.75 o                         
  10   1   2         70.66         58.03        17.25 o                         
  11   1   2       2120.74       2114.50        59.56 o                         
  12   1   2        274.51        231.83        32.31 o                         
 -11   2   2        230.88        198.46        30.19 o                         
 -10   2   2        204.60        190.95        22.64 o                         
  -9   2   2        974.61        928.01        34.26 o                         
  -8   2   2       4227.40       4255.69        70.41 o                         
  -7   2   2       9903.03       9961.00       115.50 o                         
  -6   2   2       7067.71       6952.67        81.85 o                         
  -5   2   2       5388.17       5522.63        63.60 o                         
  -4   2   2       6942.13       7220.85        75.27 o                         
  -3   2   2       9563.02       9383.05        93.34 o                         
  -2   2   2       7523.29       7551.37       103.90 o                         
   0   2   2       6211.61       5886.09        56.72 o                         
   1   2   2        337.32        394.81         9.22 o                         
   2   2   2      14937.41      15713.26       135.12 o                         
   3   2   2       8460.13       8610.14        80.40 o                         
   4   2   2       5351.34       5555.44        59.85 o                         
   5   2   2      10478.71      10454.07       101.83 o                         
   6   2   2      17181.52      17762.85       179.93 o                         
   7   2   2        420.05        414.42        18.82 o                         
   8   2   2       2472.88       2568.60        53.32 o                         
   9   2   2       4443.61       4512.35        81.51 o                         
  10   2   2       3978.78       4068.57        82.47 o                         
  11   2   2          1.05        -10.88        10.88 o                         
  12   2   2        419.83        379.90        58.14 o                         
 -11   3   2        113.84        100.94        22.01 o                         
 -10   3   2       1607.92       1649.74        61.31 o                         
  -9   3   2       5548.03       5655.04       106.68 o                         
  -8   3   2       5041.61       5027.07        75.38 o                         
  -7   3   2       2617.69       2579.80        47.17 o                         
  -6   3   2       2399.95       2251.01        40.34 o                         
  -5   3   2       3922.75       4149.65        54.01 o                         
  -4   3   2      15385.57      15416.15       156.63 o                         
  -3   3   2       6319.28       6575.93        87.51 o                         
  -2   3   2      26158.95      25657.64       208.09 o                         
  -1   3   2        228.48        214.72         6.94 o                         
   0   3   2       1983.81       1952.22        24.28 o                         
   1   3   2       7033.33       7093.40        64.56 o                         
   2   3   2        145.03        150.15         7.07 o                         
   3   3   2      30869.98      31411.64       256.22 o                         
   4   3   2      12170.33      12755.39       118.33 o                         
   5   3   2       8618.97       8314.62        87.88 o                         
   6   3   2       1098.61       1176.80        26.28 o                         
   7   3   2       3210.18       3154.71        58.03 o                         
   8   3   2       1872.35       1960.57        47.66 o                         
   9   3   2      11841.60      12259.35       241.51 o                         
  10   3   2        254.09        217.09        19.91 o                         
  11   3   2         17.83          2.20        13.25 o                         
  12   3   2         87.73        -20.46        39.79 o                         
 -11   4   2        444.63        423.86        51.14 o                         
 -10   4   2       1868.63       1815.98        57.01 o                         
  -9   4   2       3649.85       3654.44        71.61 o                         
  -8   4   2        656.68        631.85        26.45 o                         
  -7   4   2       1151.06       1190.02        30.83 o                         
  -6   4   2        429.38        417.97        16.29 o                         
  -5   4   2       8704.55       8656.84        91.72 o                         
  -4   4   2       1518.14       1540.40        40.99 o                         
  -3   4   2       7301.46       6764.22        86.59 o                         
  -2   4   2       9965.19      10062.17       103.80 o                         
  -1   4   2       1637.07       1814.73        27.56 o                         
   0   4   2       3689.97       3609.17        37.49 o                         
   1   4   2       1212.13       1112.15        19.85 o                         
   2   4   2      64762.17      62681.25       681.93 o                         
   3   4   2       1809.57       1556.35        27.73 o                         
   4   4   2       6414.95       6697.04        77.27 o                         
   5   4   2        957.75        968.80        25.00 o                         
   6   4   2       3642.40       3591.49        54.68 o                         
   7   4   2       2310.42       2402.19        41.61 o                         
   8   4   2      15559.53      15555.77       189.36 o                         
   9   4   2        928.96        909.36        34.42 o                         
  10   4   2          2.88         -8.66         8.66 o                         
  11   4   2        149.75        100.56        20.21 o                         
 -10   5   2        861.92        889.86        48.12 o                         
  -9   5   2          3.27         -6.83         9.74 o                         
  -8   5   2        230.51        201.24        14.81 o                         
  -7   5   2        280.86        209.46        14.51 o                         
  -6   5   2       6973.30       7198.75        87.66 o                         
  -5   5   2       1539.97       1397.84        27.20 o                         
  -4   5   2       9316.11       9256.09       122.14 o                         
  -3   5   2       3990.97       4152.66        48.69 o                         
  -2   5   2        496.02        498.63        13.20 o                         
  -1   5   2       3432.58       3447.20        38.64 o                         
   0   5   2        116.85        125.39         6.40 o                         
   1   5   2      75970.75      73486.97       776.00 o                         
   2   5   2        130.30        108.41         6.91 o                         
   3   5   2        245.08        254.89        11.49 o                         
   4   5   2        805.05       1011.80        25.52 o                         
   5   5   2        938.05        957.76        27.16 o                         
   6   5   2       6359.66       6569.25        99.70 o                         
   7   5   2      13601.22      13455.57       144.94 o                         
   8   5   2       1314.90       1193.60        31.69 o                         
   9   5   2         62.93         60.01        10.78 o                         
  10   5   2          4.00         -8.49         8.49 o                         
  11   5   2        369.68        299.84        28.13 o                         
 -10   6   2          2.96        -11.17        11.17 o                         
  -9   6   2          8.09          4.15        15.68 o                         
  -8   6   2         37.80         15.94         7.52 o                         
  -7   6   2       3927.20       3986.94        61.02 o                         
  -6   6   2       4682.21       4564.10        61.90 o                         
  -5   6   2       1991.20       1985.61        36.17 o                         
  -4   6   2        592.89        670.04        18.66 o                         
  -3   6   2          8.60         12.10         3.51 o                         
  -2   6   2       3201.38       3082.19        42.42 o                         
  -1   6   2       1800.83       1740.16        25.81 o                         
   0   6   2      67556.09      64859.71       695.75 o                         
   1   6   2        110.59        142.64         8.70 o                         
   2   6   2       1278.06       1304.90        27.18 o                         
   3   6   2        876.04        986.70        23.78 o                         
   4   6   2        552.51        686.71        21.97 o                         
   5   6   2       8695.36       9218.23       115.09 o                         
   6   6   2       8624.39       8440.56       107.76 o                         
   7   6   2       3723.37       3798.74        71.29 o                         
   8   6   2        376.85        388.25        20.03 o                         
   9   6   2          4.13         -1.76         8.20 o                         
  10   6   2        175.84        141.60        21.05 o                         
  11   6   2        563.70        573.99        45.74 o                         
 -10   7   2         15.36        -11.86        11.86 o                         
  -9   7   2          5.27         -1.08        10.72 o                         
  -8   7   2        550.19        553.59        39.19 o                         
  -7   7   2       8455.10       8787.57       110.41 o                         
  -6   7   2       2586.19       2435.87        43.91 o                         
  -5   7   2         97.98         94.29         8.30 o                         
  -4   7   2         83.51         70.92         7.41 o                         
  -3   7   2         72.63         67.29         6.75 o                         
  -2   7   2       6822.79       7201.39        91.95 o                         
  -1   7   2      51148.59      48947.13       550.56 o                         
   0   7   2         19.87         30.38         4.56 o                         
   1   7   2       3473.54       3335.84        49.86 o                         
   2   7   2       3082.32       3382.27        53.53 o                         
   3   7   2        832.36        784.16        24.74 o                         
   4   7   2       4962.20       5014.69        68.91 o                         
   5   7   2       3385.75       3307.27        57.43 o                         
   6   7   2       8779.84       8908.68       115.72 o                         
   7   7   2        436.36        391.90        21.44 o                         
   8   7   2         34.93         27.10         7.88 o                         
   9   7   2         35.93         24.71        12.12 o                         
  10   7   2        279.01        241.38        24.80 o                         
  11   7   2       2688.87       2814.34       121.94 o                         
 -10   8   2         46.07         21.59        21.44 o                         
  -9   8   2        308.76        293.66        25.02 o                         
  -8   8   2       7203.99       7272.58       111.18 o                         
  -7   8   2       2386.67       2392.52        46.76 o                         
  -6   8   2        237.83        203.01        13.35 o                         
  -5   8   2         46.92         39.03         6.88 o                         
  -4   8   2       1059.38        975.05        25.52 o                         
  -3   8   2       3761.71       3736.84        61.05 o                         
  -2   8   2      27672.37      27382.43       242.78 o                         
  -1   8   2        575.96        590.68        16.83 o                         
   0   8   2       5366.05       5227.06        74.46 o                         
   1   8   2        469.32        442.13        17.18 o                         
   2   8   2        397.98        334.23        14.82 o                         
   3   8   2      11707.65      11739.34       155.31 o                         
   4   8   2        354.40        392.00        19.11 o                         
   5   8   2       6540.26       6389.69        91.66 o                         
   6   8   2        516.88        517.11        23.46 o                         
   7   8   2        266.92        267.47        19.74 o                         
   8   8   2         13.90         -3.52         7.84 o                         
   9   8   2       2102.44       2072.72        74.31 o                         
  10   8   2       6060.53       6022.22       145.95 o                         
  11   8   2       1228.88       1209.74        72.75 o                         
  -9   9   2       4024.80       4179.95        83.53 o                         
  -8   9   2       1281.90       1147.15        41.13 o                         
  -7   9   2        249.54        215.70        21.35 o                         
  -6   9   2        360.91        316.87        17.58 o                         
  -5   9   2       1971.82       1942.73        41.62 o                         
  -4   9   2       3975.43       4085.14        57.18 o                         
  -3   9   2      10418.29      10495.14       113.67 o                         
  -2   9   2         65.61         67.97         6.28 o                         
  -1   9   2       2047.70       1951.26        37.78 o                         
   0   9   2         76.14         79.65         7.86 o                         
   1   9   2       4940.94       4942.81        73.65 o                         
   2   9   2       8533.63       8454.39        97.62 o                         
   3   9   2       2421.66       2522.95        48.58 o                         
   4   9   2       2225.69       2358.39        48.85 o                         
   5   9   2       1892.96       1930.86        46.33 o                         
   6   9   2       1165.28       1122.41        35.57 o                         
   7   9   2        377.94        372.80        31.71 o                         
   8   9   2       2404.36       2558.87        80.38 o                         
   9   9   2       4432.72       4341.71       110.65 o                         
  10   9   2        567.61        474.21        52.09 o                         
  -9  10   2       1092.99        999.98        54.95 o                         
  -8  10   2        947.64        981.45        38.18 o                         
  -7  10   2        388.66        386.22        23.58 o                         
  -6  10   2       3999.63       4040.81        70.55 o                         
  -5  10   2       4714.77       4640.32        65.65 o                         
  -4  10   2       2891.30       2879.42        58.93 o                         
  -3  10   2       1486.01       1506.56        32.30 o                         
  -2  10   2        438.10        466.23        16.03 o                         
  -1  10   2         26.71         17.54         5.38 o                         
   0  10   2        837.30        769.85        22.83 o                         
   1  10   2      13051.32      13152.41       146.34 o                         
   2  10   2       4583.72       4348.82        69.75 o                         
   3  10   2       6297.09       6312.78        88.78 o                         
   4  10   2       2457.16       2369.62        50.61 o                         
   5  10   2       1189.21       1206.32        38.22 o                         
   6  10   2       2373.48       2433.07        57.71 o                         
   7  10   2       2754.84       2752.63        74.26 o                         
   8  10   2       5513.46       5683.78       174.40 o                         
   9  10   2        276.34        204.08        34.85 o                         
  10  10   2        737.06        772.63        73.73 o                         
  -9  11   2        780.43        745.65        54.82 o                         
  -8  11   2        593.27        591.53        53.78 o                         
  -7  11   2       2205.57       2306.47        52.29 o                         
  -6  11   2       2840.64       2699.60        57.38 o                         
  -5  11   2        446.02        423.65        20.51 o                         
  -4  11   2        271.77        289.38        15.70 o                         
  -3  11   2        215.39        194.16        15.34 o                         
  -2  11   2        240.28        246.01        13.17 o                         
  -1  11   2         98.11         68.36         8.52 o                         
   0  11   2      11493.99      11496.34       123.98 o                         
   1  11   2       3723.99       3567.86        61.91 o                         
   2  11   2       2124.57       2208.66        48.31 o                         
   3  11   2       2828.78       2850.10        54.98 o                         
   4  11   2       1603.71       1695.11        43.34 o                         
   5  11   2       4695.61       4928.01        89.27 o                         
   6  11   2       2146.08       2108.93        62.44 o                         
   7  11   2       2638.83       2577.33        79.40 o                         
   8  11   2          5.62          3.35        18.46 o                         
   9  11   2        312.29        275.59        34.57 o                         
  10  11   2         76.19          7.21        44.08 o                         
  -8  12   2        473.10        470.80        38.17 o                         
  -7  12   2       1211.59       1274.46        41.24 o                         
  -6  12   2         70.24         55.83        12.32 o                         
  -5  12   2        804.73        863.52        27.45 o                         
  -4  12   2         32.05          6.01         8.80 o                         
  -3  12   2          1.57         -6.00         7.51 o                         
  -2  12   2       1664.28       1623.43        34.27 o                         
  -1  12   2       6829.12       6920.74        88.81 o                         
   0  12   2       6500.00       6476.38       104.20 o                         
   1  12   2       1332.11       1416.94        40.24 o                         
   2  12   2       3717.73       3673.73        70.59 o                         
   3  12   2        116.96        112.35        14.29 o                         
   4  12   2      14159.23      14518.26       212.90 o                         
   5  12   2        333.81        353.49        27.28 o                         
   6  12   2       2287.76       2403.98        72.64 o                         
   7  12   2        241.54        230.32        27.03 o                         
   8  12   2         87.58         80.26        25.21 o                         
   9  12   2        154.84         66.09        28.30 o                         
  -7  13   2         20.55        -16.26        16.26 o                         
  -6  13   2        685.34        693.02        37.11 o                         
  -5  13   2       1042.77       1053.53        59.91 o                         
  -4  13   2         46.27         35.29        19.25 o                         
  -3  13   2       3402.57       3364.62        85.00 o                         
  -2  13   2       5432.60       5468.94       137.34 o                         
  -1  13   2       1221.02       1334.83        36.25 o                         
   0  13   2         42.59         33.17         7.61 o                         
   1  13   2       3682.95       3698.36        73.44 o                         
   2  13   2        438.37        479.72        27.29 o                         
   3  13   2      10114.38      10183.31       199.02 o                         
   4  13   2        133.05        116.05        14.64 o                         
   5  13   2       1041.03       1012.97        43.76 o                         
   6  13   2        552.23        574.57        39.34 o                         
   7  13   2        345.88        328.17        39.53 o                         
   8  13   2          1.74         -1.14        22.55 o                         
   9  13   2        164.56         75.94        43.03 o                         
  -7  14   2         72.81          6.88        28.34 o                         
  -6  14   2        767.47        774.59        56.64 o                         
  -5  14   2         84.48         36.17        18.77 o                         
  -4  14   2       4386.86       4439.74       118.01 o                         
  -3  14   2       3101.09       3359.45        96.52 o                         
  -2  14   2        365.67        375.09        20.95 o                         
  -1  14   2        113.33        105.02        18.58 o                         
   0  14   2         62.21         65.31        11.38 o                         
   1  14   2        458.25        411.35        25.07 o                         
   2  14   2       7801.41       7735.35       140.13 o                         
   3  14   2        185.08        131.43        18.69 o                         
   4  14   2        247.34        168.61        21.78 o                         
   5  14   2        163.27        171.81        24.47 o                         
   6  14   2        252.04        244.52        27.95 o                         
   7  14   2         10.89          3.54        14.84 o                         
   8  14   2         10.55         -3.26        28.88 o                         
  -6  15   2         52.38         38.37        22.69 o                         
  -5  15   2       4341.64       4503.70       136.11 o                         
  -4  15   2       1636.47       1591.57        78.48 o                         
  -3  15   2        347.29        322.59        39.21 o                         
  -2  15   2         14.52          5.61        20.04 o                         
  -1  15   2        333.26        236.02        24.66 o                         
   0  15   2          7.07         14.05        10.52 o                         
   1  15   2       4696.03       4683.05        96.55 o                         
   2  15   2        768.74        773.78        42.23 o                         
   3  15   2          3.74         -3.61        11.52 o                         
   4  15   2         23.76         -6.96        11.95 o                         
   5  15   2         61.43          9.86        12.29 o                         
   6  15   2         21.49         47.48        31.03 o                         
   7  15   2        117.08         55.34        31.18 o                         
  -5  16   2       1199.07       1292.29        83.22 o                         
  -4  16   2         38.85          6.97        22.18 o                         
  -3  16   2         69.06         50.34        19.71 o                         
  -2  16   2        106.26         61.01        20.16 o                         
  -1  16   2        308.81        209.80        24.13 o                         
   0  16   2       2155.41       2064.68        70.39 o                         
   1  16   2       2267.43       2242.38        69.48 o                         
   2  16   2         60.24         27.60        13.49 o                         
   3  16   2        176.30        130.92        22.92 o                         
   4  16   2        218.61        158.47        28.70 o                         
   5  16   2        109.72         64.16        19.26 o                         
   6  16   2        120.97        109.85        22.33 o                         
  -4  17   2        136.02        110.82        32.98 o                         
  -3  17   2        531.94        629.13       117.03 o                         
  -2  17   2        114.33         73.44        20.20 o                         
  -1  17   2        506.68        519.99        37.74 o                         
   0  17   2       2239.02       2316.71        76.26 o                         
   1  17   2        105.47         97.20        23.69 o                         
   2  17   2        644.21        663.15        39.29 o                         
   3  17   2          8.68         -3.20        16.22 o                         
   4  17   2        517.65        508.03        64.00 o                         
   5  17   2        753.67        682.74        64.27 o                         
  -2  18   2         43.56         37.19        32.42 o                         
  -1  18   2       1643.86       1930.13       181.23 o                         
   0  18   2        260.75        174.37        30.84 o                         
   1  18   2        223.80        183.85        36.40 o                         
   2  18   2          4.34        -13.24        13.24 o                         
   3  18   2        957.78        914.36        55.26 o                         
  -2 -16   3         58.51         29.69        24.45 o                         
  -1 -16   3        428.74        330.62        51.02 o                         
   0 -16   3        503.25        410.17        85.96 o                         
   1 -16   3         53.55         -6.59        24.91 o                         
   2 -16   3        818.37        784.95        87.86 o                         
  -4 -15   3        880.53        780.81        54.18 o                         
  -3 -15   3        173.51        103.62        23.88 o                         
  -2 -15   3        266.09        244.97        32.56 o                         
  -1 -15   3         10.66          1.76        22.11 o                         
   0 -15   3        124.40         61.23        32.75 o                         
   1 -15   3       1609.57       1700.93        78.70 o                         
   2 -15   3        965.85       1115.20        60.23 o                         
   3 -15   3          1.09        -10.20        23.60 o                         
   4 -15   3        138.69        150.78        27.86 o                         
  -5 -14   3         19.16         -2.80        22.41 o                         
  -4 -14   3        157.83         95.93        23.13 o                         
  -3 -14   3        424.47        440.45        32.75 o                         
  -2 -14   3        512.25        513.54        33.54 o                         
  -1 -14   3        464.67        467.30        49.99 o                         
   0 -14   3       1071.65       1172.38        66.29 o                         
   1 -14   3       3003.91       3111.77        92.84 o                         
   2 -14   3        158.06        135.19        24.21 o                         
   3 -14   3        181.21        147.98        29.64 o                         
   4 -14   3         55.24          9.64        29.49 o                         
   5 -14   3        860.56        886.62        80.40 o                         
  -6 -13   3        104.08         50.99        22.97 o                         
  -5 -13   3        148.24        151.31        23.31 o                         
  -4 -13   3          3.76         -2.85        12.42 o                         
  -3 -13   3        966.35        949.41        46.97 o                         
  -2 -13   3        466.25        432.47        25.75 o                         
  -1 -13   3          3.18         24.59        20.22 o                         
   0 -13   3       4348.11       4366.73       112.90 o                         
   1 -13   3        564.95        552.41        42.55 o                         
   2 -13   3        929.17        955.07        48.53 o                         
   3 -13   3        271.60        300.89        53.08 o                         
   4 -13   3       2471.85       2444.59        79.82 o                         
   5 -13   3        462.36        521.54        63.01 o                         
   6 -13   3       1047.86       1091.04        77.55 o                         
  -7 -12   3         62.90         43.07        25.05 o                         
  -6 -12   3         35.58         13.45        16.72 o                         
  -5 -12   3         18.02         -3.13        13.61 o                         
  -4 -12   3        106.33         75.31        17.91 o                         
  -3 -12   3       2814.37       2953.81        83.78 o                         
  -2 -12   3         48.57         27.24        10.18 o                         
  -1 -12   3       2692.25       2722.66        53.56 o                         
   0 -12   3        467.89        486.78        27.18 o                         
   1 -12   3       2023.06       2032.58        64.60 o                         
   2 -12   3        708.30        714.11        30.25 o                         
   3 -12   3       6166.90       6415.20       118.87 o                         
   4 -12   3       1317.23       1201.55        60.48 o                         
   5 -12   3        460.48        484.42        37.45 o                         
   6 -12   3         55.73         27.13        21.30 o                         
   7 -12   3        124.74        139.37        31.72 o                         
  -8 -11   3        235.56        231.25        35.59 o                         
  -7 -11   3         35.41         11.32        30.09 o                         
  -6 -11   3        318.54        276.98        37.09 o                         
  -5 -11   3         55.64         33.58        13.58 o                         
  -4 -11   3       6204.45       6235.44       135.69 o                         
  -3 -11   3         41.98         47.74        12.67 o                         
  -2 -11   3       2195.95       2170.42        66.78 o                         
  -1 -11   3        176.84        131.50        14.59 o                         
   0 -11   3       2700.20       2809.56        63.05 o                         
   1 -11   3       3878.47       3881.24        73.01 o                         
   2 -11   3       6263.27       6253.45       105.60 o                         
   3 -11   3       1821.08       1786.28        54.24 o                         
   4 -11   3        196.67        212.52        19.97 o                         
   5 -11   3        112.85         45.12        14.16 o                         
   6 -11   3        177.39        156.18        21.35 o                         
   7 -11   3       2077.25       2136.55        66.36 o                         
   8 -11   3         31.91         22.29        14.95 o                         
  -8 -10   3        178.72        105.71        21.95 o                         
  -7 -10   3        579.05        576.73        52.42 o                         
  -6 -10   3         25.52         16.98        14.64 o                         
  -5 -10   3       9153.94       9453.19       182.01 o                         
  -4 -10   3        279.38        260.54        23.51 o                         
  -3 -10   3       2052.98       2093.87        64.88 o                         
  -2 -10   3       2994.62       3008.07        64.39 o                         
  -1 -10   3        695.69        743.35        28.76 o                         
   0 -10   3       5417.56       5607.56        89.93 o                         
   1 -10   3      11036.41      11032.99       140.81 o                         
   2 -10   3       2425.64       2375.26        50.94 o                         
   3 -10   3        149.18        172.50        21.70 o                         
   4 -10   3        121.21         91.27        14.35 o                         
   5 -10   3         21.81         -8.11         8.11 o                         
   6 -10   3         29.10          1.58        11.87 o                         
   7 -10   3        502.31        533.99        35.08 o                         
   8 -10   3       1700.68       1667.36        57.91 o                         
   9 -10   3         96.79         68.28        23.49 o                         
  -9  -9   3         88.86         18.20        21.61 o                         
  -8  -9   3        748.76        796.41        55.10 o                         
  -7  -9   3        579.62        562.30        41.08 o                         
  -6  -9   3       8889.58       9277.63       157.24 o                         
  -5  -9   3         18.41          4.85        10.39 o                         
  -4  -9   3         67.66         68.55        12.33 o                         
  -3  -9   3        520.72        505.04        26.38 o                         
  -2  -9   3        303.20        272.16        18.76 o                         
  -1  -9   3       7439.11       7441.78       106.83 o                         
   0  -9   3       5766.57       5930.36        88.47 o                         
   1  -9   3       5121.32       5077.96        85.53 o                         
   2  -9   3       2514.99       2430.74        49.96 o                         
   3  -9   3        246.46        199.87        16.47 o                         
   4  -9   3         52.08         42.01        11.31 o                         
   5  -9   3       1095.13       1124.03        35.71 o                         
   6  -9   3       3271.71       3317.96        76.77 o                         
   7  -9   3       3336.03       3579.23        85.35 o                         
   8  -9   3          3.27        -13.79        13.79 o                         
   9  -9   3          0.92        -16.99        16.99 o                         
  -9  -8   3        139.42         89.66        22.10 o                         
  -8  -8   3       2526.54       2696.31       114.02 o                         
  -7  -8   3       8226.25       8367.72       157.84 o                         
  -6  -8   3          6.33         -7.61        10.93 o                         
  -5  -8   3        153.83        147.05        16.84 o                         
  -4  -8   3          0.81          2.15         8.85 o                         
  -3  -8   3       1376.01       1464.22        42.11 o                         
  -2  -8   3      10675.29      11089.38       134.21 o                         
  -1  -8   3       2839.94       2695.61        54.47 o                         
   0  -8   3       6602.27       6600.66        88.67 o                         
   1  -8   3        275.05        246.37        16.42 o                         
   2  -8   3          8.75         13.20         5.40 o                         
   3  -8   3       1185.40       1133.27        34.32 o                         
   4  -8   3       2099.05       2103.47        50.45 o                         
   5  -8   3       6768.70       6780.31       110.27 o                         
   6  -8   3       2498.30       2514.59        53.18 o                         
   7  -8   3        242.81        265.67        23.21 o                         
   8  -8   3        167.69        171.76        18.72 o                         
   9  -8   3        133.34         92.16        16.03 o                         
  10  -8   3         48.18         18.70        19.55 o                         
 -10  -7   3          7.47        -17.99        17.99 o                         
  -9  -7   3       2757.45       2693.46        82.98 o                         
  -8  -7   3       7477.80       7779.76       155.02 o                         
  -7  -7   3         45.92         22.73        11.46 o                         
  -6  -7   3       1006.15       1017.49        38.84 o                         
  -5  -7   3       1510.09       1509.02        48.69 o                         
  -4  -7   3         85.97         82.85        11.33 o                         
  -3  -7   3      12809.27      12903.53       167.42 o                         
  -2  -7   3          5.88         13.42         5.77 o                         
  -1  -7   3       4501.97       4480.92        71.79 o                         
   0  -7   3        329.77        327.94        16.24 o                         
   1  -7   3        682.21        673.09        24.00 o                         
   2  -7   3         73.22         55.38         7.94 o                         
   3  -7   3        609.22        606.45        25.59 o                         
   4  -7   3      28052.27      27613.36       341.76 o                         
   5  -7   3       4299.60       4482.81        74.03 o                         
   6  -7   3        804.04        823.17        25.95 o                         
   7  -7   3        687.56        708.08        24.48 o                         
   8  -7   3        696.93        660.89        28.12 o                         
   9  -7   3         58.82         51.25        13.78 o                         
  10  -7   3       4217.12       4225.22       128.18 o                         
 -10  -6   3       2258.76       2274.96        82.46 o                         
  -9  -6   3       3250.73       3312.56        79.89 o                         
  -8  -6   3          1.43          7.28        11.49 o                         
  -7  -6   3       1282.16       1320.74        46.53 o                         
  -6  -6   3        114.44        101.03        13.75 o                         
  -5  -6   3       1218.51       1246.45        41.15 o                         
  -4  -6   3      13337.09      13548.16       164.66 o                         
  -3  -6   3       3392.56       3465.38        67.61 o                         
  -2  -6   3       5299.37       5387.09        79.77 o                         
  -1  -6   3         83.85         54.30         7.62 o                         
   0  -6   3        360.30        309.00        15.63 o                         
   1  -6   3        118.37        122.05        10.10 o                         
   2  -6   3       1606.20       1667.03        35.21 o                         
   3  -6   3      30561.64      30388.20       328.20 o                         
   4  -6   3       9687.82      10228.01       138.60 o                         
   5  -6   3       1551.90       1453.35        31.90 o                         
   6  -6   3       1334.03       1338.64        32.76 o                         
   7  -6   3       1586.13       1603.17        34.91 o                         
   8  -6   3        639.52        624.54        24.66 o                         
   9  -6   3       2354.00       2449.18        56.09 o                         
  10  -6   3         66.75         73.79        19.26 o                         
 -10  -5   3        893.22        831.13        51.89 o                         
  -9  -5   3          4.87        -10.59        10.87 o                         
  -8  -5   3        349.85        345.19        26.86 o                         
  -7  -5   3        118.68         90.43        11.86 o                         
  -6  -5   3       1288.95       1323.68        37.59 o                         
  -5  -5   3       5449.45       5354.40        86.55 o                         
  -4  -5   3      10065.56       9993.75       127.94 o                         
  -3  -5   3       7035.89       7233.33       100.22 o                         
  -2  -5   3       2566.71       2630.71        48.36 o                         
  -1  -5   3       1179.11       1277.84        30.63 o                         
   0  -5   3       2280.50       2409.11        41.07 o                         
   1  -5   3        138.04        101.61        10.45 o                         
   2  -5   3      27605.11      26848.44       325.40 o                         
   3  -5   3        217.67        214.09        13.02 o                         
   4  -5   3       9011.23       8981.56        97.28 o                         
   5  -5   3       1151.19       1137.27        26.86 o                         
   6  -5   3       9264.73       9739.92       126.26 o                         
   7  -5   3       2105.62       1971.98        43.81 o                         
   8  -5   3       1695.74       1713.10        38.08 o                         
   9  -5   3       1830.74       1852.04        44.26 o                         
  10  -5   3          2.32         -0.04         8.63 o                         
  11  -5   3          0.44         18.50        17.93 o                         
 -10  -4   3         67.44         27.34        20.47 o                         
  -9  -4   3         20.94         -1.24         8.91 o                         
  -8  -4   3         58.53         44.07        10.33 o                         
  -7  -4   3        217.79        157.17        14.77 o                         
  -6  -4   3       6998.51       7055.78        95.16 o                         
  -5  -4   3       5218.92       5208.88        82.15 o                         
  -4  -4   3       1079.54       1077.17        31.45 o                         
  -3  -4   3       5768.56       5963.93        84.27 o                         
  -2  -4   3       2250.46       2136.57        42.72 o                         
  -1  -4   3      18553.94      19115.49       184.59 o                         
   0  -4   3        630.02        604.18        17.77 o                         
   1  -4   3      38253.02      38430.23       376.54 o                         
   2  -4   3          3.62          8.33         2.92 o                         
   3  -4   3       8336.88       8481.51       118.48 o                         
   4  -4   3        841.52        926.44        23.68 o                         
   5  -4   3      10766.80      10857.39       120.79 o                         
   6  -4   3       1519.55       1446.72        33.54 o                         
   7  -4   3       1847.47       1768.12        35.51 o                         
   8  -4   3       3293.57       3304.56        62.21 o                         
   9  -4   3         34.22         22.05         8.66 o                         
  10  -4   3         16.46         14.72        11.55 o                         
  11  -4   3        565.74        477.86        45.42 o                         
 -10  -3   3          6.70         10.46        16.00 o                         
  -9  -3   3         22.43         17.11        10.99 o                         
  -8  -3   3       1434.57       1378.50        38.14 o                         
  -7  -3   3       3671.90       3638.32        68.27 o                         
  -6  -3   3      14057.01      14372.34       149.54 o                         
  -5  -3   3       2269.05       2331.19        44.16 o                         
  -4  -3   3       6933.05       6682.20        91.18 o                         
  -3  -3   3         97.79         68.21         7.14 o                         
  -2  -3   3      26198.88      25974.42       252.07 o                         
  -1  -3   3        389.19        464.39        15.85 o                         
   0  -3   3      18938.87      18635.58       182.42 o                         
   1  -3   3       3817.52       4039.69        46.69 o                         
   2  -3   3       5078.40       4949.38        61.77 o                         
   3  -3   3        772.23        907.94        22.15 o                         
   4  -3   3       7337.34       7099.59        87.87 o                         
   5  -3   3      10575.75      10603.06       111.21 o                         
   6  -3   3        112.50        136.55        10.96 o                         
   7  -3   3       1223.60       1231.41        28.84 o                         
   8  -3   3        693.96        715.33        23.84 o                         
   9  -3   3        173.97        161.49        17.86 o                         
  10  -3   3       1339.88       1243.02        43.91 o                         
  11  -3   3       3852.81       3850.15        88.75 o                         
 -11  -2   3        379.13        281.22        38.47 o                         
 -10  -2   3        248.03        191.62        34.40 o                         
  -9  -2   3       2495.35       2503.05       101.61 o                         
  -8  -2   3       2746.15       2685.06        64.98 o                         
  -7  -2   3       8051.94       7917.14       103.09 o                         
  -6  -2   3       1567.30       1610.75        35.53 o                         
  -5  -2   3      13421.97      13671.66       147.37 o                         
  -4  -2   3       3380.81       3350.72        52.91 o                         
  -3  -2   3      28237.01      27445.26       319.58 o                         
  -2  -2   3        364.84        386.56        13.75 o                         
  -1  -2   3      20582.20      20593.30       199.11 o                         
   0  -2   3        271.88        271.34         9.77 o                         
   1  -2   3       6329.23       6299.31        70.40 o                         
   2  -2   3         98.39        129.26         6.19 o                         
   3  -2   3       6491.75       6311.73        78.31 o                         
   4  -2   3      23215.25      22609.54       251.78 o                         
   5  -2   3        389.89        421.69        15.03 o                         
   6  -2   3       2385.74       2318.21        39.47 o                         
   7  -2   3       2619.07       2720.77        46.84 o                         
   8  -2   3        659.83        674.25        24.56 o                         
   9  -2   3       3201.86       3215.43        62.15 o                         
  10  -2   3       6285.53       6367.75       104.23 o                         
  11  -2   3        431.85        388.32        38.05 o                         
 -11  -1   3         79.72         52.27        22.48 o                         
 -10  -1   3       3585.90       3582.71       107.26 o                         
  -9  -1   3        762.60        795.63        47.58 o                         
  -8  -1   3       1914.96       1816.37        67.36 o                         
  -7  -1   3         64.45         51.63        11.52 o                         
  -6  -1   3        471.68        500.95        17.60 o                         
  -5  -1   3       3746.15       3809.33        56.59 o                         
  -4  -1   3      31241.02      30561.41       294.61 o                         
  -3  -1   3       3379.31       3114.27        45.31 o                         
  -2  -1   3        570.46        592.98        18.60 o                         
  -1  -1   3       1380.91       1372.68        27.77 o                         
   0  -1   3       1476.69       1520.11        25.58 o                         
   1  -1   3       2427.43       2490.09        34.46 o                         
   2  -1   3       4822.77       4954.58        68.27 o                         
   3  -1   3      55014.88      53572.29       539.62 o                         
   4  -1   3        173.31        165.16         8.40 o                         
   5  -1   3        277.82        284.73        14.77 o                         
   6  -1   3       1472.43       1425.24        31.83 o                         
   7  -1   3        650.08        679.11        24.07 o                         
   8  -1   3       9418.00       9550.28       126.96 o                         
   9  -1   3       7047.07       7136.85       106.69 o                         
  10  -1   3         45.38         23.82         9.47 o                         
  11  -1   3         13.23         -7.32        11.71 o                         
 -11   0   3       4371.53       4982.98       171.14 o                         
 -10   0   3        933.08       1053.74        55.81 o                         
  -9   0   3        767.35        765.59        41.70 o                         
  -8   0   3        303.10        309.39        30.30 o                         
  -7   0   3       1063.87       1007.64        41.06 o                         
  -6   0   3        744.52        779.10        33.30 o                         
  -5   0   3      21653.82      21885.88       209.25 o                         
  -4   0   3      10654.93      10453.86       104.70 o                         
  -3   0   3          4.85          8.16         3.26 o                         
  -2   0   3        967.04        982.51        19.65 o                         
  -1   0   3       1833.54       1893.10        29.57 o                         
   0   0   3       1508.79       1539.92        25.76 o                         
   1   0   3        424.59        500.20        12.57 o                         
   3   0   3        635.42        585.38        16.63 o                         
   4   0   3       2939.07       2978.98        69.05 o                         
   5   0   3        831.28        923.85        22.84 o                         
   6   0   3        824.82        948.91        25.08 o                         
   7   0   3      14145.73      14135.79       156.79 o                         
   8   0   3       7903.04       8142.55       118.04 o                         
   9   0   3        302.84        248.14        23.21 o                         
  10   0   3        687.14        656.30        37.45 o                         
  11   0   3         23.65         14.05        15.15 o                         
  12   0   3          6.84        -14.53        14.53 o                         
 -11   1   3        419.30        433.62        41.24 o                         
 -10   1   3         42.34         34.77        16.59 o                         
  -9   1   3          0.85        -10.26        11.05 o                         
  -8   1   3        865.76        871.98        38.67 o                         
  -7   1   3       3211.45       3320.50        67.84 o                         
  -6   1   3       7730.26       7744.78        96.69 o                         
  -5   1   3       7539.67       7512.01        93.72 o                         
  -4   1   3         14.26         30.57         4.14 o                         
  -3   1   3        347.98        325.14        11.46 o                         
  -2   1   3        118.38         83.49         5.53 o                         
  -1   1   3       7524.39       7555.36        78.30 o                         
   0   1   3      21996.02      22027.39       203.58 o                         
   2   1   3       1774.53       1902.17        27.89 o                         
   3   1   3       4474.82       4490.59        52.23 o                         
   4   1   3        912.44        824.93        18.78 o                         
   5   1   3          2.68          0.45         2.75 o                         
   6   1   3      24136.17      24865.95       219.58 o                         
   7   1   3       6273.79       6488.35        77.66 o                         
   8   1   3       1116.28       1119.38        32.53 o                         
   9   1   3        453.58        439.46        23.51 o                         
  10   1   3        672.67        656.57        36.30 o                         
  11   1   3         45.37         12.89        14.25 o                         
  12   1   3        910.58        872.96        65.02 o                         
 -11   2   3         53.63         33.73        37.63 o                         
 -10   2   3         29.77          8.43        16.60 o                         
  -9   2   3        517.19        497.74        34.27 o                         
  -8   2   3        845.19        797.48        35.84 o                         
  -7   2   3       2652.58       2576.50        55.37 o                         
  -6   2   3      10535.71      10646.78       112.99 o                         
  -5   2   3         37.10         42.33         5.16 o                         
  -4   2   3        621.44        546.20        18.73 o                         
  -3   2   3       4625.54       4800.00        56.04 o                         
  -2   2   3       3812.25       3711.48        42.97 o                         
  -1   2   3      32642.74      32062.39       274.12 o                         
   1   2   3         14.85         10.35         1.70 o                         
   2   2   3       6838.23       6788.14        72.37 o                         
   3   2   3         26.46         30.73         3.30 o                         
   4   2   3        950.05        969.21        19.39 o                         
   5   2   3      26403.43      25876.75       237.39 o                         
   6   2   3        118.15         81.01         9.25 o                         
   7   2   3        575.88        640.80        22.90 o                         
   8   2   3        289.28        264.95        18.36 o                         
   9   2   3        486.67        478.10        24.42 o                         
  10   2   3         29.05         -6.54         9.29 o                         
  11   2   3       1434.60       1378.44        51.67 o                         
  12   2   3       3555.40       3363.21       215.30 o                         
 -11   3   3        234.39        159.98        36.66 o                         
 -10   3   3        136.07        126.64        24.11 o                         
  -9   3   3        852.75        777.32        39.26 o                         
  -8   3   3         59.26         73.14        10.72 o                         
  -7   3   3       6252.35       6376.20       104.87 o                         
  -6   3   3        483.98        468.58        17.03 o                         
  -5   3   3       1774.05       1802.49        31.32 o                         
  -4   3   3        643.85        556.43        16.56 o                         
  -3   3   3       8565.90       8226.13        85.25 o                         
  -2   3   3      28847.96      27947.94       238.01 o                         
  -1   3   3      41849.15      41164.71       308.73 o                         
   0   3   3       2845.83       2798.25        32.98 o                         
   1   3   3      34914.46      33709.46       276.52 o                         
   2   3   3       2054.46       2228.44        38.16 o                         
   3   3   3        407.97        415.30        11.73 o                         
   4   3   3      27378.15      26758.15       288.35 o                         
   5   3   3       4851.27       5282.05        64.00 o                         
   6   3   3        304.81        348.42        13.93 o                         
   7   3   3          8.06         -4.78         4.78 o                         
   8   3   3          4.66          3.17         6.27 o                         
   9   3   3        603.68        596.66        27.28 o                         
  10   3   3       1607.08       1528.01        55.86 o                         
  11   3   3       4388.54       4541.25        91.43 o                         
  12   3   3       1029.73        956.62        65.64 o                         
 -10   4   3       1913.03       1846.26        63.84 o                         
  -9   4   3        202.28        165.33        21.03 o                         
  -8   4   3       4655.16       4676.49        77.31 o                         
  -7   4   3        713.39        688.24        24.33 o                         
  -6   4   3       2014.85       2076.74        39.13 o                         
  -5   4   3        202.12        202.55        11.24 o                         
  -4   4   3      11075.64      10821.65       111.03 o                         
  -3   4   3      33026.41      31415.36       269.35 o                         
  -2   4   3      11723.65      11270.86       114.69 o                         
  -1   4   3       3345.11       3363.81        41.66 o                         
   0   4   3        803.05        818.43        14.76 o                         
   1   4   3      23654.22      23708.02       197.41 o                         
   2   4   3       3275.79       3250.49        41.03 o                         
   3   4   3      40211.71      40397.43       338.95 o                         
   4   4   3       1531.54       1328.45        24.14 o                         
   5   4   3          6.40          4.88         2.81 o                         
   6   4   3       2007.73       2081.45        40.77 o                         
   7   4   3         32.73         19.70         5.12 o                         
   8   4   3       1858.29       1916.36        46.46 o                         
   9   4   3        507.06        486.69        27.83 o                         
  10   4   3       3621.85       3613.29        80.32 o                         
  11   4   3        966.44        907.84        42.71 o                         
  12   4   3       1002.41       1081.76        71.12 o                         
 -10   5   3        881.52        881.67        72.59 o                         
  -9   5   3       5596.01       5730.63        95.62 o                         
  -8   5   3        883.24        896.95        31.83 o                         
  -7   5   3       1167.27       1266.36        32.00 o                         
  -6   5   3       1717.23       1724.96        35.88 o                         
  -5   5   3       5197.01       5014.51        81.27 o                         
  -4   5   3      24712.10      24992.55       231.11 o                         
  -3   5   3       4350.57       4751.61        54.20 o                         
  -2   5   3       5782.59       5875.12        81.65 o                         
  -1   5   3        953.98        916.57        17.91 o                         
   0   5   3       1934.97       1757.30        27.33 o                         
   1   5   3        680.26        735.72        16.63 o                         
   2   5   3      22858.11      22184.29       194.87 o                         
   3   5   3      18758.78      19609.58       241.75 o                         
   4   5   3         16.78         28.66         6.28 o                         
   5   5   3       3573.97       3536.73        52.90 o                         
   6   5   3         35.01         29.27         5.76 o                         
   7   5   3      12390.02      12458.17       140.31 o                         
   8   5   3         92.42         82.58         9.60 o                         
   9   5   3       4401.21       4274.81        80.82 o                         
  10   5   3        303.05        295.75        22.90 o                         
  11   5   3        905.09        859.92        46.68 o                         
 -10   6   3       1831.56       1816.42        68.38 o                         
  -9   6   3       1527.48       1485.38        42.82 o                         
  -8   6   3       1241.12       1263.14        36.50 o                         
  -7   6   3       3462.77       3505.24        56.13 o                         
  -6   6   3       2003.35       2040.66        38.37 o                         
  -5   6   3      12867.80      12530.91       158.68 o                         
  -4   6   3        512.05        524.68        16.77 o                         
  -3   6   3        659.72        571.48        15.59 o                         
  -2   6   3       1770.36       1899.27        32.27 o                         
  -1   6   3       9570.98       9382.96       113.86 o                         
   0   6   3       6157.38       5923.33        76.18 o                         
   1   6   3      10585.97      10607.83       103.72 o                         
   2   6   3      10994.65      10969.34       104.27 o                         
   3   6   3       5177.84       5458.05        66.79 o                         
   4   6   3       8059.44       8203.37        99.85 o                         
   5   6   3          7.86          4.62         5.38 o                         
   6   6   3      24525.83      24651.49       233.65 o                         
   7   6   3        222.69        200.85        15.84 o                         
   8   6   3       1504.58       1525.81        42.47 o                         
   9   6   3        308.09        314.94        18.38 o                         
  10   6   3        831.41        861.74        42.51 o                         
  11   6   3        584.49        554.77        47.23 o                         
 -10   7   3        232.93        185.09        20.15 o                         
  -9   7   3        734.07        781.57        33.50 o                         
  -8   7   3       4724.34       4781.00        84.12 o                         
  -7   7   3       2203.75       2212.16        44.86 o                         
  -6   7   3       5708.01       5639.30        75.32 o                         
  -5   7   3        773.36        811.64        23.72 o                         
  -4   7   3        856.99        795.21        21.86 o                         
  -3   7   3        356.71        419.94        15.14 o                         
  -2   7   3       8715.83       8686.95        92.42 o                         
  -1   7   3      11338.71      10877.32       128.27 o                         
   0   7   3       7992.01       8135.05        85.79 o                         
   1   7   3       7170.67       7135.41        83.24 o                         
   2   7   3        301.55        282.94        10.88 o                         
   3   7   3       6299.95       5800.08        76.30 o                         
   4   7   3       1696.95       1835.70        38.82 o                         
   5   7   3      27603.04      27932.54       260.64 o                         
   6   7   3        283.30        282.80        18.12 o                         
   7   7   3       1002.35        914.41        30.33 o                         
   8   7   3        162.88        149.91        15.37 o                         
   9   7   3        182.13        169.84        16.56 o                         
  10   7   3       1382.17       1449.07        39.71 o                         
  11   7   3       2017.10       2011.51        78.53 o                         
 -10   8   3        359.11        304.00        52.24 o                         
  -9   8   3       3004.88       3147.82        94.50 o                         
  -8   8   3         76.97         77.54        12.59 o                         
  -7   8   3       1511.39       1521.26        39.85 o                         
  -6   8   3         57.55         44.17         7.53 o                         
  -5   8   3         65.21         51.61         7.15 o                         
  -4   8   3        850.46        847.97        23.58 o                         
  -3   8   3       1314.25       1270.01        32.81 o                         
  -2   8   3      14898.89      14761.32       136.26 o                         
  -1   8   3       2761.98       2712.60        46.10 o                         
   0   8   3       1376.48       1389.84        27.12 o                         
   1   8   3        245.58        254.06        13.65 o                         
   2   8   3       2849.87       2997.60        50.73 o                         
   3   8   3       4701.97       4582.33        66.84 o                         
   4   8   3      42270.72      42454.69       372.80 o                         
   5   8   3        605.39        591.54        21.99 o                         
   6   8   3          5.28          2.72         5.61 o                         
   7   8   3         29.83         18.19         6.88 o                         
   8   8   3        266.60        203.45        20.86 o                         
   9   8   3       1035.23       1032.82        33.58 o                         
  10   8   3        553.36        529.92        35.55 o                         
  11   8   3       1302.67       1127.12        78.16 o                         
  -9   9   3        293.31        291.29        25.24 o                         
  -8   9   3        767.01        801.67        33.00 o                         
  -7   9   3        417.90        426.07        23.01 o                         
  -6   9   3        137.40        111.67        13.38 o                         
  -5   9   3        120.89        106.98        10.20 o                         
  -4   9   3        104.21         80.48         7.64 o                         
  -3   9   3      20983.32      20591.33       267.91 o                         
  -2   9   3       1410.42       1419.53        28.90 o                         
  -1   9   3        348.49        384.19        13.93 o                         
   0   9   3        843.99        840.88        21.88 o                         
   1   9   3        170.06        168.87        11.96 o                         
   2   9   3       4327.80       4347.54        66.81 o                         
   3   9   3      33454.26      33228.18       339.71 o                         
   4   9   3       1739.53       1765.30        40.98 o                         
   5   9   3       1682.84       1677.19        41.45 o                         
   6   9   3         59.67         43.74         8.31 o                         
   7   9   3        522.61        518.03        23.63 o                         
   8   9   3       2614.95       2592.74        63.67 o                         
   9   9   3         22.34         47.69        14.67 o                         
  10   9   3       2190.62       2179.25        74.38 o                         
  11   9   3          3.26        -10.91        31.41 o                         
  -9  10   3       1975.78       1941.65        55.75 o                         
  -8  10   3        966.22        975.02        40.99 o                         
  -7  10   3        471.03        410.30        24.11 o                         
  -6  10   3        165.26        178.98        15.18 o                         
  -5  10   3        417.49        410.42        18.06 o                         
  -4  10   3      12312.92      12895.18       164.81 o                         
  -3  10   3       2208.04       2157.19        43.82 o                         
  -2  10   3       1226.82       1210.22        25.33 o                         
  -1  10   3       1410.58       1339.47        29.19 o                         
   0  10   3         92.34         84.64         7.68 o                         
   1  10   3       4665.42       4488.88        67.73 o                         
   2  10   3      14500.03      14278.88       157.96 o                         
   3  10   3       2771.86       2880.17        50.89 o                         
   4  10   3        905.52        917.23        30.61 o                         
   5  10   3        554.34        512.47        24.66 o                         
   6  10   3        248.84        288.73        19.66 o                         
   7  10   3       2322.48       2369.33        61.55 o                         
   8  10   3        758.25        805.49        45.70 o                         
   9  10   3       2440.21       2405.31        89.14 o                         
  10  10   3          7.42          3.95        17.26 o                         
  -8  11   3        100.70         52.61        23.82 o                         
  -7  11   3        290.00        228.18        17.96 o                         
  -6  11   3       1043.83        951.82        45.53 o                         
  -5  11   3      17151.60      17108.19       243.80 o                         
  -4  11   3        126.42        115.92        13.53 o                         
  -3  11   3       2519.71       2514.16        52.25 o                         
  -2  11   3         58.71         49.90         6.28 o                         
  -1  11   3       1053.77        980.51        26.25 o                         
   0  11   3       7618.08       7602.13        94.14 o                         
   1  11   3       7905.65       8112.83       104.60 o                         
   2  11   3       2215.41       2279.58        48.49 o                         
   3  11   3        162.32        130.37        11.19 o                         
   4  11   3         46.38         29.81         7.13 o                         
   5  11   3        241.43        247.01        18.69 o                         
   6  11   3       3727.54       3747.84        82.17 o                         
   7  11   3       2636.51       2763.72        82.96 o                         
   8  11   3       2865.61       2874.90        88.87 o                         
   9  11   3        403.18        342.79        35.05 o                         
  10  11   3        230.28        147.71        29.75 o                         
  -8  12   3        382.29        393.67        51.69 o                         
  -7  12   3         96.00         90.46        17.41 o                         
  -6  12   3       7785.89       7975.78       138.33 o                         
  -5  12   3        477.78        389.25        26.88 o                         
  -4  12   3        670.26        640.82        29.51 o                         
  -3  12   3        149.86        107.10        12.02 o                         
  -2  12   3       2718.68       2666.75        54.12 o                         
  -1  12   3       4740.80       4564.90        67.54 o                         
   0  12   3       1874.28       1889.47        41.83 o                         
   1  12   3       1710.14       1755.77        42.25 o                         
   2  12   3         16.66          9.32         7.31 o                         
   3  12   3        952.95        972.71        36.74 o                         
   4  12   3        727.57        696.32        33.59 o                         
   5  12   3       2380.67       2465.67        65.90 o                         
   6  12   3       5336.05       5302.94       108.00 o                         
   7  12   3       2351.68       2349.40        78.20 o                         
   8  12   3       1468.99       1483.11        85.42 o                         
   9  12   3        548.50        595.78        52.58 o                         
  -7  13   3       2543.64       2502.52        76.45 o                         
  -6  13   3        386.36        333.53        55.37 o                         
  -5  13   3        570.82        507.90        31.53 o                         
  -4  13   3        531.14        453.63        29.83 o                         
  -3  13   3       1210.02       1189.83        56.75 o                         
  -2  13   3       4936.61       4766.01        70.77 o                         
  -1  13   3        185.22        174.49        15.88 o                         
   0  13   3       2720.75       2759.08        53.48 o                         
   1  13   3         88.91         84.44        15.92 o                         
   2  13   3        264.69        319.63        27.03 o                         
   3  13   3        918.57        897.59        41.53 o                         
   4  13   3       5854.05       5765.04       106.66 o                         
   5  13   3       4744.46       4882.41       105.85 o                         
   6  13   3        915.67        966.26        55.23 o                         
   7  13   3       1361.48       1412.68        62.22 o                         
   8  13   3        334.79        402.58        45.36 o                         
   9  13   3       1835.27       1829.30       101.83 o                         
  -7  14   3          8.08        -12.75        17.96 o                         
  -6  14   3        429.79        308.19        32.70 o                         
  -5  14   3        396.69        327.99        29.56 o                         
  -4  14   3        965.41        966.49        58.81 o                         
  -3  14   3       3269.13       3324.44       106.81 o                         
  -2  14   3        723.98        735.90        24.13 o                         
  -1  14   3       1086.80       1088.48        31.40 o                         
   0  14   3       1337.01       1342.84        38.91 o                         
   1  14   3         59.83         56.69        10.02 o                         
   2  14   3       1440.59       1322.83        46.58 o                         
   3  14   3       3024.56       3079.40        81.68 o                         
   4  14   3       3973.86       3883.53        97.02 o                         
   5  14   3        213.88        136.53        15.80 o                         
   6  14   3       1496.10       1598.00        61.21 o                         
   7  14   3        150.13        101.14        20.27 o                         
   8  14   3       1919.59       1983.68        82.53 o                         
  -6  15   3        198.89         85.94        31.74 o                         
  -5  15   3          5.97        -17.40        27.51 o                         
  -4  15   3       1856.19       1915.78        86.07 o                         
  -3  15   3        837.16        850.35        58.94 o                         
  -2  15   3       1088.69       1139.42        74.24 o                         
  -1  15   3       1268.59       1228.42        56.81 o                         
   0  15   3        606.54        601.51        33.67 o                         
   1  15   3       3589.12       3526.67        76.43 o                         
   2  15   3       1429.97       1527.84        56.43 o                         
   3  15   3       3440.23       3465.65        90.10 o                         
   4  15   3        126.98         84.73        17.65 o                         
   5  15   3       1626.52       1587.44        77.66 o                         
   6  15   3        210.71        189.98        28.44 o                         
   7  15   3       2841.34       2930.87        92.44 o                         
   8  15   3        225.66        130.36        37.17 o                         
  -5  16   3       1597.59       1647.05       119.28 o                         
  -4  16   3        821.11        835.70        72.19 o                         
  -3  16   3         93.16         59.04        37.35 o                         
  -2  16   3       1410.05       1538.41        92.38 o                         
  -1  16   3        873.53        959.93        44.00 o                         
   0  16   3       4600.29       4571.81       117.36 o                         
   1  16   3       1976.65       2057.96        69.17 o                         
   2  16   3       1032.62       1116.17        48.68 o                         
   3  16   3        101.98         54.95        17.41 o                         
   4  16   3        168.86         62.45        27.63 o                         
   5  16   3         79.28         32.08        18.44 o                         
   6  16   3       1782.41       1894.23        82.30 o                         
   7  16   3        472.82        345.08        45.87 o                         
  -4  17   3        323.47        358.99        50.60 o                         
  -3  17   3        211.07        233.72        39.84 o                         
  -2  17   3        102.82         22.89        45.72 o                         
  -1  17   3       4378.40       4425.25       127.85 o                         
   0  17   3        578.56        682.47        48.08 o                         
   1  17   3         17.72        -13.41        14.52 o                         
   2  17   3          3.27        -11.49        11.95 o                         
   3  17   3         23.25         16.33        18.46 o                         
   4  17   3          7.15         28.10        16.59 o                         
   5  17   3       1357.23       1315.11        78.70 o                         
   6  17   3       1454.24       1527.58       104.11 o                         
  -2  18   3       3179.01       3467.36       200.48 o                         
  -1  18   3          6.74         41.90        19.12 o                         
   0  18   3          2.31        -16.81        17.79 o                         
   1  18   3         10.97        -14.46        14.46 o                         
   2  18   3         11.36          3.26        18.03 o                         
   3  18   3         52.84         16.61        19.58 o                         
   4  18   3        738.93        759.36        66.99 o                         
  -3 -15   4         96.52         64.49        24.59 o                         
  -2 -15   4          2.97        -13.46        21.12 o                         
  -1 -15   4        184.34        176.07        32.35 o                         
   0 -15   4          7.71         22.03        24.94 o                         
   1 -15   4       3288.44       3251.50       174.54 o                         
   2 -15   4       1043.17       1098.50        76.46 o                         
   3 -15   4         98.78         19.63        25.73 o                         
  -4 -14   4        408.05        361.63        37.35 o                         
  -3 -14   4         18.90         -2.17        13.77 o                         
  -2 -14   4        651.00        722.38        29.80 o                         
  -1 -14   4         18.82         41.71        20.69 o                         
   0 -14   4       3750.90       3906.79       170.96 o                         
   1 -14   4       1474.30       1517.76        74.50 o                         
   2 -14   4        132.35         76.40        30.60 o                         
   3 -14   4        171.20        160.34        33.98 o                         
   4 -14   4         96.04         57.43        23.13 o                         
   5 -14   4         80.21         45.46        38.61 o                         
  -6 -13   4       2634.80       2672.58       101.35 o                         
  -5 -13   4         39.48        -19.91        21.20 o                         
  -4 -13   4         89.22         31.55        19.19 o                         
  -3 -13   4        386.22        379.90        32.88 o                         
  -2 -13   4        391.94        355.30        29.04 o                         
  -1 -13   4       9936.41      10196.40       185.07 o                         
   0 -13   4        680.42        746.55        49.85 o                         
   1 -13   4        134.61        112.06        19.31 o                         
   2 -13   4         63.89         40.64        14.33 o                         
   3 -13   4        359.00        311.98        32.41 o                         
   4 -13   4        206.15        148.70        23.11 o                         
   5 -13   4        328.21        374.05        67.14 o                         
   6 -13   4       2277.34       2178.71       127.68 o                         
  -6 -12   4        179.11        111.42        27.29 o                         
  -5 -12   4        320.56        275.00        32.41 o                         
  -4 -12   4         40.44         37.28        15.97 o                         
  -3 -12   4          0.75         11.11        12.65 o                         
  -2 -12   4       6302.88       6415.30       128.00 o                         
  -1 -12   4        646.90        572.86        24.82 o                         
   0 -12   4         15.84         20.16        13.56 o                         
   1 -12   4        300.92        319.31        27.64 o                         
   2 -12   4        228.35        205.51        21.27 o                         
   3 -12   4        120.54         75.21        17.67 o                         
   4 -12   4        177.00        189.45        21.05 o                         
   5 -12   4       5613.03       5634.40       140.34 o                         
   6 -12   4        328.05        437.37        58.35 o                         
   7 -12   4         85.75         42.88        46.52 o                         
  -7 -11   4        225.06        287.85        59.16 o                         
  -6 -11   4        276.18        288.47        49.45 o                         
  -5 -11   4        550.48        514.71        42.70 o                         
  -4 -11   4         52.52         51.40        16.27 o                         
  -3 -11   4       5040.77       4995.78       119.09 o                         
  -2 -11   4        568.26        561.59        32.47 o                         
  -1 -11   4        170.10        113.65        22.21 o                         
   0 -11   4         72.82         43.83        10.17 o                         
   1 -11   4        362.00        360.84        23.61 o                         
   2 -11   4       1498.47       1497.26        44.85 o                         
   3 -11   4         51.55         56.30         9.35 o                         
   4 -11   4       5751.63       5893.68       106.42 o                         
   5 -11   4        458.77        464.55        30.31 o                         
   6 -11   4        635.07        630.72        39.09 o                         
   7 -11   4        215.48        209.51        55.17 o                         
   8 -11   4        699.74        562.12        90.02 o                         
  -8 -10   4        408.91        295.77        35.10 o                         
  -7 -10   4        476.57        430.70        41.69 o                         
  -6 -10   4        357.64        314.22        39.92 o                         
  -5 -10   4         66.07         51.20        19.43 o                         
  -4 -10   4       3498.49       3741.21       112.79 o                         
  -3 -10   4       1110.32       1087.65        48.15 o                         
  -2 -10   4        996.92        949.78        42.07 o                         
  -1 -10   4        124.84         98.23        11.67 o                         
   0 -10   4         21.21         27.31         8.86 o                         
   1 -10   4       5377.70       5297.76        87.71 o                         
   2 -10   4        468.47        463.19        23.79 o                         
   3 -10   4       4766.98       4979.34        74.80 o                         
   4 -10   4        931.53        808.68        38.37 o                         
   5 -10   4       1692.60       1774.88        52.11 o                         
   6 -10   4       2730.76       2698.24        68.19 o                         
   7 -10   4       2999.23       2925.55        79.34 o                         
   8 -10   4       1930.61       1926.20        63.00 o                         
  -8  -9   4         85.09         73.38        25.05 o                         
  -7  -9   4       2019.82       2019.08        89.90 o                         
  -6  -9   4       1632.69       1646.81        72.19 o                         
  -5  -9   4       1036.03       1095.75        62.84 o                         
  -4  -9   4       5131.72       5024.70       113.62 o                         
  -3  -9   4        492.08        494.95        28.32 o                         
  -2  -9   4       2633.30       2683.71        63.72 o                         
  -1  -9   4          1.46         -3.57         4.83 o                         
   0  -9   4       8049.99       8209.90       138.40 o                         
   1  -9   4        972.10       1012.66        33.76 o                         
   2  -9   4       5607.70       5809.21        95.18 o                         
   3  -9   4        878.95        875.42        25.57 o                         
   4  -9   4       1915.89       1878.06        51.07 o                         
   5  -9   4       1822.40       1789.20        48.97 o                         
   6  -9   4       4133.58       4221.33        85.76 o                         
   7  -9   4       1265.55       1228.15        54.69 o                         
   8  -9   4        127.28        119.80        17.24 o                         
   9  -9   4        155.70        137.56        45.25 o                         
  -9  -8   4        231.23        205.14        35.25 o                         
  -8  -8   4       2177.76       2154.74        89.83 o                         
  -7  -8   4       2050.17       2020.89        71.24 o                         
  -6  -8   4        465.52        491.70        38.92 o                         
  -5  -8   4       4683.20       4768.45       141.45 o                         
  -4  -8   4        350.69        348.20        26.86 o                         
  -3  -8   4       3965.16       4029.23        71.03 o                         
  -2  -8   4       2769.75       2805.98        59.57 o                         
  -1  -8   4      14904.13      15192.38       177.34 o                         
   0  -8   4       2084.11       2041.40        45.48 o                         
   1  -8   4       2270.43       2374.39        51.01 o                         
   2  -8   4       2158.39       1991.69        44.95 o                         
   3  -8   4       2103.94       2091.12        40.14 o                         
   4  -8   4       2597.79       2620.94        56.88 o                         
   5  -8   4       1516.88       1607.01        45.62 o                         
   6  -8   4       3644.20       3757.48        83.79 o                         
   7  -8   4        312.80        269.10        22.24 o                         
   8  -8   4        201.45        171.34        15.49 o                         
   9  -8   4         67.48         33.23        14.30 o                         
  10  -8   4         64.88         42.26        30.11 o                         
  -9  -7   4        204.03        123.92        23.95 o                         
  -8  -7   4       1456.62       1566.02        61.59 o                         
  -7  -7   4        753.08        817.82        45.13 o                         
  -6  -7   4       2323.12       2472.35        80.65 o                         
  -5  -7   4        921.51        936.20        42.84 o                         
  -4  -7   4         97.08         90.79        12.92 o                         
  -3  -7   4       3639.18       3750.58        65.77 o                         
  -2  -7   4      21428.58      21806.37       258.44 o                         
  -1  -7   4       3062.28       3225.29        56.88 o                         
   0  -7   4        276.72        289.91        15.89 o                         
   1  -7   4        965.43        909.21        29.19 o                         
   2  -7   4        143.34        130.24        11.68 o                         
   3  -7   4       7487.20       7357.19        89.88 o                         
   4  -7   4       3693.54       3745.13        69.25 o                         
   5  -7   4       6102.23       6188.26       105.80 o                         
   6  -7   4        538.97        554.44        20.62 o                         
   7  -7   4        198.98        150.00        13.79 o                         
   8  -7   4        237.66        228.76        18.30 o                         
   9  -7   4        132.04         96.12        17.80 o                         
  10  -7   4       1468.42       1348.44        44.56 o                         
  -9  -6   4       3232.19       3231.99        80.91 o                         
  -8  -6   4         91.28         40.13        16.33 o                         
  -7  -6   4        162.72        154.07        21.41 o                         
  -6  -6   4       1117.19       1068.76        39.93 o                         
  -5  -6   4       1417.24       1401.42        47.66 o                         
  -4  -6   4       7304.62       7618.89       111.62 o                         
  -3  -6   4      24734.57      24897.44       248.76 o                         
  -2  -6   4       3913.93       3864.08        66.26 o                         
  -1  -6   4        384.79        335.19        16.78 o                         
   0  -6   4        457.56        495.65        21.31 o                         
   1  -6   4         67.30         28.50         6.06 o                         
   2  -6   4       8526.32       8528.30       112.62 o                         
   3  -6   4          4.05          5.62         3.68 o                         
   4  -6   4       5189.28       5267.15       108.89 o                         
   5  -6   4        218.10        189.07        11.34 o                         
   6  -6   4         36.80         42.07         7.27 o                         
   7  -6   4        518.15        500.78        21.37 o                         
   8  -6   4         70.22         60.86         9.63 o                         
   9  -6   4       6189.35       6320.98       107.63 o                         
  10  -6   4       1072.09       1188.21        40.57 o                         
 -10  -5   4       5270.78       5550.22       163.72 o                         
  -9  -5   4         51.35         18.88        14.12 o                         
  -8  -5   4        231.91        160.33        18.14 o                         
  -7  -5   4        910.24        910.45        42.36 o                         
  -6  -5   4        774.57        812.18        31.69 o                         
  -5  -5   4      10714.87      10837.52       145.39 o                         
  -4  -5   4      16703.96      16931.90       194.18 o                         
  -3  -5   4       1959.33       2033.13        41.48 o                         
  -2  -5   4       1505.07       1586.64        37.53 o                         
  -1  -5   4        822.27        765.60        24.34 o                         
   0  -5   4         30.10         29.76         5.39 o                         
   1  -5   4      11104.86      11409.47       138.73 o                         
   2  -5   4       2458.22       2335.66        45.90 o                         
   3  -5   4      12414.11      12690.42       130.23 o                         
   4  -5   4        442.10        411.51        15.94 o                         
   5  -5   4         26.62         24.28         5.40 o                         
   6  -5   4         56.45         52.73         7.33 o                         
   7  -5   4          5.54         -2.54         5.51 o                         
   8  -5   4      16935.84      16959.40       198.64 o                         
   9  -5   4       3097.34       3269.71        74.29 o                         
  10  -5   4        411.59        384.31        31.75 o                         
  11  -5   4         10.54        -17.81        17.81 o                         
 -10  -4   4        126.08        106.03        30.25 o                         
  -9  -4   4         64.92         32.91        12.67 o                         
  -8  -4   4        323.40        218.28        20.80 o                         
  -7  -4   4          8.12          3.80         8.17 o                         
  -6  -4   4      10024.74      10205.86       132.77 o                         
  -5  -4   4       3409.22       3542.74        66.32 o                         
  -4  -4   4       2182.64       2149.83        47.83 o                         
  -3  -4   4       2548.13       2627.16        51.27 o                         
  -2  -4   4         42.19         43.86         6.66 o                         
  -1  -4   4       1707.92       1797.32        40.65 o                         
   0  -4   4       8857.60       8423.95        91.33 o                         
   1  -4   4      17897.40      18373.34       186.12 o                         
   2  -4   4      11716.11      11679.13       171.41 o                         
   3  -4   4          6.45         15.04         2.92 o                         
   4  -4   4          2.00          0.80         3.01 o                         
   5  -4   4         77.65         73.89         8.36 o                         
   6  -4   4        107.01         96.51         9.81 o                         
   7  -4   4      14940.24      15229.34       159.47 o                         
   8  -4   4        372.26        404.33        22.72 o                         
   9  -4   4        718.97        789.23        31.21 o                         
  10  -4   4        762.29        797.39        41.38 o                         
  11  -4   4        323.89        267.87        24.39 o                         
 -10  -3   4        345.84        281.77        36.47 o                         
  -9  -3   4          3.93        -13.53        13.53 o                         
  -8  -3   4        219.60        215.14        19.80 o                         
  -7  -3   4       8892.15       8997.83       122.39 o                         
  -6  -3   4       2156.53       2210.69        45.05 o                         
  -5  -3   4       1553.32       1685.74        38.13 o                         
  -4  -3   4        326.13        288.05        16.35 o                         
  -3  -3   4        345.31        411.17        17.49 o                         
  -2  -3   4       1748.20       1894.97        40.52 o                         
  -1  -3   4      11997.35      11807.28       129.40 o                         
   0  -3   4      38030.04      36742.91       374.65 o                         
   1  -3   4       8155.08       7965.14        85.72 o                         
   2  -3   4       6564.47       6720.05        97.58 o                         
   3  -3   4       2558.07       2467.52        33.60 o                         
   4  -3   4       2034.10       2276.75        44.59 o                         
   5  -3   4       1494.53       1518.96        33.22 o                         
   6  -3   4      25465.67      25798.80       252.84 o                         
   7  -3   4        199.17        189.96        12.18 o                         
   8  -3   4        210.40        220.85        13.98 o                         
   9  -3   4        702.69        680.65        26.93 o                         
  10  -3   4        861.96        914.14        47.84 o                         
  11  -3   4        488.22        431.61        37.13 o                         
 -10  -2   4        110.41         74.55        23.44 o                         
  -9  -2   4         32.95         16.10        17.02 o                         
  -8  -2   4       4997.00       5211.69       139.61 o                         
  -7  -2   4        584.72        576.31        23.65 o                         
  -6  -2   4        315.24        331.82        19.93 o                         
  -5  -2   4          6.53          2.42         5.33 o                         
  -4  -2   4         13.05         15.19         5.04 o                         
  -3  -2   4       1815.19       2104.63        43.64 o                         
  -2  -2   4       8971.36       9273.23       114.43 o                         
  -1  -2   4      33808.53      31961.72       293.54 o                         
   0  -2   4       4191.18       4175.38        59.79 o                         
   1  -2   4       6439.76       6474.64        74.57 o                         
   2  -2   4       1277.29       1267.51        21.57 o                         
   3  -2   4      17862.63      18139.61       220.86 o                         
   4  -2   4        474.33        541.02        17.22 o                         
   5  -2   4      26518.61      26446.71       237.82 o                         
   6  -2   4          0.21          6.40         4.24 o                         
   7  -2   4       4517.68       4502.76        65.16 o                         
   8  -2   4        386.92        422.68        22.84 o                         
   9  -2   4       1560.52       1563.64        44.69 o                         
  10  -2   4       1451.69       1477.98        44.66 o                         
  11  -2   4          5.14        -14.84        16.54 o                         
 -10  -1   4         28.43         16.21        19.28 o                         
  -9  -1   4       4059.94       4043.19       110.96 o                         
  -8  -1   4       2279.06       2245.57        76.50 o                         
  -7  -1   4        745.14        748.36        50.03 o                         
  -6  -1   4       1737.87       1748.66        40.48 o                         
  -5  -1   4        239.75        230.31        12.89 o                         
  -4  -1   4       1177.70       1224.42        29.20 o                         
  -3  -1   4       6052.87       6351.21        84.93 o                         
  -2  -1   4      50145.61      49661.36       519.67 o                         
  -1  -1   4       8339.06       8621.56        96.11 o                         
   0  -1   4      12414.91      12156.44       117.04 o                         
   1  -1   4       2273.37       2173.39        32.74 o                         
   2  -1   4       8495.04       8055.99        85.35 o                         
   3  -1   4       1326.11       1355.08        24.96 o                         
   4  -1   4      16658.13      16304.33       157.67 o                         
   5  -1   4        171.61        154.58        11.40 o                         
   6  -1   4        401.92        406.57        15.77 o                         
   7  -1   4         96.40         91.46         9.15 o                         
   8  -1   4        637.41        584.16        23.04 o                         
   9  -1   4       4126.64       4136.31        76.24 o                         
  10  -1   4        220.17        172.95        16.88 o                         
  11  -1   4       1333.30       1250.70        45.85 o                         
 -10   0   4       2446.31       2672.92        94.63 o                         
  -9   0   4       1910.30       1953.14        69.14 o                         
  -8   0   4       1332.27       1353.36        57.04 o                         
  -7   0   4       1718.30       1692.97        55.69 o                         
  -6   0   4        927.31        964.83        25.59 o                         
  -5   0   4       6314.34       6154.18        90.11 o                         
  -4   0   4       2466.95       2588.19        43.07 o                         
  -3   0   4      30864.76      30949.78       307.22 o                         
  -2   0   4       1876.64       1868.95        34.41 o                         
  -1   0   4      17093.63      16617.61       172.43 o                         
   0   0   4       4313.03       4428.29        53.29 o                         
   1   0   4      39735.80      40714.69       385.75 o                         
   2   0   4      12220.94      12618.69       180.53 o                         
   3   0   4       3230.26       3207.14        42.34 o                         
   4   0   4       1556.06       1397.32        25.65 o                         
   5   0   4        223.73        195.58        11.95 o                         
   6   0   4          6.91          6.48         3.88 o                         
   7   0   4        169.93        129.70        11.58 o                         
   8   0   4      10950.60      11024.62       161.04 o                         
   9   0   4        448.99        387.39        25.25 o                         
  10   0   4       1016.46       1042.90        42.79 o                         
  11   0   4        539.81        529.53        32.03 o                         
  12   0   4        256.05        230.57        30.81 o                         
 -10   1   4        814.82        856.44        50.66 o                         
  -9   1   4        693.99        574.68        38.28 o                         
  -8   1   4        989.41       1006.47        45.12 o                         
  -7   1   4        444.58        526.05        30.90 o                         
  -6   1   4      15982.98      16016.61       198.93 o                         
  -5   1   4        835.54        883.42        21.49 o                         
  -4   1   4      11075.74      10761.84       115.58 o                         
  -3   1   4          6.14         11.61         3.12 o                         
  -2   1   4       2044.97       1868.22        30.01 o                         
  -1   1   4       1111.54       1127.26        22.38 o                         
   0   1   4      46596.44      44611.16       418.86 o                         
   1   1   4      30995.13      30882.71       367.34 o                         
   2   1   4       3916.45       3816.34        48.80 o                         
   3   1   4       1428.06       1425.44        26.41 o                         
   4   1   4        923.16        970.55        18.39 o                         
   5   1   4        403.20        385.56        14.75 o                         
   6   1   4        146.06        186.81        11.84 o                         
   7   1   4      15643.00      15757.39       156.08 o                         
   8   1   4        798.53        773.53        26.85 o                         
   9   1   4        729.03        696.66        33.07 o                         
  10   1   4        769.55        737.59        38.42 o                         
  11   1   4        912.04        830.88        41.07 o                         
  12   1   4       1485.27       1500.98        59.41 o                         
 -10   2   4        484.50        370.38        41.87 o                         
  -9   2   4       1536.77       1469.49        57.11 o                         
  -8   2   4       1218.36       1177.50        44.89 o                         
  -7   2   4      15266.22      15507.83       194.86 o                         
  -6   2   4          9.01          5.11         5.29 o                         
  -5   2   4       3716.20       3723.20        65.78 o                         
  -4   2   4       1082.37       1182.96        22.73 o                         
  -3   2   4       4216.08       4221.40        52.42 o                         
  -2   2   4       3662.63       3659.16        45.42 o                         
  -1   2   4      15366.20      14835.18       126.15 o                         
   0   2   4      41565.81      40404.40       328.62 o                         
   1   2   4        388.71        443.61        11.75 o                         
   2   2   4         54.66         93.54         5.49 o                         
   3   2   4         44.20         32.69         3.73 o                         
   4   2   4        290.94        321.79        10.78 o                         
   5   2   4       6828.43       7104.53        77.62 o                         
   6   2   4      33504.55      34026.22       314.89 o                         
   7   2   4       1852.42       1786.65        42.45 o                         
   8   2   4         79.16         67.17        10.74 o                         
   9   2   4         94.96         89.19        12.20 o                         
  10   2   4        357.19        323.60        27.96 o                         
  11   2   4       5338.21       5257.54       113.70 o                         
  12   2   4        202.25        192.75        24.83 o                         
 -10   3   4       1034.63       1010.90        61.61 o                         
  -9   3   4        568.24        593.11        40.00 o                         
  -8   3   4      13728.44      14307.55       291.47 o                         
  -7   3   4         21.91         11.27         9.20 o                         
  -6   3   4        790.16        792.85        24.47 o                         
  -5   3   4        550.30        616.74        20.62 o                         
  -4   3   4       1234.63       1214.46        29.02 o                         
  -3   3   4       3429.32       3565.52        42.73 o                         
  -2   3   4       9568.13       9256.69        85.30 o                         
  -1   3   4      32050.72      31082.42       318.97 o                         
   0   3   4        119.35        156.93         7.49 o                         
   1   3   4        458.26        503.11        12.33 o                         
   2   3   4       5893.46       5989.78        79.22 o                         
   3   3   4        890.32       1013.61        22.08 o                         
   4   3   4      17664.75      17801.96       171.43 o                         
   5   3   4      36943.15      37687.73       335.98 o                         
   6   3   4         32.40         16.91         4.02 o                         
   7   3   4        179.42        149.85        13.97 o                         
   8   3   4        483.21        475.74        21.38 o                         
   9   3   4        300.02        294.97        20.71 o                         
  10   3   4       8326.84       8316.62       137.71 o                         
  11   3   4        138.94        127.02        19.85 o                         
  12   3   4        169.96        127.02        28.24 o                         
 -10   4   4        748.57        797.44        46.86 o                         
  -9   4   4       6392.95       6484.94       150.33 o                         
  -8   4   4          0.87          6.06         8.70 o                         
  -7   4   4        224.45        171.51        16.62 o                         
  -6   4   4        174.53        204.99        14.15 o                         
  -5   4   4       1545.91       1616.65        31.60 o                         
  -4   4   4       1163.25       1240.34        24.75 o                         
  -3   4   4        403.73        580.11        15.64 o                         
  -2   4   4      31575.94      30678.17       231.69 o                         
  -1   4   4       1933.48       2136.11        28.67 o                         
   0   4   4       9048.71       9229.91        88.70 o                         
   1   4   4       5250.75       5246.88        64.65 o                         
   2   4   4        804.05        833.55        17.67 o                         
   3   4   4      25910.01      26371.54       239.61 o                         
   4   4   4      21845.35      21015.01       191.39 o                         
   5   4   4         69.26         70.40         7.82 o                         
   6   4   4       1881.00       1889.78        38.51 o                         
   7   4   4        104.86        117.94        10.27 o                         
   8   4   4        128.44         95.34        12.11 o                         
   9   4   4       8320.08       8028.19       119.65 o                         
  10   4   4         93.69         67.45        13.05 o                         
  11   4   4        529.56        429.52        44.15 o                         
  12   4   4        406.49        314.43        38.56 o                         
 -10   5   4       3349.81       3582.93       117.88 o                         
  -9   5   4        117.46        119.26        17.15 o                         
  -8   5   4         21.50         23.08         8.96 o                         
  -7   5   4         52.57         48.53         7.38 o                         
  -6   5   4       1029.87        987.05        31.51 o                         
  -5   5   4       4941.73       4914.53        63.88 o                         
  -4   5   4        387.67        358.14        14.53 o                         
  -3   5   4      39642.10      39492.38       350.93 o                         
  -2   5   4         15.67         21.50         2.87 o                         
  -1   5   4       5292.67       5431.73        62.92 o                         
   0   5   4       3653.54       3584.20        41.96 o                         
   1   5   4        748.95        664.98        16.67 o                         
   2   5   4      37510.91      36559.14       351.34 o                         
   3   5   4      18041.68      17743.27       171.21 o                         
   4   5   4         62.12         62.27         6.61 o                         
   5   5   4       1960.37       1872.03        35.48 o                         
   6   5   4        337.07        365.30        15.67 o                         
   7   5   4        701.90        678.48        22.57 o                         
   8   5   4       9059.90       9068.98       111.18 o                         
   9   5   4       2059.44       2136.05        52.61 o                         
  10   5   4        624.88        613.44        33.22 o                         
  11   5   4        169.41        149.13        31.04 o                         
  12   5   4          8.87        -13.35        22.64 o                         
 -10   6   4        457.10        423.78        54.58 o                         
  -9   6   4          4.52        -11.82        11.82 o                         
  -8   6   4          8.61          5.62         7.67 o                         
  -7   6   4        299.38        284.96        17.57 o                         
  -6   6   4       1752.91       1734.81        36.07 o                         
  -5   6   4       2938.03       2798.28        45.19 o                         
  -4   6   4      15533.57      15336.49       160.22 o                         
  -3   6   4       1540.12       1582.01        32.05 o                         
  -2   6   4       2443.27       2187.13        32.92 o                         
  -1   6   4        658.23        695.96        16.88 o                         
   0   6   4       3021.45       2879.13        39.17 o                         
   1   6   4      56416.50      54021.66       434.44 o                         
   2   6   4       9073.04       9238.63        95.42 o                         
   3   6   4       1305.03       1416.18        28.49 o                         
   4   6   4       1711.83       1747.48        34.78 o                         
   5   6   4        287.49        309.27        15.03 o                         
   6   6   4        194.27        176.67        12.93 o                         
   7   6   4       6266.27       6428.18        88.59 o                         
   8   6   4       5448.38       5381.29        80.80 o                         
   9   6   4        581.84        563.52        23.67 o                         
  10   6   4        403.64        376.99        30.38 o                         
  11   6   4        146.66        122.37        19.93 o                         
 -10   7   4          0.34         -8.25        23.43 o                         
  -9   7   4         30.70          9.81        10.16 o                         
  -8   7   4         11.42          1.91         8.78 o                         
  -7   7   4       1557.92       1482.65        36.53 o                         
  -6   7   4       6484.51       6808.30        86.26 o                         
  -5   7   4      13696.87      13989.66       147.79 o                         
  -4   7   4       2781.97       2773.13        42.80 o                         
  -3   7   4       2505.52       2586.41        41.65 o                         
  -2   7   4       1286.10       1339.17        25.09 o                         
  -1   7   4       7901.53       8137.12        94.09 o                         
   0   7   4      35855.67      34952.64       299.27 o                         
   1   7   4         91.06         79.13         5.82 o                         
   2   7   4       2204.01       2126.11        35.63 o                         
   3   7   4        184.43        212.82        11.34 o                         
   4   7   4       2445.90       2555.81        45.87 o                         
   5   7   4       1277.27       1334.52        31.56 o                         
   6   7   4       4619.85       4540.67        67.87 o                         
   7   7   4       7535.95       7805.53       103.97 o                         
   8   7   4        380.28        428.89        22.40 o                         
   9   7   4       1399.50       1390.73        40.12 o                         
  10   7   4        121.33        111.02        13.02 o                         
  11   7   4       2048.77       2109.97        70.37 o                         
  -9   8   4         20.50         13.94        11.24 o                         
  -8   8   4       1553.35       1555.76        47.21 o                         
  -7   8   4       4914.45       4808.63        83.52 o                         
  -6   8   4       3975.38       4096.96        62.32 o                         
  -5   8   4       1044.10       1092.31        28.98 o                         
  -4   8   4       3621.63       3694.77        55.39 o                         
  -3   8   4       2800.37       2687.45        49.71 o                         
  -2   8   4       1237.85       1312.49        24.35 o                         
  -1   8   4      28213.91      27247.89       244.08 o                         
   0   8   4        719.11        670.74        17.62 o                         
   1   8   4         17.82         13.27         3.45 o                         
   2   8   4        309.42        378.19        14.41 o                         
   3   8   4       2495.18       2487.59        39.47 o                         
   4   8   4       5444.69       5435.10        73.59 o                         
   5   8   4       4336.77       4391.07        70.55 o                         
   6   8   4       8344.32       8221.81       110.73 o                         
   7   8   4       2096.71       2139.75        47.24 o                         
   8   8   4       3202.63       3378.03        70.95 o                         
   9   8   4        406.56        419.35        44.66 o                         
  10   8   4       6037.53       5860.53        97.15 o                         
  11   8   4         83.60         52.88        31.97 o                         
  -9   9   4       1147.11       1170.02        40.95 o                         
  -8   9   4       2106.00       2143.39        56.06 o                         
  -7   9   4       2154.10       2175.08        51.71 o                         
  -6   9   4       1555.44       1608.81        39.78 o                         
  -5   9   4        202.12        156.84        12.66 o                         
  -4   9   4       8739.42       8890.08       113.48 o                         
  -3   9   4         42.25         38.45         7.06 o                         
  -2   9   4      12574.67      12524.86       118.29 o                         
  -1   9   4       1367.25       1274.55        27.08 o                         
   0   9   4        123.61        109.73        11.80 o                         
   1   9   4       2232.66       2196.10        39.19 o                         
   2   9   4       2017.62       2120.11        44.20 o                         
   3   9   4       7656.83       7681.57       126.54 o                         
   4   9   4        529.10        464.04        20.16 o                         
   5   9   4       5494.66       5415.88        78.82 o                         
   6   9   4        356.49        330.90        19.75 o                         
   7   9   4       4500.60       4325.32        72.56 o                         
   8   9   4        991.71       1023.31        43.97 o                         
   9   9   4       7763.30       7994.04       123.74 o                         
  10   9   4        202.79        156.81        15.93 o                         
  11   9   4        426.26        339.94        43.35 o                         
  -9  10   4        969.67        951.93        44.67 o                         
  -8  10   4        322.38        298.42        24.13 o                         
  -7  10   4       1982.01       2019.00        57.58 o                         
  -6  10   4         73.71         48.16        11.55 o                         
  -5  10   4       4499.56       4637.61        84.20 o                         
  -4  10   4          2.62          6.13         6.47 o                         
  -3  10   4       7268.78       7195.31        95.66 o                         
  -2  10   4       6260.72       6486.62        77.92 o                         
  -1  10   4         27.67         22.76         5.81 o                         
   0  10   4       1202.03       1171.77        28.09 o                         
   1  10   4        298.74        336.51        15.56 o                         
   2  10   4      25151.44      25068.56       247.46 o                         
   3  10   4         79.11         70.45         9.97 o                         
   4  10   4       5219.68       5451.60        83.55 o                         
   5  10   4        421.38        422.27        22.06 o                         
   6  10   4       1308.95       1395.99        38.86 o                         
   7  10   4        911.19       1016.93        36.19 o                         
   8  10   4       8177.16       8252.30       128.61 o                         
   9  10   4        702.33        692.25        37.99 o                         
  10  10   4         80.04         37.40        18.17 o                         
  11  10   4          4.04        -10.30        20.31 o                         
  -8  11   4        141.86        116.24        19.61 o                         
  -7  11   4        276.25        264.80        28.03 o                         
  -6  11   4       1009.93        936.62        49.51 o                         
  -5  11   4        112.58         61.90        12.74 o                         
  -4  11   4       3987.78       4100.91        78.11 o                         
  -3  11   4        157.39        144.80        12.58 o                         
  -2  11   4       1582.53       1628.81        32.83 o                         
  -1  11   4        239.29        257.56        14.95 o                         
   0  11   4         54.96         57.50         7.94 o                         
   1  11   4      25410.93      24726.26       234.92 o                         
   2  11   4          1.40          9.19         6.16 o                         
   3  11   4        174.20        150.86        13.15 o                         
   4  11   4       1228.81       1195.69        33.43 o                         
   5  11   4       1433.52       1487.73        42.94 o                         
   6  11   4       2559.96       2585.59        66.39 o                         
   7  11   4       6323.35       6574.96       131.65 o                         
   8  11   4       1031.21        958.31        48.79 o                         
   9  11   4        131.33        128.76        20.25 o                         
  10  11   4          7.46         -1.56        20.55 o                         
  -8  12   4         20.20          2.31        16.83 o                         
  -7  12   4        905.27        883.31        39.94 o                         
  -6  12   4       1967.23       1960.04        65.19 o                         
  -5  12   4        232.83        242.22        26.24 o                         
  -4  12   4        107.81         92.30        12.36 o                         
  -3  12   4        205.23        173.14        16.69 o                         
  -2  12   4        866.79        885.96        29.56 o                         
  -1  12   4        388.78        380.15        19.94 o                         
   0  12   4      24106.59      24063.48       233.19 o                         
   1  12   4        177.78        175.66        13.67 o                         
   2  12   4         95.40         48.50         8.91 o                         
   3  12   4         21.27          0.52         6.05 o                         
   4  12   4        125.06        108.79        12.32 o                         
   5  12   4       4208.28       4129.61        87.24 o                         
   6  12   4       4404.60       4532.47        94.00 o                         
   7  12   4       1999.53       1970.09        67.92 o                         
   8  12   4        277.83        184.58        30.48 o                         
   9  12   4         54.73         36.19        14.96 o                         
  10  12   4        143.44         54.43        26.09 o                         
  -7  13   4       3202.55       3303.60        84.38 o                         
  -6  13   4        704.72        739.26        37.69 o                         
  -5  13   4        134.12         98.73        14.82 o                         
  -4  13   4        559.27        512.01        27.12 o                         
  -3  13   4        321.04        308.04        19.44 o                         
  -2  13   4       1750.84       1849.51        50.90 o                         
  -1  13   4      16820.24      17003.15       192.80 o                         
   0  13   4        180.76        201.09        14.31 o                         
   1  13   4        421.96        420.62        23.32 o                         
   2  13   4         17.83          2.67         8.09 o                         
   3  13   4        229.56        190.44        19.40 o                         
   4  13   4       1521.13       1551.86        53.21 o                         
   5  13   4       1163.95       1238.24        49.26 o                         
   6  13   4       2148.92       2221.43        67.67 o                         
   7  13   4          3.08         -8.32        12.75 o                         
   8  13   4         39.67          9.86        13.81 o                         
   9  13   4         93.14         80.59        25.09 o                         
  -7  14   4        518.50        506.36        45.55 o                         
  -6  14   4        104.91         71.65        18.45 o                         
  -5  14   4         10.31         -6.86        12.95 o                         
  -4  14   4        216.48        209.45        25.59 o                         
  -3  14   4       2201.78       2107.70        64.97 o                         
  -2  14   4       8768.71       9209.47       139.48 o                         
  -1  14   4         58.28         46.29         8.76 o                         
   0  14   4        942.46        970.61        33.17 o                         
   1  14   4         42.02         26.58         8.68 o                         
   2  14   4       1371.02       1400.09        45.18 o                         
   3  14   4       3788.72       3547.10        89.64 o                         
   4  14   4        167.82        119.63        18.32 o                         
   5  14   4       1701.89       1716.44        69.78 o                         
   6  14   4         48.61         32.24        14.20 o                         
   7  14   4         85.11         48.11        17.45 o                         
   8  14   4         36.72         46.55        17.23 o                         
   9  14   4        462.27        359.64        43.94 o                         
  -6  15   4         67.43         35.41        16.97 o                         
  -5  15   4        254.18        191.60        28.57 o                         
  -4  15   4       1493.09       1367.43        73.14 o                         
  -3  15   4       3446.82       3597.61       116.53 o                         
  -2  15   4         12.26         19.48        11.59 o                         
  -1  15   4        385.43        342.96        30.50 o                         
   0  15   4         11.87         -8.76         8.76 o                         
   1  15   4        818.14        847.76        35.27 o                         
   2  15   4       4311.73       4196.35        95.99 o                         
   3  15   4        488.40        483.80        33.21 o                         
   4  15   4       2126.76       2225.94        75.65 o                         
   5  15   4         84.72         68.01        18.28 o                         
   6  15   4        388.24        405.65        43.73 o                         
   7  15   4         19.30         -0.74        16.49 o                         
   8  15   4       1031.81       1080.94        92.41 o                         
  -5  16   4       1738.15       1808.66       122.33 o                         
  -4  16   4       1142.60       1126.78        93.68 o                         
  -3  16   4         27.59         -6.77        22.52 o                         
  -2  16   4         66.14         56.34        16.90 o                         
  -1  16   4        251.36        189.43        21.87 o                         
   0  16   4        112.71        127.44        19.60 o                         
   1  16   4       2396.14       2502.46        88.64 o                         
   2  16   4       1768.92       1666.41        56.38 o                         
   3  16   4       2083.21       2108.02        69.35 o                         
   4  16   4       1218.06       1161.31        59.56 o                         
   5  16   4        297.69        219.76        30.12 o                         
   6  16   4        980.33        941.14        60.56 o                         
   7  16   4        401.54        437.15        40.70 o                         
  -4  17   4         97.50        149.88        75.74 o                         
  -3  17   4         17.98        -10.34        20.95 o                         
  -2  17   4         35.74         16.32        26.11 o                         
  -1  17   4        139.69        118.28        24.44 o                         
   0  17   4       2121.93       2201.81        61.71 o                         
   1  17   4       2200.43       2089.40        74.05 o                         
   2  17   4        830.06        850.41        43.11 o                         
   3  17   4        884.27        864.56        52.19 o                         
   4  17   4        657.73        724.78        58.71 o                         
   5  17   4       2108.76       2132.12        95.59 o                         
   6  17   4        281.08        215.63        55.75 o                         
  -3  18   4          9.26         11.44        34.79 o                         
  -2  18   4        281.97        273.52        73.26 o                         
  -1  18   4        922.00        986.22        55.18 o                         
   0  18   4       1462.27       1404.57        49.15 o                         
   1  18   4        387.16        396.34        40.84 o                         
   2  18   4        544.66        518.18        41.28 o                         
   3  18   4         61.32         51.78        19.42 o                         
   4  18   4       2212.93       2492.38        96.33 o                         
   5  18   4        116.39        102.40        30.21 o                         
   0  19   4        144.44         74.09        31.97 o                         
   1  19   4       1146.17       1162.78        73.92 o                         
   2  19   4        313.67        214.08        40.50 o                         
  -1 -15   5         19.54         20.54        35.22 o                         
   0 -15   5         22.58         12.36        23.51 o                         
   1 -15   5         11.37        -19.35        19.35 o                         
   2 -15   5       1286.45       1353.40       110.09 o                         
  -3 -14   5        593.48        628.98        51.72 o                         
  -2 -14   5          2.25        -11.41        11.41 o                         
  -1 -14   5        176.94        149.42        33.74 o                         
   0 -14   5        100.61         45.99        26.17 o                         
   1 -14   5       1487.42       1443.73       107.07 o                         
   2 -14   5       1054.61       1091.95        63.42 o                         
   3 -14   5        454.52        380.69        50.87 o                         
   4 -14   5        664.87        690.39        77.35 o                         
  -5 -13   5         46.17         13.05        23.71 o                         
  -4 -13   5         34.14         20.38        19.03 o                         
  -3 -13   5        413.48        446.22        35.91 o                         
  -2 -13   5         69.49         33.90        18.22 o                         
  -1 -13   5        320.77        252.49        30.90 o                         
   0 -13   5       1785.18       1921.64        70.25 o                         
   1 -13   5       1998.80       2094.37        69.44 o                         
   2 -13   5        155.05        130.06        18.63 o                         
   3 -13   5        558.80        576.79        62.20 o                         
   4 -13   5        541.10        601.25        49.18 o                         
   5 -13   5       3007.80       2818.66       110.90 o                         
   6 -13   5        278.78        248.88        39.29 o                         
  -6 -12   5        370.24        315.77        43.18 o                         
  -5 -12   5          6.72          2.95        27.03 o                         
  -4 -12   5        364.08        304.62        32.71 o                         
  -3 -12   5          1.65        -13.94        13.94 o                         
  -2 -12   5       3060.90       3034.55        83.07 o                         
  -1 -12   5       6469.56       6514.90       131.73 o                         
   0 -12   5        733.28        753.72        42.11 o                         
   1 -12   5         19.32        -11.43        11.43 o                         
   2 -12   5        800.25        762.70        40.15 o                         
   3 -12   5        869.39        896.16        31.64 o                         
   4 -12   5       6160.29       6311.04       143.51 o                         
   5 -12   5        328.90        327.72        44.77 o                         
   6 -12   5         82.11         17.84        22.32 o                         
   7 -12   5        100.77         56.14        23.78 o                         
  -7 -11   5        348.82        350.78        79.09 o                         
  -6 -11   5         77.74         46.51        24.53 o                         
  -5 -11   5        618.74        556.31        54.49 o                         
  -4 -11   5          3.85         -7.11        16.63 o                         
  -3 -11   5       6073.20       6170.62       149.93 o                         
  -2 -11   5       2807.13       2929.72        79.52 o                         
  -1 -11   5        162.34         96.66        14.51 o                         
   0 -11   5         93.63         69.42        12.62 o                         
   1 -11   5        147.96         98.38        15.20 o                         
   2 -11   5        427.35        500.69        31.63 o                         
   3 -11   5       6319.98       6484.78        98.38 o                         
   4 -11   5         15.26         28.72        11.39 o                         
   5 -11   5         85.30         69.61        13.74 o                         
   6 -11   5        412.79        394.91        31.46 o                         
   7 -11   5         75.27         81.44        23.46 o                         
  -7 -10   5         16.84         -5.89        22.83 o                         
  -6 -10   5        344.57        276.53        31.66 o                         
  -5 -10   5          3.01         -2.72        13.79 o                         
  -4 -10   5       8473.66       8639.62       190.13 o                         
  -3 -10   5       1176.47       1186.93        52.32 o                         
  -2 -10   5        140.45         88.91        13.53 o                         
  -1 -10   5         75.35         80.68        12.33 o                         
   0 -10   5          5.67         10.63         8.07 o                         
   1 -10   5        112.50         94.62        12.61 o                         
   2 -10   5       8066.68       8109.71       144.25 o                         
   3 -10   5       2360.82       2230.99        46.80 o                         
   4 -10   5         21.80         -7.82         9.57 o                         
   5 -10   5          8.66         14.68        11.09 o                         
   6 -10   5        494.50        440.63        41.42 o                         
   7 -10   5         39.38         53.52        31.50 o                         
   8 -10   5         48.55        -17.77        17.77 o                         
  -8  -9   5        379.88        373.80        45.74 o                         
  -7  -9   5         98.92        103.36        25.76 o                         
  -6  -9   5         26.35        -14.12        14.12 o                         
  -5  -9   5       8379.64       8447.09       236.71 o                         
  -4  -9   5       1763.22       1770.78        67.42 o                         
  -3  -9   5        120.81        149.29        17.69 o                         
  -2  -9   5       1170.34       1176.12        45.97 o                         
  -1  -9   5        237.14        224.04        19.62 o                         
   0  -9   5        441.55        418.35        20.73 o                         
   1  -9   5       5251.16       5326.11        88.64 o                         
   2  -9   5       2702.74       2665.23        59.79 o                         
   3  -9   5          1.54          7.51         5.60 o                         
   4  -9   5         49.48         50.17        10.47 o                         
   5  -9   5         23.85         -1.19         8.39 o                         
   6  -9   5        951.50        926.37        39.18 o                         
   7  -9   5        823.00        824.83        37.54 o                         
   8  -9   5       3931.94       4102.92        99.41 o                         
   9  -9   5        256.88        214.98        27.91 o                         
  -8  -8   5        243.50        160.12        24.58 o                         
  -7  -8   5         55.80         28.60        17.38 o                         
  -6  -8   5       8539.81       8520.36       166.07 o                         
  -5  -8   5        197.30        129.55        19.83 o                         
  -4  -8   5       1791.83       1866.56        76.77 o                         
  -3  -8   5         36.63         18.02         7.34 o                         
  -2  -8   5       1584.87       1625.48        46.60 o                         
  -1  -8   5       1302.64       1333.74        38.71 o                         
   0  -8   5       3461.33       3430.13        60.20 o                         
   1  -8   5       8918.92       8692.56       119.29 o                         
   2  -8   5        518.11        483.41        23.04 o                         
   3  -8   5        405.55        368.98        18.01 o                         
   4  -8   5          9.63          5.60         7.60 o                         
   5  -8   5       2452.46       2383.64        54.64 o                         
   6  -8   5       2546.47       2416.99        61.46 o                         
   7  -8   5       5933.79       6174.99       133.57 o                         
   8  -8   5        328.74        327.46        29.38 o                         
   9  -8   5        730.43        648.87        33.20 o                         
  -9  -7   5        761.16        720.64        63.55 o                         
  -8  -7   5         32.59         10.37        15.25 o                         
  -7  -7   5       6792.03       7012.22       153.73 o                         
  -6  -7   5        508.50        436.67        42.03 o                         
  -5  -7   5       1467.29       1479.75        67.55 o                         
  -4  -7   5         63.83         62.23        13.28 o                         
  -3  -7   5         84.10         72.57        10.05 o                         
  -2  -7   5        853.97        808.53        32.09 o                         
  -1  -7   5       2352.63       2368.50        49.00 o                         
   0  -7   5      11146.16      10986.70       128.94 o                         
   1  -7   5       1262.02       1234.87        38.36 o                         
   2  -7   5       3887.07       3984.97        67.93 o                         
   3  -7   5       1455.28       1468.35        33.54 o                         
   4  -7   5       8526.44       8535.96       122.38 o                         
   5  -7   5       3337.07       3319.06        67.94 o                         
   6  -7   5       4368.25       4567.10        92.91 o                         
   7  -7   5        288.03        254.86        21.00 o                         
   8  -7   5       1358.64       1412.60        41.15 o                         
   9  -7   5        811.83        777.56        31.91 o                         
  10  -7   5         94.38        100.88        50.16 o                         
  -9  -6   5          2.26          4.08        15.43 o                         
  -8  -6   5       3127.12       3033.03        79.35 o                         
  -7  -6   5        598.09        546.60        37.30 o                         
  -6  -6   5         11.30          3.38        11.06 o                         
  -5  -6   5        252.07        229.64        21.21 o                         
  -4  -6   5       1020.75       1169.84        42.96 o                         
  -3  -6   5       5581.79       5795.92        85.53 o                         
  -2  -6   5        274.74        222.30        17.15 o                         
  -1  -6   5       7365.80       7192.30        99.51 o                         
   0  -6   5       2634.20       2590.38        47.18 o                         
   1  -6   5       2689.53       2549.70        47.56 o                         
   2  -6   5        483.74        474.06        22.00 o                         
   3  -6   5      16969.96      16817.66       166.27 o                         
   4  -6   5       5371.39       5431.03        91.81 o                         
   5  -6   5       1340.06       1265.30        38.84 o                         
   6  -6   5         43.48         38.75         6.80 o                         
   7  -6   5        646.04        661.09        24.45 o                         
   8  -6   5       2299.21       2318.74        51.87 o                         
   9  -6   5        136.87        120.40        25.14 o                         
  10  -6   5       1531.02       1494.61        49.67 o                         
  -9  -5   5       1873.41       1842.68        67.37 o                         
  -8  -5   5        649.90        661.84        36.09 o                         
  -7  -5   5          0.87          1.80        10.98 o                         
  -6  -5   5        628.03        587.34        31.50 o                         
  -5  -5   5        503.17        545.17        32.23 o                         
  -4  -5   5      10985.62      11147.91       144.77 o                         
  -3  -5   5        507.76        480.07        21.96 o                         
  -2  -5   5       6683.18       6676.61        94.57 o                         
  -1  -5   5       3466.96       3507.27        59.94 o                         
   0  -5   5       5715.04       5578.89        75.41 o                         
   1  -5   5       5442.22       5629.68        78.79 o                         
   2  -5   5      18454.83      17900.83       189.21 o                         
   3  -5   5       8176.58       8069.72        90.48 o                         
   4  -5   5         50.11         37.38         6.38 o                         
   5  -5   5        812.43        817.81        24.57 o                         
   6  -5   5        180.74        192.20        13.74 o                         
   7  -5   5       2192.76       2205.91        44.57 o                         
   8  -5   5        157.51        132.75        13.03 o                         
   9  -5   5       2291.78       2329.21        55.89 o                         
  10  -5   5        885.82        902.60        38.69 o                         
  11  -5   5         65.81         40.44        16.54 o                         
 -10  -4   5        351.40        277.39        37.26 o                         
  -9  -4   5        315.75        269.43        37.56 o                         
  -8  -4   5          4.07          4.80         9.53 o                         
  -7  -4   5        271.26        244.70        20.48 o                         
  -6  -4   5        472.76        478.75        26.38 o                         
  -5  -4   5      16884.98      17107.85       209.79 o                         
  -4  -4   5        718.65        734.35        28.04 o                         
  -3  -4   5       2874.96       2925.01        54.08 o                         
  -2  -4   5       3256.93       3258.16        57.29 o                         
  -1  -4   5       3673.33       3737.80        60.17 o                         
   0  -4   5      19489.55      20202.54       217.76 o                         
   1  -4   5      27457.49      28037.28       420.71 o                         
   2  -4   5       9050.14       8649.67        95.27 o                         
   3  -4   5        130.81        117.92         7.64 o                         
   4  -4   5        464.59        464.35        16.64 o                         
   5  -4   5          2.69          4.93         4.03 o                         
   6  -4   5       1352.79       1221.01        32.09 o                         
   7  -4   5        779.78        701.69        35.19 o                         
   8  -4   5       3344.74       3244.76        58.37 o                         
   9  -4   5        213.91        225.49        20.50 o                         
  10  -4   5        399.15        336.66        34.14 o                         
  11  -4   5         93.60         71.39        15.74 o                         
 -10  -3   5        610.00        583.03        53.03 o                         
  -9  -3   5        643.80        641.08        72.30 o                         
  -8  -3   5        242.30        148.89        20.84 o                         
  -7  -3   5        854.55        883.80        39.80 o                         
  -6  -3   5      15725.79      16374.78       183.79 o                         
  -5  -3   5       2005.95       1983.33        43.37 o                         
  -4  -3   5        380.71        361.85        18.23 o                         
  -3  -3   5       3396.89       3304.59        60.81 o                         
  -2  -3   5       1372.53       1331.59        33.69 o                         
  -1  -3   5      12534.05      12076.55       135.63 o                         
   0  -3   5      15699.62      15289.99       146.02 o                         
   1  -3   5       9553.02       9460.86       107.48 o                         
   2  -3   5       1327.23       1234.86        25.71 o                         
   3  -3   5        444.95        381.93        12.29 o                         
   4  -3   5        772.23        860.56        23.31 o                         
   5  -3   5       2663.13       2645.72        47.13 o                         
   6  -3   5      12732.83      12429.02       139.19 o                         
   7  -3   5       4794.46       5007.49        73.77 o                         
   8  -3   5        131.56        103.11        10.20 o                         
   9  -3   5        146.88        137.83        13.55 o                         
  10  -3   5        226.37        209.21        20.16 o                         
  11  -3   5        177.13         80.78        28.80 o                         
 -10  -2   5        523.35        479.25        50.68 o                         
  -9  -2   5        232.70        131.18        24.91 o                         
  -8  -2   5       2053.58       2082.36        62.59 o                         
  -7  -2   5      11660.52      11859.24       170.88 o                         
  -6  -2   5        435.71        398.71        19.63 o                         
  -5  -2   5        191.22        192.38        19.55 o                         
  -4  -2   5        573.23        507.83        21.95 o                         
  -3  -2   5        908.95        930.46        27.14 o                         
  -2  -2   5      23599.00      23828.29       268.22 o                         
  -1  -2   5       1357.21       1308.69        27.82 o                         
   0  -2   5      11614.36      11039.45       114.36 o                         
   1  -2   5       5522.19       5483.62        73.55 o                         
   2  -2   5         22.76         13.44         3.49 o                         
   3  -2   5       1409.49       1411.70        24.15 o                         
   4  -2   5       8448.22       8766.52        93.38 o                         
   5  -2   5      15077.42      15490.07       152.11 o                         
   6  -2   5       8544.59       8723.77       109.58 o                         
   7  -2   5          8.71          8.38         5.14 o                         
   8  -2   5        135.60        100.40        11.81 o                         
   9  -2   5         36.68         26.18         8.56 o                         
  10  -2   5        626.67        568.87        27.56 o                         
  11  -2   5       5912.35       6074.27       100.49 o                         
 -10  -1   5         59.09         79.33        22.34 o                         
  -9  -1   5       2281.54       2417.70        95.86 o                         
  -8  -1   5       7931.95       8130.76       177.81 o                         
  -7  -1   5        271.93        226.06        27.82 o                         
  -6  -1   5        148.29        116.53        12.76 o                         
  -5  -1   5          2.34          6.49         5.78 o                         
  -4  -1   5        410.52        431.13        17.88 o                         
  -3  -1   5      28436.08      27941.76       391.15 o                         
  -2  -1   5        112.40        117.70        10.03 o                         
  -1  -1   5        510.56        305.79        13.16 o                         
   0  -1   5        203.88        148.52         9.34 o                         
   1  -1   5        259.32        229.85        10.14 o                         
   2  -1   5       2821.20       3063.54        43.44 o                         
   3  -1   5         90.62         43.87         5.00 o                         
   4  -1   5      40595.69      40240.75       417.09 o                         
   5  -1   5       3402.09       3653.02        61.95 o                         
   6  -1   5        609.75        619.99        20.12 o                         
   7  -1   5       1117.28       1213.73        30.18 o                         
   8  -1   5        845.32        890.26        25.79 o                         
   9  -1   5        650.45        621.61        25.51 o                         
  10  -1   5       7693.74       7924.69       156.00 o                         
  11  -1   5         48.92         36.87        12.21 o                         
 -10   0   5       3752.32       4045.38       129.21 o                         
  -9   0   5       5544.37       5636.94       125.38 o                         
  -8   0   5          3.49         -5.61        11.60 o                         
  -7   0   5        105.28         95.76        20.78 o                         
  -6   0   5        634.07        572.83        23.54 o                         
  -5   0   5        453.62        460.82        21.18 o                         
  -4   0   5      17738.06      17747.09       188.21 o                         
  -3   0   5       4863.55       5038.96        63.98 o                         
  -2   0   5      11125.45      11465.42       119.29 o                         
  -1   0   5       1638.72       1701.47        30.07 o                         
   0   0   5       2129.43       2083.62        33.85 o                         
   1   0   5         37.91         35.82         4.65 o                         
   2   0   5       2326.72       2278.44        36.35 o                         
   3   0   5      57706.42      56663.71       485.98 o                         
   4   0   5       7367.80       7697.85        85.43 o                         
   5   0   5       3888.14       3731.41        50.07 o                         
   6   0   5        130.77        119.34         9.47 o                         
   7   0   5       3319.79       3432.24        56.83 o                         
   8   0   5       1326.48       1295.20        32.79 o                         
   9   0   5       5374.61       5381.56        90.40 o                         
  10   0   5        175.50        176.39        16.55 o                         
  11   0   5        206.88        191.16        20.74 o                         
  12   0   5         38.43          3.14        28.28 o                         
 -10   1   5       1102.69       1099.54        67.35 o                         
  -9   1   5          4.51         16.80        12.40 o                         
  -8   1   5        563.32        553.22        37.03 o                         
  -7   1   5        400.40        364.00        27.28 o                         
  -6   1   5          5.05          6.16         7.40 o                         
  -5   1   5       9482.92       9357.48       111.03 o                         
  -4   1   5       7487.20       7418.83        89.95 o                         
  -3   1   5       7066.79       7091.88        81.32 o                         
  -2   1   5       4998.85       5081.17        59.83 o                         
  -1   1   5        954.11        980.22        24.30 o                         
   0   1   5       2809.73       2829.29        42.21 o                         
   1   1   5        234.84        207.57         9.97 o                         
   2   1   5      54861.91      53502.15       488.02 o                         
   3   1   5       1277.06       1241.06        26.69 o                         
   4   1   5       8668.43       8454.58        91.19 o                         
   5   1   5        983.15       1029.87        24.77 o                         
   6   1   5       3741.43       3822.91        57.39 o                         
   7   1   5       4482.22       4555.78        68.26 o                         
   8   1   5       2943.69       2847.09        55.86 o                         
   9   1   5       1398.50       1413.90        44.98 o                         
  10   1   5         48.29         20.26        11.93 o                         
  11   1   5        301.42        294.17        31.03 o                         
  12   1   5         31.23         -2.27        16.50 o                         
 -10   2   5        375.41        188.33        30.28 o                         
  -9   2   5         10.08        -13.48        13.48 o                         
  -8   2   5        548.83        560.07        36.82 o                         
  -7   2   5          5.54         -7.36         7.36 o                         
  -6   2   5       7076.10       6973.16       102.18 o                         
  -5   2   5      15201.62      15067.47       219.38 o                         
  -4   2   5       1639.30       1612.22        32.44 o                         
  -3   2   5       4716.45       4812.70        65.61 o                         
  -2   2   5          8.92          3.89         2.59 o                         
  -1   2   5      14148.53      13723.76       144.06 o                         
   0   2   5       1726.57       1820.41        28.87 o                         
   1   2   5      57834.73      56598.42       524.80 o                         
   2   2   5       3093.93       3268.07        56.75 o                         
   3   2   5       6848.98       6650.89        69.74 o                         
   4   2   5       1205.12       1228.24        23.12 o                         
   5   2   5      13314.75      13414.29       146.34 o                         
   6   2   5       6277.85       6448.21        82.58 o                         
   7   2   5       1924.24       1799.16        39.08 o                         
   8   2   5       1624.38       1564.61        43.65 o                         
   9   2   5        337.59        328.32        24.22 o                         
  10   2   5        830.86        769.02        39.90 o                         
  11   2   5         46.88         39.11        14.15 o                         
  12   2   5       2181.26       2141.36        70.71 o                         
 -10   3   5          0.38        -32.71        32.71 o                         
  -9   3   5          2.76         -5.79        13.19 o                         
  -8   3   5        831.56        841.01        39.98 o                         
  -7   3   5       1683.79       1742.47        50.93 o                         
  -6   3   5       7469.29       7425.13       120.14 o                         
  -5   3   5       2437.23       2566.69        50.06 o                         
  -4   3   5       6332.74       6447.22        71.06 o                         
  -3   3   5       2649.37       2644.98        37.93 o                         
  -2   3   5      24652.60      24569.21       201.31 o                         
  -1   3   5       2434.62       2453.13        35.61 o                         
   0   3   5      19065.08      18068.22       186.82 o                         
   1   3   5         37.64         43.47         4.38 o                         
   2   3   5       6282.88       5926.41        62.77 o                         
   3   3   5         20.43         22.58         3.82 o                         
   4   3   5      13206.72      13025.78       178.13 o                         
   5   3   5      17168.19      17181.59       171.84 o                         
   6   3   5         34.79         21.84         5.02 o                         
   7   3   5       2853.80       2928.78        61.91 o                         
   8   3   5          8.56          0.13         6.34 o                         
   9   3   5        808.41        757.71        32.46 o                         
  10   3   5       1040.01        915.33        44.09 o                         
  11   3   5       3998.49       4070.18       100.12 o                         
  12   3   5        232.87        159.71        31.75 o                         
 -10   4   5         63.00         51.79        26.35 o                         
  -9   4   5       3096.95       3152.69        88.68 o                         
  -8   4   5        630.30        622.91        37.16 o                         
  -7   4   5       8655.11       8732.27       121.01 o                         
  -6   4   5       1285.33       1337.11        37.22 o                         
  -5   4   5       6513.63       6488.53        94.46 o                         
  -4   4   5       1844.66       1942.16        39.21 o                         
  -3   4   5      29637.11      29250.95       244.19 o                         
  -2   4   5        231.61        174.64         7.66 o                         
  -1   4   5      17510.35      17395.41       155.27 o                         
   0   4   5       1055.83       1147.17        22.35 o                         
   1   4   5        162.64        144.26         7.62 o                         
   2   4   5       2185.61       2172.76        31.72 o                         
   3   4   5       7920.16       7816.56        86.93 o                         
   4   4   5      31336.70      32143.25       291.44 o                         
   5   4   5        479.05        556.29        20.11 o                         
   6   4   5        915.79        886.81        30.13 o                         
   7   4   5       2217.53       2281.90        43.46 o                         
   8   4   5         62.76         95.65        13.12 o                         
   9   4   5       2213.53       2225.89        59.88 o                         
  10   4   5       3915.16       3997.97        95.31 o                         
  11   4   5        546.44        516.32        35.37 o                         
  12   4   5         92.06         74.33        20.78 o                         
 -10   5   5       2013.42       2031.00       106.62 o                         
  -9   5   5        858.77        851.70        43.75 o                         
  -8   5   5       2626.97       2602.32        69.48 o                         
  -7   5   5        504.30        488.30        29.72 o                         
  -6   5   5       4575.21       4644.62        79.72 o                         
  -5   5   5       3040.97       3088.32        53.17 o                         
  -4   5   5      13966.97      13688.85       136.17 o                         
  -3   5   5       2582.56       2542.16        38.90 o                         
  -2   5   5        928.45        892.91        17.45 o                         
  -1   5   5         95.91        112.75         6.12 o                         
   0   5   5          1.38          4.24         2.21 o                         
   1   5   5        463.66        467.83        13.69 o                         
   2   5   5         72.13         53.61         4.97 o                         
   3   5   5      40735.98      40278.85       326.44 o                         
   4   5   5       4412.85       4586.41        63.40 o                         
   5   5   5        866.61        879.32        24.44 o                         
   6   5   5       1538.08       1489.43        30.97 o                         
   7   5   5        707.20        711.00        22.43 o                         
   8   5   5      10832.58      10984.76       123.18 o                         
   9   5   5       7001.48       6851.32       112.16 o                         
  10   5   5        332.62        332.20        39.30 o                         
  11   5   5         60.05         80.00        23.76 o                         
  12   5   5        126.93         38.68        27.57 o                         
 -10   6   5        190.19        175.12        39.63 o                         
  -9   6   5        786.06        773.97        43.45 o                         
  -8   6   5        195.61        103.51        16.73 o                         
  -7   6   5        403.35        349.48        24.84 o                         
  -6   6   5       3085.08       3099.92        60.37 o                         
  -5   6   5      15611.75      15834.53       152.32 o                         
  -4   6   5       5038.43       5167.95        66.97 o                         
  -3   6   5        174.61        204.38        10.66 o                         
  -2   6   5         36.49         33.06         4.52 o                         
  -1   6   5       1100.95       1063.34        23.48 o                         
   0   6   5        906.72        941.41        18.90 o                         
   1   6   5        435.17        413.90        14.21 o                         
   2   6   5      56104.96      54147.25       545.33 o                         
   3   6   5          3.71         14.52         3.07 o                         
   4   6   5        108.46         93.35         9.55 o                         
   5   6   5       1497.09       1538.03        36.52 o                         
   6   6   5        200.73        150.10        10.87 o                         
   7   6   5      14898.74      15551.98       161.97 o                         
   8   6   5       6060.96       5892.69        84.12 o                         
   9   6   5        351.28        351.92        18.29 o                         
  10   6   5        734.95        791.40        54.93 o                         
  11   6   5          1.81         -4.29        16.83 o                         
  12   6   5          4.91         32.29        24.68 o                         
 -10   7   5        266.78        212.43        30.82 o                         
  -9   7   5        126.07         45.83        18.56 o                         
  -8   7   5         37.77         20.33        12.94 o                         
  -7   7   5       2149.11       2177.11        43.61 o                         
  -6   7   5       6495.97       6452.98        78.62 o                         
  -5   7   5       3864.11       3967.79        58.18 o                         
  -4   7   5        198.64        240.43        12.21 o                         
  -3   7   5         15.04          8.85         3.91 o                         
  -2   7   5       2546.47       2431.23        37.59 o                         
  -1   7   5        236.68        172.25         9.96 o                         
   0   7   5       7290.85       7374.98        80.92 o                         
   1   7   5      30431.50      30114.45       260.05 o                         
   2   7   5       1428.49       1396.95        35.19 o                         
   3   7   5       4018.06       4174.46        57.08 o                         
   4   7   5       1176.65       1180.65        30.34 o                         
   5   7   5        159.28        192.88        12.98 o                         
   6   7   5      21112.41      21496.52       208.97 o                         
   7   7   5       1759.20       1850.24        45.60 o                         
   8   7   5        552.01        481.96        27.12 o                         
   9   7   5         65.98         44.79        10.80 o                         
  10   7   5         62.84         55.64        12.94 o                         
  11   7   5         35.37          6.65        18.11 o                         
  -9   8   5         32.38         12.29        14.13 o                         
  -8   8   5       1046.66       1059.70        33.48 o                         
  -7   8   5       1415.91       1409.12        37.44 o                         
  -6   8   5       4616.50       4564.26        63.58 o                         
  -5   8   5        157.57        125.94        10.35 o                         
  -4   8   5         13.31          3.12         5.73 o                         
  -3   8   5        602.84        546.59        21.32 o                         
  -2   8   5       1683.37       1586.77        30.35 o                         
  -1   8   5      14437.98      13932.12       138.27 o                         
   0   8   5      25096.86      24459.88       233.36 o                         
   1   8   5        222.33        260.79        11.61 o                         
   2   8   5       1381.22       1357.96        28.18 o                         
   3   8   5        680.31        663.23        21.79 o                         
   4   8   5        974.52        967.91        26.78 o                         
   5   8   5      25126.08      25188.90       320.48 o                         
   6   8   5        512.85        495.13        21.93 o                         
   7   8   5        272.50        300.82        18.71 o                         
   8   8   5        363.80        317.02        19.00 o                         
   9   8   5         30.07         41.95        10.50 o                         
  10   8   5          1.19        -10.38        10.38 o                         
  11   8   5        889.65        814.10        58.66 o                         
  -9   9   5       1096.08       1199.75        51.66 o                         
  -8   9   5        106.82         81.15        12.07 o                         
  -7   9   5       4757.60       4903.86        78.82 o                         
  -6   9   5         10.47         -0.67         6.39 o                         
  -5   9   5        280.03        255.89        19.23 o                         
  -4   9   5        245.17        261.55        16.93 o                         
  -3   9   5       2187.66       2208.54        44.90 o                         
  -2   9   5      18220.22      17589.42       217.91 o                         
  -1   9   5      14300.41      14459.96       164.88 o                         
   0   9   5       1306.97       1305.73        28.25 o                         
   1   9   5       2110.11       2190.68        38.81 o                         
   2   9   5       1022.80       1020.21        23.67 o                         
   3   9   5        760.84        798.27        23.24 o                         
   4   9   5      16710.49      16782.86       178.30 o                         
   5   9   5        369.38        401.10        19.96 o                         
   6   9   5          5.75         -2.91         4.87 o                         
   7   9   5        125.08         65.34        10.16 o                         
   8   9   5        629.81        578.54        28.25 o                         
   9   9   5        232.47        230.29        26.40 o                         
  10   9   5        204.04        147.51        19.82 o                         
  11   9   5       2886.30       2817.96       155.98 o                         
  -9  10   5          6.25         11.74        13.79 o                         
  -8  10   5       3012.40       3037.89        63.61 o                         
  -7  10   5        298.97        282.86        30.78 o                         
  -6  10   5          6.64          3.35         8.94 o                         
  -5  10   5        188.06        145.59        16.16 o                         
  -4  10   5       1096.59       1098.50        42.13 o                         
  -3  10   5      16894.29      17087.87       184.61 o                         
  -2  10   5       4928.69       5000.01        71.08 o                         
  -1  10   5       4194.85       4266.28        57.67 o                         
   0  10   5       1302.28       1353.35        30.00 o                         
   1  10   5        715.91        693.55        21.64 o                         
   2  10   5        498.98        540.13        24.56 o                         
   3  10   5      20845.51      20532.22       201.57 o                         
   4  10   5       2752.67       2772.18        49.56 o                         
   5  10   5        626.22        604.58        24.64 o                         
   6  10   5       1454.76       1417.86        39.30 o                         
   7  10   5         12.87         -0.13         6.79 o                         
   8  10   5       1980.42       2007.72        58.61 o                         
   9  10   5         62.34         40.28        13.09 o                         
  10  10   5       3663.10       3761.32        84.93 o                         
  11  10   5        557.71        473.10        43.69 o                         
  -8  11   5       1169.56       1157.65        62.73 o                         
  -7  11   5        238.45        254.05        22.94 o                         
  -6  11   5       1756.98       1638.77        54.00 o                         
  -5  11   5       1566.64       1602.07        45.47 o                         
  -4  11   5      14294.73      14277.46       165.07 o                         
  -3  11   5         94.20         86.15        10.37 o                         
  -2  11   5        596.22        556.22        18.77 o                         
  -1  11   5       2236.41       2344.00        44.52 o                         
   0  11   5       1271.47       1279.00        31.23 o                         
   1  11   5         79.21         87.91         9.14 o                         
   2  11   5       9768.08       9782.46       115.06 o                         
   3  11   5       1901.69       1949.65        45.23 o                         
   4  11   5        163.64        160.18        14.99 o                         
   5  11   5        632.96        616.65        26.97 o                         
   6  11   5        124.85         90.66        15.02 o                         
   7  11   5       6599.93       6585.03       127.89 o                         
   8  11   5         16.44         29.98        15.97 o                         
   9  11   5       3349.80       3270.36        84.34 o                         
  10  11   5        171.86        133.83        21.64 o                         
  -8  12   5        272.21        289.85        30.62 o                         
  -7  12   5        724.60        884.30        60.29 o                         
  -6  12   5       1879.76       1966.80        60.37 o                         
  -5  12   5       4379.66       4621.89        90.39 o                         
  -4  12   5        614.08        646.28        28.08 o                         
  -3  12   5         86.33         76.44        10.49 o                         
  -2  12   5        145.95        132.52        10.07 o                         
  -1  12   5       2547.64       2517.99        51.05 o                         
   0  12   5       2300.92       2213.22        48.62 o                         
   1  12   5        653.43        652.53        23.96 o                         
   2  12   5       3587.58       3656.75        61.85 o                         
   3  12   5        292.60        309.32        21.56 o                         
   4  12   5       3400.27       3509.19        68.48 o                         
   5  12   5        574.35        550.02        28.52 o                         
   6  12   5       9505.31       9750.50       158.91 o                         
   7  12   5         66.54         51.73        15.34 o                         
   8  12   5       2525.00       2469.01        79.29 o                         
   9  12   5         89.98        100.60        20.48 o                         
  10  12   5        531.84        438.50        60.66 o                         
  -7  13   5         86.71         82.68        22.42 o                         
  -6  13   5       1856.74       2023.08        67.76 o                         
  -5  13   5          1.97         -5.77        14.78 o                         
  -4  13   5        298.77        309.96        33.34 o                         
  -3  13   5         13.71         -6.72         6.77 o                         
  -2  13   5       2106.88       2085.65        44.00 o                         
  -1  13   5       4293.54       4176.32        75.23 o                         
   0  13   5       1546.10       1691.77        47.41 o                         
   1  13   5       2976.45       3046.74        57.66 o                         
   2  13   5        138.90        118.81        13.56 o                         
   3  13   5       2728.19       2762.01        64.95 o                         
   4  13   5       1388.57       1331.68        48.36 o                         
   5  13   5      11224.62      11185.59       168.84 o                         
   6  13   5         28.51          4.96        14.87 o                         
   7  13   5        214.73        146.61        21.30 o                         
   8  13   5         59.53         40.64        21.06 o                         
   9  13   5        481.93        482.00        40.18 o                         
  -7  14   5        773.15        719.74        53.65 o                         
  -6  14   5         68.12         31.68        17.61 o                         
  -5  14   5         46.43         17.66        15.01 o                         
  -4  14   5        280.14        286.79        25.13 o                         
  -3  14   5        381.97        364.47        34.22 o                         
  -2  14   5       4530.79       4432.42        78.30 o                         
  -1  14   5        968.00        986.67        39.13 o                         
   0  14   5        939.67        973.87        37.69 o                         
   1  14   5        747.99        706.00        29.23 o                         
   2  14   5       1154.66       1237.65        39.74 o                         
   3  14   5       1167.50       1111.51        47.39 o                         
   4  14   5      10979.45      10901.33       182.59 o                         
   5  14   5        645.84        567.96        43.10 o                         
   6  14   5          6.50         -7.79        14.07 o                         
   7  14   5         84.77         47.10        15.94 o                         
   8  14   5         21.94         38.75        19.11 o                         
   9  14   5        641.28        607.44        46.46 o                         
  -6  15   5        191.50        119.96        21.24 o                         
  -5  15   5         87.84         63.47        19.54 o                         
  -4  15   5          4.71          1.32        12.80 o                         
  -3  15   5       6270.73       6332.83       219.22 o                         
  -2  15   5        265.69        265.74        29.63 o                         
  -1  15   5         65.50         72.11        13.36 o                         
   0  15   5        313.39        317.28        24.06 o                         
   1  15   5        839.11        870.12        36.30 o                         
   2  15   5       1414.51       1361.92        51.20 o                         
   3  15   5       9414.48       9562.54       156.29 o                         
   4  15   5        691.61        632.28        40.39 o                         
   5  15   5         93.42         67.36        18.26 o                         
   6  15   5        136.36         75.58        21.92 o                         
   7  15   5          5.37         10.65        14.20 o                         
   8  15   5        436.67        369.19        50.15 o                         
  -5  16   5          3.70         23.93        28.88 o                         
  -4  16   5       5070.67       5348.41       179.15 o                         
  -3  16   5        118.06         71.28        29.51 o                         
  -2  16   5          1.52        -13.92        15.87 o                         
  -1  16   5         24.62         -3.00        14.69 o                         
   0  16   5        132.01         98.44        17.40 o                         
   1  16   5       2389.14       2364.93        69.08 o                         
   2  16   5       4098.55       4409.17        95.91 o                         
   3  16   5         44.74         34.38        12.29 o                         
   4  16   5        365.02        267.61        38.20 o                         
   5  16   5          4.38        -15.15        15.15 o                         
   6  16   5        314.17        317.19        38.80 o                         
   7  16   5       1243.25       1208.77        76.22 o                         
  -4  17   5        527.82        477.11        60.36 o                         
  -3  17   5          3.32         -0.67        25.67 o                         
  -2  17   5         14.03         -0.94        16.44 o                         
  -1  17   5        218.75        189.21        24.35 o                         
   0  17   5       3322.09       3200.71        84.94 o                         
   1  17   5       1136.20       1133.63        58.62 o                         
   2  17   5        319.77        349.90        30.09 o                         
   3  17   5        370.41        385.44        32.67 o                         
   4  17   5        136.74        125.01        27.37 o                         
   5  17   5        782.66        886.49        69.27 o                         
   6  17   5       1014.53        996.08        75.36 o                         
  -3  18   5          6.20         35.53        35.35 o                         
  -2  18   5        300.69        284.40        48.92 o                         
  -1  18   5       1983.50       1943.07        60.39 o                         
   0  18   5        520.33        677.60        50.05 o                         
   1  18   5       1224.21       1157.91        60.43 o                         
   2  18   5        135.64         96.33        20.11 o                         
   3  18   5         61.88         58.57        21.80 o                         
   4  18   5          5.50        -19.15        19.15 o                         
   5  18   5        392.41        417.58        67.06 o                         
  -1  19   5         20.72         -7.19        25.79 o                         
   0  19   5        442.84        430.46        43.30 o                         
   1  19   5         93.54         85.70        37.45 o                         
   2  19   5          1.41         -7.01        17.24 o                         
   3  19   5         87.38         55.49        19.16 o                         
  -2 -14   6        593.48        519.86        51.61 o                         
  -1 -14   6         12.75         54.88        26.04 o                         
   0 -14   6        347.64        222.98        39.88 o                         
   1 -14   6       1033.33       1048.05        73.75 o                         
   2 -14   6       1161.16       1224.70        65.65 o                         
   3 -14   6        264.17        269.33        48.99 o                         
  -4 -13   6        186.57        131.24        28.54 o                         
  -3 -13   6        941.43        995.10        89.94 o                         
  -2 -13   6        330.82        186.04        35.08 o                         
  -1 -13   6        121.61         55.65        18.99 o                         
   0 -13   6       1557.66       1433.48        67.24 o                         
   1 -13   6         68.86         53.68        24.52 o                         
   2 -13   6        137.49        156.76        27.71 o                         
   3 -13   6          0.43          4.82        13.43 o                         
   4 -13   6          1.32         -0.40        18.00 o                         
   5 -13   6         50.89         19.68        22.90 o                         
  -5 -12   6         10.24         -0.11        25.50 o                         
  -4 -12   6        686.66        652.79        54.18 o                         
  -3 -12   6        853.21        846.70        52.01 o                         
  -2 -12   6       1256.79       1245.48        56.51 o                         
  -1 -12   6       1796.69       1799.98        87.95 o                         
   0 -12   6        195.71        183.80        22.11 o                         
   1 -12   6        532.45        543.55        39.64 o                         
   2 -12   6         72.97         42.75        11.87 o                         
   3 -12   6          1.80        -11.59        11.59 o                         
   4 -12   6         15.37         -4.40        13.72 o                         
   5 -12   6        928.35        953.98        54.60 o                         
   6 -12   6       1189.51       1159.35        74.38 o                         
  -6 -11   6         55.45         12.23        26.55 o                         
  -5 -11   6        311.54        255.81        44.00 o                         
  -4 -11   6        317.51        257.76        33.28 o                         
  -3 -11   6       1433.90       1435.77        63.41 o                         
  -2 -11   6       2435.84       2454.79        74.75 o                         
  -1 -11   6        481.14        512.07        33.95 o                         
   0 -11   6        468.13        441.21        35.24 o                         
   1 -11   6        440.21        364.72        28.67 o                         
   2 -11   6        215.77        199.38        21.09 o                         
   3 -11   6       1826.39       1723.31        48.84 o                         
   4 -11   6       1146.61       1236.13        47.95 o                         
   5 -11   6       1519.60       1477.93        52.56 o                         
   6 -11   6        423.80        361.94        31.80 o                         
   7 -11   6        378.19        339.91        33.95 o                         
  -7 -10   6        109.59        129.19        26.34 o                         
  -6 -10   6        148.45        104.90        26.74 o                         
  -5 -10   6        350.85        315.84        40.96 o                         
  -4 -10   6         23.37         30.40        14.71 o                         
  -3 -10   6       4110.90       4087.54       106.66 o                         
  -2 -10   6       1391.93       1344.42        51.83 o                         
  -1 -10   6        384.22        394.24        32.53 o                         
   0 -10   6       1421.09       1488.36        55.74 o                         
   1 -10   6        310.94        360.68        22.24 o                         
   2 -10   6       5710.22       5722.64       107.63 o                         
   3 -10   6       4238.84       4324.31        73.14 o                         
   4 -10   6       1791.80       1763.09        52.44 o                         
   5 -10   6         25.82        -10.53        12.68 o                         
   6 -10   6        397.37        392.31        31.67 o                         
   7 -10   6        557.95        562.03        40.80 o                         
   8 -10   6       2220.15       2154.97        83.19 o                         
  -7  -9   6         19.60        -19.38        19.38 o                         
  -6  -9   6        563.75        506.42        50.34 o                         
  -5  -9   6        405.17        416.62        43.54 o                         
  -4  -9   6       5055.08       5204.94       139.32 o                         
  -3  -9   6       1380.12       1388.35        56.11 o                         
  -2  -9   6        501.65        508.49        31.22 o                         
  -1  -9   6       2321.01       2304.42        60.66 o                         
   0  -9   6        145.76        147.61        14.28 o                         
   1  -9   6       8737.52       8848.15       117.66 o                         
   2  -9   6       2504.16       2687.40        68.36 o                         
   3  -9   6       1720.54       1711.30        42.89 o                         
   4  -9   6         28.06         20.39         9.32 o                         
   5  -9   6        211.48        202.93        20.37 o                         
   6  -9   6        276.96        188.49        22.04 o                         
   7  -9   6       3172.28       3277.55        83.13 o                         
   8  -9   6        474.43        460.02        40.27 o                         
   9  -9   6         95.92         81.57        46.61 o                         
  -8  -8   6        125.91         75.01        22.32 o                         
  -7  -8   6         81.10         60.29        19.78 o                         
  -6  -8   6        249.94        173.22        24.91 o                         
  -5  -8   6       4710.01       4766.96       120.25 o                         
  -4  -8   6        889.78        876.75        47.89 o                         
  -3  -8   6          2.51         -6.71         6.71 o                         
  -2  -8   6        600.89        573.17        33.03 o                         
  -1  -8   6       1140.89       1148.86        37.10 o                         
   0  -8   6      17179.85      17812.64       202.72 o                         
   1  -8   6        435.55        468.52        25.97 o                         
   2  -8   6         97.91         80.28        10.06 o                         
   3  -8   6         31.52         19.06         6.59 o                         
   4  -8   6          5.31         -7.59         7.59 o                         
   5  -8   6        512.96        449.62        25.81 o                         
   6  -8   6       2760.33       2873.88        68.44 o                         
   7  -8   6       1716.45       1606.68        54.65 o                         
   8  -8   6        100.96         87.24        15.83 o                         
   9  -8   6         91.65         70.70        17.95 o                         
  -8  -7   6         18.79         18.84        19.02 o                         
  -7  -7   6       2526.03       2629.11        82.09 o                         
  -6  -7   6       2804.00       2853.07        89.90 o                         
  -5  -7   6         17.52          5.52        14.14 o                         
  -4  -7   6         36.23         13.84        10.75 o                         
  -3  -7   6          4.65         10.28         9.55 o                         
  -2  -7   6         18.40         28.91         8.39 o                         
  -1  -7   6      30703.38      30398.88       301.82 o                         
   0  -7   6          6.27         10.95         6.87 o                         
   1  -7   6        278.03        303.15        22.12 o                         
   2  -7   6       2076.49       2134.58        52.37 o                         
   3  -7   6          5.84          4.81         5.92 o                         
   4  -7   6        290.62        268.11        19.07 o                         
   5  -7   6       2955.27       3019.91        61.83 o                         
   6  -7   6       5185.57       5168.79        99.07 o                         
   7  -7   6        635.12        623.53        31.15 o                         
   8  -7   6         26.16         -8.19         8.63 o                         
   9  -7   6         63.36         45.86        14.39 o                         
  10  -7   6        540.55        511.58        57.15 o                         
  -9  -6   6         77.18         49.29        27.66 o                         
  -8  -6   6       6593.50       6748.47       160.55 o                         
  -7  -6   6       2021.47       2163.59        71.17 o                         
  -6  -6   6        989.88       1044.35        51.60 o                         
  -5  -6   6         57.45         38.85        14.83 o                         
  -4  -6   6        561.33        564.68        34.05 o                         
  -3  -6   6        188.23        192.09        16.86 o                         
  -2  -6   6      20744.61      21151.72       232.46 o                         
  -1  -6   6        306.45        294.87        17.48 o                         
   0  -6   6        769.32        785.48        26.72 o                         
   1  -6   6       1214.61       1191.53        30.32 o                         
   2  -6   6         18.98          1.12         6.48 o                         
   3  -6   6        546.58        517.64        21.82 o                         
   4  -6   6         44.48         31.26         7.67 o                         
   5  -6   6       5848.29       5993.47       108.25 o                         
   6  -6   6        379.51        364.88        21.68 o                         
   7  -6   6        591.21        566.94        23.43 o                         
   8  -6   6          0.27         -8.22        10.43 o                         
   9  -6   6        557.00        529.91        28.09 o                         
  10  -6   6       2229.13       2141.75        83.97 o                         
  -9  -5   6       4463.57       4447.67       117.44 o                         
  -8  -5   6       1572.76       1529.54        59.05 o                         
  -7  -5   6        264.65        237.78        30.43 o                         
  -6  -5   6        767.56        821.79        40.19 o                         
  -5  -5   6        113.74         77.34        15.26 o                         
  -4  -5   6        648.70        648.30        32.20 o                         
  -3  -5   6      11287.27      11370.64       143.85 o                         
  -2  -5   6       2107.13       2111.72        48.01 o                         
  -1  -5   6         38.74         24.48         6.00 o                         
   0  -5   6        507.24        558.78        21.37 o                         
   1  -5   6        950.31        937.53        29.96 o                         
   2  -5   6      11063.57      11334.29       136.98 o                         
   3  -5   6        597.17        595.25        21.33 o                         
   4  -5   6      19817.26      19957.29       218.99 o                         
   5  -5   6        202.40        163.53        12.97 o                         
   6  -5   6       2255.31       2192.86        47.18 o                         
   7  -5   6        269.33        274.98        15.94 o                         
   8  -5   6       2382.09       2417.02        52.22 o                         
   9  -5   6       1968.62       1911.07        45.99 o                         
  10  -5   6       2485.13       2515.91        90.57 o                         
  -9  -4   6        858.06        809.44        50.45 o                         
  -8  -4   6        363.48        313.01        31.73 o                         
  -7  -4   6        394.80        426.70        27.08 o                         
  -6  -4   6       2143.72       2192.44        55.15 o                         
  -5  -4   6        590.20        639.02        31.77 o                         
  -4  -4   6       8326.00       8295.33       117.54 o                         
  -3  -4   6       3356.11       3361.14        61.56 o                         
  -2  -4   6         40.00         20.42         5.83 o                         
  -1  -4   6       1045.42        940.42        28.65 o                         
   0  -4   6       2203.36       2402.34        45.26 o                         
   1  -4   6       5684.93       5543.73        76.58 o                         
   2  -4   6        797.74        762.23        31.56 o                         
   3  -4   6      13485.66      13125.37       145.80 o                         
   4  -4   6       2421.96       2445.54        49.46 o                         
   5  -4   6       4994.52       4978.29        73.81 o                         
   6  -4   6       1670.63       1681.99        38.63 o                         
   7  -4   6       3094.70       3184.64        56.60 o                         
   8  -4   6       2963.17       2890.08        77.34 o                         
   9  -4   6        243.35        269.59        23.11 o                         
  10  -4   6         54.23         25.83        14.57 o                         
  11  -4   6        322.52        344.33        41.66 o                         
  -9  -3   6        814.39        762.18        60.43 o                         
  -8  -3   6        283.78        243.63        26.90 o                         
  -7  -3   6       2379.71       2454.89        68.70 o                         
  -6  -3   6       1076.93       1068.34        36.70 o                         
  -5  -3   6       2017.75       2114.08        48.19 o                         
  -4  -3   6       5727.31       5815.33        85.84 o                         
  -3  -3   6        175.57        202.80        13.87 o                         
  -2  -3   6       1931.21       1910.16        41.99 o                         
  -1  -3   6       1022.36       1088.44        29.61 o                         
   0  -3   6      19834.79      20273.91       206.70 o                         
   1  -3   6       6054.11       6261.60        86.98 o                         
   2  -3   6      11893.96      11866.29       130.59 o                         
   3  -3   6       3620.72       3702.37        52.36 o                         
   4  -3   6       4376.95       4399.34        51.42 o                         
   5  -3   6       5850.63       5960.10        81.72 o                         
   6  -3   6       6379.55       6397.30        81.87 o                         
   7  -3   6       7695.80       7527.50       107.51 o                         
   8  -3   6        158.06        158.03        14.26 o                         
   9  -3   6         16.48          8.59         9.38 o                         
  10  -3   6         24.86         12.57         9.54 o                         
  11  -3   6        625.50        612.49        59.26 o                         
 -10  -2   6        214.94        188.35        31.99 o                         
  -9  -2   6        179.89        107.62        25.33 o                         
  -8  -2   6        907.35        920.36        40.19 o                         
  -7  -2   6       3104.23       2920.54        77.56 o                         
  -6  -2   6        277.28        211.56        19.36 o                         
  -5  -2   6       5170.81       5216.65        79.17 o                         
  -4  -2   6       1291.40       1268.92        34.81 o                         
  -3  -2   6       3166.92       3188.93        62.50 o                         
  -2  -2   6        773.70        883.04        28.79 o                         
  -1  -2   6      35973.21      36774.29       389.15 o                         
   0  -2   6       6611.97       6743.78        92.44 o                         
   1  -2   6       4763.25       4690.06        68.12 o                         
   2  -2   6       1489.64       1396.06        35.43 o                         
   3  -2   6       4975.56       5109.05        72.40 o                         
   4  -2   6       7073.80       6980.65        94.93 o                         
   5  -2   6      10116.96      10128.67       122.07 o                         
   6  -2   6       5429.47       5386.40        85.86 o                         
   7  -2   6        393.69        388.84        18.13 o                         
   8  -2   6          2.99         -2.56         6.20 o                         
   9  -2   6         59.95         38.56         8.28 o                         
  10  -2   6        146.24        104.30        14.25 o                         
  11  -2   6       1319.72       1254.27        40.11 o                         
 -10  -1   6        149.16         82.19        29.05 o                         
  -9  -1   6        310.84        202.74        30.87 o                         
  -8  -1   6       4788.51       4795.85       123.44 o                         
  -7  -1   6        145.87        111.27        14.71 o                         
  -6  -1   6       2377.74       2360.09        54.57 o                         
  -5  -1   6       1330.75       1285.83        39.69 o                         
  -4  -1   6       3066.85       3159.38        56.32 o                         
  -3  -1   6       1660.98       1503.32        39.66 o                         
  -2  -1   6      32356.43      31732.73       508.02 o                         
  -1  -1   6      10875.85      11213.16       127.18 o                         
   0  -1   6       4861.56       5062.20        67.01 o                         
   1  -1   6       2825.45       2691.80        41.73 o                         
   2  -1   6       1196.77       1288.49        26.97 o                         
   3  -1   6      15447.67      15816.31       171.33 o                         
   4  -1   6       1039.30       1088.48        28.99 o                         
   5  -1   6       6842.12       6821.02        90.01 o                         
   6  -1   6       1935.67       1882.31        44.31 o                         
   7  -1   6       1224.89       1276.25        38.51 o                         
   8  -1   6        385.18        421.24        18.57 o                         
   9  -1   6         97.13         86.06        11.13 o                         
  10  -1   6       3859.04       3883.56        75.87 o                         
  11  -1   6       2212.08       2205.29        54.31 o                         
 -10   0   6        292.41        281.14        37.95 o                         
  -9   0   6       3718.30       3613.28       137.06 o                         
  -8   0   6          2.29         13.41        14.84 o                         
  -7   0   6       1442.10       1416.38        36.97 o                         
  -6   0   6        775.31        756.00        29.17 o                         
  -5   0   6       4349.69       4342.83        66.79 o                         
  -4   0   6      10710.78      11111.56       127.75 o                         
  -3   0   6      16006.43      15806.88       141.65 o                         
  -2   0   6       2910.36       2731.72        47.91 o                         
  -1   0   6        239.19        265.81        12.98 o                         
   0   0   6       4346.83       4452.69        60.60 o                         
   1   0   6        154.28        195.05         9.28 o                         
   2   0   6      40930.88      41566.86       380.89 o                         
   3   0   6        497.17        643.56        18.87 o                         
   4   0   6      18026.27      18333.11       185.50 o                         
   5   0   6       3605.33       3717.45        62.06 o                         
   6   0   6        188.95        160.25        15.04 o                         
   7   0   6       2161.48       2217.53        39.48 o                         
   8   0   6         59.65         40.37         8.65 o                         
   9   0   6      10730.79      10859.22       138.43 o                         
  10   0   6       1571.66       1569.30        43.09 o                         
  11   0   6        202.73        191.46        20.77 o                         
  12   0   6         18.95         13.73        17.59 o                         
 -10   1   6       3327.16       3380.99       129.07 o                         
  -9   1   6         31.34         28.07        16.90 o                         
  -8   1   6        270.43        242.77        25.62 o                         
  -7   1   6        468.09        487.98        33.31 o                         
  -6   1   6         36.31         29.70         7.37 o                         
  -5   1   6      17854.05      18045.26       195.46 o                         
  -4   1   6      16585.61      16496.21       171.61 o                         
  -3   1   6       3576.16       3551.15        55.48 o                         
  -2   1   6        547.92        537.11        17.82 o                         
  -1   1   6       1728.63       1809.17        34.15 o                         
   0   1   6        918.76       1000.10        23.96 o                         
   1   1   6      14914.35      14447.23       151.28 o                         
   2   1   6        188.12        162.70         9.86 o                         
   3   1   6      16033.83      16184.44       157.55 o                         
   4   1   6       1593.34       1694.69        33.49 o                         
   5   1   6         20.71         20.27         3.84 o                         
   6   1   6        347.56        352.10        18.10 o                         
   7   1   6        207.16        246.45        14.60 o                         
   8   1   6      18977.53      19025.58       226.79 o                         
   9   1   6       1538.01       1651.93        45.16 o                         
  10   1   6         22.70         10.16         9.45 o                         
  11   1   6          5.37         14.18        10.89 o                         
  12   1   6         31.19         22.83        19.35 o                         
 -10   2   6         10.61        -23.22        31.07 o                         
  -9   2   6          0.05        -13.08        13.08 o                         
  -8   2   6       1113.71       1056.69        51.17 o                         
  -7   2   6          3.15          2.33         8.22 o                         
  -6   2   6       6800.37       6842.69       107.88 o                         
  -5   2   6       5428.43       5326.53        73.85 o                         
  -4   2   6       1978.74       1974.64        41.82 o                         
  -3   2   6       1738.41       1629.86        38.62 o                         
  -2   2   6       2673.39       2836.26        44.64 o                         
  -1   2   6         83.91         62.60         5.00 o                         
   0   2   6      15828.92      15408.81       206.93 o                         
   1   2   6      22402.45      21323.28       205.46 o                         
   2   2   6       1571.05       1348.51        26.75 o                         
   3   2   6          7.74          5.78         2.38 o                         
   4   2   6          0.94         -1.26         3.08 o                         
   5   2   6        183.20        199.16         9.79 o                         
   6   2   6        750.28        858.59        23.99 o                         
   7   2   6      28707.12      28869.44       287.58 o                         
   8   2   6        805.97        754.80        31.10 o                         
   9   2   6       1054.48       1011.61        37.34 o                         
  10   2   6        413.06        374.34        36.19 o                         
  11   2   6        659.81        665.03        40.33 o                         
  12   2   6        774.73        678.60        45.45 o                         
 -10   3   6         33.31         -4.97        20.89 o                         
  -9   3   6         35.43         -0.99        15.55 o                         
  -8   3   6         82.01         48.93        16.48 o                         
  -7   3   6      10270.55      10417.91       156.85 o                         
  -6   3   6       1131.86       1177.98        38.85 o                         
  -5   3   6       3115.97       3029.01        59.67 o                         
  -4   3   6        431.18        460.68        17.29 o                         
  -3   3   6        297.21        366.46        15.19 o                         
  -2   3   6        670.94        697.04        15.91 o                         
  -1   3   6      17537.80      16955.51       190.74 o                         
   0   3   6      38816.30      38539.45       408.27 o                         
   1   3   6      19579.73      20150.69       204.57 o                         
   2   3   6       1864.94       1919.07        34.19 o                         
   3   3   6        290.07        248.33         9.29 o                         
   4   3   6        699.26        731.48        18.46 o                         
   5   3   6         17.86         14.25         4.35 o                         
   6   3   6      26271.65      25798.67       236.72 o                         
   7   3   6        323.35        326.17        18.79 o                         
   8   3   6       1823.46       1811.18        50.46 o                         
   9   3   6        379.76        336.88        24.12 o                         
  10   3   6        898.45        839.44        42.76 o                         
  11   3   6        949.67        884.72        45.11 o                         
  12   3   6        616.27        483.87        68.81 o                         
 -10   4   6        136.34        119.35        60.82 o                         
  -9   4   6         91.44         91.73        19.06 o                         
  -8   4   6       5047.05       5018.72       137.12 o                         
  -7   4   6         46.12         16.64         8.86 o                         
  -6   4   6        269.70        292.49        19.81 o                         
  -5   4   6        741.22        738.21        27.35 o                         
  -4   4   6        231.05        293.85        10.99 o                         
  -3   4   6        447.13        432.21        14.36 o                         
  -2   4   6       3763.87       3463.40        50.87 o                         
  -1   4   6      37071.63      36182.77       444.11 o                         
   0   4   6       1466.75       1353.41        26.91 o                         
   1   4   6      16489.72      16587.30       156.54 o                         
   2   4   6       2138.55       2179.84        41.49 o                         
   3   4   6       5341.75       5321.28        81.59 o                         
   4   4   6       1529.91       1572.60        31.57 o                         
   5   4   6      27782.08      27372.23       271.78 o                         
   6   4   6        434.51        392.52        17.50 o                         
   7   4   6       1769.51       1732.70        37.34 o                         
   8   4   6         98.12         82.43        12.63 o                         
   9   4   6        772.67        792.71        37.82 o                         
  10   4   6       2196.62       2135.08        67.58 o                         
  11   4   6          4.67         -2.78        15.54 o                         
  12   4   6        921.21        978.97        70.72 o                         
 -10   5   6         20.06        -17.12        17.12 o                         
  -9   5   6       2622.20       2595.08        77.16 o                         
  -8   5   6        998.19       1027.87        61.04 o                         
  -7   5   6        742.15        768.24        36.86 o                         
  -6   5   6        102.51        126.84        12.47 o                         
  -5   5   6        223.58        161.40        13.25 o                         
  -4   5   6       2554.52       2508.49        45.33 o                         
  -3   5   6       5043.12       5101.09        59.95 o                         
  -2   5   6      47152.25      47427.03       510.37 o                         
  -1   5   6       2713.22       3016.12        41.52 o                         
   0   5   6       1699.00       1397.32        27.34 o                         
   1   5   6        825.36        832.48        19.44 o                         
   2   5   6      10678.59       9931.72        95.55 o                         
   3   5   6       5425.33       5902.52        88.54 o                         
   4   5   6      15585.80      15049.08       154.36 o                         
   5   5   6          1.53          6.41         3.64 o                         
   6   5   6        363.88        324.82        17.01 o                         
   7   5   6         92.10         74.49         9.52 o                         
   8   5   6       2825.82       2894.52        54.80 o                         
   9   5   6       5999.31       5824.56       132.70 o                         
  10   5   6        418.06        364.75        30.82 o                         
  11   5   6       2161.66       2103.54        76.89 o                         
  12   5   6        305.18        201.09        33.06 o                         
  -9   6   6        891.89        962.39        55.86 o                         
  -8   6   6       1080.07       1044.39        44.66 o                         
  -7   6   6        565.15        523.10        28.89 o                         
  -6   6   6         52.87         54.14         9.99 o                         
  -5   6   6       3861.85       3979.15        59.16 o                         
  -4   6   6        663.09        669.14        19.35 o                         
  -3   6   6      17493.24      17235.92       143.80 o                         
  -2   6   6       4183.54       4492.58        56.45 o                         
  -1   6   6      10510.00      10002.44        99.82 o                         
   0   6   6       6126.78       6306.95        72.26 o                         
   1   6   6      32271.05      32717.05       281.81 o                         
   2   6   6      12305.92      12592.45       123.98 o                         
   3   6   6       1931.21       1699.09        32.40 o                         
   4   6   6        204.41        161.54        11.08 o                         
   5   6   6        552.20        529.35        20.35 o                         
   6   6   6        110.01        107.42        10.60 o                         
   7   6   6        459.97        423.64        22.64 o                         
   8   6   6       7500.02       7377.96       103.66 o                         
   9   6   6        234.63        236.86        18.06 o                         
  10   6   6       1762.66       1754.60        57.82 o                         
  11   6   6        457.53        419.56        43.03 o                         
  12   6   6        357.21        276.24        40.96 o                         
  -9   7   6        592.95        518.07        35.81 o                         
  -8   7   6       1396.80       1445.21        54.71 o                         
  -7   7   6        164.49        166.88        16.05 o                         
  -6   7   6       7117.37       7282.07        94.77 o                         
  -5   7   6          2.25         11.00         4.98 o                         
  -4   7   6       9488.15       9375.38       105.77 o                         
  -3   7   6        208.09        177.23        12.16 o                         
  -2   7   6       6601.78       6447.28        74.92 o                         
  -1   7   6        871.24        854.66        22.33 o                         
   0   7   6      26493.57      26478.20       233.40 o                         
   1   7   6       8806.49       9027.58        96.29 o                         
   2   7   6         81.57         68.73         9.67 o                         
   3   7   6       4687.58       5218.94        67.61 o                         
   4   7   6         35.25         48.62         5.47 o                         
   5   7   6         48.17         25.65         5.82 o                         
   6   7   6        355.78        411.18        19.80 o                         
   7   7   6      14769.16      14750.89       168.43 o                         
   8   7   6        776.63        863.38        34.31 o                         
   9   7   6        327.89        317.39        23.78 o                         
  10   7   6       1014.70       1079.32        70.19 o                         
  11   7   6         48.30         90.28        28.65 o                         
  -9   8   6        644.22        709.46        63.39 o                         
  -8   8   6       1176.79       1231.19        46.25 o                         
  -7   8   6       7071.30       7241.74       100.09 o                         
  -6   8   6         32.29         19.14         6.00 o                         
  -5   8   6       2510.14       2497.15        47.11 o                         
  -4   8   6        560.71        570.61        21.30 o                         
  -3   8   6       1638.32       1692.14        37.26 o                         
  -2   8   6       1965.23       2033.78        37.21 o                         
  -1   8   6       5988.58       5407.01        66.02 o                         
   0   8   6      19061.76      19242.56       223.73 o                         
   1   8   6        641.77        626.67        20.31 o                         
   2   8   6        740.28        785.98        22.28 o                         
   3   8   6       1728.33       1822.63        35.27 o                         
   4   8   6        313.20        321.21        14.95 o                         
   5   8   6       3349.59       3483.11        60.90 o                         
   6   8   6      17461.64      17466.23       181.96 o                         
   7   8   6       1771.63       1640.16        43.55 o                         
   8   8   6          0.73         -9.08         9.08 o                         
   9   8   6        961.23        933.37        40.38 o                         
  10   8   6        260.62        256.57        33.72 o                         
  11   8   6       3117.21       3078.04       106.35 o                         
  -9   9   6        587.15        630.35        46.44 o                         
  -8   9   6       6571.98       6788.89       118.41 o                         
  -7   9   6          4.36         16.40         9.34 o                         
  -6   9   6        951.27        932.14        28.04 o                         
  -5   9   6        184.98        142.55        13.74 o                         
  -4   9   6        169.76        159.18        14.57 o                         
  -3   9   6       2256.72       2294.19        48.71 o                         
  -2   9   6       5656.67       5663.71        76.20 o                         
  -1   9   6      10197.08       9838.06       109.16 o                         
   0   9   6       1404.60       1377.21        33.84 o                         
   1   9   6        470.44        525.31        17.62 o                         
   2   9   6       4911.00       5019.67        65.65 o                         
   3   9   6         70.25         47.66         6.53 o                         
   4   9   6      10096.71      10447.79       117.42 o                         
   5   9   6      14231.93      14437.06       157.67 o                         
   6   9   6       1474.21       1419.97        39.02 o                         
   7   9   6        201.83        183.62        13.82 o                         
   8   9   6        374.26        303.57        20.59 o                         
   9   9   6        104.53         83.03        15.52 o                         
  10   9   6       4688.60       4680.97       105.74 o                         
  11   9   6         97.91         41.15        16.79 o                         
  -8  10   6        135.80        148.45        20.12 o                         
  -7  10   6          2.14         -9.06         9.06 o                         
  -6  10   6         42.91         41.91        10.47 o                         
  -5  10   6         39.33         18.67         9.29 o                         
  -4  10   6        631.11        615.11        28.56 o                         
  -3  10   6        688.70        669.42        25.64 o                         
  -2  10   6      13503.35      13415.87       144.47 o                         
  -1  10   6        659.09        717.11        23.34 o                         
   0  10   6        366.81        390.11        17.54 o                         
   1  10   6       1007.95        921.33        25.54 o                         
   2  10   6          1.51         11.24         4.93 o                         
   3  10   6      17446.85      17001.78       165.51 o                         
   4  10   6      12643.59      12868.76       156.19 o                         
   5  10   6          0.55         -4.72         4.72 o                         
   6  10   6        403.54        359.69        22.87 o                         
   7  10   6         94.02         83.50        10.04 o                         
   8  10   6         79.38         56.44        12.93 o                         
   9  10   6       5889.36       6049.08       127.40 o                         
  10  10   6        105.78         58.67        20.28 o                         
  11  10   6          4.26         11.92        18.82 o                         
  -8  11   6          4.57          8.31        12.83 o                         
  -7  11   6         75.68         60.16        15.72 o                         
  -6  11   6        135.09        126.44        17.33 o                         
  -5  11   6       1100.17       1150.49        47.98 o                         
  -4  11   6        472.71        477.96        24.37 o                         
  -3  11   6       8202.36       8260.20       114.39 o                         
  -2  11   6       1910.10       2000.14        38.48 o                         
  -1  11   6         45.49         36.62         6.49 o                         
   0  11   6        781.63        835.70        23.83 o                         
   1  11   6       2576.66       2401.82        47.69 o                         
   2  11   6      24965.59      24769.36       234.79 o                         
   3  11   6       6347.79       6555.65        86.72 o                         
   4  11   6        437.18        460.00        21.15 o                         
   5  11   6       2541.91       2682.69        56.24 o                         
   6  11   6        207.63        180.36        16.94 o                         
   7  11   6         76.20         56.73        13.63 o                         
   8  11   6       4769.06       4790.94        96.97 o                         
   9  11   6        555.25        558.40        35.58 o                         
  10  11   6        378.50        260.17        37.99 o                         
  -8  12   6         67.74         43.31        21.27 o                         
  -7  12   6         26.08          8.99        19.04 o                         
  -6  12   6        865.32        916.95        42.06 o                         
  -5  12   6       2765.33       2752.57        67.24 o                         
  -4  12   6       3665.31       3862.00        73.29 o                         
  -3  12   6         25.80         27.04         8.48 o                         
  -2  12   6       1944.42       1868.50        37.05 o                         
  -1  12   6       1423.33       1394.34        35.96 o                         
   0  12   6       1792.60       1778.82        42.93 o                         
   1  12   6      20318.83      20170.97       211.60 o                         
   2  12   6       2753.37       2854.96        56.44 o                         
   3  12   6        826.67        805.18        30.29 o                         
   4  12   6       1707.23       1811.67        48.83 o                         
   5  12   6        431.58        446.04        29.56 o                         
   6  12   6        300.87        277.16        27.84 o                         
   7  12   6       1929.84       1907.39        62.18 o                         
   8  12   6       1274.25       1273.47        47.90 o                         
   9  12   6        108.67         96.72        20.38 o                         
  10  12   6        694.17        695.32        87.48 o                         
  -7  13   6        453.71        510.86        59.17 o                         
  -6  13   6       2893.34       2967.49        91.71 o                         
  -5  13   6       4663.01       4787.86        95.39 o                         
  -4  13   6        127.95        117.44        14.71 o                         
  -3  13   6        487.82        473.09        26.77 o                         
  -2  13   6        381.33        308.67        16.03 o                         
  -1  13   6        134.60        130.63        12.69 o                         
   0  13   6      11830.90      11911.06       152.31 o                         
   1  13   6       1131.05       1190.81        36.93 o                         
   2  13   6        103.72         80.72        12.07 o                         
   3  13   6        344.75        251.39        23.07 o                         
   4  13   6       2487.61       2520.83        61.98 o                         
   5  13   6        704.70        654.22        33.78 o                         
   6  13   6       1569.37       1597.33        56.63 o                         
   7  13   6       5205.11       5262.13       119.31 o                         
   8  13   6         11.79        -13.98        13.98 o                         
   9  13   6        572.19        590.91        51.92 o                         
  10  13   6         95.09         54.55        18.42 o                         
  -7  14   6       1430.69       1414.68        61.25 o                         
  -6  14   6       2040.05       2099.68        68.02 o                         
  -5  14   6       1152.34       1129.71        45.53 o                         
  -4  14   6       1138.75       1120.84        40.38 o                         
  -3  14   6       1829.06       1784.17        47.69 o                         
  -2  14   6        172.59        167.23        13.39 o                         
  -1  14   6       5161.27       5180.64        94.10 o                         
   0  14   6        157.21         99.43        13.64 o                         
   1  14   6       1249.76       1223.21        38.56 o                         
   2  14   6          0.16          1.09         8.19 o                         
   3  14   6        887.69        873.01        35.89 o                         
   4  14   6       1502.02       1372.82        47.29 o                         
   5  14   6        899.99        935.16        50.90 o                         
   6  14   6       4856.76       4996.01       127.11 o                         
   7  14   6        158.37        117.13        21.00 o                         
   8  14   6       1358.77       1434.96        76.08 o                         
   9  14   6        337.99        277.69        68.45 o                         
  -6  15   6        274.19        220.34        28.23 o                         
  -5  15   6        331.03        350.36        37.34 o                         
  -4  15   6       1948.40       1872.49        59.02 o                         
  -3  15   6         26.99         34.45        15.10 o                         
  -2  15   6       3603.65       3711.80       100.44 o                         
  -1  15   6        797.43        816.37        37.35 o                         
   0  15   6          8.34         17.25        10.87 o                         
   1  15   6         58.87         44.35        11.23 o                         
   2  15   6        187.01        114.08        15.91 o                         
   3  15   6       3155.69       3040.05        76.49 o                         
   4  15   6        541.56        639.65        39.72 o                         
   5  15   6       2232.91       2383.73        84.35 o                         
   6  15   6        488.53        474.74        45.37 o                         
   7  15   6       1115.11       1230.48        62.97 o                         
   8  15   6        462.80        363.23        48.66 o                         
  -5  16   6       1053.52        868.51        69.25 o                         
  -4  16   6         33.35          8.76        18.88 o                         
  -3  16   6       1502.54       1563.25       146.80 o                         
  -2  16   6        459.53        531.09        50.65 o                         
  -1  16   6         81.01         26.41        20.73 o                         
   0  16   6       1370.72       1389.17        55.57 o                         
   1  16   6          0.05         -9.76        10.55 o                         
   2  16   6       5063.82       4934.66       117.01 o                         
   3  16   6         16.37         10.00        14.21 o                         
   4  16   6        687.99        651.03        46.45 o                         
   5  16   6        298.33        160.72        24.61 o                         
   6  16   6        876.85        930.56        62.49 o                         
   7  16   6        708.06        694.90        53.22 o                         
   8  16   6       1549.99       1507.75        84.25 o                         
  -4  17   6        113.05        116.02        33.13 o                         
  -3  17   6        493.72        481.02        76.62 o                         
  -2  17   6         62.55         46.44        23.93 o                         
  -1  17   6        394.47        374.67        42.69 o                         
   0  17   6         11.50         16.81        15.00 o                         
   1  17   6       5488.59       5388.77       158.63 o                         
   2  17   6          0.81         -2.73        12.55 o                         
   3  17   6        437.46        502.59        45.54 o                         
   4  17   6        252.40        179.85        24.32 o                         
   5  17   6        201.30        206.26        28.70 o                         
   6  17   6        728.35        717.36        75.40 o                         
   7  17   6       2512.69       2720.09       118.10 o                         
  -3  18   6        235.45        200.25        41.25 o                         
  -2  18   6        121.31        157.25        28.85 o                         
  -1  18   6        768.56        725.47        41.24 o                         
   0  18   6       3261.71       3405.25        90.96 o                         
   1  18   6         79.76        105.94        25.23 o                         
   2  18   6          2.53        -13.52        13.52 o                         
   3  18   6        372.97        350.66        40.20 o                         
   4  18   6          9.92        -12.65        19.29 o                         
   5  18   6       1145.03        996.84        73.22 o                         
   6  18   6       1421.46       1592.16        86.43 o                         
  -1  19   6       5204.01       5408.32       186.95 o                         
   0  19   6         39.17         31.14        18.97 o                         
   1  19   6        374.99        295.74        33.96 o                         
   2  19   6        126.81         76.02        24.53 o                         
   3  19   6         32.97        -15.43        15.43 o                         
   4  19   6       1036.29        906.36        68.63 o                         
  -2 -13   7        255.10        248.20        57.09 o                         
  -1 -13   7         14.94         -8.48        30.30 o                         
   0 -13   7        165.13        113.25        24.16 o                         
   1 -13   7       7022.39       7493.49       346.73 o                         
   2 -13   7         52.74         63.65        30.31 o                         
   3 -13   7         32.14         17.98        16.20 o                         
   4 -13   7        193.59        189.60        33.76 o                         
  -4 -12   7         12.21        -17.12        21.07 o                         
  -3 -12   7         22.57         10.86        18.07 o                         
  -2 -12   7         58.44         30.27        19.33 o                         
  -1 -12   7        519.98        577.52        77.59 o                         
   0 -12   7       7127.38       7432.05       161.28 o                         
   1 -12   7        216.65        199.75        25.72 o                         
   2 -12   7        127.71         68.06        21.54 o                         
   3 -12   7        187.28        165.03        23.85 o                         
   4 -12   7         91.91         60.04        21.09 o                         
   5 -12   7       1910.97       1808.14        83.61 o                         
  -5 -11   7         11.39         -5.04        20.25 o                         
  -4 -11   7         19.27          8.71        18.68 o                         
  -3 -11   7          7.15        -12.82        12.82 o                         
  -2 -11   7       1544.61       1454.93        61.06 o                         
  -1 -11   7       3598.68       3787.01        94.50 o                         
   0 -11   7         67.96         48.57        19.83 o                         
   1 -11   7        599.69        530.54        35.10 o                         
   2 -11   7        369.87        305.04        33.72 o                         
   3 -11   7       1074.82       1041.06        50.19 o                         
   4 -11   7       2453.84       2508.91       102.63 o                         
   5 -11   7        163.61        138.76        22.93 o                         
   6 -11   7       1311.62       1500.97        83.19 o                         
  -6 -10   7        773.79        792.26        63.44 o                         
  -5 -10   7         38.32          3.63        17.24 o                         
  -4 -10   7        601.13        497.58        47.97 o                         
  -3 -10   7       2868.88       2835.71        83.56 o                         
  -2 -10   7       4365.53       4414.18       101.25 o                         
  -1 -10   7         14.14        -14.83        14.83 o                         
   0 -10   7        962.82       1037.11        52.14 o                         
   1 -10   7        186.89        147.17        19.75 o                         
   2 -10   7        797.86        803.88        37.90 o                         
   3 -10   7       1799.58       1739.46        53.13 o                         
   4 -10   7        673.01        646.98        40.99 o                         
   5 -10   7       2156.53       2183.55        69.48 o                         
   6 -10   7        181.24        103.37        18.07 o                         
   7 -10   7         91.44         61.13        21.41 o                         
  -7  -9   7        695.06        681.24        79.27 o                         
  -6  -9   7        322.84        350.86        67.36 o                         
  -5  -9   7       2760.78       2884.67       105.37 o                         
  -4  -9   7       1863.91       1928.86        82.33 o                         
  -3  -9   7       1879.80       1851.29        66.68 o                         
  -2  -9   7         18.83          2.86        11.06 o                         
  -1  -9   7        575.92        607.31        34.24 o                         
   0  -9   7        238.01        258.58        19.93 o                         
   1  -9   7        105.62        102.26        17.53 o                         
   2  -9   7       2803.64       2868.76        66.67 o                         
   3  -9   7       1129.22       1090.73        37.47 o                         
   4  -9   7       1208.10       1312.72        50.71 o                         
   5  -9   7        495.57        464.24        27.25 o                         
   6  -9   7        633.96        645.34        39.39 o                         
   7  -9   7       1421.38       1380.86        69.08 o                         
   8  -9   7        207.93        218.50        31.16 o                         
  -7  -8   7        325.76        214.86        34.68 o                         
  -6  -8   7       1097.64       1126.98        59.96 o                         
  -5  -8   7       3324.22       3273.75        99.57 o                         
  -4  -8   7         24.18          0.73        11.47 o                         
  -3  -8   7         47.69         39.82        12.33 o                         
  -2  -8   7          0.14         -7.24         7.28 o                         
  -1  -8   7        198.69        177.06        19.19 o                         
   0  -8   7         33.14         32.66         8.11 o                         
   1  -8   7       7714.38       8001.99       137.12 o                         
   2  -8   7       7150.89       7183.30       125.26 o                         
   3  -8   7       1577.07       1664.87        46.96 o                         
   4  -8   7       1766.37       1699.30        56.79 o                         
   5  -8   7        592.48        601.47        28.33 o                         
   6  -8   7       4553.44       4571.89        98.51 o                         
   7  -8   7       1141.54       1311.62        53.69 o                         
   8  -8   7       1435.97       1496.09        52.75 o                         
   9  -8   7        171.70        120.27        24.97 o                         
  -8  -7   7        618.04        632.16        82.18 o                         
  -7  -7   7       1303.21       1393.66        61.12 o                         
  -6  -7   7       4311.64       4336.53       115.33 o                         
  -5  -7   7          5.16        -14.67        14.67 o                         
  -4  -7   7        456.81        398.70        33.65 o                         
  -3  -7   7          7.98         12.34        10.58 o                         
  -2  -7   7          0.09          3.02         7.36 o                         
  -1  -7   7        268.15        232.21        19.43 o                         
   0  -7   7       6147.59       6110.71        92.62 o                         
   1  -7   7       1467.39       1529.16        42.12 o                         
   2  -7   7       1738.06       1768.71        48.85 o                         
   3  -7   7       3147.20       3189.38        64.14 o                         
   4  -7   7        987.71       1025.29        28.80 o                         
   5  -7   7      10265.25      10271.46       147.62 o                         
   6  -7   7        242.47        238.84        19.88 o                         
   7  -7   7        318.42        373.48        27.86 o                         
   8  -7   7        232.15        202.98        21.03 o                         
   9  -7   7        107.53         92.22        32.76 o                         
  -8  -6   7       1118.12       1146.98        74.71 o                         
  -7  -6   7       2139.95       2064.50        71.32 o                         
  -6  -6   7        443.49        531.38        47.27 o                         
  -5  -6   7        423.39        469.19        37.07 o                         
  -4  -6   7        241.35        215.92        24.82 o                         
  -3  -6   7          3.21          6.27         6.96 o                         
  -2  -6   7      11262.57      11405.31       148.64 o                         
  -1  -6   7       1385.02       1467.41        41.83 o                         
   0  -6   7       2783.61       2660.44        53.16 o                         
   1  -6   7         30.11         24.98         7.70 o                         
   2  -6   7       1584.71       1549.23        43.73 o                         
   3  -6   7         32.22         27.13         7.76 o                         
   4  -6   7      17948.34      18052.55       188.51 o                         
   5  -6   7         54.19         82.93        11.36 o                         
   6  -6   7       3053.51       3192.13        70.27 o                         
   7  -6   7        718.08        788.32        26.12 o                         
   8  -6   7          8.82          3.26         8.93 o                         
   9  -6   7        294.64        256.02        25.15 o                         
  10  -6   7        335.12        343.66        35.81 o                         
  -8  -5   7       2322.24       2518.57       115.96 o                         
  -7  -5   7        170.88        122.98        20.00 o                         
  -6  -5   7         76.73         70.72        14.92 o                         
  -5  -5   7       1222.40       1238.30        54.96 o                         
  -4  -5   7        116.74         61.25        12.58 o                         
  -3  -5   7      16981.86      17149.54       220.81 o                         
  -2  -5   7       9141.70       9288.44       125.29 o                         
  -1  -5   7       2139.39       2108.42        46.47 o                         
   0  -5   7        435.44        468.95        20.53 o                         
   1  -5   7       6085.66       6160.65        96.31 o                         
   2  -5   7        815.40        826.45        24.23 o                         
   3  -5   7      13640.71      13635.77       168.42 o                         
   4  -5   7         76.31        107.02        10.02 o                         
   5  -5   7        865.14        855.04        30.75 o                         
   6  -5   7         93.85        119.90        11.83 o                         
   7  -5   7        575.71        499.07        24.74 o                         
   8  -5   7        560.18        420.92        33.29 o                         
   9  -5   7         45.15          2.24        20.98 o                         
  10  -5   7       2932.77       3002.24        76.85 o                         
  -9  -4   7       1279.04       1276.31        73.48 o                         
  -8  -4   7          3.61        -12.70        12.70 o                         
  -7  -4   7         11.18          3.04         9.79 o                         
  -6  -4   7        452.63        474.61        29.61 o                         
  -5  -4   7          8.53          2.57         8.08 o                         
  -4  -4   7      16587.66      17005.66       228.12 o                         
  -3  -4   7       2659.77       2755.73        57.10 o                         
  -2  -4   7        144.49         92.59        10.82 o                         
  -1  -4   7       1468.07       1431.44        35.72 o                         
   0  -4   7         64.14         79.03         8.39 o                         
   1  -4   7       1947.56       2081.76        43.25 o                         
   2  -4   7      17251.02      17389.28       185.59 o                         
   3  -4   7       3562.44       3635.95        55.16 o                         
   4  -4   7         51.73         43.49         6.17 o                         
   5  -4   7        155.16        145.74        12.59 o                         
   6  -4   7        532.05        506.82        24.79 o                         
   7  -4   7        604.19        512.48        26.87 o                         
   8  -4   7        231.31        167.40        21.56 o                         
   9  -4   7       8793.09       8719.53       164.44 o                         
  10  -4   7        119.92         75.51        17.24 o                         
  11  -4   7          7.25          2.30        23.41 o                         
  -9  -3   7        179.81        157.62        25.13 o                         
  -8  -3   7         25.78         -1.27        14.94 o                         
  -7  -3   7        740.11        790.31        43.50 o                         
  -6  -3   7         18.38         21.98        10.24 o                         
  -5  -3   7      18032.16      17906.17       208.72 o                         
  -4  -3   7       1754.55       1801.55        44.36 o                         
  -3  -3   7        228.95        247.35        19.58 o                         
  -2  -3   7         93.69         51.31         8.28 o                         
  -1  -3   7        524.58        542.98        21.00 o                         
   0  -3   7        893.10        824.33        24.39 o                         
   1  -3   7       9612.11       9769.57       130.67 o                         
   2  -3   7      10899.34      10837.77       122.25 o                         
   3  -3   7        150.08        163.02        11.47 o                         
   4  -3   7        874.43        882.18        24.49 o                         
   5  -3   7        105.00         73.77        10.36 o                         
   6  -3   7       2253.55       2231.30        60.01 o                         
   7  -3   7        988.23        973.37        38.76 o                         
   8  -3   7       9451.98       9760.90       156.60 o                         
   9  -3   7        204.30        172.46        19.19 o                         
  10  -3   7        802.72        849.34        41.81 o                         
  11  -3   7        186.06        124.05        21.08 o                         
  -9  -2   7        112.18         54.30        25.09 o                         
  -8  -2   7         28.49          6.80        16.89 o                         
  -7  -2   7        386.36        451.75        40.87 o                         
  -6  -2   7      15425.46      15729.29       217.03 o                         
  -5  -2   7        553.01        554.21        23.57 o                         
  -4  -2   7        632.47        565.01        24.74 o                         
  -3  -2   7        393.82        404.85        22.41 o                         
  -2  -2   7       2000.42       2124.50        45.92 o                         
  -1  -2   7       2514.27       2557.78        45.95 o                         
   0  -2   7       6805.25       6719.07        94.32 o                         
   1  -2   7      13634.08      13550.56       200.79 o                         
   2  -2   7        181.15        204.40        12.08 o                         
   3  -2   7       1135.44       1078.77        27.01 o                         
   4  -2   7         81.42         43.30         7.29 o                         
   5  -2   7       4661.47       4705.21       101.02 o                         
   6  -2   7       3728.75       3682.45        64.79 o                         
   7  -2   7      10116.65      10445.71       140.69 o                         
   8  -2   7        357.87        337.12        27.46 o                         
   9  -2   7       1847.77       2000.85        61.48 o                         
  10  -2   7       1002.08       1000.67        44.29 o                         
  11  -2   7        378.15        410.17        40.12 o                         
  -9  -1   7        671.34        738.10        79.81 o                         
  -8  -1   7         19.56         10.58        10.47 o                         
  -7  -1   7       9761.26       9762.48       154.67 o                         
  -6  -1   7          6.13          1.63         8.05 o                         
  -5  -1   7        649.04        689.33        29.79 o                         
  -4  -1   7          5.96          7.83         4.40 o                         
  -3  -1   7       1458.05       1540.00        37.63 o                         
  -2  -1   7       4187.40       4297.62        64.13 o                         
  -1  -1   7        614.37        590.26        20.18 o                         
   0  -1   7      20467.42      20461.57       218.17 o                         
   1  -1   7        992.34       1030.45        27.83 o                         
   2  -1   7       5976.04       6181.98        79.32 o                         
   3  -1   7          2.00          3.65         3.08 o                         
   4  -1   7       7046.11       6777.25        85.66 o                         
   5  -1   7      11029.15      10922.46       145.53 o                         
   6  -1   7       8988.57       8784.48       157.67 o                         
   7  -1   7        690.69        655.34        27.64 o                         
   8  -1   7        751.73        791.93        35.90 o                         
   9  -1   7       2478.42       2476.90        65.05 o                         
  10  -1   7        813.91        825.68        40.48 o                         
  11  -1   7       1328.52       1281.11        53.47 o                         
  -9   0   7        632.88        655.50        55.03 o                         
  -8   0   7       4107.99       4091.16       125.98 o                         
  -7   0   7         86.50         66.91        11.67 o                         
  -6   0   7        267.79        216.54        18.82 o                         
  -5   0   7          4.70         -3.36         6.51 o                         
  -4   0   7       2734.59       2708.91        51.78 o                         
  -3   0   7      13613.49      13727.12       144.12 o                         
  -2   0   7         38.03         34.60         6.10 o                         
  -1   0   7      27506.05      28223.77       289.65 o                         
   0   0   7       1592.64       1598.07        33.82 o                         
   1   0   7       9015.14       9137.43        99.71 o                         
   2   0   7       5104.77       5452.66        70.90 o                         
   3   0   7      28118.85      28539.94       275.17 o                         
   4   0   7       7232.25       6895.87        87.01 o                         
   5   0   7       5238.18       5476.38        75.86 o                         
   6   0   7       2211.15       2343.24        49.82 o                         
   7   0   7        656.46        619.39        29.30 o                         
   8   0   7       1835.70       1772.84        49.30 o                         
   9   0   7        448.57        486.24        28.66 o                         
  10   0   7       2183.93       2164.61        66.29 o                         
  11   0   7        516.20        516.64        42.38 o                         
  -9   1   7       1264.56       1229.98        67.65 o                         
  -8   1   7        252.97        225.12        36.30 o                         
  -7   1   7         43.28         20.11        11.41 o                         
  -6   1   7        157.11        116.85        12.56 o                         
  -5   1   7        697.86        728.68        25.93 o                         
  -4   1   7       9948.45      10005.30       126.61 o                         
  -3   1   7        764.26        747.93        24.58 o                         
  -2   1   7       8715.89       8538.29       105.57 o                         
  -1   1   7       4828.98       4869.04        66.97 o                         
   0   1   7       4383.48       4282.14        62.82 o                         
   1   1   7      10700.65      11194.14       122.96 o                         
   2   1   7      15710.81      15183.08       179.24 o                         
   3   1   7      17253.71      16891.04       208.87 o                         
   4   1   7        111.43        159.66        11.26 o                         
   5   1   7       1300.75       1331.73        28.63 o                         
   6   1   7       2034.01       1984.37        65.51 o                         
   7   1   7       3638.98       3735.81        68.28 o                         
   8   1   7        292.47        301.45        21.10 o                         
   9   1   7       5952.54       5976.08        89.13 o                         
  10   1   7       1035.31       1050.72        36.71 o                         
  11   1   7        436.55        436.30        33.50 o                         
  12   1   7        117.88         84.66        20.38 o                         
  -9   2   7        673.94        628.36        71.93 o                         
  -8   2   7        124.57        101.62        17.85 o                         
  -7   2   7        360.94        295.78        36.34 o                         
  -6   2   7         69.21         60.13         7.92 o                         
  -5   2   7      12866.04      12865.06       151.41 o                         
  -4   2   7       2802.71       2831.34        53.95 o                         
  -3   2   7       5289.90       5103.58        73.10 o                         
  -2   2   7       2791.23       2761.24        46.64 o                         
  -1   2   7       3067.21       2876.31        42.20 o                         
   0   2   7      20263.54      19742.35       196.16 o                         
   1   2   7      23488.44      22828.59       222.24 o                         
   2   2   7      30723.49      30592.38       275.83 o                         
   3   2   7        188.05        209.55        10.81 o                         
   4   2   7        739.33        742.94        22.77 o                         
   5   2   7        132.03        137.39         9.77 o                         
   6   2   7       6703.17       6558.67        81.02 o                         
   7   2   7       1165.83       1266.94        31.18 o                         
   8   2   7       3389.13       3541.39        80.10 o                         
   9   2   7        763.21        814.72        34.89 o                         
  10   2   7        652.96        663.79        34.52 o                         
  11   2   7        915.50        947.29        42.95 o                         
  12   2   7        300.10        213.79        29.26 o                         
  -9   3   7        165.26        131.23        23.57 o                         
  -8   3   7        348.91        289.24        30.19 o                         
  -7   3   7        956.38       1003.47        40.13 o                         
  -6   3   7      11206.97      11582.32       176.27 o                         
  -5   3   7        930.79        898.35        25.19 o                         
  -4   3   7       2006.56       1996.75        41.30 o                         
  -3   3   7       4443.20       4294.29        66.52 o                         
  -2   3   7       2872.05       2791.30        43.95 o                         
  -1   3   7      16222.54      15930.95       148.15 o                         
   0   3   7      10319.74      10109.37       115.60 o                         
   1   3   7       7680.88       7474.48        83.63 o                         
   2   3   7       4765.02       4745.52        60.04 o                         
   3   3   7       1303.15       1314.00        30.40 o                         
   4   3   7        862.95        919.68        29.27 o                         
   5   3   7       3188.74       3204.87        48.16 o                         
   6   3   7       8101.68       8363.13       100.61 o                         
   7   3   7       3385.75       3484.60        65.47 o                         
   8   3   7       1581.99       1571.80        46.50 o                         
   9   3   7         27.21         -0.33         8.87 o                         
  10   3   7        157.01        121.27        15.69 o                         
  11   3   7        501.26        523.70        39.21 o                         
  12   3   7       5520.07       5456.68       171.18 o                         
  -9   4   7         13.01         34.79        20.76 o                         
  -8   4   7       2350.42       2328.27        74.04 o                         
  -7   4   7      10648.65      10589.93       157.42 o                         
  -6   4   7        853.19        772.09        32.99 o                         
  -5   4   7         38.08         33.72         8.01 o                         
  -4   4   7       1863.53       1847.88        35.02 o                         
  -3   4   7        148.69        170.79        10.76 o                         
  -2   4   7      23661.29      23204.26       217.34 o                         
  -1   4   7       1795.45       1683.04        35.42 o                         
   0   4   7      10378.02       9978.99       106.57 o                         
   1   4   7       1615.38       1689.69        31.56 o                         
   2   4   7          7.63         -0.02         2.40 o                         
   3   4   7         37.94         33.71         4.21 o                         
   4   4   7       2437.98       2393.80        40.61 o                         
   5   4   7      19256.55      19281.66       186.64 o                         
   6   4   7       5339.21       5335.50        72.02 o                         
   7   4   7        239.96        237.72        13.86 o                         
   8   4   7        253.27        222.49        20.80 o                         
   9   4   7          5.93         -8.01         8.01 o                         
  10   4   7        399.70        401.39        29.96 o                         
  11   4   7       6422.88       6634.49       134.04 o                         
  12   4   7          5.75          2.86        22.50 o                         
  -9   5   7       2288.09       2345.74       107.20 o                         
  -8   5   7       5859.42       5826.39       125.23 o                         
  -7   5   7         91.21         61.50        12.45 o                         
  -6   5   7         29.21         23.21         8.63 o                         
  -5   5   7         36.47         30.79         6.66 o                         
  -4   5   7         10.11          6.90         3.58 o                         
  -3   5   7      18644.25      17945.31       161.84 o                         
  -2   5   7        427.06        492.24        15.72 o                         
  -1   5   7       4591.41       4381.93        56.72 o                         
   0   5   7        125.89        203.22        10.70 o                         
   1   5   7       1357.53       1520.69        28.54 o                         
   2   5   7       2185.70       2067.15        53.68 o                         
   3   5   7       7715.33       7899.65        90.23 o                         
   4   5   7      37789.05      37386.94       443.18 o                         
   5   5   7       3911.24       3789.26        56.04 o                         
   6   5   7       1488.02       1518.32        36.10 o                         
   7   5   7        675.51        682.53        24.78 o                         
   8   5   7        194.65        173.12        16.37 o                         
   9   5   7       1615.98       1621.47        57.01 o                         
  10   5   7       8369.94       8360.80       148.75 o                         
  11   5   7          2.87         31.12        17.24 o                         
  12   5   7         70.25         64.85        23.36 o                         
  -9   6   7       2407.24       2466.52        77.40 o                         
  -8   6   7        142.77        113.66        16.04 o                         
  -7   6   7         20.77         22.58        10.10 o                         
  -6   6   7         59.58         65.58         9.53 o                         
  -5   6   7         33.48         26.24         9.90 o                         
  -4   6   7      11838.40      12163.55       156.65 o                         
  -3   6   7       2221.32       2172.23        32.66 o                         
  -2   6   7       4301.23       4262.52        56.81 o                         
  -1   6   7         34.26         49.65         5.76 o                         
   0   6   7        459.92        454.59        15.13 o                         
   1   6   7         80.90        100.17         8.26 o                         
   2   6   7        794.94        821.55        21.14 o                         
   3   6   7      42463.50      40912.00       350.68 o                         
   4   6   7       3070.67       3226.34        55.68 o                         
   5   6   7       1100.24       1105.65        28.32 o                         
   6   6   7        237.23        225.15        15.80 o                         
   7   6   7       2899.21       2967.60        56.53 o                         
   8   6   7       3057.31       3246.56        63.35 o                         
   9   6   7       5483.59       5492.61       117.06 o                         
  10   6   7        199.44        204.55        30.53 o                         
  11   6   7        256.49        213.02        27.46 o                         
  12   6   7         69.77          8.22        21.86 o                         
  -9   7   7          3.12          5.86        14.30 o                         
  -8   7   7        303.16        272.21        23.96 o                         
  -7   7   7         53.37         18.35        11.57 o                         
  -6   7   7         14.23         -0.63         7.36 o                         
  -5   7   7       4797.53       4859.88        82.07 o                         
  -4   7   7       8508.05       8529.85        99.32 o                         
  -3   7   7       3146.09       3262.18        45.44 o                         
  -2   7   7        298.79        259.01        12.06 o                         
  -1   7   7         13.63         16.65         3.76 o                         
   0   7   7       1583.09       1456.34        32.69 o                         
   1   7   7          8.77         17.65         4.44 o                         
   2   7   7      37710.20      36708.82       384.76 o                         
   3   7   7       2043.31       2042.96        36.56 o                         
   4   7   7       3694.22       3712.51        59.19 o                         
   5   7   7        173.93        189.77        13.44 o                         
   6   7   7       5922.64       6275.04        85.58 o                         
   7   7   7       3246.09       3243.78        61.35 o                         
   8   7   7       2439.16       2445.45        60.90 o                         
   9   7   7       1359.77       1369.20        57.36 o                         
  10   7   7         85.99         60.40        20.73 o                         
  11   7   7        101.55         74.99        31.30 o                         
  -9   8   7        205.44        184.27        50.84 o                         
  -8   8   7        285.67        307.42        28.55 o                         
  -7   8   7          5.80          0.26         9.97 o                         
  -6   8   7       2908.85       2898.81        71.53 o                         
  -5   8   7       7585.42       7553.50        97.73 o                         
  -4   8   7       3341.76       3270.13        57.76 o                         
  -3   8   7       3458.44       3567.71        68.00 o                         
  -2   8   7       1007.94       1018.99        25.78 o                         
  -1   8   7       7771.94       8069.84       101.08 o                         
   0   8   7        154.88        134.43         8.69 o                         
   1   8   7      27158.64      26619.35       241.05 o                         
   2   8   7        790.77        752.81        20.87 o                         
   3   8   7       6561.70       6414.68        94.87 o                         
   4   8   7       1167.14       1107.80        27.12 o                         
   5   8   7       7289.31       7253.87        93.12 o                         
   6   8   7       4525.88       4621.59        74.40 o                         
   7   8   7       1530.86       1493.86        41.60 o                         
   8   8   7       2161.16       2125.51        57.02 o                         
   9   8   7          8.75          6.08         8.96 o                         
  10   8   7         28.99         26.33        14.22 o                         
  11   8   7         79.36         79.46        19.46 o                         
  -9   9   7         52.66         -1.24        24.22 o                         
  -8   9   7        647.69        619.60        35.69 o                         
  -7   9   7        230.78        186.98        19.62 o                         
  -6   9   7       3846.90       3877.98        68.48 o                         
  -5   9   7       1318.47       1256.32        39.78 o                         
  -4   9   7       3510.96       3415.87        71.07 o                         
  -3   9   7        332.48        335.35        19.90 o                         
  -2   9   7      13255.42      13126.41       147.81 o                         
  -1   9   7       1373.16       1458.84        31.92 o                         
   0   9   7      14679.59      14849.87       159.34 o                         
   1   9   7         45.80         51.77         6.41 o                         
   2   9   7       5182.10       5157.40        68.71 o                         
   3   9   7        351.75        363.35        16.00 o                         
   4   9   7       5285.00       5414.51        91.71 o                         
   5   9   7      10258.81      10382.31       113.80 o                         
   6   9   7          3.22         -0.54         5.89 o                         
   7   9   7       1619.29       1536.55        42.96 o                         
   8   9   7        902.07        885.82        40.23 o                         
   9   9   7         65.94         33.02        13.65 o                         
  10   9   7        641.62        593.41        39.51 o                         
  11   9   7       2029.56       2202.02       112.98 o                         
  -8  10   7        209.56        218.20        25.63 o                         
  -7  10   7       3792.08       3932.51        88.85 o                         
  -6  10   7       1384.60       1348.65        42.91 o                         
  -5  10   7       2447.54       2492.38        58.86 o                         
  -4  10   7        867.24        930.43        35.53 o                         
  -3  10   7       8385.97       8205.55       112.05 o                         
  -2  10   7       1473.41       1461.32        33.60 o                         
  -1  10   7       7257.90       7207.19        89.57 o                         
   0  10   7         13.04         18.27         5.16 o                         
   1  10   7       1259.54       1161.52        28.65 o                         
   2  10   7        182.04        199.35        12.14 o                         
   3  10   7       2956.29       2967.71        50.98 o                         
   4  10   7      16112.96      16518.25       183.53 o                         
   5  10   7        710.21        700.14        24.65 o                         
   6  10   7        648.78        710.06        23.95 o                         
   7  10   7       1317.03       1342.35        41.55 o                         
   8  10   7        926.94        824.29        41.40 o                         
   9  10   7       1877.75       1968.43        93.88 o                         
  10  10   7       3981.39       3978.35       108.33 o                         
  11  10   7       1395.57       1478.00        73.55 o                         
  -8  11   7       1801.39       1821.07        56.98 o                         
  -7  11   7        854.19        963.59        47.73 o                         
  -6  11   7       1392.27       1533.42        53.27 o                         
  -5  11   7       1176.35       1264.56        45.74 o                         
  -4  11   7       8912.03       8930.33       131.68 o                         
  -3  11   7       1119.07       1047.93        35.83 o                         
  -2  11   7        293.51        265.22        16.04 o                         
  -1  11   7         60.78         56.45         8.26 o                         
   0  11   7         69.77         76.05         9.22 o                         
   1  11   7        861.10        842.57        24.53 o                         
   2  11   7        311.83        287.58        16.15 o                         
   3  11   7       5538.44       5616.27        76.70 o                         
   4  11   7       1603.15       1624.82        37.12 o                         
   5  11   7        419.79        410.63        20.68 o                         
   6  11   7       1198.00       1219.13        37.30 o                         
   7  11   7         99.62         92.69        11.25 o                         
   8  11   7       5833.42       6125.72       141.30 o                         
   9  11   7       3192.16       3263.67       101.47 o                         
  10  11   7        520.49        370.27        54.44 o                         
  11  11   7        376.80        422.45        51.45 o                         
  -7  12   7        522.71        474.94        35.21 o                         
  -6  12   7        907.78        878.15        44.88 o                         
  -5  12   7       6053.72       6208.95       130.47 o                         
  -4  12   7       1831.30       1813.03        49.39 o                         
  -3  12   7        423.86        394.22        23.56 o                         
  -2  12   7        292.69        272.86        17.39 o                         
  -1  12   7        337.74        288.72        16.66 o                         
   0  12   7        692.76        645.40        22.05 o                         
   1  12   7       1423.78       1328.28        35.69 o                         
   2  12   7      13859.93      13600.34       147.43 o                         
   3  12   7       1401.23       1381.38        36.59 o                         
   4  12   7         93.64         74.94         9.85 o                         
   5  12   7       4536.42       4575.28        86.03 o                         
   6  12   7         84.51         67.07        12.35 o                         
   7  12   7       6403.06       6652.46       118.96 o                         
   8  12   7       4105.08       4151.93        85.94 o                         
   9  12   7        392.51        337.30        32.34 o                         
  10  12   7        146.90         74.79        22.38 o                         
  -7  13   7       1144.89       1171.99        49.93 o                         
  -6  13   7       1706.41       1720.97        62.39 o                         
  -5  13   7       1167.08       1168.43        48.21 o                         
  -4  13   7        109.29         85.02        13.55 o                         
  -3  13   7         14.15         -3.03         9.29 o                         
  -2  13   7        338.79        307.82        16.65 o                         
  -1  13   7        794.08        762.99        28.41 o                         
   0  13   7       2105.56       2028.74        50.57 o                         
   1  13   7      14468.90      14878.16       177.29 o                         
   2  13   7        159.28        126.79        12.98 o                         
   3  13   7       1770.76       1863.69        52.40 o                         
   4  13   7       1176.84       1117.02        42.47 o                         
   5  13   7        771.92        705.39        38.11 o                         
   6  13   7       6003.69       5853.13       115.68 o                         
   7  13   7       1389.96       1374.04        47.89 o                         
   8  13   7         21.17         25.56        12.57 o                         
   9  13   7          5.03        -14.98        14.98 o                         
  10  13   7         21.51        -10.07        21.62 o                         
  -6  14   7       1277.02       1251.13        62.31 o                         
  -5  14   7          3.12        -10.81        17.76 o                         
  -4  14   7         57.08         30.53        12.63 o                         
  -3  14   7        879.45        934.55        36.13 o                         
  -2  14   7        826.52        757.11        27.12 o                         
  -1  14   7       5968.42       5982.82       112.92 o                         
   0  14   7       5423.99       5719.23        96.46 o                         
   1  14   7        437.78        460.95        23.21 o                         
   2  14   7          3.41          7.24         7.23 o                         
   3  14   7         63.42         58.01        11.71 o                         
   4  14   7         46.65         44.99        10.48 o                         
   5  14   7      11939.77      12198.39       212.92 o                         
   6  14   7        148.94        124.35        26.21 o                         
   7  14   7          2.36         -5.95        14.28 o                         
   8  14   7         10.59         -0.65        14.75 o                         
   9  14   7        156.79        142.63        23.14 o                         
  -6  15   7          0.76         -1.29        28.00 o                         
  -5  15   7         13.22         -2.93        15.28 o                         
  -4  15   7         96.81         76.84        14.74 o                         
  -3  15   7        172.90        153.84        19.13 o                         
  -2  15   7       4908.46       4879.85        99.86 o                         
  -1  15   7       5155.07       5244.43       102.94 o                         
   0  15   7        354.05        343.38        24.96 o                         
   1  15   7        433.32        451.00        27.33 o                         
   2  15   7         41.70         21.40        10.24 o                         
   3  15   7         54.31         49.78        12.38 o                         
   4  15   7       6126.34       6362.91       139.86 o                         
   5  15   7        107.57         73.51        17.19 o                         
   6  15   7         81.86         75.31        20.75 o                         
   7  15   7         46.08          9.66        15.21 o                         
   8  15   7         28.96         42.26        24.57 o                         
   9  15   7         39.13         19.30        22.00 o                         
  -5  16   7         85.33         12.91        27.28 o                         
  -4  16   7        122.75         85.23        21.07 o                         
  -3  16   7       3782.34       4076.83       115.19 o                         
  -2  16   7       1449.83       1591.08        80.61 o                         
  -1  16   7        552.23        560.34        38.89 o                         
   0  16   7        761.04        774.32        41.78 o                         
   1  16   7       1492.73       1498.05        53.82 o                         
   2  16   7         36.23         37.07        13.68 o                         
   3  16   7       4122.68       4023.29       172.01 o                         
   4  16   7       1023.86       1054.68        56.49 o                         
   5  16   7         15.72         23.03        15.71 o                         
   6  16   7         95.65         72.10        19.85 o                         
   7  16   7        343.90        299.77        31.55 o                         
   8  16   7       1358.60       1377.40        77.25 o                         
  -4  17   7       3211.01       3215.77       150.39 o                         
  -3  17   7        613.27        646.68        67.93 o                         
  -2  17   7        326.99        338.49        39.29 o                         
  -1  17   7         40.37         34.95        16.51 o                         
   0  17   7        103.94         80.67        18.01 o                         
   1  17   7        183.05         87.87        25.48 o                         
   2  17   7       2914.44       3136.09        91.25 o                         
   3  17   7       1445.23       1377.77        63.24 o                         
   4  17   7          4.04         -2.17        15.65 o                         
   5  17   7        628.08        611.11        58.81 o                         
   6  17   7          0.48         13.03        18.45 o                         
   7  17   7        850.03        839.45        66.49 o                         
  -3  18   7        314.91        228.59        34.20 o                         
  -2  18   7          3.23        -12.34        20.77 o                         
  -1  18   7       1284.55       1208.56        58.36 o                         
   0  18   7        241.48        144.99        22.62 o                         
   1  18   7        833.77        916.80        59.25 o                         
   2  18   7       1193.33       1235.78        60.25 o                         
   3  18   7        112.21         68.84        21.84 o                         
   4  18   7        379.82        374.54        43.15 o                         
   5  18   7        213.66        146.15        38.40 o                         
   6  18   7       1490.50       1439.45        76.56 o                         
  -1  19   7        155.15        166.77        30.41 o                         
   0  19   7         23.08         16.02        18.08 o                         
   1  19   7       1041.53       1050.98        58.77 o                         
   2  19   7        464.62        401.77        49.10 o                         
   3  19   7        289.32        171.23        50.09 o                         
   4  19   7        106.24         51.26        26.63 o                         
   0 -13   8        873.14        906.75       105.33 o                         
   1 -13   8        133.78         90.01        50.77 o                         
   2 -13   8        119.46        118.12        33.20 o                         
  -3 -12   8          0.41        -18.28        21.23 o                         
  -2 -12   8         20.35         -1.77        21.80 o                         
  -1 -12   8       1387.35       1274.48        90.62 o                         
   0 -12   8       1380.63       1302.97        80.68 o                         
   1 -12   8        320.23        313.10        44.53 o                         
   2 -12   8       1030.80       1163.55        65.89 o                         
   3 -12   8         63.23          9.46        24.28 o                         
   4 -12   8        369.64        217.96        65.45 o                         
  -4 -11   8          3.54         -2.44        19.48 o                         
  -3 -11   8          0.85         -8.98        14.10 o                         
  -2 -11   8        295.13        223.44        29.11 o                         
  -1 -11   8       2807.97       2785.50        87.41 o                         
   0 -11   8        169.45        200.53        30.83 o                         
   1 -11   8        697.87        715.19       116.39 o                         
   2 -11   8         47.35         -2.33        17.17 o                         
   3 -11   8        425.48        550.87        60.74 o                         
   4 -11   8       1703.13       1502.68        98.32 o                         
   5 -11   8       4334.75       4412.99       168.97 o                         
   6 -11   8          1.62        -24.07        30.07 o                         
  -5 -10   8          3.40         23.31        25.23 o                         
  -4 -10   8         16.24        -16.18        16.18 o                         
  -3 -10   8        118.13         73.49        17.81 o                         
  -2 -10   8       7178.41       7420.68       151.07 o                         
  -1 -10   8        197.87        151.40        25.44 o                         
   0 -10   8        100.88         86.76        26.32 o                         
   1 -10   8        262.43        164.09        26.85 o                         
   2 -10   8         36.16         25.52        14.79 o                         
   3 -10   8       2534.27       2567.63        77.27 o                         
   4 -10   8       5624.69       5904.49       191.20 o                         
   5 -10   8          3.04          1.48        16.96 o                         
   6 -10   8        312.79        372.00        98.41 o                         
   7 -10   8         20.87        -24.25        24.25 o                         
  -6  -9   8         47.82         15.19        20.57 o                         
  -5  -9   8        141.93        106.24        43.31 o                         
  -4  -9   8         21.21         33.20        16.99 o                         
  -3  -9   8       6307.93       6335.22       122.32 o                         
  -2  -9   8        350.79        311.01        29.02 o                         
  -1  -9   8        219.25        198.62        24.80 o                         
   0  -9   8        127.01        144.12        17.45 o                         
   1  -9   8         44.59          9.37        13.76 o                         
   2  -9   8       4102.16       3934.61        96.19 o                         
   3  -9   8       3869.74       3934.06        96.80 o                         
   4  -9   8        206.58        218.30        40.90 o                         
   5  -9   8        286.54        239.49        26.81 o                         
   6  -9   8        495.97        490.43        59.90 o                         
   7  -9   8         88.13         26.25        22.98 o                         
   8  -9   8       1018.69        848.86        67.89 o                         
  -6  -8   8        114.88         54.05        19.44 o                         
  -5  -8   8        531.56        472.53        52.04 o                         
  -4  -8   8       6966.26       7160.41       171.66 o                         
  -3  -8   8         97.99         44.68        13.16 o                         
  -2  -8   8        779.21        755.23        37.98 o                         
  -1  -8   8         25.27          4.24         8.91 o                         
   0  -8   8        700.85        617.01        30.34 o                         
   1  -8   8       4283.08       4126.28        92.86 o                         
   2  -8   8       3480.82       3560.60        81.31 o                         
   3  -8   8        138.27        141.98        16.00 o                         
   4  -8   8        468.17        432.55        23.94 o                         
   5  -8   8        107.20         58.36        15.05 o                         
   6  -8   8        251.32        179.71        29.26 o                         
   7  -8   8        620.75        633.15        52.37 o                         
   8  -8   8       1523.95       1418.01        90.99 o                         
  -7  -7   8        439.56        404.45        36.78 o                         
  -6  -7   8       1179.54       1146.39        61.32 o                         
  -5  -7   8       6907.08       7280.11       194.07 o                         
  -4  -7   8        239.79        217.51        35.24 o                         
  -3  -7   8       1780.18       1803.95        62.30 o                         
  -2  -7   8         77.66         45.34        13.53 o                         
  -1  -7   8       1538.80       1522.98        47.78 o                         
   0  -7   8       6784.60       6690.99       100.24 o                         
   1  -7   8       1059.65       1147.50        38.60 o                         
   2  -7   8       1143.26       1195.29        45.76 o                         
   3  -7   8       1157.79       1243.74        47.72 o                         
   4  -7   8          6.02          2.12         7.66 o                         
   5  -7   8         33.69         25.43        12.65 o                         
   6  -7   8       1410.14       1409.29        75.81 o                         
   7  -7   8       3469.97       3499.62       162.45 o                         
   8  -7   8       2546.81       2552.69        91.43 o                         
   9  -7   8         85.71         41.70        41.24 o                         
  -7  -6   8       1174.67       1174.82        56.22 o                         
  -6  -6   8       4947.27       5121.47       117.58 o                         
  -5  -6   8        381.42        421.32        54.56 o                         
  -4  -6   8       1554.03       1640.74        63.67 o                         
  -3  -6   8        130.59        116.14        34.51 o                         
  -2  -6   8       2163.39       2267.51        66.92 o                         
  -1  -6   8       5305.87       5490.20        94.39 o                         
   0  -6   8          3.47         -0.33         7.15 o                         
   1  -6   8       2106.52       2078.43        52.09 o                         
   2  -6   8        531.76        485.27        26.64 o                         
   3  -6   8        345.56        347.10        24.32 o                         
   4  -6   8       1319.73       1259.10        37.12 o                         
   5  -6   8       1087.97       1175.48        46.45 o                         
   6  -6   8       3167.25       3261.77       147.59 o                         
   7  -6   8        854.26        969.55        57.09 o                         
   8  -6   8       1923.52       1908.02        54.07 o                         
   9  -6   8        310.45        294.25        30.45 o                         
  10  -6   8        991.60        842.69        56.92 o                         
  -8  -5   8       1285.25       1278.77        97.43 o                         
  -7  -5   8       1335.57       1247.42        54.20 o                         
  -6  -5   8          7.33         -8.78        16.73 o                         
  -5  -5   8       1487.65       1405.36        60.24 o                         
  -4  -5   8        945.22        996.56        46.91 o                         
  -3  -5   8        480.66        470.61        30.59 o                         
  -2  -5   8       9246.59       9118.28       126.87 o                         
  -1  -5   8        342.31        370.70        21.33 o                         
   0  -5   8        666.95        723.35        27.13 o                         
   1  -5   8       2160.79       2195.87        52.34 o                         
   2  -5   8         86.50         76.25         9.50 o                         
   3  -5   8       5167.72       5057.47        74.90 o                         
   4  -5   8       4592.99       4647.00        75.71 o                         
   5  -5   8      12845.71      12849.14       203.12 o                         
   6  -5   8        157.16        149.55        20.49 o                         
   7  -5   8       2222.24       2207.89        65.65 o                         
   8  -5   8       1721.90       1701.79        53.33 o                         
   9  -5   8       2963.41       2982.18        78.21 o                         
  10  -5   8        104.17         81.91        17.17 o                         
  -8  -4   8        368.73        298.04        54.44 o                         
  -7  -4   8         37.82         40.51        15.79 o                         
  -6  -4   8         50.42         73.49        14.32 o                         
  -5  -4   8        688.45        689.00        40.83 o                         
  -4  -4   8        435.80        422.62        28.83 o                         
  -3  -4   8       5682.44       5669.68       100.77 o                         
  -2  -4   8       1866.15       1920.99        47.59 o                         
  -1  -4   8        763.58        744.39        26.90 o                         
   0  -4   8       1199.65       1125.07        37.68 o                         
   1  -4   8        205.32        234.19        16.01 o                         
   2  -4   8       7290.42       7190.82        93.43 o                         
   3  -4   8       7607.69       7756.65       100.51 o                         
   4  -4   8       6992.44       7285.51        93.47 o                         
   5  -4   8        756.66        714.18        44.53 o                         
   6  -4   8        595.98        583.72        35.55 o                         
   7  -4   8       2383.16       2345.51        67.30 o                         
   8  -4   8       4702.38       4647.51       102.55 o                         
   9  -4   8        210.77        156.35        19.51 o                         
  10  -4   8         37.68         -2.39        17.33 o                         
  -8  -3   8          2.01          5.69        15.68 o                         
  -7  -3   8         84.30         69.08        18.96 o                         
  -6  -3   8        408.80        451.49        35.48 o                         
  -5  -3   8       1077.27       1020.56        35.51 o                         
  -4  -3   8       6105.43       6266.25       105.84 o                         
  -3  -3   8       4879.41       4895.25        78.20 o                         
  -2  -3   8        429.96        362.38        20.58 o                         
  -1  -3   8       5766.15       5880.27        83.89 o                         
   0  -3   8        162.71        209.45        15.56 o                         
   1  -3   8      26632.50      26523.76       269.53 o                         
   2  -3   8       2082.50       2008.77        42.50 o                         
   3  -3   8       3760.03       3816.26        60.00 o                         
   4  -3   8        128.61        106.97         9.63 o                         
   5  -3   8        179.86        141.49        14.80 o                         
   6  -3   8        387.79        373.46        27.03 o                         
   7  -3   8       6597.48       6623.98       113.68 o                         
   8  -3   8       1548.41       1410.18        58.42 o                         
   9  -3   8        154.90        154.57        18.95 o                         
  10  -3   8        648.36        645.46        38.84 o                         
  11  -3   8         50.02         42.08        19.20 o                         
  -9  -2   8         97.38        108.84        35.58 o                         
  -8  -2   8        123.69         67.89        18.41 o                         
  -7  -2   8        324.58        313.67        30.01 o                         
  -6  -2   8       2041.63       2239.77        71.08 o                         
  -5  -2   8       7375.01       7140.99        97.24 o                         
  -4  -2   8        909.01        944.13        29.63 o                         
  -3  -2   8         23.60         14.02         7.28 o                         
  -2  -2   8       3267.35       3358.45        59.78 o                         
  -1  -2   8        566.87        529.36        20.29 o                         
   0  -2   8      29743.51      29851.63       373.89 o                         
   1  -2   8       1495.46       1540.70        38.05 o                         
   2  -2   8       1274.93       1344.82        31.48 o                         
   3  -2   8        425.96        358.76        16.74 o                         
   4  -2   8        488.06        518.69        24.34 o                         
   5  -2   8       1064.08       1108.54        27.56 o                         
   6  -2   8       5516.69       5636.43       107.16 o                         
   7  -2   8       4090.81       4268.69        81.73 o                         
   8  -2   8        214.16        225.50        22.63 o                         
   9  -2   8        355.47        352.79        26.74 o                         
  10  -2   8        130.09        104.04        18.21 o                         
  11  -2   8         45.17         30.45        19.98 o                         
  -9  -1   8        281.37        273.02        39.72 o                         
  -8  -1   8        215.90        193.70        21.50 o                         
  -7  -1   8       4169.46       4252.47        97.67 o                         
  -6  -1   8       3480.07       3587.31        82.99 o                         
  -5  -1   8        261.98        195.20        21.50 o                         
  -4  -1   8         10.77          4.58         4.81 o                         
  -3  -1   8        919.55        911.47        29.96 o
[truncated: 350,004 more chars]
