# Supplementary material for: Heterocyclic 1,3-diazepine-based thio­nes and selones as versatile halogen-bond acceptors
Source: Acta Crystallogr B Struct Sci Cryst Eng Mater. 2022 Aug 31;78(Pt 5):745–55. doi: 10.1107/S2052520622008150 (PMC9533313; doi:10.1107/S2052520622008150)
Supplement: Supplementary file 14 [file b-78-00745-SDiazMesS_12F4DIBsup14.hkl]

data_SDiazMesS_12F4DIB                                                          
_shelx_title ' d8-5303_a.res in Pna2(1)'                                        
_shelx_refln_list_code          4                                               
_shelx_F_calc_maximum      339.44                                               
_exptl_crystal_F_000      1504.00                                               
_reflns_d_resolution_high  0.7481                                               
                                                                                
loop_                                                                           
 _space_group_symop_operation_xyz                                               
 'x, y, z'                                                                      
 '-x, -y, z+1/2'                                                                
 'x+1/2, -y+1/2, z'                                                             
 '-x+1/2, y+1/2, z+1/2'                                                         
                                                                                
_cell_length_a     7.6668                                                       
_cell_length_b    16.8546                                                       
_cell_length_c    22.3786                                                       
_cell_angle_alpha  90.000                                                       
_cell_angle_beta   90.000                                                       
_cell_angle_gamma  90.000                                                       
                                                                                
_shelx_F_squared_multiplier     1.000                                           
                                                                                
loop_                                                                           
 _refln_index_h                                                                 
 _refln_index_k                                                                 
 _refln_index_l                                                                 
 _refln_F_squared_calc                                                          
 _refln_F_squared_meas                                                          
 _refln_F_squared_sigma                                                         
 _refln_observed_status                                                         
   2   0 -29        171.52        142.93        53.74 o                         
   1   1 -29        188.43        296.16        69.75 o                         
   2   1 -29       1144.10       1163.26        79.45 o                         
   1   2 -29        128.10         36.59        46.88 o                         
   2   2 -29         15.17        -20.70        20.70 o                         
   0   3 -29          6.59         64.03        38.88 o                         
   1   3 -29       1041.66       1250.29       101.35 o                         
   1   4 -29        124.61        151.37        44.84 o                         
   0   5 -29       1545.05       1766.29       148.02 o                         
   2   0 -28       3944.05       3851.80       167.48 o                         
   1   1 -28        349.28        392.75        98.34 o                         
   2   1 -28         40.25         15.54        25.77 o                         
   3   1 -28        886.50        991.22        74.69 o                         
   0   2 -28        773.70        800.59        54.17 o                         
   1   2 -28       1196.66       1040.70        88.47 o                         
   2   2 -28        177.77        168.29        32.85 o                         
   3   2 -28       1172.85       1128.53        78.96 o                         
   1   3 -28        397.60        398.50        66.26 o                         
   2   3 -28        158.12        310.36        82.33 o                         
   3   3 -28         71.04         50.16        27.16 o                         
   0   4 -28       2713.82       2664.63       143.24 o                         
   1   4 -28        129.59         76.45        26.45 o                         
   3   4 -28        190.07         65.88        25.19 o                         
   1   5 -28        515.03        539.56        51.98 o                         
   2   5 -28         81.51         57.89        44.50 o                         
   0   6 -28        136.41        126.93        66.32 o                         
   1   6 -28       1821.24       1615.75       120.54 o                         
   2   6 -28        422.89        479.11       105.20 o                         
   1   7 -28         70.06         17.21        38.88 o                         
   2   0 -27       2602.91       2850.91       141.96 o                         
   4   0 -27        398.02        363.62        89.19 o                         
   1   1 -27       1038.01       1031.72        57.72 o                         
   2   1 -27       1545.64       1498.75        72.08 o                         
   3   1 -27        584.18        427.70        55.36 o                         
   4   1 -27        187.33        187.29        48.01 o                         
   1   2 -27         17.51        -10.83        41.16 o                         
   2   2 -27        134.50        121.35        22.49 o                         
   3   2 -27        305.93        285.26        57.13 o                         
   4   2 -27         93.23        100.63        59.46 o                         
   0   3 -27        233.52        172.72        51.46 o                         
   1   3 -27        718.66        742.98        83.05 o                         
   2   3 -27        891.29        816.18        46.46 o                         
   3   3 -27        454.25        349.40        46.48 o                         
   4   3 -27        645.53        605.15       160.60 o                         
   1   4 -27        304.41        374.53        73.16 o                         
   2   4 -27        119.43         82.03        48.64 o                         
   3   4 -27        107.35         54.04        30.65 o                         
   0   5 -27       2309.46       2441.51       196.68 o                         
   1   5 -27        879.11        802.65        69.84 o                         
   2   5 -27        392.94        342.83        94.89 o                         
   3   5 -27       1231.96       1182.76       159.41 o                         
   1   6 -27        213.35        166.45        45.08 o                         
   2   6 -27         49.30         18.12        81.76 o                         
   3   6 -27         44.70        -15.62        15.62 o                         
   0   7 -27        495.78        346.47        86.90 o                         
   1   7 -27       1261.14       1180.71       109.18 o                         
   2   7 -27        490.49        552.72       106.86 o                         
   1   8 -27        161.04        113.97        48.43 o                         
   2   8 -27         18.62        -10.97        70.32 o                         
   0   9 -27        547.12        627.65       134.93 o                         
   1   9 -27        996.29       1067.17       148.08 o                         
   2   0 -26       2796.80       2652.93       139.20 o                         
   4   0 -26       2112.10       2303.15       154.94 o                         
   1   1 -26       1397.96       1493.99        61.98 o                         
   2   1 -26        448.11        486.60        43.05 o                         
   3   1 -26        225.78        190.96        35.33 o                         
   4   1 -26         49.76         44.81        39.22 o                         
   5   1 -26        375.59        225.59        57.34 o                         
   0   2 -26        210.62        147.51        52.60 o                         
   1   2 -26       2797.65       2702.37       142.13 o                         
   2   2 -26        346.31        318.99        35.98 o                         
   3   2 -26        866.92        912.60        74.98 o                         
   4   2 -26        384.79        415.11        65.48 o                         
   1   3 -26        498.49        489.10        40.19 o                         
   2   3 -26         96.77         66.53        21.29 o                         
   3   3 -26        976.45       1068.55        69.71 o                         
   4   3 -26        229.51        180.39        62.32 o                         
   0   4 -26       2202.82       2108.47       249.85 o                         
   1   4 -26         10.87         16.07        25.58 o                         
   2   4 -26       2262.80       2385.12       119.68 o                         
   3   4 -26         23.73         19.63        22.17 o                         
   4   4 -26       1752.69       1520.64        92.84 o                         
   1   5 -26        598.94        672.84        70.75 o                         
   2   5 -26        202.34        175.80        70.90 o                         
   3   5 -26        942.61       1122.59        72.78 o                         
   4   5 -26        276.24        218.60        41.60 o                         
   0   6 -26        434.24        503.13       104.06 o                         
   1   6 -26       2192.16       2180.83       130.53 o                         
   2   6 -26        410.75        316.56        90.33 o                         
   3   6 -26       1428.15       1348.11        91.99 o                         
   4   6 -26        421.03        519.43        62.89 o                         
   1   7 -26        496.51        497.46        74.79 o                         
   2   7 -26        116.53         90.35        36.28 o                         
   3   7 -26        389.41        335.43        58.52 o                         
   1   8 -26        111.48        166.06        47.98 o                         
   2   8 -26        990.85        915.67        96.60 o                         
   3   8 -26        321.91        268.38       118.35 o                         
   1   9 -26        204.62        186.39        76.61 o                         
   2   9 -26        122.65         94.62        44.27 o                         
   0  10 -26        309.74        457.39       110.92 o                         
   1  10 -26       1444.06       1406.23       147.51 o                         
   2  10 -26        216.73        143.13        53.82 o                         
   2   0 -25         45.86          3.64        26.30 o                         
   4   0 -25         76.71         72.88        43.15 o                         
   0   1 -25       1877.43       1976.78       181.24 o                         
   1   1 -25       2816.50       2827.83        89.55 o                         
   2   1 -25       1128.26       1146.08       115.04 o                         
   3   1 -25        104.98         71.39        23.65 o                         
   4   1 -25        808.51        782.01        86.61 o                         
   5   1 -25       1344.68       1481.22       117.11 o                         
   1   2 -25        149.59        122.18        23.60 o                         
   2   2 -25        260.04        179.62        33.44 o                         
   3   2 -25         59.11         49.35        21.37 o                         
   4   2 -25         32.71         50.96        29.58 o                         
   5   2 -25       1110.93       1208.37       108.93 o                         
   0   3 -25       3165.67       3300.49       331.03 o                         
   1   3 -25        521.35        526.17        73.91 o                         
   2   3 -25        562.15        469.95        98.34 o                         
   3   3 -25       2498.78       2423.62       181.24 o                         
   4   3 -25        390.26        373.91        80.86 o                         
   5   3 -25        262.12        143.31        41.87 o                         
   1   4 -25        208.67        127.39        28.95 o                         
   2   4 -25        106.92         65.84        19.85 o                         
   3   4 -25        194.46        211.46        34.33 o                         
   4   4 -25       1361.18       1499.12       123.77 o                         
   5   4 -25        162.83         73.43        37.59 o                         
   0   5 -25        220.65        161.23        54.89 o                         
   1   5 -25       1106.78       1125.70       166.95 o                         
   2   5 -25       2250.88       2590.88       205.82 o                         
   3   5 -25       1069.04        996.96        72.97 o                         
   4   5 -25       1300.15       1335.58        87.35 o                         
   5   5 -25         51.32         10.52        29.75 o                         
   1   6 -25        271.81        191.52        43.64 o                         
   2   6 -25        254.24        352.72        55.35 o                         
   3   6 -25        645.69        743.54        53.14 o                         
   4   6 -25        298.36        275.17        44.91 o                         
   0   7 -25        274.34        258.42        77.76 o                         
   1   7 -25       1378.23       1354.05       116.48 o                         
   2   7 -25       1942.70       2086.27       132.70 o                         
   3   7 -25        485.18        495.79        37.81 o                         
   4   7 -25        586.65        511.65        55.12 o                         
   1   8 -25        626.20        533.18        76.80 o                         
   2   8 -25        712.60        609.59       134.87 o                         
   3   8 -25        387.74        293.31        60.23 o                         
   4   8 -25         68.85         58.97        24.90 o                         
   0   9 -25       2162.63       2029.43       205.82 o                         
   1   9 -25        340.89        345.80        63.74 o                         
   2   9 -25        409.41        239.63        57.80 o                         
   3   9 -25        481.04        486.83        82.43 o                         
   1  10 -25        594.41        523.72        79.74 o                         
   2  10 -25        249.82        146.36        68.61 o                         
   3  10 -25         19.97        -39.21        39.21 o                         
   0  11 -25       1610.23       1271.42       172.66 o                         
   1  11 -25        987.09        826.60       127.50 o                         
   2  11 -25        129.02         17.62        57.17 o                         
   1  12 -25        896.40        975.32       112.79 o                         
   0   0 -24      20380.18      20796.02       540.84 o                         
   2   0 -24         52.30         20.58        26.30 o                         
   6   0 -24        251.75        152.08        80.04 o                         
   1   1 -24        901.96        881.96        44.32 o                         
   2   1 -24       1023.36        972.47        58.47 o                         
   3   1 -24        450.58        502.67        46.70 o                         
   4   1 -24        208.41        263.08        45.57 o                         
   5   1 -24       1798.88       2141.40       139.47 o                         
   6   1 -24        664.51        759.33        93.78 o                         
   0   2 -24        537.32        621.22        59.03 o                         
   1   2 -24       2601.68       2590.53        60.99 o                         
   2   2 -24        891.25        956.97        66.84 o                         
   3   2 -24       2088.17       1965.78        99.25 o                         
   4   2 -24        253.79        306.90        52.86 o                         
   5   2 -24       1131.32       1358.16       168.95 o                         
   6   2 -24        203.48        342.91        68.22 o                         
   1   3 -24        504.52        427.92        38.08 o                         
   2   3 -24         26.96         27.64        14.81 o                         
   3   3 -24       1322.06       1339.55        79.78 o                         
   4   3 -24        267.78        338.82        60.56 o                         
   5   3 -24         88.51         27.57        28.36 o                         
   0   4 -24       1043.01       1281.72       126.93 o                         
   1   4 -24        141.28         74.73        29.44 o                         
   2   4 -24       5525.72       5536.40       116.79 o                         
   3   4 -24        464.06        525.59        52.68 o                         
   4   4 -24         90.72         66.46        28.83 o                         
   5   4 -24         24.15          4.18        23.92 o                         
   1   5 -24        618.77        719.92        72.76 o                         
   2   5 -24        274.87        318.69        26.77 o                         
   3   5 -24        634.20        666.69        50.66 o                         
   4   5 -24         45.80         20.57        23.80 o                         
   5   5 -24         34.32          2.23        54.31 o                         
   0   6 -24       1384.76       1318.31       145.22 o                         
   1   6 -24       1879.91       1883.10       119.16 o                         
   2   6 -24        702.63        738.38        87.82 o                         
   3   6 -24       2405.01       2271.89       132.34 o                         
   4   6 -24        519.27        605.05        75.89 o                         
   5   6 -24       1040.33       1003.39        98.55 o                         
   1   7 -24       1784.41       1832.82       122.33 o                         
   2   7 -24        146.74        149.38        39.53 o                         
   3   7 -24        224.92        253.68        38.98 o                         
   4   7 -24        646.47        611.36        56.41 o                         
   5   7 -24        575.94        671.96       106.39 o                         
   0   8 -24       2950.95       3370.61       252.71 o                         
   1   8 -24        146.96        116.28        50.31 o                         
   2   8 -24       1465.19       1655.43       123.68 o                         
   3   8 -24        114.62         93.51        18.21 o                         
   4   8 -24       3189.59       3221.89       112.04 o                         
   1   9 -24        564.76        592.03        79.49 o                         
   2   9 -24        171.69        166.23        77.76 o                         
   3   9 -24        193.92        230.31        56.60 o                         
   4   9 -24        191.12        208.01        67.80 o                         
   0  10 -24        106.12        125.78        72.04 o                         
   1  10 -24       1759.69       1992.95       140.66 o                         
   2  10 -24        343.95        388.12        76.51 o                         
   3  10 -24       1206.09       1284.56       117.64 o                         
   4  10 -24         23.92          3.55        23.97 o                         
   1  11 -24        226.61        192.78        55.28 o                         
   2  11 -24        392.76        430.69        88.05 o                         
   3  11 -24        312.32        363.46        70.29 o                         
   0  12 -24       1446.99       1715.09       194.39 o                         
   1  12 -24        140.66         59.70        46.11 o                         
   2  12 -24       1533.36       1500.79       136.10 o                         
   1  13 -24        115.55         92.61        50.54 o                         
   2   0 -23        916.88        904.73        78.58 o                         
   4   0 -23       1337.85       1187.94       106.53 o                         
   6   0 -23       1720.21       1798.45       192.10 o                         
   0   1 -23       6982.13       6511.68       427.19 o                         
   1   1 -23       1681.30       1738.71        68.18 o                         
   2   1 -23        823.03        804.05        53.82 o                         
   3   1 -23        967.84       1085.82        66.03 o                         
   4   1 -23        734.62        647.50        82.97 o                         
   5   1 -23        659.63        672.11        81.62 o                         
   6   1 -23        427.49        442.34        96.62 o                         
   1   2 -23        492.67        436.54        25.48 o                         
   2   2 -23        249.90        260.85        33.96 o                         
   3   2 -23        146.40        114.94        32.35 o                         
   4   2 -23        596.07        528.49        59.88 o                         
   5   2 -23       1168.01       1163.74        88.22 o                         
   6   2 -23        299.46        246.40        53.85 o                         
   0   3 -23       3594.07       3561.88       153.06 o                         
   1   3 -23       1491.32       1538.25        86.93 o                         
   2   3 -23        747.64        782.01        33.69 o                         
   3   3 -23       1830.72       1689.29        91.08 o                         
   4   3 -23       1229.53       1098.95        72.79 o                         
   5   3 -23        876.08        838.35        82.27 o                         
   6   3 -23        338.68        215.75        56.17 o                         
   1   4 -23        570.89        505.20        55.81 o                         
   2   4 -23       1090.55       1086.12        62.30 o                         
   3   4 -23        198.22        163.47        32.64 o                         
   4   4 -23        259.01        168.89        50.77 o                         
   5   4 -23        161.22         84.89        27.67 o                         
   6   4 -23        619.33        664.82        90.13 o                         
   0   5 -23        491.13        520.28        89.19 o                         
   1   5 -23       1136.65       1112.25        80.18 o                         
   2   5 -23       1945.29       1913.90       103.81 o                         
   3   5 -23       1863.49       1714.19        71.04 o                         
   4   5 -23        839.64        924.46        72.32 o                         
   5   5 -23        629.83        543.80        71.30 o                         
   6   5 -23        769.12        822.31       111.22 o                         
   1   6 -23        370.43        458.74        62.26 o                         
   2   6 -23         23.50         31.86         9.55 o                         
   3   6 -23       2086.83       2139.91        90.64 o                         
   4   6 -23         14.98         19.86        17.54 o                         
   5   6 -23         44.20        -28.38        28.38 o                         
   0   7 -23        914.39        881.50       122.35 o                         
   1   7 -23       1297.45       1422.54       108.27 o                         
   2   7 -23       1510.19       1337.35       106.80 o                         
   3   7 -23       2538.99       2661.29        93.36 o                         
   4   7 -23        706.56        727.35        54.21 o                         
   5   7 -23        723.97        721.42       130.36 o                         
   1   8 -23       1400.83       1303.75       117.01 o                         
   2   8 -23        850.94        864.96        87.85 o                         
   3   8 -23        718.34        648.85        56.46 o                         
   4   8 -23        978.55       1073.86        73.45 o                         
   5   8 -23        201.80        232.02        41.73 o                         
   0   9 -23       4327.45       4629.45       327.03 o                         
   1   9 -23        754.58        800.16       234.93 o                         
   2   9 -23        957.59       1060.79       103.46 o                         
   3   9 -23       1702.97       1653.55        61.35 o                         
   4   9 -23       1336.42       1430.60        73.88 o                         
   5   9 -23        165.86        101.07        38.34 o                         
   1  10 -23        335.51        220.34        60.88 o                         
   2  10 -23         90.30         39.58        34.84 o                         
   3  10 -23        137.92        122.89        46.07 o                         
   4  10 -23        118.23         87.16        38.13 o                         
   0  11 -23       2893.79       2731.52       240.13 o                         
   1  11 -23       1642.17       1870.68       142.30 o                         
   2  11 -23        686.83        782.60        96.19 o                         
   3  11 -23        748.51        681.05        98.40 o                         
   4  11 -23       1178.17        997.23        96.18 o                         
   1  12 -23        123.68         65.80        40.02 o                         
   2  12 -23        124.77         15.09        41.46 o                         
   3  12 -23        682.35        554.86        94.26 o                         
   0  13 -23       1178.61       1287.43       177.24 o                         
   1  13 -23        278.76        141.68        50.53 o                         
   2  13 -23       2432.95       2499.46       177.53 o                         
   1  14 -23        228.54         83.54        54.16 o                         
   0   0 -22       5630.47       5602.26       185.03 o                         
   2   0 -22      10515.79      10969.21       304.40 o                         
   4   0 -22       4717.71       4100.04       391.01 o                         
   6   0 -22       1438.65       1604.17       181.81 o                         
   1   1 -22       1927.60       1996.03        59.98 o                         
   2   1 -22         22.60          8.93        12.10 o                         
   3   1 -22       1125.22       1207.68        59.41 o                         
   4   1 -22        573.61        602.92        61.89 o                         
   5   1 -22        186.86        170.15        42.85 o                         
   6   1 -22        379.13        353.90       130.93 o                         
   0   2 -22        371.36        430.26        53.55 o                         
   1   2 -22       3489.64       3620.39        83.41 o                         
   2   2 -22        853.93        837.40        47.40 o                         
   3   2 -22       3386.43       3617.38       115.82 o                         
   4   2 -22       1396.43       1346.08        83.11 o                         
   5   2 -22        837.12        818.52        68.46 o                         
   6   2 -22        674.89        643.63        88.93 o                         
   1   3 -22       2474.88       2478.32        70.08 o                         
   2   3 -22        461.39        506.60        35.21 o                         
   3   3 -22        252.72        225.33        32.70 o                         
   4   3 -22        428.27        429.54        43.34 o                         
   5   3 -22        870.74        877.63        67.11 o                         
   6   3 -22        222.99        239.68        56.53 o                         
   0   4 -22       4811.19       5554.41       297.30 o                         
   1   4 -22         13.68          9.43        25.27 o                         
   2   4 -22       4262.26       4158.65       137.73 o                         
   3   4 -22        132.98        103.81        17.72 o                         
   4   4 -22       3948.96       4110.58       140.86 o                         
   5   4 -22        175.65        168.19        63.85 o                         
   6   4 -22       1047.76       1015.75        84.36 o                         
   1   5 -22        964.21       1208.51        89.93 o                         
   2   5 -22        174.23        148.71        24.26 o                         
   3   5 -22       1329.77       1262.03        62.30 o                         
   4   5 -22        646.36        621.80        79.52 o                         
   5   5 -22       1252.02       1183.15       147.51 o                         
   6   5 -22        717.81        699.31        74.61 o                         
   0   6 -22       2418.85       2428.23       160.50 o                         
   1   6 -22       5558.66       5655.56       213.42 o                         
   2   6 -22       1128.21       1211.45        49.75 o                         
   3   6 -22       1994.29       1988.54        80.70 o                         
   4   6 -22        173.17        109.95        25.14 o                         
   5   6 -22        981.55       1116.12        95.18 o                         
   6   6 -22         27.72         66.70        44.65 o                         
   1   7 -22       1689.74       1678.38       105.24 o                         
   2   7 -22        513.14        457.22        57.72 o                         
   3   7 -22       1044.24       1027.58        57.15 o                         
   4   7 -22         13.26        -10.47        21.28 o                         
   5   7 -22        867.50        905.27        68.41 o                         
   6   7 -22        350.04        504.89        65.24 o                         
   0   8 -22       2684.06       2745.24       217.26 o                         
   1   8 -22        199.13        183.17        46.38 o                         
   2   8 -22       2510.14       2880.92       162.47 o                         
   3   8 -22        127.73        110.14        21.22 o                         
   4   8 -22        534.54        530.04        45.28 o                         
   5   8 -22        225.12         96.49        33.11 o                         
   1   9 -22         59.19         48.69        41.74 o                         
   2   9 -22        244.00        198.21        47.50 o                         
   3   9 -22       1179.56       1248.00        57.08 o                         
   4   9 -22        477.27        435.24        71.45 o                         
   5   9 -22        547.49        425.95        53.83 o                         
   0  10 -22       1188.34       1277.14       162.37 o                         
   1  10 -22       2732.71       2702.11       262.94 o                         
   2  10 -22        110.54         87.80        36.78 o                         
   3  10 -22       2568.66       2575.21        79.09 o                         
   4  10 -22         51.59         42.16        27.73 o                         
   5  10 -22        768.26        786.59        77.35 o                         
   1  11 -22        153.10        142.43        56.03 o                         
   2  11 -22         11.83        -14.54        33.16 o                         
   3  11 -22        188.59        116.63        72.04 o                         
   4  11 -22        275.26        273.64        38.49 o                         
   0  12 -22       3162.95       3722.80       298.45 o                         
   1  12 -22         77.20         -5.63        31.25 o                         
   2  12 -22        864.99        999.67       153.23 o                         
   3  12 -22        594.68        666.46        96.33 o                         
   4  12 -22       1196.08       1356.24       197.24 o                         
   1  13 -22        352.58        386.86        72.65 o                         
   2  13 -22        300.49        174.44        56.58 o                         
   3  13 -22          0.43         -3.46        64.03 o                         
   0  14 -22         56.31         56.03        49.17 o                         
   1  14 -22       1876.79       1858.02       152.79 o                         
   2  14 -22        100.31        101.20        52.56 o                         
   1  15 -22        136.43        118.69        63.46 o                         
   2   0 -21        466.55        590.75        58.00 o                         
   4   0 -21       1711.59       1860.02       126.21 o                         
   6   0 -21         60.85         25.16        54.89 o                         
   0   1 -21        392.37        352.22        22.44 o                         
   1   1 -21       1527.72       1407.96        41.56 o                         
   2   1 -21       3051.26       3152.86        93.35 o                         
   3   1 -21       4819.38       4895.42       128.23 o                         
   4   1 -21       2586.55       2557.14       107.00 o                         
   5   1 -21        216.17        137.02        34.26 o                         
   6   1 -21        289.78        350.99        64.44 o                         
   7   1 -21        557.83        599.77        88.40 o                         
   1   2 -21         72.38         45.97        10.70 o                         
   2   2 -21         19.46         11.19        12.96 o                         
   3   2 -21       1189.07       1267.79        64.94 o                         
   4   2 -21        477.40        503.11        48.85 o                         
   5   2 -21        189.24        164.21        33.41 o                         
   6   2 -21       1004.05        976.19       144.65 o                         
   7   2 -21        961.24       1261.34       117.24 o                         
   0   3 -21       1692.68       1589.31       134.93 o                         
   1   3 -21       4567.43       4714.28       109.28 o                         
   2   3 -21       2979.15       2958.72        87.65 o                         
   3   3 -21        448.81        385.73        39.36 o                         
   4   3 -21       1561.35       1587.61        86.97 o                         
   5   3 -21       2159.01       2300.18       145.06 o                         
   6   3 -21        193.80        142.52        35.63 o                         
   7   3 -21        347.33        471.20        77.21 o                         
   1   4 -21        751.49        714.05        29.13 o                         
   2   4 -21        906.51       1044.89        52.50 o                         
   3   4 -21        439.78        431.86        33.97 o                         
   4   4 -21        362.98        318.26        38.96 o                         
   5   4 -21        356.34        357.05        51.60 o                         
   6   4 -21       1544.04       1568.61       101.99 o                         
   7   4 -21         97.62         51.74        46.07 o                         
   0   5 -21       5026.68       5732.79       320.17 o                         
   1   5 -21       2180.04       2037.41       217.26 o                         
   2   5 -21       1395.90       1364.69        55.85 o                         
   3   5 -21        126.57        100.64        21.32 o                         
   4   5 -21       1367.88       1347.80        59.62 o                         
   5   5 -21       1802.45       1864.90       108.24 o                         
   6   5 -21        621.89        702.00        69.57 o                         
   1   6 -21        775.53        797.90        75.95 o                         
   2   6 -21         43.61         28.83        11.73 o                         
   3   6 -21          7.04        -12.18        12.18 o                         
   4   6 -21        571.05        671.17        78.64 o                         
   5   6 -21       1641.09       1833.66       107.10 o                         
   6   6 -21         64.14         22.51        29.66 o                         
   0   7 -21       4248.29       4259.12       219.74 o                         
   1   7 -21       3241.81       3549.47       174.17 o                         
   2   7 -21       1017.79        923.27        40.97 o                         
   3   7 -21       1480.89       1585.95        82.70 o                         
   4   7 -21       1418.57       1374.60        79.55 o                         
   5   7 -21         17.98        -21.81        21.81 o                         
   6   7 -21        264.82        240.64        68.04 o                         
   1   8 -21       1998.47       2093.75       115.95 o                         
   2   8 -21        723.96        700.83       108.63 o                         
   3   8 -21        571.27        591.93        43.94 o                         
   4   8 -21       1670.02       1564.48        80.50 o                         
   5   8 -21         79.37         53.07        23.50 o                         
   6   8 -21        323.88        451.29        69.36 o                         
   0   9 -21       1006.52       1022.15       134.93 o                         
   1   9 -21       1429.79       1444.10       142.36 o                         
   2   9 -21       3906.67       4339.07       190.24 o                         
   3   9 -21        518.66        446.35        43.12 o                         
   4   9 -21        950.00        914.94        69.65 o                         
   5   9 -21         12.92        -21.79        21.79 o                         
   6   9 -21        935.75        987.99        95.89 o                         
   1  10 -21        296.97        395.41        66.40 o                         
   2  10 -21        187.33        120.64        44.47 o                         
   3  10 -21       1775.09       1929.80        72.25 o                         
   4  10 -21        232.30        175.20        30.78 o                         
   5  10 -21        528.31        473.75        54.19 o                         
   0  11 -21       1317.31       1089.61       146.36 o                         
   1  11 -21       1605.78       1708.71       133.05 o                         
   2  11 -21       2974.77       3048.15       251.56 o                         
   3  11 -21        729.83        731.44        38.38 o                         
   4  11 -21         67.09         18.54        30.70 o                         
   5  11 -21        809.00        786.50        77.43 o                         
   1  12 -21       1711.54       1852.90       199.48 o                         
   2  12 -21        586.26        695.20       137.16 o                         
   3  12 -21        575.51        502.25        84.61 o                         
   4  12 -21        344.00        324.07        42.07 o                         
   0  13 -21       2499.28       2875.49       260.71 o                         
   1  13 -21        872.39        700.29        97.67 o                         
   2  13 -21        917.57       1008.82       110.38 o                         
   3  13 -21        345.74        361.02        73.09 o                         
   4  13 -21       2479.38       2327.97       122.38 o                         
   1  14 -21       1870.97       1911.33       154.84 o                         
   2  14 -21         62.73          2.40        33.06 o                         
   3  14 -21        337.51        430.30       142.93 o                         
   0  15 -21        920.04        701.98       141.79 o                         
   1  15 -21        661.96        724.28       118.35 o                         
   2  15 -21          3.88        -26.40        37.28 o                         
   0   0 -20        713.22        870.97        54.77 o                         
   2   0 -20      19698.69      20914.27       506.12 o                         
   4   0 -20        988.27       1074.92        71.73 o                         
   6   0 -20       2511.53       2517.69       228.69 o                         
   1   1 -20       1274.97       1246.78        39.70 o                         
   2   1 -20        458.25        386.63        32.84 o                         
   3   1 -20       5217.06       5320.98       134.32 o                         
   4   1 -20        353.13        325.94        36.65 o                         
   5   1 -20        246.67        212.68        42.69 o                         
   6   1 -20        429.78        461.76        74.18 o                         
   7   1 -20       1744.37       1966.64       262.94 o                         
   0   2 -20       2542.90       2523.64       125.38 o                         
   1   2 -20       4975.47       4993.34       102.99 o                         
   2   2 -20       1682.30       1631.51        53.44 o                         
   3   2 -20       5472.73       5361.89       147.61 o                         
   4   2 -20        883.22        917.70        60.23 o                         
   5   2 -20       2007.39       1904.21       109.75 o                         
   6   2 -20         98.00         57.38        35.17 o                         
   7   2 -20        371.47        270.38        63.86 o                         
   1   3 -20       2088.16       2129.83        60.73 o                         
   2   3 -20        772.12        804.52        57.67 o                         
   3   3 -20       1160.36       1139.25        65.43 o                         
   4   3 -20        648.57        667.19        55.10 o                         
   5   3 -20       2902.88       3090.06       139.03 o                         
   6   3 -20         11.57         -1.14        24.38 o                         
   7   3 -20         84.11         28.86        35.00 o                         
   0   4 -20      17646.87      17572.58      1018.15 o                         
   1   4 -20         83.21         76.24        13.86 o                         
   2   4 -20       1493.65       1604.67        62.77 o                         
   3   4 -20        183.16        133.25        20.54 o                         
   4   4 -20       5196.84       5203.51       165.28 o                         
   5   4 -20        228.01        165.29        34.17 o                         
   6   4 -20        296.84        182.29        38.04 o                         
   7   4 -20         28.64         -7.25        45.74 o                         
   1   5 -20       2761.60       2824.63       181.21 o                         
   2   5 -20        160.80        137.09        19.87 o                         
   3   5 -20        581.67        611.86        41.61 o                         
   4   5 -20        613.23        637.24        44.19 o                         
   5   5 -20       1454.29       1553.76        96.99 o                         
   6   5 -20        795.34        996.06        78.11 o                         
   7   5 -20         43.60         45.74        39.00 o                         
   0   6 -20       3115.18       3113.33       225.26 o                         
   1   6 -20       5347.71       5515.38       202.16 o                         
   2   6 -20       1921.39       2052.71        69.58 o                         
   3   6 -20        969.69       1009.72        52.62 o                         
   4   6 -20       1229.54       1194.43        63.96 o                         
   5   6 -20       2240.12       2284.61        93.93 o                         
   6   6 -20        790.51        918.34        85.11 o                         
   7   6 -20       1002.90        892.53       108.31 o                         
   1   7 -20       1967.34       2268.62       142.36 o                         
   2   7 -20        251.08        227.77        29.21 o                         
   3   7 -20       1335.92       1460.19        81.76 o                         
   4   7 -20        608.57        639.45        48.09 o                         
   5   7 -20        121.21         94.67        29.57 o                         
   6   7 -20       1626.91       1739.06       103.97 o                         
   0   8 -20       1540.13       1504.69       156.66 o                         
   1   8 -20        340.94        274.26        55.46 o                         
   2   8 -20       9208.66       9282.62       199.75 o                         
   3   8 -20        293.50        322.32        35.15 o                         
   4   8 -20        218.03        203.85        32.11 o                         
   5   8 -20         74.60         56.67        24.53 o                         
   6   8 -20       1484.08       1493.28        86.18 o                         
   1   9 -20        198.60        155.43        38.37 o                         
   2   9 -20          2.85         12.23        26.65 o                         
   3   9 -20        796.91        809.40        49.92 o                         
   4   9 -20        826.54        823.57        63.49 o                         
   5   9 -20        266.29        169.42        59.75 o                         
   6   9 -20         99.79        136.09        34.48 o                         
   0  10 -20        667.26        782.02       124.64 o                         
   1  10 -20       3632.23       4217.81       291.58 o                         
   2  10 -20        286.06        205.75        54.73 o                         
   3  10 -20       2585.00       2652.22       103.78 o                         
   4  10 -20        713.15        805.10        54.22 o                         
   5  10 -20        564.84        447.59        59.01 o                         
   6  10 -20        113.14        121.12        38.25 o                         
   1  11 -20        878.84       1193.34       226.41 o                         
   2  11 -20        210.84         76.25        90.33 o                         
   3  11 -20        269.56        188.06        27.08 o                         
   4  11 -20       1243.21       1255.45        78.57 o                         
   5  11 -20        424.35        456.00       112.69 o                         
   0  12 -20       2726.34       3243.68       261.85 o                         
   1  12 -20        432.49        425.35        70.93 o                         
   2  12 -20       1316.22       1371.40       145.79 o                         
   3  12 -20         60.78         42.65        13.19 o                         
   4  12 -20       1618.64       1628.38        84.16 o                         
   5  12 -20        202.80         94.73        63.38 o                         
   1  13 -20        343.79        211.19        54.64 o                         
   2  13 -20        447.58        431.47        77.51 o                         
   3  13 -20        373.58        561.97        83.27 o                         
   4  13 -20         42.18         25.99        24.60 o                         
   0  14 -20        266.65        300.73        93.76 o                         
   1  14 -20       1724.72       1567.67       157.74 o                         
   2  14 -20        128.04        131.40        51.34 o                         
   3  14 -20       1322.88       1324.65       166.95 o                         
   4  14 -20         82.82         35.79        27.65 o                         
   1  15 -20        244.57        204.52        58.88 o                         
   2  15 -20        195.52        150.60        92.62 o                         
   3  15 -20        257.42        406.18       105.20 o                         
   0  16 -20        476.87        389.92       121.21 o                         
   1  16 -20         25.89          8.79        89.76 o                         
   2  16 -20       1488.01       1572.98       204.05 o                         
   2   0 -19        968.17        907.94        66.87 o                         
   4   0 -19       4060.78       4213.89       149.70 o                         
   6   0 -19        333.09        192.10        72.04 o                         
   0   1 -19       1418.52       1516.19        48.23 o                         
   1   1 -19       2401.68       2460.82        56.84 o                         
   2   1 -19       4898.55       4816.56       122.72 o                         
   3   1 -19       3922.53       3708.47        95.60 o                         
   4   1 -19        808.53        760.16        46.14 o                         
   5   1 -19       2350.68       2318.78       126.40 o                         
   6   1 -19        384.92        472.88        73.01 o                         
   7   1 -19       1311.89       1183.82       116.01 o                         
   1   2 -19        689.85        741.90        33.84 o                         
   2   2 -19       1683.42       1675.55        60.17 o                         
   3   2 -19        827.25        939.43        50.60 o                         
   4   2 -19       1261.20       1251.38        60.55 o                         
   5   2 -19        854.69        903.92        65.26 o                         
   6   2 -19        452.11        450.85        71.55 o                         
   7   2 -19       1194.36       1217.53       142.36 o                         
   0   3 -19       1105.58       1258.71        81.05 o                         
   1   3 -19       5801.93       6019.54       113.01 o                         
   2   3 -19       4760.26       4697.11       118.21 o                         
   3   3 -19       2807.46       2841.83        79.81 o                         
   4   3 -19       1282.94       1295.42        62.42 o                         
   5   3 -19       3310.21       3432.30       142.56 o                         
   6   3 -19       1357.26       1415.98        92.38 o                         
   7   3 -19        931.92        906.14       196.11 o                         
   1   4 -19        345.20        353.02        23.25 o                         
   2   4 -19        635.16        759.58        42.92 o                         
   3   4 -19        208.44        163.48        22.04 o                         
   4   4 -19       1238.26       1247.66        50.63 o                         
   5   4 -19        508.05        581.28        58.38 o                         
   6   4 -19       1346.36       1467.35        92.26 o                         
   7   4 -19         26.33         -8.81        26.92 o                         
   0   5 -19       7585.37       8001.87       456.82 o                         
   1   5 -19        807.56        796.29        35.97 o                         
   2   5 -19        645.77        673.39        43.56 o                         
   3   5 -19       2981.23       2916.12        99.32 o                         
   4   5 -19       2628.28       2520.23        84.82 o                         
   5   5 -19       1346.33       1382.78        89.02 o                         
   6   5 -19        263.31        365.85       102.91 o                         
   7   5 -19        173.51         93.11        37.34 o                         
   1   6 -19       1091.72       1065.67        75.07 o                         
   2   6 -19       1718.01       1653.94        60.69 o                         
   3   6 -19         94.66         61.52        16.87 o                         
   4   6 -19        497.48        566.43        43.84 o                         
   5   6 -19       1431.78       1522.68        78.08 o                         
   6   6 -19        508.84        479.66        59.09 o                         
   7   6 -19        518.19        586.96        63.49 o                         
   0   7 -19      16260.80      18282.26       720.27 o                         
   1   7 -19       2306.62       2744.77       126.05 o                         
   2   7 -19       2285.63       2207.73        70.76 o                         
   3   7 -19       2820.86       2948.83        90.48 o                         
   4   7 -19       1886.38       1869.93        78.97 o                         
   5   7 -19       1138.46       1164.96        70.53 o                         
   6   7 -19        128.90         41.78        29.45 o                         
   7   7 -19        971.50       1013.93        81.39 o                         
   1   8 -19       3273.20       3339.11       236.13 o                         
   2   8 -19        385.91        429.69        55.36 o                         
   3   8 -19       1310.03       1445.65       126.75 o                         
   4   8 -19       1162.81       1145.09        61.85 o                         
   5   8 -19        426.98        402.97        45.76 o                         
   6   8 -19       2486.27       2537.79       116.18 o                         
   7   8 -19        160.00        122.60        50.30 o                         
   0   9 -19       2176.84       2134.63       196.68 o                         
   1   9 -19       1377.53       1345.45       107.39 o                         
   2   9 -19       6720.87       6742.61       151.34 o                         
   3   9 -19        608.10        691.97        59.23 o                         
   4   9 -19        614.53        699.03        56.76 o                         
   5   9 -19        523.14        476.42        52.77 o                         
   6   9 -19       1738.63       1752.53        97.11 o                         
   1  10 -19        986.28        922.72        80.58 o                         
   2  10 -19        176.37        146.71        45.08 o                         
   3  10 -19       2208.60       2210.86        85.35 o                         
   4  10 -19        117.28        103.85        30.04 o                         
   5  10 -19       1067.03       1204.24        89.98 o                         
   6  10 -19        336.25        270.93        64.88 o                         
   0  11 -19       2940.70       3014.99       285.87 o                         
   1  11 -19       1079.54       1026.82       100.91 o                         
   2  11 -19       3262.78       3215.69       186.96 o                         
   3  11 -19       1855.67       1981.25        96.51 o                         
   4  11 -19        119.77         80.62        22.56 o                         
   5  11 -19        367.46        267.96        50.04 o                         
   6  11 -19       1064.39       1123.62       148.84 o                         
   1  12 -19       1578.42       1586.65       123.70 o                         
   2  12 -19        412.63        493.16       137.73 o                         
   3  12 -19        788.35        845.61        61.73 o                         
   4  12 -19        333.36        343.11        43.50 o                         
   5  12 -19        816.22        797.11        79.51 o                         
   0  13 -19       5535.83       5827.70       392.21 o                         
   1  13 -19        842.62        886.62        98.55 o                         
   2  13 -19       1870.13       2039.56       197.25 o                         
   3  13 -19       1443.91       1385.12       102.66 o                         
   4  13 -19       2681.53       2893.01       108.33 o                         
   5  13 -19        641.28        699.74        79.10 o                         
   1  14 -19       1145.81       1216.48       122.77 o                         
   2  14 -19          1.72        -19.38        64.61 o                         
   3  14 -19        707.82        863.21       109.12 o                         
   4  14 -19         72.39         99.57        26.19 o                         
   0  15 -19       2165.21       2148.35       235.55 o                         
   1  15 -19       1069.45       1025.14       123.49 o                         
   2  15 -19        735.75        815.84       103.03 o                         
   3  15 -19        686.68        722.57       107.94 o                         
   1  16 -19        811.32        698.11       101.99 o                         
   2  16 -19        573.00        669.23        97.37 o                         
   3  16 -19        565.19        650.52       156.66 o                         
   0  17 -19        617.64        584.20       140.65 o                         
   1  17 -19        376.89        310.22        66.70 o                         
   0   0 -18      21503.90      21937.79       500.66 o                         
   2   0 -18       6096.99       5788.02       171.35 o                         
   4   0 -18       8143.06       8005.36       260.81 o                         
   6   0 -18       2255.75       2148.35       206.97 o                         
   8   0 -18        451.57        471.11       120.06 o                         
   1   1 -18       6993.62       6844.55       110.70 o                         
   2   1 -18       2700.88       2525.92        71.52 o                         
   3   1 -18       2475.69       2302.50        71.62 o                         
   4   1 -18        823.32        836.12        48.14 o                         
   5   1 -18       2600.52       2746.88       120.52 o                         
   6   1 -18       1034.72       1142.74       105.10 o                         
   7   1 -18       1029.22       1010.51       105.51 o                         
   8   1 -18        314.89        291.38        68.40 o                         
   0   2 -18       1926.67       1769.83        54.75 o                         
   1   2 -18       7949.99       8033.62       140.00 o                         
   2   2 -18       1819.96       1826.37        55.51 o                         
   3   2 -18       3687.29       3606.77       104.60 o                         
   4   2 -18       2039.58       2056.67        75.71 o                         
   5   2 -18       1748.63       1581.36        79.62 o                         
   6   2 -18        556.21        524.71        76.81 o                         
   7   2 -18       1074.38       1036.51       109.07 o                         
   8   2 -18          6.79         20.32        79.47 o                         
   1   3 -18       6297.06       6394.60       118.35 o                         
   2   3 -18        660.36        589.10        34.57 o                         
   3   3 -18       2965.25       3101.97        83.41 o                         
   4   3 -18        424.42        355.12        35.54 o                         
   5   3 -18       1631.01       1710.18        92.23 o                         
   6   3 -18       1396.80       1396.94        91.84 o                         
   7   3 -18        657.74        862.86        99.83 o                         
   8   3 -18        140.78        141.86        54.70 o                         
   0   4 -18       6458.88       6038.92       245.56 o                         
   1   4 -18        131.83        116.50        14.95 o                         
   2   4 -18      10347.23      10545.69       222.21 o                         
   3   4 -18        310.34        302.23        29.43 o                         
   4   4 -18       3696.50       3776.41       102.20 o                         
   5   4 -18        191.11         93.75        30.41 o                         
   6   4 -18       2128.88       2040.78       153.11 o                         
   7   4 -18        289.60        316.98        84.05 o                         
   1   5 -18       3312.73       3293.95        77.31 o                         
   2   5 -18         89.45        138.83        20.27 o                         
   3   5 -18       1961.58       2259.41        85.26 o                         
   4   5 -18        657.77        683.34        43.16 o                         
   5   5 -18        547.55        624.35        46.18 o                         
   6   5 -18        181.56        274.23        82.42 o                         
   7   5 -18        292.29        336.49        99.48 o                         
   0   6 -18       1366.74       1409.59       106.87 o                         
   1   6 -18       6097.00       6098.59       184.53 o                         
   2   6 -18       3350.92       3425.48        95.73 o                         
   3   6 -18       5943.54       5877.59       140.08 o                         
   4   6 -18       1056.79       1052.29        54.68 o                         
   5   6 -18       1867.23       1947.76       105.50 o                         
   6   6 -18        420.37        595.98        81.42 o                         
   7   6 -18        856.55        943.88        76.49 o                         
   1   7 -18       2419.64       2697.82       123.27 o                         
   2   7 -18        285.48        303.01        25.84 o                         
   3   7 -18       1922.22       1992.03        72.22 o                         
   4   7 -18       1229.92       1219.11        59.76 o                         
   5   7 -18       1539.69       1663.50        96.21 o                         
   6   7 -18        273.04        280.86        44.11 o                         
   7   7 -18        553.32        691.81        70.07 o                         
   0   8 -18      12474.49      12479.72       558.01 o                         
   1   8 -18         67.55         53.38        20.42 o                         
   2   8 -18       4507.35       4183.59       106.48 o                         
   3   8 -18        389.94        452.88        34.33 o                         
   4   8 -18       4278.87       4468.04       131.31 o                         
   5   8 -18        308.93        278.90        39.97 o                         
   6   8 -18        663.36        670.67        60.88 o                         
   7   8 -18        456.29        532.07        81.72 o                         
   1   9 -18       1329.06       1590.17       114.36 o                         
   2   9 -18        867.42        829.47        46.82 o                         
   3   9 -18        703.23        698.94        67.97 o                         
   4   9 -18        345.23        425.36        41.64 o                         
   5   9 -18        986.77       1124.85        84.34 o                         
   6   9 -18       1261.89       1155.16        79.52 o                         
   7   9 -18        409.22        323.29        62.19 o                         
   0  10 -18       1008.78       1197.10       144.08 o                         
   1  10 -18       6259.76       6441.22       267.07 o                         
   2  10 -18        852.17        910.92        36.02 o                         
   3  10 -18       1906.97       1972.30        81.39 o                         
   4  10 -18         93.53         34.94        17.10 o                         
   5  10 -18       2899.91       3215.52       148.15 o                         
   6  10 -18         59.92        108.00        32.95 o                         
   1  11 -18        489.67        544.73        68.59 o                         
   2  11 -18        154.43        171.41        45.86 o                         
   3  11 -18        778.81        816.33        50.21 o                         
   4  11 -18        289.34        351.98        40.13 o                         
   5  11 -18        121.47        132.56        42.09 o                         
   6  11 -18       1249.64       1364.40       106.88 o                         
   0  12 -18       2142.48       2156.36       213.83 o                         
   1  12 -18        881.92        952.40       137.22 o                         
   2  12 -18       3715.29       4024.99       296.67 o                         
   3  12 -18        167.18        182.31        36.80 o                         
   4  12 -18        615.26        560.17        47.07 o                         
   5  12 -18        120.69         34.60        33.19 o                         
   6  12 -18       1145.05       1282.44       120.31 o                         
   1  13 -18         70.05        100.63        43.45 o                         
   2  13 -18         11.44         17.40        29.73 o                         
   3  13 -18        622.46        579.87        40.18 o                         
   4  13 -18        353.87        395.61        46.98 o                         
   5  13 -18        337.85        309.69        55.23 o                         
   0  14 -18        519.99        601.35       115.49 o                         
   1  14 -18       2865.26       2778.01       355.56 o                         
   2  14 -18         65.06         48.26        38.74 o                         
   3  14 -18       2371.80       2318.73       123.77 o                         
   4  14 -18        189.53        189.81        34.56 o                         
   5  14 -18        552.34        585.99       118.86 o                         
   1  15 -18        258.81        270.30        89.76 o                         
   2  15 -18         70.84         46.49        61.75 o                         
   3  15 -18         50.89         49.78        67.46 o                         
   4  15 -18        545.86        596.61        52.65 o                         
   0  16 -18       2913.51       2850.44       279.01 o                         
   1  16 -18        192.89        165.63        54.96 o                         
   2  16 -18        987.40        939.44       119.49 o                         
   3  16 -18        505.21        517.26        89.83 o                         
   1  17 -18        103.70         76.40        44.42 o                         
   2  17 -18        158.44        152.54        50.33 o                         
   2   0 -17       3220.30       3246.96       113.58 o                         
   4   0 -17        501.40        369.27        45.51 o                         
   6   0 -17       4636.96       4443.23       239.69 o                         
   8   0 -17        150.37         61.75        49.17 o                         
   0   1 -17       6684.77       6733.13       147.18 o                         
   1   1 -17       8384.08       8508.94       145.97 o                         
   2   1 -17       1417.13       1390.98        52.00 o                         
   3   1 -17        300.24        309.15        28.20 o                         
   4   1 -17       2608.73       2655.94        84.98 o                         
   5   1 -17       3581.23       3443.50       118.29 o                         
   6   1 -17       1185.55       1160.06        70.33 o                         
   7   1 -17        273.00        267.39        60.14 o                         
   8   1 -17         78.89         30.06        44.60 o                         
   1   2 -17        298.27        302.46        21.46 o                         
   2   2 -17        179.18        147.98        16.88 o                         
   3   2 -17        723.65        752.71        44.40 o                         
   4   2 -17         30.60         26.51        12.08 o                         
   5   2 -17       3921.66       3992.85       129.82 o                         
   6   2 -17       1498.55       1459.75       104.30 o                         
   7   2 -17       1112.77       1187.49       110.55 o                         
   8   2 -17        495.47        524.47        83.98 o                         
   0   3 -17      11313.22      11031.06       306.93 o                         
   1   3 -17       3291.43       3363.64        75.72 o                         
   2   3 -17       4292.68       4502.29       101.16 o                         
   3   3 -17       9478.64       9812.86       180.34 o                         
   4   3 -17       2582.77       2563.56        87.79 o                         
   5   3 -17        430.59        360.82        58.28 o                         
   6   3 -17       1218.15       1147.40        71.32 o                         
   7   3 -17       1391.20       1634.14       133.41 o                         
   8   3 -17        530.10        438.38       144.08 o                         
   1   4 -17        253.16        302.46        21.95 o                         
   2   4 -17        769.16        742.40        44.16 o                         
   3   4 -17       1073.14       1095.80        50.30 o                         
   4   4 -17       2062.87       2074.57        76.76 o                         
   5   4 -17        261.34        238.53        32.16 o                         
   6   4 -17         99.95        120.34        26.60 o                         
   7   4 -17         54.27         78.08        45.74 o                         
   8   4 -17       2485.10       2776.10       228.64 o                         
   0   5 -17       2106.80       1998.06       124.18 o                         
   1   5 -17       3201.96       3348.14        80.56 o                         
   2   5 -17       5023.42       5387.41       123.90 o                         
   3   5 -17       2628.26       2708.43        88.33 o                         
   4   5 -17       2096.65       2081.64        75.38 o                         
   5   5 -17        365.10        298.95        31.92 o                         
   6   5 -17       1179.67       1098.40        79.14 o                         
   7   5 -17        925.94       1135.01       110.45 o                         
   8   5 -17        191.70        120.88        56.79 o                         
   1   6 -17       1922.56       1904.10        86.80 o                         
   2   6 -17       2618.96       2575.51        81.10 o                         
   3   6 -17       1449.61       1473.09        64.12 o                         
   4   6 -17       1169.96       1140.94        55.12 o                         
   5   6 -17        397.46        358.62        34.57 o                         
   6   6 -17        254.83        219.76        42.72 o                         
   7   6 -17       1688.71       1724.66        96.49 o                         
   0   7 -17        780.57        831.32       125.21 o                         
   1   7 -17       4213.99       4336.95       143.62 o                         
   2   7 -17       7066.34       6879.80       155.80 o                         
   3   7 -17       2341.72       2308.99        78.94 o                         
   4   7 -17       1686.85       1717.41        70.70 o                         
   5   7 -17       3868.27       4003.16       132.49 o                         
   6   7 -17       1263.38       1185.58        72.59 o                         
   7   7 -17         17.75        -21.34        21.34 o                         
   1   8 -17       1300.59       1327.46        76.48 o                         
   2   8 -17       1316.55       1277.62        51.54 o                         
   3   8 -17       1329.47       1316.73        73.64 o                         
   4   8 -17        361.45        437.16        37.13 o                         
   5   8 -17        329.99        280.07        40.41 o                         
   6   8 -17       1912.32       1977.18        95.37 o                         
   7   8 -17        236.11        188.84        37.40 o                         
   0   9 -17       9630.04       9776.11       407.02 o                         
   1   9 -17       2648.01       2560.19       127.37 o                         
   2   9 -17        661.63        618.32        32.20 o                         
   3   9 -17        850.88        817.73        49.10 o                         
   4   9 -17       5246.01       5154.93       145.92 o                         
   5   9 -17       1882.88       1969.87        97.16 o                         
   6   9 -17        310.60        334.62        65.19 o                         
   7   9 -17        191.34        164.77        37.01 o                         
   1  10 -17       1926.34       1948.73       128.87 o                         
   2  10 -17        454.39        392.07        25.95 o                         
   3  10 -17        695.07        581.49        42.29 o                         
   4  10 -17        557.42        557.67        47.61 o                         
   5  10 -17       1771.63       1925.86        97.58 o                         
   6  10 -17         88.94          5.95        25.85 o                         
   7  10 -17        803.80        647.49        86.24 o                         
   0  11 -17       5824.11       6036.95       365.91 o                         
   1  11 -17       2588.67       2827.50       174.89 o                         
   2  11 -17        965.05        855.51        33.78 o                         
   3  11 -17       1242.69       1164.88        64.92 o                         
   4  11 -17       4218.91       4135.82       141.84 o                         
   5  11 -17        548.34        559.20        70.82 o                         
   6  11 -17        139.37        136.38        34.26 o                         
   1  12 -17       2227.66       2281.32       128.19 o                         
   2  12 -17        181.34        219.14        36.46 o                         
   3  12 -17        159.58        150.53        24.80 o                         
   4  12 -17       1091.87        966.72        75.26 o                         
   5  12 -17        185.18        154.34        49.60 o                         
   6  12 -17        370.40        323.89        58.37 o                         
   0  13 -17       1358.70       1250.84       161.23 o                         
   1  13 -17        697.22        626.21       153.74 o                         
   2  13 -17       4961.91       4903.02       247.10 o                         
   3  13 -17       2000.60       1965.70        97.96 o                         
   4  13 -17        123.72         61.56        24.83 o                         
   5  13 -17         17.03        -13.18        22.50 o                         
   6  13 -17       1479.72       1335.46       212.69 o                         
   1  14 -17       1353.42       1232.14       117.75 o                         
   2  14 -17         67.29         93.10        37.07 o                         
   3  14 -17       2583.51       2500.82        91.51 o                         
   4  14 -17          6.05        -20.02        20.02 o                         
   5  14 -17        495.64        562.51       123.12 o                         
   0  15 -17        255.94        176.09        74.33 o                         
   1  15 -17       2585.45       2975.54       186.59 o                         
   2  15 -17       2077.44       1952.21       155.77 o                         
   3  15 -17        540.36        434.51        34.47 o                         
   4  15 -17        314.88        245.97        37.30 o                         
   1  16 -17       1607.68       1396.51       135.42 o                         
   2  16 -17        282.29        249.50        64.76 o                         
   3  16 -17        736.43        616.67        95.71 o                         
   4  16 -17         48.75         32.40        26.61 o                         
   0  17 -17       3046.60       3455.22       304.16 o                         
   1  17 -17        813.51        650.13       103.71 o                         
   2  17 -17        322.30        339.08        71.84 o                         
   3  17 -17        222.59         96.48        82.90 o                         
   1  18 -17       1041.88       1187.87       232.70 o                         
   0   0 -16      35498.33      37032.92       771.58 o                         
   2   0 -16        505.58        475.56        41.07 o                         
   4   0 -16      19028.29      19109.78       415.54 o                         
   6   0 -16        732.13        547.26       216.63 o                         
   8   0 -16       1672.06       2037.44       219.55 o                         
   1   1 -16       4081.11       4005.64        85.21 o                         
   2   1 -16        178.62        203.25        28.06 o                         
   3   1 -16       1195.41       1051.08        44.85 o                         
   4   1 -16        142.42        112.48        19.71 o                         
   5   1 -16       5551.11       5595.99       141.15 o                         
   6   1 -16       1378.95       1348.48        91.09 o                         
   7   1 -16          0.82        -25.96        25.96 o                         
   8   1 -16        249.37        251.25        62.93 o                         
   0   2 -16      12130.36      12144.07       222.44 o                         
   1   2 -16      11881.25      12279.05       190.42 o                         
   2   2 -16       6227.60       6098.34       115.43 o                         
   3   2 -16       3164.90       3101.15        96.15 o                         
   4   2 -16        473.73        378.56        32.41 o                         
   5   2 -16       1524.62       1453.83        66.32 o                         
   6   2 -16        706.10        739.27        57.56 o                         
   7   2 -16       1469.42       1683.19       117.43 o                         
   8   2 -16        211.49        218.31        61.85 o                         
   1   3 -16       1891.61       1821.25        52.13 o                         
   2   3 -16        548.78        596.23        32.44 o                         
   3   3 -16      12015.97      12621.40       211.65 o                         
   4   3 -16       1054.78       1144.56        43.61 o                         
   5   3 -16        325.27        276.53        54.18 o                         
   6   3 -16       3061.80       2967.17       106.98 o                         
   7   3 -16       1668.92       1733.92       117.57 o                         
   8   3 -16        100.45         66.32        36.14 o                         
   0   4 -16       1791.71       1908.41       114.67 o                         
   1   4 -16        203.36        211.26        19.25 o                         
   2   4 -16      18209.53      18575.68       307.77 o                         
   3   4 -16        244.92        268.10        23.22 o                         
   4   4 -16       2180.61       2077.54        68.46 o                         
   5   4 -16        102.66         75.72        20.38 o                         
   6   4 -16       3997.56       4102.15       130.78 o                         
   7   4 -16        120.28         91.93        43.93 o                         
   8   4 -16        124.17        109.66        56.03 o                         
   1   5 -16       7767.28       7437.90       143.59 o                         
   2   5 -16        812.94        894.54        42.07 o                         
   3   5 -16       3889.55       3888.65        99.80 o                         
   4   5 -16        486.43        485.11        36.52 o                         
   5   5 -16        145.28        149.64        21.93 o                         
   6   5 -16        181.99        229.35        30.63 o                         
   7   5 -16       1566.82       1673.28       137.81 o                         
   8   5 -16       1688.88       1775.09       151.08 o                         
   0   6 -16       2328.53       2013.68       122.16 o                         
   1   6 -16       8365.50       8156.37       152.70 o                         
   2   6 -16        377.11        371.12        32.25 o                         
   3   6 -16       7844.09       7864.08       163.54 o                         
   4   6 -16       3426.92       3754.18       113.77 o                         
   5   6 -16       1174.67       1124.04        58.86 o                         
   6   6 -16        307.77        262.19        33.07 o                         
   7   6 -16       1235.51       1196.23        78.52 o                         
   8   6 -16         59.75         16.48        40.83 o                         
   1   7 -16       5197.44       5192.98       161.20 o                         
   2   7 -16        207.10        197.05        20.93 o                         
   3   7 -16       1094.52       1079.79        51.50 o                         
   4   7 -16        793.43        757.77        47.14 o                         
   5   7 -16       2246.41       2375.16        87.44 o                         
   6   7 -16         46.88         23.69        19.86 o                         
   7   7 -16         54.95         36.82        29.70 o                         
   8   7 -16        822.70        844.91       165.80 o                         
   0   8 -16      13125.69      13608.92       890.65 o                         
   1   8 -16        565.04        597.42        50.50 o                         
   2   8 -16        595.50        615.75        34.62 o                         
   3   8 -16       1029.75        850.39        46.42 o                         
   4   8 -16       8874.06       8702.11       190.77 o                         
   5   8 -16        482.77        495.31        40.75 o                         
   6   8 -16        469.69        539.47        53.10 o                         
   7   8 -16        132.50        105.51        36.26 o                         
   1   9 -16       1800.06       1863.91       104.89 o                         
   2   9 -16        955.65       1072.81        44.51 o                         
   3   9 -16         78.31         86.67        16.32 o                         
   4   9 -16        231.43        303.76        31.85 o                         
   5   9 -16        857.08        788.34        62.43 o                         
   6   9 -16       1560.87       1736.08        94.08 o                         
   7   9 -16        103.05        102.43        31.66 o                         
   0  10 -16       1086.91       1166.23       138.36 o                         
   1  10 -16       5493.52       5613.69       206.33 o                         
   2  10 -16       2127.64       2181.55        65.25 o                         
   3  10 -16       4913.58       4731.32       129.01 o                         
   4  10 -16        573.42        548.52        45.91 o                         
   5  10 -16       3685.77       3897.75       143.15 o                         
   6  10 -16        264.78        215.69        39.20 o                         
   7  10 -16         16.54          8.26        40.60 o                         
   1  11 -16        362.78        434.48        50.95 o                         
   2  11 -16       2059.94       2084.91        65.33 o                         
   3  11 -16        324.85        288.22        40.47 o                         
   4  11 -16        333.71        302.93        41.52 o                         
   5  11 -16        777.45        651.20        63.59 o                         
   6  11 -16        789.66        875.94        82.52 o                         
   7  11 -16        501.75        580.62       105.27 o                         
   0  12 -16       2711.92       2489.11       179.46 o                         
   1  12 -16        532.81        512.09        56.79 o                         
   2  12 -16       5547.45       5556.58       127.56 o                         
   3  12 -16         60.98         70.49        19.21 o                         
   4  12 -16       1028.52       1000.44        68.03 o                         
   5  12 -16         17.66          2.38        19.82 o                         
   6  12 -16       1310.82       1192.31       100.06 o                         
   1  13 -16        105.90        112.83        31.96 o                         
   2  13 -16         23.29          6.26        20.25 o                         
   3  13 -16        839.97        952.72        52.98 o                         
   4  13 -16       1639.22       1731.53        79.72 o                         
   5  13 -16        210.82        102.55        39.37 o                         
   6  13 -16        250.45        262.94        44.91 o                         
   0  14 -16        948.37        819.75       131.50 o                         
   1  14 -16       3714.73       4036.50       173.97 o                         
   2  14 -16         93.92         84.06        65.18 o                         
   3  14 -16       3178.82       3164.81       107.68 o                         
   4  14 -16        371.90        385.70        46.82 o                         
   5  14 -16        156.88        155.82        43.58 o                         
   1  15 -16        341.57        342.22        56.21 o                         
   2  15 -16        197.04        146.36        51.07 o                         
   3  15 -16        360.87        422.48        45.18 o                         
   4  15 -16        727.35        678.35        58.62 o                         
   5  15 -16        742.81        683.31       100.12 o                         
   0  16 -16       3953.04       4315.00       331.61 o                         
   1  16 -16        191.19        133.82        63.46 o                         
   2  16 -16       1643.58       1558.65       139.83 o                         
   3  16 -16         44.84         41.38        18.08 o                         
   4  16 -16        523.85        456.18        52.23 o                         
   1  17 -16        201.29        152.41        57.13 o                         
   2  17 -16        505.12        548.37        92.95 o                         
   3  17 -16        311.52        348.82        75.60 o                         
   0  18 -16          9.12         -9.15        37.73 o                         
   1  18 -16       1561.42       1617.30       146.67 o                         
   2  18 -16        162.10        116.26        65.75 o                         
   2   0 -15       5717.28       6126.37       374.43 o                         
   4   0 -15       3252.05       3397.09       120.88 o                         
   6   0 -15       4096.53       3902.90       266.37 o                         
   8   0 -15        798.77        814.04       136.07 o                         
   0   1 -15      11409.22      11552.10       215.97 o                         
   1   1 -15       7264.14       7369.90       127.36 o                         
   2   1 -15       3631.00       3624.14        78.34 o                         
   3   1 -15       3506.19       3500.14        91.31 o                         
   4   1 -15       2182.35       2154.72        69.53 o                         
   5   1 -15       4207.44       4046.58       101.01 o                         
   6   1 -15       1042.57        990.15        72.03 o                         
   7   1 -15       1320.81       1185.81        94.98 o                         
   8   1 -15        857.90        779.30       105.20 o                         
   1   2 -15        222.31        246.25        22.89 o                         
   2   2 -15        445.30        406.74        29.06 o                         
   3   2 -15        513.06        473.89        26.29 o                         
   4   2 -15       2252.76       2265.64        73.80 o                         
   5   2 -15       5930.84       6185.10       139.55 o                         
   6   2 -15        782.03        794.76        85.82 o                         
   7   2 -15       1126.86        869.58        96.06 o                         
   8   2 -15        329.18        240.11        48.87 o                         
   0   3 -15      15914.06      16217.27       404.80 o                         
   1   3 -15       4967.01       5015.67        97.09 o                         
   2   3 -15       2597.55       2601.98        76.75 o                         
   3   3 -15       9968.18       9819.49       168.68 o                         
   4   3 -15       1927.01       1891.40        58.34 o                         
   5   3 -15       3200.77       3178.38       120.15 o                         
   6   3 -15       1018.71        940.91        59.03 o                         
   7   3 -15       1812.71       1869.13       119.47 o                         
   8   3 -15        220.46        223.70        52.33 o                         
   1   4 -15       1879.64       1927.43        58.08 o                         
   2   4 -15        751.90        695.56        36.91 o                         
   3   4 -15       2894.30       2835.52        77.57 o                         
   4   4 -15       3764.85       3769.05        96.42 o                         
   5   4 -15        973.34        989.49        49.54 o                         
   6   4 -15       1917.32       1853.92        94.08 o                         
   7   4 -15        140.46        165.47        42.45 o                         
   8   4 -15       1571.87       1619.81       136.07 o                         
   0   5 -15       1742.27       1766.79       110.16 o                         
   1   5 -15       2146.09       2123.88        57.92 o                         
   2   5 -15       7999.55       8135.89       149.95 o                         
   3   5 -15       3793.58       3717.21       101.67 o                         
   4   5 -15       2474.67       2615.24        85.53 o                         
   5   5 -15        724.11        726.83        52.79 o                         
   6   5 -15        861.80        847.70        73.78 o                         
   7   5 -15       1471.38       1307.34        98.14 o                         
   8   5 -15         11.86        -44.60        44.60 o                         
   1   6 -15       2938.61       2798.47        67.56 o                         
   2   6 -15         97.70         97.53        17.19 o                         
   3   6 -15       2872.64       2936.62        81.41 o                         
   4   6 -15       1645.55       1502.79        63.56 o                         
   5   6 -15         89.61         53.73        17.59 o                         
   6   6 -15       1215.08       1218.68        60.80 o                         
   7   6 -15       1492.37       1603.04        91.75 o                         
   8   6 -15        640.48        469.28        82.18 o                         
   0   7 -15       3385.89       3254.34       173.03 o                         
   1   7 -15       2546.00       2545.74        76.21 o                         
   2   7 -15      12996.11      12582.03       215.23 o                         
   3   7 -15       7038.78       6968.05       146.17 o                         
   4   7 -15       2148.19       2242.18        79.87 o                         
   5   7 -15       3795.23       3694.66       124.94 o                         
   6   7 -15       1727.43       1755.96        75.71 o                         
   7   7 -15         75.12         46.04        23.34 o                         
   8   7 -15         75.42         86.90        50.94 o                         
   1   8 -15       1929.01       1818.26        87.96 o                         
   2   8 -15       4670.33       4689.57       103.76 o                         
   3   8 -15       1538.82       1477.36        57.18 o                         
   4   8 -15        576.73        641.70        43.75 o                         
   5   8 -15       1031.51       1168.34        60.03 o                         
   6   8 -15       2141.70       2207.70       117.66 o                         
   7   8 -15        108.58         84.70        28.39 o                         
   8   8 -15       1480.94       1542.18       169.16 o                         
   0   9 -15      20912.47      20858.89       715.18 o                         
   1   9 -15        576.27        513.64        42.80 o                         
   2   9 -15       1925.98       1965.97        63.01 o                         
   3   9 -15       4785.79       4737.49       113.79 o                         
   4   9 -15       6039.78       6229.98       152.28 o                         
   5   9 -15       1223.28       1426.35        74.40 o                         
   6   9 -15        277.14        252.74        38.76 o                         
   7   9 -15         32.44         20.69        26.99 o                         
   1  10 -15       2514.99       2354.77       103.41 o                         
   2  10 -15        236.12        206.06        20.50 o                         
   3  10 -15       1325.73       1311.46        54.76 o                         
   4  10 -15        451.03        492.51        39.00 o                         
   5  10 -15       2594.21       2664.76       118.27 o                         
   6  10 -15        255.69        268.62        59.39 o                         
   7  10 -15        241.50        102.52        34.97 o                         
   0  11 -15      10839.75       9984.61       392.97 o                         
   1  11 -15       2587.23       2779.61       117.97 o                         
   2  11 -15       3197.95       3220.47        84.16 o                         
   3  11 -15       1905.04       1903.09        69.76 o                         
   4  11 -15       4887.65       5049.73       143.11 o                         
   5  11 -15        495.87        561.87        74.87 o                         
   6  11 -15        152.45        114.85        32.55 o                         
   7  11 -15        894.61        971.46        85.72 o                         
   1  12 -15       1234.28       1117.63        86.38 o                         
   2  12 -15         64.38         46.69        11.85 o                         
   3  12 -15       1678.58       1741.25        90.38 o                         
   4  12 -15        339.99        315.98        41.85 o                         
   5  12 -15        933.59        812.09        78.87 o                         
   6  12 -15       1634.32       1615.91       113.15 o                         
   0  13 -15       4437.98       4595.22       243.34 o                         
   1  13 -15       2188.02       2042.13       113.70 o                         
   2  13 -15       6052.97       6161.30       161.12 o                         
   3  13 -15       1458.70       1490.34        89.46 o                         
   4  13 -15        343.00        291.64        41.52 o                         
   5  13 -15        467.82        444.23        64.52 o                         
   6  13 -15       1609.48       1757.39       122.20 o                         
   1  14 -15       2180.64       2181.39       121.04 o                         
   2  14 -15        360.79        522.87        64.93 o                         
   3  14 -15       3549.49       3482.17       120.14 o                         
   4  14 -15        178.47        155.58        31.46 o                         
   5  14 -15        751.73        593.30        73.63 o                         
   6  14 -15         55.25        -12.42        33.31 o                         
   0  15 -15       1753.73       1942.53       202.39 o                         
   1  15 -15       2339.12       2510.53       134.76 o                         
   2  15 -15       3315.14       3434.14       200.71 o                         
   3  15 -15        920.22        936.83        57.59 o                         
   4  15 -15        406.12        370.71        46.46 o                         
   5  15 -15        411.35        363.84       153.80 o                         
   1  16 -15       2103.00       2056.64       132.73 o                         
   2  16 -15        357.19        328.79        65.88 o                         
   3  16 -15       1237.11       1295.77        88.79 o                         
   4  16 -15        300.61        192.02        34.49 o                         
   5  16 -15        611.97        710.04       117.25 o                         
   0  17 -15       4785.33       4754.09       365.91 o                         
   1  17 -15        801.24        689.62        97.02 o                         
   2  17 -15        711.10        718.39       104.50 o                         
   3  17 -15        491.62        449.37        52.55 o                         
   4  17 -15       2233.82       2376.31       107.63 o                         
   1  18 -15        876.76        940.97       113.43 o                         
   2  18 -15         47.99         17.59        38.25 o                         
   3  18 -15        705.85        793.40       113.96 o                         
   0  19 -15       2201.31       2537.13       257.28 o                         
   1  19 -15       1381.18       1415.92       139.77 o                         
   0   0 -14      15715.37      16461.52       370.87 o                         
   2   0 -14      22659.16      21671.83       427.50 o                         
   4   0 -14      11347.52      11143.14       274.50 o                         
   6   0 -14       3696.64       3687.62       162.43 o                         
   8   0 -14       1582.82       1532.14       185.24 o                         
   1   1 -14      13414.24      13687.84       218.86 o                         
   2   1 -14        684.40        609.83        27.24 o                         
   3   1 -14      10120.70      10111.66       186.31 o                         
   4   1 -14       1187.05       1150.42        46.59 o                         
   5   1 -14        501.17        514.78        35.44 o                         
   6   1 -14       1081.74       1028.46        64.88 o                         
   7   1 -14       1393.02       1293.55        87.35 o                         
   8   1 -14        552.62        604.85        97.14 o                         
   0   2 -14       8702.55       8881.35       172.29 o                         
   1   2 -14      13529.62      13584.01       222.05 o                         
   2   2 -14       5185.92       5020.11       106.42 o                         
   3   2 -14      11687.67      11747.23       191.39 o                         
   4   2 -14       7723.73       7705.81       154.63 o                         
   5   2 -14       3075.70       3030.05        84.38 o                         
   6   2 -14       2067.28       2036.27       111.24 o                         
   7   2 -14       1591.10       1568.83       214.26 o                         
   8   2 -14        169.65        143.49        37.96 o                         
   1   3 -14      14562.49      14867.90       227.74 o                         
   2   3 -14        980.94        846.06        37.82 o                         
   3   3 -14       4364.60       4310.15        93.46 o                         
   4   3 -14       1479.68       1487.66        50.68 o                         
   5   3 -14       2001.37       1910.12        72.44 o                         
   6   3 -14        543.28        508.78        46.87 o                         
   7   3 -14       1252.64       1191.78        95.33 o                         
   8   3 -14        565.07        654.03        69.85 o                         
   0   4 -14      20575.97      20294.81       607.92 o                         
   1   4 -14       1699.54       1722.20        52.47 o                         
   2   4 -14       8757.59       8676.14       156.34 o                         
   3   4 -14        453.63        392.68        28.17 o                         
   4   4 -14      10889.36      10953.47       195.59 o                         
   5   4 -14         93.80         80.71        15.93 o                         
   6   4 -14       2902.05       3030.65       115.77 o                         
   7   4 -14        605.09        679.12        72.60 o                         
   8   4 -14        393.06        529.12        70.18 o                         
   1   5 -14       6196.91       6001.99       123.46 o                         
   2   5 -14        111.31         96.32        13.73 o                         
   3   5 -14       4222.35       4091.30       108.53 o                         
   4   5 -14        609.20        547.56        42.23 o                         
   5   5 -14       1344.31       1294.30        65.50 o                         
   6   5 -14       1690.13       1723.56        77.39 o                         
   7   5 -14       1090.64       1031.31        86.12 o                         
   8   5 -14        196.36        209.20        45.07 o                         
   0   6 -14       9314.96       9520.43       326.08 o                         
   1   6 -14       5662.39       5672.10       117.39 o                         
   2   6 -14       6623.27       6380.71       130.54 o                         
   3   6 -14       3991.25       4116.25        98.89 o                         
   4   6 -14        956.17        929.02        46.36 o                         
   5   6 -14       4742.41       4635.88       124.58 o                         
   6   6 -14        731.35        814.47        53.95 o                         
   7   6 -14       1750.98       2021.40        94.73 o                         
   8   6 -14        485.12        451.63        80.05 o                         
   1   7 -14       2315.48       2268.41        55.20 o                         
   2   7 -14       3318.39       3480.44        84.17 o                         
   3   7 -14       5983.83       5999.69       127.58 o                         
   4   7 -14       1958.81       1894.77        72.09 o                         
   5   7 -14       2169.52       2260.41        83.71 o                         
   6   7 -14       2294.98       2224.92        93.59 o                         
   7   7 -14        405.85        548.99        51.37 o                         
   8   7 -14        216.36        236.09        68.61 o                         
   0   8 -14      12907.99      12796.38       417.91 o                         
   1   8 -14          9.45         13.18        11.25 o                         
   2   8 -14      16550.04      17114.04       274.45 o                         
   3   8 -14        856.71        813.08        42.04 o                         
   4   8 -14       4007.96       3981.22       113.70 o                         
   5   8 -14       1396.84       1230.20        68.78 o                         
   6   8 -14       1364.34       1356.43        67.41 o                         
   7   8 -14        388.15        344.00        44.93 o                         
   8   8 -14        589.81        719.51        97.41 o                         
   1   9 -14       2590.03       2413.85        92.55 o                         
   2   9 -14         89.51        106.07        15.02 o                         
   3   9 -14       1343.98       1558.94        58.21 o                         
   4   9 -14       2459.99       2387.17        85.36 o                         
   5   9 -14       1469.14       1545.67        70.53 o                         
   6   9 -14        802.08        865.25        59.00 o                         
   7   9 -14        726.90        690.02        64.49 o                         
   8   9 -14       1426.29       1340.18       148.71 o                         
   0  10 -14       1874.79       1993.94       133.99 o                         
   1  10 -14       5358.66       5921.95       161.33 o                         
   2  10 -14       1822.46       1908.18        62.59 o                         
   3  10 -14       7465.62       7357.99       152.13 o                         
   4  10 -14        528.12        472.26        38.61 o                         
   5  10 -14       1267.98       1369.37        75.36 o                         
   6  10 -14         60.58         37.96        26.74 o                         
   7  10 -14        987.69        933.00        72.03 o                         
   1  11 -14       1176.33       1291.35        99.83 o                         
   2  11 -14        394.21        410.34        28.32 o                         
   3  11 -14        335.59        311.14        29.11 o                         
   4  11 -14       1177.54       1208.15        60.34 o                         
   5  11 -14       1000.19        907.18        71.16 o                         
   6  11 -14        915.08        922.85        74.79 o                         
   7  11 -14        430.29        473.10        61.68 o                         
   0  12 -14       4291.21       4604.30       306.45 o                         
   1  12 -14        713.82        697.23        62.32 o                         
   2  12 -14       2428.91       2222.09        73.42 o                         
   3  12 -14        917.62        895.80        48.33 o                         
   4  12 -14       3267.18       3117.67       111.16 o                         
   5  12 -14        497.09        425.80        53.88 o                         
   6  12 -14        656.03        685.90        64.42 o                         
   7  12 -14         96.03         51.50        37.80 o                         
   1  13 -14        729.24        776.86        71.30 o                         
   2  13 -14         31.75         27.39        15.90 o                         
   3  13 -14        669.66        689.65        51.98 o                         
   4  13 -14        328.19        353.74        42.16 o                         
   5  13 -14        772.94        862.86        79.36 o                         
   6  13 -14       1344.55       1410.23       105.21 o                         
   0  14 -14        558.44        708.84       117.78 o                         
   1  14 -14       5348.69       5346.41       246.71 o                         
   2  14 -14        537.17        507.86        30.60 o                         
   3  14 -14       2666.55       2868.00       100.77 o                         
   4  14 -14        166.75        160.55        32.64 o                         
   5  14 -14       2676.87       2809.91       133.31 o                         
   6  14 -14         99.82         95.65        35.24 o                         
   1  15 -14         64.29         68.14        25.89 o                         
   2  15 -14        554.92        555.97        30.14 o                         
   3  15 -14        579.63        616.06        62.00 o                         
   4  15 -14         86.88         96.75        24.70 o                         
   5  15 -14        341.95        388.33        69.43 o                         
   0  16 -14       2276.40       2527.98       240.13 o                         
   1  16 -14         75.52        172.30        71.87 o                         
   2  16 -14       3198.59       3596.07       212.13 o                         
   3  16 -14        410.31        389.44        51.99 o                         
   4  16 -14        828.51        848.58        64.70 o                         
   5  16 -14        481.21        594.03        73.34 o                         
   1  17 -14         22.17         53.71        34.80 o                         
   2  17 -14        144.96        151.56        52.46 o                         
   3  17 -14        273.97        181.69        30.72 o                         
   4  17 -14        635.42        642.39        59.17 o                         
   0  18 -14       1094.31       1039.30       179.52 o                         
   1  18 -14       1471.67       1565.56       265.80 o                         
   2  18 -14        127.48         72.08        42.71 o                         
   3  18 -14       2569.17       2562.60       119.34 o                         
   1  19 -14         16.86          7.40        38.25 o                         
   2  19 -14        436.82        477.98        88.40 o                         
   2   0 -13         78.07         93.96        19.02 o                         
   4   0 -13       7620.86       7754.60       181.23 o                         
   6   0 -13        490.35        448.01        73.50 o                         
   8   0 -13       5466.94       6002.65       400.21 o                         
   0   1 -13       1566.71       1458.68        55.14 o                         
   1   1 -13       7682.02       7731.73       128.31 o                         
   2   1 -13       4960.66       4938.28        95.75 o                         
   3   1 -13      11299.00      11240.78       182.90 o                         
   4   1 -13       1570.75       1511.01        53.45 o                         
   5   1 -13        446.74        472.95        32.83 o                         
   6   1 -13       1903.06       1914.58        77.32 o                         
   7   1 -13       1691.35       1825.54       158.26 o                         
   8   1 -13        607.98        618.40        68.14 o                         
   9   1 -13        159.06         98.79        49.30 o                         
   1   2 -13       2477.19       2876.72        64.55 o                         
   2   2 -13        934.23        938.64        34.95 o                         
   3   2 -13       2639.11       2887.65        70.17 o                         
   4   2 -13        889.59        884.73        43.32 o                         
   5   2 -13        910.14        920.10        42.21 o                         
   6   2 -13       1297.48       1229.58        69.07 o                         
   7   2 -13       2972.48       3068.84       117.44 o                         
   8   2 -13        556.72        433.77        69.63 o                         
   9   2 -13       1498.50       1758.23       152.50 o                         
   0   3 -13        818.18        983.57        56.12 o                         
   1   3 -13      18862.68      19320.51       271.70 o                         
   2   3 -13      15618.39      15730.55       232.73 o                         
   3   3 -13        946.05        901.49        37.15 o                         
   4   3 -13       3496.09       3519.43        88.10 o                         
   5   3 -13       6566.11       6592.25       150.24 o                         
   6   3 -13       1073.28        920.88        69.81 o                         
   7   3 -13        216.32        220.73        43.40 o                         
   8   3 -13         79.55         63.41        28.81 o                         
   9   3 -13        439.92        468.80       197.76 o                         
   1   4 -13       2264.02       2372.54        63.44 o                         
   2   4 -13       1678.37       1751.64        53.85 o                         
   3   4 -13        505.31        506.47        29.29 o                         
   4   4 -13        644.33        739.35        38.31 o                         
   5   4 -13        276.40        301.77        29.22 o                         
   6   4 -13       4069.10       3923.22       132.19 o                         
   7   4 -13        170.92        215.90        43.25 o                         
   8   4 -13        483.96        424.49        62.71 o                         
   9   4 -13        212.93        147.38        76.59 o                         
   0   5 -13      13325.46      13785.14       421.86 o                         
   1   5 -13       3966.02       4009.13        87.06 o                         
   2   5 -13       1556.77       1594.84        55.67 o                         
   3   5 -13       3361.57       3384.45        95.46 o                         
   4   5 -13       3623.80       3530.36       101.69 o                         
   5   5 -13       5675.11       5394.91       126.20 o                         
   6   5 -13       1398.55       1436.72        84.61 o                         
   7   5 -13         59.16         73.45        31.72 o                         
   8   5 -13       1029.97       1032.82        90.74 o                         
   1   6 -13       2896.97       2923.13        67.26 o                         
   2   6 -13       1345.49       1379.57        48.83 o                         
   3   6 -13       1479.61       1520.40        55.05 o                         
   4   6 -13       1547.95       1529.93        60.86 o                         
   5   6 -13       3642.71       3833.89       109.36 o                         
   6   6 -13       1480.77       1495.37        66.45 o                         
   7   6 -13        999.26        868.00        80.95 o                         
   8   6 -13        340.90        287.46        52.87 o                         
   0   7 -13      12892.44      12622.76       415.25 o                         
   1   7 -13       5751.85       5502.63       113.45 o                         
   2   7 -13       3496.85       3457.47        82.42 o                         
   3   7 -13       5341.64       5381.71       119.03 o                         
   4   7 -13       6419.26       5987.56       143.33 o                         
   5   7 -13        204.91        249.25        38.36 o                         
   6   7 -13        468.34        571.68        49.26 o                         
   7   7 -13       4138.72       4175.47       128.49 o                         
   8   7 -13        378.56        517.14        75.51 o                         
   1   8 -13       4949.43       5121.58        97.45 o                         
   2   8 -13        515.39        464.46        28.46 o                         
   3   8 -13       3279.47       3068.88        86.44 o                         
   4   8 -13       6542.70       6766.66       156.54 o                         
   5   8 -13       1263.95       1270.47        61.82 o                         
   6   8 -13        967.94       1080.15        58.28 o                         
   7   8 -13        383.31        445.45        42.09 o                         
   8   8 -13       1773.85       1905.82       168.66 o                         
   0   9 -13       3342.28       3363.29       269.29 o                         
   1   9 -13       2252.89       2211.28        57.26 o                         
   2   9 -13      12972.30      12913.77       244.03 o                         
   3   9 -13       2717.58       2594.42        78.36 o                         
   4   9 -13       1413.10       1485.49        64.48 o                         
   5   9 -13        257.37        247.44        37.16 o                         
   6   9 -13       2028.74       2041.14        92.64 o                         
   7   9 -13       1005.97       1070.88        75.49 o                         
   8   9 -13         59.83         84.82        38.37 o                         
   1  10 -13       4511.53       4503.14       133.91 o                         
   2  10 -13        944.91        890.48        40.20 o                         
   3  10 -13       5098.72       4939.50       117.89 o                         
   4  10 -13        614.25        557.34        45.32 o                         
   5  10 -13       1565.12       1486.74        64.85 o                         
   6  10 -13        510.97        527.84        46.78 o                         
   7  10 -13       2373.75       2633.11       109.43 o                         
   8  10 -13         62.96         41.76        28.60 o                         
   0  11 -13       5336.61       5761.99       200.14 o                         
   1  11 -13       1971.34       2120.60        94.73 o                         
   2  11 -13       9373.57       9135.47       171.99 o                         
   3  11 -13       3821.56       3778.04       101.83 o                         
   4  11 -13        142.87        153.15        22.82 o                         
   5  11 -13       2886.91       2809.95       102.56 o                         
   6  11 -13       1697.16       1812.16        90.88 o                         
   7  11 -13         77.89         49.35        34.21 o                         
   1  12 -13       1053.66       1021.40        88.13 o                         
   2  12 -13        603.91        568.99        34.75 o                         
   3  12 -13       2070.23       2106.57        72.30 o                         
   4  12 -13        276.75        299.86        39.08 o                         
   5  12 -13       1003.72        917.38        70.87 o                         
   6  12 -13       1363.49       1356.05        79.53 o                         
   7  12 -13        170.06        133.63        31.22 o                         
   0  13 -13       9519.69       9776.50       347.04 o                         
   1  13 -13       3850.90       3900.06       168.70 o                         
   2  13 -13       1079.00       1080.66        49.05 o                         
   3  13 -13        218.68        155.39        30.53 o                         
   4  13 -13       5993.60       5883.12       184.37 o                         
   5  13 -13       1245.38       1294.41        85.58 o                         
   6  13 -13        254.06        318.39        56.76 o                         
   7  13 -13          1.79        -25.17        25.17 o                         
   1  14 -13       4204.19       3855.16       187.75 o                         
   2  14 -13         65.15         29.61        12.53 o                         
   3  14 -13        959.11        964.81        59.13 o                         
   4  14 -13        109.81         81.50        22.79 o                         
   5  14 -13       1931.10       1939.69       145.15 o                         
   6  14 -13         50.57         23.84        27.77 o                         
   0  15 -13       5062.79       5185.50       517.94 o                         
   1  15 -13       1381.51       1323.09       110.55 o                         
   2  15 -13        695.68        677.40        38.19 o                         
   3  15 -13       3031.92       3044.91       112.38 o                         
   4  15 -13       3341.74       3351.43       129.43 o                         
   5  15 -13        358.75        349.37        52.13 o                         
   6  15 -13        393.10        424.69        58.46 o                         
   1  16 -13       2300.91       2300.87       127.28 o                         
   2  16 -13        407.47        391.69        30.73 o                         
   3  16 -13       1284.05       1230.11        69.24 o                         
   4  16 -13        629.94        563.25        60.26 o                         
   5  16 -13        433.90        376.95        48.10 o                         
   0  17 -13        681.89        743.14       133.79 o                         
   1  17 -13        788.86        871.65        76.64 o                         
   2  17 -13       5089.00       5583.89       194.65 o                         
   3  17 -13       1041.65       1078.80        67.32 o                         
   4  17 -13        193.85        142.17        52.65 o                         
   5  17 -13        304.24        341.90       121.21 o                         
   1  18 -13       1052.55       1192.44       123.87 o                         
   2  18 -13        204.15        151.45        67.46 o                         
   3  18 -13       1699.77       1765.37       105.03 o                         
   4  18 -13          5.17         -0.97        29.38 o                         
   0  19 -13        119.85        138.40        36.53 o                         
   1  19 -13       1483.61       1567.56       142.13 o                         
   2  19 -13       2045.15       2133.76       214.97 o                         
   3  19 -13        948.13        913.89        78.34 o                         
   0   0 -12       7618.42       7450.38       241.79 o                         
   2   0 -12      47639.69      49723.75       888.93 o                         
   4   0 -12       4038.42       3877.50       110.74 o                         
   6   0 -12       5632.95       6017.56       209.95 o                         
   8   0 -12        691.25        673.68        86.11 o                         
   1   1 -12       4205.72       4070.92        79.39 o                         
   2   1 -12       2260.57       2229.45        55.89 o                         
   3   1 -12      11012.99      11322.65       181.32 o                         
   4   1 -12       1622.92       1725.13        52.19 o                         
   5   1 -12       1339.82       1387.68        54.16 o                         
   6   1 -12        357.99        297.51        35.22 o                         
   7   1 -12       3081.70       3227.71       130.08 o                         
   8   1 -12       2263.04       2349.93       170.16 o                         
   9   1 -12        448.07        437.49        79.19 o                         
   0   2 -12      12147.22      11675.71       213.52 o                         
   1   2 -12      15308.22      15143.74       252.27 o                         
   2   2 -12      12445.06      12916.41       183.32 o                         
   3   2 -12      13561.04      13668.29       207.36 o                         
   4   2 -12       2425.95       2671.39        74.74 o                         
   5   2 -12       2965.20       2840.96        74.74 o                         
   6   2 -12        584.27        600.34        47.26 o                         
   7   2 -12        543.82        510.00        52.29 o                         
   8   2 -12       1149.63       1017.40        92.49 o                         
   9   2 -12        142.77        289.36       144.65 o                         
   1   3 -12       8650.36       8289.10       135.91 o                         
   2   3 -12        997.17        924.12        34.86 o                         
   3   3 -12       2301.55       2311.91        61.15 o                         
   4   3 -12       1427.60       1517.16        53.31 o                         
   5   3 -12      10356.33      10575.57       211.15 o                         
   6   3 -12        940.87        925.57        79.39 o                         
   7   3 -12        370.17        303.78        39.98 o                         
   8   3 -12       1915.62       1799.30       118.85 o                         
   9   3 -12        190.85        262.53        49.59 o                         
   0   4 -12      39118.84      36796.76      1026.41 o                         
   1   4 -12       1609.21       1615.81        49.32 o                         
   2   4 -12       2178.19       2345.68        62.85 o                         
   3   4 -12        654.05        713.74        34.72 o                         
   4   4 -12      20784.90      21303.07       330.23 o                         
   5   4 -12        136.09        132.90        18.27 o                         
   6   4 -12        769.35        745.00        49.07 o                         
   7   4 -12         23.64        -16.72        16.72 o                         
   8   4 -12       1312.79       1306.51       129.55 o                         
   9   4 -12          4.45         29.12        38.42 o                         
   1   5 -12       5685.93       5267.82       107.36 o                         
   2   5 -12        166.04        120.26        15.06 o                         
   3   5 -12        466.80        397.72        27.57 o                         
   4   5 -12       1147.43       1103.94        49.10 o                         
   5   5 -12       5098.31       5496.25       124.64 o                         
   6   5 -12       2636.54       2698.65        84.36 o                         
   7   5 -12         45.36         20.14        20.10 o                         
   8   5 -12        155.06        114.09        41.43 o                         
   9   5 -12        779.75        855.15       142.83 o                         
   0   6 -12       8476.01       8702.71       298.80 o                         
   1   6 -12      19874.46      19461.72       288.29 o                         
   2   6 -12       9144.14       8976.58       162.26 o                         
   3   6 -12       3442.99       3329.00        87.22 o                         
   4   6 -12       2883.32       3025.44        83.33 o                         
   5   6 -12       3528.74       3524.20        89.90 o                         
   6   6 -12       1338.02       1397.71        60.44 o                         
   7   6 -12       1122.21       1156.89        75.07 o                         
   8   6 -12         45.49         24.59        26.24 o                         
   1   7 -12       7631.43       7505.66       133.04 o                         
   2   7 -12        313.93        283.30        23.42 o                         
   3   7 -12       2343.34       2372.99        71.34 o                         
   4   7 -12        283.05        295.49        27.59 o                         
   5   7 -12        957.13        867.78        46.03 o                         
   6   7 -12       3197.28       3325.11        98.29 o                         
   7   7 -12       1762.95       1848.62        77.88 o                         
   8   7 -12         44.37         24.80        28.55 o                         
   0   8 -12       4379.20       4607.94       269.29 o                         
   1   8 -12        617.58        592.59        25.94 o                         
   2   8 -12      19789.14      19017.68       352.13 o                         
   3   8 -12        620.11        595.41        35.65 o                         
   4   8 -12         79.73         60.01        16.87 o                         
   5   8 -12        277.17        194.67        24.79 o                         
   6   8 -12       5644.60       5740.89       153.24 o                         
   7   8 -12        715.95        716.31        53.77 o                         
   8   8 -12        509.39        630.93        66.42 o                         
   1   9 -12       2446.34       2504.78        59.76 o                         
   2   9 -12        336.46        291.51        23.82 o                         
   3   9 -12       3777.95       3718.92        96.54 o                         
   4   9 -12       2200.18       2244.50        74.75 o                         
   5   9 -12        482.10        514.45        38.19 o                         
   6   9 -12        159.75         95.73        20.16 o                         
   7   9 -12       1244.55       1303.35        69.96 o                         
   8   9 -12       1155.72       1063.32        99.20 o                         
   0  10 -12       5762.39       5829.77       200.34 o                         
   1  10 -12       7745.08       7641.08       137.51 o                         
   2  10 -12        425.71        408.08        29.22 o                         
   3  10 -12       4704.88       4894.68       116.86 o                         
   4  10 -12       1036.03       1085.52        52.52 o                         
   5  10 -12       1103.79       1119.42        60.04 o                         
   6  10 -12         59.19         45.69        20.08 o                         
   7  10 -12       3085.86       3385.38       119.56 o                         
   8  10 -12         75.41          1.94        24.71 o                         
   1  11 -12        465.35        441.57        26.26 o                         
   2  11 -12       1051.74       1136.51        46.80 o                         
   3  11 -12        480.13        515.50        36.02 o                         
   4  11 -12       2143.11       2152.99        71.29 o                         
   5  11 -12       1333.04       1269.88        68.11 o                         
   6  11 -12        207.95        146.38        27.73 o                         
   7  11 -12         89.85         83.20        29.99 o                         
   0  12 -12       4660.18       4467.78       176.44 o                         
   1  12 -12        172.59        163.46        30.53 o                         
   2  12 -12       4940.33       5120.63       114.62 o                         
   3  12 -12        214.73        160.09        22.09 o                         
   4  12 -12       4514.91       4548.46       121.94 o                         
   5  12 -12       1002.40       1092.67        65.49 o                         
   6  12 -12       1097.34       1050.88        72.97 o                         
   7  12 -12        426.38        493.32        62.91 o                         
   1  13 -12       3295.24       3169.66       159.63 o                         
   2  13 -12       3012.84       3094.04        87.23 o                         
   3  13 -12         67.17         50.25        16.86 o                         
   4  13 -12        131.00        200.01        32.49 o                         
   5  13 -12        735.31        772.26        68.69 o                         
   6  13 -12       1077.62       1095.71        83.20 o                         
   7  13 -12        150.09        147.38        52.52 o                         
   0  14 -12         87.87        100.05        33.51 o                         
   1  14 -12       6499.69       6782.80       272.09 o                         
   2  14 -12        639.33        615.73        40.27 o                         
   3  14 -12       2231.51       2210.81        85.45 o                         
   4  14 -12        341.93        354.56        41.49 o                         
   5  14 -12       3660.60       3763.02       178.07 o                         
   6  14 -12         37.01         32.11        27.98 o                         
   1  15 -12        809.29        887.91        75.77 o                         
   2  15 -12        496.56        495.20        38.51 o                         
   3  15 -12        983.86        954.40        62.56 o                         
   4  15 -12        263.74        233.92        33.52 o                         
   5  15 -12         61.00         16.71        26.83 o                         
   6  15 -12        475.16        430.78        60.40 o                         
   0  16 -12        580.22        655.84       112.00 o                         
   1  16 -12        122.03         70.60        25.09 o                         
   2  16 -12       1788.56       1813.10        67.80 o                         
   3  16 -12        566.28        534.19        60.21 o                         
   4  16 -12       2732.45       2803.41       110.14 o                         
   5  16 -12         73.68         27.71        27.79 o                         
   1  17 -12       1094.44       1046.56        86.12 o                         
   2  17 -12         35.59         15.41        14.95 o                         
   3  17 -12        201.52        135.34        29.52 o                         
   4  17 -12        805.27        874.40        64.05 o                         
   5  17 -12         71.79        111.19        31.90 o                         
   0  18 -12        284.99        286.73        71.47 o                         
   1  18 -12       1835.10       1684.31       110.06 o                         
   2  18 -12        162.11        180.23        27.56 o                         
   3  18 -12       2502.13       2462.89       102.65 o                         
   4  18 -12        328.73        280.08        45.17 o                         
   1  19 -12        256.26        193.45        55.60 o                         
   2  19 -12        157.59        177.15        60.04 o                         
   3  19 -12        183.09        135.19        30.97 o                         
   0  20 -12       1312.98       1393.07       122.26 o                         
   1  20 -12        439.63        681.90        96.71 o                         
   2  20 -12       2226.38       2474.24       264.14 o                         
   2   0 -11       3064.00       3178.45       114.96 o                         
   4   0 -11       8319.87       8325.14       184.10 o                         
   6   0 -11       4685.95       4755.41       181.16 o                         
   8   0 -11       6029.17       6157.02       411.65 o                         
   0   1 -11       4194.95       4631.68       105.26 o                         
   1   1 -11       4298.52       4321.19        80.75 o                         
   2   1 -11       9720.71      10021.81       146.39 o                         
   3   1 -11       9048.75       9502.43       155.06 o                         
   4   1 -11       3912.27       3913.99        87.44 o                         
   5   1 -11       3021.19       2862.97        79.62 o                         
   6   1 -11       2483.59       2486.11        86.25 o                         
   7   1 -11       4295.66       4219.28       152.97 o                         
   8   1 -11        519.57        558.38        68.77 o                         
   9   1 -11        490.18        458.44        84.04 o                         
   1   2 -11       2071.16       2341.70        54.51 o                         
   2   2 -11       4922.75       4791.75        93.11 o                         
   3   2 -11       2665.18       2604.47        66.82 o                         
   4   2 -11       3065.65       3071.12        68.06 o                         
   5   2 -11        646.51        592.96        31.86 o                         
   6   2 -11        448.58        446.97        39.03 o                         
   7   2 -11       1636.94       1496.85        87.26 o                         
   8   2 -11         80.85         47.38        36.97 o                         
   9   2 -11       1255.49       1229.02       113.31 o                         
   0   3 -11       1547.10       1899.79        53.64 o                         
   1   3 -11      15185.58      15861.04       238.59 o                         
   2   3 -11      17683.13      18240.31       386.32 o                         
   3   3 -11       4074.85       4052.93        90.71 o                         
   4   3 -11       4317.16       4144.48        95.86 o                         
   5   3 -11       3972.11       4071.97       107.63 o                         
   6   3 -11       1236.61       1321.07        58.50 o                         
   7   3 -11        855.36        874.60        54.95 o                         
   8   3 -11        202.60        216.09        31.32 o                         
   9   3 -11        908.45       1014.55       117.23 o                         
   1   4 -11       7118.83       7465.21       130.41 o                         
   2   4 -11       3175.29       3003.31        72.82 o                         
   3   4 -11        562.86        622.46        34.52 o                         
   4   4 -11       1324.05       1331.83        49.76 o                         
   5   4 -11       1072.72       1066.42        43.39 o                         
   6   4 -11       5359.78       5420.64       128.70 o                         
   7   4 -11         62.06         14.09        16.89 o                         
   8   4 -11       1711.58       1655.63        91.63 o                         
   9   4 -11        137.56         91.91        35.15 o                         
   0   5 -11      13996.94      13469.28       416.33 o                         
   1   5 -11       7794.83       8041.48       148.76 o                         
   2   5 -11       2614.00       2540.33        67.82 o                         
   3   5 -11       4449.51       4204.58       103.41 o                         
   4   5 -11       8092.85       8172.99       148.23 o                         
   5   5 -11       6086.03       6397.54       128.09 o                         
   6   5 -11       1073.08       1033.69        50.32 o                         
   7   5 -11        341.74        354.48        48.36 o                         
   8   5 -11        825.67        926.64        71.40 o                         
   9   5 -11        933.25        884.41        76.71 o                         
   1   6 -11       2422.34       2281.55        60.95 o                         
   2   6 -11        792.77        793.50        34.88 o                         
   3   6 -11       3267.69       3255.23        90.95 o                         
   4   6 -11       1187.06       1254.42        47.41 o                         
   5   6 -11       8667.43       8667.44       159.64 o                         
   6   6 -11       2045.17       1992.67        74.15 o                         
   7   6 -11        983.12       1077.24        75.03 o                         
   8   6 -11       1136.63       1040.99        75.89 o                         
   9   6 -11        853.64        838.58        88.72 o                         
   0   7 -11      20121.42      19911.49       471.48 o                         
   1   7 -11      13121.33      12959.25       208.41 o                         
   2   7 -11        578.90        504.29        29.26 o                         
   3   7 -11       3242.92       3198.97        85.68 o                         
   4   7 -11       3269.32       3281.58        84.80 o                         
   5   7 -11       1421.52       1449.75        56.17 o                         
   6   7 -11       1581.69       1443.60        60.80 o                         
   7   7 -11       4629.03       4612.76       123.14 o                         
   8   7 -11       1000.01       1092.00        89.95 o                         
   1   8 -11       7271.33       7438.63       133.54 o                         
   2   8 -11         90.18        108.07        14.98 o                         
   3   8 -11       3268.94       3170.32        80.28 o                         
   4   8 -11       5387.54       5572.42       119.90 o                         
   5   8 -11       1559.34       1586.41        62.50 o                         
   6   8 -11       1581.47       1620.06        71.85 o                         
   7   8 -11        298.48        342.49        38.52 o                         
   8   8 -11       1243.90       1342.64       138.22 o                         
   0   9 -11       4786.45       4640.58       163.14 o                         
   1   9 -11       5185.03       5253.65       104.33 o                         
   2   9 -11      16782.27      17046.43       273.05 o                         
   3   9 -11       2698.84       2691.47        74.63 o                         
   4   9 -11        966.43        856.30        46.19 o                         
   5   9 -11        968.76        963.63        50.36 o                         
   6   9 -11       1901.12       1988.77        83.34 o                         
   7   9 -11        888.52        877.78        54.91 o                         
   8   9 -11         20.18        -23.32        23.39 o                         
   1  10 -11       7792.80       7603.54       139.17 o                         
   2  10 -11       1122.71       1108.69        45.53 o                         
   3  10 -11       6281.76       6422.49       129.20 o                         
   4  10 -11        139.33        105.51        17.90 o                         
   5  10 -11       1333.98       1380.94        61.13 o                         
   6  10 -11        811.71        773.96        49.00 o                         
   7  10 -11       3208.29       3246.71       111.06 o                         
   8  10 -11         35.63         23.17        23.62 o                         
   0  11 -11       8293.49       8063.88       247.66 o                         
   1  11 -11       4417.02       4408.20        94.61 o                         
   2  11 -11      12117.68      12096.95       211.93 o                         
   3  11 -11       3720.04       3794.49        94.42 o                         
   4  11 -11        495.87        347.81        34.27 o                         
   5  11 -11       3420.20       3482.18       117.27 o                         
   6  11 -11       1766.26       1842.45        84.08 o                         
   7  11 -11        456.68        518.22        62.02 o                         
   8  11 -11         36.24         12.65        27.79 o                         
   1  12 -11       3061.10       2926.78        72.16 o                         
   2  12 -11        888.04        953.19        48.46 o                         
   3  12 -11       2140.89       2184.56        75.54 o                         
   4  12 -11        920.69        818.11        44.30 o                         
   5  12 -11       2046.84       2069.49        92.39 o                         
   6  12 -11       1469.34       1419.09        79.99 o                         
   7  12 -11        453.67        417.73        51.02 o                         
   0  13 -11       6122.12       6236.34       228.90 o                         
   1  13 -11       1030.85       1148.02        39.65 o                         
   2  13 -11       1856.00       1832.88        71.14 o                         
   3  13 -11       1761.09       1570.04        59.64 o                         
   4  13 -11       7814.92       7878.26       178.73 o                         
   5  13 -11        648.38        692.98        59.97 o                         
   6  13 -11         98.69         42.92        25.09 o                         
   7  13 -11         31.29         12.67        25.68 o                         
   1  14 -11       7101.29       7080.39       158.49 o                         
   2  14 -11        418.16        369.59        41.60 o                         
   3  14 -11       1393.65       1379.70        63.16 o                         
   4  14 -11        140.10        132.25        34.23 o                         
   5  14 -11       2877.46       3040.81       143.91 o                         
   6  14 -11          1.90         -8.38        23.56 o                         
   7  14 -11        283.97        207.73        45.47 o                         
   0  15 -11      11359.07      11203.72       542.01 o                         
   1  15 -11       3063.00       2947.39       181.55 o                         
   2  15 -11       1201.48       1161.59        56.65 o                         
   3  15 -11       2142.79       2177.86        82.51 o                         
   4  15 -11       2956.63       2990.49       104.23 o                         
   5  15 -11       1225.19       1230.99        77.70 o                         
   6  15 -11        320.51        311.41        50.84 o                         
   1  16 -11       1608.82       1553.40       102.26 o                         
   2  16 -11        761.08        830.55        54.12 o                         
   3  16 -11       1883.46       1834.08        81.74 o                         
   4  16 -11        460.36        423.13        44.66 o                         
   5  16 -11        423.46        554.28        63.83 o                         
   6  16 -11        107.05         20.64        56.94 o                         
   0  17 -11       2041.27       2277.00       148.64 o                         
   1  17 -11        608.31        853.87        75.51 o                         
   2  17 -11       6921.65       6992.61       227.41 o                         
   3  17 -11        983.92       1085.53        62.33 o                         
   4  17 -11        500.68        550.25        52.10 o                         
   5  17 -11        405.06        333.60        52.68 o                         
   1  18 -11       1092.22       1329.55       113.78 o                         
   2  18 -11        117.25        109.24        24.39 o                         
   3  18 -11       1084.19       1102.52        71.26 o                         
   4  18 -11         58.30         77.37        39.28 o                         
   0  19 -11        195.78        144.78        50.14 o                         
   1  19 -11       1220.94       1295.36       188.67 o                         
   2  19 -11       2552.74       2576.54        89.59 o                         
   3  19 -11        565.01        566.31        96.68 o                         
   1  20 -11        531.95        517.39        95.08 o                         
   2  20 -11         61.47         -7.33        25.22 o                         
   0   0 -10     115221.73     109061.35      3855.44 o                         
   2   0 -10      30722.55      30375.75       660.57 o                         
   4   0 -10      17411.01      16425.53       352.15 o                         
   6   0 -10       5598.75       5777.94       201.48 o                         
   8   0 -10        463.04        455.10       102.91 o                         
   1   1 -10      14732.21      14181.12       211.38 o                         
   2   1 -10       1893.30       2108.56        47.27 o                         
   3   1 -10       9798.82       9793.40       136.13 o                         
   4   1 -10       1005.29        983.07        38.62 o                         
   5   1 -10       2331.92       2229.20        68.45 o                         
   6   1 -10       4087.28       4213.32       116.98 o                         
   7   1 -10       3932.77       4004.53       161.37 o                         
   8   1 -10        701.04        821.36       103.07 o                         
   9   1 -10        668.64        866.44       106.53 o                         
   0   2 -10      13842.58      13396.60       237.86 o                         
   1   2 -10      27256.50      27374.33       364.48 o                         
   2   2 -10      14655.79      14341.51       195.94 o                         
   3   2 -10       9496.46       9427.64       147.42 o                         
   4   2 -10      11216.59      10980.05       166.13 o                         
   5   2 -10       6558.07       6348.70       119.49 o                         
   6   2 -10       4280.77       4232.72       109.89 o                         
   7   2 -10       2688.67       2698.51       154.01 o                         
   8   2 -10         72.21         75.12        19.88 o                         
   9   2 -10        132.69        128.31        28.03 o                         
   1   3 -10      33145.07      33755.20       432.51 o                         
   2   3 -10       3933.95       4089.75        86.22 o                         
   3   3 -10       8120.22       7863.48       144.32 o                         
   4   3 -10       2927.20       2993.13        70.60 o                         
   5   3 -10       2917.43       3043.87        73.40 o                         
   6   3 -10       2000.56       2060.74        72.18 o                         
   7   3 -10        794.65        769.46        53.55 o                         
   8   3 -10        438.13        496.28        54.86 o                         
   9   3 -10       1624.84       1827.98       113.19 o                         
   0   4 -10      21649.02      22263.75       578.84 o                         
   1   4 -10          7.87         29.98         6.46 o                         
   2   4 -10      24084.51      23448.62       351.92 o                         
   3   4 -10        848.45        890.99        38.05 o                         
   4   4 -10       9779.44       9720.57       164.23 o                         
   5   4 -10        771.09        737.45        35.38 o                         
   6   4 -10       4852.33       4653.83       121.80 o                         
   7   4 -10        443.45        472.93        42.65 o                         
   8   4 -10       1562.66       1591.07        78.93 o                         
   9   4 -10        115.04        127.80        49.92 o                         
   1   5 -10       5543.45       5311.51       106.87 o                         
   2   5 -10       1059.27       1096.72        40.36 o                         
   3   5 -10      15382.55      14902.26       223.04 o                         
   4   5 -10       1135.02       1127.95        43.34 o                         
   5   5 -10       1767.33       1781.11        57.50 o                         
   6   5 -10        483.88        539.57        35.95 o                         
   7   5 -10       1604.19       1574.00        77.85 o                         
   8   5 -10       1030.04       1066.71        79.71 o                         
   9   5 -10        852.30        913.16        75.72 o                         
   0   6 -10      21062.35      21171.19       486.20 o                         
   1   6 -10       6367.73       5819.02       115.27 o                         
   2   6 -10       6296.50       6122.89       120.03 o                         
   3   6 -10      13627.50      13191.17       218.62 o                         
   4   6 -10       2217.75       2243.85        64.08 o                         
   5   6 -10       6224.55       6183.90       125.14 o                         
   6   6 -10        610.06        669.64        42.27 o                         
   7   6 -10       1098.24       1026.36        72.29 o                         
   8   6 -10        357.65        372.64        46.10 o                         
   9   6 -10        330.80        291.83        42.18 o                         
   1   7 -10       8879.77       9007.71       155.72 o                         
   2   7 -10        744.31        784.46        35.77 o                         
   3   7 -10       5322.33       5231.95       109.99 o                         
   4   7 -10       3635.33       3882.45        93.46 o                         
   5   7 -10       4008.25       3941.44        95.21 o                         
   6   7 -10       1274.53       1377.37        62.34 o                         
   7   7 -10       1068.66       1122.97        54.60 o                         
   8   7 -10        972.28        862.97        68.72 o                         
   9   7 -10        562.91        517.65        76.38 o                         
   0   8 -10      23626.57      23895.46       531.67 o                         
   1   8 -10        213.45        254.03        20.40 o                         
   2   8 -10      22878.42      22425.29       339.85 o                         
   3   8 -10        879.51        925.03        40.26 o                         
   4   8 -10       6753.49       6816.42       136.78 o                         
   5   8 -10       1769.44       1784.34        68.23 o                         
   6   8 -10       1248.31       1267.73        56.46 o                         
   7   8 -10       1128.24       1039.57        57.93 o                         
   8   8 -10        877.59        894.11        74.45 o                         
   1   9 -10       3046.65       3038.55        73.66 o                         
   2   9 -10        717.31        695.35        33.23 o                         
   3   9 -10       1757.17       1757.51        57.89 o                         
   4   9 -10       2117.84       2192.80        68.86 o                         
   5   9 -10       3641.00       3593.96       100.41 o                         
   6   9 -10       1709.50       1720.12       107.52 o                         
   7   9 -10        792.66        734.03        50.60 o                         
   8   9 -10        976.95       1112.25        80.82 o                         
   0  10 -10      10436.68      10133.15       283.68 o                         
   1  10 -10       8924.98       8799.63       153.81 o                         
   2  10 -10       2562.01       2494.67        67.22 o                         
   3  10 -10       6987.15       6519.66       131.82 o                         
   4  10 -10        464.34        355.03        29.82 o                         
   5  10 -10       5332.35       5204.29       129.58 o                         
   6  10 -10        215.90        179.89        25.59 o                         
   7  10 -10        331.75        352.62        40.34 o                         
   8  10 -10        242.89        284.25        39.97 o                         
   1  11 -10         83.21        122.13        15.86 o                         
   2  11 -10        457.56        503.43        31.59 o                         
   3  11 -10       1719.97       1654.08        57.99 o                         
   4  11 -10        654.30        719.71        40.15 o                         
   5  11 -10       1132.33       1259.84        63.52 o                         
   6  11 -10       3277.77       3237.24       136.89 o                         
   7  11 -10        814.95       1012.54        62.02 o                         
   8  11 -10        713.37        744.75        99.48 o                         
   0  12 -10       4579.17       4477.37       163.52 o                         
   1  12 -10        227.30        193.15        20.88 o                         
   2  12 -10       5952.35       6021.97       124.32 o                         
   3  12 -10       1517.18       1513.06        56.52 o                         
   4  12 -10       2095.65       2093.56        71.85 o                         
   5  12 -10        210.66        153.66        27.10 o                         
   6  12 -10        999.35       1021.97        68.45 o                         
   7  12 -10         79.46         49.83        25.03 o                         
   1  13 -10       4274.52       4245.89        92.79 o                         
   2  13 -10         17.90         10.06        10.45 o                         
   3  13 -10        733.75        765.20        41.57 o                         
   4  13 -10        894.49        944.29        49.19 o                         
   5  13 -10        322.84        275.07        47.64 o                         
   6  13 -10       1309.70       1255.89        79.99 o                         
   7  13 -10        467.84        493.38        56.63 o                         
   0  14 -10        667.71        797.10        78.79 o                         
   1  14 -10       6228.91       6332.73       132.09 o                         
   2  14 -10         93.71         99.93        22.66 o                         
   3  14 -10       6230.57       6092.60       142.58 o                         
   4  14 -10         54.54          3.39        16.07 o                         
   5  14 -10       1764.92       1856.25       111.05 o                         
   6  14 -10        111.88         59.71        28.68 o                         
   7  14 -10       1100.58       1150.44        93.26 o                         
   1  15 -10        483.95        484.31        27.40 o                         
   2  15 -10        369.68        392.70        34.82 o                         
   3  15 -10         59.80         19.13        16.22 o                         
   4  15 -10        613.48        575.74        46.20 o                         
   5  15 -10       1066.38       1001.20        63.30 o                         
   6  15 -10        755.34        791.34        75.37 o                         
   0  16 -10       4622.14       4730.87       347.62 o                         
   1  16 -10        504.27        444.95        25.65 o                         
   2  16 -10       1802.09       1695.17        70.46 o                         
   3  16 -10       1296.44       1303.66        69.85 o                         
   4  16 -10       1820.30       1669.62        83.35 o                         
   5  16 -10        837.46        897.95        79.06 o                         
   6  16 -10        543.92        509.80        68.17 o                         
   1  17 -10        154.46        184.43        36.52 o                         
   2  17 -10        119.57         75.10        20.51 o                         
   3  17 -10        258.04        217.29        34.06 o                         
   4  17 -10        372.28        425.24        63.82 o                         
   5  17 -10        400.82        304.96        51.13 o                         
   0  18 -10        885.90        851.05        91.52 o                         
   1  18 -10       2899.22       3082.33       151.37 o                         
   2  18 -10        356.87        328.36        56.45 o                         
   3  18 -10       1497.47       1547.68        79.08 o                         
   4  18 -10         39.49         11.89        28.54 o                         
   5  18 -10       1093.65       1011.56        89.01 o                         
   1  19 -10         74.04         21.44        25.28 o                         
   2  19 -10        235.29        185.67        29.48 o                         
   3  19 -10       1042.17       1070.09        89.66 o                         
   4  19 -10        467.56        437.89        80.33 o                         
   0  20 -10       1587.78       1601.48       130.20 o                         
   1  20 -10         43.91        -34.92        50.88 o                         
   2  20 -10       1508.27       1563.02        86.40 o                         
   3  20 -10        862.56        825.99        73.94 o                         
   1  21 -10        173.63         99.48        68.61 o                         
   2   0  -9       6163.54       5972.89       142.57 o                         
   4   0  -9        327.41        293.00        35.05 o                         
   6   0  -9      16164.02      15901.43       355.16 o                         
   8   0  -9        247.71        200.61        50.31 o                         
   0   1  -9      24071.24      24096.59       466.57 o                         
   1   1  -9      12975.58      13855.74       197.16 o                         
   2   1  -9       7896.81       8534.77       145.94 o                         
   3   1  -9       2357.13       2408.69        53.11 o                         
   4   1  -9       5661.06       6017.37       107.80 o                         
   5   1  -9      11263.13      11145.48       174.87 o                         
   6   1  -9       1622.59       1470.27        57.55 o                         
   7   1  -9        391.59        424.47        33.79 o                         
   8   1  -9        891.46        898.83        73.50 o                         
   9   1  -9        917.89       1094.35       120.17 o                         
   1   2  -9        744.38        821.15        27.24 o                         
   2   2  -9       2201.10       2603.33        58.90 o                         
   3   2  -9       1432.95       1557.19        45.78 o                         
   4   2  -9       2181.79       2212.29        51.06 o                         
   5   2  -9       6359.58       6244.37       117.29 o                         
   6   2  -9        310.77        246.39        39.39 o                         
   7   2  -9       1966.58       1859.59        75.81 o                         
   8   2  -9        674.77        719.92        51.30 o                         
   9   2  -9       1388.83       1333.15        98.37 o                         
   0   3  -9      18265.08      17929.97       394.97 o                         
   1   3  -9       5808.94       5439.62        92.21 o                         
   2   3  -9       2622.45       2678.66        65.66 o                         
   3   3  -9      15801.00      15868.02       249.28 o                         
   4   3  -9       4660.40       4885.28        93.88 o                         
   5   3  -9       2882.86       3030.97        72.29 o                         
   6   3  -9       1760.57       1636.92        61.24 o                         
   7   3  -9       3397.95       3323.17       112.26 o                         
   8   3  -9       1102.88       1145.11        65.72 o                         
   9   3  -9        131.34        249.56        88.47 o                         
   1   4  -9       5969.16       6104.15       109.12 o                         
   2   4  -9        278.73        241.29        20.52 o                         
   3   4  -9       2715.62       2667.10        65.04 o                         
   4   4  -9       7606.07       7740.06       137.73 o                         
   5   4  -9        426.05        439.92        28.81 o                         
   6   4  -9        382.22        478.08        34.36 o                         
   7   4  -9        275.23        292.98        34.68 o                         
   8   4  -9       3248.43       2968.63       108.60 o                         
   9   4  -9        190.05        187.18        34.89 o                         
   0   5  -9       9514.21      10133.12       249.60 o                         
   1   5  -9       4987.35       5123.71        93.50 o                         
   2   5  -9      11705.45      11295.67       187.20 o                         
   3   5  -9       9780.30       9957.39       166.03 o                         
   4   5  -9       4230.11       4286.73        93.45 o                         
   5   5  -9        531.47        478.93        29.35 o                         
   6   5  -9       2185.72       2292.37        68.93 o                         
   7   5  -9       3568.93       3475.08       152.21 o                         
   8   5  -9        169.38        114.62        44.73 o                         
   9   5  -9        131.02         74.42        31.50 o                         
   1   6  -9       1631.40       1526.86        43.74 o                         
   2   6  -9       1015.87       1114.51        39.07 o                         
   3   6  -9       7118.04       6847.90       125.85 o                         
   4   6  -9       2564.27       2594.14        69.83 o                         
   5   6  -9        232.11        203.66        20.84 o                         
   6   6  -9        807.97        842.56        46.05 o                         
   7   6  -9       3846.77       4012.12       138.94 o                         
   8   6  -9        448.25        298.41        44.06 o                         
   9   6  -9       1116.88       1066.33        79.32 o                         
   0   7  -9       6406.54       6551.38       328.69 o                         
   1   7  -9       8495.66       8817.09       146.07 o                         
   2   7  -9      17374.92      18573.34       264.99 o                         
   3   7  -9       6547.49       6402.32       131.59 o                         
   4   7  -9       3898.65       3979.45        91.51 o                         
   5   7  -9       8642.51       8668.82       160.11 o                         
   6   7  -9       1646.24       1631.56        66.18 o                         
   7   7  -9        112.80         94.15        17.64 o                         
   8   7  -9        102.95         98.89        30.70 o                         
   9   7  -9       1247.39       1093.62        95.73 o                         
   1   8  -9       8134.64       8219.15       146.29 o                         
   2   8  -9       7158.70       7359.24       133.27 o                         
   3   8  -9       2766.21       2874.36        75.06 o                         
   4   8  -9        165.86        180.48        20.73 o                         
   5   8  -9       1751.68       1760.02        65.81 o                         
   6   8  -9       6624.53       6539.81       156.10 o                         
   7   8  -9        433.49        411.40        37.87 o                         
   8   8  -9       1115.48       1118.78        80.76 o                         
   9   8  -9        112.75        142.27        38.71 o                         
   0   9  -9      15009.90      14910.98       377.08 o                         
   1   9  -9       3742.58       3963.01        83.69 o                         
   2   9  -9       3803.80       3663.76        83.76 o                         
   3   9  -9       2433.57       2605.42        71.81 o                         
   4   9  -9      12840.06      13091.70       216.87 o                         
   5   9  -9       2774.05       2747.46        85.90 o                         
   6   9  -9       1103.36       1123.19        61.00 o                         
   7   9  -9         62.19          4.13        21.24 o                         
   8   9  -9        453.25        518.57        38.08 o                         
   1  10  -9      11464.77      11284.44       208.94 o                         
   2  10  -9        722.82        708.06        34.09 o                         
   3  10  -9       1278.72       1216.74        48.37 o                         
   4  10  -9       1092.99       1041.11        47.44 o                         
   5  10  -9       3889.33       3861.81       107.91 o                         
   6  10  -9        295.14        395.31        42.29 o                         
   7  10  -9        433.43        482.18        46.19 o                         
   8  10  -9        405.31        384.03        40.73 o                         
   0  11  -9      20654.83      20118.12       498.27 o                         
   1  11  -9       6193.77       6297.05       113.32 o                         
   2  11  -9       1562.87       1486.16        54.88 o                         
   3  11  -9       6365.23       6268.32       128.58 o                         
   4  11  -9       7659.95       7769.66       165.60 o                         
   5  11  -9        292.15        342.99        33.31 o                         
   6  11  -9        699.23        630.96        55.66 o                         
   7  11  -9       1785.38       1711.70        80.77 o                         
   8  11  -9        808.43        893.78        76.84 o                         
   1  12  -9       2039.34       1865.20        53.65 o                         
   2  12  -9        256.69        220.53        29.21 o                         
   3  12  -9       4409.29       4348.60       102.60 o                         
   4  12  -9       2260.53       2304.78        74.64 o                         
   5  12  -9        797.26        754.41        52.42 o                         
   6  12  -9        402.85        315.46        38.67 o                         
   7  12  -9        279.27        293.01        36.17 o                         
   8  12  -9       1148.48       1161.29        83.89 o                         
   0  13  -9       4434.54       4159.31       160.83 o                         
   1  13  -9       2178.50       2184.01        67.49 o                         
   2  13  -9      10987.34      11132.99       249.67 o                         
   3  13  -9       2574.90       2678.17        82.99 o                         
   4  13  -9        383.82        324.44        29.35 o                         
   5  13  -9        139.77        112.85        25.53 o                         
   6  13  -9       3793.26       3743.59       127.61 o                         
   7  13  -9        524.33        515.43        54.28 o                         
   1  14  -9       5495.49       5572.62       121.25 o                         
   2  14  -9          6.90         -1.46        10.34 o                         
   3  14  -9       6062.47       6024.12       140.23 o                         
   4  14  -9        227.36        215.45        31.17 o                         
   5  14  -9        910.31        977.92        90.98 o                         
   6  14  -9        433.50        334.57        51.27 o                         
   7  14  -9       1890.90       2174.99       119.81 o                         
   0  15  -9        475.96        493.78        99.48 o                         
   1  15  -9       3813.90       3936.97        96.79 o                         
   2  15  -9       9891.47       9961.57       222.76 o                         
   3  15  -9        458.53        495.19        42.94 o                         
   4  15  -9        132.35        121.85        27.75 o                         
   5  15  -9       1523.87       1530.55        79.10 o                         
   6  15  -9       1027.56       1092.64        77.87 o                         
   1  16  -9       3800.07       3987.00        97.97 o                         
   2  16  -9        385.95        350.50        36.77 o                         
   3  16  -9       2175.01       2130.80        89.87 o                         
   4  16  -9        545.68        512.35        57.02 o                         
   5  16  -9        564.75        624.58        68.08 o                         
   6  16  -9       2029.54       2035.57       117.92 o                         
   0  17  -9       9335.91       9207.84       351.32 o                         
   1  17  -9       1285.64       1279.82        48.46 o                         
   2  17  -9        801.73        758.40        46.87 o                         
   3  17  -9        431.64        510.06        47.77 o                         
   4  17  -9       5469.72       5339.21       191.08 o                         
   5  17  -9        600.25        648.36        69.76 o                         
   1  18  -9       2344.44       2407.12        69.56 o                         
   2  18  -9         54.41         72.27        20.26 o                         
   3  18  -9        579.50        605.10        62.72 o                         
   4  18  -9          5.41         33.85        28.20 o                         
   5  18  -9       2246.89       2337.86       128.95 o                         
   0  19  -9       3847.85       3976.54       206.73 o                         
   1  19  -9       1193.93       1203.46        72.20 o                         
   2  19  -9        416.70        396.24        70.75 o                         
   3  19  -9       1093.79       1219.20        70.63 o                         
   4  19  -9        983.24       1098.59        87.49 o                         
   1  20  -9       1314.75       1537.90       114.77 o                         
   2  20  -9        177.87        127.25        36.34 o                         
   3  20  -9        856.52        819.60        63.92 o                         
   0  21  -9         73.55        157.87        44.28 o                         
   1  21  -9        461.25        274.67        74.33 o                         
   2   0  -8       5989.44       5712.08       178.91 o                         
   4   0  -8      24165.78      24157.99       474.85 o                         
   6   0  -8       2385.91       2634.82        89.00 o                         
   8   0  -8       2439.06       2660.79       279.52 o                         
   1   1  -8       7720.45       7598.39       117.42 o                         
   2   1  -8        188.14        160.37        11.72 o                         
   3   1  -8       6199.07       6018.80        98.49 o                         
   4   1  -8       2484.53       2567.99        58.99 o                         
   5   1  -8      23893.75      24448.77       336.58 o                         
   6   1  -8       3243.81       3218.55        73.80 o                         
   7   1  -8        319.65        277.02        25.50 o                         
   8   1  -8         63.27         42.11        17.44 o                         
   9   1  -8        382.20        440.47        59.72 o                         
   0   2  -8      48693.27      48110.34       752.17 o                         
   1   2  -8      32797.86      33456.52       406.08 o                         
   2   2  -8      21075.41      20688.79       281.67 o                         
   3   2  -8      12529.69      12698.66       168.71 o                         
   4   2  -8       5134.61       5197.21        89.70 o                         
   5   2  -8       4893.85       5013.02       111.64 o                         
   6   2  -8        562.48        495.50        32.22 o                         
   7   2  -8       2010.34       2027.99        75.01 o                         
   8   2  -8       1103.66        993.61        68.78 o                         
   9   2  -8        824.10        906.55        91.61 o                         
   1   3  -8      12006.01      11235.88       173.00 o                         
   2   3  -8        316.00        459.61        23.25 o                         
   3   3  -8      23421.88      23577.85       327.62 o                         
   4   3  -8        265.97        226.87        16.83 o                         
   5   3  -8        390.23        414.15        23.65 o                         
   6   3  -8       5211.42       5328.77       121.76 o                         
   7   3  -8       3591.27       3813.39       104.17 o                         
   8   3  -8        358.75        362.87        47.56 o                         
   9   3  -8        711.70        754.10        73.91 o                         
   0   4  -8       3155.16       3356.84       123.43 o                         
   1   4  -8       4444.45       4553.88        85.95 o                         
   2   4  -8      52878.28      51723.12       649.94 o                         
   3   4  -8       3292.92       3539.60        78.15 o                         
   4   4  -8       2037.75       1982.36        55.59 o                         
   5   4  -8        132.87         99.24        13.42 o                         
   6   4  -8       7918.38       8253.57       165.76 o                         
   7   4  -8         18.90          6.48        14.20 o                         
   8   4  -8         51.60         50.13        20.41 o                         
   9   4  -8         56.13         96.91        27.63 o                         
   1   5  -8      11315.12      11030.23       165.99 o                         
   2   5  -8       4468.45       4791.74       109.84 o                         
   3   5  -8      11005.38      11071.24       175.11 o                         
   4   5  -8       2193.13       2043.57        58.84 o                         
   5   5  -8        730.96        657.86        36.40 o                         
   6   5  -8        441.25        372.14        27.58 o                         
   7   5  -8       1898.38       1981.82       103.90 o                         
   8   5  -8       2271.04       2266.25        92.22 o                         
   9   5  -8        153.23        156.58        29.27 o                         
   0   6  -8       8798.21       8911.71       249.91 o                         
   1   6  -8       7632.93       7521.39       173.06 o                         
   2   6  -8       5822.90       5720.92       105.74 o                         
   3   6  -8      21202.19      20691.40       301.38 o                         
   4   6  -8       7890.22       7875.79       141.22 o                         
   5   6  -8       2245.91       2291.88        66.83 o                         
   6   6  -8       1673.54       1777.25        63.85 o                         
   7   6  -8       1021.85       1169.53        70.67 o                         
   8   6  -8         39.12        -18.65        18.65 o                         
   9   6  -8        115.06        126.90        31.07 o                         
   1   7  -8      14590.20      14751.90       229.81 o                         
   2   7  -8       4025.90       4183.92        86.35 o                         
   3   7  -8       1085.57       1095.89        43.09 o                         
   4   7  -8       2952.57       2959.53        76.33 o                         
   5   7  -8       3621.69       3604.27        89.35 o                         
   6   7  -8        144.99        136.49        21.52 o                         
   7   7  -8        100.66         60.35        16.45 o                         
   8   7  -8       3069.79       3216.01       135.74 o                         
   9   7  -8       1306.21       1221.49       102.52 o                         
   0   8  -8      41863.95      41202.09       945.61 o                         
   1   8  -8        768.39        920.37        33.58 o                         
   2   8  -8       1487.61       1501.09        47.72 o                         
   3   8  -8        611.54        636.23        32.20 o                         
   4   8  -8      20915.32      21001.28       309.36 o                         
   5   8  -8       2020.80       2096.72        68.01 o                         
   6   8  -8       1392.07       1526.75        66.36 o                         
   7   8  -8        503.07        420.03        38.36 o                         
   8   8  -8        436.05        605.87        61.36 o                         
   9   8  -8        341.72        280.65        43.08 o                         
   1   9  -8       7371.40       7575.24       122.96 o                         
   2   9  -8       2356.59       2441.33        64.73 o                         
   3   9  -8        824.25        805.64        37.33 o                         
   4   9  -8         54.67         59.00        13.64 o                         
   5   9  -8       1396.87       1566.71        62.67 o                         
   6   9  -8       3056.27       3002.79       105.96 o                         
   7   9  -8         63.62         -1.68        16.65 o                         
   8   9  -8        190.99        202.25        26.51 o                         
   0  10  -8        258.69        279.15        36.61 o                         
   1  10  -8      12827.30      13274.93       190.39 o                         
   2  10  -8       4362.22       4334.63        97.93 o                         
   3  10  -8       4943.40       4773.86       105.31 o                         
   4  10  -8       1005.02       1055.82        49.22 o                         
   5  10  -8       4604.62       4806.73       120.58 o                         
   6  10  -8        628.12        577.29        44.84 o                         
   7  10  -8          6.31         -0.69        17.68 o                         
   8  10  -8        550.67        427.34        44.53 o                         
   1  11  -8        623.25        626.83        28.03 o                         
   2  11  -8       4795.67       5003.13       116.19 o                         
   3  11  -8       1387.93       1402.86        53.04 o                         
   4  11  -8        989.82       1046.15        48.25 o                         
   5  11  -8        400.34        404.06        35.13 o                         
   6  11  -8       1584.01       1568.67        72.37 o                         
   7  11  -8       1125.65       1244.64        72.04 o                         
   8  11  -8        350.14        391.42        52.24 o                         
   0  12  -8       5834.13       6320.45       202.57 o                         
   1  12  -8        534.08        487.96        25.27 o                         
   2  12  -8       7482.85       7371.14       142.03 o                         
   3  12  -8        317.80        322.45        28.96 o                         
   4  12  -8       2136.78       2008.61        70.04 o                         
   5  12  -8        754.47        825.32        54.79 o                         
   6  12  -8       2646.36       2738.76       101.86 o                         
   7  12  -8       2056.64       2023.25        89.67 o                         
   8  12  -8        388.44        372.71        43.09 o                         
   1  13  -8        958.42        920.01        35.94 o                         
   2  13  -8        414.53        400.38        35.55 o                         
   3  13  -8       2308.65       2277.04        72.91 o                         
   4  13  -8       4046.23       4288.80       113.22 o                         
   5  13  -8        866.08        710.54        65.21 o                         
   6  13  -8        353.83        341.83        39.68 o                         
   7  13  -8        673.57        674.44        59.08 o                         
   0  14  -8       3355.71       3309.01       164.57 o                         
   1  14  -8       7537.07       7610.01       151.77 o                         
   2  14  -8         16.14         14.82        13.72 o                         
   3  14  -8       5991.87       5929.22       131.32 o                         
   4  14  -8        545.21        500.01        51.68 o                         
   5  14  -8        330.48        263.78        38.63 o                         
   6  14  -8        205.29         97.18        31.56 o                         
   7  14  -8       3296.67       3764.14       170.79 o                         
   1  15  -8        592.24        527.24        32.00 o                         
   2  15  -8        404.72        424.95        33.29 o                         
   3  15  -8         98.38         98.07        21.15 o                         
   4  15  -8       1096.29       1154.17        67.58 o                         
   5  15  -8        641.92        693.38        58.68 o                         
   6  15  -8        143.44         41.72        26.75 o                         
   7  15  -8        856.82        762.11        71.30 o                         
   0  16  -8       7520.81       7587.16       298.73 o                         
   1  16  -8        258.98        288.26        34.42 o                         
   2  16  -8       1933.95       2026.60        79.72 o                         
   3  16  -8        100.55         88.95        20.24 o                         
   4  16  -8        600.27        614.97        63.02 o                         
   5  16  -8       1336.92       1512.86       125.25 o                         
   6  16  -8        916.99       1007.00       113.37 o                         
   1  17  -8        762.04        670.17        38.58 o                         
   2  17  -8        700.65        708.69        44.78 o                         
   3  17  -8        461.22        485.86        45.55 o                         
   4  17  -8        336.14        319.52        47.69 o                         
   5  17  -8        591.48        503.00        80.51 o                         
   6  17  -8       1494.84       1506.30       105.26 o                         
   0  18  -8          7.78         13.69        26.14 o                         
   1  18  -8       3483.11       3779.47       102.57 o                         
   2  18  -8         37.20         29.44        16.80 o                         
   3  18  -8        868.28        739.41        55.67 o                         
   4  18  -8        766.55        716.98        86.32 o                         
   5  18  -8       2308.82       2681.03       136.92 o                         
   1  19  -8       1098.47       1089.84        47.30 o                         
   2  19  -8        264.46        213.41        33.02 o                         
   3  19  -8         83.55         64.41        32.28 o                         
   4  19  -8        112.30        108.27        29.89 o                         
   0  20  -8       2574.20       2675.88       165.48 o                         
   1  20  -8         87.68         84.19        15.23 o                         
   2  20  -8        530.11        659.95        52.67 o                         
   3  20  -8        732.22        862.93        64.41 o                         
   1  21  -8         71.44         57.00        39.93 o                         
   2  21  -8          0.70          8.13        24.70 o                         
   2   0  -7      15381.15      15394.51       301.18 o                         
   4   0  -7       5054.51       5145.68       118.57 o                         
   6   0  -7      12945.38      13044.01       265.14 o                         
   8   0  -7       1606.35       1601.01        89.86 o                         
   0   1  -7      22062.64      20898.37       345.52 o                         
   1   1  -7      23287.57      21314.29       263.00 o                         
   2   1  -7       2379.42       2136.31        41.11 o                         
   3   1  -7       7661.71       7728.99       110.86 o                         
   4   1  -7      11823.83      12013.28       169.47 o                         
   5   1  -7       6681.92       6676.55       111.08 o                         
   6   1  -7       1511.14       1527.65        47.88 o                         
   7   1  -7       1699.24       1703.14        59.08 o                         
   8   1  -7        184.38        206.10        26.66 o                         
   9   1  -7       1265.66       1280.24        73.78 o                         
   1   2  -7        568.94        611.69        20.97 o                         
   2   2  -7       3210.79       2993.67        60.55 o                         
   3   2  -7       3166.60       3356.44        61.08 o                         
   4   2  -7        483.05        381.51        21.01 o                         
   5   2  -7       7694.92       7931.00       150.81 o                         
   6   2  -7       2268.40       2287.06        58.13 o                         
   7   2  -7       1811.85       1831.15        58.27 o                         
   8   2  -7        551.92        572.39        53.89 o                         
   9   2  -7        967.72        922.41        83.76 o                         
   0   3  -7      50005.82      47206.66       974.47 o                         
   1   3  -7       7908.58       7955.00       130.03 o                         
   2   3  -7       3266.26       2962.15        66.27 o                         
   3   3  -7      20257.47      20071.68       281.24 o                         
   4   3  -7       6930.72       7083.10       115.18 o                         
   5   3  -7       2792.82       2551.14        58.79 o                         
   6   3  -7       2391.62       2215.79        70.72 o                         
   7   3  -7       4034.98       4106.21       107.15 o                         
   8   3  -7        881.34        802.26        59.52 o                         
   9   3  -7        580.29        663.32        57.16 o                         
   1   4  -7       2390.16       2531.35        57.09 o                         
   2   4  -7       1052.26       1291.75        40.94 o                         
   3   4  -7       3800.97       4103.13        83.32 o                         
   4   4  -7       5275.02       5432.67        97.33 o                         
   5   4  -7       1632.11       1618.55        46.92 o                         
   6   4  -7       3562.69       3505.61        94.16 o                         
   7   4  -7         38.71          0.01        11.67 o                         
   8   4  -7       4174.65       4149.66       129.12 o                         
   9   4  -7        172.18        219.87        70.97 o                         
   0   5  -7       1357.91       1205.74        57.45 o                         
   1   5  -7      20915.13      20988.45       294.33 o                         
   2   5  -7      16385.59      15610.62       233.46 o                         
   3   5  -7       6240.02       5939.15       111.45 o                         
   4   5  -7       5948.04       5784.27       113.98 o                         
   5   5  -7       1194.80       1095.12        45.16 o                         
   6   5  -7       3580.13       3619.33        80.21 o                         
   7   5  -7       3013.50       3218.43       106.59 o                         
   8   5  -7        124.10        121.77        22.25 o                         
   9   5  -7        156.55        160.03        40.58 o                         
   1   6  -7       5768.59       5625.58       114.66 o                         
   2   6  -7       4398.77       4580.62        94.63 o                         
   3   6  -7       5833.10       6050.54       112.98 o                         
   4   6  -7       2666.16       2666.55        73.61 o                         
   5   6  -7       1149.64       1111.45        44.53 o                         
   6   6  -7       1653.98       1673.08        57.89 o                         
   7   6  -7       3497.10       3561.00       137.85 o                         
   8   6  -7        604.51        700.10        75.90 o                         
   9   6  -7        911.58        818.97        86.47 o                         
   0   7  -7       3529.27       3953.29        94.03 o                         
   1   7  -7      14705.06      14274.40       256.54 o                         
   2   7  -7      17755.73      17254.03       259.00 o                         
   3   7  -7       9086.35       8986.27       152.82 o                         
   4   7  -7       1834.75       1707.68        55.26 o                         
   5   7  -7       6671.24       6744.04       133.48 o                         
   6   7  -7       3600.85       3648.25       104.01 o                         
   7   7  -7        100.57        101.26        18.05 o                         
   8   7  -7        184.13        160.88        34.10 o                         
   9   7  -7        895.65        856.24        80.40 o                         
   1   8  -7       4597.17       4779.44        85.28 o                         
   2   8  -7       5978.51       5918.30       109.77 o                         
   3   8  -7       7630.49       7863.99       140.09 o                         
   4   8  -7        361.80        375.27        27.11 o                         
   5   8  -7       1858.19       1965.08        63.48 o                         
   6   8  -7       2572.22       2915.54        94.21 o                         
   7   8  -7        184.98        151.70        27.92 o                         
   8   8  -7       2083.55       2165.65       108.81 o                         
   9   8  -7          4.09          6.38        37.63 o                         
   0   9  -7      29792.07      29247.55       494.45 o                         
   1   9  -7       3951.96       3936.88        75.84 o                         
   2   9  -7       1954.63       1841.33        53.24 o                         
   3   9  -7       5196.56       5183.92       108.89 o                         
   4   9  -7      10809.45      10314.64       182.10 o                         
   5   9  -7       2295.59       2339.72        78.23 o                         
   6   9  -7        709.61        696.80        53.29 o                         
   7   9  -7         94.39        101.07        21.36 o                         
   8   9  -7       1312.18       1383.88        58.47 o                         
   9   9  -7        333.77        304.69        46.76 o                         
   1  10  -7       5196.72       5203.12        94.33 o                         
   2  10  -7       1104.95       1135.97        46.17 o                         
   3  10  -7       5351.02       5270.94       111.65 o                         
   4  10  -7       1129.23       1156.30        48.98 o                         
   5  10  -7       4651.82       4516.98       116.93 o                         
   6  10  -7        693.55        610.22        47.74 o                         
   7  10  -7        350.98        340.16        48.54 o                         
   8  10  -7        405.33        324.54        32.76 o                         
   0  11  -7      25229.82      24655.56       590.86 o                         
   1  11  -7      10516.22      10189.59       154.28 o                         
   2  11  -7       5232.58       5336.47       109.57 o                         
   3  11  -7       2013.59       1980.18        64.54 o                         
   4  11  -7      12520.28      12044.01       206.03 o                         
   5  11  -7       1439.97       1286.14        59.96 o                         
   6  11  -7        248.87        175.28        26.65 o                         
   7  11  -7       2078.08       2197.26        90.51 o                         
   8  11  -7        274.30        261.72        35.90 o                         
   1  12  -7       3503.80       3594.54        76.46 o                         
   2  12  -7        406.12        373.81        27.97 o                         
   3  12  -7       1404.37       1223.54        51.40 o                         
   4  12  -7       1584.38       1666.44        64.27 o                         
   5  12  -7        997.64       1024.96        62.72 o                         
   6  12  -7       1904.47       1763.40        82.92 o                         
   7  12  -7        595.97        544.57        66.03 o                         
   8  12  -7       1156.35       1132.16        71.07 o                         
   0  13  -7       3593.40       3394.52        87.21 o                         
   1  13  -7        885.77        843.49        34.40 o                         
   2  13  -7      15660.88      15379.88       243.43 o                         
   3  13  -7       4367.67       4406.89       105.63 o                         
   4  13  -7        573.48        553.86        36.69 o                         
   5  13  -7        150.08         86.64        23.12 o                         
   6  13  -7       3208.58       3354.07       117.62 o                         
   7  13  -7        405.19        379.20        42.95 o                         
   8  13  -7        302.82        259.23        61.57 o                         
   1  14  -7       5452.51       5457.74       109.17 o                         
   2  14  -7        196.23        197.55        22.11 o                         
   3  14  -7       5319.36       5437.53       126.66 o                         
   4  14  -7        319.87        215.87        29.96 o                         
   5  14  -7       1713.07       1737.17        93.77 o                         
   6  14  -7         33.44         37.85        24.66 o                         
   7  14  -7       1722.96       1732.08       108.71 o                         
   0  15  -7       4345.79       4484.27       113.04 o                         
   1  15  -7       2365.69       2336.48        79.26 o                         
   2  15  -7       5351.32       5344.07       126.85 o                         
   3  15  -7       2189.83       2221.97        86.66 o                         
   4  15  -7        333.86        293.79        51.12 o                         
   5  15  -7       1285.16       1426.33        82.89 o                         
   6  15  -7       1747.54       1838.18       103.73 o                         
   7  15  -7        391.73        505.00        75.63 o                         
   1  16  -7       3923.00       3758.57       118.41 o                         
   2  16  -7         62.16         21.90        16.06 o                         
   3  16  -7       2254.84       2200.12        86.62 o                         
   4  16  -7        624.07        712.53        67.11 o                         
   5  16  -7       1886.88       1733.45       104.64 o                         
   6  16  -7       1122.80       1201.44        97.80 o                         
   0  17  -7       7405.51       7436.00       201.16 o                         
   1  17  -7       1821.58       1776.53        61.25 o                         
   2  17  -7       2421.30       2409.41        86.67 o                         
   3  17  -7        356.98        291.08        36.75 o                         
   4  17  -7       3860.67       3707.44       156.48 o                         
   5  17  -7         28.26         77.67        30.09 o                         
   6  17  -7        314.55        229.67        52.32 o                         
   1  18  -7       2546.94       2575.87        75.35 o                         
   2  18  -7        373.10        390.15        38.18 o                         
   3  18  -7        884.73        854.60        60.63 o                         
   4  18  -7          5.16        -24.43        24.43 o                         
   5  18  -7       2510.68       2712.75       137.86 o                         
   0  19  -7       2808.23       2719.10       165.66 o                         
   1  19  -7       1051.90       1015.55        47.74 o                         
   2  19  -7        564.61        600.38        50.16 o                         
   3  19  -7       1181.23       1227.14        74.35 o                         
   4  19  -7        943.28       1038.19        84.58 o                         
   1  20  -7       1408.78       1453.26        67.10 o                         
   2  20  -7        100.53         25.80        28.06 o                         
   3  20  -7        579.83        537.05        64.02 o                         
   0  21  -7        312.75        276.72        93.76 o                         
   1  21  -7        873.42        782.56        83.84 o                         
   2  21  -7       3131.54       3258.86       116.48 o                         
   0   0  -6      31997.11      35324.14      1526.99 o                         
   2   0  -6      36676.06      37440.07       666.42 o                         
   4   0  -6      74377.33      73688.70      1173.69 o                         
   6   0  -6       8960.33       9701.47       229.90 o                         
   8   0  -6        586.28        712.11        83.51 o                         
  10   0  -6        460.76        340.75       109.77 o                         
   1   1  -6      45375.72      45376.76       528.13 o                         
   2   1  -6       3296.83       3381.84        57.09 o                         
   3   1  -6       9484.06       9689.95       150.50 o                         
   4   1  -6       4886.92       5099.60        88.63 o                         
   5   1  -6       1788.37       1694.75        47.23 o                         
   6   1  -6       1727.61       1713.87        51.19 o                         
   7   1  -6       1777.38       1858.69        70.86 o                         
   8   1  -6       1352.80       1325.83        68.95 o                         
   9   1  -6       1762.36       1759.56        84.63 o                         
  10   1  -6        327.18        384.52        56.85 o                         
   0   2  -6      28497.09      26740.21       423.87 o                         
   1   2  -6      14180.40      14781.75       199.23 o                         
   2   2  -6      13308.71      13467.85       241.44 o                         
   3   2  -6      14350.38      14153.72       182.37 o                         
   4   2  -6       6721.10       6712.45       110.37 o                         
   5   2  -6       5732.06       5691.06       104.59 o                         
   6   2  -6       4369.31       4398.62        88.77 o                         
   7   2  -6       2615.66       2546.76        69.38 o                         
   8   2  -6        138.50        161.14        24.21 o                         
   9   2  -6        273.22        330.53        38.02 o                         
   1   3  -6      50610.52      50403.70       706.30 o                         
   2   3  -6       5982.36       6130.13       107.75 o                         
   3   3  -6       9144.42       9005.29       133.05 o                         
   4   3  -6       1925.82       1991.61        47.93 o                         
   5   3  -6       3011.73       3089.71        74.72 o                         
   6   3  -6        893.75        932.95        44.22 o                         
   7   3  -6       2916.05       2856.03        86.23 o                         
   8   3  -6        837.68        892.90        64.04 o                         
   9   3  -6        751.18        779.31        85.21 o                         
   0   4  -6      34296.91      33044.71       598.54 o                         
   1   4  -6       3268.19       3316.40        62.57 o                         
   2   4  -6      26340.89      27587.35       349.79 o                         
   3   4  -6        361.79        365.20        20.92 o                         
   4   4  -6      12501.64      12202.93       175.96 o                         
   5   4  -6       1340.66       1350.81        42.08 o                         
   6   4  -6       6099.56       6060.64       130.56 o                         
   7   4  -6        280.95        260.82        28.66 o                         
   8   4  -6       1121.78       1018.98        55.75 o                         
   9   4  -6        154.51        113.79        38.79 o                         
   1   5  -6      29381.94      29258.75       406.46 o                         
   2   5  -6       3927.97       4212.15        79.94 o                         
   3   5  -6       8934.80       9188.82       153.88 o                         
   4   5  -6        985.07        907.37        37.92 o                         
   5   5  -6       5594.42       5578.48       101.53 o                         
   6   5  -6       1419.26       1278.06        44.20 o                         
   7   5  -6       2076.49       2088.36        82.51 o                         
   8   5  -6       1040.76       1178.27        63.54 o                         
   9   5  -6        661.67        555.48        61.03 o                         
   0   6  -6       9059.97       8763.19       147.27 o                         
   1   6  -6      28709.50      30541.58       399.76 o                         
   2   6  -6       7788.21       7600.98       128.35 o                         
   3   6  -6       9778.51       9794.71       159.28 o                         
   4   6  -6       3850.03       3883.10        86.91 o                         
   5   6  -6       6469.62       6364.13       127.73 o                         
   6   6  -6        952.16        904.46        41.58 o                         
   7   6  -6       4262.49       4508.67       156.64 o                         
   8   6  -6        899.79        864.21        55.44 o                         
   9   6  -6        139.11        107.55        30.36 o                         
   1   7  -6       5425.11       5476.43        90.11 o                         
   2   7  -6       1439.98       1444.05        47.29 o                         
   3   7  -6      12262.07      12195.65       222.24 o                         
   4   7  -6        556.43        631.20        32.92 o                         
   5   7  -6       7959.32       7711.79       145.95 o                         
   6   7  -6       1017.28        853.04        45.70 o                         
   7   7  -6       1175.38       1136.83        46.48 o                         
   8   7  -6        304.14        252.77        38.26 o                         
   9   7  -6        775.45        750.00        76.56 o                         
   0   8  -6      35892.58      33431.24       622.61 o                         
   1   8  -6        311.08        306.28        17.69 o                         
   2   8  -6      20504.13      20051.51       289.91 o                         
   3   8  -6       1069.06       1220.77        44.25 o                         
   4   8  -6       5359.12       5319.40       110.00 o                         
   5   8  -6       1062.46       1095.85        47.09 o                         
   6   8  -6       3076.11       3006.18        96.14 o                         
   7   8  -6       1080.31       1139.79        57.89 o                         
   8   8  -6        751.71        836.53        92.57 o                         
   9   8  -6        326.49        184.92        36.82 o                         
   1   9  -6       1667.58       1526.62        43.57 o                         
   2   9  -6        499.63        496.39        27.19 o                         
   3   9  -6       3531.57       3442.99        82.68 o                         
   4   9  -6       1732.56       1794.78        59.82 o                         
   5   9  -6       2541.03       2497.59        79.55 o                         
   6   9  -6       3028.14       3002.40       111.97 o                         
   7   9  -6        921.27        835.68        58.43 o                         
   8   9  -6       1286.41       1141.68        54.28 o                         
   9   9  -6        742.16        622.97        68.72 o                         
   0  10  -6       6822.75       6888.10       131.09 o                         
   1  10  -6      16853.53      17383.80       234.37 o                         
   2  10  -6       5407.77       5388.25       108.33 o                         
   3  10  -6       7950.97       8279.52       159.34 o                         
   4  10  -6       1347.91       1245.08        51.26 o                         
   5  10  -6       4595.36       5066.24       123.19 o                         
   6  10  -6        166.40        116.10        23.43 o                         
   7  10  -6       1809.95       1698.39        81.83 o                         
   8  10  -6        665.50        574.68        50.22 o                         
   1  11  -6       1409.54       1479.50        43.91 o                         
   2  11  -6        691.17        654.24        33.50 o                         
   3  11  -6       2430.20       2308.17        67.94 o                         
   4  11  -6       2727.58       2773.79        79.58 o                         
   5  11  -6        529.02        481.28        37.89 o                         
   6  11  -6       1472.44       1475.15        68.30 o                         
   7  11  -6        763.24        772.22        55.66 o                         
   8  11  -6       1497.29       1481.63        81.75 o                         
   0  12  -6      11114.98      11480.08       204.99 o                         
   1  12  -6       1068.30       1079.74        38.44 o                         
   2  12  -6       8813.99       8744.03       158.86 o                         
   3  12  -6       1559.68       1692.30        59.60 o                         
   4  12  -6       4183.54       4177.58       104.43 o                         
   5  12  -6        291.63        308.32        38.16 o                         
   6  12  -6        982.09        979.25        60.68 o                         
   7  12  -6        176.46        195.31        32.64 o                         
   8  12  -6        391.82        368.44        41.04 o                         
   1  13  -6       1185.76       1333.24        44.09 o                         
   2  13  -6       1742.48       1725.61        59.36 o                         
   3  13  -6        208.66        175.10        21.18 o                         
   4  13  -6        293.57        312.95        28.93 o                         
   5  13  -6        737.25        733.29        58.88 o                         
   6  13  -6       3183.43       3237.68       113.33 o                         
   7  13  -6        514.43        441.35        47.74 o                         
   8  13  -6       1176.14       1239.03        85.80 o                         
   0  14  -6         27.95         62.73        12.86 o                         
   1  14  -6       6303.70       6595.89       127.34 o                         
   2  14  -6        628.82        609.42        36.32 o                         
   3  14  -6       7407.82       7391.40       152.95 o                         
   4  14  -6        347.93        305.27        30.04 o                         
   5  14  -6       3583.71       3258.61       120.89 o                         
   6  14  -6        175.47        124.52        41.08 o                         
   7  14  -6        629.52        708.15        65.67 o                         
   1  15  -6        541.76        552.93        31.04 o                         
   2  15  -6        244.67        221.43        25.01 o                         
   3  15  -6       1310.61       1289.87        59.45 o                         
   4  15  -6       1427.49       1298.37        76.86 o                         
   5  15  -6        555.77        615.58        59.58 o                         
   6  15  -6       1080.13       1207.37        89.17 o                         
   7  15  -6        720.04        757.70        77.00 o                         
   0  16  -6       4056.76       4004.28       112.69 o                         
   1  16  -6       1140.59       1143.09        48.90 o                         
   2  16  -6       3358.73       3649.55       115.05 o                         
   3  16  -6       1110.35       1125.74        54.48 o                         
   4  16  -6       3399.49       3487.69       134.08 o                         
   5  16  -6        576.69        710.96        75.08 o                         
   6  16  -6        568.55        776.64        75.72 o                         
   1  17  -6         59.54         50.15        15.30 o                         
   2  17  -6        353.74        330.24        35.46 o                         
   3  17  -6        618.95        578.27        47.74 o                         
   4  17  -6        998.13        895.24        74.88 o                         
   5  17  -6        934.53        845.95        81.40 o                         
   6  17  -6       1167.73       1461.10        97.01 o                         
   0  18  -6       1040.92       1133.57        51.30 o                         
   1  18  -6       2627.95       2645.35        88.88 o                         
   2  18  -6        154.03         96.50        21.43 o                         
   3  18  -6       3059.25       3259.54       120.08 o                         
   4  18  -6        181.49        138.48        31.80 o                         
   5  18  -6       1179.53       1097.59        89.70 o                         
   1  19  -6         53.16         42.49        17.21 o                         
   2  19  -6        490.45        477.07        43.46 o                         
   3  19  -6        478.16        483.13        60.22 o                         
   4  19  -6        335.20        211.68        83.51 o                         
   5  19  -6        716.71        712.63       133.98 o                         
   0  20  -6       5012.27       5178.33       158.04 o                         
   1  20  -6        100.99        126.40        38.37 o                         
   2  20  -6       1243.13       1371.08        74.91 o                         
   3  20  -6         42.75          5.51        26.19 o                         
   4  20  -6       1185.94       1152.46        97.18 o                         
   1  21  -6        111.36         61.72        21.24 o                         
   2  21  -6        641.15        573.79        55.25 o                         
   3  21  -6        343.57         70.90        64.03 o                         
   0  22  -6        209.50         48.30        45.55 o                         
   2   0  -5       5446.60       6389.42       123.39 o                         
   4   0  -5      41970.65      44447.07       728.84 o                         
   6   0  -5        900.12        864.15        55.32 o                         
   8   0  -5       7861.63       7836.66       320.24 o                         
  10   0  -5        432.43        689.81       164.60 o                         
   0   1  -5       9973.24       9710.77       168.68 o                         
   1   1  -5       4169.67       4115.08        67.74 o                         
   2   1  -5      42813.47      42321.40       463.11 o                         
   3   1  -5      19045.08      18671.18       218.61 o                         
   4   1  -5       5152.08       5094.30        90.93 o                         
   5   1  -5       3887.55       4079.85        80.21 o                         
   6   1  -5        988.58       1075.04        39.77 o                         
   7   1  -5       4403.44       4288.75       101.91 o                         
   8   1  -5        294.17        253.05        28.82 o                         
   9   1  -5        287.38        290.61        50.67 o                         
  10   1  -5        160.61        102.05        38.23 o                         
   1   2  -5       1073.09       1178.63        28.88 o                         
   2   2  -5       1845.86       2057.31        41.01 o                         
   3   2  -5       1922.84       1896.04        41.50 o                         
   4   2  -5       1491.78       1605.82        34.90 o                         
   5   2  -5       1741.93       1756.69        49.96 o                         
   6   2  -5       4174.99       4157.63        87.68 o                         
   7   2  -5       3969.74       4124.39        94.92 o                         
   8   2  -5       1280.12       1229.62        60.59 o                         
   9   2  -5       1471.72       1388.69        69.20 o                         
  10   2  -5        531.60        639.32        68.63 o                         
   0   3  -5       2972.55       3039.60        80.14 o                         
   1   3  -5      26546.74      25512.39       326.50 o                         
   2   3  -5      27215.28      26280.98       347.14 o                         
   3   3  -5      13377.17      14127.83       192.55 o                         
   4   3  -5       1600.41       1381.45        39.06 o                         
   5   3  -5      13238.05      13163.11       217.72 o                         
   6   3  -5       1894.05       1946.70        59.53 o                         
   7   3  -5        734.97        681.48        34.71 o                         
   8   3  -5        119.80         90.39        20.01 o                         
   9   3  -5        915.01        943.62        77.08 o                         
   1   4  -5       4406.01       4455.01        78.07 o                         
   2   4  -5       4357.09       4578.99        85.63 o                         
   3   4  -5       3922.11       4150.51        80.91 o                         
   4   4  -5       1360.47       1296.78        37.83 o                         
   5   4  -5       1233.31       1210.66        39.82 o                         
   6   4  -5       7427.85       7204.72       146.30 o                         
   7   4  -5        505.62        493.40        35.85 o                         
   8   4  -5        610.09        639.42        45.47 o                         
   9   4  -5        420.75        417.88        54.83 o                         
   0   5  -5      31880.55      30350.39       491.02 o                         
   1   5  -5      20895.23      20205.82       260.93 o                         
   2   5  -5       3045.30       2839.23        66.87 o                         
   3   5  -5       5220.28       4814.83        91.54 o                         
   4   5  -5       7053.55       6926.44       121.92 o                         
   5   5  -5       8120.37       8205.12       132.82 o                         
   6   5  -5       1444.14       1575.66        48.49 o                         
   7   5  -5        484.91        471.12        38.96 o                         
   8   5  -5       3028.58       3127.54       106.08 o                         
   9   5  -5        580.40        524.22        57.10 o                         
   1   6  -5      17306.28      16757.78       212.27 o                         
   2   6  -5       3236.37       3185.96        79.69 o                         
   3   6  -5       2165.15       2239.08        69.63 o                         
   4   6  -5       3146.15       3275.30        77.60 o                         
   5   6  -5       7385.48       7324.58       137.49 o                         
   6   6  -5       2191.88       2170.54        59.17 o                         
   7   6  -5       1889.10       1907.33        59.66 o                         
   8   6  -5       1190.58       1048.26        69.74 o                         
   9   6  -5       1880.02       1863.54        94.91 o                         
   0   7  -5      35564.62      35629.62       581.52 o                         
   1   7  -5       4832.65       4824.02        81.22 o                         
   2   7  -5       8988.82       9351.07       151.96 o                         
   3   7  -5      22491.85      23166.12       321.47 o                         
   4   7  -5      14268.60      14761.79       224.61 o                         
   5   7  -5       1598.74       1551.58        70.88 o                         
   6   7  -5       1207.58       1323.89        52.27 o                         
   7   7  -5       4101.41       4074.46        98.33 o                         
   8   7  -5        766.75        785.32        63.38 o                         
   9   7  -5        166.90        127.75        72.84 o                         
   1   8  -5       8437.22       8438.43       129.86 o                         
   2   8  -5        390.11        497.79        26.00 o                         
   3   8  -5       4679.68       4909.03       105.87 o                         
   4   8  -5       5179.72       5056.33       113.82 o                         
   5   8  -5       2831.24       2998.52        80.48 o                         
   6   8  -5       1714.30       1693.16        65.21 o                         
   7   8  -5         99.83         75.65        21.05 o                         
   8   8  -5       2716.03       2649.70        81.83 o                         
   9   8  -5         17.31          0.01        24.59 o                         
   0   9  -5      13984.34      14724.38       257.92 o                         
   1   9  -5       7489.82       7409.95       121.95 o                         
   2   9  -5      21850.12      22312.19       352.98 o                         
   3   9  -5       4303.56       4184.40        93.47 o                         
   4   9  -5       3615.89       3950.14        95.65 o                         
   5   9  -5        513.29        544.29        37.61 o                         
   6   9  -5       5186.55       5474.93       157.68 o                         
   7   9  -5       3246.36       3147.29       112.40 o                         
   8   9  -5        437.98        541.71        39.32 o                         
   9   9  -5        236.50        144.93        38.50 o                         
   1  10  -5       3940.41       3790.05        78.42 o                         
   2  10  -5       1296.27       1273.92        45.39 o                         
   3  10  -5       9786.93      10001.90       174.42 o                         
   4  10  -5       1909.82       1799.25        60.96 o                         
   5  10  -5        631.14        546.95        38.09 o                         
   6  10  -5        920.89        828.34        52.21 o                         
   7  10  -5       3931.44       4170.14       134.71 o                         
   8  10  -5        401.88        445.04        42.03 o                         
   9  10  -5        921.06        810.47        99.74 o                         
   0  11  -5       6998.17       7086.31       140.12 o                         
   1  11  -5       5675.95       5755.42       104.22 o                         
   2  11  -5      23180.57      22865.13       350.39 o                         
   3  11  -5       3821.40       3721.76        89.70 o                         
   4  11  -5        748.08        757.96        45.27 o                         
   5  11  -5       4193.06       4207.12       111.27 o                         
   6  11  -5       3031.39       3082.70       105.53 o                         
   7  11  -5        172.75        133.85        26.84 o                         
   8  11  -5        428.12        446.36        49.01 o                         
   1  12  -5       5569.11       5546.11        92.54 o                         
   2  12  -5       1576.92       1635.41        54.97 o                         
   3  12  -5       3904.05       3979.15        95.34 o                         
   4  12  -5        420.00        468.31        34.46 o                         
   5  12  -5       4353.58       4277.27       126.68 o                         
   6  12  -5       2216.48       2204.90        91.56 o                         
   7  12  -5        432.48        426.25        44.96 o                         
   8  12  -5        537.41        485.64        46.49 o                         
   0  13  -5      24925.99      24374.47       389.54 o                         
   1  13  -5       2873.56       2903.67        61.90 o                         
   2  13  -5       3436.17       3374.88        86.83 o                         
   3  13  -5       2121.81       2111.41        69.27 o                         
   4  13  -5       4911.17       4876.96       118.06 o                         
   5  13  -5       2458.99       2477.94       102.26 o                         
   6  13  -5        572.40        682.30        65.94 o                         
   7  13  -5        107.96         80.37        26.68 o                         
   8  13  -5       1039.83       1135.32        73.74 o                         
   1  14  -5       8948.52       8660.73       135.11 o                         
   2  14  -5          2.66          9.36        10.11 o                         
   3  14  -5       4284.56       4238.77       119.61 o                         
   4  14  -5        182.65        135.37        20.81 o                         
   5  14  -5       3793.78       3973.13       138.54 o                         
   6  14  -5        750.03        739.17        60.13 o                         
   7  14  -5        434.96        411.09        51.03 o                         
   0  15  -5       9999.62       9951.01       205.79 o                         
   1  15  -5       2185.01       2231.72        56.66 o                         
   2  15  -5        491.42        531.27        37.63 o                         
   3  15  -5       3635.38       3619.19       106.93 o                         
   4  15  -5       7337.61       7366.58       185.99 o                         
   5  15  -5        706.71        663.97        80.73 o                         
   6  15  -5        309.20        271.45        44.52 o                         
   7  15  -5        429.01        429.85        51.70 o                         
   1  16  -5       5738.94       5817.08       125.73 o                         
   2  16  -5        175.88        175.92        25.10 o                         
   3  16  -5       2727.82       2695.09        86.86 o                         
   4  16  -5       2007.14       1957.05       112.87 o                         
   5  16  -5        743.68        838.77        70.27 o                         
   6  16  -5        408.82        345.04        54.45 o                         
   7  16  -5        217.03        147.51        89.19 o                         
   0  17  -5        794.38        804.74        50.07 o                         
   1  17  -5       1306.54       1389.36        56.05 o                         
   2  17  -5      11197.07      11208.87       252.71 o                         
   3  17  -5       1279.23       1353.16        69.30 o                         
   4  17  -5        981.61        990.23        91.16 o                         
   5  17  -5        233.92        171.20        37.48 o                         
   6  17  -5       2466.70       2562.39       176.94 o                         
   1  18  -5       1184.12       1119.78        50.12 o                         
   2  18  -5        300.20        318.76        53.99 o                         
   3  18  -5       2896.16       2896.60       209.25 o                         
   4  18  -5         29.61         -3.46        21.19 o                         
   5  18  -5        113.48         88.73        34.27 o                         
   0  19  -5       2613.16       2584.18        92.22 o                         
   1  19  -5       2127.46       2116.23        74.01 o                         
   2  19  -5       3214.26       3332.37       107.98 o                         
   3  19  -5        667.97        761.66        70.64 o                         
   4  19  -5        556.05        553.08        65.63 o                         
   5  19  -5        597.85        614.34        71.39 o                         
   1  20  -5        916.13        919.73        48.90 o                         
   2  20  -5         29.65         15.19        21.46 o                         
   3  20  -5       1083.91        955.08        97.43 o                         
   4  20  -5        308.38        188.01        42.98 o                         
   0  21  -5       4825.26       4884.01       159.38 o                         
   1  21  -5        712.07        680.05        58.41 o                         
   2  21  -5        220.89        179.00        33.61 o                         
   3  21  -5        421.73        297.05        44.37 o                         
   1  22  -5       1325.97       1343.73        79.09 o                         
   0   0  -4       3621.74       4316.17       254.99 o                         
   4   0  -4        535.85        725.27        38.92 o                         
   6   0  -4      10446.79      10076.03       248.74 o                         
   8   0  -4        322.41        301.87        49.72 o                         
  10   0  -4        374.09        491.51        86.72 o                         
   1   1  -4      26832.96      26487.20       316.09 o                         
   2   1  -4       7254.54       7681.76       103.59 o                         
   3   1  -4      43539.81      43090.85       471.40 o                         
   4   1  -4       7164.63       7516.68       120.04 o                         
   5   1  -4       5844.07       5399.81       103.53 o                         
   6   1  -4       1367.96       1475.21        46.57 o                         
   7   1  -4       5056.87       5122.66       122.09 o                         
   8   1  -4       1782.45       1692.87        75.26 o                         
   9   1  -4       1158.42       1151.06        65.89 o                         
  10   1  -4        404.32        245.92        39.73 o                         
   1   2  -4      17093.52      16036.53       216.22 o                         
   2   2  -4      17765.21      17564.00       223.29 o                         
   3   2  -4      24031.74      24577.46       307.40 o                         
   4   2  -4       3417.19       3169.20        58.83 o                         
   5   2  -4       7553.64       7454.92       127.20 o                         
   6   2  -4        340.72        361.79        24.18 o                         
   7   2  -4       1271.44       1329.53        51.70 o                         
   8   2  -4        771.72        866.87        57.12 o                         
   9   2  -4        229.70        225.08        31.91 o                         
  10   2  -4        231.28        172.21        42.09 o                         
   1   3  -4      33214.39      32758.87       407.64 o                         
   2   3  -4       2464.95       2666.21        57.20 o                         
   3   3  -4      16375.00      15724.65       203.42 o                         
   4   3  -4       1439.39       1501.26        36.25 o                         
   5   3  -4      11990.71      11925.82       153.88 o                         
   6   3  -4        377.67        439.01        26.15 o                         
   7   3  -4         27.93          0.73         9.28 o                         
   8   3  -4       2723.02       2631.18        96.33 o                         
   9   3  -4       1274.66       1391.80        67.68 o                         
  10   3  -4        440.97        383.16        62.33 o                         
   1   4  -4       3846.36       3617.65        64.52 o                         
   2   4  -4        170.06        254.64        15.65 o                         
   3   4  -4       7034.40       7256.21       115.15 o                         
   4   4  -4      33187.98      31706.01       394.48 o                         
   5   4  -4         65.39         61.71        10.41 o                         
   6   4  -4        841.38        775.77        33.18 o                         
   7   4  -4         67.26         42.45        14.51 o                         
   8   4  -4       1849.72       2074.59        72.63 o                         
   9   4  -4        198.24        273.45        40.74 o                         
   1   5  -4      28290.66      27537.59       336.75 o                         
   2   5  -4       1018.99       1243.94        36.81 o                         
   3   5  -4       3372.02       3075.22        93.86 o                         
   4   5  -4       1372.42       1581.76        43.62 o                         
   5   5  -4       8129.51       8331.24       134.06 o                         
   6   5  -4       7536.44       7901.77       124.90 o                         
   7   5  -4        200.14        119.14        21.33 o                         
   8   5  -4         78.57         39.03        19.91 o                         
   9   5  -4       1442.98       1313.18        83.59 o                         
   0   6  -4      12088.64      12399.54       199.92 o                         
   1   6  -4      24860.47      23752.50       385.54 o                         
   2   6  -4      19384.89      18816.75       261.31 o                         
   3   6  -4       6545.01       6719.64       123.82 o                         
   4   6  -4       5952.28       5860.93       113.26 o                         
   5   6  -4      10079.19       9692.33       168.81 o                         
   6   6  -4       3263.71       3266.25        75.92 o                         
   7   6  -4       1266.56       1270.26        44.89 o                         
   8   6  -4          4.22        -13.87        13.87 o                         
   9   6  -4       1100.14       1200.77        77.55 o                         
   1   7  -4      11795.43      11898.70       163.88 o                         
   2   7  -4       2349.22       2385.01        53.61 o                         
   3   7  -4      12455.73      12285.95       185.96 o                         
   4   7  -4        142.23        131.97        15.96 o                         
   5   7  -4        818.88        779.01        37.53 o                         
   6   7  -4       3217.59       3198.98        88.65 o                         
   7   7  -4       3390.78       3575.33       107.99 o                         
   8   7  -4         74.62         34.71        33.83 o                         
   9   7  -4        137.10        105.36        29.03 o                         
   0   8  -4       7437.80       7499.37       135.14 o                         
   1   8  -4        776.61        625.69        24.13 o                         
   2   8  -4      47657.96      47448.33       644.21 o                         
   3   8  -4       2199.42       2169.94        54.46 o                         
   4   8  -4        429.71        385.93        23.22 o                         
   5   8  -4       1212.49       1203.80        48.33 o                         
   6   8  -4       6739.90       6604.94       139.27 o                         
   7   8  -4        703.43        764.07        43.66 o                         
   8   8  -4       1011.73       1103.04        50.11 o                         
   9   8  -4        478.45        448.77        54.29 o                         
   1   9  -4       6157.18       6230.87        91.15 o                         
   2   9  -4        559.15        555.06        27.20 o                         
   3   9  -4       1696.35       1570.13        48.35 o                         
   4   9  -4       5303.51       5363.89       107.98 o                         
   5   9  -4       1706.37       1825.72        63.47 o                         
   6   9  -4        236.22        239.97        36.86 o                         
   7   9  -4       2445.88       2403.43        88.93 o                         
   8   9  -4       2342.59       2368.98        79.58 o                         
   9   9  -4          1.98        -23.27        23.27 o                         
   0  10  -4       2400.47       2517.27        67.73 o                         
   1  10  -4      15705.64      15584.57       260.42 o                         
   2  10  -4       1582.19       1640.07        47.94 o                         
   3  10  -4      12096.08      11758.68       180.20 o                         
   4  10  -4       7161.58       7071.21       125.15 o                         
   5  10  -4        966.73        868.77        46.85 o                         
   6  10  -4        164.61        150.15        26.08 o                         
   7  10  -4       5553.58       5544.17       150.05 o                         
   8  10  -4         32.69         25.70        21.82 o                         
   9  10  -4         52.47         28.70        28.88 o                         
   1  11  -4       6759.07       6873.18        95.50 o                         
   2  11  -4       1714.58       1690.87        51.98 o                         
   3  11  -4        596.53        481.60        28.45 o                         
   4  11  -4       8160.49       8297.81       144.05 o                         
   5  11  -4       1496.14       1345.14        59.84 o                         
   6  11  -4         26.52          4.60        13.31 o                         
   7  11  -4        370.92        284.07        39.61 o                         
   8  11  -4       1218.74       1353.06        83.32 o                         
   0  12  -4      14402.93      13550.50       239.53 o                         
   1  12  -4        116.49         98.00        10.75 o                         
   2  12  -4       4789.42       4671.29        87.68 o                         
   3  12  -4        523.57        479.89        29.25 o                         
   4  12  -4       5354.88       5297.52       109.21 o                         
   5  12  -4       1526.97       1603.85        87.82 o                         
   6  12  -4        977.09       1050.11        70.39 o                         
   7  12  -4        760.98        757.45        59.50 o                         
   8  12  -4        250.36        180.26        28.01 o                         
   1  13  -4        188.65        191.61        14.05 o                         
   2  13  -4       2569.43       2570.55        62.93 o                         
   3  13  -4        432.45        463.44        29.70 o                         
   4  13  -4        165.52        188.19        20.00 o                         
   5  13  -4       2445.31       2426.05        90.42 o                         
   6  13  -4       1177.87       1248.77        69.18 o                         
   7  13  -4        348.48        237.84        35.10 o                         
   8  13  -4        266.99        317.34        49.48 o                         
   0  14  -4        427.70        501.11        34.25 o                         
   1  14  -4       4409.51       4212.82        78.46 o                         
   2  14  -4       1361.18       1274.83        43.40 o                         
   3  14  -4       4930.81       4824.47       108.30 o                         
   4  14  -4        705.95        744.21        39.80 o                         
   5  14  -4       9073.82       9020.49       234.85 o                         
   6  14  -4         37.45         12.04        20.09 o                         
   7  14  -4        390.52        325.41        45.33 o                         
   1  15  -4        465.60        440.67        22.80 o                         
   2  15  -4       5380.08       5526.60       117.72 o                         
   3  15  -4        762.62        624.63        44.61 o                         
   4  15  -4        244.07        250.11        47.13 o                         
   5  15  -4        195.32        142.04        32.18 o                         
   6  15  -4        944.70       1087.72        76.69 o                         
   7  15  -4        422.33        571.25        89.89 o                         
   0  16  -4       3174.10       3208.94       111.19 o                         
   1  16  -4        368.97        375.31        23.48 o                         
   2  16  -4       5267.80       5276.48       114.57 o                         
   3  16  -4        625.61        643.96        44.48 o                         
   4  16  -4       4055.00       4404.79       136.96 o                         
   5  16  -4        372.39        235.74        41.95 o                         
   6  16  -4        215.29        235.67        46.93 o                         
   7  16  -4       1549.06       1532.21       107.44 o                         
   1  17  -4       1242.86       1237.59        54.28 o                         
   2  17  -4        104.03         98.31        24.41 o                         
   3  17  -4         49.27         37.28        18.49 o                         
   4  17  -4       2846.57       2928.99       128.30 o                         
   5  17  -4        171.51        113.35        34.00 o                         
   6  17  -4         74.87         79.71        40.77 o                         
   0  18  -4        368.85        355.89        34.24 o                         
   1  18  -4       2669.32       2652.52        62.26 o                         
   2  18  -4        431.79        391.45        32.66 o                         
   3  18  -4       4174.32       4419.61       230.39 o                         
   4  18  -4        333.83        286.82        61.07 o                         
   5  18  -4        156.47         91.58        46.51 o                         
   1  19  -4        782.90        752.42        39.47 o                         
   2  19  -4        100.63        142.02        42.56 o                         
   3  19  -4        634.60        659.35        64.28 o                         
   4  19  -4        719.58        764.13        72.07 o                         
   5  19  -4         96.91         83.60        45.39 o                         
   0  20  -4       1295.81       1257.99        62.91 o                         
   1  20  -4        636.77        632.96        42.56 o                         
   2  20  -4       2819.70       2779.97       113.48 o                         
   3  20  -4        130.67        166.08        33.97 o                         
   4  20  -4        349.76        389.44        62.23 o                         
   1  21  -4        462.26        468.65        39.76 o                         
   2  21  -4          5.70          6.96        19.03 o                         
   3  21  -4        625.22        434.52        58.93 o                         
   0  22  -4        321.94        265.27        55.96 o                         
   1  22  -4       1942.61       2018.62        91.02 o                         
   4   0  -3      12518.63      12053.07       229.76 o                         
   6   0  -3       1542.24       1495.00        88.46 o                         
   8   0  -3       6573.11       6758.79       234.58 o                         
  10   0  -3       1348.99       1139.09       189.24 o                         
   0   1  -3      30665.43      28909.04       580.86 o                         
   1   1  -3      32466.35      32625.79       361.39 o                         
   2   1  -3      19597.87      20351.79       233.23 o                         
   3   1  -3      22818.68      21925.96       257.13 o                         
   4   1  -3       3190.44       2647.96        58.42 o                         
   5   1  -3       3284.95       3235.78        69.71 o                         
   6   1  -3       2159.76       2226.57        64.60 o                         
   7   1  -3       2781.39       2796.01        80.54 o                         
   8   1  -3        201.91        191.26        27.58 o                         
   9   1  -3        413.33        391.88        49.40 o                         
  10   1  -3         21.87        -21.49        28.06 o                         
   1   2  -3       1932.39       2028.16        45.34 o                         
   2   2  -3      10698.66      10627.36       135.83 o                         
   3   2  -3       5735.88       6117.93        86.11 o                         
   4   2  -3       4824.12       4733.29        75.26 o                         
   5   2  -3       2250.50       2222.48        57.30 o                         
   6   2  -3       3515.83       3591.84        83.38 o                         
   7   2  -3       3605.73       3427.61        92.94 o                         
   8   2  -3       1585.95       1454.80        63.39 o                         
   9   2  -3       2136.00       2221.43       102.08 o                         
  10   2  -3        120.28         83.66        31.44 o                         
   0   3  -3       6062.48       5951.45        94.72 o                         
   1   3  -3      32973.30      33985.40       427.42 o                         
   2   3  -3      26951.95      27751.01       339.78 o                         
   3   3  -3       6094.46       6173.56        94.94 o                         
   4   3  -3       9331.58       9406.81       138.01 o                         
   5   3  -3      15499.37      15633.96       192.25 o                         
   6   3  -3       3815.76       3999.65        88.20 o                         
   7   3  -3       2145.45       2042.21        58.92 o                         
   8   3  -3         96.32         78.07        16.45 o                         
   9   3  -3       2149.14       2204.18        90.11 o                         
  10   3  -3        259.63        238.97        63.87 o                         
   1   4  -3       5909.55       5723.24        93.54 o                         
   2   4  -3       1584.04       1676.26        35.61 o                         
   3   4  -3       3941.36       4237.54        68.92 o                         
   4   4  -3       2101.70       2064.10        48.50 o                         
   5   4  -3        411.27        399.08        21.71 o                         
   6   4  -3       7180.38       6982.29       107.18 o                         
   7   4  -3         80.40         52.72        13.29 o                         
   8   4  -3       2195.54       2151.77        82.30 o                         
   9   4  -3         29.13         26.97        24.26 o                         
  10   4  -3       1490.68       1517.20        97.76 o                         
   0   5  -3      38794.93      40844.33       696.29 o                         
   1   5  -3      16277.34      17394.80       234.32 o                         
   2   5  -3       4984.77       4987.59        80.61 o                         
   3   5  -3       5986.90       5804.86        93.18 o                         
   4   5  -3       7616.75       7680.62       121.60 o                         
   5   5  -3       5642.40       5357.00        95.16 o                         
   6   5  -3       2322.15       2360.52        51.00 o                         
   7   5  -3        539.43        449.25        30.37 o                         
   8   5  -3        932.16       1038.56        45.06 o                         
   9   5  -3        906.62       1015.78        74.81 o                         
   1   6  -3      11003.88      11060.22       144.88 o                         
   2   6  -3       1750.71       1905.76        49.71 o                         
   3   6  -3       2252.02       2057.74        51.27 o                         
   4   6  -3       3180.29       3184.16        67.36 o                         
   5   6  -3      10916.47      10518.23       140.59 o                         
   6   6  -3       1428.37       1464.58        42.12 o                         
   7   6  -3       1183.19       1169.64        44.82 o                         
   8   6  -3        799.22        821.61        58.02 o                         
   9   6  -3        955.85       1053.35        72.29 o                         
   0   7  -3      19417.06      21677.45       334.66 o                         
   1   7  -3      19772.38      19014.88       208.13 o                         
   2   7  -3       8612.01       8654.02       140.63 o                         
   3   7  -3      11751.87      11918.03       174.36 o                         
   4   7  -3      12769.29      12849.30       190.83 o                         
   5   7  -3       2470.69       2440.47        56.48 o                         
   6   7  -3       1455.46       1554.21        59.95 o                         
   7   7  -3       3981.32       4223.25       104.85 o                         
   8   7  -3       1150.97       1232.27        48.90 o                         
   9   7  -3        186.95        234.18        64.37 o                         
   1   8  -3      14387.97      15653.17       181.71 o                         
   2   8  -3       1226.34       1225.56        40.68 o                         
   3   8  -3      11766.75      11457.54       255.51 o                         
   4   8  -3       7067.44       6973.88       120.77 o                         
   5   8  -3       1527.53       1523.74        45.98 o                         
   6   8  -3       1769.00       1689.16        72.98 o                         
   7   8  -3       1060.21       1049.01        49.33 o                         
   8   8  -3       2813.88       2779.38        87.42 o                         
   9   8  -3         29.09         29.28        22.65 o                         
   0   9  -3       6526.44       6579.23       131.16 o                         
   1   9  -3       5559.74       5809.73        83.85 o                         
   2   9  -3      22173.68      22040.52       628.52 o                         
   3   9  -3       2068.54       2167.00        55.89 o                         
   4   9  -3       1826.50       1864.30        54.54 o                         
   5   9  -3        553.43        554.15        27.14 o                         
   6   9  -3       4663.04       4680.45       128.00 o                         
   7   9  -3       1763.33       2073.96        93.38 o                         
   8   9  -3        776.65        930.86        49.17 o                         
   9   9  -3        111.26         47.50        27.48 o                         
   1  10  -3       3372.22       3334.84        58.25 o                         
   2  10  -3        753.72        679.74        29.94 o                         
   3  10  -3      13167.99      12829.92       193.46 o                         
   4  10  -3       1963.47       2030.01        76.83 o                         
   5  10  -3       3177.33       3237.63        81.55 o                         
   6  10  -3       1591.40       1556.42        70.42 o                         
   7  10  -3       3589.39       3445.03       112.70 o                         
   8  10  -3        388.21        290.21        33.47 o                         
   9  10  -3         78.88        -23.32        23.32 o                         
   0  11  -3       5851.57       5814.70       135.85 o                         
   1  11  -3       6492.48       6342.04        92.78 o                         
   2  11  -3      20060.79      20641.10       247.34 o                         
   3  11  -3       3965.99       4014.40        91.78 o                         
   4  11  -3       4306.35       4114.90        91.86 o                         
   5  11  -3       2348.51       2370.31        69.25 o                         
   6  11  -3       2272.62       2248.68        86.50 o                         
   7  11  -3        125.81         76.66        20.50 o                         
   8  11  -3         14.51         11.35        17.55 o                         
   1  12  -3       4948.24       4887.09        77.67 o                         
   2  12  -3        374.03        434.63        17.34 o                         
   3  12  -3       4848.80       4795.88        99.49 o                         
   4  12  -3        894.96        824.54        39.05 o                         
   5  12  -3       1159.83       1117.81        52.18 o                         
   6  12  -3       2122.66       2027.52        70.69 o                         
   7  12  -3        652.03        574.99        52.12 o                         
   8  12  -3       1012.86        926.49        57.60 o                         
   0  13  -3      24722.03      25052.68       453.20 o                         
   1  13  -3       5029.11       5313.78        86.25 o                         
   2  13  -3       4513.65       4352.26        72.43 o                         
   3  13  -3       1118.47       1167.63        46.26 o                         
   4  13  -3      12992.81      12950.64       272.03 o                         
   5  13  -3       2240.61       2330.62        75.91 o                         
   6  13  -3        177.00        157.90        21.59 o                         
   7  13  -3        313.17        235.56        40.36 o                         
   8  13  -3        791.71        739.92        57.62 o                         
   1  14  -3       6342.88       6386.60        96.37 o                         
   2  14  -3         78.77         62.85         7.89 o                         
   3  14  -3       2073.73       2167.34        66.07 o                         
   4  14  -3        822.20        808.60        43.49 o                         
   5  14  -3       3531.13       3259.43        97.88 o                         
   6  14  -3        156.29        194.04        53.07 o                         
   7  14  -3        229.31        137.45        35.79 o                         
   0  15  -3       6714.86       7128.29       162.18 o                         
   1  15  -3       1555.71       1522.17        40.59 o                         
   2  15  -3       2885.41       3014.95        58.52 o                         
   3  15  -3       2816.71       2849.54        85.49 o                         
   4  15  -3       4393.00       4514.79       122.57 o                         
   5  15  -3       1158.32       1143.69        63.44 o                         
   6  15  -3        717.95        681.36        62.89 o                         
   7  15  -3        554.56        568.56        61.77 o                         
   1  16  -3       4250.61       4279.07        86.10 o                         
   2  16  -3       1064.86       1005.58        41.96 o                         
   3  16  -3       2451.37       2384.83        78.14 o                         
   4  16  -3        962.62        998.36        55.79 o                         
   5  16  -3        883.99        690.94        70.68 o                         
   6  16  -3        388.61        306.23        49.60 o                         
   7  16  -3        183.49        124.86        37.31 o                         
   0  17  -3       1727.34       1813.98        86.07 o                         
   1  17  -3       1393.93       1527.41        46.72 o                         
   2  17  -3      11120.56      11219.08       191.75 o                         
   3  17  -3       1729.94       1899.44        82.95 o                         
   4  17  -3       1059.60       1105.94        75.16 o                         
   5  17  -3        450.67        501.78        70.46 o                         
   6  17  -3       1153.03       1043.20        87.26 o                         
   1  18  -3       2275.56       2217.47        63.00 o                         
   2  18  -3          5.66         -0.33        12.79 o                         
   3  18  -3       2556.84       2529.01       124.63 o                         
   4  18  -3         81.47         21.26        39.12 o                         
   5  18  -3        118.12         83.57        32.18 o                         
   6  18  -3         59.80          9.79        33.00 o                         
   0  19  -3        338.40        284.72        31.81 o                         
   1  19  -3       2179.55       2250.00        60.71 o                         
   2  19  -3       3597.53       3791.32       102.64 o                         
   3  19  -3       1527.44       1577.87       143.09 o                         
   4  19  -3        367.08        326.40        51.13 o                         
   5  19  -3        623.20        572.88       127.40 o                         
   1  20  -3       1242.61       1355.99        46.46 o                         
   2  20  -3        143.20         99.67        29.13 o                         
   3  20  -3        951.63        913.32        79.03 o                         
   4  20  -3        285.68        185.89        46.27 o                         
   0  21  -3       4666.96       4824.77       138.21 o                         
   1  21  -3        788.58        838.91        35.76 o                         
   2  21  -3        270.07        183.70        41.64 o                         
   3  21  -3        322.67        217.54        42.75 o                         
   1  22  -3        617.04        586.93        57.76 o                         
   4   0  -2      32715.51      33578.18       499.66 o                         
   6   0  -2       6372.18       6703.07       180.57 o                         
   8   0  -2       2031.96       2125.35       105.20 o                         
  10   0  -2        383.78        613.78        88.36 o                         
   2   1  -2       2423.05       2505.51        38.68 o                         
   3   1  -2       6897.39       6802.23       107.73 o                         
   4   1  -2       2611.16       2566.49        59.61 o                         
   5   1  -2       2539.26       2851.71        61.64 o                         
   6   1  -2       1405.27       1325.57        51.71 o                         
   7   1  -2       4569.18       4806.71       109.70 o                         
   8   1  -2        719.82        707.24        45.31 o                         
   9   1  -2       1609.69       1656.07       140.45 o                         
  10   1  -2        768.76        754.25        69.97 o                         
   0   2  -2        797.09        709.29        19.16 o                         
   1   2  -2      30337.85      29008.99       365.17 o                         
   2   2  -2       7101.37       6523.40       112.77 o                         
   3   2  -2      13381.91      13575.43       174.71 o                         
   4   2  -2      20144.92      20913.80       255.43 o                         
   5   2  -2       7102.43       7219.76       128.11 o                         
   6   2  -2       3738.11       3876.82        78.36 o                         
   7   2  -2       1886.35       1917.08        64.75 o                         
   8   2  -2        183.36        193.19        31.89 o                         
   9   2  -2        240.24        209.44        31.91 o                         
  10   2  -2         20.12        -26.80        27.70 o                         
   1   3  -2      20163.16      20503.92       263.30 o                         
   2   3  -2       2128.09       2392.72        40.14 o                         
   3   3  -2      11072.68      11343.60       157.25 o                         
   4   3  -2       4452.08       4595.03        84.68 o                         
   5   3  -2       4647.41       4693.31        86.85 o                         
   6   3  -2       1615.50       1553.20        46.36 o                         
   7   3  -2       1737.59       1806.94        63.17 o                         
   8   3  -2       1056.08       1190.54        59.21 o                         
   9   3  -2        910.90        860.16        62.32 o                         
  10   3  -2       1109.65       1126.04       106.10 o                         
   0   4  -2      58580.68      57246.91      1126.34 o                         
   1   4  -2      11959.17      12244.30       169.55 o                         
   2   4  -2      38818.70      36901.48       443.20 o                         
   3   4  -2        623.08        683.21        25.16 o                         
   4   4  -2      26608.93      26571.89       335.35 o                         
   5   4  -2       1405.95       1443.26        40.88 o                         
   6   4  -2       4584.40       4624.56        82.39 o                         
   7   4  -2       2856.71       2747.13        69.46 o                         
   8   4  -2       2110.71       2238.53        81.60 o                         
   9   4  -2        136.12        104.37        24.71 o                         
  10   4  -2         50.00         21.55        35.98 o                         
   1   5  -2      13133.39      13460.04       168.56 o                         
   2   5  -2       7542.82       8215.00       117.48 o                         
   3   5  -2      12822.62      12813.43       179.00 o                         
   4   5  -2       4680.30       4872.79        89.18 o                         
   5   5  -2       5364.05       5218.47        96.83 o                         
   6   5  -2       2793.77       2953.62        65.13 o                         
   7   5  -2       1942.04       2036.18        50.11 o                         
   8   5  -2       1227.48       1156.15        61.81 o                         
   9   5  -2        365.15        340.65        35.72 o                         
   0   6  -2      23854.92      23472.78       451.04 o                         
   1   6  -2      40151.75      38547.92       436.59 o                         
   2   6  -2      21357.89      23345.34       391.62 o                         
   3   6  -2      11771.00      11149.61       176.79 o                         
   4   6  -2       3564.80       3531.29        72.68 o                         
   5   6  -2       6101.29       6284.12       103.95 o                         
   6   6  -2       1318.90       1254.57        41.49 o                         
   7   6  -2       2555.63       2478.87        65.09 o                         
   8   6  -2        285.91        233.60        25.70 o                         
   9   6  -2        216.01        242.83        37.69 o                         
   1   7  -2      12329.07      12748.57       151.23 o                         
   2   7  -2        837.98        935.77        27.49 o                         
   3   7  -2       6493.68       6579.80       121.88 o                         
   4   7  -2        996.77        952.28        35.18 o                         
   5   7  -2       7101.88       7155.95       126.51 o                         
   6   7  -2       1566.71       1681.72        56.74 o                         
   7   7  -2       1456.71       1397.05        41.46 o                         
   8   7  -2        941.74        930.74        50.09 o                         
   9   7  -2        628.06        521.65        53.58 o                         
   0   8  -2      31611.09      29967.98       488.83 o                         
   1   8  -2       3171.92       3552.83        62.76 o                         
   2   8  -2      15398.23      15024.38       208.01 o                         
   3   8  -2       1187.20       1379.41        42.36 o                         
   4   8  -2       8232.49       8397.97       139.70 o                         
   5   8  -2        756.13        788.84        34.55 o                         
   6   8  -2       4145.11       4367.25        99.88 o                         
   7   8  -2        394.30        387.61        23.97 o                         
   8   8  -2       1387.22       1367.95        64.86 o                         
   9   8  -2         88.29        100.67        26.07 o                         
   1   9  -2        363.59        395.74        17.03 o                         
   2   9  -2        141.03        144.11        12.35 o                         
   3   9  -2       7165.73       7000.67       122.61 o                         
   4   9  -2        901.40        965.00        39.62 o                         
   5   9  -2       4857.55       4904.12       100.47 o                         
   6   9  -2       1276.62       1180.34        49.99 o                         
   7   9  -2       1124.02       1192.01        56.66 o                         
   8   9  -2       1154.25       1304.21        72.72 o                         
   9   9  -2        630.85        525.17        45.87 o                         
   0  10  -2      11648.44      11540.07       288.41 o                         
   1  10  -2      16362.74      16729.92       208.03 o                         
   2  10  -2       3449.93       3331.53        65.08 o                         
   3  10  -2      11331.71      11624.16       178.68 o                         
   4  10  -2         82.56         83.24        13.12 o                         
   5  10  -2       5786.61       5722.52       120.84 o                         
   6  10  -2        298.89        278.42        28.10 o                         
   7  10  -2       1886.45       1884.11        80.24 o                         
   8  10  -2        123.12         76.83        20.89 o                         
   9  10  -2        268.96        216.20        32.29 o                         
   1  11  -2       1916.23       2041.13        46.43 o                         
   2  11  -2        434.00        390.38        19.77 o                         
   3  11  -2       4694.22       4738.94        95.58 o                         
   4  11  -2       1945.84       1941.96        58.63 o                         
   5  11  -2       3584.52       3554.50        90.71 o                         
   6  11  -2       3266.60       3181.67        90.92 o                         
   7  11  -2        584.15        533.22        51.97 o                         
   8  11  -2       1904.05       1918.51        78.69 o                         
   0  12  -2       8962.46       8890.22       182.90 o                         
   1  12  -2       1637.09       1664.88        43.34 o                         
   2  12  -2      10770.77      10743.28       155.37 o                         
   3  12  -2       1993.12       2005.01        59.85 o                         
   4  12  -2       2771.85       2802.16        74.47 o                         
   5  12  -2         95.59         73.15        16.05 o                         
   6  12  -2       2213.03       2308.36        74.55 o                         
   7  12  -2        129.38         89.19        25.57 o                         
   8  12  -2        224.18        211.26        29.46 o                         
   1  13  -2       4367.84       4613.78        83.22 o                         
   2  13  -2       1663.23       1626.61        45.08 o                         
   3  13  -2       1396.27       1385.79        49.96 o                         
   4  13  -2       1193.77       1200.79        49.15 o                         
   5  13  -2        286.02        294.66        27.34 o                         
   6  13  -2       1180.17       1313.28        73.06 o                         
   7  13  -2        450.95        304.19        38.64 o                         
   8  13  -2       1358.18       1366.43        71.79 o                         
   0  14  -2       1612.66       1595.14        62.65 o                         
   1  14  -2       7608.96       7679.49       122.70 o                         
   2  14  -2        173.01        174.91        19.31 o                         
   3  14  -2       8749.93       8940.85       164.99 o                         
   4  14  -2        945.18        841.26        49.27 o                         
   5  14  -2       3354.60       3205.79        92.50 o                         
   6  14  -2        216.15        185.80        28.23 o                         
   7  14  -2        754.22        623.73        79.68 o                         
   8  14  -2         97.10        208.11       113.20 o                         
   1  15  -2        661.48        667.81        29.68 o                         
   2  15  -2        689.09        591.21        27.27 o                         
   3  15  -2        236.44        180.69        22.42 o                         
   4  15  -2        709.66        794.50        57.60 o                         
   5  15  -2        400.82        317.62        41.33 o                         
   6  15  -2       1929.77       1945.74        85.27 o                         
   7  15  -2        476.80        461.89        51.33 o                         
   0  16  -2       4940.64       4910.80       138.18 o                         
   1  16  -2        122.48         74.43        13.16 o                         
   2  16  -2       4398.37       4270.61        79.81 o                         
   3  16  -2       1666.48       1774.77        67.86 o                         
   4  16  -2       2643.40       2729.11        94.27 o                         
   5  16  -2        834.47        851.57        57.29 o                         
   6  16  -2        609.23        626.33        57.51 o                         
   7  16  -2        391.33        389.62        78.29 o                         
   1  17  -2        106.83         90.31        13.01 o                         
   2  17  -2        540.81        524.03        25.46 o                         
   3  17  -2        446.73        323.13        42.80 o                         
   4  17  -2        729.71        803.88        60.65 o                         
   5  17  -2        961.60       1020.58        70.84 o                         
   6  17  -2       1201.77       1191.56       120.98 o                         
   0  18  -2        862.65        729.07        54.24 o                         
   1  18  -2       3030.38       3098.22        72.19 o                         
   2  18  -2        375.68        312.81        23.33 o                         
   3  18  -2       1419.81       1307.65        90.73 o                         
   4  18  -2        131.03        115.26        29.87 o                         
   5  18  -2       1869.50       1849.88        97.21 o                         
   6  18  -2         95.76         75.65        42.20 o                         
   1  19  -2         11.08          8.24        11.87 o                         
   2  19  -2        860.50        914.21        39.22 o                         
   3  19  -2        573.70        468.46        57.09 o                         
   4  19  -2        677.77        653.38       107.98 o                         
   5  19  -2        635.30        586.49        96.52 o                         
   0  20  -2       2883.38       2669.44        98.25 o                         
   1  20  -2         94.21         64.58        14.96 o                         
   2  20  -2       2372.28       2336.89        90.50 o                         
   3  20  -2        255.64        171.34        43.13 o                         
   4  20  -2        962.07        911.64        96.10 o                         
   1  21  -2        200.45        150.22        22.57 o                         
   2  21  -2        523.85        432.89        70.10 o                         
   3  21  -2        416.75        361.61        54.55 o                         
   0  22  -2        645.85        541.21        57.09 o                         
   1  22  -2       1689.90       1593.01        67.68 o                         
   2   0  -1       6944.96       6729.66       128.23 o                         
   4   0  -1       2262.24       2738.99        88.73 o                         
   6   0  -1      13780.54      13978.64       280.03 o                         
   8   0  -1       1670.30       1473.98        87.28 o                         
  10   0  -1       2216.31       2240.18       164.70 o                         
   1   1  -1      21061.03      21180.69       237.90 o                         
   2   1  -1      14903.74      15017.26       184.08 o                         
   3   1  -1       3081.43       3291.22        52.71 o                         
   4   1  -1       6459.37       6438.39        91.88 o                         
   5   1  -1      11152.13      11322.55       171.39 o                         
   6   1  -1       1617.89       1603.09        49.85 o                         
   7   1  -1       3930.43       3813.90        96.45 o                         
   8   1  -1        226.01        251.41        27.26 o                         
   9   1  -1       1855.42       1836.71        89.20 o                         
  10   1  -1         45.77         38.02        36.79 o                         
   1   2  -1      10271.35      10572.90       131.14 o                         
   2   2  -1       7337.08       7589.10       115.49 o                         
   3   2  -1        198.55        224.68        12.67 o                         
   4   2  -1       6289.70       6411.73        95.59 o                         
   5   2  -1       5327.22       5512.51        89.70 o                         
   6   2  -1       2688.03       2604.55        72.88 o                         
   7   2  -1        742.02        834.01        40.35 o                         
   8   2  -1       1157.49       1079.79        55.70 o                         
   9   2  -1       1968.53       1949.86        84.63 o                         
  10   2  -1        614.34        598.55        67.91 o                         
   0   3  -1       7540.64       7578.54       127.82 o                         
   1   3  -1      30823.96      28772.96       471.31 o                         
   2   3  -1       7843.03       7858.37       101.60 o                         
   3   3  -1      15648.94      15713.49       201.18 o                         
   4   3  -1       7850.00       7920.66       128.43 o                         
   5   3  -1       2301.58       2162.93        52.29 o                         
   6   3  -1       3249.65       3128.94        66.36 o                         
   7   3  -1       8061.08       8055.70       155.44 o                         
   8   3  -1        554.93        598.71        52.65 o                         
   9   3  -1        382.69        302.29        38.92 o                         
  10   3  -1         36.25         17.30        28.70 o                         
   1   4  -1      22822.09      22541.52       256.74 o                         
   2   4  -1       3792.61       3789.22        63.34 o                         
   3   4  -1       2340.17       2528.83        52.86 o                         
   4   4  -1       7427.75       7588.76       129.50 o                         
   5   4  -1       2075.59       2132.44        51.51 o                         
   6   4  -1       2296.65       2361.08        58.97 o                         
   7   4  -1        459.23        502.84        23.11 o                         
   8   4  -1       3923.40       3912.76       114.24 o                         
   9   4  -1        182.55        199.49        31.27 o                         
  10   4  -1        360.50        358.00        52.23 o                         
   0   5  -1       6052.78       5539.81       102.39 o                         
   1   5  -1      14855.80      14423.91       185.81 o                         
   2   5  -1      16783.44      16601.62       211.66 o                         
   3   5  -1      13321.12      12937.70       164.93 o                         
   4   5  -1       9457.62       9571.08       147.19 o                         
   5   5  -1       1768.58       1815.09        50.51 o                         
   6   5  -1       2468.89       2413.14        58.88 o                         
   7   5  -1       2193.22       2215.44        60.04 o                         
   8   5  -1         53.74         41.63        18.39 o                         
   9   5  -1        241.12        188.17        30.17 o                         
   1   6  -1       5992.33       5479.25        81.30 o                         
   2   6  -1       2204.51       2232.21        45.96 o                         
   3   6  -1      20237.71      20504.34       335.94 o                         
   4   6  -1       1102.81       1076.05        36.71 o                         
   5   6  -1       2033.72       2353.48        59.18 o                         
   6   6  -1       2270.84       2202.98        56.75 o                         
   7   6  -1       4086.93       4135.53        97.91 o                         
   8   6  -1       1347.39       1265.27        39.28 o                         
   9   6  -1       1450.88       1485.93        86.14 o                         
   0   7  -1       4290.08       3439.01        75.07 o                         
   1   7  -1      14180.47      14467.77       164.97 o                         
   2   7  -1      17763.20      18191.60       260.43 o                         
   3   7  -1       9694.42       9749.04       144.75 o                         
   4   7  -1       1513.97       1523.32        44.79 o                         
   5   7  -1       8775.16       8781.41       144.80 o                         
   6   7  -1       5654.40       5583.23        98.46 o                         
   7   7  -1        712.58        582.44        38.44 o                         
   8   7  -1        251.01        257.72        19.14 o                         
   9   7  -1       1063.94       1054.53        63.75 o                         
   1   8  -1      22228.63      22112.46       300.89 o                         
   2   8  -1       3840.35       3816.07        76.15 o                         
   3   8  -1       5472.98       5655.46        95.44 o                         
   4   8  -1       1345.72       1468.88        47.54 o                         
   5   8  -1       2833.03       2839.16        69.84 o                         
   6   8  -1       6798.19       6830.51       135.79 o                         
   7   8  -1        589.65        661.76        37.61 o                         
   8   8  -1       1485.14       1442.57        52.80 o                         
   9   8  -1        177.52        163.52        30.21 o                         
   0   9  -1      32581.80      31552.28       485.22 o                         
   1   9  -1       5445.41       5463.09        90.69 o                         
   2   9  -1       5604.93       5489.37        90.72 o                         
   3   9  -1       7194.13       7070.35       118.43 o                         
   4   9  -1      17923.13      18004.51       253.41 o                         
   5   9  -1       3365.33       3356.22        88.38 o                         
   6   9  -1        647.62        776.32        45.04 o                         
   7   9  -1        297.74        234.92        27.66 o                         
   8   9  -1       1353.66       1408.84        56.61 o                         
   9   9  -1        400.21        460.84        36.46 o                         
   1  10  -1      10223.66       9720.13       132.31 o                         
   2  10  -1       2079.63       2125.30        46.73 o                         
   3  10  -1       1818.65       1922.42        49.86 o                         
   4  10  -1       1153.03       1113.81        41.87 o                         
   5  10  -1       6768.16       6823.39       134.39 o                         
   6  10  -1       1284.41       1240.95        54.18 o                         
   7  10  -1       1264.67       1253.35        52.55 o                         
   8  10  -1        336.26        279.93        44.20 o                         
   9  10  -1       1593.00       1687.73        80.70 o                         
   0  11  -1      28107.33      28763.69       496.14 o                         
   1  11  -1       8428.07       7855.09       115.92 o                         
   2  11  -1       4142.77       4087.87        73.81 o                         
   3  11  -1       7959.33       7637.34       127.33 o                         
   4  11  -1      12656.62      12926.06       202.54 o                         
   5  11  -1        795.57        828.03        42.10 o                         
   6  11  -1        262.38        338.19        32.89 o                         
   7  11  -1       1045.00       1054.50        60.31 o                         
   8  11  -1        415.11        406.42        39.47 o                         
   1  12  -1       9413.75       9542.01       137.40 o                         
   2  12  -1        592.49        551.56        29.03 o                         
   3  12  -1       4435.18       4289.00        88.33 o                         
   4  12  -1       2884.45       2957.71        86.76 o                         
   5  12  -1       2235.02       2255.17        75.94 o                         
   6  12  -1       1610.58       1619.77        67.13 o                         
   7  12  -1        760.76        773.11        44.07 o                         
   8  12  -1       1233.65       1233.09        70.05 o                         
   0  13  -1       4328.65       4041.14       111.20 o                         
   1  13  -1       2214.32       2258.72        50.51 o                         
   2  13  -1      17537.33      17040.33       243.84 o                         
   3  13  -1       2690.43       2722.21        69.84 o                         
   4  13  -1       2036.12       2108.33        65.47 o                         
   5  13  -1        561.80        545.99        38.18 o                         
   6  13  -1       4131.40       4174.80       115.07 o                         
   7  13  -1       1875.40       1891.88        75.34 o                         
   8  13  -1        537.19        472.86        64.25 o                         
   1  14  -1       6063.09       6196.17       105.13 o                         
   2  14  -1        658.71        611.04        27.78 o                         
   3  14  -1       7298.46       7237.94       129.94 o                         
   4  14  -1        219.31        180.60        24.05 o                         
   5  14  -1       1833.91       1930.63        71.69 o                         
   6  14  -1        459.81        392.35        38.59 o                         
   7  14  -1       2368.24       2495.16        93.16 o                         
   8  14  -1         98.87         60.99        40.15 o                         
   0  15  -1       8665.50       8541.73       247.90 o                         
   1  15  -1       4694.16       4466.91        86.61 o                         
   2  15  -1       7988.90       8207.18       139.93 o                         
   3  15  -1       1114.96       1068.67        41.83 o                         
   4  15  -1        653.07        670.53        44.40 o                         
   5  15  -1       1627.79       1790.87        74.29 o                         
   6  15  -1       1519.86       1489.01        76.41 o                         
   7  15  -1        559.64        532.83        49.19 o                         
   1  16  -1       5196.48       5045.75        97.04 o                         
   2  16  -1        583.71        538.60        29.34 o                         
   3  16  -1       3350.77       3276.31       106.90 o                         
   4  16  -1        515.81        525.71        49.67 o                         
   5  16  -1        931.62        998.48        64.01 o                         
   6  16  -1       1740.08       1808.81        83.71 o                         
   7  16  -1        271.03        244.26        37.71 o                         
   0  17  -1      16033.52      15966.46       352.67 o                         
   1  17  -1       2139.16       2131.55        60.45 o                         
   2  17  -1       2001.30       1938.87        60.32 o                         
   3  17  -1        847.43        832.68        39.79 o                         
   4  17  -1       4782.04       5096.97       159.01 o                         
   5  17  -1        469.74        388.38        58.38 o                         
   6  17  -1        621.96        826.34        65.35 o                         
   1  18  -1       3320.81       3432.00        96.92 o                         
   2  18  -1        174.10        125.30        16.80 o                         
   3  18  -1        856.96        831.49        70.51 o                         
   4  18  -1         17.94        -11.09        20.68 o                         
   5  18  -1       2153.08       2035.29       100.90 o                         
   6  18  -1         83.99         98.23        33.41 o                         
   0  19  -1       4489.64       4818.04       138.86 o                         
   1  19  -1       1097.24        993.42        42.41 o                         
   2  19  -1        606.83        563.02        40.88 o                         
   3  19  -1       1850.85       1988.58       109.99 o                         
   4  19  -1       2130.74       2178.73       104.81 o                         
   5  19  -1       1225.27       1279.46        84.59 o                         
   1  20  -1       1261.37       1307.31        49.06 o                         
   2  20  -1        198.54        182.50        20.31 o                         
   3  20  -1        381.89        352.45       102.88 o                         
   4  20  -1        294.61        159.47        43.79 o                         
   0  21  -1        222.92        146.17        29.47 o                         
   1  21  -1        810.74        763.57        45.21 o                         
   2  21  -1       3746.39       3691.93       115.49 o                         
   3  21  -1        463.29        526.94        65.89 o                         
   1  22  -1        525.80        460.62        45.08 o                         
   2  22  -1         11.19          7.01        30.34 o                         
   2   0   0       7709.97       7822.18       133.02 o                         
   4   0   0      21771.94      20777.45       355.21 o                         
   6   0   0       1397.26       1547.07        76.89 o                         
   8   0   0       5007.58       5529.42       181.92 o                         
  10   0   0        226.62        413.74        93.76 o                         
   1   1   0       4186.62       4026.60        73.03 o                         
   2   1   0      16102.02      16798.09       184.12 o                         
   3   1   0      15155.53      15505.89       185.74 o                         
   4   1   0       2986.55       2970.45        50.54 o                         
   5   1   0      24492.26      23229.46       287.00 o                         
   6   1   0       6140.36       5621.64       110.04 o                         
   7   1   0        141.90         85.19        15.02 o                         
   8   1   0       1256.69       1280.16        53.89 o                         
   9   1   0        276.42        275.45        41.31 o                         
  10   1   0        759.81        832.50        67.33 o                         
   1   2   0       6405.23       6690.79        92.84 o                         
   2   2   0      53494.08      52491.96       547.37 o                         
   3   2   0      17058.47      16325.21       179.99 o                         
   4   2   0       8784.02       8354.17       110.21 o                         
   5   2   0       5773.90       5573.77        89.56 o                         
   6   2   0       4079.94       4025.96        79.81 o                         
   7   2   0       3756.34       3910.09        99.76 o                         
   8   2   0        377.68        434.08        33.01 o                         
   9   2   0        325.97        439.03        43.68 o                         
  10   2   0        245.57        262.86        57.97 o                         
   1   3   0      21317.08      19969.84       316.05 o                         
   2   3   0       1603.82       1543.01        34.69 o                         
   3   3   0      31271.69      29851.81       343.09 o                         
   4   3   0        493.25        431.27        18.55 o                         
   5   3   0       3419.29       3353.38        65.75 o                         
   6   3   0      10333.30      10268.92       143.97 o                         
   7   3   0       3569.10       3565.35        84.18 o                         
   8   3   0         32.37         10.84        14.45 o                         
   9   3   0       1109.00       1043.70        64.07 o                         
  10   3   0        160.57        120.90        59.91 o                         
   0   4   0        132.42        415.62        17.47 o                         
   1   4   0      23708.80      24017.07       329.41 o                         
   2   4   0      84814.34      82184.85      1188.62 o                         
   3   4   0        734.15        725.17        23.51 o                         
   4   4   0        489.04        642.39        24.58 o                         
   5   4   0        462.92        455.76        22.33 o                         
   6   4   0      12127.30      11974.04       180.88 o                         
   7   4   0          3.04          8.54         9.99 o                         
   8   4   0        196.15        184.88        28.49 o                         
   9   4   0        172.43        134.21        29.77 o                         
  10   4   0        501.25        625.92        65.55 o                         
   1   5   0      28440.08      27429.63       296.50 o                         
   2   5   0       5846.52       6718.08        95.55 o                         
   3   5   0      26477.57      26372.51       350.40 o                         
   4   5   0        475.98        403.96        19.49 o                         
   5   5   0        132.57         97.61        12.08 o                         
   6   5   0        104.98        110.36        14.14 o                         
   7   5   0       6739.03       6650.22       121.20 o                         
   8   5   0       3159.52       3426.53        80.93 o                         
   9   5   0        341.15        290.71        43.49 o                         
   0   6   0      53846.73      50317.44       820.32 o                         
   1   6   0      13229.11      14506.81       212.89 o                         
   2   6   0       7992.46       7816.00       115.13 o                         
   3   6   0      59614.88      57945.29       952.52 o                         
   4   6   0       8257.55       7954.35       136.36 o                         
   5   6   0       5854.47       6071.88       108.91 o                         
   6   6   0        128.54        127.27        14.80 o                         
   7   6   0        869.39       1063.58        42.60 o                         
   8   6   0         18.34         11.95        12.42 o                         
   9   6   0          2.65        -34.98        34.98 o                         
   1   7   0      40997.12      41879.26       449.73 o                         
   2   7   0       2428.10       3363.52        65.56 o                         
   3   7   0       2660.94       2700.74        59.74 o                         
   4   7   0       2940.34       2965.98        64.76 o                         
   5   7   0       6543.45       6438.75       128.98 o                         
   6   7   0        395.24        461.38        25.99 o                         
   7   7   0         30.68         21.39        13.21 o                         
   8   7   0       2326.81       2366.25        68.56 o                         
   9   7   0       2224.98       2186.73        84.03 o                         
   0   8   0      31834.04      32084.75       557.52 o                         
   1   8   0        253.36        211.98        13.27 o                         
   2   8   0        323.89        375.68        24.78 o                         
   3   8   0       2932.01       2771.49        60.70 o                         
   4   8   0      19488.44      18998.85       259.31 o                         
   5   8   0       1764.61       1778.70        54.04 o                         
   6   8   0         88.19         89.40        15.22 o                         
   7   8   0        584.24        682.62        36.86 o                         
   8   8   0        369.40        596.96        40.69 o                         
   9   8   0        591.56        614.58        39.64 o                         
   1   9   0       4574.17       4307.76        81.46 o                         
   2   9   0       4782.44       4732.87        82.58 o                         
   3   9   0          8.70         10.16         5.99 o                         
   4   9   0         25.64         37.10         8.97 o                         
   5   9   0       3898.39       3842.31        87.33 o                         
   6   9   0       3029.09       3038.00        87.83 o                         
   7   9   0        108.59         97.84        21.77 o                         
   8   9   0         86.83         75.27        16.40 o                         
   9   9   0       1946.77       2154.63        90.28 o                         
   0  10   0       3442.73       3310.31       111.06 o                         
   1  10   0      16279.83      16520.29       205.06 o                         
   2  10   0       3958.93       3875.00        67.23 o                         
   3  10   0      12446.56      12468.06       185.37 o                         
   4  10   0       2826.47       2665.27        64.60 o                         
   5  10   0      14963.97      15342.81       245.92 o                         
   6  10   0        946.68        876.02        45.62 o                         
   7  10   0        216.62        211.81        31.17 o                         
   8  10   0        622.08        596.84        38.42 o                         
   9  10   0       2038.98       2252.97       101.48 o                         
   1  11   0       1295.42       1365.21        37.93 o                         
   2  11   0       5736.66       5709.09        91.28 o                         
   3  11   0       1599.02       1408.39        45.04 o                         
   4  11   0        201.76        232.87        19.53 o                         
   5  11   0        491.17        481.05        34.41 o                         
   6  11   0       5677.36       5762.83       155.69 o                         
   7  11   0       2135.13       2160.78        72.55 o                         
   8  11   0         10.74         23.82        13.17 o                         
   0  12   0       4181.15       4416.42       104.67 o                         
   1  12   0       2129.78       2091.85        49.68 o                         
   2  12   0      13097.44      13264.03       184.48 o                         
   3  12   0        483.97        500.72        27.98 o                         
   4  12   0       1789.87       1822.24        54.18 o                         
   5  12   0         24.01         -5.27        12.34 o                         
   6  12   0       1459.53       1498.80        63.82 o                         
   7  12   0        905.05        935.68        53.20 o                         
   8  12   0        217.12        268.86        29.94 o                         
   1  13   0       1287.63       1258.54        38.05 o                         
   2  13   0       5801.42       5908.41        98.63 o                         
   3  13   0        385.34        376.67        26.11 o                         
   4  13   0       3791.96       3739.72        86.58 o                         
   5  13   0          3.33          2.54        13.09 o                         
   6  13   0        542.48        456.89        37.50 o                         
   7  13   0        176.49        172.57        26.67 o                         
   8  13   0        466.70        350.65        55.99 o                         
   0  14   0        634.17        687.49        43.73 o                         
   1  14   0       4676.17       4934.26        85.94 o                         
   2  14   0        165.75        176.04        15.87 o                         
   3  14   0       5480.12       5429.95       109.37 o                         
   4  14   0          1.28         -9.51         9.51 o                         
   5  14   0         13.72         -6.45        13.11 o                         
   6  14   0        100.49         73.16        22.39 o                         
   7  14   0       6355.33       7084.34       185.51 o                         
   8  14   0        175.67        127.14        34.70 o                         
   1  15   0          0.76         -7.61         7.61 o                         
   2  15   0         31.19         16.90         8.65 o                         
   3  15   0         58.88         50.69        13.37 o                         
   4  15   0       2825.02       2824.39        77.23 o                         
   5  15   0       1277.07       1153.88        61.85 o                         
   6  15   0          1.54          6.92        19.35 o                         
   7  15   0        244.65        157.33        25.91 o                         
   0  16   0      13205.82      12914.22       272.08 o                         
   1  16   0       1039.47        961.66        38.95 o                         
   2  16   0       4730.12       4993.99        97.09 o                         
   3  16   0          3.74         -4.99        17.41 o                         
   4  16   0        565.94        676.71        46.29 o                         
   5  16   0       1561.71       1595.51        72.27 o                         
   6  16   0       3079.58       3236.23       121.43 o                         
   7  16   0        462.51        636.22        78.70 o                         
   1  17   0        819.49        773.21        36.22 o                         
   2  17   0        671.28        656.63        35.56 o                         
   3  17   0        158.15        131.01        19.47 o                         
   4  17   0          0.12        -13.29        16.15 o                         
   5  17   0        956.48        943.86        63.24 o                         
   6  17   0       2700.44       2778.58       117.37 o                         
   0  18   0        453.96        441.83        45.12 o                         
   1  18   0       4206.25       4131.06       107.39 o                         
   2  18   0          0.40        -16.54        16.54 o                         
   3  18   0        325.91        335.89        31.53 o                         
   4  18   0       2303.60       2407.30       111.05 o                         
   5  18   0       1595.07       1708.05        93.41 o                         
   6  18   0        281.04        270.47        48.32 o                         
   1  19   0       1220.28       1149.46        48.12 o                         
   2  19   0        164.67        116.85        20.64 o                         
   3  19   0        160.68        108.96        20.72 o                         
   4  19   0        193.36        212.10        44.59 o                         
   5  19   0        169.17        137.31        31.96 o                         
   0  20   0       3332.41       3655.04       136.72 o                         
   1  20   0         36.17         22.27        16.27 o                         
   2  20   0        535.26        511.23        35.75 o                         
   3  20   0        571.13        593.06        65.87 o                         
   4  20   0       3553.80       3634.81       161.51 o                         
   1  21   0        600.97        620.44        38.88 o                         
   2  21   0         28.32         -8.22        17.02 o                         
   3  21   0         51.53          6.12        36.81 o                         
   0  22   0        348.61        371.74        43.46 o                         
   1  22   0        672.51        610.76        48.21 o                         
   2  22   0        837.45        730.05        76.39 o                         
   2   0   1       7589.82       7418.69       129.32 o                         
   4   0   1       2210.85       2607.07        72.73 o                         
   6   0   1      13762.94      13786.35       268.56 o                         
   8   0   1       1704.00       1552.93        79.96 o                         
  10   0   1       2097.47       2214.97       172.41 o                         
   1   1   1      19564.39      19295.32       237.10 o                         
   2   1   1      16150.19      16386.54       174.83 o                         
   3   1   1       2839.69       2974.72        49.91 o                         
   4   1   1       6487.26       6596.59        97.34 o                         
   5   1   1      11054.85      10945.58       164.03 o                         
   6   1   1       1653.62       1675.35        44.86 o                         
   7   1   1       3786.44       3518.67        88.05 o                         
   8   1   1        168.72        208.20        27.23 o                         
   9   1   1       1976.35       2022.26        95.55 o                         
  10   1   1         33.59         39.26        27.38 o                         
   1   2   1      10199.40      10374.58       128.95 o                         
   2   2   1       7017.97       7235.18        93.74 o                         
   3   2   1        186.71        221.34        10.77 o                         
   4   2   1       6208.29       6397.48        93.26 o                         
   5   2   1       5192.71       5380.20        92.51 o                         
   6   2   1       2613.32       2495.56        60.90 o                         
   7   2   1        702.26        739.66        33.26 o                         
   8   2   1       1191.53       1220.37        52.43 o                         
   9   2   1       1977.10       2069.69        88.41 o                         
  10   2   1        548.45        536.87        61.30 o                         
   0   3   1       7087.28       7378.97       176.06 o                         
   1   3   1      31305.29      29822.58       297.25 o                         
   2   3   1       7525.59       7623.83        94.65 o                         
   3   3   1      14916.08      14775.25       185.00 o                         
   4   3   1       7478.12       7598.02        97.14 o                         
   5   3   1       2261.31       2151.96        45.40 o                         
   6   3   1       3218.41       3170.04        69.98 o                         
   7   3   1       8062.74       8147.78       136.94 o                         
   8   3   1        566.80        688.57        50.18 o                         
   9   3   1        338.88        251.90        35.23 o                         
  10   3   1         34.04         26.35        32.33 o                         
   1   4   1      22290.12      21687.00       341.93 o                         
   2   4   1       4099.97       4114.75        75.44 o                         
   3   4   1       2682.18       2890.88        49.70 o                         
   4   4   1       7376.24       7512.16       105.73 o                         
   5   4   1       2186.97       2300.07        49.34 o                         
   6   4   1       2074.58       2177.77        52.79 o                         
   7   4   1        478.92        450.43        33.22 o                         
   8   4   1       3823.81       3664.13        99.17 o                         
   9   4   1        181.34        143.62        29.09 o                         
  10   4   1        326.21        291.25        40.12 o                         
   0   5   1       5331.64       4772.85       128.12 o                         
   1   5   1      15187.26      14694.19       257.14 o                         
   2   5   1      16559.32      16559.59       213.83 o                         
   3   5   1      12630.91      12254.87       180.14 o                         
   4   5   1       9522.12       9505.27       132.60 o                         
   5   5   1       1803.78       1891.12        44.56 o                         
   6   5   1       2353.23       2337.48        60.05 o                         
   7   5   1       2144.17       2206.12        65.19 o                         
   8   5   1         29.09         15.25        11.84 o                         
   9   5   1        259.91        178.89        32.83 o                         
   1   6   1       5396.92       4740.88        68.91 o                         
   2   6   1       2209.36       2139.70        46.78 o                         
   3   6   1      19845.17      19930.83       335.37 o                         
   4   6   1       1277.50       1376.95        43.68 o                         
   5   6   1       2146.59       2472.67        56.13 o                         
   6   6   1       2306.85       2260.42        57.02 o                         
   7   6   1       4166.72       4176.87        93.06 o                         
   8   6   1       1255.53       1118.23        52.99 o                         
   9   6   1       1489.71       1493.24        99.61 o                         
   0   7   1       4296.86       3651.20        76.33 o                         
   1   7   1      14347.05      14661.75       329.82 o                         
   2   7   1      17872.27      17979.92       269.97 o                         
   3   7   1       9391.72       9291.17       206.26 o                         
   4   7   1       1319.03       1319.29        41.31 o                         
   5   7   1       8533.02       8288.07       143.50 o                         
   6   7   1       5679.56       5670.07       104.31 o                         
   7   7   1        772.50        727.31        47.55 o                         
   8   7   1        239.13        225.07        26.75 o                         
   9   7   1       1089.76       1104.97        48.52 o                         
   1   8   1      21729.20      21439.99       367.29 o                         
   2   8   1       4117.00       4051.19        76.76 o                         
   3   8   1       5044.53       5278.76        91.64 o                         
   4   8   1       1530.25       1666.03        47.33 o                         
   5   8   1       2608.21       2599.99        65.60 o                         
   6   8   1       6510.54       6552.89       126.68 o                         
   7   8   1        580.74        619.85        41.13 o                         
   8   8   1       1515.86       1547.48        68.85 o                         
   9   8   1        173.09        202.81        25.65 o                         
   0   9   1      32908.17      33369.24       827.21 o                         
   1   9   1       5039.31       5043.10        79.51 o                         
   2   9   1       5846.27       5797.93        86.63 o                         
   3   9   1       7407.64       7570.95       120.61 o                         
   4   9   1      18110.83      17746.48       249.43 o                         
   5   9   1       3473.35       3628.05        80.45 o                         
   6   9   1        639.91        702.44        40.57 o                         
   7   9   1        363.51        345.24        28.33 o                         
   8   9   1       1369.69       1494.93        70.78 o                         
   9   9   1        417.28        546.06        91.49 o                         
   1  10   1       9578.41       9278.54       121.75 o                         
   2  10   1       2135.81       2156.25        45.71 o                         
   3  10   1       1667.00       1699.28        47.37 o                         
   4  10   1       1305.97       1183.41        41.60 o                         
   5  10   1       6557.77       6579.29       128.05 o                         
   6  10   1       1182.17       1104.37        52.51 o                         
   7  10   1       1265.40       1304.23        60.52 o                         
   8  10   1        302.46        182.97        24.26 o                         
   9  10   1       1660.89       1747.42        72.69 o                         
   0  11   1      27699.10      28124.64       674.10 o                         
   1  11   1       8794.79       8261.49       125.98 o                         
   2  11   1       4093.05       3999.71        71.38 o                         
   3  11   1       7692.07       7323.73       124.53 o                         
   4  11   1      12734.50      13056.68       198.87 o                         
   5  11   1        738.82        766.25        39.47 o                         
   6  11   1        282.49        294.83        35.31 o                         
   7  11   1       1198.66       1294.96        56.33 o                         
   8  11   1        377.88        455.24        38.88 o                         
   1  12   1       9193.19       9378.12       177.47 o                         
   2  12   1        567.84        516.52        22.69 o                         
   3  12   1       4423.12       4366.97        93.12 o                         
   4  12   1       3140.38       3195.03        76.71 o                         
   5  12   1       1999.75       1988.35        66.69 o                         
   6  12   1       1494.25       1567.46        65.48 o                         
   7  12   1        801.15        923.75        49.11 o                         
   8  12   1       1182.70       1161.41        57.43 o                         
   0  13   1       3902.57       3761.13        98.67 o                         
   1  13   1       1943.69       1945.35        49.78 o                         
   2  13   1      17336.38      17280.43       215.33 o                         
   3  13   1       2830.48       2895.03        69.83 o                         
   4  13   1       1978.15       2020.51        61.20 o                         
   5  13   1        647.34        583.66        43.80 o                         
   6  13   1       4069.45       4074.98       115.52 o                         
   7  13   1       1862.95       1872.27        88.87 o                         
   8  13   1        530.41        521.20        55.59 o                         
   1  14   1       6313.33       6550.47       113.28 o                         
   2  14   1        632.28        584.89        26.50 o                         
   3  14   1       7219.86       6943.41       131.18 o                         
   4  14   1        236.91        274.91        26.47 o                         
   5  14   1       1853.85       2010.79        64.31 o                         
   6  14   1        449.78        404.27        44.04 o                         
   7  14   1       2431.68       2533.75        91.33 o                         
   8  14   1        109.32        -20.95        37.28 o                         
   0  15   1       8183.51       8462.16       187.39 o                         
   1  15   1       4814.72       4659.18        87.72 o                         
   2  15   1       8166.19       8272.05       129.19 o                         
   3  15   1       1187.45       1104.88        45.63 o                         
   4  15   1        701.56        650.02        38.89 o                         
   5  15   1       1655.58       1805.41       104.21 o                         
   6  15   1       1419.52       1424.04        69.75 o                         
   7  15   1        512.92        491.65        51.20 o                         
   1  16   1       5198.96       5154.75        96.39 o                         
   2  16   1        608.17        624.94        31.80 o                         
   3  16   1       3397.12       3303.06       127.82 o                         
   4  16   1        510.03        516.62        36.14 o                         
   5  16   1        939.95        929.58        55.61 o                         
   6  16   1       1808.70       1795.40        81.13 o                         
   7  16   1        277.62        313.49        36.82 o                         
   0  17   1      15982.60      15658.95       354.01 o                         
   1  17   1       2182.72       2232.86        62.84 o                         
   2  17   1       2003.83       1968.22        60.49 o                         
   3  17   1        807.59        899.49        46.92 o                         
   4  17   1       4715.21       4716.61       128.53 o                         
   5  17   1        464.93        512.67        50.19 o                         
   6  17   1        624.55        817.96        66.69 o                         
   1  18   1       3228.21       3254.47        97.81 o                         
   2  18   1        166.20        171.77        22.95 o                         
   3  18   1        816.22        889.69        57.74 o                         
   4  18   1         20.54          9.99        15.81 o                         
   5  18   1       2276.80       2253.71       123.26 o                         
   6  18   1         83.73         84.82        33.71 o                         
   0  19   1       4661.78       4572.53       155.76 o                         
   1  19   1       1057.70       1102.77        59.75 o                         
   2  19   1        689.85        611.54        77.65 o                         
   3  19   1       1884.21       1831.06       106.56 o                         
   4  19   1       2010.50       2146.29       118.54 o                         
   5  19   1       1180.66       1342.77       105.79 o                         
   1  20   1       1184.20       1127.14        55.54 o                         
   2  20   1        189.60        175.58        29.20 o                         
   3  20   1        385.30        381.82        40.80 o                         
   4  20   1        276.92        261.42        42.95 o                         
   0  21   1        217.74        180.83        48.36 o                         
   1  21   1        792.69        800.95        51.17 o                         
   2  21   1       3805.58       3660.73       108.90 o                         
   3  21   1        448.64        420.44        63.92 o                         
   1  22   1        488.97        397.32        33.78 o                         
   2  22   1          9.71         -3.25        26.55 o                         
   4   0   2      32942.39      32886.71       545.10 o                         
   6   0   2       6364.11       6237.36       150.18 o                         
   8   0   2       2158.55       2444.47       111.15 o                         
  10   0   2        325.19        390.05        76.08 o                         
   1   1   2      49633.59      49503.93      1704.80 o                         
   2   1   2       2319.73       2296.78        42.24 o                         
   3   1   2       6793.30       6750.34        94.81 o                         
   4   1   2       2815.00       2789.09        51.39 o                         
   5   1   2       2922.21       3171.77        62.63 o                         
   6   1   2       1448.17       1413.11        43.91 o                         
   7   1   2       4544.53       4739.21        90.39 o                         
   8   1   2        710.34        714.04        41.03 o                         
   9   1   2       1427.24       1394.83        75.93 o                         
  10   1   2        787.79        705.20        69.13 o                         
   1   2   2      30308.51      29091.96       321.00 o                         
   2   2   2       8344.68       7717.30        91.10 o                         
   3   2   2      12524.22      12373.88       152.15 o                         
   4   2   2      19765.26      20673.51       265.85 o                         
   5   2   2       7277.48       7316.14       112.63 o                         
   6   2   2       3571.71       3774.26        81.41 o                         
   7   2   2       1899.45       1882.54        55.22 o                         
   8   2   2        200.33        196.96        22.54 o                         
   9   2   2        223.78        177.91        31.21 o                         
  10   2   2         20.11        -34.99        34.99 o                         
   1   3   2      19514.97      20263.02       229.97 o                         
   2   3   2       2033.85       2182.85        40.48 o                         
   3   3   2      11212.98      11393.77       138.27 o                         
   4   3   2       4739.00       4851.81        75.89 o                         
   5   3   2       4824.45       4810.09        83.49 o                         
   6   3   2       1757.36       1699.67        45.30 o                         
   7   3   2       1876.34       1926.53        56.18 o                         
   8   3   2        996.80       1062.76        46.56 o                         
   9   3   2        861.82        910.00        59.75 o                         
  10   3   2       1067.37        970.12        85.26 o                         
   0   4   2      56689.32      57970.54       888.85 o                         
   1   4   2      11886.67      12185.36       134.24 o                         
   2   4   2      39967.16      37588.48       420.24 o                         
   3   4   2        647.68        676.15        20.71 o                         
   4   4   2      25739.55      25652.44       295.35 o                         
   5   4   2       1381.30       1411.19        33.88 o                         
   6   4   2       4287.68       4324.47        91.32 o                         
   7   4   2       2773.52       2674.90        72.44 o                         
   8   4   2       2208.62       2317.50        78.55 o                         
   9   4   2        117.22         89.67        29.32 o                         
  10   4   2         41.66         32.17        28.60 o                         
   1   5   2      13860.16      14317.66       160.44 o                         
   2   5   2       7493.17       7870.43       114.09 o                         
   3   5   2      13433.90      13132.19       184.30 o                         
   4   5   2       4818.03       4907.27        80.41 o                         
   5   5   2       5079.90       4778.55        81.17 o                         
   6   5   2       2327.71       2406.85        57.51 o                         
   7   5   2       2119.10       2110.87        63.94 o                         
   8   5   2       1372.69       1419.44        63.43 o                         
   9   5   2        392.55        358.01        43.57 o                         
   0   6   2      23258.21      22876.18       380.46 o                         
   1   6   2      40067.48      39401.06       495.86 o                         
   2   6   2      20270.92      21965.75       267.14 o                         
   3   6   2      12531.83      12270.08       190.72 o                         
   4   6   2       3582.58       3499.19        62.72 o                         
   5   6   2       6235.08       6382.17        98.00 o                         
   6   6   2       1257.08       1224.91        40.58 o                         
   7   6   2       2532.38       2452.34        76.80 o                         
   8   6   2        285.35        244.22        27.37 o                         
   9   6   2        178.42        181.93        30.43 o                         
   1   7   2      11876.38      12288.35       151.80 o                         
   2   7   2        843.28        967.88        25.09 o                         
   3   7   2       6840.66       6918.23       122.46 o                         
   4   7   2       1090.43        986.69        43.81 o                         
   5   7   2       7268.79       7349.41       136.96 o                         
   6   7   2       1476.77       1527.12        45.80 o                         
   7   7   2       1378.41       1411.33        48.32 o                         
   8   7   2        954.44        890.83        47.09 o                         
   9   7   2        714.14        688.25        61.01 o                         
   0   8   2      29522.96      28223.47       727.53 o                         
   1   8   2       3115.40       3588.86        56.46 o                         
   2   8   2      15675.23      15979.55       228.39 o                         
   3   8   2       1322.74       1555.22        43.47 o                         
   4   8   2       8471.00       8626.92       139.29 o                         
   5   8   2        701.51        678.45        33.29 o                         
   6   8   2       3959.11       4077.11       102.94 o                         
   7   8   2        383.83        348.73        31.17 o                         
   8   8   2       1259.42       1459.45        80.93 o                         
   9   8   2        116.64        110.11        30.04 o                         
   1   9   2        615.01        626.22        39.75 o                         
   2   9   2        176.81        168.75        12.59 o                         
   3   9   2       7306.38       7210.98       115.34 o                         
   4   9   2       1044.47       1055.36        38.73 o                         
   5   9   2       4592.88       4769.59        98.01 o                         
   6   9   2       1243.70       1147.04        49.54 o                         
   7   9   2       1088.84       1164.23        59.61 o                         
   8   9   2       1181.45       1193.22        53.23 o                         
   9   9   2        758.44        781.50        58.13 o                         
   0  10   2      12165.47      12077.53       319.61 o                         
   1  10   2      16620.55      16646.27       275.73 o                         
   2  10   2       3344.91       3272.24        60.82 o                         
   3  10   2      11323.09      11635.82       169.15 o                         
   4  10   2         36.59         35.04         9.26 o                         
   5  10   2       5886.96       5947.73       122.96 o                         
   6  10   2        352.46        329.74        42.10 o                         
   7  10   2       1896.59       2013.66        77.79 o                         
   8  10   2        137.36        112.78        21.21 o                         
   9  10   2        272.65        263.67        35.99 o                         
   1  11   2       1899.20       1988.55        45.05 o                         
   2  11   2        540.30        493.61        22.01 o                         
   3  11   2       4391.46       4353.68        87.41 o                         
   4  11   2       1883.42       1932.74        56.82 o                         
   5  11   2       3471.34       3441.38        93.32 o                         
   6  11   2       3101.01       3154.69       117.13 o                         
   7  11   2        575.85        582.84        43.80 o                         
   8  11   2       1916.23       1893.95        70.91 o                         
   0  12   2       8605.54       8495.15       169.70 o                         
   1  12   2       1686.33       1753.69        53.97 o                         
   2  12   2      10946.97      11085.04       159.55 o                         
   3  12   2       2081.99       2179.47        80.04 o                         
   4  12   2       2652.75       2764.82        71.38 o                         
   5  12   2         81.33         65.04        16.75 o                         
   6  12   2       2263.69       2300.24        82.13 o                         
   7  12   2        203.45        169.29        23.42 o                         
   8  12   2        238.93        203.60        30.52 o                         
   1  13   2       4218.90       4493.90        79.74 o                         
   2  13   2       1505.79       1447.43        41.97 o                         
   3  13   2       1303.37       1231.35        45.79 o                         
   4  13   2       1285.72       1336.39        52.80 o                         
   5  13   2        243.63        209.83        39.64 o                         
   6  13   2       1139.23       1194.22        60.45 o                         
   7  13   2        489.39        491.60        37.72 o                         
   8  13   2       1389.57       1384.20        65.08 o                         
   0  14   2       1703.80       1672.97        63.77 o                         
   1  14   2       7901.22       8202.79       118.65 o                         
   2  14   2        155.98        155.41        17.45 o                         
   3  14   2       8107.04       8176.44       149.32 o                         
   4  14   2        887.72        776.58        46.13 o                         
   5  14   2       3323.23       3243.04        93.34 o                         
   6  14   2        249.06        216.07        28.75 o                         
   7  14   2        826.36        791.63        49.99 o                         
   8  14   2        115.87         73.18       102.91 o                         
   1  15   2        616.88        622.91        34.16 o                         
   2  15   2        598.20        480.43        25.55 o                         
   3  15   2        231.89        161.55        20.98 o                         
   4  15   2        785.46        786.54        43.33 o                         
   5  15   2        509.47        481.52        48.08 o                         
   6  15   2       2038.14       2235.03        89.25 o                         
   7  15   2        472.86        427.19        54.38 o                         
   0  16   2       4825.83       5040.73       128.00 o                         
   1  16   2        121.85        108.58        13.03 o                         
   2  16   2       4619.65       4457.02        87.06 o                         
   3  16   2       1700.54       1762.36        67.95 o                         
   4  16   2       2499.15       2543.32        83.98 o                         
   5  16   2        829.61        915.81        46.91 o                         
   6  16   2        689.94        677.06        50.69 o                         
   7  16   2        327.14        425.17        48.73 o                         
   1  17   2         92.07         93.23        17.18 o                         
   2  17   2        542.86        524.96        30.34 o                         
   3  17   2        404.00        365.59        34.23 o                         
   4  17   2        721.71        700.52        45.62 o                         
   5  17   2       1025.62        938.51        47.41 o                         
   6  17   2       1185.67       1185.51        78.23 o                         
   0  18   2        834.39        762.26        53.65 o                         
   1  18   2       3011.42       3083.64        83.02 o                         
   2  18   2        413.86        308.86        29.17 o                         
   3  18   2       1361.03       1426.48        89.97 o                         
   4  18   2        171.08         98.13        30.94 o                         
   5  18   2       1838.95       1796.77       103.50 o                         
   6  18   2         85.86         97.65        33.50 o                         
   1  19   2         12.73         27.43        13.42 o                         
   2  19   2        780.43        830.09        53.45 o                         
   3  19   2        620.67        526.28        59.76 o                         
   4  19   2        654.12        610.67        50.09 o                         
   5  19   2        591.18        654.77        66.37 o                         
   0  20   2       2786.01       2705.66       116.72 o                         
   1  20   2         72.13         37.40        17.89 o                         
   2  20   2       2413.85       2415.31        90.53 o                         
   3  20   2        270.21        294.35        57.09 o                         
   4  20   2       1030.84        964.60        93.09 o                         
   1  21   2        205.85        117.34        22.50 o                         
   2  21   2        505.65        443.55        43.66 o                         
   3  21   2        367.35        299.12        43.94 o                         
   0  22   2        614.38        660.21        72.27 o                         
   1  22   2       1594.24       1634.67        79.05 o                         
   2  22   2        271.13        236.70        96.05 o                         
   4   0   3      13376.11      12614.29       232.25 o                         
   6   0   3       1287.17       1254.23        57.98 o                         
   8   0   3       6261.73       6535.99       189.16 o                         
  10   0   3       1302.66       1139.61       235.55 o                         
   0   1   3      27624.64      26002.66       519.50 o                         
   1   1   3      32819.89      33035.87       344.77 o                         
   2   1   3      19884.10      20352.52       234.83 o                         
   3   1   3      22628.45      21662.85       258.19 o                         
   4   1   3       2887.65       2443.39        51.12 o                         
   5   1   3       3424.02       3410.70        66.79 o                         
   6   1   3       2128.08       2230.34        55.99 o                         
   7   1   3       3033.03       3149.08        70.84 o                         
   8   1   3        208.50        207.52        18.73 o                         
   9   1   3        416.37        424.39        45.20 o                         
  10   1   3         24.63         15.34        32.50 o                         
   1   2   3       2090.39       2259.54        38.08 o                         
   2   2   3       9980.41       9836.34       129.51 o                         
   3   2   3       5706.66       5972.85        79.33 o                         
   4   2   3       4816.90       4602.54        81.46 o                         
   5   2   3       2369.09       2270.03        50.11 o                         
   6   2   3       3560.03       3524.83        74.02 o                         
   7   2   3       3551.29       3344.37        74.57 o                         
   8   2   3       1601.39       1548.63        53.25 o                         
   9   2   3       2077.28       1955.61        88.17 o                         
  10   2   3        136.78         44.14        40.41 o                         
   0   3   3       5534.29       5663.19       103.32 o                         
   1   3   3      32828.53      34578.38       381.25 o                         
   2   3   3      27999.61      28721.74       323.27 o                         
   3   3   3       5987.60       6014.87        80.60 o                         
   4   3   3       9147.90       9090.03       122.58 o                         
   5   3   3      15959.89      15839.15       217.64 o                         
   6   3   3       3984.00       4082.20        80.62 o                         
   7   3   3       2290.06       2180.70        55.97 o                         
   8   3   3        126.02         70.52        16.16 o                         
   9   3   3       2106.29       2392.07       106.81 o                         
  10   3   3        240.24        247.65        41.29 o                         
   1   4   3       6698.30       6462.48        82.31 o                         
   2   4   3       1437.84       1501.11        36.07 o                         
   3   4   3       3606.99       3819.74        62.46 o                         
   4   4   3       2273.37       2234.50        45.14 o                         
   5   4   3        462.63        484.37        20.89 o                         
   6   4   3       6979.03       6758.39       114.98 o                         
   7   4   3         53.49         24.00        11.45 o                         
   8   4   3       2334.83       2248.25        75.75 o                         
   9   4   3         26.12         44.00        26.93 o                         
  10   4   3       1626.38       1667.17        87.59 o                         
   0   5   3      38688.11      40495.29       767.43 o                         
   1   5   3      15630.72      16261.74       182.00 o                         
   2   5   3       5081.53       4912.36        72.79 o                         
   3   5   3       5553.00       5353.90        83.53 o                         
   4   5   3       7911.95       8038.13       106.40 o                         
   5   5   3       5888.88       5660.05        85.69 o                         
   6   5   3       2238.11       2292.60        58.44 o                         
   7   5   3        518.05        497.35        30.12 o                         
   8   5   3        953.95       1049.92        56.28 o                         
   9   5   3        872.81        938.66        55.83 o                         
   1   6   3      11540.94      11738.11       199.37 o                         
   2   6   3       1993.91       2093.87        36.31 o                         
   3   6   3       2226.46       2067.04        41.00 o                         
   4   6   3       3220.42       3230.55        57.94 o                         
   5   6   3      10102.70       9582.17       138.00 o                         
   6   6   3       1435.00       1426.04        40.60 o                         
   7   6   3       1181.09       1119.49        51.50 o                         
   8   6   3        860.36        857.36        49.71 o                         
   9   6   3       1022.95       1162.98        74.92 o                         
   0   7   3      18828.00      20247.96       453.63 o                         
   1   7   3      19590.68      19264.27       224.08 o                         
   2   7   3       9075.41       9287.00       129.96 o                         
   3   7   3      12301.61      12232.44       176.39 o                         
   4   7   3      13084.45      13313.79       235.33 o                         
   5   7   3       2364.64       2195.35        53.95 o                         
   6   7   3       1573.88       1563.29        48.14 o                         
   7   7   3       3838.11       3911.12        90.25 o                         
   8   7   3       1142.43       1266.03        57.90 o                         
   9   7   3        160.71        103.16        23.89 o                         
   1   8   3      14348.92      15101.69       191.62 o                         
   2   8   3       1120.75       1119.59        27.03 o                         
   3   8   3      11837.23      11421.35       170.74 o                         
   4   8   3       7084.14       6922.78       120.38 o                         
   5   8   3       1484.76       1467.49        52.08 o                         
   6   8   3       1794.73       1611.15        60.88 o                         
   7   8   3        984.11       1050.01        53.09 o                         
   8   8   3       2968.88       2941.09       117.87 o                         
   9   8   3         25.81          1.04        23.48 o                         
   0   9   3       6467.47       6790.52       147.15 o                         
   1   9   3       5640.84       6161.97       156.70 o                         
   2   9   3      22945.07      23480.93       255.71 o                         
   3   9   3       2008.63       1964.83        53.13 o                         
   4   9   3       2033.96       2135.07        56.99 o                         
   5   9   3        481.47        431.20        30.40 o                         
   6   9   3       4667.43       4757.31       108.98 o                         
   7   9   3       1665.75       1856.25        65.31 o                         
   8   9   3        800.45        912.93        57.20 o                         
   9   9   3        103.67         80.32        26.68 o                         
   1  10   3       3520.54       3415.52        64.76 o                         
   2  10   3        711.25        673.18        25.58 o                         
   3  10   3      13208.77      13046.21       221.00 o                         
   4  10   3       1843.43       1993.74        57.30 o                         
   5  10   3       3206.45       3286.10       107.29 o                         
   6  10   3       1743.62       1740.99        59.90 o                         
   7  10   3       3556.71       3621.63        97.85 o                         
   8  10   3        402.47        317.76        34.60 o                         
   9  10   3        110.24         35.37        26.28 o                         
   0  11   3       5741.69       5786.52       137.87 o                         
   1  11   3       6457.82       6165.45        92.17 o                         
   2  11   3      20303.63      20590.45       236.96 o                         
   3  11   3       3933.92       3982.14        86.01 o                         
   4  11   3       4571.35       4507.91       102.24 o                         
   5  11   3       2185.36       2202.73        72.20 o                         
   6  11   3       2289.51       2180.71        75.87 o                         
   7  11   3        161.66        128.51        21.43 o                         
   8  11   3         27.45         47.75        16.90 o                         
   1  12   3       4879.19       4737.90        80.95 o                         
   2  12   3        387.39        402.62        19.53 o                         
   3  12   3       4644.26       4518.19       105.53 o                         
   4  12   3        986.09        885.79        39.04 o                         
   5  12   3       1018.37        911.70        47.68 o                         
   6  12   3       2042.80       1917.07        70.28 o                         
   7  12   3        680.62        660.94        43.72 o                         
   8  12   3       1072.73        942.80        54.28 o                         
   0  13   3      25991.31      26444.73       457.04 o                         
   1  13   3       5206.78       5549.23       105.21 o                         
   2  13   3       4763.96       4853.52        85.53 o                         
   3  13   3       1108.45       1119.91        44.62 o                         
   4  13   3      12538.96      11756.19       221.90 o                         
   5  13   3       2385.94       2362.96        74.08 o                         
   6  13   3        205.31        196.80        26.02 o                         
   7  13   3        273.75        213.44        31.51 o                         
   8  13   3        886.65        907.21        56.32 o                         
   1  14   3       6473.85       6740.52       104.07 o                         
   2  14   3         80.33         68.27        10.83 o                         
   3  14   3       2135.76       2056.77        63.80 o                         
   4  14   3        762.45        796.57        43.03 o                         
   5  14   3       3743.13       3651.21       101.23 o                         
   6  14   3        127.75        157.51        26.55 o                         
   7  14   3        293.91        333.64        36.82 o                         
   0  15   3       6254.09       6525.57       151.74 o                         
   1  15   3       1670.19       1624.10        45.22 o                         
   2  15   3       2734.00       2724.18        64.66 o                         
   3  15   3       2816.66       2893.30        84.11 o                         
   4  15   3       4507.50       4675.30       109.55 o                         
   5  15   3       1178.20       1355.45        59.18 o                         
   6  15   3        735.06        731.10        43.53 o                         
   7  15   3        580.08        623.10        54.81 o                         
   1  16   3       4335.30       4384.05        90.89 o                         
   2  16   3       1010.66        950.22        38.19 o                         
   3  16   3       2634.74       2642.69        82.08 o                         
   4  16   3        971.44        960.66        58.97 o                         
   5  16   3        894.94        786.13        47.70 o                         
   6  16   3        387.37        409.44        41.75 o                         
   7  16   3        174.96        149.10        26.40 o                         
   0  17   3       1611.34       1678.60        75.29 o                         
   1  17   3       1444.99       1461.32        55.37 o                         
   2  17   3      10734.07      10585.05       228.08 o                         
   3  17   3       1668.99       1680.94        60.92 o                         
   4  17   3       1035.60       1126.41        66.37 o                         
   5  17   3        503.51        583.39        82.82 o                         
   6  17   3       1189.70       1226.98        74.57 o                         
   1  18   3       2471.54       2425.45        76.41 o                         
   2  18   3          7.65         -2.74        11.19 o                         
   3  18   3       2608.69       2634.79       113.10 o                         
   4  18   3         82.55         26.83        23.96 o                         
   5  18   3        109.54         37.31        24.97 o                         
   6  18   3         53.98         56.41        33.30 o                         
   0  19   3        231.17        318.73        79.98 o                         
   1  19   3       2167.42       2217.31        74.03 o                         
   2  19   3       3584.69       3908.21        99.11 o                         
   3  19   3       1621.72       1591.17        88.56 o                         
   4  19   3        378.32        310.62        38.55 o                         
   5  19   3        660.68        700.76        63.82 o                         
   1  20   3       1419.49       1512.15        59.97 o                         
   2  20   3        161.26         94.30        23.49 o                         
   3  20   3        938.97        978.01        68.19 o                         
   4  20   3        313.25        331.90        59.75 o                         
   0  21   3       4441.19       4778.90       200.03 o                         
   1  21   3        781.05        829.66        53.50 o                         
   2  21   3        246.36        255.38        33.77 o                         
   3  21   3        319.74        340.99        50.98 o                         
   1  22   3        646.63        580.70        73.74 o                         
   0   0   4       3552.47       4266.97       168.09 o                         
   4   0   4        585.37        711.81        36.97 o                         
   6   0   4      10874.04      10818.12       272.38 o                         
   8   0   4        339.61        295.43        33.95 o                         
  10   0   4        408.29        698.97       107.07 o                         
   1   1   4      27286.27      27019.03       299.82 o                         
   2   1   4       6906.53       7242.49        86.61 o                         
   3   1   4      45286.56      45668.63       500.08 o                         
   4   1   4       6960.99       7115.59       108.95 o                         
   5   1   4       5849.55       5541.97        96.75 o                         
   6   1   4       1332.51       1373.09        43.54 o                         
   7   1   4       5318.97       5504.04       102.56 o                         
   8   1   4       1763.70       1780.65        54.28 o                         
   9   1   4       1108.65       1027.31        66.14 o                         
  10   1   4        352.86        291.90        44.88 o                         
   0   2   4      65808.39      63189.89      2182.66 o                         
   1   2   4      18446.54      17262.65       221.76 o                         
   2   2   4      18318.41      18217.59       194.59 o                         
   3   2   4      24398.43      25157.91       278.60 o                         
   4   2   4       3457.83       3092.00        57.46 o                         
   5   2   4       7216.65       7225.27       114.76 o                         
   6   2   4        338.43        328.10        22.25 o                         
   7   2   4       1274.49       1357.70        45.19 o                         
   8   2   4        726.76        809.53        37.87 o                         
   9   2   4        196.27        282.39        31.80 o                         
  10   2   4        226.65        134.83        36.58 o                         
   1   3   4      33878.47      32305.32       531.74 o                         
   2   3   4       2456.24       2626.92        48.54 o                         
   3   3   4      16101.18      15157.40       185.21 o                         
   4   3   4       1383.24       1430.29        34.70 o                         
   5   3   4      12573.46      12389.95       177.87 o                         
   6   3   4        450.73        480.17        24.84 o                         
   7   3   4         17.73         -8.56         8.56 o                         
   8   3   4       2776.01       2806.92        82.68 o                         
   9   3   4       1315.81       1327.87        60.54 o                         
  10   3   4        471.16        307.98        52.96 o                         
   1   4   4       3831.73       3692.82        60.06 o                         
   2   4   4        193.09        277.77        14.77 o                         
   3   4   4       7021.77       7369.06       106.74 o                         
   4   4   4      33053.15      31527.58       355.84 o                         
   5   4   4         55.46         62.19        10.97 o                         
   6   4   4        839.64        814.38        33.01 o                         
   7   4   4         65.93         38.73        11.52 o                         
   8   4   4       1830.49       2166.27        79.24 o                         
   9   4   4        189.70         99.20        28.73 o                         
   1   5   4      28719.22      28051.24       303.77 o                         
   2   5   4       1100.61       1282.92        27.20 o                         
   3   5   4       3179.45       2928.50        59.53 o                         
   4   5   4       1400.64       1581.40        37.40 o                         
   5   5   4       7873.97       8074.35       118.56 o                         
   6   5   4       7657.11       7990.99       128.90 o                         
   7   5   4        173.33        126.70        17.32 o                         
   8   5   4         87.40         34.46        17.03 o                         
   9   5   4       1407.12       1532.55        73.98 o                         
   0   6   4      12320.87      12745.54       223.27 o                         
   1   6   4      24007.04      22805.27       248.81 o                         
   2   6   4      19328.72      18908.47       218.83 o                         
   3   6   4       6923.42       7179.32        99.33 o                         
   4   6   4       6165.96       6030.37        85.52 o                         
   5   6   4      10203.19       9986.14       139.63 o                         
   6   6   4       3397.80       3390.76        69.49 o                         
   7   6   4       1226.01       1129.94        47.59 o                         
   8   6   4          8.73         -0.74        15.13 o                         
   9   6   4       1128.10       1281.30        67.57 o                         
   1   7   4      11155.56      11612.01       145.43 o                         
   2   7   4       2432.86       2512.62        47.73 o                         
   3   7   4      12408.86      11969.69       154.83 o                         
   4   7   4        167.19        158.93        11.47 o                         
   5   7   4        832.95        797.52        28.10 o                         
   6   7   4       3362.14       3455.45        67.91 o                         
   7   7   4       3335.17       3484.15        96.55 o                         
   8   7   4         86.42         34.10        16.78 o                         
   9   7   4        161.59        108.82        21.74 o                         
   0   8   4       7272.72       7269.88       138.68 o                         
   1   8   4        777.43        647.71        20.89 o                         
   2   8   4      48245.47      47812.94       547.74 o                         
   3   8   4       2327.73       2293.83        51.56 o                         
   4   8   4        415.05        402.34        25.57 o                         
   5   8   4       1150.00       1049.26        44.91 o                         
   6   8   4       6749.06       6893.77       131.29 o                         
   7   8   4        690.41        686.74        44.36 o                         
   8   8   4       1015.37        977.20        69.89 o                         
   9   8   4        496.11        542.62        58.93 o                         
   1   9   4       6179.87       6222.89       108.62 o                         
   2   9   4        550.81        589.66        28.74 o                         
   3   9   4       1966.86       1846.47        40.12 o                         
   4   9   4       5243.80       5324.93        98.57 o                         
   5   9   4       1704.47       1781.45        59.42 o                         
   6   9   4        211.00        217.60        28.22 o                         
   7   9   4       2363.80       2286.17        81.77 o                         
   8   9   4       2392.68       2422.97       108.79 o                         
   9   9   4          3.95        -21.69        21.69 o                         
   0  10   4       2825.99       2791.74       123.55 o                         
   1  10   4      15693.74      15527.32       188.40 o                         
   2  10   4       1617.79       1685.50        39.07 o                         
   3  10   4      11985.48      11804.50       192.79 o                         
   4  10   4       6872.25       6702.26       120.64 o                         
   5  10   4        974.64        973.12        52.92 o                         
   6  10   4        173.03        152.26        19.59 o                         
   7  10   4       5461.69       5607.48       128.82 o                         
   8  10   4         44.19         34.77        16.21 o                         
   9  10   4         49.48         13.13        37.16 o                         
   1  11   4       6771.75       6674.04       104.16 o                         
   2  11   4       1715.56       1717.77        40.40 o                         
   3  11   4        635.15        547.50        29.74 o                         
   4  11   4       7925.41       8006.19       145.13 o                         
   5  11   4       1394.19       1312.43        54.96 o                         
   6  11   4         30.54          3.69        15.40 o                         
   7  11   4        347.97        302.29        33.78 o                         
   8  11   4       1272.64       1371.88        62.34 o                         
   0  12   4      14150.36      13940.81       245.39 o                         
   1  12   4         81.92         92.57        12.10 o                         
   2  12   4       4770.22       4736.94        78.00 o                         
   3  12   4        557.24        549.27        30.04 o                         
   4  12   4       5302.46       5074.58       102.55 o                         
   5  12   4       1671.38       1838.13        66.53 o                         
   6  12   4       1041.38       1088.57        52.18 o                         
   7  12   4        741.64        692.70        44.96 o                         
   8  12   4        287.75        301.95        37.87 o                         
   1  13   4        178.33        178.20        15.25 o                         
   2  13   4       2601.17       2691.99        56.73 o                         
   3  13   4        417.21        407.81        28.73 o                         
   4  13   4        148.30        152.91        20.66 o                         
   5  13   4       2626.62       2754.32        89.35 o                         
   6  13   4       1265.68       1271.54        66.01 o                         
   7  13   4        346.11        356.54        37.09 o                         
   8  13   4        273.29        229.72        31.12 o                         
   0  14   4        406.51        462.86        34.18 o                         
   1  14   4       4570.72       4578.97        80.97 o                         
   2  14   4       1508.05       1478.72        40.68 o                         
   3  14   4       4991.49       5015.48       112.18 o                         
   4  14   4        680.09        701.42        47.74 o                         
   5  14   4       8864.44       9260.88       189.24 o                         
   6  14   4         30.33        -16.05        16.05 o                         
   7  14   4        385.51        355.62        34.95 o                         
   1  15   4        473.02        464.28        24.96 o                         
   2  15   4       5215.75       5465.97       103.03 o                         
   3  15   4        663.89        514.95        37.45 o                         
   4  15   4        265.15        292.86        30.43 o                         
   5  15   4        278.43        236.56        28.37 o                         
   6  15   4        954.94        902.69        55.12 o                         
   7  15   4        402.64        392.30        36.25 o                         
   0  16   4       3030.33       3030.82       101.89 o                         
   1  16   4        351.36        370.88        27.96 o                         
   2  16   4       5251.86       5272.63       108.70 o                         
   3  16   4        685.84        742.45        43.70 o                         
   4  16   4       4011.80       3961.69       113.00 o                         
   5  16   4        340.73        362.11        50.97 o                         
   6  16   4        263.45        241.36        28.80 o                         
   7  16   4       1521.38       1543.85        98.54 o                         
   1  17   4       1302.96       1266.64        44.34 o                         
   2  17   4        108.80         77.26        15.79 o                         
   3  17   4         50.64         72.14        19.89 o                         
   4  17   4       2839.28       2965.39       121.61 o                         
   5  17   4        170.17        167.64        38.22 o                         
   6  17   4         81.51         79.28        23.65 o                         
   0  18   4        353.35        389.45        40.12 o                         
   1  18   4       2585.17       2596.96        75.80 o                         
   2  18   4        402.07        389.52        29.08 o                         
   3  18   4       4149.70       4409.40       141.71 o                         
   4  18   4        348.40        259.34        48.85 o                         
   5  18   4        149.95         98.06        27.23 o                         
   1  19   4        802.75        800.63        47.87 o                         
   2  19   4        107.84        111.29        18.44 o                         
   3  19   4        674.35        831.56        59.83 o                         
   4  19   4        738.15        757.94        64.94 o                         
   5  19   4         93.72         61.10        26.66 o                         
   0  20   4       1251.23       1280.03        95.84 o                         
   1  20   4        615.36        592.60        43.79 o                         
   2  20   4       2835.65       2810.46        89.09 o                         
   3  20   4        114.44         94.27        27.99 o                         
   4  20   4        373.47        402.44        49.93 o                         
   1  21   4        432.57        401.33        53.81 o                         
   2  21   4         10.79        -17.24        17.24 o                         
   3  21   4        600.74        526.73        56.39 o                         
   0  22   4        416.84        344.62        56.11 o                         
   1  22   4       1993.18       1765.50        94.65 o                         
   2   0   5       5791.29       6728.31       113.73 o                         
   4   0   5      41917.85      44762.02       724.90 o                         
   6   0   5        766.78        833.90        49.66 o                         
   8   0   5       7859.67       7658.42       191.70 o                         
  10   0   5        455.42        391.85        69.18 o                         
   0   1   5      10442.93      10612.50       224.25 o                         
   1   1   5       4198.31       4283.42        62.17 o                         
   2   1   5      41271.99      40746.72       419.40 o                         
   3   1   5      19903.63      19880.90       221.73 o                         
   4   1   5       5210.29       5034.04        85.32 o                         
   5   1   5       3691.20       3934.99        76.82 o                         
   6   1   5        968.24       1008.00        36.04 o                         
   7   1   5       4174.97       4023.70        86.54 o                         
   8   1   5        262.57        304.96        24.16 o                         
   9   1   5        286.98        284.66        28.05 o                         
  10   1   5        186.15        165.76        33.48 o                         
   1   2   5        961.29       1000.42        25.64 o                         
   2   2   5       1584.99       1803.94        37.08 o                         
   3   2   5       1682.72       1638.94        37.90 o                         
   4   2   5       1156.28       1195.06        37.64 o                         
   5   2   5       1949.68       2046.33        50.22 o                         
   6   2   5       4291.52       4252.81        85.54 o                         
   7   2   5       3935.50       4062.27        86.64 o                         
   8   2   5       1274.82       1124.88        49.69 o                         
   9   2   5       1574.47       1566.71        67.62 o                         
  10   2   5        482.65        506.50        58.46 o                         
   0   3   5       3021.89       3129.56        65.42 o                         
   1   3   5      26408.97      25516.67       293.13 o                         
   2   3   5      27691.16      27174.10       312.15 o                         
   3   3   5      13920.18      14738.01       177.40 o                         
   4   3   5       1721.26       1523.74        32.22 o                         
   5   3   5      13042.00      12859.52       178.84 o                         
   6   3   5       1920.20       2063.05        56.06 o                         
   7   3   5        768.05        751.81        35.21 o                         
   8   3   5         99.45         69.60        14.39 o                         
   9   3   5        918.36        999.71        55.51 o                         
   1   4   5       3892.56       3995.29        81.23 o                         
   2   4   5       5067.75       5379.62        80.73 o                         
   3   4   5       3919.51       4101.41        73.35 o                         
   4   4   5       1180.32       1168.08        32.02 o                         
   5   4   5       1330.60       1352.19        42.02 o                         
   6   4   5       7442.12       7223.12       120.42 o                         
   7   4   5        504.48        514.98        34.04 o                         
   8   4   5        648.04        645.45        40.90 o                         
   9   4   5        383.10        468.88        41.82 o                         
   0   5   5      32356.02      31690.30       612.90 o                         
   1   5   5      19889.40      18954.63       200.09 o                         
   2   5   5       2953.46       2826.44        48.49 o                         
   3   5   5       4986.11       4644.76        81.63 o                         
   4   5   5       6668.87       6283.88        98.25 o                         
   5   5   5       7969.82       7794.90       116.73 o                         
   6   5   5       1506.08       1659.63        50.48 o                         
   7   5   5        501.01        464.24        30.49 o                         
   8   5   5       3035.16       3189.98        89.84 o                         
   9   5   5        649.37        586.55        52.96 o                         
   1   6   5      16524.32      15974.26       264.90 o                         
   2   6   5       3483.34       3427.39        57.30 o                         
   3   6   5       1835.43       1882.02        43.53 o                         
   4   6   5       3170.39       3323.57        63.76 o                         
   5   6   5       7656.08       7409.35       124.10 o                         
   6   6   5       2181.53       2105.87        50.03 o                         
   7   6   5       1793.69       1808.19        55.74 o                         
   8   6   5       1082.31       1002.12        49.78 o                         
   9   6   5       1819.53       2078.65        90.01 o                         
   0   7   5      37933.25      38086.65       595.97 o                         
   1   7   5       5058.59       4758.05        88.78 o                         
   2   7   5       9180.24       9346.04       119.40 o                         
   3   7   5      21776.68      22734.33       270.95 o                         
   4   7   5      13992.16      14137.84       168.49 o                         
   5   7   5       1544.07       1524.22        39.05 o                         
   6   7   5       1282.22       1391.60        40.57 o                         
   7   7   5       4300.75       4285.01        90.59 o                         
   8   7   5        728.98        663.20        45.10 o                         
   9   7   5        190.19        128.03        29.33 o                         
   1   8   5       8452.86       8198.99       123.56 o                         
   2   8   5        415.83        518.54        20.89 o                         
   3   8   5       4400.99       4702.45        73.93 o                         
   4   8   5       5424.16       5069.33       101.54 o                         
   5   8   5       2841.99       2882.96        80.21 o                         
   6   8   5       1804.85       1810.16        51.50 o                         
   7   8   5        104.28        113.56        22.63 o                         
   8   8   5       2633.24       2628.24       115.93 o                         
   9   8   5         28.07         34.46        31.36 o                         
   0   9   5      14330.84      14809.16       250.31 o                         
   1   9   5       7384.48       7177.57       106.10 o                         
   2   9   5      21908.22      21801.27       259.43 o                         
   3   9   5       3827.90       3729.17        66.87 o                         
   4   9   5       3763.30       4101.42        88.36 o                         
   5   9   5        486.80        524.14        31.36 o                         
   6   9   5       5117.59       5221.63       119.75 o                         
   7   9   5       3409.11       3509.19        98.20 o                         
   8   9   5        497.86        579.54        56.82 o                         
   9   9   5        253.63        116.35        34.64 o                         
   1  10   5       3989.99       3877.99        83.11 o                         
   2  10   5       1402.80       1423.46        36.47 o                         
   3  10   5      10110.35      10395.03       133.05 o                         
   4  10   5       1934.66       1874.72        56.49 o                         
   5  10   5        726.53        774.14        41.54 o                         
   6  10   5        886.39        797.71        41.96 o                         
   7  10   5       3918.51       4073.67       103.13 o                         
   8  10   5        361.33        436.68        45.51 o                         
   9  10   5        899.69        833.29       106.47 o                         
   0  11   5       6880.41       7189.13       173.63 o                         
   1  11   5       5588.14       5852.33        89.55 o                         
   2  11   5      22612.71      22063.91       256.34 o                         
   3  11   5       3576.17       3483.68        65.71 o                         
   4  11   5        807.96        837.89        37.34 o                         
   5  11   5       4154.74       3894.49       105.65 o                         
   6  11   5       3111.80       3234.93        89.32 o                         
   7  11   5        154.44        172.97        24.06 o                         
   8  11   5        409.28        447.88        39.65 o                         
   1  12   5       5757.65       5694.28        89.96 o                         
   2  12   5       1656.35       1651.48        41.35 o                         
   3  12   5       3495.95       3626.77        68.82 o                         
   4  12   5        322.00        306.48        23.30 o                         
   5  12   5       4226.25       4168.54       109.30 o                         
   6  12   5       2261.87       2202.45        73.87 o                         
   7  12   5        466.32        514.29        38.97 o                         
   8  12   5        514.68        455.25        57.38 o                         
   0  13   5      24784.37      23872.02       446.51 o                         
   1  13   5       2856.44       2971.02        61.12 o                         
   2  13   5       3428.48       3493.11        70.37 o                         
   3  13   5       2463.80       2413.41        57.06 o                         
   4  13   5       5170.89       5280.30       112.68 o                         
   5  13   5       2426.42       2437.92        83.44 o                         
   6  13   5        523.33        560.32        48.38 o                         
   7  13   5         95.74         98.13        19.15 o                         
   8  13   5       1016.81       1063.87        61.04 o                         
   1  14   5       9016.75       9142.91       130.79 o                         
   2  14   5          4.78          7.86         7.88 o                         
   3  14   5       4344.78       4423.74        96.12 o                         
   4  14   5        160.98        111.02        17.58 o                         
   5  14   5       3702.26       3905.09       118.72 o                         
   6  14   5        759.73        650.90        45.04 o                         
   7  14   5        457.81        485.46        48.30 o                         
   0  15   5       9991.53       9705.61       200.51 o                         
   1  15   5       2176.09       2271.74        55.93 o                         
   2  15   5        406.39        435.10        24.63 o                         
   3  15   5       3744.01       3628.40       102.56 o                         
   4  15   5       7433.78       7264.24       156.87 o                         
   5  15   5        722.64        716.92        46.61 o                         
   6  15   5        347.33        343.30        43.13 o                         
   7  15   5        423.68        346.84        35.59 o                         
   1  16   5       5567.11       5718.25       128.90 o                         
   2  16   5        220.98        183.35        19.61 o                         
   3  16   5       2726.35       2675.89        81.93 o                         
   4  16   5       1995.92       1891.69        74.32 o                         
   5  16   5        740.78        823.01        51.94 o                         
   6  16   5        386.72        370.27        42.42 o                         
   0  17   5        862.07        880.99        55.95 o                         
   1  17   5       1259.95       1222.93        47.57 o                         
   2  17   5      11074.65      11039.72       203.32 o                         
   3  17   5       1423.54       1489.93        68.55 o                         
   4  17   5        972.83       1060.32        62.89 o                         
   5  17   5        240.02        191.62        37.91 o                         
   6  17   5       2405.92       2588.99       130.34 o                         
   1  18   5       1113.77       1140.57        48.64 o                         
   2  18   5        303.16        305.51        30.48 o                         
   3  18   5       2872.75       2986.33       105.70 o                         
   4  18   5         28.33        -12.14        19.13 o                         
   5  18   5        146.14        234.54        45.89 o                         
   0  19   5       2830.46       2927.02       136.48 o                         
   1  19   5       2346.79       2463.61        82.88 o                         
   2  19   5       3225.87       3224.75        90.92 o                         
   3  19   5        637.75        572.54        55.23 o                         
   4  19   5        511.87        548.07        57.12 o                         
   5  19   5        586.89        633.47        70.46 o                         
   1  20   5        932.68        929.76        56.37 o                         
   2  20   5         19.17        -16.14        16.14 o                         
   3  20   5       1070.17       1004.80        82.54 o                         
   4  20   5        316.01        265.91        42.55 o                         
   0  21   5       4699.11       4782.99       200.41 o                         
   1  21   5        626.34        564.73        46.82 o                         
   2  21   5        203.37        119.74        24.95 o                         
   3  21   5        438.20        448.85        51.16 o                         
   1  22   5       1266.15       1207.71        78.65 o                         
   0   0   6      27149.65      30920.21       823.15 o                         
   2   0   6      37556.57      37392.03       541.10 o                         
   4   0   6      75400.58      75391.91      1193.58 o                         
   6   0   6       8328.63       8802.40       185.56 o                         
   8   0   6        463.79        592.03        48.90 o                         
  10   0   6        503.60        528.05        76.62 o                         
   1   1   6      45607.01      45102.38       499.88 o                         
   2   1   6       3555.83       3712.80        51.52 o                         
   3   1   6       8995.20       8999.58       107.48 o                         
   4   1   6       4832.55       5185.56        89.44 o                         
   5   1   6       1694.94       1652.92        50.04 o                         
   6   1   6       1779.95       1849.53        52.19 o                         
   7   1   6       1674.72       1717.10        53.63 o                         
   8   1   6       1328.38       1268.24        52.90 o                         
   9   1   6       1880.45       1989.01        74.45 o                         
  10   1   6        376.18        312.59        43.94 o                         
   0   2   6      27876.87      26786.60       390.50 o                         
   1   2   6      14029.62      14721.25       188.79 o                         
   2   2   6      13537.94      13704.29       159.95 o                         
   3   2   6      14807.73      14615.72       174.30 o                         
   4   2   6       7313.56       7456.70       106.24 o                         
   5   2   6       5576.00       5577.99        98.48 o                         
   6   2   6       4339.77       4352.20        87.05 o                         
   7   2   6       2481.62       2468.34        66.75 o                         
   8   2   6        104.76        147.11        21.89 o                         
   9   2   6        268.50        363.80        34.27 o                         
   1   3   6      50396.32      49957.85       557.57 o                         
   2   3   6       6103.66       6185.13        86.90 o                         
   3   3   6       9168.99       9221.55       123.47 o                         
   4   3   6       1805.08       1847.10        42.47 o                         
   5   3   6       3056.35       3118.34        66.05 o                         
   6   3   6        761.26        719.80        34.95 o                         
   7   3   6       2894.35       2903.52        76.83 o                         
   8   3   6        832.52        735.42        43.45 o                         
   9   3   6        652.65        669.62        51.23 o                         
   0   4   6      34709.50      34535.07       494.13 o                         
   1   4   6       3343.78       3376.59        57.95 o                         
   2   4   6      24650.76      25628.70       294.94 o                         
   3   4   6        347.01        327.01        18.52 o                         
   4   4   6      12478.21      12174.66       153.42 o                         
   5   4   6       1260.03       1300.55        42.54 o                         
   6   4   6       6075.58       5953.34       109.70 o                         
   7   4   6        300.97        248.96        22.17 o                         
   8   4   6       1181.95       1174.11        50.04 o                         
   9   4   6        140.83        105.84        25.85 o                         
   1   5   6      29557.39      29090.46       318.42 o                         
   2   5   6       3784.43       4036.43        62.23 o                         
   3   5   6       8572.22       8997.46       124.14 o                         
   4   5   6        910.58        826.13        29.45 o                         
   5   5   6       5376.73       5230.48        86.29 o                         
   6   5   6       1576.46       1494.21        51.97 o                         
   7   5   6       2035.22       1985.37        60.08 o                         
   8   5   6        899.85        911.74        49.24 o                         
   9   5   6        706.61        579.84        48.48 o                         
   0   6   6       7680.59       7400.17       171.46 o                         
   1   6   6      29240.61      30973.90       372.42 o                         
   2   6   6       8109.97       7971.04       115.71 o                         
   3   6   6       8901.44       8876.65       125.66 o                         
   4   6   6       3888.80       3914.46        73.58 o                         
   5   6   6       6432.01       6247.72       100.08 o                         
   6   6   6        990.71        932.26        41.44 o                         
   7   6   6       4508.96       4585.02        93.59 o                         
   8   6   6        903.03        911.54        54.94 o                         
   9   6   6        176.82        193.11        30.09 o                         
   1   7   6       5378.10       5403.00        78.19 o                         
   2   7   6       1218.78       1263.12        32.42 o                         
   3   7   6      11891.13      11686.31       160.62 o                         
   4   7   6        547.69        647.91        23.02 o                         
   5   7   6       7920.19       7781.34       113.72 o                         
   6   7   6       1212.04       1035.73        36.04 o                         
   7   7   6       1186.35       1175.84        46.59 o                         
   8   7   6        290.58        306.18        32.47 o                         
   9   7   6        694.50        767.64        53.99 o                         
   0   8   6      37896.32      36952.51       580.09 o                         
   1   8   6        347.21        358.85        16.52 o                         
   2   8   6      20305.79      20013.85       239.22 o                         
   3   8   6       1058.73       1178.94        33.60 o                         
   4   8   6       5149.03       4993.23        78.60 o                         
   5   8   6       1142.65       1179.26        30.89 o                         
   6   8   6       2992.62       2991.17        66.46 o                         
   7   8   6       1059.07       1032.70        46.41 o                         
   8   8   6        706.46        851.63        49.27 o                         
   9   8   6        326.71        313.36        59.34 o                         
   1   9   6       1625.78       1480.88        38.30 o                         
   2   9   6        572.42        608.70        24.11 o                         
   3   9   6       3502.32       3484.67        63.86 o                         
   4   9   6       1938.08       1957.50        44.49 o                         
   5   9   6       2574.17       2482.23        61.56 o                         
   6   9   6       3072.76       3152.49        74.86 o                         
   7   9   6       1004.23        948.33        51.18 o                         
   8   9   6       1249.61       1184.71        77.82 o                         
   9   9   6        697.32        556.51        69.52 o                         
   0  10   6       6687.66       6747.84       194.82 o                         
   1  10   6      17046.28      16853.05       205.00 o                         
   2  10   6       5388.56       5420.56        83.59 o                         
   3  10   6       7614.83       7906.89       117.59 o                         
   4  10   6       1493.09       1475.25        42.32 o                         
   5  10   6       4531.88       4749.30       106.15 o                         
   6  10   6        163.17        140.07        20.48 o                         
   7  10   6       2047.17       1944.03        79.71 o                         
   8  10   6        627.44        612.10        55.97 o                         
   1  11   6       1429.40       1440.08        38.38 o                         
   2  11   6        675.65        664.33        24.84 o                         
   3  11   6       2233.71       2117.05        45.16 o                         
   4  11   6       2767.04       2670.76        76.59 o                         
   5  11   6        517.17        450.40        30.64 o                         
   6  11   6       1477.69       1479.64        68.50 o                         
   7  11   6        685.81        737.52        44.67 o                         
   8  11   6       1399.19       1357.87        55.01 o                         
   0  12   6      11050.74      11561.22       311.73 o                         
   1  12   6       1077.96       1088.16        33.99 o                         
   2  12   6       8567.75       8436.31       121.35 o                         
   3  12   6       1581.99       1684.58        39.42 o                         
   4  12   6       4114.44       4194.63       103.24 o                         
   5  12   6        322.08        262.65        27.60 o                         
   6  12   6       1090.04       1048.53        50.49 o                         
   7  12   6        173.81        216.47        26.30 o                         
   8  12   6        336.64        296.73        37.70 o                         
   1  13   6       1172.73       1193.07        37.45 o                         
   2  13   6       1951.54       2003.39        47.78 o                         
   3  13   6        274.81        243.77        15.60 o                         
   4  13   6        176.95        155.10        22.31 o                         
   5  13   6        743.33        669.07        67.48 o                         
   6  13   6       2989.72       2980.81        89.67 o                         
   7  13   6        477.38        397.30        37.99 o                         
   8  13   6       1227.36       1307.26        74.66 o                         
   0  14   6         35.88         51.75        13.26 o                         
   1  14   6       6047.84       6096.63       126.38 o                         
   2  14   6        531.09        507.02        25.93 o                         
   3  14   6       7559.38       7532.50       129.42 o                         
   4  14   6        362.30        321.35        27.14 o                         
   5  14   6       3627.21       3581.17       103.05 o                         
   6  14   6        157.35        124.92        28.52 o                         
   7  14   6        569.24        555.67        44.82 o                         
   1  15   6        546.36        510.96        30.28 o                         
   2  15   6        265.18        245.85        20.23 o                         
   3  15   6       1385.92       1385.21        44.90 o                         
   4  15   6       1344.92       1361.70        61.99 o                         
   5  15   6        495.71        407.06        40.94 o                         
   6  15   6       1096.98       1105.23        61.80 o                         
   7  15   6        741.82        817.82        70.86 o                         
   0  16   6       3869.80       3816.70       119.39 o                         
   1  16   6       1148.06       1106.52        44.49 o                         
   2  16   6       3409.07       3514.51        82.51 o                         
   3  16   6       1103.57       1154.84        42.20 o                         
   4  16   6       3678.50       3706.34       116.99 o                         
   5  16   6        617.57        572.35        50.90 o                         
   6  16   6        548.99        536.14        46.49 o                         
   1  17   6         58.29         43.87        12.72 o                         
   2  17   6        386.91        425.00        27.64 o                         
   3  17   6        639.27        672.90        57.46 o                         
   4  17   6        956.90       1021.42        65.63 o                         
   5  17   6        859.63        863.01        65.97 o                         
   6  17   6       1143.52       1155.28        78.00 o                         
   0  18   6       1135.22       1130.52        73.07 o                         
   1  18   6       2614.27       2543.79        76.99 o                         
   2  18   6        139.41         78.53        20.91 o                         
   3  18   6       3109.87       3296.19       122.82 o                         
   4  18   6        162.42        139.26        28.13 o                         
   5  18   6       1178.04       1171.43       110.62 o                         
   1  19   6         78.54         65.55        17.56 o                         
   2  19   6        468.41        519.94        57.42 o                         
   3  19   6        451.95        456.76        76.42 o                         
   4  19   6        346.48        438.15        56.34 o                         
   5  19   6        767.63        801.72        70.47 o                         
   0  20   6       5003.98       5198.26       175.96 o                         
   1  20   6        118.37        134.20        23.18 o                         
   2  20   6       1266.10       1262.12        67.48 o                         
   3  20   6         24.87         27.17        27.13 o                         
   4  20   6       1113.93       1226.02        97.68 o                         
   1  21   6        126.24         69.61        26.57 o                         
   2  21   6        612.94        529.21        47.44 o                         
   3  21   6        351.51        228.69       104.06 o                         
   0  22   6        188.28        199.47        43.64 o                         
   2   0   7      15497.02      15510.06       242.18 o                         
   4   0   7       4515.57       4396.15       116.07 o                         
   6   0   7      13357.70      13353.24       307.73 o                         
   8   0   7       1592.22       1435.34        73.76 o                         
   0   1   7      22209.20      21756.42       350.52 o                         
   1   1   7      23297.72      21333.50       248.64 o                         
   2   1   7       2127.82       1842.82        34.21 o                         
   3   1   7       7674.49       7964.04        99.56 o                         
   4   1   7      11673.69      11797.19       157.30 o                         
   5   1   7       7123.42       6999.09       121.86 o                         
   6   1   7       1595.23       1601.76        49.89 o                         
   7   1   7       1732.30       1604.33        52.20 o                         
   8   1   7        196.59        202.70        23.78 o                         
   9   1   7       1239.78       1265.69        64.76 o                         
   1   2   7        692.90        759.75        23.40 o                         
   2   2   7       3156.41       2874.20        53.12 o                         
   3   2   7       3182.04       3341.39        56.60 o                         
   4   2   7        581.16        459.42        18.54 o                         
   5   2   7       7566.42       7918.47       134.44 o                         
   6   2   7       2100.38       2154.30        58.27 o                         
   7   2   7       1879.83       1921.58        55.02 o                         
   8   2   7        531.56        528.14        36.93 o                         
   9   2   7       1031.67       1052.88        73.45 o                         
   0   3   7      51177.21      49326.45       696.32 o                         
   1   3   7       8369.20       8315.66       113.06 o                         
   2   3   7       3422.59       3243.63        55.64 o                         
   3   3   7      20585.71      20447.94       238.82 o                         
   4   3   7       7076.22       7126.59       100.05 o                         
   5   3   7       2712.31       2490.22        60.73 o                         
   6   3   7       2303.35       2141.28        61.68 o                         
   7   3   7       3828.61       3994.81        87.93 o                         
   8   3   7        816.55        841.16        43.46 o                         
   9   3   7        576.54        550.05        41.88 o                         
   1   4   7       2690.80       2748.41        48.95 o                         
   2   4   7       1260.90       1506.41        37.00 o                         
   3   4   7       3934.53       4290.79        75.93 o                         
   4   4   7       5426.19       5575.14        95.05 o                         
   5   4   7       1540.98       1502.26        43.91 o                         
   6   4   7       3584.96       3560.45        80.94 o                         
   7   4   7         32.77         19.99        14.04 o                         
   8   4   7       4123.53       4211.28       110.29 o                         
   9   4   7        193.21        111.67        23.95 o                         
   0   5   7       1365.28       1171.14        39.21 o                         
   1   5   7      20626.52      20171.55       279.36 o                         
   2   5   7      15725.34      15229.20       178.02 o                         
   3   5   7       6545.88       6108.77       106.40 o                         
   4   5   7       6078.67       6088.71        93.65 o                         
   5   5   7       1194.55       1021.17        31.06 o                         
   6   5   7       3685.61       3593.08        82.28 o                         
   7   5   7       2967.74       2964.39        78.82 o                         
   8   5   7        157.55        132.56        19.91 o                         
   9   5   7        154.76        110.50        24.70 o                         
   1   6   7       5664.95       5587.60        80.44 o                         
   2   6   7       4218.74       4428.75        74.14 o                         
   3   6   7       5754.81       6079.27        88.84 o                         
   4   6   7       2610.55       2597.25        59.15 o                         
   5   6   7       1276.94       1323.06        34.85 o                         
   6   6   7       1674.38       1642.52        51.91 o                         
   7   6   7       3574.69       3626.30        82.99 o                         
   8   6   7        655.80        778.79        43.95 o                         
   9   6   7        895.25        896.34        54.71 o                         
   0   7   7       3319.49       3735.93        79.65 o                         
   1   7   7      14503.99      14273.90       170.48 o                         
   2   7   7      18288.86      17730.86       223.02 o                         
   3   7   7       8733.46       8524.22       121.89 o                         
   4   7   7       1858.23       1736.41        46.94 o                         
   5   7   7       6824.98       6744.57       107.53 o                         
   6   7   7       3402.58       3332.72        67.36 o                         
   7   7   7         98.67         72.58        13.62 o                         
   8   7   7        198.62        210.71        25.46 o                         
   9   7   7        875.96       1065.86        65.25 o                         
   1   8   7       4681.89       4899.48        75.79 o                         
   2   8   7       5849.65       5701.86       120.00 o                         
   3   8   7       7589.27       7667.21       113.28 o                         
   4   8   7        332.15        323.27        18.39 o                         
   5   8   7       1648.08       1638.07        38.85 o                         
   6   8   7       2723.99       2823.21        63.02 o                         
   7   8   7        214.14        203.34        22.82 o                         
   8   8   7       2007.35       1919.72        65.08 o                         
   9   8   7          3.34         -6.24        19.41 o                         
   0   9   7      30695.31      31347.82       469.49 o                         
   1   9   7       3944.09       3885.99        71.90 o                         
   2   9   7       1808.12       1637.67        39.27 o                         
   3   9   7       5423.18       5386.77        79.26 o                         
   4   9   7      10909.68      10604.44       143.52 o                         
   5   9   7       2388.90       2476.80        58.05 o                         
   6   9   7        678.72        711.07        36.99 o                         
   7   9   7         57.62         44.80        12.91 o                         
   8   9   7       1251.95       1304.00        68.48 o                         
   9   9   7        283.79        286.25        46.89 o                         
   1  10   7       5182.41       5243.44        83.56 o                         
   2  10   7       1013.08       1046.17        32.76 o                         
   3  10   7       5672.05       5327.45        83.38 o                         
   4  10   7       1049.37       1086.35        33.28 o                         
   5  10   7       4818.00       4768.09        98.25 o                         
   6  10   7        643.89        644.36        44.17 o                         
   7  10   7        383.63        359.60        30.39 o                         
   8  10   7        455.29        415.78        45.01 o                         
   0  11   7      25510.18      26349.85       517.38 o                         
   1  11   7      10083.52       9602.83       151.22 o                         
   2  11   7       5155.08       5194.51        84.61 o                         
   3  11   7       2204.34       2328.48        48.96 o                         
   4  11   7      12031.67      11486.12       223.18 o                         
   5  11   7       1529.72       1456.15        54.74 o                         
   6  11   7        249.37        189.18        23.03 o                         
   7  11   7       2024.23       1988.41        71.99 o                         
   8  11   7        311.98        291.70        44.49 o                         
   1  12   7       3352.10       3403.23        66.56 o                         
   2  12   7        428.30        406.16        21.84 o                         
   3  12   7       1692.53       1650.74        38.18 o                         
   4  12   7       1548.82       1654.99        64.06 o                         
   5  12   7       1021.16       1033.09        49.30 o                         
   6  12   7       1935.55       1971.65        69.77 o                         
   7  12   7        571.58        537.12        39.92 o                         
   8  12   7       1103.45       1114.41        56.02 o                         
   0  13   7       3668.28       3595.44        98.83 o                         
   1  13   7        901.86        822.36        31.68 o                         
   2  13   7      15224.40      14964.98       200.88 o                         
   3  13   7       4334.24       4344.34        77.20 o                         
   4  13   7        530.19        516.59        36.14 o                         
   5  13   7        105.47        105.95        17.65 o                         
   6  13   7       3054.39       3204.38        94.10 o                         
   7  13   7        439.95        364.67        37.91 o                         
   8  13   7        321.79        455.83        94.40 o                         
   1  14   7       5276.03       5189.14       123.07 o                         
   2  14   7        165.76        186.41        16.49 o                         
   3  14   7       5599.71       5787.70        95.92 o                         
   4  14   7        358.48        326.22        40.11 o                         
   5  14   7       1791.46       1740.30        70.19 o                         
   6  14   7         21.90         -8.15        15.38 o                         
   7  14   7       1695.19       1808.29        76.71 o                         
   0  15   7       4439.25       4403.25       128.65 o                         
   1  15   7       2460.43       2416.37        60.57 o                         
   2  15   7       5406.56       5349.77       101.79 o                         
   3  15   7       2359.53       2308.15        62.99 o                         
   4  15   7        350.25        241.36        33.41 o                         
   5  15   7       1260.80       1302.69        67.46 o                         
   6  15   7       1671.36       1655.44        74.87 o                         
   7  15   7        335.78        324.53        56.88 o                         
   1  16   7       3894.75       3914.36        87.36 o                         
   2  16   7         81.47         56.52        13.40 o                         
   3  16   7       2127.69       2132.67        63.19 o                         
   4  16   7        530.15        501.63        46.26 o                         
   5  16   7       1901.34       1868.02        82.35 o                         
   6  16   7       1112.26       1082.18        64.56 o                         
   0  17   7       6995.38       7434.25       220.14 o                         
   1  17   7       1795.15       1764.35        60.08 o                         
   2  17   7       2467.49       2578.40        68.20 o                         
   3  17   7        376.42        326.13        25.70 o                         
   4  17   7       3859.93       3991.04       125.27 o                         
   5  17   7         22.22         17.31        21.31 o                         
   6  17   7        350.36        217.19        42.53 o                         
   1  18   7       2486.74       2481.41        80.00 o                         
   2  18   7        382.97        429.39        32.64 o                         
   3  18   7        873.26        811.64        92.39 o                         
   4  18   7          4.45        -19.46        19.46 o                         
   5  18   7       2422.79       2537.20       112.19 o                         
   0  19   7       2715.65       2954.34       133.01 o                         
   1  19   7       1127.50       1078.41        49.55 o                         
   2  19   7        581.95        529.37        45.66 o                         
   3  19   7       1169.90       1196.27        84.26 o                         
   4  19   7       1001.47       1123.38        98.86 o                         
   1  20   7       1398.50       1534.50        69.92 o                         
   2  20   7        111.24        119.28        31.16 o
[truncated: 184,683 more chars]
