# Supplementary material for: Heterocyclic 1,3-diazepine-based thio­nes and selones as versatile halogen-bond acceptors
Source: Acta Crystallogr B Struct Sci Cryst Eng Mater. 2022 Aug 31;78(Pt 5):745–55. doi: 10.1107/S2052520622008150 (PMC9533313; doi:10.1107/S2052520622008150)
Supplement: Supplementary file 15 [file b-78-00745-SDiazMesS_13F4DIBsup15.hkl]

data_SDiazMesS_13F4DIB                                                          
_shelx_title ' d8-5306_a.res in P2(1)2(1)2(1)'                                  
_shelx_refln_list_code          4                                               
_shelx_F_calc_maximum      322.44                                               
_exptl_crystal_F_000      1504.00                                               
_reflns_d_resolution_high  0.7596                                               
                                                                                
loop_                                                                           
 _space_group_symop_operation_xyz                                               
 'x, y, z'                                                                      
 '-x+1/2, -y, z+1/2'                                                            
 '-x, y+1/2, -z+1/2'                                                            
 'x+1/2, -y+1/2, -z'                                                            
                                                                                
_cell_length_a     8.2080                                                       
_cell_length_b    12.9974                                                       
_cell_length_c    27.2463                                                       
_cell_angle_alpha  90.000                                                       
_cell_angle_beta   90.000                                                       
_cell_angle_gamma  90.000                                                       
                                                                                
_shelx_F_squared_multiplier     1.000                                           
                                                                                
loop_                                                                           
 _refln_index_h                                                                 
 _refln_index_k                                                                 
 _refln_index_l                                                                 
 _refln_F_squared_calc                                                          
 _refln_F_squared_meas                                                          
 _refln_F_squared_sigma                                                         
 _refln_observed_status                                                         
   4   0   0      13708.27      13353.64       452.61 o                         
   6   0   0       3259.41       2977.56       309.36 o                         
   8   0   0         15.06        -22.56        26.22 o                         
  10   0   0       5380.68       5088.83       308.82 o                         
   1   1   0        608.91        597.90        21.89 o                         
   2   1   0      40669.68      39511.50      1076.03 o                         
   3   1   0       6475.71       6624.08       224.14 o                         
   4   1   0      30581.42      31428.14       611.15 o                         
   5   1   0       2813.37       2700.20       111.17 o                         
   6   1   0      13297.45      12799.77       326.69 o                         
   7   1   0         80.48         65.13        26.96 o                         
   8   1   0       9463.75       9030.51       607.13 o                         
   9   1   0        638.44        496.47        80.71 o                         
  10   1   0       3046.72       2900.41       160.75 o                         
   0   2   0      56232.76      58181.56      2022.52 o                         
   1   2   0       3289.33       3131.74        59.41 o                         
   2   2   0        392.10        439.58        25.84 o                         
   3   2   0        143.68        130.82        18.22 o                         
   4   2   0       4063.60       4526.22       123.72 o                         
   5   2   0        196.78        236.51        34.16 o                         
   6   2   0         89.14         90.94        20.70 o                         
   7   2   0       1144.01        964.87        67.15 o                         
   8   2   0        256.71        252.06        56.15 o                         
   9   2   0        354.43        209.72        54.36 o                         
  10   2   0       1318.43       1237.23       121.16 o                         
   1   3   0      30601.07      29599.68       527.11 o                         
   2   3   0        378.29        401.85        24.12 o                         
   3   3   0      19326.25      18944.98       409.72 o                         
   4   3   0         21.18          2.16         9.38 o                         
   5   3   0       7961.56       8671.47       207.97 o                         
   6   3   0       1306.22       1368.34        74.30 o                         
   7   3   0        170.54        110.63        26.16 o                         
   8   3   0          3.43        -31.29        32.26 o                         
   9   3   0         13.01         15.98        34.34 o                         
  10   3   0        892.28       1037.41       175.31 o                         
   0   4   0      46062.30      43483.62       904.84 o                         
   1   4   0        926.65       1036.21        36.25 o                         
   2   4   0      24781.24      24579.12       358.73 o                         
   3   4   0      13312.90      13208.89       259.76 o                         
   4   4   0       1293.15       1368.91        63.30 o                         
   5   4   0      39315.26      38795.64       678.49 o                         
   6   4   0       2866.08       3177.95       133.39 o                         
   7   4   0      21236.13      23717.85       611.98 o                         
   8   4   0         39.14         12.58        22.45 o                         
   9   4   0       6449.95       5555.39       267.51 o                         
  10   4   0        838.31        724.37        79.35 o                         
   1   5   0      29585.18      29417.24       438.33 o                         
   2   5   0      12340.03      13302.92       244.37 o                         
   3   5   0       6972.17       6408.83       142.65 o                         
   4   5   0      15123.35      14400.09       294.20 o                         
   5   5   0       4525.02       4351.70       135.36 o                         
   6   5   0      23923.43      25110.36       487.98 o                         
   7   5   0        372.37        259.47        40.03 o                         
   8   5   0       7942.23       7605.32       224.93 o                         
   9   5   0        333.16        277.53        61.49 o                         
  10   5   0        901.98        679.57        80.31 o                         
   0   6   0       7442.89       7293.92       216.52 o                         
   1   6   0       1787.11       2079.17        68.78 o                         
   2   6   0       7614.80       7396.86       136.80 o                         
   3   6   0        179.86        139.38        19.74 o                         
   4   6   0        426.39        552.68        39.72 o                         
   5   6   0        494.79        415.23        43.06 o                         
   6   6   0          1.03          6.33        16.08 o                         
   7   6   0         40.96         28.38        21.48 o                         
   8   6   0        147.42        188.86        42.30 o                         
   9   6   0        401.77        382.72        55.47 o                         
  10   6   0        497.36        313.56        65.22 o                         
   1   7   0        469.66        515.27        33.08 o                         
   2   7   0       5590.38       5841.96       121.51 o                         
   3   7   0       3121.98       3488.19        96.89 o                         
   4   7   0       4438.53       5027.28       140.57 o                         
   5   7   0       3591.01       3464.78       124.91 o                         
   6   7   0       5552.73       5471.10       194.86 o                         
   7   7   0         93.56        147.52        32.30 o                         
   8   7   0       1680.01       1880.93       156.64 o                         
   9   7   0        283.06        226.06        52.27 o                         
   0   8   0      31545.19      32175.39       739.31 o                         
   1   8   0          5.64          3.83         8.93 o                         
   2   8   0      12398.42      13022.78       221.72 o                         
   3   8   0       4156.96       4063.95       111.78 o                         
   4   8   0       1102.92       1049.13        59.61 o                         
   5   8   0       9768.95      10242.81       254.21 o                         
   6   8   0        920.27        874.47        67.62 o                         
   7   8   0      10689.02      10915.79       330.57 o                         
   8   8   0         78.66         82.46        37.58 o                         
   9   8   0       3151.20       3361.95       224.33 o                         
   1   9   0      27950.80      28602.17       608.49 o                         
   2   9   0         93.35         76.34        14.52 o                         
   3   9   0      14438.64      14887.11       256.96 o                         
   4   9   0        403.16        440.72        40.90 o                         
   5   9   0       1167.83       1251.41        80.19 o                         
   6   9   0         13.24          7.46        19.37 o                         
   7   9   0        335.48        334.44        55.83 o                         
   8   9   0        319.81        195.29        46.12 o                         
   9   9   0        622.14        436.75        98.22 o                         
   0  10   0         33.88         34.36        15.82 o                         
   1  10   0        583.78        543.07        39.63 o                         
   2  10   0         44.06         23.37        13.78 o                         
   3  10   0        333.54        262.88        29.91 o                         
   4  10   0         11.09          0.07        14.31 o                         
   5  10   0       3946.04       4089.49       223.54 o                         
   6  10   0         21.66         39.74        27.76 o                         
   7  10   0        807.82        560.07        63.58 o                         
   8  10   0         13.67        -32.32        32.32 o                         
   1  11   0       1330.36       1308.93        66.44 o                         
   2  11   0        524.02        508.73        40.34 o                         
   3  11   0         60.54         57.20        19.44 o                         
   4  11   0         92.35         11.16        39.72 o                         
   5  11   0          5.02          0.96        19.69 o                         
   6  11   0         45.77         20.85        27.47 o                         
   7  11   0         18.25        -37.26        40.48 o                         
   8  11   0        370.46        176.15        49.49 o                         
   0  12   0      10909.19      11194.02       364.87 o                         
   1  12   0        542.01        587.50        51.64 o                         
   2  12   0       5787.87       6204.16       166.81 o                         
   3  12   0        379.56        313.16        36.64 o                         
   4  12   0       3974.93       4088.33       145.68 o                         
   5  12   0       1577.02       1684.59        86.57 o                         
   6  12   0        836.23        949.01        84.31 o                         
   7  12   0        946.16       1087.41       105.80 o                         
   1  13   0        600.26        613.45        54.09 o                         
   2  13   0       1624.24       1830.31        79.79 o                         
   3  13   0        106.57        111.67        27.28 o                         
   4  13   0       4327.41       4314.07       146.90 o                         
   5  13   0         10.16         -5.68        27.14 o                         
   6  13   0       6589.73       6833.03       254.25 o                         
   7  13   0         10.69        -35.59        35.59 o                         
   0  14   0       2541.34       2560.79       163.32 o                         
   1  14   0         45.82         50.72        23.15 o                         
   2  14   0       1738.49       1559.04        84.78 o                         
   3  14   0        803.01        685.65        64.98 o                         
   4  14   0        335.89        282.34        48.18 o                         
   5  14   0       1397.82       1297.90       113.63 o                         
   6  14   0         79.07         88.61        57.90 o                         
   1  15   0         40.30         45.98        27.64 o                         
   2  15   0         15.77        -21.18        21.18 o                         
   3  15   0        249.46        236.64        40.87 o                         
   4  15   0         65.66         36.44        38.44 o                         
   5  15   0        317.41        245.86        60.84 o                         
   0  16   0          6.80          5.27        46.21 o                         
   1  16   0        112.24         36.53        53.36 o                         
   2  16   0        121.62         88.11        37.72 o                         
   3  16   0        280.12        181.32        51.43 o                         
   1  17   0       1852.67       1818.16       110.63 o                         
   1   0   1       6992.93       7151.04       149.02 o                         
   2   0   1         11.05         34.15         9.56 o                         
   3   0   1         50.68         55.07        13.44 o                         
   4   0   1       8782.02       8653.39       215.49 o                         
   5   0   1      35552.07      35428.59       698.37 o                         
   6   0   1      12571.30      13443.57       359.04 o                         
   7   0   1      27109.88      27300.10       599.04 o                         
   8   0   1       4314.28       4322.63       242.36 o                         
   9   0   1      12224.39      11849.46       430.98 o                         
  10   0   1       1221.74       1213.15       114.74 o                         
 -10   1   1        585.21        425.79        66.90 o                         
  -9   1   1        310.34        279.50        46.22 o                         
  -8   1   1       1339.84       1359.82       114.75 o                         
  -7   1   1       2310.86       2129.69       115.07 o                         
  -6   1   1      10679.33      11466.34       294.97 o                         
  -5   1   1       5975.80       6230.54       185.43 o                         
  -4   1   1      25320.56      25768.01       518.05 o                         
  -3   1   1      14658.26      14096.05       290.01 o                         
  -2   1   1      25820.80      25486.06       490.57 o                         
  -1   1   1      43294.46      41781.02       957.60 o                         
   1   1   1      38900.97      37474.12       548.27 o                         
   2   1   1      25591.36      24519.38       462.80 o                         
   3   1   1      14357.64      13295.57       287.55 o                         
   4   1   1      25043.51      24554.43       501.45 o                         
   5   1   1       5875.09       6152.89       195.17 o                         
   6   1   1      10436.00      10606.68       348.32 o                         
   7   1   1       2287.51       2354.85       119.69 o                         
   8   1   1       1356.43       1293.00        95.50 o                         
   9   1   1        342.60        189.49        37.89 o                         
  10   1   1        433.33        415.61        81.21 o                         
 -10   2   1       1201.31       1069.86       120.35 o                         
  -9   2   1         26.57        -22.74        22.74 o                         
  -8   2   1       1572.83       1599.89       103.53 o                         
  -7   2   1        861.95        827.54        63.99 o                         
  -6   2   1       2393.38       2776.65       108.26 o                         
  -5   2   1       2371.37       2238.75        88.04 o                         
  -4   2   1       2601.44       2711.37       122.68 o                         
  -3   2   1       3538.64       3600.47        95.70 o                         
  -2   2   1       4397.71       4457.00       101.20 o                         
  -1   2   1       3510.37       3438.80        69.50 o                         
   0   2   1      21228.91      20565.41       280.79 o                         
   1   2   1       3645.44       3465.43        76.30 o                         
   2   2   1       4704.62       4548.60        92.39 o                         
   3   2   1       3372.93       3375.84        94.80 o                         
   4   2   1       2191.07       2210.61        91.85 o                         
   5   2   1       2467.70       2301.47       125.41 o                         
   6   2   1       2485.30       2796.04       125.07 o                         
   7   2   1        871.38        844.95        62.96 o                         
   8   2   1       1432.43       1408.72        99.21 o                         
   9   2   1         23.12        -19.06        30.59 o                         
  10   2   1       1298.00       1051.43       119.87 o                         
 -10   3   1       1383.36       1596.71       134.82 o                         
  -9   3   1       1286.73       1542.13       205.87 o                         
  -8   3   1       5168.36       5462.32       203.52 o                         
  -7   3   1       1754.13       1572.59        87.30 o                         
  -6   3   1      15167.60      15619.56       329.86 o                         
  -5   3   1       2379.73       2745.86       106.36 o                         
  -4   3   1      14787.37      15130.74       292.95 o                         
  -3   3   1        122.57        114.91        16.41 o                         
  -2   3   1       5414.09       5672.74       114.29 o                         
  -1   3   1       9153.75       9230.73       161.39 o                         
   0   3   1       2177.15       2152.84        46.94 o                         
   1   3   1       9349.11       9701.73       150.38 o                         
   2   3   1       4762.31       4907.50       106.25 o                         
   3   3   1        180.53        202.60        22.28 o                         
   4   3   1      14083.14      14225.21       324.93 o                         
   5   3   1       2331.42       2768.81       101.58 o                         
   6   3   1      15386.30      14880.98       334.74 o                         
   7   3   1       1682.94       1499.69        93.96 o                         
   8   3   1       5287.40       5342.94       204.35 o                         
   9   3   1       1403.34       1481.87       115.50 o                         
  10   3   1       1219.93       1497.08       120.98 o                         
 -10   4   1       2048.83       2183.84       124.35 o                         
  -9   4   1       1650.91       1647.81       134.35 o                         
  -8   4   1       2312.74       2147.27       124.59 o                         
  -7   4   1       3912.60       4173.99       163.74 o                         
  -6   4   1       5505.05       5243.81       162.67 o                         
  -5   4   1       2358.53       2091.10        97.13 o                         
  -4   4   1      18134.03      17964.98       318.44 o                         
  -3   4   1       9509.96       9618.30       199.78 o                         
  -2   4   1      59958.33      58211.89       810.16 o                         
  -1   4   1       8448.79       8464.56       159.51 o                         
   0   4   1      77320.23      72529.36      1155.16 o                         
   1   4   1       9206.98       9295.55       141.00 o                         
   2   4   1      61970.74      62056.14       880.56 o                         
   3   4   1       9138.63       9147.48       180.57 o                         
   4   4   1      18773.80      18534.19       350.19 o                         
   5   4   1       2381.28       2201.87        89.04 o                         
   6   4   1       5503.82       5254.38       178.04 o                         
   7   4   1       3935.07       4056.89       152.46 o                         
   8   4   1       2255.09       2234.55       108.07 o                         
   9   4   1       1725.79       1889.66       149.39 o                         
  10   4   1       2152.97       2283.17       200.40 o                         
 -10   5   1       1321.31       1072.45       122.71 o                         
  -9   5   1       1773.05       1991.76       151.89 o                         
  -8   5   1       3032.38       3157.67       135.47 o                         
  -7   5   1       1790.14       1633.42        90.99 o                         
  -6   5   1       7052.68       7246.24       196.65 o                         
  -5   5   1       8095.82       7724.30       196.59 o                         
  -4   5   1       3586.97       3770.69       116.74 o                         
  -3   5   1       8470.29       8005.58       166.59 o                         
  -2   5   1       1267.87       1155.16        44.92 o                         
  -1   5   1      29655.88      28397.19       488.77 o                         
   0   5   1      15625.19      16073.75       279.71 o                         
   1   5   1      29301.78      27428.86       564.03 o                         
   2   5   1       1191.60       1012.16        44.92 o                         
   3   5   1       8416.52       7923.35       165.88 o                         
   4   5   1       3724.94       3736.36       116.53 o                         
   5   5   1       8119.53       7922.66       198.77 o                         
   6   5   1       7161.31       7045.05       195.17 o                         
   7   5   1       1995.67       2012.25        99.02 o                         
   8   5   1       2958.38       3107.10       131.92 o                         
   9   5   1       1819.10       1963.36       134.24 o                         
  10   5   1       1417.60       1421.95       144.16 o                         
 -10   6   1        735.26        706.91        89.93 o                         
  -9   6   1        354.57        330.74        65.96 o                         
  -8   6   1        133.58         56.77        26.02 o                         
  -7   6   1       1464.49       1341.92        82.51 o                         
  -6   6   1        896.61        902.34        62.99 o                         
  -5   6   1       2622.70       2678.01       104.87 o                         
  -4   6   1       1930.85       2097.30        84.59 o                         
  -3   6   1       4517.12       4528.08       118.46 o                         
  -2   6   1       2831.66       3010.68        76.57 o                         
  -1   6   1       9061.79       9281.05       176.51 o                         
   0   6   1      20903.65      21109.34       303.11 o                         
   1   6   1       9201.65       9545.85       193.00 o                         
   2   6   1       3009.96       3232.65        78.57 o                         
   3   6   1       4753.37       4660.34       119.42 o                         
   4   6   1       1848.30       1897.59        75.26 o                         
   5   6   1       2661.30       2781.41       120.84 o                         
   6   6   1        851.36        799.81        60.47 o                         
   7   6   1       1382.78       1194.37        86.75 o                         
   8   6   1         87.06         -7.52        22.84 o                         
   9   6   1        324.56        364.40        62.84 o                         
  10   6   1        734.58        877.73        90.40 o                         
  -9   7   1       2020.02       1678.82       125.41 o                         
  -8   7   1        288.25        214.95        45.85 o                         
  -7   7   1       1424.49       1463.67        86.62 o                         
  -6   7   1         79.70         42.27        20.21 o                         
  -5   7   1       2419.65       2374.62       100.96 o                         
  -4   7   1       1128.19       1285.36        63.61 o                         
  -3   7   1       8100.73       8177.34       168.57 o                         
  -2   7   1        726.37        765.38        40.47 o                         
  -1   7   1       8359.01       7942.11       161.38 o                         
   0   7   1        215.76        241.82        23.29 o                         
   1   7   1       8865.12       8840.68       166.34 o                         
   2   7   1        767.89        733.52        37.40 o                         
   3   7   1       8313.36       8333.85       169.56 o                         
   4   7   1       1170.68       1328.97        69.01 o                         
   5   7   1       2293.92       2292.55        99.51 o                         
   6   7   1         94.40        110.93        26.72 o                         
   7   7   1       1371.95       1352.99        86.48 o                         
   8   7   1        311.24        164.84        47.17 o                         
   9   7   1       1996.59       1816.76       109.31 o                         
  -9   8   1       1207.27       1223.08       152.23 o                         
  -8   8   1          0.21        -29.42        29.42 o                         
  -7   8   1       5275.63       5685.89       209.61 o                         
  -6   8   1       3569.40       3657.33       161.90 o                         
  -5   8   1       7538.67       7964.05       214.51 o                         
  -4   8   1       3088.82       2964.10       114.13 o                         
  -3   8   1       6331.40       6229.79       145.12 o                         
  -2   8   1      16987.55      16478.20       424.88 o                         
  -1   8   1       5468.49       5306.61       125.02 o                         
   0   8   1      21663.42      21458.43       323.49 o                         
   1   8   1       5197.65       5029.00       122.86 o                         
   2   8   1      17626.16      18008.77       311.54 o                         
   3   8   1       6209.11       6135.78       143.85 o                         
   4   8   1       3220.34       3100.63       105.87 o                         
   5   8   1       7563.46       7975.27       243.09 o                         
   6   8   1       3428.91       3472.72       137.15 o                         
   7   8   1       5175.04       5431.13       210.48 o                         
   8   8   1          2.28         16.73        23.47 o                         
   9   8   1       1120.85       1099.88        94.28 o                         
  -9   9   1        253.32        214.90       176.46 o                         
  -8   9   1       6448.51       6811.90       226.20 o                         
  -7   9   1       1445.92       1565.23        98.11 o                         
  -6   9   1      13115.36      12911.41       349.89 o                         
  -5   9   1       2391.42       2357.34       108.38 o                         
  -4   9   1      13142.17      13165.83       254.90 o                         
  -3   9   1        655.33        627.18        41.00 o                         
  -2   9   1       3213.04       3175.45        94.62 o                         
  -1   9   1        813.12        811.86        67.81 o                         
   0   9   1        341.19        272.11        40.96 o                         
   1   9   1        776.66        851.50        49.12 o                         
   2   9   1       3382.53       3520.82        96.22 o                         
   3   9   1        667.61        700.38        46.00 o                         
   4   9   1      13076.95      12788.08       252.94 o                         
   5   9   1       2556.56       2433.03       100.28 o                         
   6   9   1      13071.21      12939.57       353.86 o                         
   7   9   1       1368.16       1432.00       104.93 o                         
   8   9   1       6286.27       6125.72       240.53 o                         
   9   9   1        191.98        105.07        58.76 o                         
  -8  10   1        420.60        320.01        77.51 o                         
  -7  10   1        817.44        842.92        75.82 o                         
  -6  10   1        152.37        118.02        36.45 o                         
  -5  10   1       3287.52       3064.70       150.05 o                         
  -4  10   1       1925.77       1976.29        83.33 o                         
  -3  10   1        424.10        351.07        33.85 o                         
  -2  10   1       2969.86       3121.37        94.91 o                         
  -1  10   1        893.05        882.87        53.28 o                         
   0  10   1       3220.43       3315.23        96.47 o                         
   1  10   1        947.03        881.82        48.59 o                         
   2  10   1       2951.12       2964.93        92.42 o                         
   3  10   1        476.01        453.39        37.66 o                         
   4  10   1       1982.58       1940.60       111.13 o                         
   5  10   1       3183.90       2980.30       134.22 o                         
   6  10   1        119.55         76.29        50.71 o                         
   7  10   1        849.53        881.95        74.65 o                         
   8  10   1        451.69        387.88        82.92 o                         
  -8  11   1        432.54        368.48        63.01 o                         
  -7  11   1         69.09         -7.66        32.49 o                         
  -6  11   1       1170.52       1000.46        75.19 o                         
  -5  11   1        349.88        334.80        45.02 o                         
  -4  11   1       2515.72       2700.07       130.28 o                         
  -3  11   1        411.41        399.17        37.68 o                         
  -2  11   1       1505.80       1569.54        89.97 o                         
  -1  11   1        242.07        250.36        31.08 o                         
   0  11   1        786.01        847.36        49.99 o                         
   1  11   1        210.55        208.03        26.82 o                         
   2  11   1       1532.37       1467.77        66.32 o                         
   3  11   1        384.39        374.04        36.10 o                         
   4  11   1       2282.67       2468.81       106.58 o                         
   5  11   1        296.10        301.29        77.95 o                         
   6  11   1       1224.25       1178.12        80.98 o                         
   7  11   1         64.37         87.13        46.33 o                         
   8  11   1        460.92        672.58       118.98 o                         
  -7  12   1       2365.43       2348.27       143.55 o                         
  -6  12   1       1094.58       1103.25       105.55 o                         
  -5  12   1       4997.33       5218.52       157.62 o                         
  -4  12   1        715.43        830.06        63.26 o                         
  -3  12   1       1866.54       1809.78        93.04 o                         
  -2  12   1       1962.90       2000.88        98.21 o                         
  -1  12   1        604.61        565.56        69.26 o                         
   0  12   1        599.76        672.91        54.44 o                         
   1  12   1        626.35        648.06        57.52 o                         
   2  12   1       1873.80       2080.71        88.35 o                         
   3  12   1       1848.45       1912.58        93.21 o                         
   4  12   1        834.87        931.49        76.98 o                         
   5  12   1       4870.31       5163.05       162.09 o                         
   6  12   1       1101.67       1089.42        87.25 o                         
   7  12   1       2483.17       2579.94       186.23 o                         
  -7  13   1         99.49         12.91        58.42 o                         
  -6  13   1        755.62        929.13        88.50 o                         
  -5  13   1        929.48       1099.86        83.01 o                         
  -4  13   1        465.16        489.15        49.08 o                         
  -3  13   1       3119.03       3310.26       120.64 o                         
  -2  13   1       1499.38       1474.94        86.77 o                         
  -1  13   1       9642.33       9792.28       264.00 o                         
   0  13   1       3416.85       3691.09       135.45 o                         
   1  13   1       9528.21       9751.53       239.40 o                         
   2  13   1       1356.33       1428.08        77.74 o                         
   3  13   1       3152.67       3302.65       121.35 o                         
   4  13   1        484.76        444.30        47.80 o                         
   5  13   1        926.06       1140.55       112.81 o                         
   6  13   1        746.28        592.59       115.12 o                         
   7  13   1         88.37        100.33       109.15 o                         
  -6  14   1        604.45        373.34        63.79 o                         
  -5  14   1        455.47        374.67        68.72 o                         
  -4  14   1        531.70        437.66        59.16 o                         
  -3  14   1        249.07        169.17        42.96 o                         
  -2  14   1       2161.98       2098.20        98.62 o                         
  -1  14   1         34.62         43.84        24.50 o                         
   0  14   1       2997.51       3132.49       126.10 o                         
   1  14   1         34.61         40.50        20.66 o                         
   2  14   1       2195.84       2169.81        98.94 o                         
   3  14   1        262.38        134.34        39.69 o                         
   4  14   1        454.24        391.62        54.05 o                         
   5  14   1        481.02        404.55        67.54 o                         
   6  14   1        663.71        486.65       106.15 o                         
  -5  15   1         44.33        -32.55        38.88 o                         
  -4  15   1        519.22        425.48        68.87 o                         
  -3  15   1         84.14         39.15        30.55 o                         
  -2  15   1        359.24        318.06        48.21 o                         
  -1  15   1        510.55        582.93        59.95 o                         
   0  15   1        142.04         55.03        33.86 o                         
   1  15   1        502.50        503.39        81.39 o                         
   2  15   1        422.47        293.51        87.95 o                         
   3  15   1         94.42         37.47        32.90 o                         
   4  15   1        511.35        317.01        64.52 o                         
   5  15   1         53.48        -69.58        78.95 o                         
  -3  16   1        138.51        119.82        43.03 o                         
  -2  16   1       1083.86       1134.63        90.28 o                         
  -1  16   1        638.19        651.51        73.71 o                         
   0  16   1       2642.39       2705.71       142.04 o                         
   1  16   1        655.93        674.61       112.58 o                         
   2  16   1       1101.00        823.45       112.79 o                         
   3  16   1        139.92        231.06        67.01 o                         
  -1  17   1       1035.98       1200.03       100.41 o                         
   0  17   1        272.59        157.30        43.85 o                         
   1  17   1       1051.04       1026.25        86.55 o                         
   1   0   2      14890.54      14341.56       371.09 o                         
   2   0   2      38372.39      37520.23       673.33 o                         
   3   0   2      11681.23      11654.94       252.43 o                         
   4   0   2       2205.94       1667.32        75.48 o                         
   5   0   2       6109.65       5632.49       172.89 o                         
   6   0   2       1252.97       1246.73        80.51 o                         
   7   0   2       2355.84       2387.86       121.43 o                         
   8   0   2        199.31        189.83        46.67 o                         
   9   0   2        227.15        239.52        57.66 o                         
  10   0   2        896.51        920.58       113.74 o                         
 -10   1   2        154.63        168.46       152.35 o                         
  -9   1   2       6559.69       6828.92       245.58 o                         
  -8   1   2        695.89        699.06        86.94 o                         
  -7   1   2       5896.75       5685.69       201.82 o                         
  -6   1   2       2556.29       2450.18       114.17 o                         
  -5   1   2      13096.67      13214.78       551.01 o                         
  -4   1   2       8947.50       9144.75       225.62 o                         
  -3   1   2      15276.82      13917.29       293.91 o                         
  -2   1   2      11259.21      11513.17       216.46 o                         
  -1   1   2       8402.06       8147.67       144.49 o                         
   0   1   2          3.91          9.10         6.89 o                         
   1   1   2       9224.46       8927.45       240.08 o                         
   2   1   2      10874.65      10993.24       273.65 o                         
   3   1   2      15459.17      14200.94       347.18 o                         
   4   1   2       9127.04       9314.60       242.94 o                         
   5   1   2      13597.28      13331.61       314.91 o                         
   6   1   2       2468.21       2424.63       114.86 o                         
   7   1   2       6237.53       6078.46       206.69 o                         
   8   1   2        648.00        658.27        72.43 o                         
   9   1   2       6470.46       6774.37       531.24 o                         
  10   1   2        176.06         59.41        46.29 o                         
 -10   2   2       1635.37       1596.84       141.84 o                         
  -9   2   2        393.82        403.34        59.85 o                         
  -8   2   2       1724.07       1879.89       111.27 o                         
  -7   2   2       4966.07       5548.56       171.71 o                         
  -6   2   2        147.66        127.29        25.07 o                         
  -5   2   2      10663.49      10030.70       231.53 o                         
  -4   2   2       4221.87       4316.06       117.34 o                         
  -3   2   2      11496.91      11498.63       222.35 o                         
  -2   2   2       4860.08       4764.05       109.68 o                         
  -1   2   2      22423.33      21897.81       419.41 o                         
   0   2   2       1013.71        949.48        25.03 o                         
   1   2   2      23174.07      22477.15       329.55 o                         
   2   2   2       5597.24       5565.99       103.47 o                         
   3   2   2      11146.88      11197.57       289.36 o                         
   4   2   2       4132.22       3980.46       130.36 o                         
   5   2   2      11405.29      10743.94       266.67 o                         
   6   2   2        123.22        118.99        29.27 o                         
   7   2   2       4850.56       5273.70       193.17 o                         
   8   2   2       1678.11       1631.92       109.56 o                         
   9   2   2        344.85        389.78        58.74 o                         
  10   2   2       1498.66       1586.52       160.29 o                         
 -10   3   2        560.87        639.74        87.54 o                         
  -9   3   2       3013.00       2889.12       154.50 o                         
  -8   3   2       3450.77       3868.61       162.50 o                         
  -7   3   2       4171.01       4079.55       144.21 o                         
  -6   3   2      10058.67      10453.76       249.79 o                         
  -5   3   2       1384.44       1293.10        65.36 o                         
  -4   3   2       7850.48       7741.88       178.74 o                         
  -3   3   2       7258.40       7235.22       175.09 o                         
  -2   3   2       6404.74       6654.18       120.01 o                         
  -1   3   2      20232.24      20015.21       321.78 o                         
   0   3   2      45716.61      44557.77       596.59 o                         
   1   3   2      20686.89      20153.69       286.63 o                         
   2   3   2       6663.21       6735.74       128.52 o                         
   3   3   2       7256.31       6886.65       270.35 o                         
   4   3   2       8009.42       7723.98       179.05 o                         
   5   3   2       1355.96       1289.41        74.81 o                         
   6   3   2      10100.93      10715.92       286.15 o                         
   7   3   2       4065.71       4138.30       166.56 o                         
   8   3   2       3343.13       3493.33       165.74 o                         
   9   3   2       3219.82       3162.76       162.50 o                         
  10   3   2        529.25        451.91        81.66 o                         
 -10   4   2       1193.30       1217.94       110.02 o                         
  -9   4   2       1639.19       2257.46       197.03 o                         
  -8   4   2       4360.48       4510.06       168.79 o                         
  -7   4   2       8485.67       8219.15       247.95 o                         
  -6   4   2       9547.19       9873.33       239.00 o                         
  -5   4   2       9325.90       9425.74       247.25 o                         
  -4   4   2      12681.32      12591.56       258.16 o                         
  -3   4   2      16952.90      16497.36       282.47 o                         
  -2   4   2       8135.10       7971.17       182.21 o                         
  -1   4   2      11671.84      11717.20       221.79 o                         
   0   4   2        482.96        369.85        20.62 o                         
   1   4   2      12034.29      12094.87       176.70 o                         
   2   4   2       8446.85       8766.03       160.40 o                         
   3   4   2      16426.66      16266.16       368.74 o                         
   4   4   2      12105.36      11755.91       252.51 o                         
   5   4   2       9458.93       9652.77       224.39 o                         
   6   4   2       9547.89       9473.99       235.38 o                         
   7   4   2       8703.33       8432.32       237.62 o                         
   8   4   2       4110.97       4078.67       249.23 o                         
   9   4   2       1658.71       2048.94       131.32 o                         
  10   4   2       1272.67       1289.34       106.49 o                         
 -10   5   2       1280.50       1452.34       121.75 o                         
  -9   5   2        202.54         59.24        53.24 o                         
  -8   5   2       4011.31       4163.85       176.45 o                         
  -7   5   2       1126.90       1240.72        84.42 o                         
  -6   5   2      12135.08      11897.80       273.48 o                         
  -5   5   2       4161.88       4067.67       130.59 o                         
  -4   5   2      15160.01      15911.87       311.67 o                         
  -3   5   2       1056.06       1278.17        54.61 o                         
  -2   5   2      34216.27      33301.98       705.26 o                         
  -1   5   2       1133.21       1341.57        45.29 o                         
   0   5   2      41783.35      41255.83       699.73 o                         
   1   5   2       1040.96       1179.72        42.16 o                         
   2   5   2      34373.38      34605.13       574.21 o                         
   3   5   2        885.77       1129.72        50.61 o                         
   4   5   2      14350.22      14921.63       308.15 o                         
   5   5   2       4199.39       4125.31       131.23 o                         
   6   5   2      12023.04      11447.63       275.73 o                         
   7   5   2       1139.35       1208.77        78.57 o                         
   8   5   2       4157.64       4401.02       182.62 o                         
   9   5   2        144.84         15.95        28.37 o                         
  10   5   2       1243.29       1597.40       109.34 o                         
 -10   6   2       3568.88       4064.76       192.45 o                         
  -9   6   2       2552.18       2260.61       138.44 o                         
  -8   6   2       3304.10       3393.26       157.61 o                         
  -7   6   2       3214.32       3122.46       129.55 o                         
  -6   6   2        866.30        939.83        77.33 o                         
  -5   6   2       5465.74       5945.89       165.03 o                         
  -4   6   2       4731.29       4591.50       136.46 o                         
  -3   6   2        939.20        861.96        44.86 o                         
  -2   6   2       5626.47       5570.28       166.86 o                         
  -1   6   2       1206.76       1216.76        46.54 o                         
   0   6   2       5877.74       5798.60       112.31 o                         
   1   6   2       1045.93       1079.72        43.55 o                         
   2   6   2       5347.19       4957.36       114.33 o                         
   3   6   2        758.27        671.98        40.95 o                         
   4   6   2       4763.69       4805.34       151.10 o                         
   5   6   2       5395.85       5282.85       159.58 o                         
   6   6   2        916.68        901.72        66.18 o                         
   7   6   2       3527.77       3612.06       142.95 o                         
   8   6   2       3280.20       3226.94       156.12 o                         
   9   6   2       2628.24       2483.87       172.17 o                         
  10   6   2       3580.14       3978.01       178.30 o                         
  -9   7   2         68.39         99.66        36.40 o                         
  -8   7   2        945.95        990.50        82.85 o                         
  -7   7   2         56.67         28.16        22.13 o                         
  -6   7   2       3289.31       3541.38       143.00 o                         
  -5   7   2       1312.62       1326.37        73.89 o                         
  -4   7   2      11480.94      11606.28       240.24 o                         
  -3   7   2       2314.82       2386.83        72.63 o                         
  -2   7   2       8877.90       8948.37       174.34 o                         
  -1   7   2       3348.81       3020.06        92.28 o                         
   0   7   2       4737.20       4659.33       109.08 o                         
   1   7   2       2999.45       2766.18        85.15 o                         
   2   7   2       9291.30       9045.77       163.57 o                         
   3   7   2       2214.37       2175.54        74.55 o                         
   4   7   2      11672.64      11630.23       240.29 o                         
   5   7   2       1321.58       1327.53        84.77 o                         
   6   7   2       3239.70       3073.30       125.20 o                         
   7   7   2         38.37         -8.73        19.60 o                         
   8   7   2        955.19       1021.00       104.94 o                         
   9   7   2         67.00        134.04        32.44 o                         
  -9   8   2        836.28        601.45        91.35 o                         
  -8   8   2       4235.82       4286.10       163.98 o                         
  -7   8   2       2895.56       2956.84       163.97 o                         
  -6   8   2       4515.98       4392.22       158.05 o                         
  -5   8   2       1452.19       1366.89        78.30 o                         
  -4   8   2       3480.61       3428.97       113.91 o                         
  -3   8   2       1449.40       1596.86        61.06 o                         
  -2   8   2      12921.12      12344.50       270.38 o                         
  -1   8   2       2995.49       3158.86        92.03 o                         
   0   8   2      10733.63      10812.77       241.17 o                         
   1   8   2       3169.16       3288.76        86.99 o                         
   2   8   2      13105.22      12854.78       217.71 o                         
   3   8   2       1177.73       1268.00        59.70 o                         
   4   8   2       3615.58       3773.86       118.39 o                         
   5   8   2       1502.48       1546.85        83.30 o                         
   6   8   2       4491.36       4366.55       156.03 o                         
   7   8   2       3017.35       3035.90       132.53 o                         
   8   8   2       4219.13       4271.10       225.08 o                         
   9   8   2        877.89        693.44        75.92 o                         
  -9   9   2       1130.18        811.40        95.72 o                         
  -8   9   2         59.35         88.60        34.75 o                         
  -7   9   2       1582.68       1533.97        93.73 o                         
  -6   9   2       1997.09       1995.31       115.07 o                         
  -5   9   2       1678.42       1733.64       100.92 o                         
  -4   9   2       1272.58       1339.26        66.13 o                         
  -3   9   2       6115.49       5976.15       138.06 o                         
  -2   9   2       8793.65       8923.03       186.59 o                         
  -1   9   2      12313.15      12622.21       234.12 o                         
   0   9   2      23189.93      24222.00       513.13 o                         
   1   9   2      12246.33      11970.58       214.63 o                         
   2   9   2       8832.32       8589.40       171.19 o                         
   3   9   2       6095.58       6141.11       148.24 o                         
   4   9   2       1275.82       1294.74        65.00 o                         
   5   9   2       1826.20       1963.63        89.21 o                         
   6   9   2       2073.80       1873.56       108.21 o                         
   7   9   2       1550.09       1501.39       108.90 o                         
   8   9   2         81.31         57.98        49.27 o                         
   9   9   2       1137.58       1056.96       109.19 o                         
  -8  10   2        854.87       1174.55       114.59 o                         
  -7  10   2         53.32         56.62        30.56 o                         
  -6  10   2       3207.49       3148.40       144.51 o                         
  -5  10   2       3268.88       3158.06       145.02 o                         
  -4  10   2       3578.65       3645.16       115.83 o                         
  -3  10   2       2983.57       3093.68        96.96 o                         
  -2  10   2       3728.50       3902.18       115.12 o                         
  -1  10   2       1238.60       1422.47        65.70 o                         
   0  10   2      12926.83      12267.88       240.77 o                         
   1  10   2       1400.73       1577.55        63.60 o                         
   2  10   2       3798.68       3944.38       119.35 o                         
   3  10   2       3021.97       3157.80       105.93 o                         
   4  10   2       3667.59       3536.73       114.96 o                         
   5  10   2       3275.95       3106.09       126.99 o                         
   6  10   2       3162.89       3065.61       150.11 o                         
   7  10   2         69.25         11.67        31.94 o                         
   8  10   2        885.23        950.14       133.51 o                         
  -8  11   2        175.61        173.49        56.30 o                         
  -7  11   2       1025.75        984.68        96.81 o                         
  -6  11   2        427.26        360.09        59.83 o                         
  -5  11   2       1393.08       1283.36        74.83 o                         
  -4  11   2       1713.59       1616.51        91.48 o                         
  -3  11   2       2929.79       3010.96        99.78 o                         
  -2  11   2        614.78        569.88        41.86 o                         
  -1  11   2       6937.45       6651.54       165.39 o                         
   0  11   2          9.35          3.24        11.52 o                         
   1  11   2       6650.44       6723.12       166.10 o                         
   2  11   2        653.81        626.10        55.45 o                         
   3  11   2       2973.27       3184.30       107.94 o                         
   4  11   2       1729.43       1596.15        83.75 o                         
   5  11   2       1327.29       1111.26        81.71 o                         
   6  11   2        341.19        312.23        54.25 o                         
   7  11   2       1037.70       1220.04       103.42 o                         
   8  11   2        161.95        152.86        69.40 o                         
  -7  12   2       1463.64       1020.05       162.66 o                         
  -6  12   2        281.13        287.77        51.60 o                         
  -5  12   2       1480.37       1648.87        94.88 o                         
  -4  12   2       1293.77       1350.92        80.30 o                         
  -3  12   2       4810.02       4984.83       157.58 o                         
  -2  12   2       2572.99       2570.22       117.27 o                         
  -1  12   2       3879.41       3998.11       160.95 o                         
   0  12   2       7324.81       8086.93       191.24 o                         
   1  12   2       3518.31       3522.00       115.99 o                         
   2  12   2       2831.35       2890.79       104.95 o                         
   3  12   2       4753.38       4846.31       156.89 o                         
   4  12   2       1291.65       1440.32        94.87 o                         
   5  12   2       1539.22       1704.37        86.93 o                         
   6  12   2        253.60        164.31        40.96 o                         
   7  12   2       1445.57       1172.96       124.69 o                         
  -7  13   2       1337.23       1656.26       255.56 o                         
  -6  13   2       1023.63       1260.38        98.95 o                         
  -5  13   2       2777.56       2989.34       138.19 o                         
  -4  13   2       1845.73       1901.32        93.11 o                         
  -3  13   2        203.02        167.67        32.66 o                         
  -2  13   2       1039.33        894.97        81.59 o                         
  -1  13   2       1826.74       1734.71        97.36 o                         
   0  13   2        338.93        209.10        31.39 o                         
   1  13   2       1842.32       1931.39        89.54 o                         
   2  13   2        970.71        914.43        57.09 o                         
   3  13   2        249.14        263.50        58.58 o                         
   4  13   2       1834.41       1727.36        96.51 o                         
   5  13   2       2753.12       3131.27       161.37 o                         
   6  13   2       1001.34        960.84       114.72 o                         
   7  13   2       1298.01       1562.11       265.90 o                         
  -6  14   2        364.00        284.07        59.73 o                         
  -5  14   2       1513.70       1421.96       107.84 o                         
  -4  14   2         94.86         73.60        33.09 o                         
  -3  14   2       2110.96       2297.65       110.13 o                         
  -2  14   2        321.81        195.54        37.20 o                         
  -1  14   2       2301.22       2353.71       101.00 o                         
   0  14   2         15.97          0.18        19.60 o                         
   1  14   2       2377.27       2270.13        98.94 o                         
   2  14   2        324.98        238.54        34.34 o                         
   3  14   2       1947.37       1911.41       147.29 o                         
   4  14   2         91.70         46.26        37.07 o                         
   5  14   2       1525.82       1681.15       143.35 o                         
   6  14   2        359.43        438.15       136.00 o                         
  -5  15   2        193.08        116.47        54.65 o                         
  -4  15   2        667.19        640.44        83.44 o                         
  -3  15   2        415.31        290.67        44.86 o                         
  -2  15   2        341.97        152.44        33.45 o                         
  -1  15   2        503.20        408.00        45.77 o                         
   0  15   2        222.33        144.81        42.23 o                         
   1  15   2        490.18        296.97        58.80 o                         
   2  15   2        351.28        307.98        56.18 o                         
   3  15   2        418.66        244.78        63.02 o                         
   4  15   2        656.83        400.92        82.88 o                         
   5  15   2        144.11         41.47        59.23 o                         
  -3  16   2       1408.28       1029.78        97.84 o                         
  -2  16   2         96.79        116.42        36.32 o                         
  -1  16   2        275.31        307.04        41.67 o                         
   0  16   2        159.23         -1.85        32.10 o                         
   1  16   2        314.27        208.53        52.25 o                         
   2  16   2        110.83         62.78        42.23 o                         
   3  16   2       1357.27       1251.59       130.08 o                         
  -1  17   2        897.35        876.39       259.70 o                         
   0  17   2        792.49        738.30        80.11 o                         
   1  17   2        833.10        819.53       103.16 o                         
   1   0   3         91.93         95.06        16.35 o                         
   2   0   3       3596.04       3715.77       120.36 o                         
   3   0   3       2494.43       2611.07        87.04 o                         
   4   0   3      18116.10      18648.12       477.99 o                         
   5   0   3        201.88        182.78        30.71 o                         
   6   0   3      25530.04      26409.12       562.79 o                         
   7   0   3       1261.17       1109.04        82.59 o                         
   8   0   3       5923.92       5572.64       241.70 o                         
   9   0   3       2416.66       2727.09       175.31 o                         
  10   0   3        860.20        642.26       110.66 o                         
 -10   1   3       3478.62       3803.36       259.47 o                         
  -9   1   3        391.37        441.60        96.59 o                         
  -8   1   3       5262.11       4961.56       188.11 o                         
  -7   1   3        495.22        354.63        48.60 o                         
  -6   1   3      10748.56      10555.71       279.26 o                         
  -5   1   3        115.41        135.12        26.74 o                         
  -4   1   3      26925.13      26002.74       529.17 o                         
  -3   1   3       3692.33       3451.52       105.78 o                         
  -2   1   3     103964.52      99795.19      3794.19 o                         
  -1   1   3       7267.86       7605.88       149.88 o                         
   0   1   3      22974.62      22819.28       361.60 o                         
   1   1   3       7661.14       7805.91       134.37 o                         
   2   1   3     101027.73      96448.19      3426.43 o                         
   3   1   3       3766.15       3717.16       126.91 o                         
   4   1   3      27327.44      27548.71       532.87 o                         
   5   1   3         58.71         76.73        20.80 o                         
   6   1   3      10735.13      10171.70       394.54 o                         
   7   1   3        510.30        566.89        60.49 o                         
   8   1   3       5202.36       5435.00       299.09 o                         
   9   1   3        420.09        570.85        86.52 o                         
  10   1   3       3300.44       3215.40       246.34 o                         
 -10   2   3       1509.36       1548.76       276.25 o                         
  -9   2   3       6565.66       6880.99       247.96 o                         
  -8   2   3       3851.69       3718.31       159.13 o                         
  -7   2   3      13791.45      14188.78       320.07 o                         
  -6   2   3       2657.94       2502.41        99.95 o                         
  -5   2   3      13939.09      14123.73       290.20 o                         
  -4   2   3       4523.68       4732.70       140.82 o                         
  -3   2   3      11337.26      11253.92       236.62 o                         
  -2   2   3      38852.33      38933.41       701.87 o                         
  -1   2   3       7693.11       7913.95       136.59 o                         
   0   2   3      15725.84      15363.08       177.81 o                         
   1   2   3       7785.72       7863.66       142.42 o                         
   2   2   3      39746.83      39303.93       574.70 o                         
   3   2   3      11174.23      11023.33       304.87 o                         
   4   2   3       4282.64       4482.53       163.72 o                         
   5   2   3      13522.30      13708.33       381.02 o                         
   6   2   3       2664.49       2324.87       131.61 o                         
   7   2   3      14156.80      14117.30       425.84 o                         
   8   2   3       3687.53       3380.97       187.85 o                         
   9   2   3       7010.27       7025.53       277.74 o                         
  10   2   3       1582.72       1803.09       175.47 o                         
 -10   3   3        293.64        325.83        55.39 o                         
  -9   3   3       1865.92       1846.61       145.26 o                         
  -8   3   3       1077.31       1044.55        83.01 o                         
  -7   3   3       2026.14       2232.53       106.13 o                         
  -6   3   3        877.33        994.69        61.36 o                         
  -5   3   3      10909.76      10763.45       236.92 o                         
  -4   3   3       6993.33       6810.46       164.15 o                         
  -3   3   3      29085.16      28704.23       480.66 o                         
  -2   3   3       7634.52       7490.36       155.44 o                         
  -1   3   3      47005.07      45597.20       785.55 o                         
   0   3   3         13.31         31.14         5.27 o                         
   1   3   3      46294.39      44078.53       908.59 o                         
   2   3   3       7871.69       7866.29       161.24 o                         
   3   3   3      28623.01      27262.77       953.38 o                         
   4   3   3       7110.36       7009.19       166.40 o                         
   5   3   3      11043.14      10186.93       267.14 o                         
   6   3   3        816.09        929.26        70.09 o                         
   7   3   3       2226.70       2561.91       127.17 o                         
   8   3   3       1179.54       1021.45       101.73 o                         
   9   3   3       2007.00       1943.77       114.99 o                         
  10   3   3        294.18        108.60        55.68 o                         
 -10   4   3       1129.31       1165.72       110.07 o                         
  -9   4   3        133.66        134.92        35.01 o                         
  -8   4   3       2761.38       3006.24       130.97 o                         
  -7   4   3       1022.84       1054.93        94.55 o                         
  -6   4   3       3111.26       2811.34       109.37 o                         
  -5   4   3       1070.80       1247.69        65.53 o                         
  -4   4   3       4259.79       4347.15       121.85 o                         
  -3   4   3       9089.21       8851.10       175.70 o                         
  -2   4   3       1190.66       1256.42        41.59 o                         
  -1   4   3      16247.32      15876.75       291.00 o                         
   0   4   3       1296.72       1133.07        33.72 o                         
   1   4   3      15870.13      15370.75       232.02 o                         
   2   4   3       1002.02       1027.15        41.61 o                         
   3   4   3       9085.60       9237.72       181.36 o                         
   4   4   3       4039.79       4042.72       119.77 o                         
   5   4   3       1323.91       1425.37        70.30 o                         
   6   4   3       3055.83       2950.18       136.12 o                         
   7   4   3        956.61        888.22        70.97 o                         
   8   4   3       2961.03       3173.24       150.94 o                         
   9   4   3        106.60         73.07        28.31 o                         
  10   4   3       1051.50       1248.13       161.82 o                         
 -10   5   3        995.87        879.74       113.31 o                         
  -9   5   3       2403.27       2273.90       147.42 o                         
  -8   5   3       1459.81       1475.15       144.10 o                         
  -7   5   3       3928.65       4167.16       167.24 o                         
  -6   5   3       3979.90       3755.49       120.40 o                         
  -5   5   3       3665.42       3670.10       112.75 o                         
  -4   5   3       2751.80       2873.25        89.83 o                         
  -3   5   3      15865.67      15598.46       256.53 o                         
  -2   5   3      11804.64      11910.58       214.71 o                         
  -1   5   3       8832.67       8633.42       185.89 o                         
   0   5   3      22605.98      21532.55       310.57 o                         
   1   5   3       9412.63       9335.37       169.84 o                         
   2   5   3      11504.87      11704.53       214.63 o                         
   3   5   3      15527.20      15316.03       277.49 o                         
   4   5   3       2521.69       2757.55        97.48 o                         
   5   5   3       3800.79       4057.55       128.99 o                         
   6   5   3       4001.46       3904.71       134.76 o                         
   7   5   3       3941.93       3978.30       146.31 o                         
   8   5   3       1515.04       1385.30       107.78 o                         
   9   5   3       2268.56       2004.29       131.88 o                         
  10   5   3        925.06        862.53        97.44 o                         
 -10   6   3        551.37        416.52       149.08 o                         
  -9   6   3        327.43        308.43        47.38 o                         
  -8   6   3        754.08        642.27        70.59 o                         
  -7   6   3        590.74        711.32        72.04 o                         
  -6   6   3       1739.11       1865.41        89.81 o                         
  -5   6   3       2337.11       2334.18        95.21 o                         
  -4   6   3      17041.26      17006.40       366.81 o                         
  -3   6   3       7822.90       7705.91       155.73 o                         
  -2   6   3      31865.59      32680.14       465.53 o                         
  -1   6   3       7482.67       7771.07       185.81 o                         
   0   6   3      44657.11      44579.62      1046.23 o                         
   1   6   3       7596.04       7807.97       138.16 o                         
   2   6   3      30614.46      30482.77       460.64 o                         
   3   6   3       7820.80       7854.90       172.24 o                         
   4   6   3      16651.89      16392.23       305.63 o                         
   5   6   3       2323.68       2323.73        99.91 o                         
   6   6   3       1528.78       1652.58        87.25 o                         
   7   6   3        546.22        642.39        61.58 o                         
   8   6   3        738.07        646.26        73.45 o                         
   9   6   3        319.31        141.48        41.22 o                         
  10   6   3        525.83        499.77        76.34 o                         
  -9   7   3       2414.36       2720.49       218.14 o                         
  -8   7   3       4454.14       4762.38       172.58 o                         
  -7   7   3       1459.76       1510.56       118.09 o                         
  -6   7   3       5377.08       5645.41       188.84 o                         
  -5   7   3       2907.18       2944.80       110.85 o                         
  -4   7   3       7054.41       6812.56       180.33 o                         
  -3   7   3       5603.10       5509.34       121.42 o                         
  -2   7   3       4960.47       4987.66       117.44 o                         
  -1   7   3       5185.47       5227.34       175.85 o                         
   0   7   3       2392.67       2457.34        69.27 o                         
   1   7   3       5391.71       5071.08       110.02 o                         
   2   7   3       5052.97       5177.76       118.22 o                         
   3   7   3       5941.84       5792.07       131.56 o                         
   4   7   3       6988.36       7061.71       169.06 o                         
   5   7   3       2665.32       2520.28       106.40 o                         
   6   7   3       5160.48       5184.10       169.42 o                         
   7   7   3       1457.03       1485.32        90.78 o                         
   8   7   3       4599.00       4688.84       231.10 o                         
   9   7   3       2486.84       2619.22       135.71 o                         
  -9   8   3        683.74        613.93        80.85 o                         
  -8   8   3        797.95        802.06       122.45 o                         
  -7   8   3       1582.76       1439.21       120.90 o                         
  -6   8   3       2988.41       3047.06       124.90 o                         
  -5   8   3       2825.83       2679.60       110.06 o                         
  -4   8   3       1118.06       1201.27        62.26 o                         
  -3   8   3       8347.58       8469.68       168.80 o                         
  -2   8   3         67.43         70.64        16.36 o                         
  -1   8   3       9160.71       9297.54       183.56 o                         
   0   8   3        388.70        431.58        30.09 o                         
   1   8   3       9082.86       9300.99       170.11 o                         
   2   8   3         50.78         49.43        12.95 o                         
   3   8   3       8872.69       9150.68       201.79 o                         
   4   8   3       1136.29       1080.60        63.10 o                         
   5   8   3       2896.41       2810.19       104.90 o                         
   6   8   3       3045.34       3267.87       132.89 o                         
   7   8   3       1586.75       1392.93        91.79 o                         
   8   8   3        812.62        751.25       100.42 o                         
   9   8   3        687.86        779.97        78.69 o                         
  -9   9   3        438.12        329.16        65.19 o                         
  -8   9   3        502.78        481.57        85.99 o                         
  -7   9   3       2153.68       1920.02       124.63 o                         
  -6   9   3        530.21        446.26        60.93 o                         
  -5   9   3       3642.36       4020.36       145.46 o                         
  -4   9   3        632.23        704.65        47.95 o                         
  -3   9   3       3260.60       3393.54        97.36 o                         
  -2   9   3       2054.60       2081.19        76.32 o                         
  -1   9   3       2133.31       2085.48        76.79 o                         
   0   9   3        557.31        505.90        35.20 o                         
   1   9   3       2242.76       2406.34        75.61 o                         
   2   9   3       2105.26       2066.12        71.77 o                         
   3   9   3       3296.18       3342.15       114.67 o                         
   4   9   3        724.70        852.79        54.61 o                         
   5   9   3       3708.60       3768.80       129.60 o                         
   6   9   3        636.99        587.17        65.29 o                         
   7   9   3       2343.50       2400.13       161.13 o                         
   8   9   3        465.26        408.21        59.26 o                         
   9   9   3        339.16        343.46        67.97 o                         
  -8  10   3         73.01         53.33        38.34 o                         
  -7  10   3       5398.12       5481.45       220.96 o                         
  -6  10   3        139.24        246.73        46.25 o                         
  -5  10   3       8624.04       8988.35       266.35 o                         
  -4  10   3        287.35        241.73        31.56 o                         
  -3  10   3       6395.30       6487.64       148.48 o                         
  -2  10   3       1576.46       1526.28        68.74 o                         
  -1  10   3       5933.72       5887.53       146.20 o                         
   0  10   3        589.53        548.35        35.26 o                         
   1  10   3       5733.04       5861.05       136.28 o                         
   2  10   3       1625.54       1657.01        66.84 o                         
   3  10   3       6021.85       5971.95       153.54 o                         
   4  10   3        304.73        338.38        41.22 o                         
   5  10   3       8647.64       8758.98       221.76 o                         
   6  10   3        142.35        147.03        41.63 o                         
   7  10   3       5455.75       5522.25       218.25 o                         
   8  10   3         94.31        122.65        38.44 o                         
  -8  11   3       1696.37       1747.25       126.85 o                         
  -7  11   3        247.85        163.19        58.32 o                         
  -6  11   3       2069.68       2357.24       106.96 o                         
  -5  11   3        897.73        891.07        71.10 o                         
  -4  11   3       5047.67       4864.89       166.25 o                         
  -3  11   3       4560.32       4766.67       128.83 o                         
  -2  11   3       4156.49       4377.07       136.86 o                         
  -1  11   3       4512.94       4750.94       135.81 o                         
   0  11   3         35.59         30.32        14.90 o                         
   1  11   3       4208.27       4463.08       119.56 o                         
   2  11   3       3900.40       4120.17       116.27 o                         
   3  11   3       4709.19       4879.42       138.75 o                         
   4  11   3       4982.51       4751.76       152.39 o                         
   5  11   3        967.81        968.17        80.24 o                         
   6  11   3       2175.87       2554.07       126.95 o                         
   7  11   3        214.38         94.95        37.34 o                         
   8  11   3       1804.85       1788.09       139.78 o                         
  -7  12   3         31.21         40.51        73.46 o                         
  -6  12   3       1811.25       2000.90       121.80 o                         
  -5  12   3        309.84        200.80        34.99 o                         
  -4  12   3       2442.17       2334.88       108.60 o                         
  -3  12   3        500.86        479.08        52.97 o                         
  -2  12   3       2149.35       2176.40       128.21 o                         
  -1  12   3        709.02        556.12        67.46 o                         
   0  12   3       2400.60       2200.67        94.18 o                         
   1  12   3        758.09        658.81        50.47 o                         
   2  12   3       1859.86       1795.64        82.08 o                         
   3  12   3        494.38        486.06        49.16 o                         
   4  12   3       2514.42       2317.68       122.70 o                         
   5  12   3        300.88        194.66        34.25 o                         
   6  12   3       1788.21       2006.10       148.28 o                         
   7  12   3         25.74         41.36        48.09 o                         
  -6  13   3        641.19        605.35        74.61 o                         
  -5  13   3         15.42        -17.23        28.13 o                         
  -4  13   3       1295.66       1401.63        83.87 o                         
  -3  13   3        632.11        619.75        50.45 o                         
  -2  13   3       1225.16       1248.91        84.56 o                         
  -1  13   3        178.13         95.79        29.84 o                         
   0  13   3       5495.38       5631.25       171.56 o                         
   1  13   3        133.38        126.98        23.87 o                         
   2  13   3       1371.66       1502.27        74.03 o                         
   3  13   3        587.58        535.29        50.87 o                         
   4  13   3       1350.92       1421.12        97.18 o                         
   5  13   3         18.18         54.53        31.81 o                         
   6  13   3        631.65        612.80        81.27 o                         
  -6  14   3        780.23        576.22        94.66 o                         
  -5  14   3        208.40        189.03        49.06 o                         
  -4  14   3       1405.81       1528.82        98.45 o                         
  -3  14   3        560.87        539.77        64.61 o                         
  -2  14   3       2435.55       2855.89       125.53 o                         
  -1  14   3          0.09         20.02        18.44 o                         
   0  14   3       1337.71       1348.07        80.89 o                         
   1  14   3          1.60        -17.34        17.34 o                         
   2  14   3       2478.04       2839.87       113.93 o                         
   3  14   3        513.20        521.94        80.96 o                         
   4  14   3       1498.99       1664.57       130.79 o                         
   5  14   3        188.61        143.06        53.47 o                         
   6  14   3        800.60        842.17       107.95 o                         
  -5  15   3        777.32        799.57        99.58 o                         
  -4  15   3        291.53        154.29        82.77 o                         
  -3  15   3       2252.49       2296.86       117.18 o                         
  -2  15   3        569.85        478.85        49.49 o                         
  -1  15   3       3534.95       3652.95       129.52 o                         
   0  15   3        199.61        128.82        32.63 o                         
   1  15   3       3638.08       3749.10       147.49 o                         
   2  15   3        551.45        356.26        61.23 o                         
   3  15   3       2351.79       2307.59       127.40 o                         
   4  15   3        301.15        270.74        47.31 o                         
   5  15   3        814.08        748.57       111.49 o                         
  -3  16   3        816.55        769.12       129.00 o                         
  -2  16   3        519.17        443.01        62.36 o                         
  -1  16   3        872.58        980.33        72.83 o                         
   0  16   3        222.89        169.40        39.59 o                         
   1  16   3        899.70        801.19        85.35 o                         
   2  16   3        559.88        529.69        69.32 o                         
   3  16   3        844.41        620.80        96.50 o                         
   0  17   3         94.77         21.41        42.50 o                         
   0   0   4       1496.68       1213.53        58.97 o                         
   1   0   4       4108.55       3732.58       181.06 o                         
   2   0   4        900.98        924.74        60.51 o                         
   3   0   4       3120.88       2743.58       106.48 o                         
   4   0   4       1684.63       1735.22        77.62 o                         
   5   0   4        360.55        436.58        42.32 o                         
   6   0   4       7500.47       8138.32       295.77 o                         
   7   0   4       2386.83       2371.52       122.34 o                         
   8   0   4       2397.45       2562.65       199.92 o                         
   9   0   4          2.04        -19.41        19.41 o                         
  10   0   4          3.39        -42.17        63.63 o                         
 -10   1   4       1455.09       1720.77       242.06 o                         
  -9   1   4       2477.06       2537.60       139.08 o                         
  -8   1   4       5372.40       5716.51       230.25 o                         
  -7   1   4        162.97        199.38        32.28 o                         
  -6   1   4       4650.57       4552.84       161.58 o                         
  -5   1   4      13947.62      13902.99       330.75 o                         
  -4   1   4       3979.91       3834.86       140.95 o                         
  -3   1   4      17250.15      17148.26       309.41 o                         
  -2   1   4      24168.80      24210.45       529.00 o                         
  -1   1   4      59763.64      55584.73      1148.46 o                         
   0   1   4        121.16        109.80        11.08 o                         
   1   1   4      59135.18      58999.48       993.29 o                         
   2   1   4      24766.37      25389.35       494.35 o                         
   3   1   4      18603.87      17864.06       411.11 o                         
   4   1   4       4125.49       4222.55       152.75 o                         
   5   1   4      14323.70      14738.41       499.98 o                         
   6   1   4       4462.90       4233.33       185.92 o                         
   7   1   4        108.39        100.91        39.98 o                         
   8   1   4       5153.45       5377.27       370.87 o                         
   9   1   4       2453.03       2220.48       162.72 o                         
  10   1   4       1394.40       1088.24       160.13 o                         
 -10   2   4        415.89        530.36       149.97 o                         
  -9   2   4       6141.58       6023.20       226.31 o                         
  -8   2   4        557.08        626.31        73.47 o                         
  -7   2   4       9905.96       9494.77       269.99 o                         
  -6   2   4       2564.54       2712.19       103.33 o                         
  -5   2   4       4624.37       4784.03       138.25 o                         
  -4   2   4      37581.59      36660.82       616.22 o                         
  -3   2   4      21754.20      21903.48       431.29 o                         
  -2   2   4      89969.41      88343.72      1528.69 o                         
  -1   2   4       3882.39       3902.97       118.41 o                         
   0   2   4      58772.55      54853.25      1651.49 o                         
   1   2   4       3478.37       3543.81        71.18 o                         
   2   2   4      93990.29      88150.79      1466.05 o                         
   3   2   4      22226.77      23037.23       437.81 o                         
   4   2   4      36609.77      35467.01       805.56 o                         
   5   2   4       4558.08       4336.23       176.04 o                         
   6   2   4       2379.83       2490.83       156.94 o                         
   7   2   4       9538.76       8605.82       311.03 o                         
   8   2   4        559.32        671.22       104.59 o                         
   9   2   4       6071.64       5829.06       233.44 o                         
  10   2   4        410.15        208.55        66.06 o                         
 -10   3   4       8403.03       8204.03       597.92 o                         
  -9   3   4        390.66        325.60        48.27 o                         
  -8   3   4      11504.42      10819.46       278.64 o                         
  -7   3   4       1121.67       1222.68        73.53 o                         
  -6   3   4      10014.45       9796.40       237.01 o                         
  -5   3   4        325.58        268.78        35.72 o                         
  -4   3   4      20510.76      20846.57       420.80 o                         
  -3   3   4        221.31        271.99        23.44 o                         
  -2   3   4      20538.85      21121.60       353.58 o                         
  -1   3   4       1177.59       1101.13        49.64 o                         
   0   3   4      11194.14      10940.40       136.66 o                         
   1   3   4       1307.57       1228.88        37.22 o                         
   2   3   4      19871.67      20462.82       325.57 o                         
   3   3   4        220.32        227.68        22.24 o                         
   4   3   4      20779.54      20929.38       420.39 o                         
   5   3   4        325.17        272.33        30.75 o                         
   6   3   4      10428.18      10268.04       243.24 o                         
   7   3   4        987.82       1005.28        69.78 o                         
   8   3   4      11181.32      10504.09       308.32 o                         
   9   3   4        420.53        317.36        46.34 o                         
  10   3   4       8352.90       8678.04       357.26 o                         
 -10   4   4        709.68        737.49       219.65 o                         
  -9   4   4        223.90        109.02        40.17 o                         
  -8   4   4        641.63        543.49        64.36 o                         
  -7   4   4        586.98        490.44        60.46 o                         
  -6   4   4       2452.36       2358.59        97.97 o                         
  -5   4   4       1128.86       1097.08        59.92 o                         
  -4   4   4       2636.81       2890.77        95.32 o                         
  -3   4   4       3216.70       3444.51        90.89 o                         
  -2   4   4       3855.30       4002.28       100.38 o                         
  -1   4   4       8225.09       8257.62       142.93 o                         
   0   4   4      10767.48      10984.53       153.10 o                         
   1   4   4       8688.58       8700.07       142.64 o                         
   2   4   4       3836.74       4073.52        93.55 o                         
   3   4   4       3517.51       3695.74        93.27 o                         
   4   4   4       2824.62       2964.73        97.65 o                         
   5   4   4       1037.36       1047.31        60.08 o                         
   6   4   4       2398.24       2260.51        97.91 o                         
   7   4   4        561.05        576.65        60.33 o                         
   8   4   4        587.95        620.73        66.43 o                         
   9   4   4        213.76         84.49        34.28 o                         
  10   4   4        762.84        799.18       110.84 o                         
 -10   5   4        548.98        329.86        75.31 o                         
  -9   5   4        491.08        533.56        58.06 o                         
  -8   5   4        871.19        843.70        68.13 o                         
  -7   5   4       2013.62       1947.99       122.16 o                         
  -6   5   4        180.50        192.14        29.54 o                         
  -5   5   4       5038.84       5064.53       135.83 o                         
  -4   5   4       4888.65       4486.95       116.71 o                         
  -3   5   4       8089.75       8277.94       170.00 o                         
  -2   5   4       5725.18       5814.13       123.70 o                         
  -1   5   4       9137.07       8846.77       250.19 o                         
   0   5   4        718.29        792.45        29.00 o                         
   1   5   4       9148.64       8500.28       150.45 o                         
   2   5   4       5536.42       5448.60       127.33 o                         
   3   5   4       8284.02       8321.20       170.32 o                         
   4   5   4       4552.78       4137.01       113.58 o                         
   5   5   4       5269.04       5333.91       155.02 o                         
   6   5   4        223.33        209.60        31.14 o                         
   7   5   4       2139.70       2136.84       103.52 o                         
   8   5   4        928.59        949.17        82.57 o                         
   9   5   4        519.44        511.69        59.83 o                         
  10   5   4        551.28        541.93        98.81 o                         
 -10   6   4         80.51         52.75        53.02 o                         
  -9   6   4      11617.45      11497.05       347.46 o                         
  -8   6   4        432.22        384.72        60.02 o                         
  -7   6   4      22424.22      23271.84       468.36 o                         
  -6   6   4        853.84        926.36        63.06 o                         
  -5   6   4      16196.61      16148.25       309.95 o                         
  -4   6   4       1699.15       1744.82        78.87 o                         
  -3   6   4      11412.39      11310.31       205.98 o                         
  -2   6   4       2981.19       3120.29        81.35 o                         
  -1   6   4       8786.10       8613.81       159.66 o                         
   0   6   4        537.20        569.87        28.48 o                         
   1   6   4       8771.27       8624.82       148.37 o                         
   2   6   4       2768.49       2964.41        85.10 o                         
   3   6   4      11519.71      11624.01       363.63 o                         
   4   6   4       1805.53       1972.16        75.37 o                         
   5   6   4      16437.72      16374.07       341.95 o                         
   6   6   4        845.34        902.28        64.49 o                         
   7   6   4      22064.84      22249.41       503.65 o                         
   8   6   4        465.12        513.34        63.75 o                         
   9   6   4      11644.39      12150.61       366.09 o                         
  10   6   4        100.80        -40.44        47.64 o                         
  -9   7   4       1077.94        947.33       102.11 o                         
  -8   7   4       1547.84       1668.82       111.84 o                         
  -7   7   4        313.67        291.84        53.46 o                         
  -6   7   4       1631.30       1689.92        87.83 o                         
  -5   7   4       7895.83       7878.57       204.81 o                         
  -4   7   4       2119.45       2125.71        88.29 o                         
  -3   7   4      20758.49      20281.12       556.08 o                         
  -2   7   4       5995.38       6018.81       183.37 o                         
  -1   7   4      30159.84      30071.65       506.36 o                         
   0   7   4       1295.92       1321.02        44.88 o                         
   1   7   4      30684.14      31328.17       428.40 o                         
   2   7   4       5903.35       5747.97       120.47 o                         
   3   7   4      20448.83      20672.42       333.19 o                         
   4   7   4       2233.19       2226.68        84.07 o                         
   5   7   4       7806.80       7806.38       207.66 o                         
   6   7   4       1481.78       1624.62        88.03 o                         
   7   7   4        327.59        315.99        46.87 o                         
   8   7   4       1425.66       1556.40       109.06 o                         
   9   7   4       1074.68        925.86        95.68 o                         
  -9   8   4        679.67        501.00       106.00 o                         
  -8   8   4       1315.93       1224.13        85.35 o                         
  -7   8   4         46.08         45.33        26.72 o                         
  -6   8   4        637.18        679.12        64.98 o                         
  -5   8   4        534.82        598.40        50.48 o                         
  -4   8   4       2596.93       2398.49        90.45 o                         
  -3   8   4        802.55        841.12        43.31 o                         
  -2   8   4       4030.27       4103.91       107.76 o                         
  -1   8   4        862.21        837.97        44.15 o                         
   0   8   4        114.01         84.73        13.88 o                         
   1   8   4        809.53        867.19        41.81 o                         
   2   8   4       3955.64       4103.03       101.16 o                         
   3   8   4        816.66        887.41        51.46 o                         
   4   8   4       2593.08       2413.60        91.80 o                         
   5   8   4        513.95        591.55        47.96 o                         
   6   8   4        656.36        680.64        65.38 o                         
   7   8   4         50.14         10.00        21.29 o                         
   8   8   4       1377.06       1332.14       104.98 o                         
   9   8   4        634.83        507.42        96.76 o                         
  -9   9   4       1107.11       1249.84       133.67 o                         
  -8   9   4       1611.82       1956.13       270.38 o                         
  -7   9   4       1072.19       1077.01        86.68 o                         
  -6   9   4        754.00        916.55        77.17 o                         
  -5   9   4        301.85        245.80        76.15 o                         
  -4   9   4       2753.07       2902.13        97.77 o                         
  -3   9   4        570.75        578.01        38.74 o                         
  -2   9   4       1322.22       1236.59        58.06 o                         
  -1   9   4        275.31        306.28        41.73 o                         
   0   9   4        473.15        372.26        27.55 o                         
   1   9   4        305.05        265.29        29.58 o                         
   2   9   4       1165.07       1172.66        53.46 o                         
   3   9   4        582.95        541.74        40.65 o                         
   4   9   4       2719.08       2975.69        99.03 o                         
   5   9   4        275.38        205.30        31.32 o                         
   6   9   4        849.33       1024.08        75.03 o                         
   7   9   4       1109.40       1314.31       135.25 o                         
   8   9   4       1577.13       1568.40       103.60 o                         
   9   9   4       1092.94        874.43       116.33 o                         
  -8  10   4        295.61        177.80        61.78 o                         
  -7  10   4       1196.69       1141.44       110.16 o                         
  -6  10   4        626.81        706.31        62.36 o                         
  -5  10   4        871.40        867.56        75.39 o                         
  -4  10   4       8015.91       8652.82       200.55 o                         
  -3  10   4         32.05         42.73        16.74 o                         
  -2  10   4      12913.75      12875.00       249.89 o                         
  -1  10   4       1722.37       1601.54        69.91 o                         
   0  10   4      12915.94      13194.23       219.83 o                         
   1  10   4       1831.29       1855.10        68.84 o                         
   2  10   4      12819.17      13025.26       234.21 o                         
   3  10   4         23.86         22.45        15.03 o                         
   4  10   4       7952.45       8755.54       198.46 o                         
   5  10   4        784.33        765.17        55.63 o                         
   6  10   4        587.51        628.15        84.55 o                         
   7  10   4       1122.16       1214.89       104.42 o                         
   8  10   4        332.23        316.79        74.95 o                         
  -8  11   4       1745.88       1870.37       128.03 o                         
  -7  11   4         51.17         19.09        34.52 o                         
  -6  11   4       2288.34       2206.75       144.27 o                         
  -5  11   4       1628.99       1798.81       102.79 o                         
  -4  11   4       2617.39       2812.41       122.33 o                         
  -3  11   4       7068.26       7070.99       186.38 o                         
  -2  11   4       2905.22       2941.07       120.96 o                         
  -1  11   4       5376.89       5464.49       148.58 o                         
   0  11   4       1266.16       1180.23        53.14 o                         
   1  11   4       5186.96       5109.08       129.59 o                         
   2  11   4       2995.11       3291.98       101.39 o                         
   3  11   4       6950.64       6845.97       172.04 o                         
   4  11   4       2784.69       3009.11       117.67 o                         
   5  11   4       1648.03       1969.80       134.90 o                         
   6  11   4       2120.72       2138.94       115.79 o                         
   7  11   4         54.85         29.42        26.32 o                         
   8  11   4       1670.59       1872.58       172.62 o                         
  -7  12   4       2031.06       2067.72       275.26 o                         
  -6  12   4        353.80        286.16        49.97 o                         
  -5  12   4        858.38        823.69        65.25 o                         
  -4  12   4         66.13         43.33        21.23 o                         
  -3  12   4       1787.31       1863.81        98.32 o                         
  -2  12   4        658.53        471.14        61.93 o                         
  -1  12   4       1699.06       1689.88        81.02 o                         
   0  12   4       1255.13       1387.91        67.42 o                         
   1  12   4       1832.16       1599.12        78.92 o                         
   2  12   4        674.89        587.49        49.06 o                         
   3  12   4       1796.85       1843.80       112.86 o                         
   4  12   4         42.68         47.85        24.00 o                         
   5  12   4        842.20        957.56        73.76 o                         
   6  12   4        345.68        197.70        44.07 o                         
   7  12   4       2096.78       2274.45       145.15 o                         
  -6  13   4         71.43         55.96        35.15 o                         
  -5  13   4        593.24        485.41        65.14 o                         
  -4  13   4        111.70         86.36        29.47 o                         
  -3  13   4        394.98        441.96        49.45 o                         
  -2  13   4        300.90        245.96        42.61 o                         
  -1  13   4        684.25        813.30        63.17 o                         
   0  13   4         19.49         17.02        28.22 o                         
   1  13   4        654.75        782.56        61.27 o                         
   2  13   4        303.79        204.53        29.96 o                         
   3  13   4        423.81        467.97        50.10 o                         
   4  13   4        107.88         84.40        29.46 o                         
   5  13   4        557.57        629.78        66.47 o                         
   6  13   4         64.05        -43.18        65.18 o                         
  -6  14   4        663.57        587.14        74.24 o                         
  -5  14   4       1184.56       1076.18        93.54 o                         
  -4  14   4        533.90        634.87       107.49 o                         
  -3  14   4       2343.08       2421.08       110.63 o                         
  -2  14   4       2475.79       2323.97        98.88 o                         
  -1  14   4        843.11        846.14        59.68 o                         
   0  14   4       2215.37       2443.21       109.49 o                         
   1  14   4        854.36        863.22        62.92 o                         
   2  14   4       2480.29       2670.84       108.92 o                         
   3  14   4       2296.35       2456.43       161.43 o                         
   4  14   4        438.00        494.37        70.42 o                         
   5  14   4       1275.22       1459.55       112.26 o                         
   6  14   4        652.70        724.93        88.15 o                         
  -5  15   4         90.83         24.74        66.80 o                         
  -4  15   4       1790.37       1786.47       120.92 o                         
  -3  15   4        694.26        749.54        63.27 o                         
  -2  15   4        886.46        920.54        83.70 o                         
  -1  15   4        694.37        727.40        94.00 o                         
   0  15   4         20.09        -21.18        21.18 o                         
   1  15   4        703.76        540.37        58.92 o                         
   2  15   4        928.93        874.50        97.81 o                         
   3  15   4        706.31        544.67        83.59 o                         
   4  15   4       1802.22       1475.19       181.27 o                         
   5  15   4        110.13         57.01        47.90 o                         
  -3  16   4        106.35         41.66        32.30 o                         
  -2  16   4       1010.81        905.46        87.57 o                         
  -1  16   4         44.65         38.54        28.68 o                         
   0  16   4        585.97        456.51        57.65 o                         
   1  16   4         53.19         97.03        34.08 o                         
   2  16   4        973.62        845.24        80.13 o                         
   3  16   4        101.19         67.07        79.55 o                         
   1   0   5       4702.22       4759.35       158.03 o                         
   2   0   5       7180.81       7283.55       244.18 o                         
   3   0   5       2359.53       2386.24        98.41 o                         
   4   0   5       3056.66       3329.82       144.99 o                         
   5   0   5       3363.18       3351.92       149.14 o                         
   6   0   5       1054.23       1159.52        91.92 o                         
   7   0   5        989.92       1178.27       102.56 o                         
   8   0   5        657.33        565.83       100.20 o                         
   9   0   5        270.59        141.86        41.64 o                         
  10   0   5        220.38          6.32        75.33 o                         
 -10   1   5       2854.85       2797.54       215.78 o                         
  -9   1   5       2081.47       1987.87       124.61 o                         
  -8   1   5       5948.89       5803.08       239.97 o                         
  -7   1   5       2323.54       2528.59       126.46 o                         
  -6   1   5       5078.88       5125.82       149.28 o                         
  -5   1   5       1639.03       1477.14        67.23 o                         
  -4   1   5      10212.63      10230.12       218.44 o                         
  -3   1   5       6587.13       6531.36       156.45 o                         
  -2   1   5      28783.00      29944.36       653.62 o                         
  -1   1   5      15994.77      16029.52       301.04 o                         
   0   1   5       1544.71       1670.43        55.67 o                         
   1   1   5      17133.60      16747.52       298.61 o                         
   2   1   5      28336.61      29096.45       532.60 o                         
   3   1   5       5905.80       5866.27       180.91 o                         
   4   1   5      11410.77      11588.88       371.61 o                         
   5   1   5       1805.18       1581.31        97.26 o                         
   6   1   5       4450.96       4392.27       193.41 o                         
   7   1   5       2305.67       2408.76       183.19 o                         
   8   1   5       5614.21       5920.48       317.12 o                         
   9   1   5       2078.85       2295.19       162.70 o                         
  10   1   5       2735.51       2411.82       167.07 o                         
 -10   2   5       2343.36       2704.04       209.57 o                         
  -9   2   5       7792.14       8273.00       275.90 o                         
  -8   2   5       1466.57       1622.42       118.31 o                         
  -7   2   5      16344.75      16709.47       472.62 o                         
  -6   2   5       2904.91       3018.27       109.34 o                         
  -5   2   5      25907.92      25559.64       465.46 o                         
  -4   2   5      14989.74      14912.09       289.88 o                         
  -3   2   5      32115.69      31031.71       534.16 o                         
  -2   2   5      27042.26      26353.05       483.08 o                         
  -1   2   5       3165.80       3107.13        90.62 o                         
   0   2   5       4028.72       3939.61        68.49 o                         
   1   2   5       3287.67       3238.98        73.84 o                         
   2   2   5      26208.67      26018.01       428.49 o                         
   3   2   5      32055.52      31610.85       586.50 o                         
   4   2   5      14915.46      15576.34       380.11 o                         
   5   2   5      25320.03      25212.57       614.71 o                         
   6   2   5       2755.71       2884.61       148.94 o                         
   7   2   5      16612.84      16456.37       695.94 o                         
   8   2   5       1530.82       1880.85       171.42 o                         
   9   2   5       7829.56       8244.11       286.52 o                         
  10   2   5       2231.35       2338.95       156.59 o                         
 -10   3   5        371.90        275.66        66.21 o                         
  -9   3   5        529.24        754.59        74.29 o                         
  -8   3   5        214.47        197.24        39.97 o                         
  -7   3   5        294.64        257.35        35.14 o                         
  -6   3   5       1444.89       1644.20        78.89 o                         
  -5   3   5       6772.34       6823.15       176.11 o                         
  -4   3   5       9136.82       9078.51       201.58 o                         
  -3   3   5      40395.24      39269.19       663.00 o                         
  -2   3   5       6992.57       6692.07       153.90 o                         
  -1   3   5      46072.82      44443.33       606.61 o                         
   0   3   5       5188.07       4861.43        81.62 o                         
   1   3   5      46293.01      45118.42       649.64 o                         
   2   3   5       6266.39       6239.64       122.70 o                         
   3   3   5      41493.46      41359.03       664.54 o                         
   4   3   5       9570.00       9796.41       210.39 o                         
   5   3   5       6973.41       6901.67       176.07 o                         
   6   3   5       1597.97       1888.79        87.32 o                         
   7   3   5        241.76        179.43        33.64 o                         
   8   3   5        211.53        127.89        38.01 o                         
   9   3   5        454.50        396.41        58.85 o                         
  10   3   5        394.20        288.76        78.30 o                         
 -10   4   5        434.29        390.95       119.50 o                         
  -9   4   5        517.64        446.58       105.72 o                         
  -8   4   5        915.65        825.56        67.87 o                         
  -7   4   5        924.27        752.94        71.28 o                         
  -6   4   5        642.23        742.81        53.49 o                         
  -5   4   5        833.25        814.93        51.52 o                         
  -4   4   5        313.45        359.38        38.21 o                         
  -3   4   5        621.86        700.61        41.40 o                         
  -2   4   5       1895.01       1951.29        50.98 o                         
  -1   4   5       1040.80       1060.23        37.82 o                         
   0   4   5         89.69         90.89         9.90 o                         
   1   4   5        944.00        914.38        32.26 o                         
   2   4   5       1706.94       1747.56        55.45 o                         
   3   4   5        614.49        662.28        35.30 o                         
   4   4   5        293.69        278.41        32.79 o                         
   5   4   5        815.18        739.39        50.13 o                         
   6   4   5        586.07        674.17        52.05 o                         
   7   4   5       1071.55       1035.65        99.18 o                         
   8   4   5       1036.44       1005.31        83.23 o                         
   9   4   5        520.97        386.79        53.98 o                         
  10   4   5        434.13        400.39        87.04 o                         
 -10   5   5        663.46        748.36       104.03 o                         
  -9   5   5       1495.23       1429.86        90.88 o                         
  -8   5   5       2094.26       1962.79       111.67 o                         
  -7   5   5       3002.23       2917.63       131.27 o                         
  -6   5   5       3383.59       3477.23       122.33 o                         
  -5   5   5       4255.82       3813.49       121.77 o                         
  -4   5   5       3079.61       2716.47        86.77 o                         
  -3   5   5       9985.84      10552.69       199.72 o                         
  -2   5   5       1267.08       1265.80        41.65 o                         
  -1   5   5       7269.17       7062.70       139.61 o                         
   0   5   5       1674.10       1730.80        49.76 o                         
   1   5   5       7705.22       7487.98       124.99 o                         
   2   5   5       1478.04       1559.90        54.33 o                         
   3   5   5       9988.09      10606.22       203.61 o                         
   4   5   5       3239.06       2964.95        90.71 o                         
   5   5   5       4036.46       3691.99       124.03 o                         
   6   5   5       3182.47       3152.09       120.55 o                         
   7   5   5       3077.20       2991.35       123.88 o                         
   8   5   5       2012.32       2006.98       137.69 o                         
   9   5   5       1539.28       1292.51        93.70 o                         
  10   5   5        675.84        572.18       105.16 o                         
 -10   6   5        634.74        461.38        82.46 o                         
  -9   6   5        400.53        503.92       127.21 o                         
  -8   6   5        418.96        334.77        54.46 o                         
  -7   6   5        384.90        355.14        50.18 o                         
  -6   6   5        390.98        381.12        42.31 o                         
  -5   6   5       2054.75       1935.48        78.39 o                         
  -4   6   5      24880.90      24407.67       423.25 o                         
  -3   6   5      12677.62      12607.71       240.32 o                         
  -2   6   5      34128.43      33306.90       619.39 o                         
  -1   6   5       6994.61       6761.18       144.47 o                         
   0   6   5      52467.94      52610.79       825.00 o                         
   1   6   5       7075.39       6778.32       123.76 o                         
   2   6   5      32725.62      31329.95       508.92 o                         
   3   6   5      12965.74      13189.25       245.23 o                         
   4   6   5      24949.86      24943.87       420.88 o                         
   5   6   5       2049.69       2058.84        89.88 o                         
   6   6   5        507.95        425.24        46.86 o                         
   7   6   5        376.91        308.34        43.45 o                         
   8   6   5        408.74        323.29        48.95 o                         
   9   6   5        366.69        323.49        73.16 o                         
  10   6   5        686.18        647.43        81.76 o                         
  -9   7   5       2285.28       2435.59       200.49 o                         
  -8   7   5       7344.70       7493.46       222.07 o                         
  -7   7   5       1718.43       1741.86       101.38 o                         
  -6   7   5      12417.72      12055.42       314.08 o                         
  -5   7   5       2588.84       2616.80       103.35 o                         
  -4   7   5      12620.41      13476.37       283.77 o                         
  -3   7   5       4827.36       4570.35       114.14 o                         
  -2   7   5       7596.21       7414.26       199.53 o                         
  -1   7   5       3479.37       3167.95        77.27 o                         
   0   7   5          0.94          2.51         5.20 o                         
   1   7   5       3538.61       3235.53        81.33 o                         
   2   7   5       7664.81       7600.54       152.25 o                         
   3   7   5       5190.40       5015.61       118.82 o                         
   4   7   5      12187.01      12648.93       281.83 o                         
   5   7   5       2785.44       2783.95       111.49 o                         
   6   7   5      12668.22      12259.50       292.29 o                         
   7   7   5       1721.86       1560.94       119.36 o                         
   8   7   5       7366.45       7573.66       232.71 o                         
   9   7   5       2198.71       2493.83       149.41 o                         
  -9   8   5        587.42        417.50        63.82 o                         
  -8   8   5        130.75        172.35        41.05 o                         
  -7   8   5       2148.29       2202.75       105.96 o                         
  -6   8   5        949.27        882.10        71.99 o                         
  -5   8   5       1416.67       1451.45        77.66 o                         
  -4   8   5       1521.68       1532.86        69.56 o                         
  -3   8   5       3138.42       3046.57        90.50 o                         
  -2   8   5       1891.71       2057.26        72.12 o                         
  -1   8   5        898.69        994.88        45.70 o                         
   0   8   5        740.56        812.08        38.43 o                         
   1   8   5        812.28        865.45        41.47 o                         
   2   8   5       1956.10       1927.71        73.79 o                         
   3   8   5       3042.67       2877.81        92.88 o                         
   4   8   5       1457.24       1527.79        72.35 o                         
   5   8   5       1575.90       1558.70        76.21 o                         
   6   8   5        942.24        992.18        84.43 o                         
   7   8   5       2123.03       2294.50       127.33 o                         
   8   8   5        150.33        177.24        47.67 o                         
   9   8   5        557.63        377.56        63.62 o                         
  -9   9   5        117.69         63.86        67.27 o                         
  -8   9   5        651.83        592.33        77.63 o                         
  -7   9   5        522.91        514.08        56.92 o                         
  -6   9   5         56.94         25.78        22.67 o                         
  -5   9   5       1208.43       1159.61        71.52 o                         
  -4   9   5        568.47        578.34        41.36 o                         
  -3   9   5       1957.04       1830.13        70.90 o                         
  -2   9   5       2948.56       3050.72        94.10 o                         
  -1   9   5       5474.37       5906.23       125.01 o                         
   0   9   5       2045.93       2049.77        74.28 o                         
   1   9   5       5147.28       5404.79       135.95 o                         
   2   9   5       3078.26       3089.26        89.19 o                         
   3   9   5       1741.36       1652.46        75.55 o                         
   4   9   5        517.03        532.90        41.27 o                         
   5   9   5       1267.53       1305.28        72.90 o                         
   6   9   5         25.79        -16.93        22.62 o                         
   7   9   5        539.12        695.34       125.36 o                         
   8   9   5        604.64        416.48        70.18 o                         
   9   9   5        128.65        122.16       113.90 o                         
  -8  10   5       1741.09       1662.12       111.95 o                         
  -7  10   5       5942.36       6046.76       215.81 o                         
  -6  10   5       1214.12       1366.69       108.11 o                         
  -5  10   5       5522.90       5515.51       187.70 o                         
  -4  10   5        732.28        751.26        54.64 o                         
  -3  10   5       5030.04       5289.11       138.19 o                         
  -2  10   5       4135.35       4122.26       118.07 o                         
  -1  10   5       3524.88       3466.45       105.81 o                         
   0  10   5       2171.51       2358.45        72.81 o                         
   1  10   5       3605.28       3648.13        99.74 o                         
   2  10   5       4144.98       4205.05       111.48 o                         
   3  10   5       5073.86       5412.45       141.18 o                         
   4  10   5        812.59        860.95        55.79 o                         
   5  10   5       5300.71       5176.02       149.00 o                         
   6  10   5       1118.41       1139.03       110.20 o                         
   7  10   5       5940.17       6423.36       226.19 o                         
   8  10   5       1701.70       1752.44       105.06 o                         
  -8  11   5       2491.10       2544.31       130.79 o                         
  -7  11   5        750.01        596.02        86.49 o                         
  -6  11   5       3689.50       3755.51       138.42 o                         
  -5  11   5       1872.82       1942.49        90.39 o                         
  -4  11   5       5193.79       5401.28       172.01 o                         
  -3  11   5       9400.47      10049.72       253.56 o                         
  -2  11   5       4444.47       4735.72       184.11 o                         
  -1  11   5       5587.87       5793.62       136.81 o                         
   0  11   5        364.65        380.21        32.07 o                         
   1  11   5       5614.02       5919.10       139.89 o                         
   2  11   5       4233.21       4415.12       121.10 o                         
   3  11   5       9798.56      10079.03       233.67 o                         
   4  11   5       5290.23       5428.94       196.05 o                         
   5  11   5       1788.76       1773.98       135.89 o                         
   6  11   5       3860.03       3836.12       182.71 o                         
   7  11   5        817.87        662.79        68.85 o                         
   8  11   5       2403.44       2380.92       187.64 o                         
  -7  12   5        278.26        228.25        43.32 o                         
  -6  12   5         37.97          1.68        29.50 o                         
  -5  12   5         96.60         48.60        34.86 o                         
  -4  12   5        900.28        851.45        59.62 o                         
  -3  12   5        253.00        265.53        35.99 o                         
  -2  12   5       3586.88       3576.64       150.11 o                         
  -1  12   5        617.10        515.26        47.95 o                         
   0  12   5       5200.20       5298.27       133.57 o                         
   1  12   5        584.70        617.98        51.66 o                         
   2  12   5       3627.08       3571.94       118.10 o                         
   3  12   5        253.73        182.79        33.35 o                         
   4  12   5        899.94        659.54        76.02 o                         
   5  12   5        106.31         41.31        28.91 o                         
   6  12   5         28.90        -24.50        24.50 o                         
   7  12   5        287.74        280.04        56.77 o                         
  -6  13   5        406.11        348.99        68.90 o                         
  -5  13   5         27.28         42.34        30.96 o                         
  -4  13   5         55.66         96.20        32.59 o                         
  -3  13   5        233.67        201.01        25.46 o                         
  -2  13   5        370.52        294.71        39.45 o                         
  -1  13   5          1.52         21.65        19.22 o                         
   0  13   5        862.89        898.03        63.79 o                         
   1  13   5          2.83        -16.30        16.30 o                         
   2  13   5        315.23        178.75        33.93 o                         
   3  13   5        204.88        170.07        28.28 o                         
   4  13   5         86.09         30.19        27.27 o                         
   5  13   5         21.97         42.93        30.99 o                         
   6  13   5        391.63        457.44        59.47 o                         
  -6  14   5        329.63        481.32        84.79 o                         
  -5  14   5        646.93        590.07        53.78 o                         
  -4  14   5       1880.23       1911.97       111.32 o                         
  -3  14   5       1145.16       1151.74        65.98 o                         
  -2  14   5       1563.88       1476.19        79.46 o                         
  -1  14   5        486.21        453.50        41.45 o                         
   0  14   5        575.97        722.26        64.84 o                         
   1  14   5        482.97        589.12        59.27 o                         
   2  14   5       1545.83       1538.59        80.30 o                         
   3  14   5       1150.83       1093.30        93.55 o                         
   4  14   5       1936.43       1979.19       138.11 o                         
   5  14   5        678.43        800.45        87.71 o                         
   6  14   5        319.15        381.60       109.69 o                         
  -4  15   5        595.57        466.17        75.89 o                         
  -3  15   5       4204.39       4564.69       143.31 o                         
  -2  15   5        662.53        639.00        52.12 o                         
  -1  15   5       4499.91       4179.17       145.11 o                         
   0  15   5        626.87        592.07        63.29 o                         
   1  15   5       4549.40       4578.15       155.91 o                         
   2  15   5        620.34        692.11        60.50 o                         
   3  15   5       4040.69       4478.58       196.47 o                         
   4  15   5        500.70        407.35        78.92 o                         
  -3  16   5        639.31        503.38        57.76 o                         
  -2  16   5        340.03        260.77        57.68 o                         
  -1  16   5        273.25        226.91        49.18 o                         
   0  16   5        172.42        159.87        38.81 o                         
   1  16   5        239.18        190.40        47.33 o                         
   2  16   5        323.21        119.53        46.89 o                         
   3  16   5        624.53        379.74        59.10 o                         
   0   0   6       7165.80       6710.08       259.70 o                         
   1   0   6      42582.94      42516.45      1060.01 o                         
   2   0   6       8085.58       8397.34       267.74 o                         
   3   0   6       4163.33       4157.56       198.20 o                         
   4   0   6       1173.13       1014.64        70.40 o                         
   5   0   6       2131.52       2355.40       122.13 o                         
   6   0   6        165.71        167.66        56.08 o                         
   7   0   6       2772.12       2604.44       150.86 o                         
   8   0   6        636.48        634.53        78.63 o                         
   9   0   6         24.54        -12.13        29.09 o                         
  10   0   6        395.27        470.88        84.48 o                         
 -10   1   6        219.98        228.13        55.49 o                         
  -9   1   6       2574.71       2400.75       136.41 o                         
  -8   1   6        665.51        540.13        71.91 o                         
  -7   1   6       6039.18       6690.62       321.03 o                         
  -6   1   6        127.11         59.58        28.55 o                         
  -5   1   6       6175.32       5980.40       173.19 o                         
  -4   1   6       3250.53       2845.46        99.42 o                         
  -3   1   6      26177.10      26153.75       677.02 o                         
  -2   1   6       8187.73       8244.74       189.10 o                         
  -1   1   6       7789.41       6937.60       287.63 o                         
   0   1   6       2863.11       2819.21       105.53 o                         
   1   1   6       6448.24       6268.05       274.45 o                         
   2   1   6       7414.58       7056.52       174.11 o                         
   3   1   6      25921.23      27599.97       510.42 o                         
   4   1   6       3357.50       3108.30       162.04 o                         
   5   1   6       6152.96       5640.41       206.96 o                         
   6   1   6        109.00         82.09        37.23 o                         
   7   1   6       5871.09       6600.17       260.21 o                         
   8   1   6        677.01        612.14       146.87 o                         
   9   1   6       2615.99       2644.01       174.36 o                         
  10   1   6        266.20        126.39        55.36 o                         
 -10   2   6       2038.51       2141.31       181.44 o                         
  -9   2   6       1855.77       1982.84       122.21 o                         
  -8   2   6       3470.31       3461.07       155.22 o                         
  -7   2   6       4228.53       4011.82       158.50 o                         
  -6   2   6       2426.72       2154.91       129.53 o                         
  -5   2   6      12300.83      12598.40       264.46 o                         
  -4   2   6       6772.72       6742.34       176.22 o                         
  -3   2   6      29303.24      28197.90       540.20 o                         
  -2   2   6      33500.16      32564.31       646.25 o                         
  -1   2   6      20688.96      19107.83       529.06 o                         
   0   2   6      62287.91      59717.12       935.58 o                         
   1   2   6      21303.75      20478.30       331.70 o                         
   2   2   6      33225.01      32671.06       525.80 o                         
   3   2   6      28635.31      28391.66       534.74 o                         
   4   2   6       6294.44       6236.02       170.29 o                         
   5   2   6      12262.34      12791.64       357.93 o                         
   6   2   6       2495.12       2465.02       134.31 o                         
   7   2   6       4637.16       4471.93       204.25 o                         
   8   2   6       3570.84       3638.82       407.08 o                         
   9   2   6       1822.01       1964.30       109.80 o                         
  10   2   6       1980.22       1898.93       132.96 o                         
 -10   3   6       1724.44       2145.84       159.08 o                         
  -9   3   6       5466.66       5670.88       289.81 o                         
  -8   3   6       5114.19       5529.07       230.72 o                         
  -7   3   6       5306.05       5379.43       201.67 o                         
  -6   3   6       8052.41       7749.58       199.08 o                         
  -5   3   6      12103.77      12644.93       291.01 o                         
  -4   3   6       9487.35       9040.84       199.40 o                         
  -3   3   6      10082.95      10298.59       322.28 o                         
  -2   3   6      12999.19      12848.04       418.70 o                         
  -1   3   6      16696.61      16776.78       245.58 o                         
   0   3   6      14458.39      15000.95       206.63 o                         
   1   3   6      15996.91      16010.83       255.72 o                         
   2   3   6      13047.08      12889.54       224.26 o                         
   3   3   6       9920.32      10041.14       201.53 o                         
   4   3   6       9578.28       9812.49       234.83 o                         
   5   3   6      12135.67      12314.61       267.90 o                         
   6   3   6       8378.32       8184.68       207.36 o                         
   7   3   6       5220.37       5134.37       165.50 o                         
   8   3   6       4877.37       5001.12       195.08 o                         
   9   3   6       5603.23       5875.56       199.00 o                         
  10   3   6       1693.76       1709.99       138.26 o                         
 -10   4   6        246.84         95.70        78.40 o                         
  -9   4   6       1479.49       1641.70       129.67 o                         
  -8   4   6       1209.12       1035.39       118.96 o                         
  -7   4   6       3520.68       3597.90       148.04 o                         
  -6   4   6       6083.04       5855.96       165.04 o                         
  -5   4   6       7523.51       7130.09       182.63 o                         
  -4   4   6       1187.41       1366.45        59.45 o                         
  -3   4   6       8527.40       8768.77       196.08 o                         
  -2   4   6        768.72        805.17        40.69 o                         
  -1   4   6       2533.25       2554.59        65.01 o                         
   0   4   6       1762.74       1960.42        42.60 o                         
   1   4   6       2782.89       2730.16        60.48 o                         
   2   4   6        744.39        786.91        37.66 o                         
   3   4   6       8092.28       8339.13       166.25 o                         
   4   4   6       1287.93       1416.70        64.07 o                         
   5   4   6       7334.38       7023.88       182.57 o                         
   6   4   6       5938.19       5701.09       168.40 o                         
   7   4   6       3867.12       4122.50       158.63 o                         
   8   4   6       1356.11       1489.07        95.66 o                         
   9   4   6       1475.72       1574.76       100.70 o                         
  10   4   6        248.88         95.81        46.89 o                         
 -10   5   6        690.46        705.86       107.62 o                         
  -9   5   6        215.44        200.50        49.65 o                         
  -8   5   6       1501.38       1837.74       111.69 o                         
  -7   5   6        617.58        703.94        61.20 o                         
  -6   5   6       5071.53       4775.88       148.65 o                         
  -5   5   6        624.31        655.28        46.11 o                         
  -4   5   6       8582.88       8426.17       177.33 o                         
  -3   5   6       1932.96       1902.74        63.78 o                         
  -2   5   6      10873.36      11280.58       198.03 o                         
  -1   5   6        102.16         70.92        11.80 o                         
   0   5   6      23376.32      23154.49       297.71 o                         
   1   5   6         86.12         60.60         9.77 o                         
   2   5   6      11324.38      11586.11       287.51 o                         
   3   5   6       1797.05       1732.38        62.42 o                         
   4   5   6       8386.64       8127.45       176.34 o                         
   5   5   6        664.19        595.07        48.41 o                         
   6   5   6       5197.19       5010.79       156.84 o                         
   7   5   6        593.94        692.73        59.98 o                         
   8   5   6       1399.49       1717.01       100.29 o                         
   9   5   6        198.94        122.07        36.04 o                         
  10   5   6        779.45        745.73        99.46 o                         
  -9   6   6       3994.20       4029.65       237.23 o                         
  -8   6   6       6363.85       6543.75       184.78 o                         
  -7   6   6       5492.46       5524.26       191.03 o                         
  -6   6   6       4808.14       4932.45       152.92 o                         
  -5   6   6      11107.92      11395.58       235.02 o                         
  -4   6   6      10281.73      10238.82       229.31 o                         
  -3   6   6       1537.17       1443.73        62.11 o                         
  -2   6   6       8173.18       8421.28       166.76 o                         
  -1   6   6       1986.41       1983.95        50.03 o                         
   0   6   6       2641.90       3124.27        73.61 o                         
   1   6   6       1879.59       1843.90        59.52 o                         
   2   6   6       8237.67       8413.02       202.25 o                         
   3   6   6       1559.49       1330.78        63.31 o                         
   4   6   6      10428.17      10734.33       217.69 o                         
   5   6   6      11277.80      11049.33       259.18 o                         
   6   6   6       5092.44       5039.96       162.34 o                         
   7   6   6       5654.74       5848.87       232.74 o                         
   8   6   6       6147.85       6451.20       213.39 o                         
   9   6   6       3921.12       4039.57       165.08 o                         
  -9   7   6        604.46        617.15       129.37 o                         
  -8   7   6       1930.46       1857.74        98.35 o                         
  -7   7   6        270.85        162.65        34.04 o                         
  -6   7   6       2747.43       2670.16       108.26 o                         
  -5   7   6       1912.68       2075.85        87.53 o                         
  -4   7   6      16494.41      16667.35       336.60 o                         
  -3   7   6       7546.21       7722.41       167.43 o                         
  -2   7   6      18102.92      18671.63       340.87 o                         
  -1   7   6       8874.72       8527.46       149.01 o                         
   0   7   6      17944.23      18084.77       376.04 o                         
   1   7   6       8848.29       8704.71       208.22 o                         
   2   7   6      18281.84      19462.83       335.75 o                         
   3   7   6       7554.61       7612.55       158.75 o                         
   4   7   6      16771.70      16730.02       381.16 o                         
   5   7   6       1759.21       1844.34        83.09 o                         
   6   7   6       2642.56       2802.73       117.13 o                         
   7   7   6        300.10        189.67        51.07 o                         
   8   7   6       1837.49       1964.87       109.70 o                         
   9   7   6        585.71        642.81        98.65 o                         
  -9   8   6        197.40        102.15        50.96 o                         
  -8   8   6       1949.31       1843.23       107.66 o                         
  -7   8   6        547.53        527.97        63.67 o                         
  -6   8   6       2723.82       2711.91       122.23 o                         
  -5   8   6        466.73        397.77        42.78 o                         
  -4   8   6       3789.46       3671.46       111.57 o                         
  -3   8   6        259.11        201.63        22.38 o                         
  -2   8   6       4060.02       3978.73       102.56 o                         
  -1   8   6        118.67        104.69        16.91 o                         
   0   8   6       1875.44       1713.35        53.70 o                         
   1   8   6        105.27        101.74        15.47 o                         
   2   8   6       3817.67       3769.40       101.76 o                         
   3   8   6        262.29        248.48        28.09 o                         
   4   8   6       3811.31       3709.05       116.97 o                         
   5   8   6        488.50        364.51        37.91 o                         
   6   8   6       2828.33       2932.46       128.81 o                         
   7   8   6        539.05        500.21        65.31 o                         
   8   8   6       1882.19       1621.78       118.56 o                         
   9   8   6        206.23        117.67        61.16 o                         
  -9   9   6       1361.51       1215.48       140.76 o                         
  -8   9   6        510.59        360.37        78.69 o                         
  -7   9   6       1627.12       1622.18        90.99 o                         
  -6   9   6        307.01        407.42        47.99 o                         
  -5   9   6       2100.78       2110.18       101.96 o                         
  -4   9   6        186.56        163.59        22.34 o                         
  -3   9   6       2712.13       2724.89        87.02 o                         
  -2   9   6       2008.17       2022.23        64.99 o                         
  -1   9   6       6410.39       6217.80       129.21 o                         
   0   9   6       8600.93       8467.89       153.06 o                         
   1   9   6       6342.60       6047.58       171.01 o                         
   2   9   6       2278.55       2368.30        79.70 o                         
   3   9   6       2590.84       2586.83       106.93 o                         
   4   9   6        278.15        258.88        30.63 o                         
   5   9   6       2113.29       2220.91        97.00 o                         
   6   9   6        293.11        311.00        48.46 o                         
   7   9   6       1762.93       1790.22       121.10 o                         
   8   9   6        452.48        309.13        62.57 o                         
   9   9   6       1407.70       1255.28       128.34 o                         
  -8  10   6        581.65        588.20        95.89 o                         
  -7  10   6        121.57        103.58        28.72 o                         
  -6  10   6       1331.20       1447.35        77.01 o                         
  -5  10   6       1219.83       1268.58        79.20 o                         
  -4  10   6       3145.85       3247.13        98.38 o                         
  -3  10   6       6253.80       6809.72       170.84 o                         
  -2  10   6       4472.17       4398.30       106.82 o                         
  -1  10   6      12985.66      13354.37       232.66 o                         
   0  10   6      11320.25      11838.53       239.32 o                         
   1  10   6      13535.95      13695.95       237.09 o                         
   2  10   6       4331.64       4155.44       117.29 o                         
   3  10   6       6374.16       6889.28       179.03 o                         
   4  10   6       3400.09       3324.33       111.81 o                         
   5  10   6       1267.52       1403.58        73.47 o                         
   6  10   6       1348.78       1585.84       126.98 o                         
   7  10   6        102.39         71.13        38.16 o                         
   8  10   6        605.40        382.16        57.16 o                         
  -8  11   6        529.66        543.69        89.72 o                         
  -7  11   6       1045.88        997.31        79.00 o                         
  -6  11   6        603.26        533.85        54.67 o                         
  -5  11   6       2667.99       2979.43       113.19 o                         
  -4  11   6       3193.66       3296.95       116.29 o                         
  -3  11   6       6408.97       6213.98       195.59 o                         
  -2  11   6       6922.25       7041.38       168.88 o                         
  -1  11   6       6674.80       6827.78       163.47 o                         
   0  11   6        150.47        131.38        20.69 o                         
   1  11   6       6287.67       6439.62       148.24 o                         
   2  11   6       6891.65       7029.57       158.95 o                         
   3  11   6       6215.56       6219.10       159.88 o                         
   4  11   6       3074.78       3171.34       118.94 o                         
   5  11   6       2748.39       2982.38       161.69 o                         
   6  11   6        562.00        550.62       105.74 o                         
   7  11   6       1029.86        983.24        81.50 o                         
   8  11   6        546.08        922.80       190.37 o                         
  -7  12   6       1136.57       1195.40       131.49 o                         
  -6  12   6         84.42         50.42        98.46 o                         
  -5  12   6       1300.90       1456.18        84.26 o                         
  -4  12   6        277.68        212.87        28.95 o                         
  -3  12   6       1242.25       1226.82        75.31 o                         
  -2  12   6       1169.25       1260.33        85.15 o                         
  -1  12   6        713.48        723.72        53.00 o                         
   0  12   6        261.61        302.85        35.74 o                         
   1  12   6        732.00        700.29        49.14 o                         
   2  12   6       1156.99       1223.86        68.80 o                         
   3  12   6       1175.48       1228.03        79.07 o                         
   4  12   6        361.96        252.18        60.55 o                         
   5  12   6       1289.68       1348.81        86.06 o                         
   6  12   6         94.45         46.88        25.53 o                         
   7  12   6       1179.00        875.24       118.28 o                         
  -6  13   6        607.28        640.32       101.91 o                         
  -5  13   6        382.81        314.03        98.62 o                         
  -4  13   6        803.18        751.06        44.02 o                         
  -3  13   6        763.15        685.68        50.33 o                         
  -2  13   6        776.14        808.68        89.00 o                         
  -1  13   6        774.25        808.10        62.79 o                         
   0  13   6         89.10         68.95        20.66 o                         
   1  13   6        714.63        581.91        47.29 o                         
   2  13   6        721.92        735.70        64.09 o                         
   3  13   6        716.66        568.22        54.86 o                         
   4  13   6        764.50        659.63        75.14 o                         
   5  13   6        412.65        441.98        54.41 o                         
   6  13   6        669.40        680.45        79.81 o                         
  -5  14   6       1788.99       1653.42       187.22 o                         
  -4  14   6        188.23        186.93        33.27 o                         
  -3  14   6       2422.43       2299.37        85.87 o                         
  -2  14   6        446.49        524.23        57.62 o                         
  -1  14   6       2752.75       2949.65       133.94 o                         
   0  14   6        447.84        417.78        43.23 o                         
   1  14   6       2771.79       2923.67       103.85 o                         
   2  14   6        427.28        497.48        51.38 o                         
   3  14   6       2513.13       2351.06       130.79 o                         
   4  14   6        198.97        148.86        47.41 o                         
   5  14   6       1795.77       1657.09       113.40 o                         
  -4  15   6       1175.59       1187.13       237.89 o                         
  -3  15   6        942.95        960.31        61.08 o                         
  -2  15   6        877.69        915.68       133.49 o                         
  -1  15   6        913.09        918.88        66.95 o                         
   0  15   6         24.73         18.72        37.44 o                         
   1  15   6        913.73        915.89        70.96 o                         
   2  15   6        860.51       1099.71        88.67 o                         
   3  15   6        993.57       1200.46       119.90 o                         
   4  15   6       1149.29        995.91        90.28 o                         
  -3  16   6        690.30        308.00       144.45 o                         
  -2  16   6        805.07        646.18        72.33 o                         
  -1  16   6        580.32        530.70        56.46 o                         
   0  16   6        905.69        782.68       102.64 o                         
   1  16   6        585.69        399.24        79.25 o                         
   2  16   6        735.62        574.26        76.06 o                         
   3  16   6        726.85        775.29       162.25 o                         
   1   0   7       5296.05       5092.55       163.41 o                         
   2   0   7       6593.45       7078.11       339.31 o                         
   3   0   7       3725.97       3696.06       156.89 o                         
   4   0   7       1175.54       1125.63        73.76 o                         
   5   0   7      24656.86      25721.82       624.64 o                         
   6   0   7       2000.27       1850.27       117.31 o                         
   7   0   7      14384.48      15073.46       451.59 o                         
   8   0   7       1017.56       1117.39        97.17 o                         
   9   0   7       5803.85       6024.31       224.19 o                         
  10   0   7       1002.54        864.91       106.52 o                         
 -10   1   7        386.62        222.19        60.14 o                         
  -9   1   7       2679.39       2533.03       138.87 o                         
  -8   1   7       1899.10       2047.07       117.24 o                         
  -7   1   7       3467.63       3550.79       144.85 o                         
  -6   1   7      10536.91      10209.68       268.14 o                         
  -5   1   7       1567.22       1427.28        72.17 o                         
  -4   1   7      11173.53      11389.59       258.50 o                         
  -3   1   7      17227.94      17416.80       348.97 o                         
  -2   1   7      12614.02      12353.43       267.81 o                         
  -1   1   7      18557.72      18468.02       502.89 o                         
   0   1   7      33535.32      31943.93       648.82 o                         
   1   1   7      19087.11      18864.30       394.85 o                         
   2   1   7      11535.46      10775.03       263.68 o                         
   3   1   7      17112.22      17579.96       346.13 o                         
   4   1   7      11644.44      11297.00       321.29 o                         
   5   1   7       1308.90       1175.90        84.92 o                         
   6   1   7      10452.03      10333.29       327.27 o                         
   7   1   7       3420.85       3583.78       182.55 o                         
   8   1   7       1905.96       1813.51       169.31 o                         
   9   1   7       2761.04       2535.55       170.01 o                         
  10   1   7        365.35        405.41        90.59 o                         
 -10   2   7       4098.82       3867.72       252.61 o                         
  -9   2   7         64.43         55.36        33.30 o                         
  -8   2   7       7709.03       7490.55       276.90 o                         
  -7   2   7        380.52        352.04        60.54 o                         
  -6   2   7       9345.25       9566.14       278.34 o                         
  -5   2   7       3026.08       3149.72       144.86 o                         
  -4   2   7      14432.95      15103.42       327.12 o                         
  -3   2   7       8699.48       8330.26       234.85 o                         
  -2   2   7      15188.86      14998.02       316.32 o                         
  -1   2   7      20414.92      20761.61       569.07 o                         
   0   2   7       7401.90       7512.04       196.75 o                         
   1   2   7      21009.22      21203.20       403.30 o                         
   2   2   7      15769.35      16490.27       305.39 o                         
   3   2   7       8539.85       8411.94       217.12 o                         
   4   2   7      14548.60      14855.46       320.78 o                         
   5   2   7       3045.12       3025.20       113.01 o                         
   6   2   7       9315.63       9297.19       252.27 o                         
   7   2   7        345.03        419.70        77.04 o                         
   8   2   7       7516.65       7361.99       271.04 o                         
   9   2   7         80.50         30.05        28.14 o                         
  10   2   7       4094.52       4060.00       189.98 o                         
 -10   3   7       1320.05       1137.96       123.50 o                         
  -9   3   7        554.23        604.02        81.17 o                         
  -8   3   7       1903.89       2085.46       137.58 o                         
  -7   3   7        667.97        782.12        77.79 o                         
  -6   3   7       8944.82       9413.29       258.81 o                         
  -5   3   7       1043.85       1149.03        68.24 o                         
  -4   3   7      28895.09      27633.91       564.89 o                         
  -3   3   7       3427.47       3467.69       137.24 o                         
  -2   3   7      20046.21      19683.24       507.70 o                         
  -1   3   7       7983.13       7916.12       159.80 o                         
   0   3   7      15318.98      14778.33       217.96 o                         
   1   3   7       8291.74       8304.23       143.58 o                         
   2   3   7      19450.35      19285.31       306.64 o                         
   3   3   7       3242.16       3345.25        90.07 o                         
   4   3   7      29620.52      29292.89       506.80 o                         
   5   3   7        897.15        960.04        57.81 o                         
   6   3   7       8501.85       9004.17       225.58 o                         
   7   3   7        662.36        749.41        60.16 o                         
   8   3   7       1823.01       1691.49       102.32 o                         
   9   3   7        465.23        481.78        58.78 o                         
  10   3   7       1331.83       1397.79       184.14 o                         
 -10   4   7       1827.67       1682.61       145.50 o                         
  -9   4   7       1863.16       1712.82       130.13 o                         
  -8   4   7        950.22        810.59        87.11 o                         
  -7   4   7       2917.13       3179.31       179.45 o                         
  -6   4   7       2196.33       2253.11       109.30 o                         
  -5   4   7       2949.85       2946.34       121.25 o                         
  -4   4   7       3004.15       2826.09       108.86 o                         
  -3   4   7        639.09        573.95        40.67 o                         
  -2   4   7      24229.79      24263.90       429.85 o                         
  -1   4   7        681.39        640.64        32.18 o                         
   0   4   7      62332.71      63670.91       926.10 o                         
   1   4   7        616.42        575.45        24.04 o                         
   2   4   7      25096.51      25282.20       427.12 o                         
   3   4   7        815.27        771.05        37.22 o                         
   4   4   7       3094.44       2864.51       108.50 o                         
   5   4   7       2949.50       3191.04       119.66 o                         
   6   4   7       2081.78       2136.09        99.35 o                         
   7   4   7       2965.57       3168.71       137.88 o                         
   8   4   7       1130.51       1031.61        76.66 o                         
   9   4   7       1815.84       1693.41       115.67 o                         
  10   4   7       1711.20       1356.41       118.03 o                         
 -10   5   7        735.43        721.08       103.41 o                         
  -9   5   7       3157.26       3377.19       221.75 o                         
  -8   5   7       1982.64       1837.69       131.17 o                         
  -7   5   7       1245.02       1449.83       150.11 o                         
  -6   5   7        543.22        566.32        47.94 o                         
  -5   5   7       6230.41       6558.71       166.91 o                         
  -4   5   7        591.33        526.48        47.20 o                         
  -3   5   7       8570.61       8510.91       188.89 o                         
  -2   5   7       1330.68       1409.09        51.54 o                         
  -1   5   7      16841.08      15786.74       249.84 o                         
   0   5   7       1946.68       1959.46        48.15 o                         
   1   5   7      15897.80      15215.48       238.33 o                         
   2   5   7       1323.60       1400.41        51.45 o                         
   3   5   7       8059.50       7777.64       164.60 o                         
   4   5   7        535.86        464.27        34.54 o                         
   5   5   7       6270.19       6363.72       173.67 o                         
   6   5   7        702.03        789.25        57.41 o                         
   7   5   7       1199.63       1269.96        87.35 o                         
   8   5   7       2032.66       2083.64       120.94 o                         
   9   5   7       3127.53       3092.28       164.30 o                         
  10   5   7        623.92        645.54       127.57 o                         
  -9   6   7        223.51        111.97        51.51 o                         
  -8   6   7        295.53        189.04        39.29 o                         
  -7   6   7        716.44        838.16        83.13 o                         
  -6   6   7        364.00        443.05        38.50 o                         
  -5   6   7       7492.35       7655.56       174.31 o                         
  -4   6   7        199.69        185.53        21.20 o                         
  -3   6   7      18964.01      19246.25       367.96 o                         
  -2   6   7       1288.64       1351.28        53.28 o                         
  -1   6   7      20092.68      20058.96       342.40 o                         
   0   6   7       5469.59       5668.15       108.78 o                         
   1   6   7      19306.90      18752.33       295.49 o                         
   2   6   7       1325.31       1250.38        61.22 o                         
   3   6   7      18970.68      18877.70       330.60 o                         
   4   6   7        230.10        192.32        23.97 o                         
   5   6   7       7315.66       7269.97       195.31 o                         
   6   6   7        351.84        528.04        50.60 o                         
   7   6   7        722.96        844.74        74.87 o                         
   8   6   7        255.38        323.71        55.73 o                         
   9   6   7        254.00        254.72        47.14 o                         
  -9   7   7       4824.63       5061.94       247.70 o                         
  -8   7   7        447.87        620.19        87.51 o                         
  -7   7   7       4574.52       4264.09       207.28 o                         
  -6   7   7        582.39        633.25        47.31 o                         
  -5   7   7       6601.01       6534.50       160.21 o                         
  -4   7   7        454.38        354.85        30.04 o                         
  -3   7   7       8691.84       8784.90       197.14 o                         
  -2   7   7       3504.98       3719.25       108.90 o                         
  -1   7   7      10437.95      10503.45       165.30 o                         
   0   7   7         12.09         24.20         7.79 o                         
   1   7   7       9644.67       9540.99       193.85 o                         
   2   7   7       3308.90       3345.09        91.64 o                         
   3   7   7       8647.30       8794.85       175.37 o                         
   4   7   7        444.01        346.37        33.41 o                         
   5   7   7       6683.17       6710.18       169.78 o                         
   6   7   7        617.49        679.83        58.83 o                         
   7   7   7       4627.53       4615.00       182.01 o                         
   8   7   7        458.30        392.38        87.91 o                         
   9   7   7       4960.22       4940.77       257.25 o                         
  -9   8   7        473.57        389.62        76.66 o                         
  -8   8   7         20.33         68.04        51.76 o                         
  -7   8   7       5125.90       5469.27       257.13 o                         
  -6   8   7        638.35        532.75        59.56 o                         
  -5   8   7       5437.33       5767.90       161.92 o                         
  -4   8   7       1111.30       1265.99        56.83 o                         
  -3   8   7       3962.38       4130.78        99.92 o                         
  -2   8   7       5337.23       5323.73       103.85 o                         
  -1   8   7       3674.09       3622.41        95.42 o                         
   0   8   7      10749.74      10888.92       175.23 o                         
   1   8   7       3783.47       3725.28        90.56 o                         
   2   8   7       5432.08       5285.31       132.46 o                         
   3   8   7       3882.57       3972.10       108.32 o                         
   4   8   7       1117.68       1258.71        65.91 o                         
   5   8   7       5310.37       5400.12       154.65 o                         
   6   8   7        712.34        696.82        66.37 o                         
   7   8   7       5241.90       5374.29       189.77 o                         
   8   8   7         28.01        -24.09        31.79 o                         
   9   8   7        508.09        541.02       153.13 o                         
  -8   9   7       3125.96       3194.46       227.78 o                         
  -7   9   7        572.35        406.34        60.31 o                         
  -6   9   7       5457.13       5362.92       168.85 o                         
  -5   9   7        254.52        147.28        52.57 o                         
  -4   9   7       5797.13       5919.61       139.37 o                         
  -3   9   7       1258.90       1228.96        42.11 o                         
  -2   9   7       2601.13       2619.95        81.37 o                         
  -1   9   7       1062.09       1150.91        45.55 o                         
   0   9   7       3249.71       3212.31        80.51 o                         
   1   9   7       1085.71       1096.84        53.65 o                         
   2   9   7       2815.15       2876.53        88.72 o                         
   3   9   7       1352.02       1341.15        61.92 o                         
   4   9   7       5659.02       5844.80       148.09 o                         
   5   9   7        236.11        209.73        33.62 o                         
   6   9   7       5580.51       5447.15       202.04 o                         
   7   9   7        547.93        357.13        55.53 o                         
   8   9   7       3049.60       2968.49       162.89 o                         
  -8  10   7       1847.48       1868.95       155.08 o                         
  -7  10   7        938.21        997.08       104.18 o                         
  -6  10   7       1447.66       1279.02        93.55 o                         
  -5  10   7       1953.56       2138.51       131.56 o                         
  -4  10   7       1531.43       1594.36        74.10 o                         
  -3  10   7       2825.30       2685.29        92.86 o                         
  -2  10   7         19.99          5.46         9.40 o                         
  -1  10   7       1422.78       1613.85        57.90 o                         
   0  10   7       1916.72       1914.04        63.22 o                         
   1  10   7       1205.16       1318.58        56.14 o                         
   2  10   7         72.61         86.27        17.48 o                         
   3  10   7       2785.17       2607.38        92.23 o                         
   4  10   7       1424.97       1523.27        74.28 o                         
   5  10   7       1962.78       2082.31        95.26 o                         
   6  10   7       1397.47       1411.52       123.24 o                         
   7  10   7        930.32        957.46       100.65 o                         
   8  10   7       1720.89       1770.34       153.95 o                         
  -8  11   7        494.46        521.36       180.03 o                         
  -7  11   7       1634.51       1533.50       171.44 o                         
  -6  11   7       2177.84       2377.09       166.76 o                         
  -5  11   7       1695.50       1818.76       112.31 o                         
  -4  11   7       5325.09       5307.47       185.69 o                         
  -3  11   7       4245.91       4117.96       139.88 o                         
  -2  11   7       3789.29       4024.91       117.02 o                         
  -1  11   7        334.66        325.34        28.93 o                         
   0  11   7       1072.27       1133.02        56.25 o                         
   1  11   7        298.37        260.51        35.03 o                         
   2  11   7       3586.77       3875.59       116.24 o                         
   3  11   7       4404.22       4448.35       129.15 o                         
   4  11   7       5346.09       5147.40       156.34 o                         
   5  11   7       1654.66       1578.22       139.70 o                         
   6  11   7       2148.76       2518.48       129.72 o                         
   7  11   7       1582.76       1751.12       136.13 o                         
  -7  12   7       1445.77       1415.19       145.05 o                         
  -6  12   7        836.99        986.14       110.24 o                         
  -5  12   7       2907.69       2870.33       158.28 o                         
  -4  12   7        515.26        421.62        49.02 o                         
  -3  12   7       1728.31       1788.42        77.54 o                         
  -2  12   7       1627.97       1640.62        77.83 o                         
  -1  12   7       1131.12       1035.14        63.44 o                         
   0  12   7       4200.33       4131.63       127.35 o                         
   1  12   7       1274.65       1248.38        63.70 o                         
   2  12   7       1606.92       1505.29        82.26 o                         
   3  12   7       1734.68       2014.14        99.36 o                         
   4  12   7        461.59        501.67        54.09 o                         
   5  12   7       2899.71       2856.41       125.16 o                         
   6  12   7        790.24        928.12        79.74 o                         
   7  12   7       1415.76       1462.46       170.90 o                         
  -6  13   7        413.01        549.41       134.32 o                         
  -5  13   7       1039.84       1200.07       125.68 o                         
  -4  13   7        102.35        116.10        34.82 o                         
  -3  13   7       1270.63       1223.21        84.11 o                         
  -2  13   7       1499.29       1415.70        67.45 o                         
  -1  13   7       4192.10       3972.96       144.71 o                         
   0  13   7        827.62        654.64        50.21 o                         
   1  13   7       4127.15       4059.89       126.02 o                         
   2  13   7       1407.67       1419.09        98.39 o                         
   3  13   7       1287.43       1322.62        75.20 o                         
   4  13   7        113.77         87.66        26.82 o                         
   5  13   7       1111.20       1199.44        77.18 o                         
   6  13   7        357.94        296.78        60.59 o                         
  -5  14   7        330.22        179.28        63.50 o                         
  -4  14   7        985.04       1000.69        99.99 o                         
  -3  14   7        824.81       1222.20        90.37 o                         
  -2  14   7        647.10        604.74        65.15 o                         
  -1  14   7        551.06        533.15        82.09 o                         
   0  14   7        730.07        649.51        55.01 o                         
   1  14   7        572.05        523.08        45.26 o                         
   2  14   7        653.31        573.29        51.74 o                         
   3  14   7        811.75        917.48        76.80 o                         
   4  14   7        936.25        880.08        93.66 o                         
   5  14   7        297.17        276.41        96.50 o                         
  -4  15   7       1334.11       1298.84       153.94 o                         
  -3  15   7        423.18        272.67        60.54 o                         
  -2  15   7       1638.01       1822.77        90.38 o                         
  -1  15   7        576.75        635.37        97.37 o                         
   0  15   7       1166.82       1209.55        79.78 o                         
   1  15   7        552.42        710.70       116.02 o                         
   2  15   7       1491.67       1524.28       121.38 o                         
   3  15   7        382.06        293.74        49.86 o                         
   4  15   7       1305.97       1046.99       151.68 o                         
  -3  16   7        111.33         -8.43        81.84 o                         
  -2  16   7       1541.71       1965.92       177.65 o                         
  -1  16   7         11.21         31.99        51.93 o                         
   0  16   7       3025.32       3190.55       151.03 o                         
   1  16   7         10.54         39.85        38.97 o                         
   2  16   7       1531.29       1503.26       113.70 o                         
   3  16   7        102.12         37.63        52.72 o                         
   1   0   8       6162.84       6394.13       198.20 o                         
   2   0   8      48442.61      47550.89      2422.93 o                         
   3   0   8       4953.43       5430.92       175.91 o                         
   4   0   8      14479.84      14056.63       302.01 o                         
   5   0   8         18.69         34.82        21.44 o                         
   6   0   8       5023.40       5088.50       230.60 o                         
   7   0   8        640.45        662.80        64.64 o                         
   8   0   8        222.30        147.11        33.96 o                         
   9   0   8        177.01        182.04        40.00 o                         
  10   0   8       1288.70       1216.07       120.60 o                         
 -10   1   8       2742.11       2440.85       172.80 o                         
  -9   1   8        657.53        600.44        70.50 o                         
  -8   1   8       7482.13       7756.89       278.27 o                         
  -7   1   8       1289.82       1140.82       120.89 o                         
  -6   1   8      13703.00      14367.04       341.81 o                         
  -5   1   8          1.95         -9.88        17.02 o                         
  -4   1   8      13245.27      13210.70       289.50 o                         
  -3   1   8       4583.91       4614.44       133.72 o                         
  -2   1   8      18105.85      18517.73       508.02 o                         
  -1   1   8      16595.06      16959.26       371.12 o                         
   0   1   8       2815.79       2689.78        75.56 o                         
   1   1   8      16581.27      17491.95       369.47 o                         
   2   1   8      17041.41      17345.37       640.91 o                         
   3   1   8       4523.95       4339.72       156.79 o                         
   4   1   8      13587.85      13164.10       286.99 o                         
   5   1   8          2.34         -1.05        19.32 o                         
   6   1   8      13667.22      14233.12       455.94 o                         
   7   1   8       1254.13       1048.38        96.92 o                         
   8   1   8       7879.12       7824.09       307.81 o                         
   9   1   8        698.40        601.13       122.58 o                         
  10   1   8       2640.44       2691.92       143.17 o                         
 -10   2   8        375.60        299.54        70.75 o                         
  -9   2   8        296.17        318.50        62.47 o                         
  -8   2   8       1358.14       1376.20       107.29 o                         
  -7   2   8        196.24        109.82        43.19 o                         
  -6   2   8       2713.60       2837.55       118.91 o                         
  -5   2   8       3606.29       3533.16       202.28 o                         
  -4   2   8       5778.72       5864.34       157.30 o                         
  -3   2   8      20963.40      22714.57       548.46 o                         
  -2   2   8       4020.65       3774.68        95.35 o                         
  -1   2   8      16185.53      15489.79       345.37 o                         
   0   2   8          1.04          7.37         7.99 o                         
   1   2   8      15573.76      15430.62       288.29 o                         
   2   2   8       4040.21       3762.33       153.49 o                         
   3   2   8      20843.54      21005.07       421.56 o                         
   4   2   8       5214.72       5213.35       148.08 o                         
   5   2   8       3865.65       3690.46       125.46 o                         
   6   2   8       2872.71       3047.32       119.94 o                         
   7   2   8        162.37         97.81        30.36 o                         
   8   2   8       1501.77       1552.45        97.61 o                         
   9   2   8        309.33        389.59        53.12 o                         
  10   2   8        380.85        402.29        55.22 o                         
 -10   3   8        182.64        190.53        56.94 o                         
  -9   3   8       1216.15       1320.85       116.64 o                         
  -8   3   8        109.41         98.32        32.11 o                         
  -7   3   8       1740.35       1573.49       106.51 o                         
  -6   3   8        865.79        927.91        91.23 o                         
  -5   3   8       8214.93       8191.77       220.53 o                         
  -4   3   8       2437.52       2416.02       116.47 o                         
  -3   3   8      15341.39      15444.00       373.76 o                         
  -2   3   8       1881.42       1887.26        77.06 o                         
  -1   3   8      29032.80      29295.92       744.01 o                         
   0   3   8        361.64        358.58        16.52 o                         
   1   3   8      28938.47      28768.56       433.05 o                         
   2   3   8       1852.24       1782.92        50.31 o                         
   3   3   8      15567.70      15405.63       282.99 o                         
   4   3   8       2341.07       2371.86        82.42 o                         
   5   3   8       8059.50       7831.15       211.67 o                         
   6   3   8        878.67        927.59        89.53 o                         
   7   3   8       1843.09       1781.27        91.59 o                         
   8   3   8         88.17         71.16        24.56 o                         
   9   3   8       1281.52       1385.61        92.84 o                         
  10   3   8        227.85        163.98        46.29 o                         
 -10   4   8         44.81         42.30        49.05 o                         
  -9   4   8       5360.51       5429.64       244.72 o                         
  -8   4   8        407.85        308.39        63.30 o                         
  -7   4   8      10081.94      10009.72       326.28 o                         
  -6   4   8        395.72        380.50        47.07 o                         
  -5   4   8      27648.30      27774.70       779.29 o                         
  -4   4   8       2373.86       2471.04       100.88 o                         
  -3   4   8       7952.77       8125.20       194.71 o                         
  -2   4   8       8855.74       9113.17       226.11 o                         
  -1   4   8       2129.93       2303.01        64.97 o                         
   0   4   8       7019.23       6684.04       119.71 o                         
   1   4   8       2023.88       2056.94        48.97 o                         
   2   4   8       9326.99       9372.83       170.44 o                         
   3   4   8       7473.55       7716.81       168.03 o                         
   4   4   8       2549.98       2567.12        89.61 o                         
   5   4   8      27932.07      27629.42       509.52 o                         
   6   4   8        335.35        240.29        34.73 o                         
   7   4   8       9689.21       9897.18       317.07 o                         
   8   4   8        406.71        390.96        70.47 o                         
   9   4   8       5428.02       5361.38       194.36 o                         
  10   4   8         42.58         -2.52        45.55 o                         
 -10   5   8        646.90        753.59       147.38 o                         
  -9   5   8        299.44        257.10        59.61 o                         
  -8   5   8       4606.70       4578.25       188.68 o                         
  -7   5   8       1205.66       1169.20        98.44 o                         
  -6   5   8      14577.38      14039.37       391.37 o                         
  -5   5   8       3113.65       3220.13       130.98 o                         
  -4   5   8      14692.46      14822.56       343.99 o                         
  -3   5   8       7770.40       7990.26       187.89 o                         
  -2   5   8       5815.21       5917.99       198.72 o                         
  -1   5   8      22432.46      23330.58       348.23 o                         
   0   5   8         43.72         28.48         7.56 o                         
   1   5   8      21847.88      22663.53       341.92 o                         
   2   5   8       5506.63       5780.92       115.14 o                         
   3   5   8       8106.43       8523.98       170.60 o                         
   4   5   8      14722.58      14743.38       276.20 o                         
   5   5   8       3259.23       3442.49       116.72 o                         
   6   5   8      14887.70      14545.76       319.32 o                         
   7   5   8       1162.79       1153.09        87.05 o                         
   8   5   8       4427.35       4327.61       161.84 o                         
   9   5   8        280.10        210.16        51.54 o                         
  10   5   8        628.79        742.96       100.31 o                         
  -9   6   8        348.55        278.11        70.44 o                         
  -8   6   8       2660.47       2440.71       123.26 o                         
  -7   6   8        371.24        212.70        48.38 o                         
  -6   6   8       3302.42       3284.24       147.26 o                         
  -5   6   8        130.71        108.12        23.35 o                         
  -4   6   8       4414.02       4275.50       175.35 o                         
  -3   6   8       1122.37       1326.39        70.70 o                         
  -2   6   8       7988.46       8106.55       162.24 o                         
  -1   6   8       1048.62       1003.11        49.39 o                         
   0   6   8      18576.81      19317.69       306.48 o                         
   1   6   8       1069.21       1089.95        40.27 o                         
   2   6   8       8259.82       8277.45       158.49 o                         
   3   6   8       1123.10       1183.18        53.87 o                         
   4   6   8       4657.02       4574.05       122.31 o                         
   5   6   8        143.63         96.82        25.62 o                         
   6   6   8       3075.42       3216.46       123.70 o                         
   7   6   8        387.23        334.12        68.25 o                         
   8   6   8       2646.34       2570.19       123.19 o                         
   9   6   8        371.18        246.82        50.63 o                         
  -9   7   8        853.31        756.93       151.83 o                         
  -8   7   8        986.79        987.07        97.67 o                         
  -7   7   8        292.98        335.67        48.01 o                         
  -6   7   8       6427.47       6768.79       226.18 o                         
  -5   7   8       2657.39       2532.56       109.71 o                         
  -4   7   8       2635.23       2494.08       114.28 o                         
  -3   7   8       4875.37       4817.35       131.98 o                         
  -2   7   8       2341.20       2494.84       104.63 o                         
  -1   7   8        652.36        636.42        54.20 o                         
   0   7   8      16564.24      16796.29       235.76 o                         
   1   7   8        797.58        800.07        37.03 o                         
   2   7   8       2460.07       2276.88        70.37 o                         
   3   7   8       4724.26       4865.76       116.53 o                         
   4   7   8       2525.01       2566.46        98.46 o                         
   5   7   8       2643.54       2599.42        96.06 o                         
   6   7   8       6282.96       6613.40       202.62 o                         
   7   7   8        288.13        414.92        64.05 o                         
   8   7   8       1015.56       1106.60        81.79 o                         
   9   7   8        798.03        633.68        88.73 o                         
  -9   8   8       3335.80       3597.07       208.63 o                         
  -8   8   8        113.26        140.12        55.01 o                         
  -7   8   8       4795.84       5389.96       207.90 o                         
  -6   8   8       1560.93       1754.30       124.34 o                         
  -5   8   8       4570.52       4944.58       228.66 o                         
  -4   8   8       1682.98       1788.56       102.20 o                         
  -3   8   8       4689.03       4818.93       139.76 o                         
  -2   8   8      11143.45      10938.70       233.23 o                         
  -1   8   8       1535.61       1544.99        72.71 o                         
   0   8   8      18480.44      18440.17       265.11 o                         
   1   8   8       1604.98       1595.93        58.23 o                         
   2   8   8      11018.73      10874.34       203.66 o                         
   3   8   8       4835.63       4895.67       122.07 o                         
   4   8   8       1664.25       1940.18        85.29 o                         
   5   8   8       4511.25       4411.73       136.62 o                         
   6   8   8       1583.01       1765.91       116.48 o                         
   7   8   8       4467.26       4713.07       186.79 o                         
   8   8   8        127.48         71.05        39.52 o                         
   9   8   8       3578.70       3766.18       267.91 o                         
  -8   9   8        864.98        881.41       166.58 o                         
  -7   9   8        793.16        858.79       102.88 o                         
  -6   9   8        329.25        279.37        48.86 o                         
  -5   9   8       2226.71       2392.51       146.63 o                         
  -4   9   8         59.13         68.89        23.68 o                         
  -3   9   8       7874.22       8047.50       198.18 o                         
  -2   9   8        174.42        126.37        28.92 o                         
  -1   9   8      21393.78      21619.78       323.66 o                         
   0   9   8        658.49        626.95        37.10 o                         
   1   9   8      21996.36      22073.03       332.42 o                         
   2   9   8        206.54        212.61        24.35 o                         
   3   9   8       7678.90       7626.97       169.99 o                         
   4   9   8         43.64         38.18        17.59 o                         
   5   9   8       2383.67       2331.70        90.76 o                         
   6   9   8        279.98        339.46        54.09 o                         
   7   9   8        763.55        881.14        92.99 o                         
   8   9   8        811.51        744.15       166.62 o                         
  -8  10   8        218.09        177.49        59.07 o                         
  -7  10   8       1249.98       1354.16       123.02 o                         
  -6  10   8        312.96        262.75        42.44 o                         
  -5  10   8       3091.31       2981.23       150.74 o                         
  -4  10   8       1421.18       1618.54       104.51 o                         
  -3  10   8       3427.78       3341.17       189.79 o                         
  -2  10   8       1744.94       1718.95        82.52 o                         
  -1  10   8       3383.11       3512.76        99.21 o                         
   0  10   8       2559.31       2553.66        72.55 o                         
   1  10   8       3393.56       3387.04       103.72 o                         
   2  10   8       1735.35       1739.69        70.67 o                         
   3  10   8       3372.90       3376.73       106.31 o                         
   4  10   8       1500.80       1547.74        76.31 o                         
   5  10   8       3314.19       3119.88       116.30 o                         
   6  10   8        306.36        187.78        39.28 o                         
   7  10   8       1300.73       1383.26       111.23 o                         
   8  10   8        273.60        359.16        74.52 o                         
  -7  11   8        257.77         54.87        57.52 o                         
  -6  11   8        435.38        342.55        65.69 o                         
  -5  11   8        346.37        395.34        62.56 o                         
  -4  11   8        745.25        793.36        79.07 o                         
  -3  11   8       1039.87       1130.88       104.13 o                         
  -2  11   8       1195.87       1377.53        95.36 o                         
  -1  11   8        124.68        106.49        15.09 o                         
   0  11   8       2120.78       2316.78        71.94 o                         
   1  11   8        132.60        115.14        19.29 o                         
   2  11   8       1309.47       1353.36        65.95 o                         
   3  11   8        956.35       1195.64        70.00 o                         
   4  11   8        710.21        740.70        57.19 o                         
   5  11   8        346.43        398.94        53.72 o                         
   6  11   8        491.57        479.61        53.99 o                         
   7  11   8        323.84        270.34        44.51 o                         
  -7  12   8        420.93        452.73        80.36 o                         
  -6  12   8       1249.25       1354.87       132.35 o                         
  -5  12   8        771.98        715.75        93.28 o                         
  -4  12   8       3904.01       4184.14       188.24 o                         
  -3  12   8         65.93        -23.90        27.70 o                         
  -2  12   8       7082.09       7076.75       594.13 o                         
  -1  12   8         42.40          3.83        13.02 o                         
   0  12   8       8960.33       9288.45       211.96 o                         
   1  12   8         29.58         22.50        13.55 o                         
   2  12   8       7218.66       7372.42       218.37 o                         
   3  12   8         58.99         10.83        21.63 o                         
   4  12   8       3883.06       4231.98       148.20 o                         
   5  12   8        793.40        808.96        66.56 o                         
   6  12   8       1227.91       1394.92        79.41 o                         
   7  12   8        422.45        257.60        69.00 o                         
  -6  13   8       5601.47       5699.39       283.20 o                         
  -5  13   8        190.43         67.07        90.52 o                         
  -4  13   8       2982.29       3185.65       167.30 o                         
  -3  13   8        286.28        230.54        60.98 o                         
  -2  13   8        763.86        568.52        62.06 o                         
  -1  13   8        507.79        523.67        35.25 o                         
   0  13   8        142.86         94.54        35.97 o                         
   1  13   8        451.69        468.68        51.51 o                         
   2  13   8        844.90        674.29        53.00 o                         
   3  13   8        292.61        327.82        42.22 o                         
   4  13   8       3129.40       3230.72       120.23 o                         
   5  13   8        162.58         55.35        44.42 o                         
   6  13   8       5637.38       5734.92       234.39 o                         
  -5  14   8       1641.82       1513.61       146.57 o                         
  -4  14   8        228.33         78.23        56.87 o                         
  -3  14   8        218.66        291.60        97.97 o                         
  -2  14   8       1182.37       1226.92       130.67 o                         
  -1  14   8        418.22        486.64        49.08 o                         
   0  14   8       1616.20       1632.50        78.55 o                         
   1  14   8        365.19        310.31        35.87 o                         
   2  14   8       1254.34       1348.06        75.42 o                         
   3  14   8        203.92        179.35        36.64 o                         
   4  14   8        238.44        104.19        59.59 o                         
   5  14   8       1659.80       1854.62       135.74 o                         
  -4  15   8         95.69         48.21        41.42 o                         
  -3  15   8        928.93       1052.01       125.41 o                         
  -2  15   8          8.73         -4.47        58.45 o                         
  -1  15   8        114.95        128.89       110.86 o                         
   0  15   8         95.98        126.71        36.71 o                         
   1  15   8         98.26         89.92        33.52 o                         
   2  15   8          7.96         25.05        27.91 o                         
   3  15   8        934.78       1067.60       137.23 o                         
   4  15   8         83.97         34.11        50.49 o                         
  -2  16   8         29.26        -57.35        96.74 o                         
  -1  16   8        312.63        138.36        80.29 o                         
   0  16   8          0.89        -42.42        42.42 o                         
   1  16   8        364.57        253.70        47.79 o                         
   2  16   8         38.52        -26.23        36.96 o                         
   1   0   9        904.53        968.56        56.84 o                         
   2   0   9       3784.09       3912.79       157.04 o                         
   3   0   9      20308.65      21348.69       744.37 o                         
   4   0   9       5119.10       5232.87       139.22 o                         
   5   0   9      21686.42      21053.85       447.92 o                         
   6   0   9       7751.60       7518.32       213.14 o                         
   7   0   9      20738.54      20484.04       533.71 o                         
   8   0   9       2281.46       2445.14       174.94 o                         
   9   0   9       7394.22       7562.72       285.75 o                         
  10   0   9        480.91        512.61        68.25 o                         
 -10   1   9        307.98        205.09        62.54 o                         
  -9   1   9        191.70        197.06        67.93 o                         
  -8   1   9        803.74        823.31       105.07 o                         
  -7   1   9       2375.04       2317.34       172.79 o                         
  -6   1   9       7789.82       7956.24       222.00 o                         
  -5   1   9      10001.19       9994.29       280.70 o                         
  -4   1   9      10434.40      10693.82       241.12 o                         
  -3   1   9      17295.20      18070.57       527.05 o                         
  -2   1   9        267.55        239.77        34.29 o                         
  -1   1   9      30119.66      30608.04       813.97 o                         
   0   1   9      17837.41      17681.70       621.77 o                         
   1   1   9      29099.70      28750.20      1222.31 o                         
   2   1   9        418.94        491.46        69.32 o                         
   3   1   9      17753.90      17091.69       503.52 o                         
   4   1   9      10009.69      10219.74       345.40 o                         
   5   1   9       9949.40      10120.74       253.71 o                         
   6   1   9       7739.66       7915.40       219.86 o                         
   7   1   9       2337.60       2390.19       111.60 o                         
   8   1   9        887.66       1026.15        87.38 o                         
   9   1   9        198.41        233.35        44.79 o                         
  10   1   9        273.79        341.58        50.81 o                         
 -10   2   9        377.85        263.42        69.65 o                         
  -9   2   9        735.80        716.66        92.00 o                         
  -8   2   9         57.17         12.09        22.36 o                         
  -7   2   9        435.28        486.85       175.32 o                         
  -6   2   9       1114.41       1076.16        70.40 o                         
  -5   2   9        450.00        471.71        40.26 o                         
  -4   2   9        708.15        782.59        46.52 o                         
  -3   2   9       1546.31       1629.48        70.74 o                         
  -2   2   9       1775.32       1919.37        59.02 o                         
  -1   2   9       3345.34       3480.92       109.14 o                         
   0   2   9        354.65        256.50        35.58 o                         
   1   2   9       3288.98       3330.60        80.64 o                         
   2   2   9       1717.14       1740.02       110.46 o                         
   3   2   9       1613.44       1771.66        65.60 o                         
   4   2   9        648.31        607.82        46.73 o                         
   5   2   9        443.49        443.34        39.06 o                         
   6   2   9       1100.66       1121.49        88.86 o                         
   7   2   9        443.35        440.97        50.48 o                         
   8   2   9         32.24         71.85        27.69 o                         
   9   2   9        665.16        521.65        66.36 o                         
  10   2   9        428.23        378.83        56.57 o                         
 -10   3   9       1802.13       1782.12       144.10 o                         
  -9   3   9       1396.97       1217.68       112.80 o                         
  -8   3   9       4798.70       5128.67       215.48 o                         
  -7   3   9       2177.01       2277.91       130.75 o                         
  -6   3   9       9161.56       9069.61       254.16 o                         
  -5   3   9       8377.93       8583.19       226.33 o                         
  -4   3   9      16862.46      17313.92       371.55 o                         
  -3   3   9        742.54        721.87        51.21 o                         
  -2   3   9       1396.49       1288.02        52.14 o                         
  -1   3   9       1026.39       1076.79        48.10 o                         
   0   3   9          8.36         21.25         5.29 o                         
   1   3   9        980.59        946.45        30.42 o                         
   2   3   9       1277.80       1128.16        37.08 o                         
   3   3   9        919.93        897.48        39.76 o                         
   4   3   9      17030.54      17238.70       330.19 o                         
   5   3   9       8427.36       8106.82       216.48 o                         
   6   3   9       9536.53       9564.46       252.27 o                         
   7   3   9       1973.55       2295.57       125.45 o                         
   8   3   9       4710.58       4701.77       169.87 o                         
   9   3   9       1342.96       1143.71        99.52 o                         
  10   3   9       1766.84       1965.30       130.96 o                         
 -10   4   9       1286.17       1398.27       131.76 o                         
  -9   4   9       2408.44       2318.55       151.28 o                         
  -8   4   9        472.49        353.58        94.44 o                         
  -7   4   9       2143.04       2249.00       129.55 o                         
  -6   4   9       1656.29       1495.67        90.04 o                         
  -5   4   9       1825.44       1893.74        93.65 o                         
  -4   4   9      13878.42      14869.26       412.39 o                         
  -3   4   9       5178.20       5348.77       224.34 o                         
  -2   4   9      33009.34      34482.90      1003.89 o                         
  -1   4   9      16066.28      15246.16       246.40 o                         
   0   4   9      80865.91      78581.63      1742.44 o                         
   1   4   9      16631.76      16177.72       214.26 o                         
   2   4   9      33354.26      33769.46       516.43 o                         
   3   4   9       5351.70       5260.83       119.34 o                         
   4   4   9      13695.14      13973.21       286.32 o                         
   5   4   9       2068.07       2180.05        99.60 o                         
   6   4   9       1423.06       1354.96        74.73 o                         
   7   4   9       2186.88       2207.78       121.48 o                         
   8   4   9        413.20        396.24        56.17 o                         
   9   4   9       2435.25       2535.33       135.01 o                         
  10   4   9       1345.05       1289.71       114.80 o                         
  -9   5   9        500.31        463.43        75.62 o                         
  -8   5   9       3456.30       3565.56       162.87 o                         
  -7   5   9       1989.14       2025.71       129.46 o                         
  -6   5   9       5295.97       5251.08       184.63 o                         
  -5   5   9       2165.06       2161.39       103.68 o                         
  -4   5   9       5289.52       5240.12       192.40 o                         
  -3   5   9       9387.13       9703.63       211.13 o                         
  -2   5   9       8712.17       8808.95       176.51 o                         
  -1   5   9      17806.06      16918.76       411.43 o                         
   0   5   9       5157.22       5000.29       103.66 o                         
   1   5   9      18042.95      17192.49       255.78 o                         
   2   5   9       8456.86       8678.58       154.33 o                         
   3   5   9       9418.35       9408.55       186.84 o                         
   4   5   9       5741.92       5870.92       152.64 o                         
   5   5   9       2152.26       2108.50        88.40 o                         
   6   5   9       5151.91       5349.73       164.01 o                         
   7   5   9       2107.18       2497.06       121.48 o                         
   8   5   9       3400.51       3470.64       140.88 o                         
   9   5   9        532.39        543.52        66.27 o                         
  -9   6   9         90.67         82.31        59.34 o                         
  -8   6   9          3.65         32.22        24.45 o                         
  -7   6   9       2293.89       2360.20       236.37 o                         
  -6   6   9       1791.95       1922.06       106.15 o                         
  -5   6   9       5016.70       4906.35       156.74 o                         
  -4   6   9       1636.37       1541.04        86.05 o                         
  -3   6   9        494.39        576.89        42.16 o                         
  -2   6   9        633.39        664.80        36.89 o                         
  -1   6   9        848.95        942.93        43.53 o                         
   0   6   9         79.44         93.23        14.80 o                         
   1   6   9        898.93        974.17        36.56 o                         
   2   6   9        539.82        523.25        30.22 o                         
   3   6   9        475.94        471.70        34.09 o                         
   4   6   9       1728.07       1656.03        67.56 o                         
   5   6   9       5176.50       5177.46       155.54 o                         
   6   6   9       1823.18       2035.24        96.08 o                         
   7   6   9       2152.80       2085.68       141.34 o                         
   8   6   9         10.11          0.06        30.83 o                         
   9   6   9         73.85         84.35        45.26 o                         
  -9   7   9         31.24         31.83        37.80 o                         
  -8   7   9        882.27        922.31        96.01 o                         
  -7   7   9        116.36         70.01        27.18 o                         
  -6   7   9         54.53         19.31        19.67 o                         
  -5   7   9        384.20        324.93        40.20 o                         
  -4   7   9        697.92        593.31        54.22 o                         
  -3   7   9       1571.85       1531.63        67.91 o                         
  -2   7   9       6935.93       6696.49       148.93 o                         
  -1   7   9       7462.01       7366.43       170.99 o                         
   0   7   9       7220.86       7391.44       176.58 o                         
   1   7   9       7384.38       7518.53       142.25 o                         
   2   7   9       6677.68       6687.24       137.86 o                         
   3   7   9       1653.95       1523.20        65.67 o                         
   4   7   9        651.66        576.96        49.03 o                         
   5   7   9        366.46        362.19        36.49 o                         
   6   7   9         76.36         50.90        26.47 o                         
   7   7   9        135.36         74.63        28.58 o                         
   8   7   9        895.67        972.04        87.88 o                         
   9   7   9         27.61         42.10        37.87 o                         
  -9   8   9        478.95        319.10       126.44 o                         
  -8   8   9       1476.53       1550.62       154.05 o                         
  -7   8   9       3664.67       3596.27       165.69 o                         
  -6   8   9       5016.70       5257.47       229.65 o                         
  -5   8   9       8258.45       8195.79       257.98 o                         
  -4   8   9       7075.20       7087.85       197.33 o                         
  -3   8   9       7237.25       7222.72       181.98 o                         
  -2   8   9      15051.60      15159.71       317.71 o                         
  -1   8   9       3766.64       3833.41       116.31 o                         
   0   8   9      17254.46      17365.76       261.37 o                         
   1   8   9       3458.98       3386.81        88.68 o                         
   2   8   9      15354.59      15591.05       288.43 o                         
   3   8   9       7214.70       7562.96       160.30 o                         
   4   8   9       6969.03       7008.52       177.74 o                         
   5   8   9       8540.96       8680.20       205.21 o                         
   6   8   9       4761.27       4901.59       183.89 o                         
   7   8   9       3598.09       3521.27       162.58 o                         
   8   8   9       1451.29       1477.15       101.39 o                         
   9   8   9        448.53        291.96        78.83 o                         
  -8   9   9       4383.92       4402.91       257.43 o                         
  -7   9   9        825.32        591.26        93.97 o                         
  -6   9   9      12977.24      13087.66       373.74 o                         
  -5   9   9       3798.06       3411.31       181.66 o                         
  -4   9   9       6875.25       6543.60       296.30 o                         
  -3   9   9       2481.38       2599.09       102.90 o                         
  -2   9   9       1150.95       1247.60        68.06 o                         
  -1   9   9       2765.09       2887.06       126.84 o                         
   0   9   9          3.70         -8.45         8.45 o                         
   1   9   9       2813.71       2798.89        84.37 o                         
   2   9   9       1258.60       1239.25        55.61 o                         
   3   9   9       2500.38       2742.41        88.75 o                         
   4   9   9       6558.51       6768.98       163.85 o                         
   5   9   9       3870.54       4039.95       129.91 o                         
   6   9   9      13156.53      13977.81       340.74 o                         
   7   9   9        833.58        679.91        67.00 o                         
   8   9   9       4525.02       4298.01       235.17 o                         
  -8  10   9        449.39        419.62       117.90 o                         
  -7  10   9         84.46         59.02        43.65 o                         
  -6  10   9       1864.43       1989.32       117.74 o                         
  -5  10   9        384.89        258.13        67.91 o                         
  -4  10   9       1417.67       1466.52       112.92 o                         
  -3  10   9          1.19         40.50        17.38 o                         
  -2  10   9       4710.46       4824.85       146.74 o                         
  -1  10   9        765.28        806.87        56.89 o                         
   0  10   9       2284.82       2489.89        67.92 o                         
   1  10   9        823.99        843.95        43.60 o                         
   2  10   9       4260.50       4100.37       115.58 o                         
   3  10   9          7.77         -4.40        12.15 o                         
   4  10   9       1404.08       1441.35        74.45 o                         
   5  10   9        335.57        224.70        34.45 o                         
   6  10   9       1874.99       1843.99       106.50 o                         
   7  10   9         74.55         27.83        32.76 o                         
   8  10   9        427.41        271.48        69.58 o                         
  -7  11   9        392.19        355.30        67.07 o                         
  -6  11   9        362.70        243.48        66.04 o                         
  -5  11   9       1257.68       1355.19        93.62 o                         
  -4  11   9        628.09        541.79        67.47 o                         
  -3  11   9       1842.11       1997.83       227.10 o                         
  -2  11   9        168.13         56.94        22.76 o                         
  -1  11   9        152.64         93.84        23.99 o                         
   0  11   9       1283.57       1256.24        50.81 o                         
   1  11   9        141.59        121.32        20.39 o                         
   2  11   9        168.19        144.92        28.91 o                         
   3  11   9       1891.46       2074.92        88.68 o                         
   4  11   9        689.03        715.15        99.71 o                         
   5  11   9       1328.79       1321.74        87.09 o                         
   6  11   9        390.86        295.47        59.13 o                         
   7  11   9        350.59        300.31        48.12 o                         
  -7  12   9       2523.85       2278.10       179.18 o                         
  -6  12   9       1132.45       1200.28       128.54 o                         
  -5  12   9       3066.62       3308.13       199.48 o                         
  -4  12   9        961.48        888.69        66.05 o                         
  -3  12   9       1042.31       1065.55        90.64 o                         
  -2  12   9       1401.56       1362.96       130.40 o                         
  -1  12   9        639.46        798.02        80.66 o                         
   0  12   9       2166.64       1929.45        76.42 o                         
   1  12   9        717.74        806.26        53.27 o                         
   2  12   9       1428.22       1430.73        78.39 o                         
   3  12   9       1064.37       1030.02        80.64 o                         
   4  12   9       1028.82        989.41        95.23 o                         
   5  12   9       2906.19       3231.85       179.95 o                         
   6  12   9       1159.94       1277.91       108.30 o                         
   7  12   9       2586.92       2583.49       211.88 o                         
  -6  13   9        265.15        395.00        74.34 o                         
  -5  13   9        848.27        843.66       109.12 o                         
  -4  13   9        391.81        395.13        61.97 o                         
  -3  13   9       2895.41       2603.21       149.29 o                         
  -2  13   9       1226.86       1294.61        83.38 o                         
  -1  13   9       8208.66       8458.24       242.12 o                         
   0  13   9       4120.98       3814.09       115.83 o                         
   1  13   9       8155.20       8645.61       183.36 o                         
   2  13   9       1213.13       1315.99        72.70 o                         
   3  13   9       2974.03       2906.38       115.94 o                         
   4  13   9        397.19        361.25        40.59 o                         
   5  13   9        923.83        832.34        70.68 o                         
   6  13   9        244.69        247.77        53.15 o                         
  -5  14   9        327.79        214.38        66.54 o                         
  -4  14   9        100.68          0.67        35.77 o                         
  -3  14   9        350.16        245.91        79.54 o                         
  -2  14   9        714.95        700.85        84.77 o                         
  -1  14   9        637.96        686.05        80.78 o                         
   0  14   9       2646.00       2657.67       108.88 o                         
   1  14   9        621.89        591.97        51.32 o                         
   2  14   9        792.86        878.42        62.97 o                         
   3  14   9        333.04        203.97        39.91 o                         
   4  14   9         84.39          8.63        37.55 o                         
   5  14   9        359.32        215.56        59.35 o                         
  -4  15   9          9.32         14.09       136.57 o                         
  -3  15   9        110.06         30.34        37.08 o                         
  -2  15   9        244.92        177.00        69.03 o                         
  -1  15   9         27.92         -6.16        37.42 o                         
   0  15   9        660.54        749.25        65.86 o                         
   1  15   9         26.18         -2.55        37.20 o                         
   2  15   9        216.23        250.21        41.58 o                         
   3  15   9        126.93        100.92        39.95 o                         
   4  15   9          5.08        -24.98        59.47 o                         
  -2  16   9       1272.33       1113.33       158.97 o                         
   0  16   9       2548.39       2304.47       315.51 o                         
   1  16   9       1230.82       1358.00       207.11 o                         
   2  16   9       1325.92       1257.08       121.06 o                         
   1   0  10      54007.65      51405.78      3168.24 o                         
   2   0  10      57589.67      58711.36      3064.31 o                         
   3   0  10       4687.43       4186.36       185.15 o                         
   4   0  10       7470.49       7261.39       227.93 o                         
   5   0  10       2965.81       3091.04       106.29 o                         
   6   0  10       2160.66       1922.22        90.78 o                         
   7   0  10       2017.72       2051.20       127.76 o                         
   8   0  10         16.07         40.72        21.91 o                         
   9   0  10         72.41         28.12        24.73 o                         
  10   0  10       1323.76       1823.80       110.88 o                         
 -10   1  10       1618.87       1907.15       155.57 o                         
  -9   1  10       2491.28       2666.40       161.98 o                         
  -8   1  10       2236.70       2169.59       127.76 o                         
  -7   1  10       6406.33       6344.48       233.56 o                         
  -6   1  10       3903.19       3682.56       163.79 o                         
  -5   1  10      10969.18      10834.56       258.55 o                         
  -4   1  10       1535.05       1674.30        94.53 o                         
  -3   1  10      13413.51      14495.69       444.27 o                         
  -2   1  10       5737.77       5935.62       232.28 o                         
  -1   1  10      13663.15      14070.18       488.50 o                         
   0   1  10      23624.16      23822.79       612.26 o                         
   1   1  10      13078.79      12892.66       477.95 o                         
   2   1  10       6067.81       5973.96       212.36 o                         
   3   1  10      13174.68      13302.11       626.89 o                         
   4   1  10       1704.01       1814.31        65.00 o                         
   5   1  10      10825.08      10687.12       254.09 o                         
   6   1  10       3780.67       3667.08       130.18 o                         
   7   1  10       6102.61       6314.73       228.19 o                         
   8   1  10       2228.02       2207.25        95.18 o                         
   9   1  10       2589.11       2644.74       123.58 o                         
  10   1  10       1653.18       1827.06       132.78 o                         
 -10   2  10        695.50        575.81        85.80 o                         
  -9   2  10         57.95        112.26        43.83 o                         
  -8   2  10         76.09         23.15        29.12 o                         
  -7   2  10        731.65        628.27        90.37 o                         
  -6   2  10        703.81        676.17        64.36 o                         
  -5   2  10       3069.56       3264.56       115.39 o                         
  -4   2  10        616.60        645.66        40.99 o                         
  -3   2  10      12335.50      13034.63       317.69 o                         
  -2   2  10       2115.78       2341.94        90.79 o                         
  -1   2  10       4924.98       5192.72       125.09 o                         
   0   2  10        194.01        198.28        25.28 o                         
   1   2  10       4852.67       5014.37       119.15 o                         
   2   2  10       2177.01       2239.87       111.93 o                         
   3   2  10      12788.21      13233.05       276.75 o                         
   4   2  10        648.56        677.43        40.99 o                         
   5   2  10       2931.29       3169.85       110.78 o                         
   6   2  10        745.34        729.54        62.27 o                         
   7   2  10        602.79        491.75        56.60 o                         
   8   2  10         68.72         83.17        58.99 o                         
   9   2  10         58.85         82.35        38.00 o                         
  10   2  10        690.03        552.23        61.58 o                         
 -10   3  10        696.12        784.95       100.32 o                         
  -9   3  10       1068.48       1014.49        96.15 o                         
  -8   3  10        164.88        204.09        43.60 o                         
  -7   3  10        524.27        563.75       106.81 o                         
  -6   3  10        604.90        625.31        67.49 o                         
  -5   3  10       1290.04       1405.67        79.73 o                         
  -4   3  10       8196.11       8564.44       380.98 o                         
  -3   3  10       6767.37       6754.91       193.52 o                         
  -2   3  10      15230.60      15947.47       304.29 o                         
  -1   3  10       2842.73       2529.67        82.10 o                         
   0   3  10      37664.36      37593.62       552.80 o                         
   1   3  10       2768.58       2621.60        84.82 o                         
   2   3  10      14700.70      14014.79       270.51 o                         
   3   3  10       6604.85       6543.50       134.52 o                         
   4   3  10       7866.79       8000.39       200.56 o                         
   5   3  10       1195.68       1313.27        68.63 o                         
   6   3  10        686.31        759.61        57.13 o                         
   7   3  10        505.84        465.90        57.82 o                         
   8   3  10        165.92        160.05        33.04 o                         
   9   3  10       1002.99       1009.45       161.58 o                         
  10   3  10        692.54        546.86        76.89 o                         
 -10   4  10       1090.54       1222.01       112.44 o                         
  -9   4  10       1924.57       1871.50       132.67 o                         
  -8   4  10       5542.62       5366.06       202.47 o                         
  -7   4  10       7475.33       7607.34       266.92 o                         
  -6   4  10      22925.97      23300.77       512.57 o                         
  -5   4  10       9992.43       9948.61       260.85 o                         
  -4   4  10      10185.15       9985.55       334.12 o                         
  -3   4  10       4168.77       4001.93       117.27 o                         
  -2   4  10       7711.16       8165.94       198.88 o                         
  -1   4  10       5599.94       5451.37       152.06 o                         
   0   4  10      14697.09      14576.24       241.20 o                         
   1   4  10       5510.31       5334.03       167.27 o                         
   2   4  10       8485.56       8922.85       200.48 o                         
   3   4  10       3991.78       3594.11        99.79 o                         
   4   4  10      10366.16      10026.07       211.49 o                         
   5   4  10       9921.31      10128.75       231.44 o                         
   6   4  10      22454.70      22971.78       514.14 o                         
   7   4  10       7206.17       7508.92       236.46 o                         
   8   4  10       5610.89       5651.28       183.44 o                         
   9   4  10       1914.31       1870.31       119.40 o                         
  10   4  10       1019.13        836.85       106.65 o                         
  -9   5  10        775.34        647.58       129.71 o                         
  -8   5  10       3117.91       3166.13       152.08 o                         
  -7   5  10       6136.31       6513.75       249.55 o                         
  -6   5  10       7212.55       7813.97       239.53 o                         
  -5   5  10       4848.38       5021.73       179.16 o                         
  -4   5  10      15231.50      15054.02       391.60 o                         
  -3   5  10       6996.70       6943.35       287.14 o                         
  -2   5  10      10863.03      11151.07       241.05 o                         
  -1   5  10       3238.22       3180.99        80.01 o                         
   0   5  10        708.47        605.52        30.23 o                         
   1   5  10       2752.62       2636.62        56.67 o                         
   2   5  10      10883.00      11223.67       187.08 o                         
   3   5  10       7160.20       7216.46       172.82 o                         
   4   5  10      14594.24      14455.60       269.73 o                         
   5   5  10       5091.80       5485.36       154.88 o                         
   6   5  10       7702.41       7895.30       209.26 o                         
   7   5  10       6144.04       6417.13       212.06 o                         
   8   5  10       3222.59       3208.26       135.44 o                         
   9   5  10        814.86        676.30        76.17 o                         
  -9   6  10        125.19         83.05        74.49 o                         
  -8   6  10        643.02        564.57        75.38 o                         
  -7   6  10        304.00        343.60        49.06 o                         
  -6   6  10         28.03         29.92        17.82 o                         
  -5   6  10       1952.18       1904.82        91.84 o                         
  -4   6  10        674.65        738.14        58.52 o                         
  -3   6  10        560.66        499.12        38.30 o                         
  -2   6  10       2301.44       2192.90        76.25 o                         
  -1   6  10       1852.20       1921.17        64.75 o                         
   0   6  10       3670.97       3573.23        98.43 o                         
   1   6  10       1973.49       2012.36        79.24 o                         
   2   6  10       2317.71       2225.16        63.71 o                         
   3   6  10        511.49        473.86        33.33 o                         
   4   6  10        763.70        727.77        44.58 o                         
   5   6  10       1951.44       1977.73        88.30 o                         
   6   6  10         38.97         34.30        30.61 o                         
   7   6  10        291.93        197.97        35.33 o                         
   8   6  10        625.92        617.02        64.89 o                         
   9   6  10        121.25        146.99        40.87 o                         
  -9   7  10        738.39        881.21       131.64 o                         
  -8   7  10        734.22        769.51        87.87 o                         
  -7   7  10       1733.20       1899.40       103.43 o                         
  -6   7  10       1222.17       1226.49        89.30 o                         
  -5   7  10       1807.50       1893.15        94.36 o                         
  -4   7  10       5810.25       6117.47       170.82 o                         
  -3   7  10        681.19        769.93        48.32 o                         
  -2   7  10       5470.04       5718.35       135.32 o                         
  -1   7  10         85.06         81.14        18.16 o                         
   0   7  10         42.65         60.18        14.25 o                         
   1   7  10         59.27         56.56        13.11 o                         
   2   7  10       5223.17       5398.56       119.54 o                         
   3   7  10        766.08        851.89        43.29 o                         
   4   7  10       5851.27       5832.54       149.37 o                         
   5   7  10       1925.09       1988.35        82.94 o                         
   6   7  10       1183.85       1244.31        88.66 o                         
   7   7  10       1796.00       1936.79       102.13 o                         
   8   7  10        917.12        927.85       105.11 o                         
   9   7  10        803.67        783.70        89.79 o                         
  -9   8  10        884.44        931.79       114.38 o                         
  -8   8  10       3148.54       2945.14       181.56 o                         
  -7   8  10       1282.18       1213.97        85.78 o                         
  -6   8  10       6720.57       6767.62       209.97 o                         
  -5   8  10       2451.51       2539.21       124.76 o                         
  -4   8  10       6428.60       6584.00       174.35 o                         
  -3   8  10       4040.74       3987.34       135.69 o                         
  -2   8  10       4385.66       4685.96       141.33 o                         
  -1   8  10      10369.62      10368.57       225.79 o                         
   0   8  10       2939.42       3015.05        95.16 o                         
   1   8  10      10472.86      10535.97       202.30 o                         
   2   8  10       4125.80       4229.67       108.32 o                         
   3   8  10       4031.96       3951.58       105.80 o                         
   4   8  10       6653.60       6471.38       154.54 o                         
   5   8  10       2091.31       2222.16        99.12 o                         
   6   8  10       6597.31       6613.97       219.88 o                         
   7   8  10       1397.33       1292.82        95.25 o                         
   8   8  10       2990.90       3290.37       159.80 o                         
   9   8  10        914.10        788.92       135.37 o                         
  -8   9  10         13.97         79.68        89.01 o                         
  -7   9  10        397.77        549.87        83.26 o                         
  -6   9  10        971.27       1116.59        90.14 o                         
  -5   9  10       1334.49       1333.59       110.38 o                         
  -4   9  10       4810.92       4879.65       202.24 o                         
  -3   9  10       3806.62       3837.81       138.96 o                         
  -2   9  10       6993.73       6787.56       178.72 o                         
  -1   9  10       9300.43       9154.49       213.89 o                         
   0   9  10      15705.05      15695.97       285.76 o                         
   1   9  10       9165.00       9122.75       174.84 o                         
   2   9  10       7078.36       7027.96       167.28 o                         
   3   9  10       3298.62       3428.49       102.16 o                         
   4   9  10       4417.09       4400.85       125.49 o                         
   5   9  10       1330.18       1287.53        71.61 o                         
   6   9  10        930.24        917.19        87.37 o                         
   7   9  10        398.01        292.85        44.93 o                         
   8   9  10          9.69        -31.81        31.81 o                         
  -8  10  10        750.20        679.04       100.35 o                         
  -7  10  10        506.66        445.62       123.06 o                         
  -6  10  10       1028.68       1021.30        93.73 o                         
  -5  10  10       1868.33       1889.64       135.59 o                         
  -4  10  10        841.83        784.94        85.57 o                         
  -3  10  10       1096.67       1016.06       109.53 o                         
  -2  10  10       2109.79       2136.73        94.25 o                         
  -1  10  10        231.49        207.41        30.79 o                         
   0  10  10       2518.47       2351.94        99.43 o                         
   1  10  10        204.02        202.76        22.23 o                         
   2  10  10       2317.96       2258.64        78.81 o                         
   3  10  10       1051.97       1018.86        55.66 o                         
   4  10  10        861.08        814.50        56.60 o                         
   5  10  10       2000.52       1964.28        89.50 o                         
   6  10  10        980.14       1118.49        80.75 o                         
   7  10  10        464.40        338.36        65.27 o                         
   8  10  10        735.00        714.57       102.78 o                         
  -7  11  10        755.46        733.72       134.53 o                         
  -6  11  10        257.67        362.10       118.73 o                         
  -5  11  10        254.31        356.75        50.43 o                         
  -4  11  10        141.17        204.61        43.27 o                         
  -3  11  10        391.43        332.80        57.48 o                         
  -2  11  10        623.45        638.62        64.41 o                         
  -1  11  10        126.57         75.19        21.45 o                         
   0  11  10        705.88        888.65        62.85 o                         
   1  11  10        142.29         72.23        16.82 o                         
   2  11  10        581.02        614.17        44.87 o                         
   3  11  10        446.98        425.26        41.74 o                         
   4  11  10        143.64        174.12        31.08 o                         
   5  11  10        228.76        237.65        38.62 o                         
   6  11  10        238.76        189.84        60.47 o                         
   7  11  10        666.78        543.11        69.82 o                         
  -7  12  10        178.60        101.40        59.88 o                         
  -6  12  10        747.78        633.10       150.02 o                         
  -5  12  10       1139.65       1071.48       113.67 o                         
  -4  12  10        696.54        881.24        76.05 o                         
  -3  12  10       4362.32       4443.67       191.24 o                         
  -2  12  10       2793.08       2870.38       135.67 o                         
  -1  12  10       7767.21       8021.17       267.17 o                         
   0  12  10       2736.65       2574.84       186.25 o                         
   1  12  10       7754.90       8109.18       198.72 o                         
   2  12  10       3014.22       3424.39       120.43 o                         
   3  12  10       4240.67       4263.28       137.61 o                         
   4  12  10        641.93        675.64        56.12 o                         
   5  12  10       1186.98       1081.05        75.34 o                         
   6  12  10        669.87        725.70        75.48 o                         
   7  12  10        175.94         77.88        42.23 o                         
  -6  13  10       1892.21       2107.58       186.51 o                         
  -5  13  10       3167.32       2619.82       225.46 o                         
  -4  13  10       2329.69       2501.98       146.70 o                         
  -3  13  10        718.18        667.19        79.05 o                         
  -2  13  10        583.20        684.78        76.88 o                         
  -1  13  10        738.96        959.31        72.26 o                         
   0  13  10        563.34        502.19        59.29 o                         
   1  13  10        769.98        822.63        49.79 o                         
   2  13  10        578.63        634.15        48.90 o                         
   3  13  10        679.72        642.40        57.34 o                         
   4  13  10       2372.87       2370.07       126.05 o                         
   5  13  10       3171.04       2988.52       138.94 o                         
   6  13  10       1830.97       1847.14       127.95 o                         
  -5  14  10       1130.80        895.52       124.19 o                         
  -4  14  10        292.75        282.54        62.10 o                         
  -3  14  10        559.75        599.30        86.01 o                         
  -2  14  10        318.02        309.91        65.89 o                         
  -1  14  10       1035.66        923.47        94.30 o                         
   0  14  10        964.89       1316.43       123.04 o                         
   1  14  10        991.08        856.45        56.79 o                         
   2  14  10        288.28        226.82        36.02 o                         
   3  14  10        489.67        504.86       115.96 o                         
   4  14  10        284.23        303.19        55.13 o                         
   5  14  10       1085.68       1194.82       122.23 o                         
  -4  15  10        682.48        549.60        76.93 o                         
  -3  15  10         31.19        -23.10        55.87 o                         
  -2  15  10        181.15        118.03        61.27 o                         
  -1  15  10        106.41         31.52        48.87 o                         
   0  15  10         46.53        -41.05        41.05 o                         
   1  15  10         93.35         35.99        27.99 o                         
   2  15  10        171.29        139.30        39.89 o                         
   3  15  10         25.37         -1.39        34.56 o                         
   4  15  10        674.47        504.45       146.02 o                         
  -2  16  10         30.85         -3.55        35.99 o                         
  -1  16  10         73.32        -47.89        69.84 o                         
   0  16  10         54.47        -55.25        96.74 o                         
   1  16  10         91.09         18.62        79.67 o                         
   2  16  10         25.50         37.80        28.91 o                         
   1   0  11        643.84        659.46        72.94 o                         
   2   0  11       4242.33       4007.76       162.75 o                         
   3   0  11       4627.10       4649.38       199.58 o                         
   4   0  11      22572.80      21630.48       595.40 o                         
   5   0  11       1901.23       1813.48       108.37 o                         
   6   0  11      22615.32      23165.84       457.03 o                         
   7   0  11       1106.72       1021.02        60.03 o                         
   8   0  11      11874.82      11822.81       303.29 o                         
   9   0  11        129.22        105.94        32.82 o                         
  10   0  11       2640.40       2442.63       126.52 o                         
 -10   1  11       2969.33       2977.31       215.29 o                         
  -9   1  11          1.83         17.61        30.34 o                         
  -8   1  11       2058.43       2039.53       118.02 o                         
  -7   1  11       1903.49       1988.07       108.93 o                         
  -6   1  11       3695.76       3924.04       137.48 o                         
  -5   1  11       3259.95       3116.86       105.63 o                         
  -4   1  11       8430.65       8117.33       256.41 o                         
  -3   1  11        968.06       1015.46        82.63 o                         
  -2   1  11      22635.83      21738.83       615.55 o                         
  -1   1  11         78.04        106.87        19.82 o                         
   0   1  11      45379.23      43549.54      1674.37 o                         
   1   1  11         95.84         98.65        19.52 o                         
   2   1  11      22388.17      22685.05       614.68 o                         
   3   1  11       1098.15       1132.31        92.37 o                         
   4   1  11       9097.84       9112.32       272.11 o                         
   5   1  11       3270.89       3485.44       151.39 o                         
   6   1  11       3985.41       4342.92       116.67 o                         
   7   1  11       1944.31       2133.05        94.27 o                         
   8   1  11       2143.78       1969.98        92.17 o                         
   9   1  11         10.00         36.53        23.80 o                         
  10   1  11       3016.40       3034.17       137.57 o                         
 -10   2  11       1424.23       1239.39       116.70 o                         
  -9   2  11       1388.82       1487.73       198.97 o                         
  -8   2  11        887.48        925.55       112.75 o                         
  -7   2  11       4345.60       4367.04       175.64 o                         
  -6   2  11        285.34        263.29        36.46 o                         
  -5   2  11       9713.84       9780.81       254.82 o                         
  -4   2  11       2940.96       2725.63       100.81 o                         
  -3   2  11       6142.45       6104.69       246.90 o                         
  -2   2  11       4244.75       3886.98       140.20 o                         
  -1   2  11       1306.59       1452.21        55.28 o                         
   0   2  11       5739.87       5260.08       122.68 o                         
   1   2  11       1450.21       1435.83        79.44 o                         
   2   2  11       4039.16       3838.82       166.58 o                         
   3   2  11       6249.10       6447.10       153.73 o                         
   4   2  11       2947.32       2896.66       123.38 o                         
   5   2  11       9376.65       9458.20       233.72 o                         
   6   2  11        366.32        316.74        35.93 o                         
   7   2  11       4344.31       4408.27       195.97 o                         
   8   2  11        882.03       1142.49        96.62 o                         
   9   2  11       1496.97       1623.48       133.63 o                         
  10   2  11       1487.26       1286.80        88.20 o                         
 -10   3  11        990.15        902.33       104.38 o                         
  -9   3  11       3826.90       3721.99       186.28 o                         
  -8   3  11        121.91        115.62        31.83 o                         
  -7   3  11       5180.50       4535.93       220.48 o                         
  -6   3  11        218.92        168.07        30.58 o                         
  -5   3  11      11428.03      11468.14       281.43 o                         
  -4   3  11       1585.81       1727.32        82.69 o                         
  -3   3  11       6302.35       6125.67       159.94 o                         
  -2   3  11        864.77        937.53        54.85 o                         
  -1   3  11      13341.78      14227.20       289.16 o                         
   0   3  11         36.76         21.65         8.48 o                         
   1   3  11      12873.64      13604.32       293.70 o                         
   2   3  11        895.00        965.53        41.69 o                         
   3   3  11       6172.87       6156.81       165.56 o                         
   4   3  11       1569.16       1499.24        66.92 o                         
   5   3  11      11488.75      11776.76       277.20 o                         
   6   3  11        222.55        225.10        34.11 o                         
   7   3  11       5416.96       5281.44       195.20 o                         
   8   3  11        110.20        105.60        38.69 o                         
   9   3  11       3904.22       3985.99       169.58 o                         
  10   3  11       1001.99        729.88        94.38 o                         
  -9   4  11        170.14        124.43        46.51 o                         
  -8   4  11       2292.73       2259.14       122.21 o                         
  -7   4  11        342.55        410.08        56.87 o                         
  -6   4  11       4717.60       4626.16       165.02 o                         
  -5   4  11       5634.60       5338.89       165.44 o                         
  -4   4  11       9026.12       9242.44       263.92 o                         
  -3   4  11      10952.00      11043.18       255.06 o                         
  -2   4  11       5232.46       5513.92       131.55 o                         
  -1   4  11      37427.64      36801.43       903.48 o                         
   0   4  11       1068.82       1160.47        37.17 o                         
   1   4  11      37813.07      37703.33       699.62 o                         
   2   4  11       5128.56       5355.50       109.63 o                         
   3   4  11      11564.95      11764.74       213.24 o                         
   4   4  11       8883.61       8950.13       181.27 o                         
   5   4  11       5221.52       4816.96       142.45 o                         
   6   4  11       4908.75       4985.57       150.53 o                         
   7   4  11        363.73        353.23        47.65 o                         
   8   4  11       2456.63       2462.10       114.84 o                         
   9   4  11        205.61        134.12        42.02 o                         
  -9   5  11       1572.87       1644.74       243.61 o                         
  -8   5  11        191.59        120.35        36.44 o                         
  -7   5  11       3826.86       3737.61       158.27 o                         
  -6   5  11       1339.66       1259.02        91.55 o                         
  -5   5  11       3922.47       3648.65       140.90 o                         
  -4   5  11        670.28        640.50        59.30 o                         
  -3   5  11       5395.72       5427.19       156.30 o                         
  -2   5  11      18287.48      18356.36       314.95 o                         
  -1   5  11       3067.70       2966.45        79.78 o                         
   0   5  11      27068.09      27276.72       399.36 o                         
   1   5  11       3331.40       3145.48        86.40 o                         
   2   5  11      18143.31      18122.41       277.77 o                         
   3   5  11       5409.58       5583.88       138.73 o                         
   4   5  11        537.42        542.49        40.14 o                         
   5   5  11       4025.46       3958.38       126.79 o                         
   6   5  11       1486.62       1258.31        73.50 o                         
   7   5  11       3913.07       3904.21       141.74 o                         
   8   5  11        181.99         60.00        27.99 o                         
   9   5  11       1448.35       1616.01       187.24 o                         
  -9   6  11        707.57        771.84        95.20 o                         
  -8   6  11        348.53        364.51        88.11 o                         
  -7   6  11        561.07        571.42        61.05 o                         
  -6   6  11       1582.73       1452.44        91.05 o                         
  -5   6  11       1583.26       1596.07        82.99 o                         
  -4   6  11       2214.92       2279.80       106.08 o                         
  -3   6  11       3178.90       3055.25        99.24 o                         
  -2   6  11      11722.91      11369.41       223.45 o                         
  -1   6  11        812.83        863.55        42.38 o                         
   0   6  11       6106.84       5749.08       121.13 o                         
   1   6  11        771.20        839.68        45.34 o                         
   2   6  11      11410.05      11287.03       193.08 o                         
   3   6  11       3314.94       3455.09        95.60 o                         
   4   6  11       2506.60       2504.50        84.75 o                         
   5   6  11       1936.29       1899.66        85.90 o                         
   6   6  11       1532.64       1331.92        84.24 o                         
   7   6  11        491.11        467.19       104.73 o                         
   8   6  11        387.08        281.17        44.39 o                         
   9   6  11        649.51        608.18       107.06 o                         
  -9   7  11       1846.50       1813.14       146.20 o                         
  -8   7  11       1155.90       1050.99       117.28 o                         
  -7   7  11       1739.88       1823.08       102.80 o                         
  -6   7  11       1499.44       1655.32       100.93 o                         
  -5   7  11          3.50          8.89        14.72 o                         
  -4   7  11       2806.46       2821.10       108.82 o                         
  -3   7  11       3472.81       3514.84       109.91 o                         
  -2   7  11       5213.74       5326.63       130.15 o                         
  -1   7  11       1418.14       1426.39        62.53 o                         
   0   7  11       8137.57       7932.50       190.69 o                         
   1   7  11       1330.90       1284.90        67.96 o                         
   2   7  11       5457.49       5599.17       118.24 o                         
   3   7  11       3520.17       3629.17        95.30 o                         
   4   7  11       2983.17       3038.67        98.77 o                         
   5   7  11         23.31         -5.50        13.47 o                         
   6   7  11       1350.59       1408.80        90.04 o                         
   7   7  11       1746.71       1739.80        96.99 o                         
   8   7  11       1182.55       1268.01        94.75 o                         
   9   7  11       1841.23       1848.64       143.19 o                         
  -8   8  11       2022.87       2010.40       157.68 o                         
  -7   8  11       1281.90       1264.30        97.65 o                         
  -6   8  11       2540.55       2601.65       122.60 o                         
  -5   8  11       3594.15       3720.33       156.35 o                         
  -4   8  11       3316.49       3140.82       122.03 o                         
  -3   8  11       7058.47       7071.67       177.65 o                         
  -2   8  11        248.72        209.87        29.16 o                         
  -1   8  11      11635.42      11840.72       298.89 o                         
   0   8  11         26.83         26.02        11.46 o                         
   1   8  11      12092.27      12109.32       211.84 o                         
   2   8  11        318.71        340.30        32.16 o                         
   3   8  11       7372.31       7459.74       157.23 o                         
   4   8  11       3603.48       3692.06       123.19 o                         
   5   8  11       3413.66       3419.40       125.31 o                         
   6   8  11       2490.95       2867.87       120.97 o                         
   7   8  11       1163.57       1194.17        86.26 o                         
   8   8  11       2052.23       1980.90       127.08 o                         
  -8   9  11        967.42       1036.84       186.61 o                         
  -7   9  11       3311.90       4005.77       209.59 o                         
  -6   9  11       1658.52       1729.37       114.17 o                         
  -5   9  11       9947.05      10443.13       349.84 o                         
  -4   9  11       3299.04       3324.74       163.79 o                         
  -3   9  11       3190.28       3382.14       143.04 o                         
  -2   9  11       1021.07       1051.90        63.31 o                         
  -1   9  11        707.73        828.33        55.55 o                         
   0   9  11         93.99         86.47        17.32 o                         
   1   9  11        623.77        640.18        45.54 o                         
   2   9  11       1081.88       1069.15        49.75 o                         
   3   9  11       3268.62       3211.22        97.04 o                         
   4   9  11       3121.85       3109.63       117.97 o                         
   5   9  11       9896.61       9714.88       226.74 o                         
   6   9  11       1797.93       1922.52       101.32 o                         
   7   9  11       3561.32       4186.80       162.71 o                         
   8   9  11        970.45        925.96       118.31 o                         
  -8  10  11        142.67         94.75        50.75 o                         
  -7  10  11       1956.36       1959.33       277.27 o                         
  -6  10  11        805.57        974.53       143.30 o                         
  -5  10  11        875.05        811.20        95.03 o                         
  -4  10  11        456.70        319.36        57.76 o                         
  -3  10  11       3281.30       3070.42       164.76 o                         
  -2  10  11        249.54        183.18        31.70 o                         
  -1  10  11       3630.49       3677.12       127.16 o                         
   0  10  11         16.44         18.23        15.54 o                         
   1  10  11       3708.45       3875.95       109.13 o                         
   2  10  11        219.99        216.80        41.97 o                         
   3  10  11       3391.37       3405.12       111.58 o                         
   4  10  11        437.03        426.97        48.38 o                         
   5  10  11        740.07        719.36        58.38 o                         
   6  10  11        787.51        760.10        70.07 o                         
   7  10  11       1886.49       1967.78       193.83 o                         
   8  10  11        131.51         77.83        62.38 o                         
  -7  11  11         15.77          7.13        43.16 o                         
  -6  11  11        657.88        536.64        79.35 o                         
  -5  11  11        251.15        253.36        76.41 o                         
  -4  11  11       2952.60       2949.24       169.29 o                         
  -3  11  11       1135.68       1201.53       106.31 o                         
  -2  11  11       1846.26       1704.77       109.85 o                         
  -1  11  11       1564.99       1538.57        99.16 o                         
   0  11  11       1176.66       1141.10        71.46 o                         
   1  11  11       1447.75       1271.17        57.63 o                         
   2  11  11       1912.00       1935.61        88.70 o                         
   3  11  11       1123.76       1111.72        62.99 o                         
   4  11  11       3126.96       3039.88       106.94 o                         
   5  11  11        232.63        190.45        35.79 o                         
   6  11  11        767.07        630.75        70.81 o                         
   7  11  11          9.18         18.02        34.51 o                         
  -6  12  11       3624.49       3790.87       219.51 o                         
  -5  12  11         89.57         78.04        63.30 o                         
  -4  12  11       3572.46       4097.80       183.06 o                         
  -3  12  11        190.00        170.58        35.12 o                         
  -2  12  11       1158.86       1152.92        87.08 o                         
  -1  12  11        110.67         88.12        29.88 o                         
   0  12  11        432.90        365.92        63.54 o                         
   1  12  11        117.94        123.10        23.69 o                         
   2  12  11       1242.79       1156.00        64.54 o                         
   3  12  11        170.39        110.68        26.15 o                         
   4  12  11       3394.35       3501.19       128.03 o                         
   5  12  11         77.37         45.57        28.96 o                         
   6  12  11       3725.76       3654.88       148.82 o                         
  -6  13  11        879.28       1117.62       252.94 o                         
  -5  13  11        257.95        199.78        82.99 o                         
  -4  13  11       1311.19       1216.37       107.98 o                         
  -3  13  11        462.26        358.39        68.02 o                         
  -2  13  11       3753.00       3649.29       146.32 o                         
  -1  13  11        375.76        381.41        49.53 o                         
   0  13  11       8140.39       9168.45       268.48 o                         
   1  13  11        419.74        389.43        44.38 o                         
   2  13  11       3779.56       3705.12       112.39 o                         
   3  13  11        433.17        503.81        46.23 o                         
   4  13  11       1220.82       1335.46       101.90 o                         
   5  13  11        223.60        210.56        40.30 o                         
   6  13  11        894.72        862.51       112.31 o                         
  -5  14  11         39.00        -32.56        45.72 o                         
  -4  14  11       1581.68       1548.00       127.57 o                         
  -3  14  11          5.68        -11.71        29.00 o                         
  -2  14  11       1322.69       1098.61       118.64 o                         
  -1  14  11        628.33        513.40        85.78 o                         
   0  14  11       2114.65       2240.33       153.87 o                         
   1  14  11        635.89        584.32        82.22 o                         
   2  14  11       1313.48       1347.76        81.54 o                         
   3  14  11          2.59        -23.24        23.24 o                         
   4  14  11       1641.41       1648.70       114.88 o                         
   5  14  11         32.34        -33.83        33.83 o                         
  -3  15  11        684.79        478.99        90.20 o                         
  -2  15  11        512.43        578.77        95.06 o                         
  -1  15  11        856.17        538.86       107.57 o                         
   0  15  11         13.21         49.86        90.53 o                         
   1  15  11        918.92        885.55       211.07 o                         
   2  15  11        493.97        511.46        75.90 o                         
   3  15  11        657.11        604.47        69.68 o                         
   4  15  11        241.96        138.34        64.72 o                         
  -1  16  11       1500.67       1599.67       191.87 o                         
   0  16  11         45.23        129.33        82.77 o                         
   1  16  11       1534.46       1812.49       285.56 o                         
   0   0  12       4023.95       4621.34       222.45 o                         
   1   0  12      40706.23      38331.04       977.92 o                         
   2   0  12       1194.84       1346.38        85.04 o                         
   3   0  12      15914.43      17280.84       522.19 o                         
   4   0  12        388.36        429.67        45.41 o                         
   5   0  12       2611.80       2324.87       124.04 o                         
   6   0  12        451.54        412.13        58.69 o                         
   7   0  12        181.18        224.21        28.37 o                         
   8   0  12       1971.44       2129.38        90.79 o                         
   9   0  12       1174.74       1092.82        95.13 o                         
  10   0  12         11.56        -28.73        28.73 o                         
 -10   1  12       1311.76       1217.25       107.05 o                         
  -9   1  12       1629.78       1635.92        87.98 o                         
  -8   1  12       1532.31       1588.30       103.32 o                         
  -7   1  12       2237.54       2143.59       107.91 o                         
  -6   1  12       3132.26       2818.55       130.21 o                         
  -5   1  12       6409.44       6217.58       228.11 o                         
  -4   1  12        789.45        787.58        84.10 o                         
  -3   1  12       7044.24       6958.03       265.93 o                         
  -2   1  12       6041.61       5893.52       222.39 o                         
  -1   1  12      17685.03      18255.27       344.97 o                         
   0   1  12       5694.99       5798.78       185.46 o                         
   1   1  12      16882.62      17243.54       480.44 o                         
   2   1  12       6519.97       6531.16       224.35 o                         
   3   1  12       7068.26       6978.00       267.92 o                         
   4   1  12        815.37        868.09        81.67 o                         
   5   1  12       6413.92       6778.56       230.85 o                         
   6   1  12       3188.88       3030.50        86.64 o                         
   7   1  12       2219.45       2233.24        86.80 o                         
   8   1  12       1636.57       1859.45        84.18 o                         
   9   1  12       1595.98       1596.09       101.31 o                         
  10   1  12       1215.88       1212.05       107.72 o                         
 -10   2  12        301.87        106.98        50.63 o                         
  -9   2  12       3282.33       2680.98       228.43 o                         
  -8   2  12        510.01        474.64        52.80 o                         
  -7   2  12       2888.37       3033.24       136.50 o                         
  -6   2  12       1510.51       1480.60        74.49 o                         
  -5   2  12       4648.33       4865.49       191.88 o                         
  -4   2  12      15235.61      16277.55       517.42 o                         
  -3   2  12       5728.34       5647.08       230.81 o                         
  -2   2  12      22234.05      22020.96       507.85 o                         
  -1   2  12       3341.08       3397.11        96.14 o                         
   0   2  12       4025.54       3766.56       165.36 o                         
   1   2  12       3354.24       3394.04       137.67 o                         
   2   2  12      23349.78      23829.70       774.20 o                         
   3   2  12       5621.54       5429.85       240.68 o                         
   4   2  12      15293.08      15342.11       406.21 o                         
   5   2  12       4496.75       4239.20       138.69 o                         
   6   2  12       1477.47       1396.43        77.16 o                         
   7   2  12       2957.40       2898.56       143.98 o                         
   8   2  12        467.27        336.41        39.22 o                         
   9   2  12       3371.50       3092.46       152.08 o                         
  10   2  12        343.90        221.81        67.42 o                         
 -10   3  12       3912.27       3964.45       334.66 o                         
  -9   3  12        157.00         94.80        53.32 o                         
  -8   3  12       5270.15       5468.84       193.54 o                         
  -7   3  12        397.10        351.20        50.63 o                         
  -6   3  12       7626.22       8032.39       226.88 o                         
  -5   3  12        360.00        371.47        42.41 o                         
  -4   3  12       8790.95       8756.30       251.71 o                         
  -3   3  12       2363.11       2251.20        76.84 o                         
  -2   3  12      11953.36      11673.00       300.11 o                         
  -1   3  12       2745.76       2927.95        95.26 o                         
   0   3  12      15327.51      15238.93       406.58 o                         
   1   3  12       2779.58       2932.77       123.61 o                         
   2   3  12      12224.25      12350.38       232.26 o                         
   3   3  12       2289.16       2442.56        68.07 o                         
   4   3  12       8928.36       9482.95       221.03 o                         
   5   3  12        394.32        436.54        52.12 o                         
   6   3  12       7717.45       8336.68       247.75 o                         
   7   3  12        437.39        329.13        44.64 o                         
   8   3  12       5057.28       5132.76       203.02 o                         
   9   3  12        142.49         91.93        35.89 o                         
  10   3  12       4024.24       3734.23       280.41 o                         
  -9   4  12        120.02         31.86       111.74 o                         
  -8   4  12       2881.59       2904.91       139.58 o                         
  -7   4  12         90.76        109.51        29.50 o                         
  -6   4  12      11455.51      11709.48       298.26 o                         
  -5   4  12       1768.34       1741.34        85.53 o                         
  -4   4  12       9485.61       9440.06       392.33 o                         
  -3   4  12       3248.42       3350.66       106.11 o                         
  -2   4  12       1354.39       1319.24        63.85 o                         
  -1   4  12       2558.24       2232.22        76.01 o                         
   0   4  12        521.31        701.77        35.47 o                         
   1   4  12       2512.55       2252.75        85.94 o                         
   2   4  12       1305.63       1233.40        51.25 o                         
   3   4  12       3299.32       3292.89        84.59 o                         
   4   4  12       9635.13       9492.16       187.72 o                         
   5   4  12       1672.24       1673.94        75.76 o                         
   6   4  12      10928.85      11102.56       264.77 o                         
   7   4  12         78.86         73.63        26.83 o                         
   8   4  12       2945.32       3070.59       128.56 o                         
   9   4  12         99.03         49.77        59.88 o                         
  -9   5  12        844.38        986.24       107.38 o                         
  -8   5  12        613.21        644.23        75.34 o                         
  -7   5  12       6874.43       6633.76       253.72 o                         
  -6   5  12        171.62        132.92        35.31 o                         
  -5   5  12       3245.79       3116.24       125.12 o                         
  -4   5  12       5753.48       6217.39       308.84 o                         
  -3   5  12       7974.59       7659.35       229.50 o                         
  -2   5  12       8837.10       8898.86       180.58 o                         
  -1   5  12       5248.39       4849.15       130.04 o                         
   0   5  12       1873.86       1792.47        53.73 o                         
   1   5  12       5378.00       5116.92       103.87 o                         
   2   5  12       8640.03       8779.96       152.25 o                         
   3   5  12       8041.63       8164.34       243.14 o                         
   4   5  12       5919.33       6204.61       142.83 o                         
   5   5  12       2833.19       2855.48       105.43 o                         
   6   5  12        146.08        106.98        25.51 o                         
   7   5  12       7046.89       7497.00       226.28 o                         
   8   5  12        563.18        611.75        60.03 o                         
   9   5  12        807.93        823.09        81.00 o                         
  -9   6  12       4832.99       4722.53       264.52 o                         
  -8   6  12         89.06         10.51        51.42 o                         
  -7   6  12       7031.47       6898.43       235.94 o                         
  -6   6  12        495.49        556.79        56.81 o                         
  -5   6  12       6592.03       7246.40       219.09 o                         
  -4   6  12       1710.82       1803.71        91.91 o                         
  -3   6  12      10594.44      10529.85       215.22 o                         
  -2   6  12        593.25        670.41        42.68 o                         
  -1   6  12       4287.46       4187.90       104.15 o                         
   0   6  12        235.43        286.86        29.31 o                         
   1   6  12       4284.28       4136.21       114.70 o                         
   2   6  12        568.17        609.27        30.69 o                         
   3   6  12      10153.01      10206.41       203.28 o                         
   4   6  12       1740.44       1705.96        77.08 o                         
   5   6  12       6567.50       6861.52       186.64 o                         
   6   6  12        478.83        515.67        52.89 o                         
   7   6  12       7308.48       7498.58       213.42 o                         
   8   6  12        105.05        -23.15        28.07 o                         
   9   6  12       4783.21       4824.17       199.18 o                         
  -9   7  12        267.60        170.87        56.13 o                         
  -8   7  12        715.07        793.72       115.53 o                         
  -7   7  12       1380.46       1325.88        87.15 o                         
  -6   7  12        903.43        824.22        91.25 o                         
  -5   7  12       5565.93       5486.70       216.06 o                         
  -4   7  12        455.23        365.72        36.96 o                         
  -3   7  12      17788.12      17738.33       373.06 o                         
  -2   7  12        164.52        162.71        22.52 o                         
  -1   7  12      18357.55      18895.29       356.61 o                         
   0   7  12         68.38         68.02        16.37 o                         
   1   7  12      18689.22      18339.70       360.14 o                         
   2   7  12        122.77        106.15        14.68 o                         
   3   7  12      17520.08      17843.79       293.70 o                         
   4   7  12        599.89        556.35        39.88 o                         
   5   7  12       5305.08       5062.63       141.69 o                         
   6   7  12        750.30        773.25        66.92 o                         
   7   7  12       1529.02       1571.30        94.65 o                         
   8   7  12        759.65        779.39        84.05 o                         
   9   7  12        306.57        144.02        50.88 o                         
  -8   8  12       2212.13       2223.24       224.52 o                         
  -7   8  12       1279.10       1022.74        98.83 o                         
  -6   8  12       4037.74       4073.85       192.63 o                         
  -5   8  12        628.33        661.76        59.99 o                         
  -4   8  12       4917.88       5357.06       163.80 o                         
  -3   8  12        617.31        562.91        47.56 o                         
  -2   8  12       1831.42       1823.05        80.96 o                         
  -1   8  12       6897.68       7060.22       208.83 o                         
   0   8  12         13.59         17.51        11.98 o                         
   1   8  12       6646.61       6580.53       203.35 o                         
   2   8  12       2036.65       2049.76        64.22 o                         
   3   8  12        787.35        805.84        50.81 o                         
   4   8  12       4736.22       5123.10       148.13 o                         
   5   8  12        679.55        741.11        62.86 o                         
   6   8  12       4070.29       4379.69       169.45 o                         
   7   8  12       1223.20       1033.55        79.27 o                         
   8   8  12       2139.85       2210.06       130.27 o                         
  -8   9  12        607.09        556.02       101.55 o                         
  -7   9  12        457.71        424.31        76.82 o                         
  -6   9  12       1594.60       1483.03       100.49 o                         
  -5   9  12        115.13        111.76        36.93 o                         
  -4   9  12       6756.52       7055.55       257.82 o                         
  -3   9  12       2279.36       2235.68       117.38 o                         
  -2   9  12       6771.29       7005.37       185.17 o                         
  -1   9  12         27.74         17.38        13.61 o                         
   0   9  12      11079.48      11558.41       277.71 o                         
   1   9  12         27.16         11.63        15.72 o                         
   2   9  12       7086.33       7385.36       151.21 o                         
   3   9  12       2215.34       2168.56        76.45 o                         
   4   9  12       6939.14       6867.55       194.47 o                         
   5   9  12        131.74        141.83        25.89 o                         
   6   9  12       1512.93       1333.79        85.75 o                         
   7   9  12        474.57        526.66        65.92 o                         
   8   9  12        585.38        600.05        81.21 o                         
  -7  10  12        296.04        116.91        74.49 o                         
  -6  10  12        879.18        866.45        98.36 o                         
  -5  10  12        375.20        370.93        64.65 o                         
  -4  10  12       6783.25       6563.90       259.26 o                         
  -3  10  12        223.79        222.69        60.29 o                         
  -2  10  12       8801.48       8490.46       249.58 o                         
  -1  10  12       1082.80       1144.23        76.29 o                         
   0  10  12       3511.98       3649.80       139.36 o                         
   1  10  12       1131.32       1120.55        70.37 o                         
   2  10  12       9207.51       9259.43       182.12 o                         
   3  10  12        246.44        220.93        28.49 o                         
   4  10  12       6918.44       6718.18       172.66 o                         
   5  10  12        367.31        348.13        38.89 o                         
   6  10  12        792.22        921.09        82.66 o                         
   7  10  12        352.18        100.23        42.20 o                         
  -7  11  12         31.11        -38.54        53.71 o                         
  -6  11  12       1796.66       2086.32       178.11 o                         
  -5  11  12       1229.96       1161.65       113.04 o                         
  -4  11  12       1855.30       1870.90       120.00 o                         
  -3  11  12       3621.79       3620.37       182.01 o                         
  -2  11  12       1283.78       1535.05       124.37 o                         
  -1  11  12       2434.40       2261.69       125.15 o                         
   0  11  12        206.72        127.33        38.98 o                         
   1  11  12       2561.92       2696.63       136.66 o                         
   2  11  12       1216.22       1216.27        58.15 o                         
   3  11  12       3492.89       3754.94       112.92 o                         
   4  11  12       1864.71       1703.08        85.68 o                         
   5  11  12       1254.06       1245.30       107.60 o                         
   6  11  12       1804.58       1929.70       119.74 o                         
   7  11  12         35.64        -23.63        43.31 o                         
  -6  12  12        495.30        295.66        71.41 o                         
  -5  12  12        890.18        841.49       103.60 o                         
  -4  12  12        472.93        369.64        68.69 o                         
  -3  12  12       1282.02       1510.65        88.47 o                         
  -2  12  12        182.61        143.80        49.44 o                         
  -1  12  12       3595.81       3875.86       248.64 o                         
   0  12  12        298.95        245.40        52.81 o                         
   1  12  12       3818.61       4026.49       172.50 o                         
   2  12  12        154.26        170.40        26.71 o                         
   3  12  12       1431.92       1591.95        76.29 o                         
   4  12  12        474.85        421.25        44.68 o                         
   5  12  12        797.17        767.12        97.83 o                         
   6  12  12        512.71        435.53        62.57 o                         
  -6  13  12        293.12        214.64        65.67 o                         
  -5  13  12       1293.15       1408.63       140.28 o                         
  -4  13  12        272.27        294.61        68.43 o                         
  -3  13  12       1283.10       1175.50       119.03 o                         
  -2  13  12       1116.07       1147.47       102.99 o                         
  -1  13  12        310.23        290.77        43.12 o                         
   0  13  12       1728.08       1879.13       111.20 o                         
   1  13  12        324.91        284.52        49.04 o                         
   2  13  12       1220.53       1433.77        62.56 o                         
   3  13  12       1307.70       1323.45        67.74 o                         
   4  13  12        225.33        121.94        30.15 o                         
   5  13  12       1329.97       1573.39       128.39 o                         
   6  13  12        270.01        173.38        56.58 o                         
  -5  14  12        402.25        350.71       151.90 o                         
  -4  14  12       1557.57       1478.61       122.77 o                         
  -3  14  12        981.72        895.43       117.22 o                         
  -2  14  12        852.08        766.87       105.41 o                         
  -1  14  12        741.46        817.46       104.33 o                         
   0  14  12       1296.44       1140.07       199.69 o                         
   1  14  12        702.98        720.01       181.06 o                         
   2  14  12        863.35        860.05        84.46 o                         
   3  14  12        998.11       1070.21        76.88 o                         
   4  14  12       1543.17       1665.64       139.75 o                         
   5  14  12        367.58        312.89        92.70 o                         
  -3  15  12        762.34        745.68       121.47 o                         
  -2  15  12        409.62        271.51        70.44 o                         
  -1  15  12        565.96        560.06       155.14 o                         
   0  15  12         68.54         25.87        82.77 o                         
   1  15  12        549.96        231.76       108.64 o                         
   2  15  12        422.69        347.19       148.42 o                         
   3  15  12        774.97        651.03       101.83 o                         
  -1  16  12         62.12        -41.24        48.99 o                         
   0  16  12        389.00        205.89       108.64 o                         
   1  16  12         63.50        215.21        84.84 o                         
   1   0  13        395.30        353.72        36.29 o                         
   2   0  13       3967.25       4029.40       166.74 o                         
   3   0  13       1281.58       1377.59        99.28 o                         
   4   0  13       3917.50       4148.60       159.05 o                         
   5   0  13       2377.06       2027.88       115.42 o                         
   6   0  13       2688.54       2366.63       137.47 o                         
   7   0  13        856.21       1205.34       126.12 o                         
   8   0  13       1826.40       1882.40        91.34 o                         
   9   0  13        305.50        243.22        70.81 o                         
  10   0  13        449.72        550.33       173.82 o                         
 -10   1  13       1405.68       1485.90       372.94 o                         
  -9   1  13       1568.14       1689.80       101.28 o                         
  -8   1  13       3965.84       4097.28       149.40 o                         
  -7   1  13       2340.37       2411.43       186.18 o                         
  -6   1  13       2322.93       2217.75       135.42 o                         
  -5   1  13       5193.78       5683.75       222.37 o                         
  -4   1  13       4828.53       5087.12       236.29 o                         
  -3   1  13       7910.43       7686.56       281.27 o                         
  -2   1  13       2290.32       2130.32        75.63 o                         
  -1   1  13      11008.04      10739.15       223.21 o                         
   0   1  13          3.50         14.83        10.90 o                         
   1   1  13      10593.37      10600.29       408.12 o                         
   2   1  13       2142.59       2057.22        72.35 o                         
   3   1  13       7859.97       6999.91       270.67 o                         
   4   1  13       5105.03       5339.66       183.02 o                         
   5   1  13       5384.39       5678.90       208.89 o                         
   6   1  13       2411.91       2375.67       149.15 o                         
   7   1  13       2432.48       2378.33       182.10 o                         
   8   1  13       3997.87       4350.62       244.64 o                         
   9   1  13       1521.69       1566.49        76.97 o                         
  10   1  13       1393.31       1660.76       280.85 o                         
  -9   2  13       7103.95       7772.84       437.14 o                         
  -8   2  13       2202.17       2256.65       108.39 o                         
  -7   2  13       7622.87       7671.93       238.90 o                         
  -6   2  13       3078.41       3342.60       170.32 o                         
  -5   2  13      10739.94      10721.24       365.84 o                         
  -4   2  13      13201.47      13682.71       462.57 o                         
  -3   2  13      13102.20      13347.34       431.20 o                         
  -2   2  13      10450.24      10961.06       360.18 o                         
  -1   2  13       7417.38       7813.98       178.87 o                         
   0   2  13      14534.00      14506.08       333.75 o                         
   1   2  13       7478.72       7878.84       474.33 o                         
   2   2  13      11217.80      11429.93       271.34 o                         
   3   2  13      12827.39      13096.18       936.77 o                         
   4   2  13      13011.91      13265.10       639.88 o                         
   5   2  13      10590.53      10382.24       315.23 o                         
   6   2  13       3082.45       3599.22       200.38 o                         
   7   2  13       7429.29       7489.90       190.88 o                         
   8   2  13       2252.89       2246.26        86.06 o                         
   9   2  13       7045.75       7213.81       205.75 o                         
  -9   3  13        400.32        387.45        60.08 o                         
  -8   3  13        636.92        560.65        59.77 o                         
  -7   3  13        121.51        127.90        26.22 o                         
  -6   3  13       1144.22       1180.31        69.33 o                         
  -5   3  13       7080.24       7376.92       194.59 o                         
  -4   3  13       2740.57       2689.84       119.49 o                         
  -3   3  13      22445.41      23556.62       519.66 o                         
  -2   3  13       2429.67       2292.00       106.70 o                         
  -1   3  13      24177.30      24495.46       485.26 o                         
   0   3  13       3778.99       3714.70       101.61 o                         
   1   3  13      25040.64      25176.27       563.58 o                         
   2   3  13       2570.21       2532.59        73.34 o                         
   3   3  13      21166.29      21892.14       356.69 o                         
   4   3  13       2606.22       2700.83        91.17 o                         
   5   3  13       6620.28       6687.62       185.10 o                         
   6   3  13       1034.70        965.09        65.87 o                         
   7   3  13        181.34        198.96        38.53 o                         
   8   3  13        659.03        618.72        63.11 o                         
   9   3  13        377.76        288.62        46.87 o                         
  -9   4  13        450.06        377.40        67.80 o                         
  -8   4  13       1079.40       1279.86        89.48 o                         
  -7   4  13       1402.86       1431.92        91.54 o                         
  -6   4  13       1674.68       1794.25        97.72 o                         
  -5   4  13       1426.84       1500.50        77.32 o                         
  -4   4  13        338.19        303.33        36.31 o                         
  -3   4  13       3413.20       3293.09       124.96 o                         
  -2   4  13       1705.95       1835.73        76.40 o                         
  -1   4  13       1538.32       1438.17        59.65 o                         
   0   4  13      11203.56      11088.98       218.86 o                         
   1   4  13       1598.38       1553.28        70.32 o                         
   2   4  13       1533.61       1618.20        55.43 o                         
   3   4  13       3521.62       3544.53       117.40 o                         
   4   4  13        271.49        232.92        27.15 o                         
   5   4  13       1446.07       1542.54        70.93 o                         
   6   4  13       1586.96       1563.65       159.91 o                         
   7   4  13       1428.82       1441.84        84.79 o                         
   8   4  13       1149.72       1195.56       104.43 o                         
   9   4  13        508.65        368.45        58.53 o                         
  -9   5  13        277.51        286.26        65.75 o                         
  -8   5  13       3092.11       3295.65       174.71 o                         
  -7   5  13        719.81        789.60        95.50 o                         
  -6   5  13       1645.85       1757.22        98.02 o                         
  -5   5  13        723.79        766.17        58.67 o                         
  -4   5  13       6312.26       6426.74       218.93 o                         
  -3   5  13       2340.15       2244.13        88.40 o                         
  -2   5  13       9713.89       9559.87       258.09 o                         
  -1   5  13        195.16        197.05        26.53 o                         
   0   5  13       6304.99       6159.17       135.90 o                         
   1   5  13        241.63        260.37        23.24 o                         
   2   5  13       9740.15       9508.12       161.21 o                         
   3   5  13       2217.76       2082.81        67.40 o                         
   4   5  13       6128.51       6137.70       142.23 o                         
   5   5  13        635.94        667.88        49.76 o                         
   6   5  13       1831.41       1857.57       147.38 o                         
   7   5  13        738.93        756.03        60.95 o                         
   8   5  13       2873.16       3130.18       141.15 o                         
   9   5  13        264.97        277.82        60.02 o                         
  -9   6  13        967.39        780.85       102.96 o                         
  -8   6  13        760.59        817.80        86.66 o                         
  -7   6  13        210.98        167.89        38.91 o                         
  -6   6  13       1403.86       1440.52        90.71 o                         
  -5   6  13       1602.18       1520.65        90.05 o                         
  -4   6  13      10302.14      10348.85       270.29 o                         
  -3   6  13       3957.39       3799.60       111.22 o                         
  -2   6  13      18916.49      18570.20       338.64 o                         
  -1   6  13       8175.90       8115.04       191.85 o                         
   0   6  13      17967.97      18318.34       388.56 o                         
   1   6  13       8144.56       8189.54       184.39 o                         
   2   6  13      19156.50      19364.33       320.40 o                         
   3   6  13       3992.98       3966.89        95.17 o                         
   4   6  13       9950.21       9740.99       204.91 o                         
   5   6  13       1578.04       1674.95        78.65 o                         
   6   6  13       1563.12       1578.00        89.95 o                         
   7   6  13        223.67        153.80        62.22 o                         
   8   6  13        749.25        802.51        91.32 o                         
   9   6  13        928.89        985.72       126.89 o                         
  -9   7  13        548.16        736.48        93.16 o                         
  -8   7  13       4930.16       4727.83       227.07 o                         
  -7   7  13       1194.94       1298.09        94.38 o                         
  -6   7  13       3799.82       3829.70       161.08 o                         
  -5   7  13       4463.91       4568.12       171.01 o                         
  -4   7  13       5011.80       5178.23       143.53 o                         
  -3   7  13       4371.93       4518.54       139.55 o                         
  -2   7  13       9272.42       9726.70       208.05 o                         
  -1   7  13       3140.94       3059.23        98.30 o                         
   0   7  13       1060.89       1188.70        67.37 o                         
   1   7  13       3078.01       2952.31        99.96 o                         
   2   7  13       9281.44       9591.20       175.74 o                         
   3   7  13       4475.60       4562.67       109.01 o                         
   4   7  13       5028.67       4943.25       133.16 o                         
   5   7  13       4177.07       4223.52       137.21 o                         
   6   7  13       3785.63       3770.76       138.44 o                         
   7   7  13       1107.34        988.49        79.51 o                         
   8   7  13       5104.38       5354.91       209.21 o                         
   9   7  13        562.65        590.34        80.46 o                         
  -8   8  13        500.07        358.07        77.12 o                         
  -7   8  13         39.73         33.74        35.87 o                         
  -6   8  13        624.25        663.98        78.08 o                         
  -5   8  13       1016.44        977.30        69.14 o                         
  -4   8  13        322.75        358.20        42.73 o                         
  -3   8  13       1136.05       1111.23        63.27 o                         
  -2   8  13       5052.30       5276.85       144.81 o                         
  -1   8  13       2238.05       2319.51        91.72 o                         
   0   8  13       8145.38       7925.69       209.49 o                         
   1   8  13       2475.49       2451.92       104.80 o                         
   2   8  13       4998.51       5334.35       117.01 o                         
   3   8  13       1236.11       1367.41        64.13 o                         
   4   8  13        276.87        316.97        33.99 o                         
   5   8  13        983.97       1051.74        75.40 o                         
   6   8  13        615.59        592.30        66.26 o                         
   7   8  13         39.53        -13.02        30.18 o                         
   8   8  13        491.65        480.86        63.74 o                         
  -8   9  13         26.49         -4.61        48.96 o                         
  -7   9  13        853.96        792.71        94.13 o                         
  -6   9  13        566.93        546.55        62.31 o                         
  -5   9  13       1777.85       1976.26       107.26 o                         
  -4   9  13        648.35        554.17        69.06 o                         
  -3   9  13       2084.62       2025.12       120.72 o                         
  -2   9  13       2477.55       2530.84       105.68 o                         
  -1   9  13       2668.24       2659.45       102.27 o                         
   0   9  13       4878.65       4812.85       158.20 o                         
   1   9  13       2571.82       2489.14       102.49 o                         
   2   9  13       2437.40       2569.91        72.67 o                         
   3   9  13       1983.08       2128.10        74.82 o                         
   4   9  13        564.12        579.23        51.94 o                         
   5   9  13       1777.63       2013.92        87.02 o                         
   6   9  13        499.34        668.15        96.49 o                         
   7   9  13        860.93        650.83       139.00 o                         
   8   9  13         15.77          1.84        40.49 o                         
  -7  10  13       2298.43       1945.35       152.97 o                         
  -6  10  13       2467.49       2541.98       163.19 o                         
  -5  10  13       2220.38       2179.17       115.00 o                         
  -4  10  13       2262.66       2399.37       145.12 o                         
  -3  10  13       2354.87       2314.65       146.05 o                         
  -2  10  13       2423.71       2454.73       170.41 o                         
  -1  10  13        826.50        969.22        70.36 o                         
   0  10  13       2546.10       2593.22       236.52 o                         
   1  10  13        846.12        783.90        61.63 o                         
   2  10  13       2303.43       2344.29        73.27 o                         
   3  10  13       2321.85       2113.00        81.17 o                         
   4  10  13       2223.87       2357.61        87.54 o                         
   5  10  13       2140.79       2136.69        88.27 o                         
   6  10  13       2344.89       2305.80       143.16 o                         
   7  10  13       2169.88       2243.84       158.07 o                         
  -7  11  13        859.23        758.53       142.96 o                         
  -6  11  13        773.50        909.82       128.60 o                         
  -5  11  13       1630.03       1477.64       126.51 o                         
  -4  11  13       1387.46       1404.24        90.92 o                         
  -3  11  13       5587.31       5503.90       206.57 o                         
  -2  11  13       2480.80       2379.19       128.47 o                         
  -1  11  13       4436.83       4311.96       178.87 o                         
   0  11  13        241.25        158.76        41.34 o                         
   1  11  13       4531.78       4444.45       172.91 o                         
   2  11  13       2439.94       2270.04        87.24 o                         
   3  11  13       5538.48       5244.14       138.73 o                         
   4  11  13       1476.12       1478.64        71.80 o                         
   5  11  13       1541.33       1465.02        81.16 o                         
   6  11  13        820.48       1017.88        93.29 o                         
   7  11  13        905.65        854.29        99.39 o                         
  -6  12  13        199.07        163.29        60.28 o                         
  -5  12  13        536.39        510.37        85.29 o                         
  -4  12  13       1680.67       1698.32       132.00 o                         
  -3  12  13        173.78        144.31        33.70 o                         
  -2  12  13       1817.20       1824.64       108.11 o                         
  -1  12  13        258.14        156.50        36.14 o                         
   0  12  13        559.23        420.78        95.01 o                         
   1  12  13        255.75        177.06        41.73 o                         
   2  12  13       1709.45       1770.29        74.31 o                         
   3  12  13        149.47        134.33        24.35 o                         
   4  12  13       1662.70       1775.83        85.69 o                         
   5  12  13        544.22        383.72        54.28 o                         
   6  12  13        219.15        136.66        40.28 o                         
  -5  13  13        488.83        429.80        81.49 o                         
  -4  13  13        674.20        605.83       116.43 o                         
  -3  13  13        454.83        412.66        77.50 o                         
  -2  13  13        748.07        888.25        94.38 o                         
  -1  13  13        320.70        294.79        39.77 o                         
   0  13  13        118.49        137.52        38.90 o                         
   1  13  13        308.05        255.30        41.52 o                         
   2  13  13        714.17        703.98        67.77 o                         
   3  13  13        408.14        457.42        46.60 o                         
   4  13  13        703.48        818.65        90.15 o                         
   5  13  13        490.21        446.24        52.65 o                         
  -4  14  13        633.64        500.94       162.33 o                         
  -3  14  13        829.53        986.21       135.98 o                         
  -2  14  13        493.36        356.14        80.45 o                         
  -1  14  13       2196.23       2389.27       165.91 o                         
   0  14  13        446.36        188.31        88.98 o                         
   1  14  13       2132.07       2417.76       290.74 o                         
   2  14  13        461.83        612.62       313.45 o                         
   3  14  13        840.49        967.97        83.24 o                         
   4  14  13        656.26        658.02       156.05 o                         
  -3  15  13       2009.44       1727.30       155.59 o                         
  -2  15  13       1106.93        977.42       136.62 o                         
  -1  15  13       2288.45       2686.82       223.14 o                         
   0  15  13        347.29        239.00       127.26 o                         
   1  15  13       2299.01       2548.12       307.29 o                         
   2  15  13       1120.58       1049.62       229.17 o                         
   3  15  13       1988.77       1748.91       272.97 o                         
   0   0  14       1023.36        885.55        83.81 o                         
   1   0  14         24.00         40.15        14.88 o                         
   2   0  14        147.50        108.24        40.35 o                         
   3   0  14          5.14          3.13        15.61 o                         
   4   0  14          0.32          5.64        19.42 o                         
   5   0  14          1.05          0.41        16.38 o                         
   6   0  14         61.63         66.62        26.85 o                         
   7   0  14       1189.84       1261.75       168.13 o                         
   8   0  14        242.69        124.49        59.67 o                         
   9   0  14        983.64        880.56       137.79 o                         
  -9   1  14        583.88        606.82       113.68 o                         
  -8   1  14       1534.05       1510.99       129.57 o                         
  -7   1  14       1810.41       1797.69       188.31 o                         
  -6   1  14       1094.18       1106.53        94.47 o                         
  -5   1  14       1939.22       2083.13       119.73 o                         
  -4   1  14      10103.34       9500.38       360.67 o                         
  -3   1  14       9133.06       9128.03       487.27 o                         
  -2   1  14       8523.30       8021.42       207.39 o                         
  -1   1  14      14128.13      15227.63       304.42 o                         
   0   1  14       4624.94       4344.33       236.42 o                         
   1   1  14      14217.32      15702.28       646.55 o                         
   2   1  14       8750.16       8176.67       203.97 o                         
   3   1  14       8783.83       8704.60       459.85 o                         
   4   1  14      10119.48       9921.46       332.97 o                         
   5   1  14       2138.02       2265.52       121.80 o                         
   6   1  14       1007.69        934.82       103.79 o                         
   7   1  14       1950.87       1726.06       291.72 o                         
   8   1  14       1474.95       1530.79       136.12 o                         
   9   1  14        594.27        677.99       119.87 o                         
  -9   2  14       2167.36       2070.50       340.92 o                         
  -8   2  14       2946.94       2829.24       177.26 o                         
  -7   2  14       1103.63       1013.45        96.90 o                         
  -6   2  14       3652.80       3967.20       188.84 o                         
  -5   2  14       5941.58       5888.75       222.04 o                         
  -4   2  14      13200.37      13516.08       463.94 o                         
  -3   2  14      18823.02      19775.57      1903.54 o                         
  -2   2  14       8746.24       8153.14       217.90 o                         
  -1   2  14      28360.76      28724.74       564.65 o                         
   0   2  14      10734.27      10535.85       331.11 o                         
   1   2  14      29507.72      29049.42       773.50 o                         
   2   2  14       8561.03       8322.29       211.97 o                         
   3   2  14      18681.07      19496.96       585.49 o                         
   4   2  14      13854.68      13515.25       357.15 o                         
   5   2  14       5738.45       5577.45       207.77 o                         
   6   2  14       3811.20       4215.26       220.44 o                         
   7   2  14       1132.10       1320.85       132.20 o                         
   8   2  14       2982.93       2955.76       182.16 o                         
   9   2  14       2153.28       2287.04       208.50 o                         
  -9   3  14       4213.44       4619.25       299.58 o                         
  -8   3  14       4078.01       4013.58       228.48 o                         
  -7   3  14       5344.76       5378.91       246.49 o                         
  -6   3  14       5878.30       6042.71       247.15 o                         
  -5   3  14       6229.91       6257.33       237.98 o                         
  -4   3  14       1714.85       1593.29       124.61 o                         
  -3   3  14      10575.45      10387.19       286.38 o                         
  -2   3  14       1461.26       1478.44        65.33 o                         
  -1   3  14       5088.90       5369.29       144.68 o                         
   0   3  14       1390.83       1623.40        59.63 o                         
   1   3  14       5194.55       5914.27       179.45 o                         
   2   3  14       1601.80       1574.41        62.13 o                         
   3   3  14      11145.97      11716.83       224.08 o                         
   4   3  14       1513.47       1368.33        64.43 o                         
   5   3  14       6361.86       6447.67       345.87 o                         
   6   3  14       6006.17       6556.41       286.07 o                         
   7   3  14       5132.29       5297.75       183.98 o                         
   8   3  14       4282.13       4219.31       120.38 o                         
   9   3  14       4145.11       4119.48       233.26 o                         
  -9   4  14        144.74         51.56        76.37 o                         
  -8   4  14        283.51        297.75        51.92 o                         
  -7   4  14        372.78        473.70        57.08 o                         
  -6   4  14        453.87        533.54        46.33 o                         
  -5   4  14         61.21         52.25        17.98 o                         
  -4   4  14        793.99        818.16        88.73 o                         
  -3   4  14       1307.97       1354.06        76.41 o                         
  -2   4  14       7125.25       7344.42       189.18 o                         
  -1   4  14        335.13        340.22        29.64 o                         
   0   4  14        145.54        127.70        18.07 o                         
   1   4  14        376.61        468.24        58.61 o                         
   2   4  14       7219.33       7296.11       141.70 o                         
   3   4  14       1292.89       1379.20        51.08 o                         
   4   4  14        815.05        847.91        41.23 o                         
   5   4  14         50.54         39.15        16.53 o                         
   6   4  14        384.90        403.67        49.13 o                         
   7   4  14        356.55        323.45        44.95 o                         
   8   4  14        301.12        277.52        45.17 o                         
   9   4  14        136.18         94.19        32.60 o                         
  -9   5  14        583.79        714.43       158.64 o                         
  -8   5  14         94.79         59.39        63.38 o                         
  -7   5  14       1437.06       1259.47        83.15 o                         
  -6   5  14        665.29        800.05        99.81 o                         
  -5   5  14       1226.77       1237.66        83.62 o                         
  -4   5  14       4753.45       4616.01       170.32 o                         
  -3   5  14       5152.32       5268.44       188.76 o                         
  -2   5  14       7639.51       7669.39       184.66 o                         
  -1   5  14       5942.40       6069.77       151.87 o                         
   0   5  14       4999.67       4905.82       144.42 o                         
   1   5  14       5774.62       5930.83       136.52 o                         
   2   5  14       7722.18       7807.12       147.94 o                         
   3   5  14       5087.85       5110.22       117.71 o                         
   4   5  14       4542.19       4552.95       115.17 o                         
   5   5  14       1508.48       1558.35        77.92 o                         
   6   5  14        625.58        651.75        55.99 o                         
   7   5  14       1392.77       1395.17       101.14 o                         
   8   5  14         86.90         33.90        26.40 o                         
   9   5  14        609.80        635.11        82.84 o                         
  -9   6  14       2971.82       2952.45       171.06 o                         
  -8   6  14       5723.85       6457.23       251.42 o                         
  -7   6  14       3610.18       3593.34       153.54 o                         
  -6   6  14       9160.23       9007.22       340.74 o                         
  -5   6  14       3332.48       3734.50       220.88 o                         
  -4   6  14       4825.86       4777.35       164.83 o                         
  -3   6  14       8167.43       8287.92       191.16 o                         
  -2   6  14       5673.04       5337.61       150.77 o                         
  -1   6  14        215.60        123.39        22.13 o                         
   0   6  14        394.03        363.85        43.18 o                         
   1   6  14        199.77        209.30        24.79 o                         
   2   6  14       5546.71       5359.72       136.81 o                         
   3   6  14       8120.60       8236.86       157.06 o                         
   4   6  14       4714.00       4616.52       121.81 o                         
   5   6  14       3122.33       3018.27       121.25 o                         
   6   6  14       9547.40       9721.60       262.15 o                         
   7   6  14       3574.10       3705.33       139.90 o                         
   8   6  14       5840.48       5989.21       212.44 o                         
   9   6  14       2977.43       3429.35       187.99 o                         
  -8   7  14        864.15        942.72       102.24 o                         
  -7   7  14       1509.76       1672.90       106.95 o                         
  -6   7  14        940.03        751.40        71.27 o                         
  -5   7  14       1602.01       1712.79       107.66 o                         
  -4   7  14       7257.17       7657.02       187.39 o                         
  -3   7  14       6355.01       6204.96       161.31 o                         
  -2   7  14       4326.49       4327.08       122.90 o                         
  -1   7  14       5798.15       5841.30       148.53 o                         
   0   7  14       5146.98       5255.49       135.09 o                         
   1   7  14       5787.14       5839.20       154.12 o                         
   2   7  14       4261.11       4183.61       124.14 o                         
   3   7  14       6780.76       7002.43       140.57 o                         
   4   7  14       7548.37       7873.03       172.60 o                         
   5   7  14       1469.94       1468.45        75.22 o                         
   6   7  14        943.83        894.08        66.88 o                         
   7   7  14       1491.07       1693.42        96.01 o                         
   8   7  14        878.70       1032.35       113.75 o                         
  -8   8  14        204.62        161.82        55.04 o                         
  -7   8  14       1863.30       2090.43       143.09 o                         
  -6   8  14         33.35         -3.72        26.76 o                         
  -5   8  14         19.07         46.32        25.12 o                         
  -4   8  14        904.75        885.89        62.17 o                         
  -3   8  14        683.42        707.74        50.92 o                         
  -2   8  14       1054.46       1088.98        61.10 o                         
  -1   8  14        980.74       1016.36        66.49 o                         
   0   8  14       2661.10       2749.48       110.64 o                         
   1   8  14        980.66        899.57        57.06 o                         
   2   8  14       1206.91       1173.96        63.89 o                         
   3   8  14        555.59        590.80        39.38 o                         
   4   8  14        909.20        924.10        54.78 o                         
   5   8  14         17.19         20.33        17.64 o                         
   6   8  14         19.81        -26.06        26.06 o                         
   7   8  14       1906.03       2082.68       119.89 o                         
   8   8  14        203.80        154.27        55.40 o                         
  -8   9  14        763.85        849.59       107.75 o                         
  -7   9  14       1368.63       1441.36       121.88 o                         
  -6   9  14        174.64        159.46        35.25 o                         
  -5   9  14        854.25        948.54        81.04 o                         
  -4   9  14        163.76        136.41        29.70 o                         
  -3   9  14        141.59        120.00        25.93 o                         
  -2   9  14         71.83        105.73        23.66 o                         
  -1   9  14        163.74        154.30        29.34 o                         
   0   9  14        193.93        112.71        26.70 o                         
   1   9  14        174.18        139.70        28.03 o                         
   2   9  14         75.78         60.23        17.10 o                         
   3   9  14        178.79        131.51        18.27 o                         
   4   9  14        182.30        163.13        25.78 o                         
   5   9  14        914.25        818.57        54.90 o                         
   6   9  14        204.24        153.84        34.09 o                         
   7   9  14       1396.84       1313.68       101.42 o                         
   8   9  14        757.48        950.59        99.80 o                         
  -7  10  14        123.54        203.05        54.79 o                         
  -6  10  14        751.91        886.21        95.12 o                         
  -5  10  14       1923.43       1969.98       122.59 o                         
  -4  10  14       2585.75       2835.22       136.47 o                         
  -3  10  14       5640.41       5733.87       207.33 o                         
  -2  10  14       2233.12       2225.36       118.96 o                         
  -1  10  14       7820.76       7864.97       249.78 o                         
   0  10  14       1918.80       2068.57       159.86 o                         
   1  10  14       7953.17       8183.72       256.23 o                         
   2  10  14       2154.73       2096.51       113.54 o                         
   3  10  14       5767.44       6032.11       147.53 o                         
   4  10  14       2698.37       3012.37        99.57 o                         
   5  10  14       1880.99       1911.47        82.03 o                         
   6  10  14        741.93        564.58        60.96 o                         
   7  10  14         99.30         67.02        31.49 o                         
  -7  11  14        862.46       1080.28       115.21 o                         
  -6  11  14       1213.84       1224.92       204.86 o                         
  -5  11  14       1540.36       1354.13       124.29 o                         
  -4  11  14       2182.73       2095.24       116.99 o                         
  -3  11  14       3639.38       3775.88       167.11 o                         
  -2  11  14       2761.22       2853.86       158.43 o                         
  -1  11  14       1702.31       1836.61       113.39 o                         
   0  11  14       2848.83       3021.60       210.32 o                         
   1  11  14       1536.51       1650.98       102.45 o                         
   2  11  14       2576.37       2825.36       121.82 o                         
   3  11  14       3573.42       3805.90       120.30 o                         
   4  11  14       2132.37       2235.27        85.08 o                         
   5  11  14       1584.19       1329.20        82.09 o                         
   6  11  14       1204.09       1342.19       109.78 o                         
   7  11  14        939.46        967.86       100.48 o                         
  -6  12  14        149.59          8.26        48.27 o                         
  -5  12  14       1043.92        968.37       125.24 o                         
  -4  12  14        579.72        582.60       104.37 o                         
  -3  12  14        937.38        945.62       100.50 o                         
  -2  12  14       1023.56        773.51        67.96 o                         
  -1  12  14        247.20        117.05        27.76 o                         
   0  12  14         82.97         -4.53        36.92 o                         
   1  12  14        243.72        130.65        39.36 o                         
   2  12  14       1036.59        961.97        83.33 o                         
   3  12  14        909.03        848.83        54.04 o                         
   4  12  14        504.17        484.42        49.40 o                         
   5  12  14       1052.51       1140.79        82.66 o                         
   6  12  14        162.62         46.40        35.94 o                         
  -5  13  14         97.24         80.05        48.77 o                         
  -4  13  14        559.74        488.20        98.34 o                         
  -3  13  14        116.69        216.44        56.28 o                         
  -2  13  14        837.68        881.45       103.53 o                         
  -1  13  14        196.11        243.31        43.01 o                         
   0  13  14        605.76        608.13       100.47 o                         
   1  13  14        208.78        234.57        55.84 o                         
   2  13  14        841.22        714.00        99.59 o                         
   3  13  14        132.09        120.00        22.75 o                         
   4  13  14        541.63        645.81        93.32 o                         
   5  13  14         96.27         83.97        37.62 o                         
  -4  14  14        898.55        869.26       114.07 o                         
  -3  14  14       1000.80        826.18       110.30 o                         
  -2  14  14        568.57        403.90        76.33 o                         
  -1  14  14       1411.41       1067.97       119.92 o                         
   0  14  14        466.56        230.73        91.05 o                         
   1  14  14       1490.05       1279.75       215.21 o                         
   2  14  14        528.87        428.90        82.77 o                         
   3  14  14       1102.67       1071.19       141.78 o                         
   4  14  14        939.27        894.06        79.98 o                         
  -3  15  14       1351.71       1048.54       133.27 o                         
  -2  15  14        580.04        348.65        88.53 o                         
  -1  15  14        337.88        452.14       143.82 o                         
   0  15  14         18.45        -22.76        68.29 o                         
   1  15  14        324.22        166.58       105.53 o                         
   2  15  14        561.88        524.01       107.38 o                         
   3  15  14       1383.02        918.72       143.61 o                         
   1   0  15        263.82        319.75        28.35 o                         
   2   0  15         91.69        183.54        66.22 o                         
   3   0  15       1760.23       1939.62       120.71 o                         
   4   0  15        557.17        704.49       107.60 o                         
   5   0  15       1860.96       1838.02       111.08 o                         
   6   0  15        747.41        749.49        95.23 o                         
   7   0  15        818.01        924.23       160.89 o                         
   8   0  15         56.24         15.63        36.88 o                         
   9   0  15        806.64        762.33       122.18 o                         
  -9   1  15       3793.86       3726.42       271.67 o                         
  -8   1  15       1455.65       1456.97       131.04 o                         
  -7   1  15       6261.59       6196.78       258.81 o                         
  -6   1  15       3545.85       3613.21       177.10 o                         
  -5   1  15       4415.49       4595.06       188.30 o                         
  -4   1  15       1466.21       1428.71       115.92 o                         
  -3   1  15      10063.40      10369.68       533.82 o                         
  -2   1  15       4238.53       4079.85       126.46 o                         
  -1   1  15       4491.90       4408.03       117.14 o                         
   0   1  15      20501.89      20364.60       555.03 o                         
   1   1  15       4658.10       4881.97       270.04 o                         
   2   1  15       4251.44       4190.92       163.14 o                         
   3   1  15      10315.13      10815.72       361.99 o                         
   4   1  15       1446.45       1295.17       111.96 o                         
   5   1  15       4349.61       4435.74       181.81 o                         
   6   1  15       3545.16       3865.35       200.27 o                         
   7   1  15       6170.57       6320.67       308.33 o                         
   8   1  15       1468.34       1751.07       140.47 o                         
   9   1  15       3686.17       4036.68       429.84 o                         
  -9   2  15        541.27        348.74        91.42 o                         
  -8   2  15       8040.04       8088.11       356.37 o                         
  -7   2  15        314.24        187.33        59.67 o                         
  -6   2  15       5779.67       6071.21       245.14 o                         
  -5   2  15       2244.53       2284.55       128.90 o                         
  -4   2  15       8387.99       8698.30       514.68 o                         
  -3   2  15      10535.58      11432.76       389.51 o                         
  -2   2  15       8297.34       8088.56       220.82 o                         
  -1   2  15      14390.10      15052.60       310.15 o                         
   0   2  15       2556.30       2373.02       123.62 o                         
   1   2  15      13906.46      15448.43       448.15 o                         
   2   2  15       8435.83       8479.14       213.22 o                         
   3   2  15      10840.33      11424.90       380.76 o                         
   4   2  15       8654.54       8563.62       254.07 o                         
   5   2  15       2236.65       2333.98       122.45 o                         
   6   2  15       5936.88       6229.30       281.03 o                         
   7   2  15        262.06        122.29        50.42 o                         
   8   2  15       7999.26       7860.95       378.15 o                         
   9   2  15        482.55        318.16        88.00 o                         
  -9   3  15         17.56        -49.66        81.74 o                         
  -8   3  15        634.39        708.97       117.79 o                         
  -7   3  15         80.28         75.01        51.21 o                         
  -6   3  15        848.91        907.94        90.38 o                         
  -5   3  15        187.37        186.01        40.94 o                         
  -4   3  15      11336.80      12023.68       727.82 o                         
  -3   3  15       1150.82       1035.41        62.15 o                         
  -2   3  15      19754.91      19659.74       401.43 o                         
  -1   3  15       1765.74       1723.72        71.40 o                         
   0   3  15      18878.17      18353.08       368.10 o                         
   1   3  15       2018.04       2177.24        96.43 o                         
   2   3  15      19819.81      19809.52       396.19 o                         
   3   3  15       1249.28       1219.07        57.23 o                         
   4   3  15      11671.91      11817.35       323.03 o                         
   5   3  15        162.54        169.73        67.05 o                         
   6   3  15        761.81        853.11       170.20 o                         
   7   3  15         97.47         66.60        39.63 o                         
   8   3  15        601.54        644.81       107.11 o                         
   9   3  15         32.09         19.16        48.23 o                         
  -9   4  15        579.92        426.73       101.49 o                         
  -8   4  15        320.50        218.37        70.86 o                         
  -7   4  15       1029.53       1124.21       109.88 o                         
  -6   4  15        898.33        823.17        80.49 o                         
  -5   4  15        526.23        614.07        50.41 o                         
  -4   4  15        425.47        278.10        89.50 o                         
  -3   4  15        415.76        420.30        43.27 o                         
  -2   4  15       1313.06       1324.83        69.59 o                         
  -1   4  15        719.46        747.71        43.50 o                         
   0   4  15      11635.52      11975.13       326.42 o                         
   1   4  15        745.22        676.52        56.47 o                         
   2   4  15       1250.88       1214.12        47.73 o                         
   3   4  15        405.00        407.43        25.88 o                         
   4   4  15        328.53        292.17        24.71 o                         
   5   4  15        531.89        544.27        42.96 o                         
   6   4  15        953.36        866.01        88.86 o                         
   7   4  15       1019.45        985.28        66.91 o                         
   8   4  15        322.55        191.48        57.54 o                         
   9   4  15        634.27        683.48       106.81 o                         
  -9   5  15       1809.78       1649.74       184.49 o                         
  -8   5  15       1898.34       1919.23       112.67 o                         
  -7   5  15       4255.46       4180.31       157.30 o                         
  -6   5  15        106.34         70.73        24.94 o                         
  -5   5  15       4895.41       4917.05       212.16 o                         
  -4   5  15       2266.43       2156.25       109.14 o                         
  -3   5  15       3382.72       3423.95       139.50 o                         
  -2   5  15       1436.59       1382.04        65.40 o                         
  -1   5  15       1851.89       1898.43        74.08 o                         
   0   5  15        204.04        210.32        26.24 o                         
   1   5  15       1780.94       1686.70        82.22 o                         
   2   5  15       1369.85       1346.56        71.83 o                         
   3   5  15       3386.57       3377.07        88.25 o                         
   4   5  15       2212.07       2317.25        75.03 o                         
   5   5  15       4903.85       4934.43       154.38 o                         
   6   5  15        130.74        145.20        29.60 o                         
   7   5  15       4219.46       4305.66       145.58 o                         
   8   5  15       1919.84       1744.52       101.03 o                         
   9   5  15       1810.66       1705.49       100.60 o                         
  -9   6  15        592.81        475.89       149.45 o                         
  -8   6  15         89.96         52.65        34.74 o                         
  -7   6  15        130.08         79.03        31.15 o                         
  -6   6  15        640.69        673.45        87.43 o                         
  -5   6  15       8159.05       8788.42       296.55 o                         
  -4   6  15        176.02        160.19        41.40 o                         
  -3   6  15      14932.37      15360.00       286.44 o                         
  -2   6  15       2362.08       2296.62        96.95 o                         
  -1   6  15      28577.50      28827.31       680.93 o                         
   0   6  15        603.05        663.35        57.42 o                         
   1   6  15      28789.52      28618.81       508.92 o                         
   2   6  15       2390.44       2389.34        79.35 o                         
   3   6  15      14374.13      14430.40       243.34 o                         
   4   6  15        124.39         69.73        16.61 o                         
   5   6  15       8434.17       9102.19       245.40 o                         
   6   6  15        669.44        751.67        75.57 o                         
   7   6  15        161.00        105.57        29.37 o                         
   8   6  15         80.58         56.91        31.40 o                         
   9   6  15        584.02        456.64        66.17 o                         
  -8   7  15        986.04        909.63       179.51 o                         
  -7   7  15       4232.15       4131.42       172.28 o                         
  -6   7  15        672.50        788.21        69.53 o                         
  -5   7  15       5622.17       5443.27       215.76 o                         
  -4   7  15       1701.75       1761.40        77.96 o                         
  -3   7  15       5964.79       6119.11       176.39 o                         
  -2   7  15       1173.13       1157.64        66.55 o                         
  -1   7  15       7058.98       7264.45       183.58 o                         
   0   7  15        396.61        410.25        36.56 o                         
   1   7  15       6968.81       6764.39       173.32 o                         
   2   7  15       1274.55       1266.14        62.92 o                         
   3   7  15       5794.39       5998.75       126.96 o                         
   4   7  15       1684.04       1757.97        95.21 o                         
   5   7  15       5612.96       5818.17       160.65 o                         
   6   7  15        616.60        595.99        55.47 o                         
   7   7  15       3972.61       4229.34       192.80 o                         
   8   7  15       1027.95        917.57        88.56 o                         
  -8   8  15        316.67        318.76        65.43 o                         
  -7   8  15        681.44        803.87        88.46 o                         
  -6   8  15        660.80        772.78        73.46 o                         
  -5   8  15       4069.06       4555.91       174.42 o                         
  -4   8  15        380.26        314.95        40.81 o                         
  -3   8  15       2481.23       2449.24        94.72 o                         
  -2   8  15        294.51        307.37        32.89 o                         
  -1   8  15       1271.60       1316.67        65.95 o                         
   0   8  15        418.56        498.23        55.05 o                         
   1   8  15       1267.11       1251.13        66.57 o                         
   2   8  15        266.61        240.60        34.78 o                         
   3   8  15       2614.61       2474.73        76.59 o                         
   4   8  15        492.56        511.09        38.34 o                         
   5   8  15       3827.33       3967.59       154.48 o                         
   6   8  15        742.37        692.57        81.37 o                         
   7   8  15        696.69        846.76        78.16 o                         
   8   8  15        337.30        231.95        51.66 o                         
  -8   9  15        522.32        436.62       151.06 o                         
  -7   9  15        125.59         76.44        48.10 o                         
  -6   9  15       1132.48       1347.34       126.53 o                         
  -5   9  15        113.10        107.47        32.22 o                         
  -4   9  15       1011.48        927.00        62.71 o                         
  -3   9  15        622.10        675.02        51.64 o                         
  -2   9  15       1627.82       1727.40        89.49 o                         
  -1   9  15        709.25        665.47        56.62 o                         
   0   9  15       7656.70       7473.23       268.47 o                         
   1   9  15        807.43        773.97        59.46 o                         
   2   9  15       1483.40       1435.55        83.28 o                         
   3   9  15        689.86        715.38        40.64 o                         
   4   9  15        888.45        811.77        66.81 o                         
   5   9  15         97.49         60.53        25.13 o                         
   6   9  15       1174.75       1178.09        86.16 o                         
   7   9  15        127.16         82.83        43.71 o                         
   8   9  15        557.07        422.23       124.62 o                         
  -7  10  15        811.41        935.88       110.69 o                         
  -6  10  15       3635.20       3903.20       205.62 o                         
  -5  10  15       1101.83       1107.30        99.63 o                         
  -4  10  15       3849.57       4123.50       154.71 o                         
  -3  10  15       1072.85       1150.49        92.50 o                         
  -2  10  15       4166.80       4065.64       167.22 o                         
  -1  10  15       1526.56       1558.23       111.53 o                         
   0  10  15         11.24        -16.41        50.03 o                         
   1  10  15       1410.32       1423.68        89.93 o                         
   2  10  15       4194.59       4291.04       160.71 o                         
   3  10  15       1161.28       1277.98        55.49 o                         
   4  10  15       4065.49       4066.74       116.21 o                         
   5  10  15       1180.06        981.72        76.20 o                         
   6  10  15       3491.04       3623.94       142.75 o                         
   7  10  15        789.07        650.90        71.31 o                         
  -6  11  15        878.74        925.37       109.19 o                         
  -5  11  15       1860.54       1890.72       143.25 o                         
  -4  11  15       2057.21       2412.75       131.97 o                         
  -3  11  15       2466.97       2531.18       124.46 o                         
  -2  11  15       3278.82       3480.33       145.23 o                         
  -1  11  15        950.90       1017.48        96.08 o                         
   1  11  15        942.08        958.99        88.18 o                         
   2  11  15       3275.09       3381.90       147.25 o                         
   3  11  15       2536.16       2786.19        80.18 o                         
   4  11  15       2010.86       2090.77        81.31 o                         
   5  11  15       1901.94       1826.86        97.31 o                         
   6  11  15        883.16        986.32       124.25 o                         
  -6  12  15        186.49         44.26        41.76 o                         
  -5  12  15        649.67        755.73       128.30 o                         
  -4  12  15        255.78        116.34        40.39 o                         
  -3  12  15       1499.86       1558.70       125.39 o                         
  -2  12  15        814.71        917.81        71.32 o                         
  -1  12  15       1154.25       1129.37        98.37 o                         
   0  12  15       2469.17       2879.83       184.78 o                         
   1  12  15       1190.98       1060.80       104.09 o                         
   2  12  15        831.78        921.50        83.48 o                         
   3  12  15       1523.09       1616.39       141.69 o                         
   4  12  15        230.12        129.58        31.67 o                         
   5  12  15        648.00        521.42        91.85 o                         
   6  12  15        206.67        148.07        61.75 o                         
  -5  13  15        151.17         31.86        80.91 o                         
  -4  13  15         54.77        -10.62        37.21 o                         
  -3  13  15        424.34        383.14        90.86 o                         
  -2  13  15        307.96        169.41        56.51 o                         
  -1  13  15       1330.28       1381.11       159.19 o                         
   0  13  15       1271.99       1377.96       126.96 o                         
   1  13  15       1326.77       1314.69       118.34 o                         
   2  13  15        305.06        224.91        46.64 o                         
   3  13  15        424.27        361.65        55.11 o                         
   4  13  15         36.80          4.64        24.65 o                         
   5  13  15        155.62         58.87        50.59 o                         
  -4  14  15        387.30        360.83        73.25 o                         
  -3  14  15       1331.95       1537.19       148.69 o                         
  -2  14  15        431.08        335.07        93.99 o                         
  -1  14  15       1195.66       1088.34       205.89 o                         
   0  14  15         46.81        -43.46        47.59 o                         
   1  14  15       1213.25       1279.75       222.45 o                         
   2  14  15        461.04        367.74       142.26 o                         
   3  14  15       1309.94       1173.56       287.11 o                         
   4  14  15        405.13        332.29        52.22 o                         
  -2  15  15       2335.76       2531.58       284.30 o                         
  -1  15  15        648.01        613.44       175.89 o                         
   0  15  15       1489.86        934.18       206.93 o                         
   1  15  15        620.91        308.32       214.17 o                         
   2  15  15       2285.06       2613.33       211.02 o                         
   0   0  16      17378.63      17643.06       700.35 o                         
   1   0  16         42.41         32.88        11.07 o                         
   2   0  16      15434.96      16358.74       375.84 o                         
   3   0  16        596.04        612.02        67.46 o                         
   4   0  16       2257.56       2358.66       152.16 o                         
   5   0  16        266.09        301.17        53.63 o                         
   6   0  16       1985.73       1861.27       159.01 o                         
   7   0  16        882.76        767.07       104.98 o                         
   8   0  16         55.75        -29.38        40.16 o                         
   9   0  16        574.91        583.40       117.55 o                         
  -9   1  16        347.03        252.37        78.93 o                         
  -8   1  16       2029.07       1988.45       181.22 o                         
  -7   1  16        954.58        999.01       122.41 o                         
  -6   1  16       5914.55       5791.90       234.04 o                         
  -5   1  16        109.37         95.70        30.77 o                         
  -4   1  16       7651.52       7446.50       551.41 o                         
  -3   1  16        461.79        464.34        60.09 o                         
  -2   1  16       8658.97       8814.77       226.17 o                         
  -1   1  16        644.09        543.22        34.22 o                         
   0   1  16      12544.05      12636.75       437.09 o                         
   1   1  16        607.21        489.28        43.04 o                         
   2   1  16       8490.50       8570.65       289.10 o                         
   3   1  16        543.03        457.62        57.30 o                         
   4   1  16       7760.74       7808.25       309.57 o                         
   5   1  16        161.13        102.48        30.36 o                         
   6   1  16       5782.42       5643.78       225.57 o                         
   7   1  16        835.06        762.02       107.09 o                         
   8   1  16       2201.56       2284.53       203.82 o                         
   9   1  16        314.28        231.56       105.02 o                         
  -9   2  16        151.82        131.29        67.91 o                         
  -8   2  16       2228.95       2311.99       199.19 o                         
  -7   2  16        236.02        240.29        90.01 o                         
  -6   2  16       2290.41       2149.36       135.53 o                         
  -5   2  16       2069.08       2065.63       140.39 o                         
  -4   2  16       3246.38       3004.34       225.55 o                         
  -3   2  16      11206.55      10374.50       504.34 o                         
  -2   2  16       2387.68       2688.99       100.21 o                         
  -1   2  16      15909.80      15723.50       320.22 o                         
   0   2  16         71.87         79.16        17.14 o                         
   1   2  16      15688.25      15228.12      1317.98 o                         
   2   2  16       2290.07       2469.61       107.31 o                         
   3   2  16      10928.29      11287.65       369.70 o                         
   4   2  16       3009.21       2861.91       123.95 o                         
   5   2  16       2194.19       2351.78       123.60 o                         
   6   2  16       2397.12       2093.07       148.64 o                         
   7   2  16        217.15         86.58        44.63 o                         
   8   2  16       2341.67       2339.59       239.99 o                         
   9   2  16        144.25        105.81        62.29 o                         
  -9   3  16       3228.22       3363.04       285.26 o                         
  -8   3  16        684.45        750.31       125.81 o                         
  -7   3  16       5275.95       5267.73       242.65 o                         
  -6   3  16        387.84        224.96        72.43 o                         
  -5   3  16      10409.70      11705.93       716.96 o                         
  -4   3  16        850.07        822.98        93.40 o                         
  -3   3  16      13462.62      14071.19       345.88 o                         
  -2   3  16       1088.69       1041.43        55.80 o                         
  -1   3  16       5260.79       5287.11       164.13 o                         
   0   3  16       1419.30       1357.81        93.24 o                         
   1   3  16       5397.56       4950.27       212.63 o                         
   2   3  16       1049.38       1136.34        46.92 o                         
   3   3  16      13316.49      13368.36       371.97 o                         
   4   3  16        838.88        757.63        59.36 o                         
   5   3  16      10175.07      10509.10       558.97 o                         
   6   3  16        346.57        224.66        53.04 o                         
   7   3  16       5212.10       5311.19       234.69 o                         
   8   3  16        653.65        886.61       112.91 o                         
   9   3  16       3195.86       3295.13       284.53 o                         
  -9   4  16        942.08        763.46       199.69 o                         
  -8   4  16        387.23        375.17        88.64 o                         
  -7   4  16       5965.54       6413.40       271.92 o                         
  -6   4  16        360.28        494.47        68.54 o                         
  -5   4  16       7772.02       7842.72       400.36 o                         
  -4   4  16        393.06        259.67        61.13 o                         
  -3   4  16       2701.45       2804.66       119.54 o                         
  -2   4  16       4076.94       4109.22       129.62 o                         
  -1   4  16       1400.13       1485.41        68.81 o                         
   0   4  16       4326.83       4332.36       159.22 o                         
   1   4  16       1474.45       1507.69        85.04 o                         
   2   4  16       3856.07       3872.33       151.88 o                         
   3   4  16       2939.64       3097.25        86.12 o                         
   4   4  16        451.88        407.80        35.72 o                         
   5   4  16       7760.58       8032.88       204.66 o                         
   6   4  16        328.27        333.29        70.27 o                         
   7   4  16       5737.07       5961.49       367.09 o                         
   8   4  16        403.08        260.18        61.43 o                         
   9   4  16        988.84        886.14       113.97 o                         
  -9   5  16        552.70        307.64       100.46 o                         
  -8   5  16        497.86        405.38        99.84 o                         
  -7   5  16       1296.94       1277.38        78.04 o                         
  -6   5  16       3106.84       3342.93       202.43 o                         
  -5   5  16       2920.25       3034.87       133.05 o                         
  -4   5  16       3607.07       3968.66       216.85 o                         
  -3   5  16       5260.22       5345.78       166.14 o                         
  -2   5  16       1733.59       1655.79        81.15 o                         
  -1   5  16       8247.95       8285.55       190.00 o                         
   0   5  16       3398.33       3482.69       112.87 o                         
   1   5  16       8032.78       7738.55       248.78 o                         
   2   5  16       1602.65       1453.07        75.81 o                         
   3   5  16       5418.13       5468.62       120.71 o                         
   4   5  16       3709.12       3820.16       101.57 o                         
   5   5  16       3043.91       3022.24       113.99 o                         
   6   5  16       3176.84       3395.39       126.69 o                         
   7   5  16       1199.24       1257.78        71.71 o                         
   8   5  16        632.81        769.06       102.52 o                         
   9   5  16        557.80        466.04        88.37 o                         
  -8   6  16       5038.12       5205.21       206.94 o                         
  -7   6  16        516.45        489.80        59.23 o                         
  -6   6  16       6371.71       6381.10       207.33 o                         
  -5   6  16        728.53        689.69       102.23 o                         
  -4   6  16       3531.88       3405.38       121.58 o                         
  -3   6  16       1126.73       1115.72        64.97 o                         
  -2   6  16       3057.39       3022.10       174.10 o                         
  -1   6  16       1009.46       1067.12        59.12 o                         
   0   6  16       2075.82       2092.26        86.89 o                         
   1   6  16       1023.67       1025.09        41.80 o                         
   2   6  16       3367.04       3427.19       101.36 o                         
   3   6  16       1034.90       1017.85        47.19 o                         
   4   6  16       3442.03       3550.88       106.48 o                         
   5   6  16        709.56        775.34        57.29 o                         
   6   6  16       6590.25       6543.59       198.82 o                         
   7   6  16        610.99        581.77        95.56 o                         
   8   6  16       4878.75       4913.97       181.13 o                         
  -8   7  16        539.85        414.10        77.81 o                         
  -7   7  16       2181.76       2183.30       130.63 o                         
  -6   7  16       3033.84       3160.99       140.94 o                         
  -5   7  16       2469.28       2532.37       121.40 o                         
  -4   7  16       4732.27       4749.69       140.43 o                         
  -3   7  16       3453.30       3543.02       144.87 o                         
  -2   7  16       8581.15       9387.17       249.30 o                         
  -1   7  16        987.91       1086.66        69.88 o                         
   0   7  16       6725.51       6641.82       173.32 o                         
   1   7  16        906.31        989.46        54.84 o                         
   2   7  16       8758.88       9177.55       211.57 o                         
   3   7  16       3693.60       3679.64        91.31 o                         
   4   7  16       5180.06       5378.76       130.16 o                         
   5   7  16       2375.80       2499.90        95.94 o                         
   6   7  16       3015.68       2949.21       119.45 o                         
   7   7  16       1933.28       1931.86       108.84 o                         
   8   7  16        562.66        497.26        73.67 o                         
  -8   8  16        180.75         65.81        37.24 o                         
  -7   8  16       2056.34       1818.07       128.87 o                         
  -6   8  16        365.64        329.27        43.97 o                         
  -5   8  16       2252.56       2232.73       143.75 o                         
  -4   8  16       1863.20       1715.17        80.47 o                         
  -3   8  16       4631.97       4545.13       149.51 o                         
  -2   8  16       2314.50       2224.36        98.34 o                         
  -1   8  16       3246.32       3324.34       119.37 o                         
   0   8  16       7020.62       7124.79       222.70 o                         
   1   8  16       3106.48       3220.18       113.79 o                         
   2   8  16       2601.04       2477.29       120.13 o                         
   3   8  16       4682.12       4510.72       106.18 o                         
   4   8  16       1772.87       1612.62        66.82 o                         
   5   8  16       2271.81       2208.31        85.67 o                         
   6   8  16        300.35        356.45        47.96 o                         
   7   8  16       1869.67       1670.32       134.25 o                         
   8   8  16        206.12         96.90        55.12 o                         
  -7   9  16        406.59        409.90        87.61 o                         
  -6   9  16       1446.20       1582.95       109.21 o                         
  -5   9  16        716.02        724.85        63.66 o                         
  -4   9  16       1697.38       1646.02        83.71 o                         
  -3   9  16       1153.59       1179.00        68.01 o                         
  -2   9  16        215.01        199.63        44.83 o                         
  -1   9  16      10319.50       9867.10       258.11 o                         
   0   9  16        764.42        656.97        74.34 o                         
   1   9  16      10206.28      10177.31       270.05 o                         
   2   9  16        260.75        293.59        40.14 o                         
   3   9  16       1103.44       1043.99        51.11 o                         
   4   9  16       1679.62       1628.24        69.71 o                         
   5   9  16        686.23        697.11        47.33 o                         
   6   9  16       1339.58       1217.00        80.70 o                         
   7   9  16        393.98        394.70        89.84 o                         
  -7  10  16        738.46        737.97       101.66 o                         
  -6  10  16        714.33        860.02        98.69 o                         
  -5  10  16       1268.61       1220.07       133.19 o                         
  -4  10  16        884.31        855.45        69.73 o                         
  -3  10  16       5906.59       6182.16       201.02 o                         
  -2  10  16        691.01        634.02        76.24 o                         
  -1  10  16       5550.07       5854.59       239.83 o                         
   0  10  16          1.99         -9.04        18.71 o                         
   1  10  16       5285.03       5457.03       189.99 o                         
   2  10  16        662.92        671.68        73.61 o                         
   3  10  16       6044.70       5963.72       204.26 o                         
   4  10  16        947.22        895.49        49.84 o                         
   5  10  16       1221.73       1288.64        70.27 o                         
   6  10  16        683.00        788.95        81.49 o                         
   7  10  16        792.76        573.43        75.08 o                         
  -6  11  16        220.85        213.68       106.94 o                         
  -5  11  16        793.30        936.93       127.50 o                         
  -4  11  16       1815.04       1821.32       141.78 o                         
  -3  11  16        958.01        865.23        72.19 o                         
  -2  11  16       4229.18       5050.20       228.46 o                         
  -1  11  16        563.20        610.26        89.25 o                         
   0  11  16       5492.28       5869.75       302.06 o                         
   1  11  16        569.24        564.65        71.00 o                         
   2  11  16       4049.13       4222.52       219.50 o                         
   3  11  16        931.90        774.60        66.29 o                         
   4  11  16       1764.03       2009.29        91.46 o                         
   5  11  16        803.76        782.62        76.72 o                         
   6  11  16        279.69        169.06        34.26 o                         
  -6  12  16       1040.14       1401.84       266.94 o                         
  -5  12  16        163.65         53.97        57.76 o                         
  -4  12  16       1400.31       1456.52       128.80 o                         
  -3  12  16        102.73         44.84        34.04 o                         
  -2  12  16       2207.94       1990.66       113.77 o                         
  -1  12  16        127.34        116.04        33.14 o                         
   0  12  16       2582.65       2276.84       132.91 o                         
   1  12  16        117.46        111.20        40.44 o                         
   2  12  16       2228.46       2348.31       126.30 o                         
   3  12  16         80.16        101.46        33.85 o                         
   4  12  16       1356.34       1388.44        72.30 o                         
   5  12  16        175.60        103.64        37.11 o                         
   6  12  16       1075.43       1143.57        84.63 o                         
  -5  13  16         63.14         30.41        48.12 o                         
  -4  13  16        897.65        690.18       129.27 o                         
  -3  13  16        326.48        191.13        60.30 o                         
  -2  13  16          5.73        -20.01        38.37 o                         
  -1  13  16        115.38         80.85        47.49 o                         
   0  13  16          6.45         -7.19        34.75 o                         
   1  13  16        139.37        138.12        73.77 o                         
   2  13  16          8.05         81.78        47.94 o                         
   3  13  16        347.22        312.35        58.21 o                         
   4  13  16        859.40        695.48        59.84 o                         
   5  13  16         71.41          7.44        26.76 o                         
  -3  14  16        849.29       1028.90       127.92 o                         
  -2  14  16        942.79        465.58       112.26 o                         
  -1  14  16       1670.62       1846.63       259.70 o                         
   0  14  16        766.25        182.10        91.05 o                         
   1  14  16       1609.22       2097.02       277.28 o                         
   2  14  16        838.69        817.28       347.07 o                         
   3  14  16        874.70        766.82       131.62 o                         
  -1  15  16        432.06        389.03       126.23 o                         
   0  15  16         77.69        116.91       123.12 o                         
   1  15  16        400.58        284.53       108.64 o                         
   1   0  17         75.86         76.18        20.76 o                         
   2   0  17       1173.19       1110.33        57.13 o                         
   3   0  17       5812.15       6096.65       333.16 o                         
   4   0  17       4670.55       4533.45       222.74 o                         
   5   0  17      11382.87      11672.19       347.71 o                         
   6   0  17       5062.53       5267.79       219.87 o                         
   7   0  17       7965.80       7804.38       378.89 o                         
   8   0  17       1248.52       1189.28       141.23 o                         
   9   0  17       2681.65       2737.37       409.67 o                         
  -9   1  17        610.24        329.53        97.22 o                         
  -8   1  17        239.25        171.23        60.72 o                         
  -7   1  17       4295.62       4353.44       213.68 o                         
  -6   1  17        908.02        795.88        86.18 o                         
  -5   1  17       9587.74      10100.52       316.71 o                         
  -4   1  17        253.38        227.45        51.15 o                         
  -3   1  17       8958.75       9191.78       360.06 o                         
  -2   1  17       1394.72       1367.96        65.91 o                         
  -1   1  17      14880.59      14934.89       302.72 o                         
   0   1  17       1196.01       1265.91        78.36 o                         
   1   1  17      14412.22      14350.99       424.32 o                         
   2   1  17       1565.71       1632.29        66.61 o                         
   3   1  17       8847.55       9132.32       371.39 o                         
   4   1  17        250.50        315.02        55.19 o                         
   5   1  17       9827.89       9784.00       331.95 o                         
   6   1  17        925.17        966.71        86.03 o                         
   7   1  17       4154.90       4299.48       204.08 o                         
   8   1  17        258.81        160.09        62.60 o                         
   9   1  17        585.71        520.88       102.14 o                         
  -9   2  17       2075.13       2058.73       285.56 o                         
  -8   2  17       1404.89       1428.24       184.11 o                         
  -7   2  17       1377.16       1313.24       125.26 o                         
  -6   2  17       3880.90       3786.02       188.79 o                         
  -5   2  17        424.57        508.62        84.05 o                         
  -4   2  17       2124.14       1879.16       367.76 o                         
  -3   2  17       1769.12       1818.20       124.70 o                         
  -2   2  17       3532.71       3756.21       112.86 o                         
  -1   2  17       2342.24       2399.16        97.20 o                         
   0   2  17        377.18        385.21        35.77 o                         
   1   2  17       2374.07       2660.55       123.67 o                         
   2   2  17       3410.03       3617.96       113.24 o                         
   3   2  17       1794.52       1819.31       122.15 o                         
   4   2  17       1966.84       1924.91        97.83 o                         
   5   2  17        284.25        292.51        82.25 o                         
   6   2  17       3931.51       4096.03       183.69 o                         
   7   2  17       1295.72       1229.11       152.16 o                         
   8   2  17       1406.59       1365.87       149.79 o                         
   9   2  17       2058.60       2435.19       255.51 o                         
  -9   3  17        256.05        220.62        79.65 o                         
  -8   3  17       1790.60       2058.82       188.38 o                         
  -7   3  17       1014.89       1030.38        96.21 o                         
  -6   3  17       2320.40       2603.67       155.83 o                         
  -5   3  17       4019.30       4530.77       241.79 o                         
  -4   3  17       1564.28       1307.43       140.71 o                         
  -3   3  17       2862.89       3017.99       113.79 o                         
  -2   3  17       5853.41       5788.73       158.36 o                         
  -1   3  17        456.38        537.59        39.48 o                         
   0   3  17      10476.97      10022.25       398.78 o                         
   1   3  17        493.57        538.11        49.72 o                         
   2   3  17       5941.56       5727.79       192.51 o                         
   3   3  17       2974.85       2985.37        99.17 o                         
   4   3  17       1474.59       1408.88       120.15 o                         
   5   3  17       4113.44       4005.20       166.93 o                         
   6   3  17       2400.14       2494.67       164.22 o                         
   7   3  17        938.80        715.56        77.88 o                         
   8   3  17       1856.59       1618.64       136.52 o                         
   9   3  17        225.55        209.17       144.63 o                         
  -9   4  17       1079.95       1203.19       221.41 o                         
  -8   4  17        375.45        149.32       139.16 o                         
  -7   4  17       2237.84       2309.52       158.42 o                         
  -6   4  17       2655.75       2760.57       169.97 o                         
  -5   4  17       4094.02       3993.06       231.53 o                         
  -4   4  17       1934.35       1929.80       142.96 o                         
  -3   4  17       1739.19       1817.97        81.34 o                         
  -2   4  17      14483.72      14508.30       338.22 o                         
  -1   4  17      11337.41      11672.69       268.62 o                         
   0   4  17      20647.10      20549.80       417.61 o                         
   1   4  17      11190.47      11700.82       394.58 o                         
   2   4  17      14737.86      14834.07       459.73 o                         
   3   4  17       1627.92       1652.78        73.94 o                         
   4   4  17       1773.34       1654.79        81.72 o                         
   5   4  17       4051.82       4044.78       151.95 o                         
   6   4  17       2598.66       2670.45       214.64 o                         
   7   4  17       2291.12       2495.53       136.73 o                         
   8   4  17        366.16        251.35        61.89 o                         
   9   4  17       1125.16       1199.33       154.30 o                         
  -8   5  17       2652.08       2645.12       229.69 o                         
  -7   5  17        455.33        390.38        74.79 o                         
  -6   5  17       2719.98       2877.55       169.79 o                         
  -5   5  17        732.30        874.68       194.00 o                         
  -4   5  17       4366.16       4680.74       243.26 o                         
  -3   5  17       2396.30       2377.88       104.52 o                         
  -2   5  17       3614.23       3739.51       130.20 o                         
  -1   5  17       6406.05       6595.87       164.61 o                         
   0   5  17       5182.99       5467.85       154.13 o                         
   1   5  17       6396.81       6435.95       219.20 o                         
   2   5  17       3550.19       3721.44       154.82 o                         
   3   5  17       2064.51       2016.67        56.61 o                         
   4   5  17       4590.54       4511.41       112.39 o                         
   5   5  17        791.16        958.83        56.99 o                         
   6   5  17       2675.11       2985.69       113.13 o                         
   7   5  17        482.38        433.11        69.88 o                         
   8   5  17       2564.61       2658.08       174.67 o                         
  -8   6  17        122.99         86.91        97.26 o                         
  -7   6  17        186.00        202.06        37.65 o                         
  -6   6  17        442.61        323.72        53.16 o                         
  -5   6  17        821.17        951.09       124.67 o                         
  -4   6  17       2766.89       2910.97       114.58 o                         
  -3   6  17       3722.94       3777.38       125.14 o                         
  -2   6  17       1595.04       1577.88        74.05 o                         
  -1   6  17       5510.19       5705.36       152.71 o                         
   0   6  17       1912.44       1823.42        82.60 o                         
   1   6  17       5348.71       5202.36       125.13 o                         
   2   6  17       1448.21       1390.27        65.66 o                         
   3   6  17       3386.74       3302.84        79.94 o                         
   4   6  17       2780.06       3033.02        97.90 o                         
   5   6  17        860.06       1001.34        86.29 o                         
   6   6  17        528.85        416.20        49.89 o                         
   7   6  17        178.08        277.89        44.69 o                         
   8   6  17        108.95         42.28        34.05 o                         
  -8   7  17       1182.84        987.51       168.27 o                         
  -7   7  17       1222.17       1437.61       105.54 o                         
  -6   7  17        170.01        134.62        33.47 o                         
  -5   7  17        827.04        820.19        71.37 o                         
  -4   7  17       1499.50       1755.92        98.36 o                         
  -3   7  17       1954.56       1891.96       101.32 o                         
  -2   7  17       3187.61       3016.86       112.55 o                         
  -1   7  17       1670.37       1574.39        74.63 o                         
   0   7  17       6870.69       6928.43       245.31 o                         
   1   7  17       1687.14       1404.25        66.20 o                         
   2   7  17       3032.75       2971.55        98.66 o                         
   3   7  17       1714.89       1719.53        50.50 o                         
   4   7  17       1706.89       1734.08        66.37 o                         
   5   7  17        779.91        813.22        52.81 o                         
   6   7  17        272.69        271.69        37.70 o                         
   7   7  17       1240.08       1385.57        89.76 o                         
   8   7  17       1215.70        930.23        88.15 o                         
  -8   8  17       1576.19       1704.33       196.95 o                         
  -7   8  17        620.61        410.81       101.90 o                         
  -6   8  17       4523.67       4527.81       200.73 o                         
  -5   8  17        845.03        884.69        68.33 o                         
  -4   8  17       3559.51       3578.83       122.79 o                         
  -3   8  17       1255.65       1230.45        80.73 o                         
  -2   8  17       1942.20       1893.20        91.52 o                         
  -1   8  17       1315.86       1281.68        71.54 o                         
   0   8  17       5046.91       5257.20       187.99 o                         
   1   8  17       1333.74       1330.59        69.13 o                         
   2   8  17       2259.25       2095.37       103.49 o                         
   3   8  17       1037.43        925.28        63.04 o                         
   4   8  17       3526.22       3644.91       115.14 o                         
   5   8  17        918.66        861.40        52.92 o                         
   6   8  17       4754.15       5012.59       176.57 o                         
   7   8  17        642.89        473.87        60.50 o                         
   8   8  17       1665.41       1842.87       120.71 o                         
  -7   9  17       1706.89       1905.32       142.09 o                         
  -6   9  17       4966.89       4848.39       197.56 o                         
  -5   9  17       1856.00       1768.90       112.74 o                         
  -4   9  17       2145.38       2152.78        96.28 o                         
  -3   9  17       2518.89       2489.62       113.61 o                         
  -2   9  17        381.09        437.58        57.78 o                         
  -1   9  17       1434.74       1347.11        92.62 o                         
   0   9  17         68.15         40.53        29.87 o                         
   1   9  17       1573.87       1486.22        84.96 o                         
   2   9  17        328.21        347.57       105.80 o                         
   3   9  17       2535.06       2608.81       113.74 o                         
   4   9  17       2261.82       2378.80        82.54 o                         
   5   9  17       1809.71       1639.06        70.67 o                         
   6   9  17       4994.84       4864.00       161.60 o                         
   7   9  17       1648.26       1748.18       132.17 o                         
  -7  10  17         88.25         31.18        48.04 o                         
  -6  10  17       1095.51       1002.72       112.23 o                         
  -5  10  17        300.17        229.35        58.97 o                         
  -4  10  17       1186.45       1033.35        77.86 o                         
  -3  10  17        422.93        394.06        55.75 o                         
  -2  10  17       3349.70       3315.92       155.18 o                         
  -1  10  17         16.73         11.45        21.51 o                         
   0  10  17       2316.81       2792.04       159.53 o                         
   1  10  17         13.52         57.13        22.76 o                         
   2  10  17       3278.66       3339.18       139.07 o                         
   3  10  17        395.11        474.85        52.39 o                         
   4  10  17       1156.89       1208.15        54.48 o                         
   5  10  17        315.37        311.58        37.07 o                         
   6  10  17       1027.98        818.02        71.50 o                         
   7  10  17         87.57         49.05        43.39 o                         
  -6  11  17         49.22        -40.24        51.92 o                         
  -5  11  17       1868.01       2019.53       179.15 o                         
  -4  11  17         11.66        -27.03        27.13 o                         
  -3  11  17       1745.42       1646.14       119.09 o                         
  -2  11  17         97.68        127.74        37.48 o                         
  -1  11  17        397.07        452.93        89.12 o                         
   0  11  17        517.08        398.96        76.01 o                         
   1  11  17        374.08        288.64        61.06 o                         
   2  11  17        106.56         81.58        66.46 o                         
   3  11  17       1809.34       1704.27       120.35 o                         
   4  11  17         11.32         14.68        17.80 o                         
   5  11  17       1944.70       1984.02        94.91 o                         
   6  11  17         62.29         42.99        35.24 o                         
  -5  12  17        492.81        528.62       109.62 o                         
  -4  12  17        212.31        232.77        57.73 o                         
  -3  12  17       1178.43       1184.87       113.26 o                         
  -2  12  17        212.96        102.88        84.32 o                         
  -1  12  17       1882.86       1907.44       112.20 o                         
   0  12  17        335.54        252.44        48.37 o                         
   1  12  17       1937.96       1976.38       130.84 o                         
   2  12  17        184.85         47.88        43.16 o                         
   3  12  17       1184.59       1074.87        99.58 o                         
   4  12  17        223.70        175.89        51.94 o                         
   5  12  17        486.85        384.07        50.50 o                         
  -4  13  17        272.09        219.79        64.64 o                         
  -3  13  17        938.47        701.72       103.49 o                         
  -2  13  17        524.79        560.94       138.59 o                         
  -1  13  17       3731.88       3695.34       350.74 o                         
   0  13  17        991.17        693.58       133.87 o                         
   1  13  17       3741.34       3678.69       201.92 o                         
   2  13  17        558.04        470.14        62.13 o                         
   3  13  17       1052.73       1191.78        91.46 o                         
   4  13  17        283.72        184.47        59.44 o                         
  -3  14  17        755.07        923.05       111.09 o                         
  -2  14  17         61.82        -22.09        47.40 o                         
  -1  14  17        796.37        788.30       177.96 o                         
   0  14  17         30.40         98.29        82.77 o                         
   1  14  17        726.44        324.88       131.40 o                         
   2  14  17         71.62         23.80        86.91 o                         
   3  14  17        722.62        761.83       143.30 o                         
   0  15  17       1378.71       1178.36       280.39 o                         
   0   0  18      11276.08      11117.15       489.39 o                         
   1   0  18      36565.15      37164.09      1440.07 o                         
   2   0  18      13906.86      13268.00       318.43 o                         
   3   0  18      13631.69      13754.79       448.02 o                         
   4   0  18       6783.47       6966.60       292.84 o                         
   5   0  18       4479.51       5024.18       237.86 o                         
   6   0  18       1045.12       1219.22       100.77 o                         
   7   0  18        119.71         87.72        37.12 o                         
   8   0  18         17.38        -38.00        38.00 o                         
   9   0  18        797.78        444.02       103.09 o                         
  -9   1  18       1092.96       1348.28       161.31 o                         
  -8   1  18       1912.76       1693.88       172.51 o                         
  -7   1  18       4312.84       4822.45       227.80 o                         
  -6   1  18       3629.20       4023.66       189.15 o                         
  -5   1  18       3844.47       4016.40       178.37 o                         
  -4   1  18       3574.81       3554.92       197.53 o                         
  -3   1  18       2170.68       2210.91       188.31 o                         
  -2   1  18       2755.76       2794.41       126.36 o                         
  -1   1  18       1106.47       1139.62        64.00 o                         
   0   1  18       8224.28       8285.74       275.48 o                         
   1   1  18       1228.85       1287.77        78.46 o                         
   2   1  18       2631.15       2626.71        93.20 o                         
   3   1  18       1831.31       1986.31       199.69 o                         
   4   1  18       3993.24       3936.94       200.34 o                         
   5   1  18       3731.07       3880.01       168.03 o                         
   6   1  18       3570.22       3748.48       180.66 o                         
   7   1  18       4500.75       4708.28       217.37 o                         
   8   1  18       1807.55       1676.70       165.36 o                         
   9   1  18       1159.41        978.93       165.54 o                         
  -9   2  18        125.77        160.21        71.80 o                         
  -8   2  18         31.55         20.48       106.57 o                         
  -7   2  18         66.69         -5.80        54.23 o                         
  -6   2  18        753.56        773.99       108.32 o                         
  -5   2  18        127.89        106.24        47.82 o                         
  -4   2  18       1187.15       1165.68       209.52 o                         
  -3   2  18       1085.93       1147.97       129.85 o                         
  -2   2  18       2161.51       2158.10        81.30 o                         
  -1   2  18       3094.84       3088.36       114.09 o                         
   0   2  18        515.62        509.24        58.06 o                         
   1   2  18       3146.04       3190.78       101.89 o                         
   2   2  18       2125.15       2056.38        72.55 o                         
   3   2  18       1048.66       1024.19        97.77 o                         
   4   2  18       1248.36       1105.35       101.71 o                         
   5   2  18        145.84        109.28        58.19 o                         
   6   2  18        790.44        863.76        79.36 o                         
   7   2  18         79.22         27.96        30.25 o                         
   8   2  18         46.70         74.26        57.26 o                         
   9   2  18        137.51         49.26        72.81 o                         
  -9   3  18         24.42        -79.86       156.23 o                         
  -8   3  18        128.24        282.29        63.14 o                         
  -7   3  18        383.19        456.39        71.33 o                         
  -6   3  18        930.60        899.75       100.30 o                         
  -5   3  18       1810.41       1711.59       145.24 o                         
  -4   3  18       1533.41       1411.13       123.26 o                         
  -3   3  18          0.56          5.90        14.32 o                         
  -2   3  18       7822.58       7855.96       280.13 o                         
  -1   3  18       6957.36       6942.87       178.69 o                         
   0   3  18       7089.49       7143.41       204.64 o                         
   1   3  18       7076.89       6894.41       217.17 o                         
   2   3  18       8000.58       8202.18       241.15 o                         
   3   3  18         33.95          4.41        11.05 o                         
   4   3  18       1454.39       1418.22        88.78 o                         
   5   3  18       1900.61       1776.68       103.29 o                         
   6   3  18        995.33        942.18        84.89 o                         
   7   3  18        390.39        451.41       106.25 o                         
   8   3  18        157.19        214.84        59.68 o                         
   9   3  18         21.06        -45.52        45.52 o                         
  -8   4  18       3867.16       3887.24       272.31 o                         
  -7   4  18       2763.98       2568.29       168.80 o                         
  -6   4  18      10808.70      11860.58       612.97 o                         
  -5   4  18       2369.80       2298.91       171.12 o                         
  -4   4  18       9088.99       8991.96       367.91 o                         
  -3   4  18       4800.13       4930.11       173.96 o                         
  -2   4  18       2342.68       2365.30        94.95 o                         
  -1   4  18       5062.29       5448.23       181.24 o                         
   0   4  18       4051.98       4101.51       133.36 o                         
   1   4  18       4868.31       5261.43       333.77 o                         
   2   4  18       2156.23       2260.56       112.29 o                         
   3   4  18       4716.02       4969.30       142.50 o                         
   4   4  18       9393.71       9300.27       246.23 o                         
   5   4  18       2256.70       2283.46       111.21 o                         
   6   4  18      10639.05      10516.71       497.85 o                         
   7   4  18       2741.76       2464.09       140.14 o                         
   8   4  18       3863.00       3720.84       252.30 o                         
  -8   5  18        855.01        911.16       140.08 o                         
  -7   5  18       3281.95       3379.34       198.75 o                         
  -6   5  18       2745.06       2667.82       166.00 o                         
  -5   5  18       6011.27       6016.87       435.59 o                         
  -4   5  18       1626.15       1664.65       140.82 o                         
  -3   5  18       7649.64       7766.19       211.22 o                         
  -2   5  18       3648.56       3452.81       133.22 o                         
  -1   5  18       4920.04       5474.05       162.27 o                         
   0   5  18       3741.87       3952.41       126.81 o                         
   1   5  18       4922.15       4648.79       182.99 o                         
   2   5  18       3644.09       3777.98       172.34 o                         
   3   5  18       7147.91       7218.83       159.94 o                         
   4   5  18       1467.06       1581.63       103.15 o                         
   5   5  18       6319.95       6670.16       181.62 o                         
   6   5  18       2689.17       2864.09       150.88 o                         
   7   5  18       3417.26       3476.11       185.72 o                         
   8   5  18        805.13        751.33       111.76 o                         
  -8   6  18         82.22         47.86        79.67 o                         
  -7   6  18        120.49         86.92        53.58 o                         
  -6   6  18        647.58        782.82       112.74 o                         
  -5   6  18       1217.84        960.89       161.92 o                         
  -4   6  18        902.55        965.46        64.73 o                         
  -3   6  18        459.83        389.92        40.95 o                         
  -2   6  18       2045.37       1991.80        85.48 o                         
  -1   6  18        791.07        777.95        51.15 o                         
   0   6  18       2678.45       2908.06       108.02 o                         
   1   6  18        816.60        852.42        49.76 o                         
   2   6  18       1902.37       1837.08       112.48 o                         
   3   6  18        553.68        537.39        66.97 o                         
   4   6  18        987.73       1108.99        53.27 o                         
   5   6  18       1244.09       1229.48       116.48 o                         
   6   6  18        699.86        751.08        60.73 o                         
   7   6  18        124.39         52.39        23.92 o                         
   8   6  18         73.55        -16.86        40.04 o                         
  -8   7  18        286.98         31.82        81.22 o                         
  -7   7  18       2288.98       2316.59       442.78 o                         
  -6   7  18        430.57        539.57        87.62 o                         
  -5   7  18       4187.17       4243.96       258.32 o                         
  -4   7  18       1027.47        909.16        78.96 o                         
  -3   7  18       1487.43       1477.29        80.27 o                         
  -2   7  18        871.40        977.13        63.28 o                         
  -1   7  18       2114.34       2045.94        88.42 o                         
   0   7  18        122.07        121.37        23.09 o                         
   1   7  18       2078.27       2111.80        89.91 o                         
   2   7  18        835.30        919.52        50.34 o                         
   3   7  18       1507.48       1518.70        69.42 o                         
   4   7  18       1044.92        935.18        46.70 o                         
   5   7  18       4112.93       4196.99       125.93 o                         
   6   7  18        469.89        367.89        46.09 o                         
   7   7  18       2207.01       2432.27       120.09 o                         
   8   7  18        313.35        302.28        85.32 o                         
  -7   8  18       1129.53       1231.30       106.86 o                         
  -6   8  18       2141.99       2225.73       118.02 o                         
  -5   8  18       1598.36       1722.99        92.07 o                         
  -4   8  18       3402.65       3265.45       130.58 o                         
  -3   8  18       3631.51       3715.18       137.06 o                         
  -2   8  18        778.28        768.81        58.78 o                         
  -1   8  18       6998.87       6910.01       189.84 o                         
   0   8  18       2595.69       2519.83       154.50 o                         
   1   8  18       6606.56       6795.10       181.80 o                         
   2   8  18        761.14        721.96        53.99 o                         
   3   8  18       3392.35       3527.35       130.65 o                         
   4   8  18       3270.06       3305.16        93.65 o                         
   5   8  18       1437.16       1501.99        65.25 o                         
   6   8  18       2076.25       2125.73       108.72 o                         
   7   8  18       1222.82       1315.30       114.98 o                         
  -7   9  18        234.24        228.59        57.71 o                         
  -6   9  18        446.86        734.49       178.44 o                         
  -5   9  18        577.48        704.97       110.35 o                         
  -4   9  18        564.77        724.08        73.45 o                         
  -3   9  18       1793.87       1829.52       144.99 o                         
  -2   9  18       4409.16       4717.14       164.76 o                         
  -1   9  18       5432.41       5772.04       207.46 o                         
   0   9  18       7419.75       7728.26       246.46 o                         
   1   9  18       5589.92       5943.02       196.38 o                         
   2   9  18       4571.74       4856.71       263.72 o                         
   3   9  18       1849.00       2039.74       101.54 o                         
   4   9  18        652.45        719.73        41.62 o                         
   5   9  18        580.23        667.25        47.54 o                         
   6   9  18        442.81        435.42        56.27 o                         
   7   9  18        264.68        267.88        48.15 o                         
  -6  10  18        245.55        323.43        84.25 o                         
  -5  10  18       1121.40       1130.25       105.70 o                         
  -4  10  18        259.25        191.66        38.41 o                         
  -3  10  18        619.77        698.71        75.69 o                         
  -2  10  18        139.31        101.19        31.40 o                         
  -1  10  18        550.87        703.76        73.99 o                         
   0  10  18         19.75         20.71        20.79 o                         
   1  10  18        516.55        561.04        71.50 o                         
   2  10  18        118.99         18.72        28.40 o                         
   3  10  18        691.63        758.25        67.63 o                         
   4  10  18        228.47        228.74        33.16 o                         
   5  10  18       1129.19       1124.65        63.99 o                         
   6  10  18        289.16        453.30        89.76 o                         
  -6  11  18         45.77        -42.94        46.55 o                         
  -5  11  18         15.40        -22.86        47.61 o                         
  -4  11  18        214.26        219.43        51.75 o                         
  -3  11  18        728.39        824.02       114.93 o                         
  -2  11  18       1211.46       1322.70        99.77 o                         
  -1  11  18        335.33        265.85        47.29 o                         
   0  11  18       2183.18       2424.97       161.15 o                         
   1  11  18        325.06        429.11       131.60 o                         
   2  11  18       1263.29       1411.14        94.37 o                         
   3  11  18        715.23        694.40        73.68 o                         
   4  11  18        197.88        203.57        52.72 o                         
   5  11  18         26.41         40.21        22.26 o                         
   6  11  18         39.17        -11.43        25.53 o                         
  -5  12  18        725.06        591.90       111.93 o                         
  -4  12  18       1209.59       1095.72       138.73 o                         
  -3  12  18       1596.07       1381.04       157.92 o                         
  -2  12  18       1406.49       1312.30       154.47 o                         
  -1  12  18       3792.39       3607.35       185.45 o                         
   0  12  18        570.12        507.77       107.55 o                         
   1  12  18       3721.62       3615.50       195.12 o                         
   2  12  18       1474.66       1482.22       119.63 o                         
   3  12  18       1571.33       1780.88       122.58 o                         
   4  12  18       1166.98       1188.93       140.66 o                         
   5  12  18        783.61        720.45        68.91 o                         
  -4  13  18        901.90        888.15       114.57 o                         
  -3  13  18       1027.08        753.40       147.75 o                         
  -2  13  18        109.36         36.54        47.92 o                         
  -1  13  18        100.62        190.37        80.70 o                         
   0  13  18          0.54        -48.63        48.63 o                         
   1  13  18        103.18        179.94        47.50 o                         
   2  13  18        114.27         58.38        31.18 o                         
   3  13  18       1001.95        840.14       108.72 o                         
   4  13  18        875.12        898.15        97.22 o                         
  -3  14  18        106.55        -67.25        67.25 o                         
  -2  14  18        777.56        785.74       131.40 o                         
  -1  14  18        247.76        131.40        62.08 o                         
   0  14  18       1192.48        919.70       180.03 o                         
   1  14  18        249.58        188.31        80.70 o                         
   2  14  18        636.53        408.68       204.86 o                         
   3  14  18        116.36        136.78        57.67 o                         
   1   0  19        534.53        509.40        86.86 o                         
   2   0  19       4098.37       4137.40       130.63 o                         
   3   0  19        161.45        161.19        38.54 o                         
   4   0  19      12917.50      13283.46       461.06 o                         
   5   0  19        347.70        289.34        46.72 o                         
   6   0  19      18413.39      18911.30       524.69 o                         
   7   0  19        213.54        168.38        46.16 o                         
   8   0  19       6393.85       6361.41       336.19 o                         
   9   0  19        293.33        160.80        80.42 o                         
  -9   1  19        107.28        326.95        99.33 o                         
  -8   1  19        238.64         95.99        62.37 o                         
  -7   1  19       2342.87       2077.63       259.18 o                         
  -6   1  19       1538.79       1687.30       120.79 o                         
  -5   1  19       1294.98       1510.79       350.69 o                         
  -4   1  19       3642.59       3302.87       189.50 o                         
  -3   1  19        570.78        509.65        84.79 o                         
  -2   1  19      11781.84      11849.85       263.79 o
[truncated: 164,595 more chars]
