# Supplementary material for: Heterocyclic 1,3-diazepine-based thio­nes and selones as versatile halogen-bond acceptors
Source: Acta Crystallogr B Struct Sci Cryst Eng Mater. 2022 Aug 31;78(Pt 5):745–55. doi: 10.1107/S2052520622008150 (PMC9533313; doi:10.1107/S2052520622008150)
Supplement: Supplementary file 16 [file b-78-00745-SDiazMesSe_13F4DIBsup16.hkl]

data_SDiazMesSe_13F4DIB                                                         
_shelx_title ' d8-5291_a.res in P2(1)2(1)2(1)'                                  
_shelx_refln_list_code          4                                               
_shelx_F_calc_maximum      360.41                                               
_exptl_crystal_F_000      1576.00                                               
_reflns_d_resolution_high  0.7292                                               
                                                                                
loop_                                                                           
 _space_group_symop_operation_xyz                                               
 'x, y, z'                                                                      
 '-x+1/2, -y, z+1/2'                                                            
 '-x, y+1/2, -z+1/2'                                                            
 'x+1/2, -y+1/2, -z'                                                            
                                                                                
_cell_length_a     8.2583                                                       
_cell_length_b    12.9953                                                       
_cell_length_c    27.2240                                                       
_cell_angle_alpha  90.000                                                       
_cell_angle_beta   90.000                                                       
_cell_angle_gamma  90.000                                                       
                                                                                
_shelx_F_squared_multiplier     1.000                                           
                                                                                
loop_                                                                           
 _refln_index_h                                                                 
 _refln_index_k                                                                 
 _refln_index_l                                                                 
 _refln_F_squared_calc                                                          
 _refln_F_squared_meas                                                          
 _refln_F_squared_sigma                                                         
 _refln_observed_status                                                         
   2   0   0      85616.37      82673.80      1667.50 o                         
   4   0   0       5424.84       4951.67        78.49 o                         
   6   0   0       6307.80       6235.83       115.70 o                         
   8   0   0       3216.52       3282.74        91.38 o                         
  10   0   0       3795.04       3860.11       151.81 o                         
   1   1   0       2222.03       2385.46        50.80 o                         
   2   1   0      26213.41      26723.27       241.74 o                         
   3   1   0       1474.04       1508.81        25.78 o                         
   4   1   0      28265.38      28115.35       249.38 o                         
   5   1   0        103.27        105.85         9.65 o                         
   6   1   0      18074.70      18127.91       183.79 o                         
   7   1   0        246.76        230.45        16.06 o                         
   8   1   0      11236.25      11775.37       166.75 o                         
   9   1   0          5.04        -10.04        11.43 o                         
  10   1   0       3863.83       3729.69        90.37 o                         
   1   2   0       6189.70       6166.45        84.44 o                         
   2   2   0         21.95         51.04         5.49 o                         
   3   2   0       1240.22       1262.10        25.38 o                         
   4   2   0      10219.11      10277.89       119.10 o                         
   5   2   0       1964.15       1863.38        38.26 o                         
   6   2   0         76.59         77.09        10.30 o                         
   7   2   0       5042.89       5094.95        77.48 o                         
   8   2   0        431.87        373.05        22.52 o                         
   9   2   0        875.05        890.97        39.99 o                         
  10   2   0       1214.06       1116.07        59.71 o                         
  11   2   0         22.62        -27.14        39.07 o                         
   1   3   0      37368.46      36159.82       376.74 o                         
   2   3   0       4213.68       4493.34        68.74 o                         
   3   3   0      12368.87      13017.49       142.34 o                         
   4   3   0        178.77        217.51        12.86 o                         
   5   3   0       4611.12       5018.63        71.24 o                         
   6   3   0       8385.13       8296.74       106.47 o                         
   7   3   0       1526.60       1355.55        36.88 o                         
   8   3   0        418.19        370.86        22.70 o                         
   9   3   0        102.01        142.94        17.89 o                         
  10   3   0       1195.08       1247.85        78.47 o                         
  11   3   0        446.61        413.10        72.00 o                         
   0   4   0      39088.15      37631.36       560.41 o                         
   1   4   0       6555.27       6475.83        86.00 o                         
   2   4   0      16699.62      16214.54       203.47 o                         
   3   4   0       6450.74       6365.18        85.54 o                         
   4   4   0         38.24         55.77         9.28 o                         
   5   4   0      59644.77      58376.18       554.48 o                         
   6   4   0       2942.98       2993.82        55.83 o                         
   7   4   0      36959.55      37676.66       392.90 o                         
   8   4   0       1403.45       1309.57        42.26 o                         
   9   4   0       4961.18       4411.81        76.88 o                         
  10   4   0        416.49        355.45        38.34 o                         
  11   4   0       2730.71       3234.70       175.35 o                         
   1   5   0      50635.78      50714.92       532.58 o                         
   2   5   0       3411.94       3808.33        63.24 o                         
   3   5   0       9797.59       9363.08       126.92 o                         
   4   5   0       9332.34       9084.16       119.02 o                         
   5   5   0       7494.77       7330.06       104.14 o                         
   6   5   0      32076.22      33012.47       327.18 o                         
   7   5   0        749.94        615.27        28.86 o                         
   8   5   0       7494.20       7118.18       116.73 o                         
   9   5   0        114.77         56.66        15.24 o                         
  10   5   0        100.27         61.59        27.35 o                         
   0   6   0      19232.06      19003.35       314.87 o                         
   1   6   0       6301.21       6638.67        96.89 o                         
   2   6   0       6921.75       6583.20        97.63 o                         
   3   6   0       3320.44       3131.22        69.81 o                         
   4   6   0        112.14         70.54        10.52 o                         
   5   6   0       1452.55       1291.52        38.39 o                         
   6   6   0         78.02         65.84        12.44 o                         
   7   6   0        784.52        863.90        35.84 o                         
   8   6   0        332.23        362.38        26.77 o                         
   9   6   0       1664.85       1708.12        56.21 o                         
  10   6   0        806.37        700.90        53.21 o                         
   1   7   0        607.20        660.02        26.89 o                         
   2   7   0        432.40        590.31        27.02 o                         
   3   7   0       3598.83       3989.63        78.82 o                         
   4   7   0       2451.73       2583.07        55.85 o                         
   5   7   0       5115.07       5126.30        90.57 o                         
   6   7   0      10430.93       9952.29       141.07 o                         
   7   7   0          2.58        -11.09        11.09 o                         
   8   7   0       1479.14       1772.44        49.19 o                         
   9   7   0        234.13        177.81        23.55 o                         
  10   7   0        126.41         69.69        30.76 o                         
   0   8   0      67612.98      68442.80      1336.47 o                         
   1   8   0        509.61        551.98        28.12 o                         
   2   8   0      22765.15      23110.39       277.58 o                         
   3   8   0        402.55        441.04        26.13 o                         
   4   8   0        307.21        218.82        19.64 o                         
   5   8   0       7182.15       7555.44       117.75 o                         
   6   8   0       2971.03       3040.05        72.57 o                         
   7   8   0       6800.70       6859.39       118.04 o                         
   8   8   0        736.61        767.58        40.21 o                         
   9   8   0       1125.00       1230.03        64.66 o                         
  10   8   0       1351.53       1213.00        80.47 o                         
   1   9   0      32919.24      32542.05       377.05 o                         
   2   9   0       1185.93       1215.16        42.39 o                         
   3   9   0       8152.41       8189.86       130.40 o                         
   4   9   0       3579.98       3822.75        78.04 o                         
   5   9   0        441.29        389.89        22.20 o                         
   6   9   0       1993.02       1973.14        60.05 o                         
   7   9   0       1043.29       1137.03        52.26 o                         
   8   9   0       2948.73       3089.65        93.12 o                         
   9   9   0        123.84         93.46        23.86 o                         
   0  10   0        265.83        268.36        31.53 o                         
   1  10   0        469.02        448.31        29.30 o                         
   2  10   0        278.41        291.42        25.20 o                         
   3  10   0        250.71        239.10        23.49 o                         
   4  10   0       2939.86       2936.63        73.37 o                         
   5  10   0       7839.75       7879.77       118.01 o                         
   6  10   0        189.12        174.58        25.65 o                         
   7  10   0       2406.85       2261.76        75.76 o                         
   8  10   0        481.05        519.55        44.12 o                         
   9  10   0        750.95        512.11       102.96 o                         
   1  11   0       3851.84       3824.95        85.78 o                         
   2  11   0        444.04        492.53        33.17 o                         
   3  11   0         50.41         31.63        16.58 o                         
   4  11   0          2.70         -7.42        14.06 o                         
   5  11   0         69.91         44.37        15.18 o                         
   6  11   0        493.65        424.66        38.07 o                         
   7  11   0        255.59        177.92        30.09 o                         
   8  11   0         60.03         14.30        28.50 o                         
   0  12   0      13578.33      13976.00       302.75 o                         
   1  12   0        625.86        716.80        40.81 o                         
   2  12   0       2202.59       2353.93        74.19 o                         
   3  12   0        374.20        337.23        29.05 o                         
   4  12   0       1891.24       1805.78        70.08 o                         
   5  12   0       7520.21       7912.65       140.37 o                         
   6  12   0       1372.48       1405.69        66.12 o                         
   7  12   0       4475.54       4442.15       124.42 o                         
   8  12   0        812.75        721.16        63.15 o                         
   1  13   0        947.74       1112.26        53.79 o                         
   2  13   0        833.03        889.05        47.12 o                         
   3  13   0        952.02        973.91        51.60 o                         
   4  13   0       4187.44       4250.98       102.87 o                         
   5  13   0        785.40        759.46        47.18 o                         
   6  13   0      11209.19      11615.51       214.15 o                         
   7  13   0          0.32        -26.59        26.59 o                         
   0  14   0       6130.56       6063.67       189.76 o                         
   1  14   0        673.29        893.47        53.54 o                         
   2  14   0       4982.44       4925.90       117.39 o                         
   3  14   0         28.43         40.80        22.00 o                         
   4  14   0       1011.82       1031.60        60.87 o                         
   5  14   0       1232.52       1230.22        66.90 o                         
   6  14   0        375.55        293.34        45.60 o                         
   7  14   0        766.45        538.75       216.57 o                         
   1  15   0         63.94         18.52        24.09 o                         
   2  15   0        515.05        310.00        39.64 o                         
   3  15   0        238.12        221.23        33.97 o                         
   4  15   0         21.35        -25.14        25.14 o                         
   5  15   0        561.66        440.34        40.75 o                         
   6  15   0        675.94        364.89        51.08 o                         
   0  16   0       2062.85       1926.95       125.74 o                         
   1  16   0         27.68         10.09        32.61 o                         
   2  16   0        158.63        123.78        34.60 o                         
   3  16   0          2.02        -31.18        31.18 o                         
   4  16   0         38.75        -31.73        31.73 o                         
   1  17   0       5520.14       6036.89       173.71 o                         
   2  17   0          3.78        -44.09        44.09 o                         
   3  17   0       1470.40       1633.04       100.25 o                         
   1   0   1       2428.44       2427.44        42.51 o                         
   2   0   1       1764.86       1963.72        27.93 o                         
   3   0   1       1242.41       1674.33        25.32 o                         
   4   0   1       6980.69       7239.00        75.88 o                         
   5   0   1      41532.35      40599.18       346.59 o                         
   6   0   1      14249.83      14930.80       155.92 o                         
   7   0   1      38781.99      39202.92       386.96 o                         
   8   0   1       4337.92       4264.35        81.76 o                         
   9   0   1      10275.06      10054.16       150.27 o                         
  10   0   1        784.20        826.49        50.83 o                         
 -11   1   1       1116.98        976.07       163.43 o                         
 -10   1   1        329.30        272.78        32.52 o                         
  -9   1   1       1283.38       1241.80        44.58 o                         
  -8   1   1       2104.82       2128.44        49.63 o                         
  -7   1   1       2781.37       2796.96        59.71 o                         
  -6   1   1      18790.08      19379.29       206.37 o                         
  -5   1   1       5130.30       5317.28        73.06 o                         
  -4   1   1      23704.61      24206.08       229.62 o                         
  -3   1   1      17238.10      17367.79       173.95 o                         
  -2   1   1      22353.57      21481.06       222.57 o                         
   2   1   1      24989.23      24019.46       203.24 o                         
   3   1   1      16339.57      16548.40       148.82 o                         
   4   1   1      23119.86      23799.65       222.44 o                         
   5   1   1       6107.25       6366.06        72.42 o                         
   6   1   1      19218.50      19688.67       195.38 o                         
   7   1   1       3231.46       3204.86        53.36 o                         
   8   1   1       2160.70       2168.12        56.19 o                         
   9   1   1       1267.41       1242.80        57.41 o                         
  10   1   1        253.35        179.17        28.07 o                         
  11   1   1       1177.99       1264.79       117.96 o                         
 -11   2   1        481.15        424.36        66.62 o                         
 -10   2   1       1633.63       1720.29        91.38 o                         
  -9   2   1        250.08        203.51        21.96 o                         
  -8   2   1       1250.70       1109.86        33.83 o                         
  -7   2   1       2007.73       2114.98        45.08 o                         
  -6   2   1       1331.93       1468.09        34.99 o                         
  -5   2   1       7172.60       7113.34        96.06 o                         
  -4   2   1       5194.94       5308.80        74.97 o                         
  -3   2   1       9372.35       9111.08       102.48 o                         
  -2   2   1       9557.41       9320.62       115.00 o                         
  -1   2   1       1765.19       1794.18        42.97 o                         
   0   2   1      35689.82      34853.94       358.02 o                         
   1   2   1       1294.17       1370.03        25.75 o                         
   2   2   1       8328.12       8096.50       101.29 o                         
   3   2   1       9039.09       8746.44       100.97 o                         
   4   2   1       5470.93       5661.27        67.61 o                         
   5   2   1       6944.66       6719.51        84.94 o                         
   6   2   1       1329.74       1464.54        35.97 o                         
   7   2   1       2319.66       2374.16        46.57 o                         
   8   2   1       1629.22       1517.49        42.94 o                         
   9   2   1        265.47        229.69        20.59 o                         
  10   2   1       1668.37       1777.59        73.68 o                         
  11   2   1        652.93        405.69       117.49 o                         
 -11   3   1       1554.34       1702.49       135.37 o                         
 -10   3   1        685.51        770.11        63.65 o                         
  -9   3   1        537.22        499.78        38.13 o                         
  -8   3   1       5388.21       5450.42        82.71 o                         
  -7   3   1       3699.26       3631.84        61.20 o                         
  -6   3   1      17296.22      17020.67       187.74 o                         
  -5   3   1       2952.35       3000.49        51.94 o                         
  -4   3   1      20560.29      20390.91       223.28 o                         
  -3   3   1        963.49        943.23        26.29 o                         
  -2   3   1       4651.48       4872.93        64.82 o                         
  -1   3   1      19224.58      19024.84       245.81 o                         
   0   3   1          7.35         35.03         5.99 o                         
   1   3   1      17449.88      17592.03       198.90 o                         
   2   3   1       4757.69       4966.02        73.90 o                         
   3   3   1        795.78        842.85        22.72 o                         
   4   3   1      20163.68      20189.85       213.01 o                         
   5   3   1       3248.51       3230.60        51.34 o                         
   6   3   1      17453.70      17509.69       189.74 o                         
   7   3   1       3218.67       3155.30        57.37 o                         
   8   3   1       5887.80       5996.02        96.49 o                         
   9   3   1        472.30        501.90        28.06 o                         
  10   3   1        737.84        726.88        44.80 o                         
  11   3   1       1737.63       1742.16       113.95 o                         
 -11   4   1        751.59        774.60        82.17 o                         
 -10   4   1       1635.18       1557.60        72.47 o                         
  -9   4   1       1520.69       1339.56        57.46 o                         
  -8   4   1       1556.51       1589.30        38.85 o                         
  -7   4   1       3633.22       3954.85        70.89 o                         
  -6   4   1       5896.34       5872.77        91.57 o                         
  -5   4   1        551.44        482.16        21.68 o                         
  -4   4   1      12829.83      12629.93       156.63 o                         
  -3   4   1       4386.57       4373.68        58.57 o                         
  -2   4   1      73821.75      71399.30       759.87 o                         
  -1   4   1      15015.73      15419.42       171.69 o                         
   1   4   1      13968.43      14203.05       177.98 o                         
   2   4   1      71316.92      69949.17       726.70 o                         
   3   4   1       4188.24       4204.40        64.39 o                         
   4   4   1      13074.40      12678.21       143.17 o                         
   5   4   1        383.17        357.44        19.18 o                         
   6   4   1       5889.34       5740.04        81.66 o                         
   7   4   1       4071.83       4376.62        71.68 o                         
   8   4   1       1208.12       1130.77        41.35 o                         
   9   4   1       1673.14       1596.35        45.88 o                         
  10   4   1       1769.37       1661.64        56.95 o                         
  11   4   1        564.57        615.85       106.26 o                         
 -10   5   1       2327.33       2244.48        83.22 o                         
  -9   5   1       2438.13       2535.52        79.90 o                         
  -8   5   1       6091.21       6312.74        93.56 o                         
  -7   5   1       3340.74       3428.31        63.94 o                         
  -6   5   1      12008.60      12068.62       146.96 o                         
  -5   5   1       5962.96       5930.95        88.62 o                         
  -4   5   1       7781.03       7734.51       121.63 o                         
  -3   5   1       2712.00       2472.27        47.39 o                         
  -2   5   1       1309.38       1121.52        31.92 o                         
  -1   5   1      31847.41      30704.27       339.52 o                         
   0   5   1      20249.25      20829.07       236.40 o                         
   1   5   1      32622.50      31882.10       340.56 o                         
   2   5   1       1269.19       1138.64        33.42 o                         
   3   5   1       2615.89       2418.65        53.50 o                         
   4   5   1       8776.92       8692.56       109.54 o                         
   5   5   1       5298.89       5273.79        84.80 o                         
   6   5   1      11719.96      11797.17       141.29 o                         
   7   5   1       3495.46       3583.51        66.99 o                         
   8   5   1       5571.31       5871.19       118.46 o                         
   9   5   1       2610.90       2663.12        65.08 o                         
  10   5   1       2279.97       2117.69        66.86 o                         
 -10   6   1       1025.74       1034.69        73.94 o                         
  -9   6   1        444.60        444.23        42.04 o                         
  -8   6   1        214.05        117.60        14.44 o                         
  -7   6   1       2827.24       2770.15        58.24 o                         
  -6   6   1        786.40        780.81        31.11 o                         
  -5   6   1       7762.48       7829.45       112.71 o                         
  -4   6   1       7346.20       7386.21       102.21 o                         
  -3   6   1       8217.64       8003.33       122.41 o                         
  -2   6   1       5493.86       5803.43        89.29 o                         
  -1   6   1       5458.48       5676.24        92.07 o                         
   0   6   1      27942.50      28334.16       315.73 o                         
   1   6   1       5795.71       6299.62        91.31 o                         
   2   6   1       5598.66       5802.16        90.18 o                         
   3   6   1       8380.54       8060.69       133.53 o                         
   4   6   1       7446.97       7593.54       104.16 o                         
   5   6   1       7753.53       7816.07       112.28 o                         
   6   6   1        980.17        996.04        32.70 o                         
   7   6   1       2582.26       2609.09        63.65 o                         
   8   6   1        158.95        122.53        18.40 o                         
   9   6   1        333.22        280.78        24.36 o                         
  10   6   1        908.80        856.79        59.79 o                         
 -10   7   1        468.65        364.54        60.42 o                         
  -9   7   1       1931.04       1815.49        84.65 o                         
  -8   7   1       1235.45       1165.28        41.70 o                         
  -7   7   1       1184.36       1122.22        45.51 o                         
  -6   7   1       2035.29       2081.31        53.64 o                         
  -5   7   1       1226.03       1262.21        40.38 o                         
  -4   7   1       2703.58       2796.02        57.33 o                         
  -3   7   1       7083.15       7369.53       119.55 o                         
  -2   7   1       1299.76       1327.69        46.31 o                         
  -1   7   1      12448.49      12536.71       160.88 o                         
   0   7   1       2695.99       2697.39        56.78 o                         
   1   7   1      11976.08      11929.67       159.33 o                         
   2   7   1        857.22        898.40        32.82 o                         
   3   7   1       7679.84       7940.02       116.55 o                         
   4   7   1       3063.21       3251.37        66.26 o                         
   5   7   1       1173.03       1225.59        32.31 o                         
   6   7   1       1994.42       1977.91        54.57 o                         
   7   7   1        965.09        913.00        39.14 o                         
   8   7   1       1154.19       1144.71        54.22 o                         
   9   7   1       1769.72       1727.91        60.48 o                         
  10   7   1        526.23        429.30        47.14 o                         
 -10   8   1         14.98        -28.01        28.01 o                         
  -9   8   1       1875.38       1948.77        79.42 o                         
  -8   8   1        581.09        585.47        35.00 o                         
  -7   8   1      13212.35      13395.97       197.60 o                         
  -6   8   1       5437.62       5460.67       101.29 o                         
  -5   8   1      13235.05      13382.49       177.95 o                         
  -4   8   1        989.45       1032.20        33.56 o                         
  -3   8   1       4898.31       4858.69        94.97 o                         
  -2   8   1      10221.10      10243.03       151.16 o                         
  -1   8   1       6036.17       6202.59       100.50 o                         
   0   8   1      13557.75      13204.38       176.63 o                         
   1   8   1       5774.28       5801.74        99.22 o                         
   2   8   1      11144.27      11347.50       163.90 o                         
   3   8   1       4796.07       4789.70        88.14 o                         
   4   8   1        873.62        871.94        36.39 o                         
   5   8   1      13663.19      13765.82       161.68 o                         
   6   8   1       5188.56       5325.34       104.32 o                         
   7   8   1      13185.72      13319.22       179.54 o                         
   8   8   1        584.14        541.19        40.57 o                         
   9   8   1       1798.01       1659.62        62.45 o                         
  10   8   1         15.16        -37.42        37.42 o                         
  -9   9   1         17.59         28.00        22.68 o                         
  -8   9   1       6293.24       6350.93       128.91 o                         
  -7   9   1       2180.96       2330.95        75.90 o                         
  -6   9   1      17766.51      17704.90       235.89 o                         
  -5   9   1       4450.16       4593.53        92.48 o                         
  -4   9   1      12024.49      12291.46       162.56 o                         
  -3   9   1       3609.35       3582.39        72.31 o                         
  -2   9   1       3737.52       3550.51        77.48 o                         
  -1   9   1       7240.32       7433.20       117.21 o                         
   0   9   1       1562.44       1480.50        46.73 o                         
   1   9   1       6535.89       6680.95       113.48 o                         
   2   9   1       4261.41       4072.63        84.84 o                         
   3   9   1       3233.40       3253.36        71.50 o                         
   4   9   1      11976.93      12528.97       179.07 o                         
   5   9   1       4259.82       4462.53        81.97 o                         
   6   9   1      17780.31      17776.90       236.07 o                         
   7   9   1       2373.15       2454.01        74.81 o                         
   8   9   1       6458.13       6632.88       136.36 o                         
   9   9   1          5.88        -24.13        24.13 o                         
  -9  10   1        153.68        107.15        30.37 o                         
  -8  10   1        751.35        801.84        51.12 o                         
  -7  10   1       1306.75       1389.17        60.81 o                         
  -6  10   1         25.17         51.88        19.40 o                         
  -5  10   1       3048.44       2884.63        65.51 o                         
  -4  10   1       3145.02       3153.92        75.12 o                         
  -3  10   1        251.96        282.66        23.57 o                         
  -2  10   1       7303.02       7196.22       120.91 o                         
  -1  10   1       1175.83       1146.62        43.56 o                         
   0  10   1       6228.70       6263.46       110.72 o                         
   1  10   1       1269.95       1286.16        46.57 o                         
   2  10   1       6608.79       6541.29       119.67 o                         
   3  10   1        256.81        246.54        23.15 o                         
   4  10   1       2979.83       2929.66        79.24 o                         
   5  10   1       3057.56       2946.78        67.35 o                         
   6  10   1         65.47         73.48        20.07 o                         
   7  10   1       1273.46       1201.59        57.58 o                         
   8  10   1        786.22        843.04        52.89 o                         
   9  10   1        166.49         65.27        29.70 o                         
  -8  11   1        455.84        414.53        46.84 o                         
  -7  11   1        343.53        305.33        36.16 o                         
  -6  11   1       1884.82       1802.03        70.62 o                         
  -5  11   1        855.89        742.84        34.11 o                         
  -4  11   1       4166.34       4212.98       100.02 o                         
  -3  11   1        444.00        446.95        32.64 o                         
  -2  11   1       1417.02       1464.83        49.82 o                         
  -1  11   1        781.83        756.82        38.36 o                         
   0  11   1        287.12        284.38        25.11 o                         
   1  11   1        668.92        674.44        37.77 o                         
   2  11   1       1092.28       1043.58        44.08 o                         
   3  11   1        525.31        551.68        36.24 o                         
   4  11   1       4491.32       4574.78        95.74 o                         
   5  11   1        931.05        887.22        41.20 o                         
   6  11   1       1867.28       1826.73        70.13 o                         
   7  11   1        283.47        313.62        35.59 o                         
   8  11   1        554.68        577.65        52.23 o                         
  -8  12   1        769.83        585.96        59.38 o                         
  -7  12   1       1712.49       1869.91        81.15 o                         
  -6  12   1       2192.23       2043.05        76.81 o                         
  -5  12   1       3627.04       3819.08        86.71 o                         
  -4  12   1        776.60        835.92        44.07 o                         
  -3  12   1        128.40         88.24        19.49 o                         
  -2  12   1       5182.85       5344.95       110.46 o                         
  -1  12   1        707.79        640.68        38.66 o                         
   0  12   1       7564.36       7677.25       133.27 o                         
   1  12   1       1007.50        980.92        44.37 o                         
   2  12   1       4856.16       5128.99       110.78 o                         
   3  12   1         62.74         42.20        17.97 o                         
   4  12   1        910.09        964.66        48.86 o                         
   5  12   1       3515.37       3686.20       104.77 o                         
   6  12   1       2145.55       2026.55        78.63 o                         
   7  12   1       1728.55       1650.07        78.45 o                         
   8  12   1        670.78        649.30        60.28 o                         
  -7  13   1        587.24        526.66        59.41 o                         
  -6  13   1        273.16        184.88        32.70 o                         
  -5  13   1        649.18        654.46        40.40 o                         
  -4  13   1        250.97        163.86        24.72 o                         
  -3  13   1       2339.33       2304.51        99.31 o                         
  -2  13   1       1423.91       1420.45        56.07 o                         
  -1  13   1      16067.61      16346.97       243.72 o                         
   0  13   1       6377.14       6666.85       141.42 o                         
   1  13   1      16355.74      16896.44       247.57 o                         
   2  13   1       1533.42       1477.71        59.90 o                         
   3  13   1       2230.11       2295.34        79.51 o                         
   4  13   1        365.37        241.07        30.27 o                         
   5  13   1        643.19        600.54        45.84 o                         
   6  13   1        279.54        231.80        36.15 o                         
   7  13   1        682.07        619.88        56.48 o                         
  -6  14   1        639.58        629.61        55.59 o                         
  -5  14   1       2241.07       2140.13        68.81 o                         
  -4  14   1        653.58        694.31        46.67 o                         
  -3  14   1       2264.24       2301.11        79.88 o                         
  -2  14   1        816.88        762.80        49.32 o                         
  -1  14   1        179.37        227.18        31.25 o                         
   0  14   1       2616.02       2767.84        86.50 o                         
   1  14   1        127.72        114.08        26.05 o                         
   2  14   1        810.92        815.65        52.87 o                         
   3  14   1       2525.50       2573.14        83.05 o                         
   4  14   1        509.23        382.12        38.73 o                         
   5  14   1       2339.16       2365.21        88.58 o                         
   6  14   1        565.40        467.26        56.90 o                         
  -6  15   1        596.76        381.00        63.81 o                         
  -5  15   1         98.41        -12.44        25.73 o                         
  -4  15   1       1240.86       1271.63        66.54 o                         
  -3  15   1        212.29        181.47        33.74 o                         
  -2  15   1        190.26        166.90        42.65 o                         
  -1  15   1        644.44        719.47        55.28 o                         
   0  15   1         73.03         88.03        26.98 o                         
   1  15   1        693.13        799.31        54.76 o                         
   2  15   1        178.51        126.23        31.23 o                         
   3  15   1        250.44        189.97        33.28 o                         
   4  15   1       1251.53       1293.66        69.60 o                         
   5  15   1        147.75         46.22        31.05 o                         
   6  15   1        640.16        402.75        60.67 o                         
  -4  16   1        219.36        142.12        43.53 o                         
  -3  16   1        244.69        181.62        39.35 o                         
  -2  16   1        999.28       1114.79        66.41 o                         
  -1  16   1       1475.42       1484.96        86.61 o                         
   0  16   1       2420.40       2617.89       102.70 o                         
   1  16   1       1238.26       1298.71        82.50 o                         
   2  16   1       1171.01       1153.06        75.44 o                         
   3  16   1        228.89        171.17        39.05 o                         
   4  16   1        233.20        170.49        43.48 o                         
  -3  17   1        139.51        112.61        43.08 o                         
  -2  17   1          9.75        -39.13        39.13 o                         
  -1  17   1         95.63         85.79        36.92 o                         
   0  17   1        211.47        112.44        39.02 o                         
   1  17   1        118.13        116.03        40.88 o                         
   2  17   1          3.44         -6.52        41.10 o                         
   3  17   1        109.95         23.94        44.42 o                         
   1   0   2      27153.10      26722.66       274.85 o                         
   2   0   2      42414.16      40649.03       350.96 o                         
   3   0   2       4790.74       4562.60        50.84 o                         
   4   0   2       2026.56       1778.14        28.60 o                         
   5   0   2       2236.69       2114.84        36.61 o                         
   6   0   2        581.48        684.94        22.79 o                         
   7   0   2       7675.83       8128.44       113.56 o                         
   8   0   2        214.75        229.22        19.11 o                         
   9   0   2       2022.42       2029.99        56.86 o                         
  10   0   2       1325.34       1464.86        62.73 o                         
  11   0   2       1486.83       1355.82       103.68 o                         
 -11   1   2       3209.20       3194.68       200.14 o                         
 -10   1   2        433.88        617.57        72.97 o                         
  -9   1   2       5172.41       5450.12       108.82 o                         
  -8   1   2       2358.14       2309.55        48.92 o                         
  -7   1   2       6567.52       6563.82        85.35 o                         
  -6   1   2       2752.49       2806.85        49.30 o                         
  -5   1   2      18143.14      18090.82       178.42 o                         
  -4   1   2      18853.54      19467.53       208.61 o                         
  -3   1   2      11478.82      11301.12       118.21 o                         
  -2   1   2      12436.11      12222.00       123.83 o                         
  -1   1   2      12324.27      11800.03       129.90 o                         
   0   1   2       2334.78       2252.88        49.43 o                         
   1   1   2      11720.14      11021.78       114.12 o                         
   2   1   2      13041.57      12912.67       129.83 o                         
   3   1   2      11568.84      11505.60       112.06 o                         
   4   1   2      20248.49      20693.99       185.43 o                         
   5   1   2      17180.47      17066.83       167.71 o                         
   6   1   2       2701.17       2798.74        46.03 o                         
   7   1   2       6101.77       6030.01        85.09 o                         
   8   1   2       1927.56       1876.52        55.23 o                         
   9   1   2       5123.73       5318.43        96.29 o                         
  10   1   2        398.35        398.62        34.05 o                         
  11   1   2       3214.06       3673.25       220.33 o                         
 -11   2   2        699.09        395.10       305.40 o                         
 -10   2   2       3789.41       3941.34       118.63 o                         
  -9   2   2        942.64        987.90        48.95 o                         
  -8   2   2       1814.47       1756.91        37.52 o                         
  -7   2   2       5507.20       5734.54        80.54 o                         
  -6   2   2        746.87        769.02        24.29 o                         
  -5   2   2      18351.11      18239.47       184.26 o                         
  -4   2   2       4292.16       4098.98        58.82 o                         
  -3   2   2      17300.88      16661.60       177.39 o                         
  -2   2   2       9666.10       9861.66       114.39 o                         
  -1   2   2      14032.27      13365.98       142.25 o                         
   0   2   2        890.14        837.72        22.46 o                         
   1   2   2      13639.20      13756.56       143.01 o                         
   2   2   2       9271.27       9173.95       106.26 o                         
   3   2   2      18444.55      17580.30       178.48 o                         
   4   2   2       4363.41       4109.81        52.26 o                         
   5   2   2      17825.57      18189.93       191.41 o                         
   6   2   2        818.48        880.82        25.48 o                         
   7   2   2       4791.37       5128.33        76.87 o                         
   8   2   2       1705.08       1632.68        46.20 o                         
   9   2   2        935.00        959.51        49.56 o                         
  10   2   2       3800.37       3896.26       103.96 o                         
  11   2   2        792.02        774.64        63.56 o                         
 -11   3   2       2836.09       2854.59       161.12 o                         
 -10   3   2       1006.76        881.43        58.41 o                         
  -9   3   2       4427.03       4778.25       100.83 o                         
  -8   3   2       5090.94       5237.41        95.62 o                         
  -7   3   2       1462.66       1497.56        39.04 o                         
  -6   3   2      14835.71      15158.08       178.70 o                         
  -5   3   2        423.00        367.64        18.93 o                         
  -4   3   2       8039.24       7926.62       100.70 o                         
  -3   3   2      11385.03      10909.92       138.91 o                         
  -2   3   2       6600.33       6750.92        79.58 o                         
  -1   3   2      19799.62      19781.72       220.82 o                         
   0   3   2      65625.91      63908.20       714.52 o                         
   1   3   2      21080.14      21118.00       222.32 o                         
   2   3   2       6450.31       6516.06        82.19 o                         
   3   3   2      12208.70      11576.61       136.86 o                         
   4   3   2       8404.07       8159.65       103.51 o                         
   5   3   2        254.63        205.51        13.71 o                         
   6   3   2      14901.86      15246.28       170.86 o                         
   7   3   2       1373.35       1418.49        36.66 o                         
   8   3   2       4686.12       4826.94        83.45 o                         
   9   3   2       3958.07       4139.85        90.84 o                         
  10   3   2       1028.11       1054.84        67.76 o                         
  11   3   2       2806.84       2852.49       160.54 o                         
 -11   4   2        731.92        591.10        84.95 o                         
 -10   4   2        480.68        440.51        40.30 o                         
  -9   4   2       1976.75       2355.40        79.66 o                         
  -8   4   2       5451.99       5278.70       117.25 o                         
  -7   4   2       9860.77      10236.19       123.62 o                         
  -6   4   2      18860.84      18716.21       197.70 o                         
  -5   4   2       9461.40       9233.54       114.38 o                         
  -4   4   2      10473.15      10721.12       149.65 o                         
  -3   4   2      12802.56      13162.99       158.68 o                         
  -2   4   2       2044.18       2268.56        43.99 o                         
  -1   4   2       9565.79       9792.04       116.64 o                         
   0   4   2         70.24        135.84        11.78 o                         
   1   4   2       8998.24       8901.37       114.89 o                         
   2   4   2       3126.21       3096.59        86.66 o                         
   3   4   2      13443.66      14015.90       164.89 o                         
   4   4   2      11031.46      11314.21       128.77 o                         
   5   4   2       9705.95       9638.08       112.11 o                         
   6   4   2      18764.28      19045.07       199.99 o                         
   7   4   2       9334.44       9407.05       125.26 o                         
   8   4   2       5842.95       5586.90        94.29 o                         
   9   4   2       1963.72       2266.37        59.06 o                         
  10   4   2        509.83        476.43        35.09 o                         
  11   4   2        757.40        567.84        72.36 o                         
 -10   5   2       1306.08       1200.97        66.98 o                         
  -9   5   2        379.40        372.95        35.08 o                         
  -8   5   2       5056.29       5498.96       124.62 o                         
  -7   5   2       2303.62       2423.43        48.37 o                         
  -6   5   2      15016.93      14965.28       166.59 o                         
  -5   5   2       5657.29       5712.98        96.55 o                         
  -4   5   2      15957.50      16366.46       198.47 o                         
  -3   5   2       6193.67       6586.78        83.32 o                         
  -2   5   2      37180.95      38912.59       413.61 o                         
  -1   5   2       6424.31       6479.22        92.56 o                         
   0   5   2      52478.67      51405.73       539.77 o                         
   1   5   2       6816.62       6930.64        94.13 o                         
   2   5   2      37338.68      38012.42       413.82 o                         
   3   5   2       5555.89       6032.43        93.95 o                         
   4   5   2      16398.61      16697.07       194.63 o                         
   5   5   2       5723.80       5850.91        85.79 o                         
   6   5   2      14791.20      14511.62       171.29 o                         
   7   5   2       2350.02       2519.09        53.26 o                         
   8   5   2       5035.04       5368.05       100.24 o                         
   9   5   2        320.72        344.42        27.04 o                         
  10   5   2       1323.81       1263.38        62.02 o                         
 -10   6   2       6451.37       6655.95       187.48 o                         
  -9   6   2       2641.06       2729.69        95.26 o                         
  -8   6   2       3775.48       3810.03        88.53 o                         
  -7   6   2       2946.00       2951.34        58.88 o                         
  -6   6   2         75.14         48.19         9.75 o                         
  -5   6   2       4972.70       5086.77        90.67 o                         
  -4   6   2       5807.07       5667.11        90.89 o                         
  -3   6   2       2279.67       2256.08        46.91 o                         
  -2   6   2      17519.76      17314.79       196.75 o                         
  -1   6   2        723.66        730.46        26.60 o                         
   0   6   2      14133.49      14147.31       173.97 o                         
   1   6   2       1050.92       1079.34        34.72 o                         
   2   6   2      16530.16      16457.84       195.81 o                         
   3   6   2       2509.18       2579.81        51.96 o                         
   4   6   2       5702.10       5625.42        88.59 o                         
   5   6   2       4738.32       4778.01        76.43 o                         
   6   6   2        158.56        117.16        14.86 o                         
   7   6   2       3007.10       2921.50        72.56 o                         
   8   6   2       3652.52       3615.90        73.46 o                         
   9   6   2       2786.93       2825.32        73.15 o                         
  10   6   2       6733.79       6923.30       161.10 o                         
 -10   7   2        444.28        494.64        63.97 o                         
  -9   7   2        196.97        268.86        37.37 o                         
  -8   7   2        880.37        726.45        36.39 o                         
  -7   7   2       1041.97       1076.30        37.94 o                         
  -6   7   2       2930.16       3011.06        70.50 o                         
  -5   7   2       4320.45       4537.80        84.42 o                         
  -4   7   2      13609.44      13600.66       162.63 o                         
  -3   7   2       5028.59       5236.55        87.95 o                         
  -2   7   2       7241.13       7198.97       104.83 o                         
  -1   7   2       8413.76       7930.47       114.82 o                         
   0   7   2       1217.23       1269.58        38.34 o                         
   1   7   2       8225.10       7685.72       113.62 o                         
   2   7   2       6749.47       6853.18       102.66 o                         
   3   7   2       4711.61       4818.51        82.74 o                         
   4   7   2      12520.19      12378.40       173.47 o                         
   5   7   2       4593.54       4622.76        77.10 o                         
   6   7   2       3087.22       3202.60        72.30 o                         
   7   7   2       1212.17       1250.37        46.45 o                         
   8   7   2       1151.01       1045.00        48.75 o                         
   9   7   2        270.55        303.15        33.38 o                         
  10   7   2        404.01        374.62        45.50 o                         
 -10   8   2       1957.39       1921.03       103.80 o                         
  -9   8   2       1043.71        888.99        59.87 o                         
  -8   8   2       3489.19       3466.04        76.30 o                         
  -7   8   2       3417.16       3503.66        84.74 o                         
  -6   8   2       4220.19       4237.42        87.36 o                         
  -5   8   2        109.89        122.97        16.90 o                         
  -4   8   2       4367.95       4443.52        74.87 o                         
  -3   8   2        356.19        366.77        23.79 o                         
  -2   8   2      16292.38      16146.40       194.00 o                         
  -1   8   2      12463.28      12643.78       169.56 o                         
   0   8   2      14900.30      15115.52       194.93 o                         
   1   8   2      12194.22      12520.16       169.10 o                         
   2   8   2      15240.12      14840.22       192.15 o                         
   3   8   2        304.10        335.89        22.75 o                         
   4   8   2       4268.23       4321.68        84.95 o                         
   5   8   2         38.60         39.70        12.59 o                         
   6   8   2       4444.64       4441.38        90.30 o                         
   7   8   2       3797.41       3886.87        79.27 o                         
   8   8   2       3573.32       3633.92        88.69 o                         
   9   8   2       1162.91        996.62        47.93 o                         
  10   8   2       2136.08       2044.16       102.21 o                         
  -9   9   2       1932.56       1886.98        89.61 o                         
  -8   9   2       2093.73       2099.10        61.22 o                         
  -7   9   2       2039.23       2142.02        87.73 o                         
  -6   9   2       1881.66       1910.33        58.87 o                         
  -5   9   2       2786.81       2848.56        72.80 o                         
  -4   9   2        172.67        165.53        17.30 o                         
  -3   9   2       7081.95       7168.27       114.04 o                         
  -2   9   2       5938.57       5994.25       101.17 o                         
  -1   9   2      13409.88      13737.59       195.68 o                         
   0   9   2      34752.81      35563.04       408.23 o                         
   1   9   2      13496.00      13591.42       194.10 o                         
   2   9   2       5985.96       5984.00       102.11 o                         
   3   9   2       7105.96       7136.99       115.20 o                         
   4   9   2        396.71        422.65        27.85 o                         
   5   9   2       2646.70       2661.23        68.41 o                         
   6   9   2       1934.63       1827.28        56.14 o                         
   7   9   2       2143.11       2165.96        70.43 o                         
   8   9   2       1802.64       1897.68        67.74 o                         
   9   9   2       2001.81       1851.23        74.90 o                         
  -9  10   2        391.33        332.89        59.11 o                         
  -8  10   2        667.87        708.97        46.14 o                         
  -7  10   2        810.04        902.73        56.84 o                         
  -6  10   2       2817.88       2812.89        86.70 o                         
  -5  10   2      11094.51      10860.12       195.14 o                         
  -4  10   2       2259.62       2226.96        58.65 o                         
  -3  10   2       9183.72       8934.84       146.04 o                         
  -2  10   2       2459.46       2511.05        64.21 o                         
  -1  10   2       1409.03       1492.54        48.03 o                         
   0  10   2      11424.63      10991.21       156.98 o                         
   1  10   2       1318.46       1517.30        51.17 o                         
   2  10   2       2661.52       2828.33        67.21 o                         
   3  10   2       9515.66       9598.41       144.33 o                         
   4  10   2       2133.39       2108.40        65.28 o                         
   5  10   2      11423.23      11491.34       176.63 o                         
   6  10   2       2799.12       2802.49        82.41 o                         
   7  10   2        578.67        601.76        44.34 o                         
   8  10   2        644.09        886.03        54.21 o                         
   9  10   2        359.97        262.56        39.85 o                         
  -8  11   2       1582.68       1577.55        79.34 o                         
  -7  11   2        853.70        971.06        56.51 o                         
  -6  11   2       1458.96       1462.36        63.36 o                         
  -5  11   2        820.18        718.05        44.24 o                         
  -4  11   2       3772.69       3662.44        89.48 o                         
  -3  11   2       2787.36       3114.39        81.83 o                         
  -2  11   2        403.55        399.87        29.43 o                         
  -1  11   2       4347.73       4433.07        94.00 o                         
   0  11   2       1176.69       1244.24        46.11 o                         
   1  11   2       5164.80       5437.29       100.69 o                         
   2  11   2        464.16        412.18        29.26 o                         
   3  11   2       2927.13       3018.31        79.18 o                         
   4  11   2       4177.87       4165.07        98.38 o                         
   5  11   2        747.61        652.18        42.10 o                         
   6  11   2       1608.64       1628.68        66.65 o                         
   7  11   2        799.88        906.38        55.11 o                         
   8  11   2       1388.00       1406.74        75.47 o                         
  -8  12   2         26.04        -30.05        30.05 o                         
  -7  12   2       3669.30       3677.18       114.76 o                         
  -6  12   2       1438.14       1413.81        72.12 o                         
  -5  12   2       2967.94       2967.56        95.42 o                         
  -4  12   2        818.06        797.23        52.70 o                         
  -3  12   2       4168.35       4067.45        95.38 o                         
  -2  12   2       3548.91       3448.89        86.32 o                         
  -1  12   2       5500.47       5622.12       109.95 o                         
   0  12   2       3480.46       3635.54        84.28 o                         
   1  12   2       5733.49       5804.80       110.89 o                         
   2  12   2       3493.53       3425.80        91.50 o                         
   3  12   2       4378.78       4238.58        99.11 o                         
   4  12   2        777.48        749.16        47.78 o                         
   5  12   2       3087.57       2982.94        89.30 o                         
   6  12   2       1276.08       1285.06        67.65 o                         
   7  12   2       3420.08       3368.87       103.84 o                         
   8  12   2         32.80        -30.72        30.72 o                         
  -7  13   2       2417.85       2476.14       103.12 o                         
  -6  13   2       1969.25       2165.02        82.97 o                         
  -5  13   2       3975.05       4172.28        88.24 o                         
  -4  13   2       2583.20       2704.62        85.13 o                         
  -3  13   2        237.64        174.31        27.08 o                         
  -2  13   2        784.70        774.06        43.70 o                         
  -1  13   2        230.56        334.85        33.86 o                         
   0  13   2         68.44        104.39        21.63 o                         
   1  13   2        315.47        323.81        31.19 o                         
   2  13   2        946.36        966.35        49.99 o                         
   3  13   2        164.40        102.57        23.95 o                         
   4  13   2       2592.10       2655.27        81.99 o                         
   5  13   2       3947.42       4184.34       123.89 o                         
   6  13   2       1962.54       2044.62        83.65 o                         
   7  13   2       2455.79       2612.62       109.09 o                         
  -6  14   2        341.50        258.90        40.61 o                         
  -5  14   2       1209.30       1197.73        49.96 o                         
  -4  14   2         69.71         68.40        23.63 o                         
  -3  14   2       1911.11       1896.81        72.21 o                         
  -2  14   2       2119.63       2158.79        77.61 o                         
  -1  14   2       2066.22       1984.62        78.05 o                         
   0  14   2        710.45        741.20        48.34 o                         
   1  14   2       2016.67       1977.21        78.47 o                         
   2  14   2       2045.78       2069.40        86.01 o                         
   3  14   2       1979.35       1971.58        74.39 o                         
   4  14   2         76.00         72.40        25.94 o                         
   5  14   2       1172.93       1261.82        61.40 o                         
   6  14   2        338.56        209.94        35.10 o                         
  -6  15   2        772.80        739.24        95.82 o                         
  -5  15   2         71.21          7.20        26.11 o                         
  -4  15   2       1226.44       1136.07        62.85 o                         
  -3  15   2       1322.47       1287.28        68.82 o                         
  -2  15   2        689.08        553.36        57.25 o                         
  -1  15   2       2620.22       2566.50       106.39 o                         
   0  15   2        550.21        605.11        50.82 o                         
   1  15   2       2392.54       2466.59        96.97 o                         
   2  15   2        652.44        579.02        49.22 o                         
   3  15   2       1203.56       1251.89        72.64 o                         
   4  15   2       1235.15       1307.65        69.57 o                         
   5  15   2         51.92          1.23        26.86 o                         
   6  15   2        783.70        582.07        68.27 o                         
  -4  16   2        633.97        550.83        48.63 o                         
  -3  16   2        907.12        899.18        65.25 o                         
  -2  16   2        554.68        562.85        57.73 o                         
  -1  16   2         81.64         62.33        33.71 o                         
   0  16   2       1283.74       1310.07        86.46 o                         
   1  16   2         88.35        111.76        33.71 o                         
   2  16   2        447.05        297.73        42.19 o                         
   3  16   2        843.75        901.41        70.52 o                         
   4  16   2        684.40        741.01        76.41 o                         
  -3  17   2        981.33        941.92        94.29 o                         
  -2  17   2       1060.30       1055.33        89.81 o                         
  -1  17   2       1998.59       2108.45       101.84 o                         
   0  17   2       2371.05       2493.84       108.36 o                         
   1  17   2       1954.08       1916.58       100.64 o                         
   2  17   2       1096.42       1069.78        91.42 o                         
   3  17   2        943.41        721.60        81.66 o                         
   1   0   3        922.59        920.00        16.63 o                         
   2   0   3         22.29         25.27         2.99 o                         
   3   0   3        965.76        963.64        18.25 o                         
   4   0   3      19675.37      20535.75       192.81 o                         
   5   0   3        124.53        128.14         9.09 o                         
   6   0   3      36131.77      36249.20       355.51 o                         
   7   0   3          1.70         18.82         9.06 o                         
   8   0   3       5561.90       5494.53        89.75 o                         
   9   0   3       4223.31       4391.54        95.00 o                         
  10   0   3         99.48         66.39        33.33 o                         
  11   0   3         60.88         61.85        41.28 o                         
 -11   1   3        201.72        207.51        46.00 o                         
 -10   1   3       5574.09       5664.21       149.19 o                         
  -9   1   3       2063.11       2134.47        78.71 o                         
  -8   1   3       7311.67       7558.21       117.55 o                         
  -7   1   3       1232.04       1233.17        29.12 o                         
  -6   1   3       7041.88       6949.35        90.28 o                         
  -5   1   3        967.82        926.47        24.22 o                         
  -4   1   3      25149.32      25133.28       234.25 o                         
  -3   1   3       4492.42       4622.23        75.01 o                         
  -1   1   3      12094.05      12161.21       129.02 o                         
   0   1   3      24728.43      24356.38       265.14 o                         
   1   1   3      12357.63      12213.58       128.18 o                         
   2   1   3     116635.41     104834.69      3695.99 o                         
   3   1   3       5233.17       5481.60        61.68 o                         
   4   1   3      23938.58      24103.70       227.83 o                         
   5   1   3       1183.06       1129.72        24.87 o                         
   6   1   3       7597.02       7502.97        93.42 o                         
   7   1   3       1015.48        997.24        29.83 o                         
   8   1   3       7670.85       7963.39       128.73 o                         
   9   1   3       2219.34       2428.99        66.07 o                         
  10   1   3       5980.55       6131.27       119.81 o                         
  11   1   3        272.18        176.06        43.97 o                         
 -11   2   3       2956.78       3155.41       169.87 o                         
 -10   2   3       2922.01       2928.47       108.13 o                         
  -9   2   3       8759.43       8556.08       149.14 o                         
  -8   2   3       3566.86       3806.23        84.53 o                         
  -7   2   3       7888.24       7929.39       114.18 o                         
  -6   2   3        942.75        910.62        23.32 o                         
  -5   2   3      10987.69      11385.99       122.13 o                         
  -4   2   3      11896.28      11677.36       128.19 o                         
  -3   2   3      20728.69      20341.26       199.96 o                         
  -2   2   3      41565.86      41893.61       386.49 o                         
  -1   2   3       9103.78       9164.97       104.80 o                         
   0   2   3      11878.37      11615.47       156.23 o                         
   1   2   3       9979.36       9961.76       105.42 o                         
   2   2   3      37651.70      37796.64       383.59 o                         
   3   2   3      20449.36      20389.99       215.37 o                         
   4   2   3      12531.88      12325.86       117.02 o                         
   5   2   3      10603.40      11025.24       119.51 o                         
   6   2   3       1238.53       1135.75        28.21 o                         
   7   2   3       8283.91       8313.57       101.47 o                         
   8   2   3       3436.70       3631.92        71.28 o                         
   9   2   3       8707.39       8653.89       169.40 o                         
  10   2   3       3013.31       3241.96        90.95 o                         
  11   2   3       2783.74       2878.76       240.61 o                         
 -11   3   3       1290.65       1476.16       108.65 o                         
 -10   3   3        693.56        619.25        47.24 o                         
  -9   3   3       2653.37       2691.69        80.37 o                         
  -8   3   3       2286.53       2239.29        69.33 o                         
  -7   3   3       3664.78       3937.88        85.31 o                         
  -6   3   3        862.67        875.63        26.58 o                         
  -5   3   3      16546.14      16816.32       177.52 o                         
  -4   3   3      13948.86      13882.81       146.16 o                         
  -3   3   3      41839.97      40514.52       412.50 o                         
  -2   3   3       9600.15       9176.90       117.71 o                         
  -1   3   3      44926.05      43221.41       428.42 o                         
   0   3   3       2264.41       2430.89        38.26 o                         
   1   3   3      44117.85      42633.66       433.69 o                         
   2   3   3      10003.64       9534.89       110.08 o                         
   3   3   3      41138.47      40003.57       425.66 o                         
   4   3   3      13217.15      13198.06       151.09 o                         
   5   3   3      16328.74      16605.59       173.90 o                         
   6   3   3        770.12        791.84        26.55 o                         
   7   3   3       3748.32       3903.90        64.13 o                         
   8   3   3       2382.94       2336.44        52.84 o                         
   9   3   3       2882.42       2820.65        71.15 o                         
  10   3   3        797.74        744.62        54.56 o                         
  11   3   3       1254.94       1374.36       122.33 o                         
 -10   4   3       1059.68       1100.47        62.02 o                         
  -9   4   3        957.79       1130.23        57.40 o                         
  -8   4   3       5854.09       6162.78       136.17 o                         
  -7   4   3       3579.10       3507.97        77.95 o                         
  -6   4   3       2451.27       2352.29        43.43 o                         
  -5   4   3       1916.79       1990.56        39.67 o                         
  -4   4   3       6124.00       6168.16        89.03 o                         
  -3   4   3       3759.80       4059.16        68.39 o                         
  -2   4   3       1559.40       1557.21        30.50 o                         
  -1   4   3      25723.92      24399.43       261.04 o                         
   0   4   3        176.36        285.28        13.27 o                         
   1   4   3      25789.45      25478.15       273.66 o                         
   2   4   3       1835.65       1847.57        36.56 o                         
   3   4   3       3766.02       4107.48        62.94 o                         
   4   4   3       5787.59       5763.37        84.99 o                         
   5   4   3       2038.76       2053.22        39.96 o                         
   6   4   3       2632.47       2625.53        48.82 o                         
   7   4   3       3495.72       3324.37        61.92 o                         
   8   4   3       5874.71       6219.28        99.78 o                         
   9   4   3        869.62       1019.22        52.22 o                         
  10   4   3       1168.16       1116.98        53.69 o                         
 -10   5   3        520.76        384.22        40.69 o                         
  -9   5   3       2730.14       2525.37        81.70 o                         
  -8   5   3       1587.51       1616.01        62.77 o                         
  -7   5   3       5341.01       5444.41       106.83 o                         
  -6   5   3       1904.85       1837.80        39.24 o                         
  -5   5   3       7222.60       7276.34       105.67 o                         
  -4   5   3       1937.36       1944.30        48.70 o                         
  -3   5   3      20944.00      20998.55       254.16 o                         
  -2   5   3       5260.68       5386.64        77.78 o                         
  -1   5   3       7698.52       7510.05        97.70 o                         
   0   5   3      23740.46      23895.06       267.01 o                         
   1   5   3       7550.67       7455.96        98.37 o                         
   2   5   3       5616.11       5733.71        83.78 o                         
   3   5   3      22360.31      22856.02       253.56 o                         
   4   5   3       1558.46       1543.76        42.40 o                         
   5   5   3       7083.08       6852.41        94.75 o                         
   6   5   3       1871.68       1739.94        42.76 o                         
   7   5   3       4813.91       4916.41        78.79 o                         
   8   5   3       1904.42       1889.78        59.59 o                         
   9   5   3       2693.29       2575.77        73.08 o                         
  10   5   3        508.59        350.33        37.22 o                         
 -10   6   3        416.71        385.53        52.06 o                         
  -9   6   3       2255.32       2168.42        92.13 o                         
  -8   6   3       1273.41       1266.52        58.77 o                         
  -7   6   3       2803.55       2863.36        63.88 o                         
  -6   6   3       2708.94       2975.05        57.48 o                         
  -5   6   3       6529.87       6753.62       113.70 o                         
  -4   6   3      25235.34      24881.39       285.81 o                         
  -3   6   3      16456.96      16584.44       192.64 o                         
  -2   6   3      23909.31      23896.50       292.08 o                         
  -1   6   3       6489.39       6505.48        89.69 o                         
   0   6   3      23891.88      24388.81       266.86 o                         
   1   6   3       5742.23       5783.44        87.58 o                         
   2   6   3      26153.96      25749.54       285.45 o                         
   3   6   3      16518.47      16457.74       203.31 o                         
   4   6   3      25751.07      25645.70       307.94 o                         
   5   6   3       7020.10       7248.55       100.78 o                         
   6   6   3       2814.52       3023.21        67.71 o                         
   7   6   3       2412.66       2511.15        60.18 o                         
   8   6   3       1182.53       1156.56        46.37 o                         
   9   6   3       2122.93       2059.15        69.36 o                         
  10   6   3        372.29        332.49        41.50 o                         
 -10   7   3       3604.47       3323.03       147.32 o                         
  -9   7   3       4347.13       4797.59       128.22 o                         
  -8   7   3       7857.96       7939.29       156.71 o                         
  -7   7   3        662.05        642.25        26.73 o                         
  -6   7   3       6837.80       6895.57       120.94 o                         
  -5   7   3       1700.01       1539.25        45.52 o                         
  -4   7   3       8945.18       8995.35       132.75 o                         
  -3   7   3       8558.83       8561.22       116.20 o                         
  -2   7   3      12856.99      13181.40       166.48 o                         
  -1   7   3       1984.99       2061.90        48.36 o                         
   0   7   3       9396.68       9510.58       127.08 o                         
   1   7   3       2289.11       2250.55        49.33 o                         
   2   7   3      12954.74      13140.15       165.99 o                         
   3   7   3       8030.65       8018.85       121.97 o                         
   4   7   3       9790.38       9739.26       134.14 o                         
   5   7   3       1497.80       1393.41        40.73 o                         
   6   7   3       6775.86       7017.91       114.34 o                         
   7   7   3        858.69        858.42        37.79 o                         
   8   7   3       7202.53       7304.31       145.80 o                         
   9   7   3       4342.04       4688.59       105.88 o                         
  10   7   3       3659.19       3527.14       107.74 o                         
 -10   8   3        145.86         88.85        40.51 o                         
  -9   8   3       1396.44       1525.46        83.16 o                         
  -8   8   3       1659.58       1633.33        76.64 o                         
  -7   8   3       1731.65       1687.56        50.39 o                         
  -6   8   3       7323.53       7706.52       139.63 o                         
  -5   8   3       1689.71       1549.78        50.17 o                         
  -4   8   3       1714.86       1635.79        42.18 o                         
  -3   8   3       9185.57       9103.17       126.08 o                         
  -2   8   3       3060.72       3143.88        62.58 o                         
  -1   8   3       8420.12       8656.41       125.11 o                         
   0   8   3       4196.78       4475.76        92.73 o                         
   1   8   3       9071.86       9350.77       134.76 o                         
   2   8   3       2541.49       2628.87        60.10 o                         
   3   8   3       9500.87       9537.45       135.68 o                         
   4   8   3       1763.07       1723.51        49.08 o                         
   5   8   3       1542.77       1463.86        46.20 o                         
   6   8   3       7394.89       7593.78       112.63 o                         
   7   8   3       1477.83       1455.92        54.38 o                         
   8   8   3       1575.99       1521.08        63.34 o                         
   9   8   3       1470.65       1583.88        67.47 o                         
  10   8   3        231.62         63.46        31.72 o                         
  -9   9   3         70.77         99.42        32.19 o                         
  -8   9   3        973.43        996.99        48.38 o                         
  -7   9   3       3286.25       3150.69        72.87 o                         
  -6   9   3        600.56        560.25        35.05 o                         
  -5   9   3       4249.42       4320.93        92.28 o                         
  -4   9   3       2650.81       2682.87        55.63 o                         
  -3   9   3        998.66        973.73        38.36 o                         
  -2   9   3       6820.39       6775.70       109.57 o                         
  -1   9   3       1127.37       1215.76        42.08 o                         
   0   9   3       2360.73       2446.02        60.51 o                         
   1   9   3       1282.14       1399.93        43.56 o                         
   2   9   3       6203.10       6325.57       107.14 o                         
   3   9   3       1234.02       1306.82        46.40 o                         
   4   9   3       2522.91       2470.61        62.59 o                         
   5   9   3       4060.24       4108.67        94.08 o                         
   6   9   3        721.21        686.77        28.79 o                         
   7   9   3       2812.37       2686.21        80.14 o                         
   8   9   3       1035.51       1133.66        54.70 o                         
   9   9   3         84.86        101.12        28.71 o                         
  -9  10   3       4393.72       4485.53       150.44 o                         
  -8  10   3        283.39        245.16        29.59 o                         
  -7  10   3       4888.66       4734.88       121.25 o                         
  -6  10   3         64.89         46.93        19.10 o                         
  -5  10   3       5432.48       5635.50       119.40 o                         
  -4  10   3       1219.43       1203.11        41.32 o                         
  -3  10   3       8380.84       8605.36       140.28 o                         
  -2  10   3       4053.93       4096.79        83.98 o                         
  -1  10   3       7589.27       7408.80       121.87 o                         
   0  10   3       1229.19       1292.20        44.97 o                         
   1  10   3       7586.04       7505.93       120.98 o                         
   2  10   3       4257.24       4203.26        84.94 o                         
   3  10   3       8541.48       8627.28       137.51 o                         
   4  10   3       1320.35       1490.86        58.90 o                         
   5  10   3       5329.12       5480.60       119.20 o                         
   6  10   3         30.02         13.47        12.58 o                         
   7  10   3       5134.43       5077.59       115.98 o                         
   8  10   3        180.08        134.34        27.99 o                         
   9  10   3       4408.21       4653.43       131.02 o                         
  -8  11   3        614.30        569.62        50.27 o                         
  -7  11   3        184.30        102.70        27.53 o                         
  -6  11   3        493.74        611.78        47.15 o                         
  -5  11   3       3220.72       3518.04        98.54 o                         
  -4  11   3       4928.12       4803.67        94.10 o                         
  -3  11   3      13052.12      12827.05       201.42 o                         
  -2  11   3       5468.54       5501.16       120.86 o                         
  -1  11   3      10366.32      10338.50       156.47 o                         
   0  11   3         15.53         31.00        13.73 o                         
   1  11   3      10349.81      10387.93       156.56 o                         
   2  11   3       6248.38       6268.36       116.07 o                         
   3  11   3      12207.37      12207.09       243.99 o                         
   4  11   3       4636.24       4414.49       108.29 o                         
   5  11   3       3405.42       3661.07        97.30 o                         
   6  11   3        402.40        506.10        32.86 o                         
   7  11   3        143.45         87.56        25.26 o                         
   8  11   3        673.23        621.71        51.86 o                         
  -8  12   3       1563.10       1667.52        99.84 o                         
  -7  12   3        608.33        532.59        48.14 o                         
  -6  12   3       2087.08       2318.72        84.82 o                         
  -5  12   3        375.58        381.96        37.91 o                         
  -4  12   3       3502.53       3416.29        89.16 o                         
  -3  12   3        165.61        140.88        22.93 o                         
  -2  12   3       2726.28       2679.94        75.71 o                         
  -1  12   3       1936.35       2071.81        66.32 o                         
   0  12   3       3030.22       2938.01        74.63 o                         
   1  12   3       2060.68       2106.71        63.94 o                         
   2  12   3       2805.18       2755.00        78.43 o                         
   3  12   3        105.01        105.17        20.70 o                         
   4  12   3       3107.31       3111.92        99.19 o                         
   5  12   3        381.26        420.56        38.83 o                         
   6  12   3       2226.35       2496.88        68.82 o                         
   7  12   3        454.97        453.89        43.20 o                         
   8  12   3       1808.59       1698.90        97.08 o                         
  -7  13   3        664.10        504.16        53.04 o                         
  -6  13   3        199.87        190.97        35.08 o                         
  -5  13   3        314.59        328.78        47.57 o                         
  -4  13   3        392.17        373.72        35.65 o                         
  -3  13   3       1751.43       1597.18        68.35 o                         
  -2  13   3       1914.46       2008.44        68.38 o                         
  -1  13   3        647.37        618.51        41.11 o                         
   0  13   3       7071.31       7284.46       139.83 o                         
   1  13   3        578.03        544.57        43.32 o                         
   2  13   3       1772.25       1863.86        67.16 o                         
   3  13   3       1738.68       1754.15        70.20 o                         
   4  13   3        439.54        326.97        37.18 o                         
   5  13   3        428.38        399.01        39.63 o                         
   6  13   3        252.82        257.64        28.36 o                         
   7  13   3        574.01        355.47        48.19 o                         
  -6  14   3       1537.49       1756.97        88.74 o                         
  -5  14   3        833.83        828.10        58.81 o                         
  -4  14   3       3487.50       3725.08       110.50 o                         
  -3  14   3       1362.77       1393.36        66.21 o                         
  -2  14   3       4381.89       4576.06       117.41 o                         
  -1  14   3        139.04        118.97        27.35 o                         
   0  14   3       1153.77       1044.11        59.20 o                         
   1  14   3         79.02         49.02        22.40 o                         
   2  14   3       4339.51       4705.78       131.05 o                         
   3  14   3       1327.86       1400.00        67.22 o                         
   4  14   3       3628.71       3731.61       106.36 o                         
   5  14   3        912.64        998.25        56.66 o                         
   6  14   3       1474.17       1484.03        73.15 o                         
  -6  15   3       1164.75       1260.41        98.55 o                         
  -5  15   3       1412.86       1493.37        81.84 o                         
  -4  15   3       1641.26       1554.24        68.20 o                         
  -3  15   3       2065.86       2042.74        82.38 o                         
  -2  15   3       1475.73       1500.96        79.72 o                         
  -1  15   3       1394.10       1448.33        79.63 o                         
   0  15   3         53.41         54.20        29.84 o                         
   1  15   3       1485.87       1632.33        84.26 o                         
   2  15   3       1406.70       1451.71        71.49 o                         
   3  15   3       2023.47       2104.53        89.16 o                         
   4  15   3       1797.35       1711.59        77.90 o                         
   5  15   3       1249.01       1129.72        67.81 o                         
   6  15   3       1118.00       1033.70        85.19 o                         
  -4  16   3        143.16        129.85        32.50 o                         
  -3  16   3       1645.90       1700.44        83.72 o                         
  -2  16   3        460.62        444.95        52.35 o                         
  -1  16   3       1890.08       2155.14        94.96 o                         
   0  16   3        206.38        169.97        42.34 o                         
   1  16   3       1941.90       2141.57        92.53 o                         
   2  16   3        448.24        320.80        44.95 o                         
   3  16   3       1844.11       1849.51       103.62 o                         
   4  16   3        101.95         64.67        38.20 o                         
  -3  17   3         95.15          9.51        38.65 o                         
  -2  17   3        775.35        535.49        62.27 o                         
  -1  17   3        123.40         54.47        37.61 o                         
   0  17   3         21.10         81.94        39.28 o                         
   1  17   3        146.23         52.90        40.42 o                         
   2  17   3        823.80        649.32        70.40 o                         
   3  17   3        120.51         58.38        42.86 o                         
   0   0   4      10645.13      10184.80       147.99 o                         
   1   0   4       3259.04       2925.32        41.31 o                         
   2   0   4        182.30        230.90         7.39 o                         
   3   0   4        446.79        413.90        10.58 o                         
   4   0   4      11529.81      11920.58       123.00 o                         
   5   0   4        188.27        188.41        11.96 o                         
   6   0   4      11212.55      11558.11       131.63 o                         
   7   0   4       2190.16       2201.62        44.46 o                         
   8   0   4       9779.54      10009.19       157.36 o                         
   9   0   4        227.42        231.97        32.24 o                         
  10   0   4        158.98        124.97        35.09 o                         
  11   0   4        159.69         52.64        56.50 o                         
 -11   1   4        734.89        646.91       119.60 o                         
 -10   1   4        992.33        975.68        65.71 o                         
  -9   1   4       4191.74       4031.94       109.35 o                         
  -8   1   4       3618.15       3720.74        88.20 o                         
  -7   1   4        478.25        537.83        29.27 o                         
  -6   1   4       5028.69       5022.28        89.56 o                         
  -5   1   4      26110.67      26426.67       312.89 o                         
  -4   1   4       1996.17       2053.37        41.56 o                         
  -3   1   4      31668.46      31287.53       329.61 o                         
  -2   1   4      24856.46      25284.32       304.05 o                         
  -1   1   4      40184.28      37921.57       398.14 o                         
   0   1   4        204.79        216.36         7.01 o                         
   1   1   4      40430.17      38815.25       342.54 o                         
   2   1   4      26032.40      26391.50       291.41 o                         
   3   1   4      30128.53      29626.71       291.68 o                         
   4   1   4       1809.18       1886.01        37.51 o                         
   5   1   4      25517.66      25894.36       256.52 o                         
   6   1   4       5070.82       5039.11        70.77 o                         
   7   1   4        506.08        520.85        24.70 o                         
   8   1   4       3912.23       3909.80        76.83 o                         
   9   1   4       4007.11       3994.31        84.83 o                         
  10   1   4        934.02        978.37        77.55 o                         
  11   1   4        825.41        720.28        80.42 o                         
 -11   2   4       2366.84       2404.51       131.16 o                         
 -10   2   4        314.15        234.14        35.32 o                         
  -9   2   4      11295.82      11224.51       178.87 o                         
  -8   2   4       2188.79       2168.75        64.21 o                         
  -7   2   4       8547.30       8334.52       143.26 o                         
  -6   2   4       3756.59       3932.01        83.50 o                         
  -5   2   4       4836.93       4883.02        88.43 o                         
  -4   2   4      55908.71      55014.37       631.15 o                         
  -3   2   4      35698.96      36199.83       400.09 o                         
  -2   2   4      82577.79      80127.17       767.85 o                         
  -1   2   4       4722.18       4664.29        61.89 o                         
   0   2   4      34127.68      33541.52       312.26 o                         
   1   2   4       5954.65       5957.43        64.05 o                         
   2   2   4      79336.89      76739.16       805.30 o                         
   3   2   4      34748.92      34922.65       349.64 o                         
   4   2   4      58118.04      58797.09       553.71 o                         
   5   2   4       4896.41       5044.96        65.62 o                         
   6   2   4       3902.72       4063.35        58.00 o                         
   7   2   4       8636.18       8464.96       107.85 o                         
   8   2   4       2052.78       2019.65        56.18 o                         
   9   2   4      11338.26      11365.87       172.33 o                         
  10   2   4        308.88        261.63        34.59 o                         
  11   2   4       2267.73       2288.01       136.62 o                         
 -11   3   4        104.81         98.22        55.39 o                         
 -10   3   4      12774.87      12665.88       215.54 o                         
  -9   3   4        954.68        901.99        48.40 o                         
  -8   3   4      14126.71      13831.41       219.50 o                         
  -7   3   4       1563.53       1549.99        54.94 o                         
  -6   3   4       5365.45       5390.72        94.89 o                         
  -5   3   4        191.22        192.36        18.22 o                         
  -4   3   4      20704.01      20871.43       261.01 o                         
  -3   3   4         95.79        104.31         9.03 o                         
  -2   3   4      33745.20      33721.27       356.00 o                         
  -1   3   4       3708.91       3704.99        56.50 o                         
   0   3   4       8907.08       8578.12        97.02 o                         
   1   3   4       3056.42       3039.76        53.58 o                         
   2   3   4      35670.30      35414.80       339.35 o                         
   3   3   4        103.89        126.40         9.27 o                         
   4   3   4      21153.76      21613.97       227.10 o                         
   5   3   4        263.98        268.68        14.09 o                         
   6   3   4       5222.87       5056.59        75.77 o                         
   7   3   4       1949.46       1980.30        42.02 o                         
   8   3   4      14590.49      14361.03       184.11 o                         
   9   3   4        772.85        710.06        44.66 o                         
  10   3   4      12935.93      13484.66       256.34 o                         
  11   3   4         66.55         40.60        33.36 o                         
 -10   4   4        437.97        330.34        36.24 o                         
  -9   4   4       1608.06       1488.27        65.59 o                         
  -8   4   4       1189.00       1324.22        61.33 o                         
  -7   4   4        225.28        197.35        21.30 o                         
  -6   4   4       2317.68       2197.83        60.54 o                         
  -5   4   4        927.88        892.92        30.37 o                         
  -4   4   4       1267.12       1379.36        35.68 o                         
  -3   4   4      11929.39      12190.75       152.18 o                         
  -2   4   4       4363.94       4586.56        63.29 o                         
  -1   4   4      17931.25      17598.40       218.93 o                         
   0   4   4      18166.61      17923.83       195.20 o                         
   1   4   4      17404.81      17303.80       191.27 o                         
   2   4   4       4310.81       4673.94        69.62 o                         
   3   4   4      11310.31      11522.45       140.49 o                         
   4   4   4       1227.96       1289.56        33.66 o                         
   5   4   4        656.31        611.12        22.10 o                         
   6   4   4       2401.37       2323.72        42.55 o                         
   7   4   4         80.69         94.36        12.61 o                         
   8   4   4       1146.65       1236.81        38.46 o                         
   9   4   4       1692.95       1571.05        53.99 o                         
  10   4   4        436.32        307.65        38.48 o                         
 -10   5   4       2986.11       3129.93       139.18 o                         
  -9   5   4        836.98        784.81        57.85 o                         
  -8   5   4       1152.76       1084.65        51.14 o                         
  -7   5   4       3749.10       4089.86        95.51 o                         
  -6   5   4         18.94         17.50         8.18 o                         
  -5   5   4       4206.68       4182.24        64.42 o                         
  -4   5   4       5753.40       5746.88       100.34 o                         
  -3   5   4       6789.01       7075.72       103.13 o                         
  -2   5   4      18369.08      18094.33       196.57 o                         
  -1   5   4       6867.42       6608.33        90.61 o                         
   0   5   4        738.14        921.43        26.38 o                         
   1   5   4       7210.80       7055.13       101.28 o                         
   2   5   4      18613.29      18286.32       205.32 o                         
   3   5   4       6678.92       6787.48       100.04 o                         
   4   5   4       6119.87       6222.20        93.59 o                         
   5   5   4       3956.15       3923.79        69.79 o                         
   6   5   4          3.73         -0.61         7.46 o                         
   7   5   4       3518.20       3679.42        72.88 o                         
   8   5   4       1137.48       1088.68        40.16 o                         
   9   5   4        918.66        850.29        47.55 o                         
  10   5   4       3146.14       3121.41       162.92 o                         
 -10   6   4        350.75        213.60        36.98 o                         
  -9   6   4      15132.63      15205.46       268.60 o                         
  -8   6   4       1657.97       1569.87        76.49 o                         
  -7   6   4      14473.66      14732.03       231.53 o                         
  -6   6   4        676.86        734.77        27.04 o                         
  -5   6   4       9672.79       9499.56       142.73 o                         
  -4   6   4       5967.13       5994.75        94.98 o                         
  -3   6   4      15748.31      15585.84       175.98 o                         
  -2   6   4      11448.51      11663.36       162.26 o                         
  -1   6   4      13338.07      13222.89       158.44 o                         
   0   6   4       3994.33       4055.55        67.10 o                         
   1   6   4      13178.48      12971.13       158.89 o                         
   2   6   4      12058.79      12418.31       152.68 o                         
   3   6   4      15348.45      15112.43       184.12 o                         
   4   6   4       5138.95       5141.72        86.79 o                         
   5   6   4       9573.25       9572.28       129.09 o                         
   6   6   4        650.27        668.94        28.82 o                         
   7   6   4      14718.33      14648.99       190.96 o                         
   8   6   4       1527.96       1509.35        53.34 o                         
   9   6   4      15280.40      15215.25       218.95 o                         
  10   6   4        328.11        194.25        42.53 o                         
 -10   7   4        552.31        508.51        95.61 o                         
  -9   7   4       2349.37       2219.60        84.00 o                         
  -8   7   4        339.06        365.59        36.66 o                         
  -7   7   4        119.12        128.58        17.70 o                         
  -6   7   4       1260.00       1355.86        40.48 o                         
  -5   7   4      16002.68      16211.37       220.18 o                         
  -4   7   4        455.32        467.72        26.21 o                         
  -3   7   4      33715.42      33315.84       333.26 o                         
  -2   7   4       8153.01       7980.50       123.03 o                         
  -1   7   4      29259.95      29318.47       330.54 o                         
   0   7   4        815.60        865.89        29.91 o                         
   1   7   4      28555.16      28538.92       316.72 o                         
   2   7   4       8615.02       8806.21       120.28 o                         
   3   7   4      33256.96      32102.29       357.64 o                         
   4   7   4        374.22        405.14        24.06 o                         
   5   7   4      16418.66      16617.26       206.51 o                         
   6   7   4        961.16        984.96        35.58 o                         
   7   7   4        226.03        235.10        24.22 o                         
   8   7   4        438.61        412.19        31.60 o                         
   9   7   4       2497.98       2303.81        70.25 o                         
  10   7   4        568.28        559.57        51.09 o                         
 -10   8   4        321.21        213.71        47.64 o                         
  -9   8   4        781.51        765.65        58.09 o                         
  -8   8   4       4119.98       4136.09       127.51 o                         
  -7   8   4       1254.37       1312.92        40.09 o                         
  -6   8   4        607.21        575.56        39.06 o                         
  -5   8   4       2254.29       2311.16        61.97 o                         
  -4   8   4       4757.64       4666.20        87.02 o                         
  -3   8   4       1017.32       1103.48        34.70 o                         
  -2   8   4       2586.28       2745.48        58.81 o                         
  -1   8   4       1648.36       1683.75        44.82 o                         
   0   8   4       1352.04       1458.80        41.92 o                         
   1   8   4       1579.88       1633.87        45.34 o                         
   2   8   4       2581.22       2669.80        60.58 o                         
   3   8   4        982.94       1008.36        38.90 o                         
   4   8   4       4561.48       4333.65        87.69 o                         
   5   8   4       2314.98       2319.40        61.90 o                         
   6   8   4        571.34        611.37        31.88 o                         
   7   8   4       1194.94       1224.49        53.94 o                         
   8   8   4       4171.93       4224.00        95.44 o                         
   9   8   4        806.73        714.06        44.35 o                         
  10   8   4        334.71        106.93        52.46 o                         
  -9   9   4       2733.88       2533.60       108.65 o                         
  -8   9   4        727.53        737.83        58.34 o                         
  -7   9   4       1900.97       1799.67        57.10 o                         
  -6   9   4        241.81        285.25        31.46 o                         
  -5   9   4       1346.69       1354.23        49.95 o                         
  -4   9   4       1337.57       1310.93        36.04 o                         
  -3   9   4       3762.94       3675.05        73.87 o                         
  -2   9   4        486.34        424.17        26.19 o                         
  -1   9   4         29.56         29.19        10.95 o                         
   0   9   4        216.45        145.01        16.69 o                         
   1   9   4        127.32        116.38        15.41 o                         
   2   9   4        589.54        608.26        30.60 o                         
   3   9   4       3696.60       3594.20        75.36 o                         
   4   9   4       1323.22       1334.60        45.77 o                         
   5   9   4       1121.10       1226.11        50.67 o                         
   6   9   4        189.53        218.84        20.31 o                         
   7   9   4       1747.59       1764.56        65.59 o                         
   8   9   4        776.40        793.87        47.48 o                         
   9   9   4       2904.14       2812.67        95.44 o                         
  -9  10   4        188.70         99.08        43.92 o                         
  -8  10   4        851.19        644.18        67.18 o                         
  -7  10   4         74.03         62.27        22.50 o                         
  -6  10   4       1720.65       1778.26        70.00 o                         
  -5  10   4        294.63        312.52        29.92 o                         
  -4  10   4      17151.80      17369.26       215.83 o                         
  -3  10   4        816.71        813.65        36.81 o                         
  -2  10   4      16615.81      16683.22       216.78 o                         
  -1  10   4       3625.07       3678.41        77.23 o                         
   0  10   4       6809.36       6878.46       114.09 o                         
   1  10   4       3673.87       3623.51        77.42 o                         
   2  10   4      17007.31      17139.82       220.21 o                         
   3  10   4        785.53        810.95        38.04 o                         
   4  10   4      17362.12      17441.68       248.92 o                         
   5  10   4        354.05        382.33        32.12 o                         
   6  10   4       1734.65       1778.42        59.40 o                         
   7  10   4         95.44         75.52        22.97 o                         
   8  10   4        564.71        385.99        36.73 o                         
   9  10   4        186.17        132.15        34.51 o                         
  -8  11   4       4319.07       4248.28       123.86 o                         
  -7  11   4        119.82         68.21        29.76 o                         
  -6  11   4       3810.02       3964.26       104.15 o                         
  -5  11   4       1777.32       1879.26        69.44 o                         
  -4  11   4       6587.06       6670.49       111.35 o                         
  -3  11   4       5054.15       5014.94       105.39 o                         
  -2  11   4       6398.95       6613.13       115.45 o                         
  -1  11   4        234.76        199.15        20.87 o                         
   0  11   4       2406.64       2278.21        63.03 o                         
   1  11   4        246.84        208.22        21.63 o                         
   2  11   4       6306.84       6416.56       116.40 o                         
   3  11   4       5429.57       5388.60       106.37 o                         
   4  11   4       6558.64       6348.49       130.26 o                         
   5  11   4       1684.21       1776.38        72.98 o                         
   6  11   4       3845.75       3753.10        88.40 o                         
   7  11   4        174.39        176.61        29.46 o                         
   8  11   4       4351.26       4368.87       135.74 o                         
  -8  12   4        207.37         70.60        35.81 o                         
  -7  12   4       1348.68       1384.84        76.48 o                         
  -6  12   4        692.10        484.82        43.71 o                         
  -5  12   4        343.51        348.06        37.21 o                         
  -4  12   4         30.39          7.30        15.34 o                         
  -3  12   4       3319.28       3380.73        87.64 o                         
  -2  12   4       2638.40       2557.51        73.13 o                         
  -1  12   4       3929.37       3844.93        91.79 o                         
   0  12   4       9615.22       9747.73       155.05 o                         
   1  12   4       3792.86       3870.05        88.13 o                         
   2  12   4       2538.28       2495.01        74.43 o                         
   3  12   4       3520.80       3495.35        93.79 o                         
   4  12   4         36.91         33.77        20.54 o                         
   5  12   4        320.51        282.88        42.29 o                         
   6  12   4        727.20        696.00        45.96 o                         
   7  12   4       1271.17       1345.48        68.84 o                         
   8  12   4        166.12         57.21        37.93 o                         
  -7  13   4        130.62         33.65        34.42 o                         
  -6  13   4        246.14        187.77        34.72 o                         
  -5  13   4        802.95        835.75        57.99 o                         
  -4  13   4        206.90         79.77        23.87 o                         
  -3  13   4        237.91        213.29        26.77 o                         
  -2  13   4        741.55        839.51        48.87 o                         
  -1  13   4        196.18        243.35        29.80 o                         
   0  13   4         21.80         26.30        19.80 o                         
   1  13   4        210.56        198.69        29.90 o                         
   2  13   4        840.35        826.44        47.99 o                         
   3  13   4        212.07        195.06        29.31 o                         
   4  13   4        198.76        129.03        27.95 o                         
   5  13   4        849.08        842.90        55.14 o                         
   6  13   4        249.90        203.33        34.22 o                         
   7  13   4        111.05         45.73        31.88 o                         
  -6  14   4        258.25        154.84        35.41 o                         
  -5  14   4        872.96        886.76        62.78 o                         
  -4  14   4        317.65        270.43        33.45 o                         
  -3  14   4       5467.91       5669.21       125.24 o                         
  -2  14   4        348.70        344.11        37.15 o                         
  -1  14   4       2086.55       2081.64        73.58 o                         
   0  14   4        429.40        368.12        37.61 o                         
   1  14   4       1958.32       2005.63        73.65 o                         
   2  14   4        380.95        365.24        40.63 o                         
   3  14   4       5505.07       5831.71       144.15 o                         
   4  14   4        345.06        331.51        40.02 o                         
   5  14   4        887.42        809.19        56.42 o                         
   6  14   4        237.95        234.68        34.56 o                         
  -5  15   4       1134.98       1281.74        88.87 o                         
  -4  15   4       1129.66       1161.03        67.77 o                         
  -3  15   4       4280.83       4126.77       112.32 o                         
  -2  15   4       1631.27       1644.14        75.73 o                         
  -1  15   4       4208.30       4118.69       123.52 o                         
   0  15   4          0.06        -23.35        23.35 o                         
   1  15   4       4087.18       4301.04       134.33 o                         
   2  15   4       1539.85       1533.09        77.56 o                         
   3  15   4       4186.53       4487.33       136.43 o                         
   4  15   4       1079.11       1072.47        70.26 o                         
   5  15   4       1106.20       1204.53        73.68 o                         
  -4  16   4       2487.89       2189.93        97.01 o                         
  -3  16   4          6.13        -21.38        29.60 o                         
  -2  16   4       1784.39       1789.90        94.62 o                         
  -1  16   4        182.53        164.80        38.73 o                         
   0  16   4        456.64        355.81        51.79 o                         
   1  16   4        144.05        140.58        34.24 o                         
   2  16   4       1775.29       1748.39        99.97 o                         
   3  16   4          1.47         -7.70        32.38 o                         
   4  16   4       2539.55       2154.23       107.59 o                         
  -3  17   4        230.88        131.25        43.90 o                         
  -2  17   4        125.85         60.09        42.33 o                         
  -1  17   4        203.15        109.22        44.98 o                         
   0  17   4          2.62         23.51        33.98 o                         
   1  17   4        180.30        127.64        43.11 o                         
   2  17   4         79.90        -10.02        39.68 o                         
   3  17   4        192.88        173.66        49.89 o                         
   1   0   5       1018.44        940.51        18.22 o                         
   2   0   5       5395.64       5495.01        69.08 o                         
   3   0   5      11715.65      11521.40       133.91 o                         
   4   0   5       1832.93       2220.57        33.05 o                         
   5   0   5       1389.43       1557.83        28.48 o                         
   6   0   5       3904.78       3746.77        57.73 o                         
   7   0   5       1413.92       1424.59        44.26 o                         
   8   0   5       1333.35       1304.71        54.16 o                         
   9   0   5       1742.29       1539.39        68.79 o                         
  10   0   5        197.73        122.95        37.00 o                         
  11   0   5         17.79         15.11        37.94 o                         
 -11   1   5       1489.38       1348.41       105.29 o                         
 -10   1   5       5941.86       6113.86       168.16 o                         
  -9   1   5       3821.69       3878.27       103.01 o                         
  -8   1   5       6062.97       5973.83       125.22 o                         
  -7   1   5       1659.55       1917.58        54.96 o                         
  -6   1   5       2675.58       2668.30        62.28 o                         
  -5   1   5       1383.81       1520.58        41.90 o                         
  -4   1   5      15142.87      15303.76       174.84 o                         
  -3   1   5       9809.11       9865.74       121.23 o                         
  -2   1   5      49364.39      49127.43       500.13 o                         
  -1   1   5      16322.04      16538.06       178.43 o                         
   0   1   5       3244.23       3425.21        46.30 o                         
   1   1   5      13833.70      14196.33       138.01 o                         
   2   1   5      51778.29      50929.53       497.59 o                         
   3   1   5      10120.01      10137.58       117.00 o                         
   4   1   5      14449.14      14367.73       165.19 o                         
   5   1   5       1391.42       1425.85        33.14 o                         
   6   1   5       2599.65       2597.99        47.91 o                         
   7   1   5       1984.77       2251.13        45.71 o                         
   8   1   5       6408.00       6460.01        94.81 o                         
   9   1   5       3767.73       3821.36       112.06 o                         
  10   1   5       6162.81       6137.30       189.45 o                         
  11   1   5       1351.50       1199.20       104.97 o                         
 -11   2   5       4225.32       4231.72       199.27 o                         
 -10   2   5       2579.73       2591.77        98.44 o                         
  -9   2   5      11691.05      12058.60       196.68 o                         
  -8   2   5       1904.23       2108.76        66.62 o                         
  -7   2   5      14067.88      13982.25       205.43 o                         
  -6   2   5       1656.23       1626.06        47.94 o                         
  -5   2   5      17440.95      17402.86       235.64 o                         
  -4   2   5      20087.50      20100.25       227.64 o                         
  -3   2   5      38760.20      38426.14       419.53 o                         
  -2   2   5      40120.96      37740.69       405.79 o                         
  -1   2   5       4850.83       4570.48        58.46 o                         
   0   2   5       4385.33       4312.92        52.09 o                         
   1   2   5       4364.52       4242.31        49.45 o                         
   2   2   5      43098.37      42449.55       392.06 o                         
   3   2   5      38999.01      39520.73       399.90 o                         
   4   2   5      19877.46      19668.27       205.49 o                         
   5   2   5      18925.04      19135.80       187.99 o                         
   6   2   5       1517.27       1510.94        33.41 o                         
   7   2   5      13339.86      13509.28       166.74 o                         
   8   2   5       2126.27       2335.09        55.17 o                         
   9   2   5      11093.08      11556.78       199.85 o                         
  10   2   5       2394.27       2375.65       117.10 o                         
  11   2   5       4387.91       4392.43       196.59 o                         
 -11   3   5        459.39        126.69       103.04 o                         
 -10   3   5        125.25        163.23        28.28 o                         
  -9   3   5       1574.04       1617.93        65.17 o                         
  -8   3   5        668.47        598.05        41.51 o                         
  -7   3   5       1624.92       1654.61        53.06 o                         
  -6   3   5       4297.36       4587.92        86.55 o                         
  -5   3   5      14904.37      15098.19       199.60 o                         
  -4   3   5      14934.15      14800.48       194.24 o                         
  -3   3   5      51945.72      52460.84       582.39 o                         
  -2   3   5       7988.77       8019.91       102.94 o                         
  -1   3   5      35141.85      34541.00       320.21 o                         
   0   3   5       1161.71       1099.51        23.18 o                         
   1   3   5      35958.52      35297.23       342.05 o                         
   2   3   5       8245.08       8305.94        92.45 o                         
   3   3   5      51539.57      51732.39       485.96 o                         
   4   3   5      14225.92      14131.91       154.61 o                         
   5   3   5      14213.50      14200.75       160.44 o                         
   6   3   5       4116.19       4423.39        63.89 o                         
   7   3   5       1358.67       1375.17        38.33 o                         
   8   3   5        843.68        737.05        35.19 o                         
   9   3   5       1591.52       1684.20        59.06 o                         
  10   3   5        180.71        123.56        26.48 o                         
  11   3   5        465.13        245.03        46.83 o                         
 -10   4   5       1197.42       1223.01        65.51 o                         
  -9   4   5        953.67       1019.49        56.04 o                         
  -8   4   5       4177.82       4147.84       104.05 o                         
  -7   4   5       1755.98       1608.43        51.78 o                         
  -6   4   5        989.78       1012.56        41.96 o                         
  -5   4   5       1229.46       1200.30        44.18 o                         
  -4   4   5       2764.15       2665.65        50.08 o                         
  -3   4   5       1289.25       1345.05        35.88 o                         
  -2   4   5        839.17        905.27        27.44 o                         
  -1   4   5       4226.88       4477.06        64.97 o                         
   0   4   5        804.98        819.32        22.30 o                         
   1   4   5       4800.65       5049.55        66.69 o                         
   2   4   5       1014.85       1077.83        27.21 o                         
   3   4   5       1094.47       1200.28        29.68 o                         
   4   4   5       3275.87       3235.93        54.47 o                         
   5   4   5        979.09       1002.80        28.01 o                         
   6   4   5       1172.57       1206.22        31.21 o                         
   7   4   5       1413.96       1363.42        37.74 o                         
   8   4   5       3520.55       3412.63        69.39 o                         
   9   4   5       1078.70       1098.46        60.08 o                         
  10   4   5       1151.86       1239.30        59.04 o                         
 -10   5   5        733.41        867.88        65.23 o                         
  -9   5   5       2699.60       2852.61        92.15 o                         
  -8   5   5       1703.69       1567.86        58.65 o                         
  -7   5   5       3584.80       3388.12        89.65 o                         
  -6   5   5       2175.10       2300.81        65.70 o                         
  -5   5   5       9147.66       9118.37       118.04 o                         
  -4   5   5       4759.71       4691.89        79.27 o                         
  -3   5   5      20507.30      20888.88       231.98 o                         
  -2   5   5       1596.61       1707.66        34.06 o                         
  -1   5   5       4478.96       4731.23        73.27 o                         
   0   5   5       4906.95       5176.94        75.73 o                         
   1   5   5       4437.52       4653.00        74.04 o                         
   2   5   5       1564.42       1626.22        38.69 o                         
   3   5   5      19735.06      19249.21       226.40 o                         
   4   5   5       5035.51       4965.93        77.59 o                         
   5   5   5       9131.97       9100.21       128.25 o                         
   6   5   5       2350.93       2457.74        46.72 o                         
   7   5   5       4137.93       4002.83        74.86 o                         
   8   5   5       1535.09       1485.16        48.08 o                         
   9   5   5       2827.09       2935.86        69.37 o                         
  10   5   5        740.86        823.22        61.90 o                         
 -10   6   5        687.35        721.13        62.82 o                         
  -9   6   5       2292.00       2378.54       101.65 o                         
  -8   6   5       1196.54       1168.32        60.92 o                         
  -7   6   5        886.32        819.80        46.48 o                         
  -6   6   5        693.81        734.86        38.77 o                         
  -5   6   5       5177.59       5081.52        87.19 o                         
  -4   6   5      38139.30      38250.00       436.31 o                         
  -3   6   5      19254.49      19983.51       256.36 o                         
  -2   6   5      33677.82      32399.27       356.55 o                         
  -1   6   5       4162.61       4238.91        70.29 o                         
   0   6   5      37100.91      37689.16       395.77 o                         
   1   6   5       4489.72       4600.78        73.19 o                         
   2   6   5      33688.57      33004.93       351.05 o                         
   3   6   5      19329.17      19948.02       230.42 o                         
   4   6   5      38492.49      39068.45       416.35 o                         
   5   6   5       4461.73       4456.79        79.86 o                         
   6   6   5        638.28        630.50        28.11 o                         
   7   6   5       1108.67       1074.39        36.90 o                         
   8   6   5       1081.00       1053.89        43.98 o                         
   9   6   5       2484.33       2586.54        77.87 o                         
  10   6   5        692.88        575.61        60.45 o                         
 -10   7   5       6203.53       6145.71       187.66 o                         
  -9   7   5       3343.12       3364.96       105.18 o                         
  -8   7   5       8815.31       8848.17       174.88 o                         
  -7   7   5       1086.78       1126.55        58.73 o                         
  -6   7   5      10152.35      10122.82       135.26 o                         
  -5   7   5       1511.48       1686.12        52.05 o                         
  -4   7   5      16696.02      17236.74       212.97 o                         
  -3   7   5       4134.23       4031.36        66.36 o                         
  -2   7   5      13517.14      13512.36       177.26 o                         
  -1   7   5        783.24        676.36        27.26 o                         
   0   7   5       2074.03       2024.10        47.63 o                         
   1   7   5        739.42        689.32        27.84 o                         
   2   7   5      13667.66      13693.51       171.35 o                         
   3   7   5       3858.47       3858.51        72.51 o                         
   4   7   5      16167.88      16853.72       209.08 o                         
   5   7   5       1688.53       1794.16        52.73 o                         
   6   7   5      10166.99      10042.92       139.44 o                         
   7   7   5        873.78        989.95        43.01 o                         
   8   7   5       9180.32       9499.12       155.94 o                         
   9   7   5       3373.20       3516.30        96.70 o                         
  10   7   5       6039.84       5983.10       171.01 o                         
  -9   8   5       1276.33       1145.07        74.64 o                         
  -8   8   5        237.32        240.71        38.12 o                         
  -7   8   5        898.70        927.27        54.16 o                         
  -6   8   5       1662.99       1576.46        55.57 o                         
  -5   8   5        727.91        819.10        37.77 o                         
  -4   8   5       1559.34       1642.12        49.07 o                         
  -3   8   5       7651.09       7273.86       102.30 o                         
  -2   8   5       3974.17       3860.35        74.14 o                         
  -1   8   5       3876.60       3890.56        72.84 o                         
   0   8   5       3517.47       3420.27        67.60 o                         
   1   8   5       3871.61       3890.14        75.39 o                         
   2   8   5       4478.40       4570.42        80.79 o                         
   3   8   5       7281.82       7100.85       113.46 o                         
   4   8   5       1531.62       1556.78        46.81 o                         
   5   8   5        820.57        859.59        39.13 o                         
   6   8   5       1311.50       1356.50        46.96 o                         
   7   8   5       1071.09       1109.29        49.52 o                         
   8   8   5        289.42        304.60        28.91 o                         
   9   8   5       1274.04       1228.68        73.86 o                         
  10   8   5        211.36        330.20       152.40 o                         
  -9   9   5        121.93         91.49        32.74 o                         
  -8   9   5       1190.50       1140.55        71.00 o                         
  -7   9   5       2030.45       2167.82        66.60 o                         
  -6   9   5        472.80        324.26        30.51 o                         
  -5   9   5       1701.69       1730.91        57.36 o                         
  -4   9   5       1119.76       1103.13        44.40 o                         
  -3   9   5       2271.18       2126.91        53.96 o                         
  -2   9   5       7884.37       8193.94       127.97 o                         
  -1   9   5       4014.13       4263.66        81.13 o                         
   0   9   5       2436.64       2472.74        59.10 o                         
   1   9   5       3927.38       4363.78        83.42 o                         
   2   9   5       8214.57       8153.32       125.69 o                         
   3   9   5       2347.15       2222.37        57.62 o                         
   4   9   5       1210.42       1233.33        46.57 o                         
   5   9   5       1918.52       1898.82        60.89 o                         
   6   9   5        537.74        517.14        35.85 o                         
   7   9   5       2168.61       2324.53        71.80 o                         
   8   9   5       1360.44       1162.95        56.59 o                         
   9   9   5         83.13         86.15        25.59 o                         
  -9  10   5       7175.65       7217.63       194.64 o                         
  -8  10   5       1460.71       1405.48        79.30 o                         
  -7  10   5       4726.21       4930.85       113.49 o                         
  -6  10   5        380.74        319.61        36.03 o                         
  -5  10   5       3231.52       3338.45        88.06 o                         
  -4  10   5        288.74        318.54        20.83 o                         
  -3  10   5       8149.37       8089.38       128.93 o                         
  -2  10   5       3209.61       3338.59        73.29 o                         
  -1  10   5       3496.31       3581.58        76.49 o                         
   0  10   5          2.23         -1.17        10.84 o                         
   1  10   5       3432.41       3541.89        76.90 o                         
   2  10   5       2909.45       3059.89        72.38 o                         
   3  10   5       8289.68       8363.37       134.53 o                         
   4  10   5        211.02        249.76        32.28 o                         
   5  10   5       3438.85       3522.03       113.83 o                         
   6  10   5        420.44        457.37        36.35 o                         
   7  10   5       4575.80       4732.67       112.42 o                         
   8  10   5       1618.65       1644.35        67.06 o                         
   9  10   5       6834.55       7078.01       266.77 o                         
  -8  11   5       1211.14       1209.78        88.15 o                         
  -7  11   5         59.86         68.51        23.38 o                         
  -6  11   5       1271.27       1260.66        68.88 o                         
  -5  11   5       4942.76       4982.73       116.70 o                         
  -4  11   5       3529.28       3690.89        73.93 o                         
  -3  11   5      18052.84      18390.53       278.61 o                         
  -2  11   5       6021.19       6059.88       114.46 o                         
  -1  11   5      10215.89      10719.74       161.56 o                         
   0  11   5          0.70         23.21        13.30 o                         
   1  11   5      10797.45      11235.14       164.92 o                         
   2  11   5       5602.56       5900.55       110.41 o                         
   3  11   5      17561.56      17863.86       238.99 o                         
   4  11   5       3735.69       3943.56       101.07 o                         
   5  11   5       4685.97       4778.19       115.99 o                         
   6  11   5       1406.73       1345.94        61.35 o                         
   7  11   5         98.59         43.05        24.88 o                         
   8  11   5       1128.51       1209.90        72.21 o                         
  -8  12   5       1850.44       1706.56       103.47 o                         
  -7  12   5       1446.92       1465.18        69.38 o                         
  -6  12   5        525.99        525.85        48.73 o                         
  -5  12   5       1528.17       1532.20       101.04 o                         
  -4  12   5       2351.41       2249.58        64.97 o                         
  -3  12   5        453.75        445.08        32.16 o                         
  -2  12   5       3164.64       3050.85        81.27 o                         
  -1  12   5        147.19        138.75        22.12 o                         
   0  12   5       1992.74       2185.49        64.74 o                         
   1  12   5         68.93         71.40        17.79 o                         
   2  12   5       3363.53       3208.71        84.70 o                         
   3  12   5        361.45        302.37        31.35 o                         
   4  12   5       2293.67       2245.46        76.90 o                         
   5  12   5       1379.92       1344.04        64.15 o                         
   6  12   5        541.25        541.40        46.70 o                         
   7  12   5       1478.35       1398.98        74.28 o                         
   8  12   5       1714.15       1545.39       112.85 o                         
  -7  13   5       1123.84        977.76        68.23 o                         
  -6  13   5        307.00        223.01        34.91 o                         
  -5  13   5        163.36        147.98        30.64 o                         
  -4  13   5        438.26        434.04        34.23 o                         
  -3  13   5       1693.79       1735.72        63.82 o                         
  -2  13   5        358.95        274.70        32.40 o                         
  -1  13   5        100.24        114.42        23.68 o                         
   0  13   5       2324.31       2321.96        79.55 o                         
   1  13   5        113.87         78.89        21.76 o                         
   2  13   5        441.72        402.37        35.21 o                         
   3  13   5       1675.96       1719.76        69.52 o                         
   4  13   5        398.69        379.18        38.40 o                         
   5  13   5        214.97        163.71        30.24 o                         
   6  13   5        278.32        186.73        32.81 o                         
   7  13   5       1248.33       1011.82        78.58 o                         
  -6  14   5        495.87        425.80        50.40 o                         
  -5  14   5        562.61        612.35        52.32 o                         
  -4  14   5       3943.41       3943.89       107.29 o                         
  -3  14   5       1860.25       1769.30        69.49 o                         
  -2  14   5       2951.13       3140.65        94.69 o                         
  -1  14   5        329.43        340.62        36.11 o                         
   0  14   5        597.52        724.27        51.51 o                         
   1  14   5        356.71        323.55        32.01 o                         
   2  14   5       2905.35       2910.44       101.52 o                         
   3  14   5       1913.05       1952.05        86.61 o                         
   4  14   5       3574.40       3534.92       112.03 o                         
   5  14   5        457.08        384.89        43.56 o                         
   6  14   5        550.48        535.55        49.18 o                         
  -5  15   5       1178.87       1210.07        89.72 o                         
  -4  15   5       1547.23       1584.20        73.82 o                         
  -3  15   5       4704.50       4686.57       120.35 o                         
  -2  15   5        651.23        523.17        46.82 o                         
  -1  15   5       1587.09       1567.38        80.72 o                         
   0  15   5         53.56         17.13        23.92 o                         
   1  15   5       1449.51       1303.77        73.50 o                         
   2  15   5        679.89        713.03        55.98 o                         
   3  15   5       4797.71       4991.51       136.23 o                         
   4  15   5       1553.89       1638.30        88.38 o                         
   5  15   5       1289.23       1577.54        81.58 o                         
  -4  16   5         51.33         14.67        31.46 o                         
  -3  16   5       1567.24       1377.75        78.30 o                         
  -2  16   5        458.55        319.88        55.81 o                         
  -1  16   5        531.61        374.04        47.14 o                         
   0  16   5        725.53        521.06        55.64 o                         
   1  16   5        611.84        513.62        54.49 o                         
   2  16   5        509.34        381.22        48.83 o                         
   3  16   5       1493.38       1218.86        85.16 o                         
   4  16   5         90.20         50.20        35.03 o                         
  -3  17   5        407.03        386.20        70.26 o                         
  -2  17   5        666.81        677.61        69.66 o                         
  -1  17   5        235.51        115.47        44.01 o                         
   0  17   5        157.99        126.91        44.03 o                         
   1  17   5        199.02        157.81        44.20 o                         
   2  17   5        669.88        592.46        76.12 o                         
   3  17   5        430.75        430.35        73.43 o                         
   0   0   6       5469.23       5420.12        99.08 o                         
   1   0   6      85057.26      81366.55       865.98 o                         
   2   0   6      19373.74      19486.00       198.59 o                         
   3   0   6       1295.19       1463.15        35.01 o                         
   4   0   6       1678.09       1388.56        32.65 o                         
   5   0   6        259.41        292.63        18.13 o                         
   6   0   6         14.23         22.69         9.73 o                         
   7   0   6       5060.80       4930.24       111.65 o                         
   8   0   6        900.86        950.20        53.70 o                         
   9   0   6       1090.04       1293.09        59.11 o                         
  10   0   6        410.36        487.71        54.98 o                         
  11   0   6        307.56        221.54        55.17 o                         
 -11   1   6       2521.47       2727.23       148.00 o                         
 -10   1   6         54.49          7.16        26.63 o                         
  -9   1   6       2800.40       2786.10        93.15 o                         
  -8   1   6       3237.06       3314.07        82.01 o                         
  -7   1   6       7824.92       8235.28       139.11 o                         
  -6   1   6         80.26         76.63        14.22 o                         
  -5   1   6       9376.05       9090.48       128.63 o                         
  -4   1   6      12220.91      11970.52       142.04 o                         
  -3   1   6      29490.36      29928.24       311.28 o                         
  -2   1   6       5313.46       5224.21        74.97 o                         
  -1   1   6       8836.62       8794.75       124.28 o                         
   0   1   6        566.98        538.95        13.65 o                         
   1   1   6       9848.04       9900.61        90.93 o                         
   2   1   6       6182.23       6136.01        71.06 o                         
   3   1   6      28624.06      28871.48       311.31 o                         
   4   1   6      11124.32      10656.57       134.14 o                         
   5   1   6       9414.46       9222.34       110.58 o                         
   6   1   6         85.96         89.05         9.52 o                         
   7   1   6       8242.93       8357.31       116.75 o                         
   8   1   6       3001.41       3081.54        89.95 o                         
   9   1   6       2922.39       2855.20        97.98 o                         
  10   1   6         42.38         17.53        31.11 o                         
  11   1   6       2363.94       2368.86       165.47 o                         
 -11   2   6        481.12        317.70       129.71 o                         
 -10   2   6       3306.79       3431.69       117.28 o                         
  -9   2   6       3024.02       2974.71        83.78 o                         
  -8   2   6       2954.77       3219.79        85.20 o                         
  -7   2   6       5374.67       5493.19       105.17 o                         
  -6   2   6       1114.80       1074.08        40.11 o                         
  -5   2   6      21328.41      21606.33       259.60 o                         
  -4   2   6       6852.71       6885.30       106.13 o                         
  -3   2   6      37659.62      38303.02       410.67 o                         
  -2   2   6      40081.83      38789.61       403.92 o                         
  -1   2   6       8159.85       7955.94        87.89 o                         
   0   2   6      51997.90      49641.38       431.15 o                         
   1   2   6       8358.34       8079.36        85.49 o                         
   2   2   6      37495.35      36811.07       343.29 o                         
   3   2   6      37901.57      37327.05       407.98 o                         
   4   2   6       7497.21       7443.76        98.49 o                         
   5   2   6      20518.27      20783.72       224.68 o                         
   6   2   6       1362.31       1291.10        35.27 o                         
   7   2   6       5848.93       5996.04        87.29 o                         
   8   2   6       2653.69       2872.27        61.59 o                         
   9   2   6       3236.10       3249.20        81.86 o                         
  10   2   6       3669.67       3667.42       129.11 o                         
  11   2   6        308.24        194.46        44.95 o                         
 -11   3   6       2412.83       2683.34       205.29 o                         
 -10   3   6       2548.58       2442.92        87.05 o                         
  -9   3   6       6736.12       6875.25       139.02 o                         
  -8   3   6       7131.89       7401.31       146.80 o                         
  -7   3   6       1420.99       1371.23        51.48 o                         
  -6   3   6       9369.49       9468.12       141.61 o                         
  -5   3   6       3988.36       4145.10        85.03 o                         
  -4   3   6       9473.42       9318.04       127.59 o                         
  -3   3   6      12607.53      12898.62       165.75 o                         
  -2   3   6      20930.05      20915.86       265.46 o                         
  -1   3   6      22393.16      21835.03       217.98 o                         
   0   3   6      34034.12      33571.28       309.77 o                         
   1   3   6      22125.79      22475.96       211.82 o                         
   2   3   6      20608.30      20615.03       200.58 o                         
   3   3   6      13159.86      13329.68       135.96 o                         
   4   3   6       8397.38       8267.60       112.68 o                         
   5   3   6       4254.91       4363.98        62.70 o                         
   6   3   6       9000.04       9129.77       115.95 o                         
   7   3   6       1316.97       1307.07        38.81 o                         
   8   3   6       8027.00       8385.64       143.90 o                         
   9   3   6       6692.58       6738.47       131.39 o                         
  10   3   6       2505.83       2546.16        83.39 o                         
  11   3   6       2482.27       2500.32       179.30 o                         
 -10   4   6        130.15        103.44        28.50 o                         
  -9   4   6       3273.17       3453.51        99.45 o                         
  -8   4   6       2128.21       2282.69        71.50 o                         
  -7   4   6       4414.57       4597.83        98.88 o                         
  -6   4   6      16164.82      15187.68       219.28 o                         
  -5   4   6       8689.74       8666.38       139.34 o                         
  -4   4   6       2293.42       2363.31        61.36 o                         
  -3   4   6       9848.04       9973.69       128.00 o                         
  -2   4   6       4359.75       4344.63        63.22 o                         
  -1   4   6       3664.80       3765.74        54.86 o                         
   0   4   6        284.04        393.74        16.29 o                         
   1   4   6       3211.98       3222.63        52.60 o                         
   2   4   6       3731.18       3643.28        60.10 o                         
   3   4   6       9920.93       9997.08       131.69 o                         
   4   4   6       2166.66       2276.48        44.52 o                         
   5   4   6       8778.78       8958.15       106.72 o                         
   6   4   6      16421.00      16045.41       173.17 o                         
   7   4   6       4222.85       4435.27        77.33 o                         
   8   4   6       2032.39       2146.39        63.53 o                         
   9   4   6       3273.29       3374.09       101.82 o                         
  10   4   6         50.67         30.82        24.84 o                         
 -10   5   6        978.25       1038.84       106.75 o                         
  -9   5   6       1372.69       1276.99        60.26 o                         
  -8   5   6       2903.63       2989.06        83.21 o                         
  -7   5   6        267.74        201.22        22.76 o                         
  -6   5   6       4559.95       4393.44        93.32 o                         
  -5   5   6       1623.42       1658.79        53.66 o                         
  -4   5   6       9398.70       9323.09       127.58 o                         
  -3   5   6       6467.08       6539.34       110.75 o                         
  -2   5   6      11929.09      11980.14       135.29 o                         
  -1   5   6       1617.51       1605.16        37.78 o                         
   0   5   6      28809.16      29221.45       311.04 o                         
   1   5   6       2181.59       2257.90        45.48 o                         
   2   5   6      11783.84      12085.29       147.33 o                         
   3   5   6       6786.06       6601.40        98.96 o                         
   4   5   6       9682.59       9744.17       126.64 o                         
   5   5   6       1780.38       1756.30        42.24 o                         
   6   5   6       4181.48       4037.92        65.46 o                         
   7   5   6        351.66        346.40        26.52 o                         
   8   5   6       2986.11       3327.82        79.47 o                         
   9   5   6       1230.34       1150.92        51.95 o                         
  10   5   6        833.60        840.32        61.60 o                         
 -10   6   6       6047.85       5974.63       170.13 o                         
  -9   6   6       4932.74       5119.14       124.61 o                         
  -8   6   6       5415.42       5504.05       139.03 o                         
  -7   6   6       5115.44       5091.53       114.53 o                         
  -6   6   6       1174.41       1250.17        50.37 o                         
  -5   6   6      10303.67      10596.34       146.83 o                         
  -4   6   6       9088.94       9130.46       136.21 o                         
  -3   6   6       2796.58       2712.25        56.71 o                         
  -2   6   6      17701.10      17617.32       288.15 o                         
  -1   6   6       2456.40       2451.42        47.79 o                         
   0   6   6        115.05        245.52        16.10 o                         
   1   6   6       2328.61       2311.21        49.10 o                         
   2   6   6      18162.67      18245.91       210.97 o                         
   3   6   6       2699.35       2539.49        53.69 o                         
   4   6   6       8851.28       9039.68       125.50 o                         
   5   6   6      10774.47      11133.79       146.94 o                         
   6   6   6       1155.30       1163.19        36.63 o                         
   7   6   6       4508.30       4547.76        75.60 o                         
   8   6   6       5563.28       5877.71       123.99 o                         
   9   6   6       4650.13       4861.59       109.74 o                         
  10   6   6       6085.62       6210.00       158.80 o                         
 -10   7   6        565.11        616.27        89.72 o                         
  -9   7   6        735.25        801.42        57.88 o                         
  -8   7   6       1489.44       1395.57        64.35 o                         
  -7   7   6        734.49        691.18        44.68 o                         
  -6   7   6       1833.14       2077.81        71.16 o                         
  -5   7   6       5283.45       5445.21        94.29 o                         
  -4   7   6      24092.71      24143.82       291.58 o                         
  -3   7   6      14804.77      15412.92       183.91 o                         
  -2   7   6      19234.60      19192.25       217.66 o                         
  -1   7   6      11914.03      11400.37       152.21 o                         
   0   7   6       8931.15       9199.02       134.02 o                         
   1   7   6      13005.93      12677.48       157.75 o                         
   2   7   6      18722.32      18769.09       225.79 o                         
   3   7   6      15536.10      15382.58       193.06 o                         
   4   7   6      24720.48      25040.56       292.13 o                         
   5   7   6       4924.06       5217.37        91.52 o                         
   6   7   6       1826.23       1885.46        50.56 o                         
   7   7   6        755.93        751.96        36.67 o                         
   8   7   6       1244.60       1223.00        48.46 o                         
   9   7   6        678.26        781.48        54.04 o                         
  10   7   6        610.93        473.81        56.81 o                         
  -9   8   6        615.06        567.51        58.78 o                         
  -8   8   6       2673.71       2495.68       107.12 o                         
  -7   8   6       2003.46       2081.37        81.19 o                         
  -6   8   6       4516.64       4594.55        90.87 o                         
  -5   8   6         40.92         48.81        15.27 o                         
  -4   8   6       4754.74       4793.70        90.24 o                         
  -3   8   6          7.12          1.10         7.38 o                         
  -2   8   6       3701.39       3632.85        71.51 o                         
  -1   8   6       4777.70       4766.75        84.27 o                         
   0   8   6       3548.20       3512.57        69.04 o                         
   1   8   6       4979.82       5001.75        87.11 o                         
   2   8   6       4167.26       4057.90        83.35 o                         
   3   8   6         64.35         49.29        11.76 o                         
   4   8   6       4893.77       4861.58        93.01 o                         
   5   8   6         76.26         81.16        15.27 o                         
   6   8   6       4270.72       4243.94       100.05 o                         
   7   8   6       2043.81       2061.44        60.61 o                         
   8   8   6       2658.89       2672.80        71.22 o                         
   9   8   6        505.04        540.66        45.58 o                         
  -9   9   6       1992.13       1862.54        97.37 o                         
  -8   9   6       1461.47       1322.73        82.10 o                         
  -7   9   6       1822.03       1849.02        85.06 o                         
  -6   9   6        415.82        391.54        33.19 o                         
  -5   9   6       2970.97       3082.18        78.71 o                         
  -4   9   6       2281.03       2114.80        59.60 o                         
  -3   9   6       4768.28       4767.58        83.72 o                         
  -2   9   6       1201.79       1192.28        39.37 o                         
  -1   9   6       7508.48       7477.37       117.46 o                         
   0   9   6      15837.89      16189.09       210.19 o                         
   1   9   6       7618.89       7712.47       119.58 o                         
   2   9   6       1030.15       1068.30        40.33 o                         
   3   9   6       4919.47       4892.44        91.44 o                         
   4   9   6       2213.91       2156.87        61.15 o                         
   5   9   6       2894.18       2982.44        81.85 o                         
   6   9   6        456.39        409.37        31.46 o                         
   7   9   6       1756.43       1617.46        53.41 o                         
   8   9   6       1526.42       1438.94        62.29 o                         
   9   9   6       2098.84       1860.28        88.19 o                         
  -9  10   6        398.00        287.50        46.38 o                         
  -8  10   6        309.17        181.45        38.80 o                         
  -7  10   6        585.43        598.11        47.13 o                         
  -6  10   6        837.41        997.58        66.42 o                         
  -5  10   6       5091.20       5366.11       109.97 o                         
  -4  10   6       2843.05       2973.63        80.74 o                         
  -3  10   6      14284.09      14472.34       187.77 o                         
  -2  10   6       5271.11       5224.22        92.15 o                         
  -1  10   6       9045.76       9136.81       139.21 o                         
   0  10   6       7618.62       7821.40       132.36 o                         
   1  10   6       9132.88       9282.10       141.03 o                         
   2  10   6       4872.47       4755.35        93.84 o                         
   3  10   6      13704.60      14180.56       196.34 o                         
   4  10   6       2530.99       2475.02        73.66 o                         
   5  10   6       4859.46       5181.93       112.97 o                         
   6  10   6        873.73       1034.04        52.32 o                         
   7  10   6        698.67        732.52        34.37 o                         
   8  10   6        315.27        173.56        30.57 o                         
   9  10   6        387.42        474.94        79.96 o                         
  -8  11   6       2027.66       2049.39       100.79 o                         
  -7  11   6       1411.24       1312.03        58.27 o                         
  -6  11   6       1930.65       1799.91        83.71 o                         
  -5  11   6       2658.85       2941.08        93.12 o                         
  -4  11   6       4672.85       4632.41       100.17 o                         
  -3  11   6       8077.81       8063.40       134.86 o                         
  -2  11   6       4769.49       4863.64       101.36 o                         
  -1  11   6       4266.13       4234.96        88.24 o                         
   0  11   6       1458.00       1445.80        50.50 o                         
   1  11   6       4100.69       4156.37        88.87 o                         
   2  11   6       4951.08       4764.92        97.25 o                         
   3  11   6       8058.93       8086.68       155.47 o                         
   4  11   6       4323.48       4498.51       105.79 o                         
   5  11   6       2861.93       3118.38        91.11 o                         
   6  11   6       2005.97       1960.67        73.98 o                         
   7  11   6       1356.36       1313.87        46.04 o                         
   8  11   6       2338.57       2376.54        92.18 o                         
  -8  12   6         89.55         47.52        42.19 o                         
  -7  12   6       1808.35       1758.19        84.58 o                         
  -6  12   6        480.89        512.96        48.44 o                         
  -5  12   6       2220.56       2400.45        86.35 o                         
  -4  12   6         53.80         54.79        14.57 o                         
  -3  12   6       2103.82       2045.45        64.40 o                         
  -2  12   6       1288.24       1370.19        55.29 o                         
  -1  12   6       3755.49       3997.35        93.32 o                         
   0  12   6        521.91        505.21        40.00 o                         
   1  12   6       3537.85       3620.11        87.40 o                         
   2  12   6       1230.28       1276.85        54.87 o                         
   3  12   6       2026.55       1984.27        66.10 o                         
   4  12   6         34.74         22.43        18.63 o                         
   5  12   6       2069.51       2132.36        80.29 o                         
   6  12   6        469.75        443.15        46.80 o                         
   7  12   6       1899.60       1756.89        78.75 o                         
   8  12   6        106.73         27.72        37.50 o                         
  -7  13   6       1143.28       1151.73        75.12 o                         
  -6  13   6        809.43        852.74        65.88 o                         
  -5  13   6       1044.65       1000.18        63.58 o                         
  -4  13   6       1883.35       1869.60        58.78 o                         
  -3  13   6        289.96        201.21        27.89 o                         
  -2  13   6       1437.06       1464.98        60.55 o                         
  -1  13   6        923.80        846.39        47.67 o                         
   0  13   6        197.33        166.44        25.28 o                         
   1  13   6        831.52        739.27        49.79 o                         
   2  13   6       1636.01       1778.94        72.35 o                         
   3  13   6        169.63        128.64        25.00 o                         
   4  13   6       1789.24       1779.51        80.84 o                         
   5  13   6        958.11        874.53        58.52 o                         
   6  13   6        784.65        755.42        55.01 o                         
   7  13   6       1125.84        946.25        81.23 o                         
  -6  14   6         13.91         15.88        29.93 o                         
  -5  14   6       1318.21       1259.27        74.92 o                         
  -4  14   6        527.97        563.09        42.71 o                         
  -3  14   6       2350.23       2182.49        76.72 o                         
  -2  14   6       1634.28       1808.05        70.34 o                         
  -1  14   6       1829.96       1869.09        70.69 o                         
   0  14   6          4.71          8.65        20.30 o                         
   1  14   6       1826.05       1756.15        72.29 o                         
   2  14   6       1782.80       1836.83        76.19 o                         
   3  14   6       2402.33       2576.53        97.87 o                         
   4  14   6        579.27        696.87        56.92 o                         
   5  14   6       1325.85       1202.49        73.65 o                         
   6  14   6         40.24        -15.87        28.03 o                         
  -5  15   6        373.26        192.07        49.48 o                         
  -4  15   6       1731.39       1590.17        69.98 o                         
  -3  15   6       1542.84       1676.36        70.36 o                         
  -2  15   6       2116.64       2327.80        83.93 o                         
  -1  15   6       3478.77       3475.26       117.53 o                         
   0  15   6        400.18        334.93        36.83 o                         
   1  15   6       3676.45       3618.09       133.05 o                         
   2  15   6       2154.79       2400.48        99.75 o                         
   3  15   6       1662.59       1919.29        92.14 o                         
   4  15   6       1964.43       2054.92        94.59 o                         
   5  15   6        282.12        149.52        35.78 o                         
  -4  16   6        670.51        495.92        66.81 o                         
  -3  16   6        710.93        561.67        54.04 o                         
  -2  16   6       1484.87       1426.93        83.33 o                         
  -1  16   6        217.78        152.89        37.29 o                         
   0  16   6       2601.17       2836.84       116.57 o                         
   1  16   6        180.21        109.33        36.81 o                         
   2  16   6       1840.16       1813.04        93.76 o                         
   3  16   6        648.72        529.66        59.47 o                         
   4  16   6        664.32        617.23        69.91 o                         
  -2  17   6        547.01        484.92        62.87 o                         
  -1  17   6        492.83        376.66        96.03 o                         
   0  17   6       2460.22       2613.29       132.76 o                         
   1  17   6        493.71        489.62        65.17 o                         
   2  17   6        552.15        506.59        76.61 o                         
   1   0   7       1587.50       1517.98        27.34 o                         
   2   0   7      19040.07      18946.39       189.03 o                         
   3   0   7       1196.28       1305.68        28.53 o                         
   4   0   7       1821.19       1693.50        36.68 o                         
   5   0   7      30108.58      29954.21       339.77 o                         
   6   0   7       8846.08       8443.64       124.01 o                         
   7   0   7      22892.65      23059.95       349.34 o                         
   8   0   7       1491.12       1599.77        68.65 o                         
   9   0   7       6224.41       6233.67       145.33 o                         
  10   0   7        252.39        251.00        40.66 o                         
  11   0   7       1689.36       1819.82       128.55 o                         
 -11   1   7       2681.41       2403.58       129.60 o                         
 -10   1   7        193.55        177.63        37.96 o                         
  -9   1   7       3655.25       3566.01       104.53 o                         
  -8   1   7       4205.36       4398.43       107.52 o                         
  -7   1   7        768.80        828.93        36.29 o                         
  -6   1   7      16066.90      15942.48       218.97 o                         
  -5   1   7       2043.75       1915.42        47.65 o                         
  -4   1   7      10394.15      10240.08       133.06 o                         
  -3   1   7      23903.25      23949.69       267.59 o                         
  -2   1   7      15464.65      15499.73       167.53 o                         
  -1   1   7      30517.68      30468.39       307.59 o                         
   0   1   7      40059.87      39083.94       343.93 o                         
   1   1   7      31294.97      30938.01       266.02 o                         
   2   1   7      15429.09      15617.30       171.19 o                         
   3   1   7      25857.42      25562.55       270.61 o                         
   4   1   7      10587.96      10640.36       128.94 o                         
   5   1   7       1894.45       1808.78        37.39 o                         
   6   1   7      16746.96      16693.93       180.66 o                         
   7   1   7        578.03        616.18        37.14 o                         
   8   1   7       3960.69       4335.51       108.98 o                         
   9   1   7       3296.55       3157.97       112.42 o                         
  10   1   7        183.53         94.88        35.68 o                         
  11   1   7       2628.80       2401.71       160.06 o                         
 -11   2   7          2.22        -36.31        36.31 o                         
 -10   2   7       6980.51       7166.66       178.43 o                         
  -9   2   7        106.00         68.62        20.38 o                         
  -8   2   7       5116.88       5000.26       111.97 o                         
  -7   2   7        733.28        769.57        39.21 o                         
  -6   2   7       2314.52       2339.50        60.36 o                         
  -5   2   7       6630.78       6516.91       107.19 o                         
  -4   2   7      10770.13      10723.95       143.24 o                         
  -3   2   7       9335.72       9261.51       126.84 o                         
  -2   2   7      19658.42      19887.38       246.98 o                         
  -1   2   7      14850.66      15050.83       161.31 o                         
   0   2   7      12795.17      12989.44       131.57 o                         
   1   2   7      15477.24      15581.10       143.42 o                         
   2   2   7      19352.16      19554.70       177.56 o                         
   3   2   7      10085.76       9827.08       131.17 o                         
   4   2   7      11332.75      11245.57       141.85 o                         
   5   2   7       6423.60       6456.06        94.29 o                         
   6   2   7       2329.46       2353.67        48.19 o                         
   7   2   7        569.05        669.62        25.73 o                         
   8   2   7       4878.90       4949.93        85.65 o                         
   9   2   7         47.26        -21.64        21.64 o                         
  10   2   7       6972.62       7171.73       194.71 o                         
  11   2   7         13.67        -41.17        41.17 o                         
 -10   3   7        641.36        639.20        53.80 o                         
  -9   3   7        470.09        445.99        38.68 o                         
  -8   3   7       4168.78       4013.47        96.12 o                         
  -7   3   7       2180.52       2196.76        67.59 o                         
  -6   3   7      10033.51      10215.85       153.49 o                         
  -5   3   7       3704.20       3914.01        77.78 o                         
  -4   3   7      35373.25      35019.31       412.14 o                         
  -3   3   7       1969.18       1987.10        46.37 o                         
  -2   3   7      11261.43      11029.39       139.08 o                         
  -1   3   7      18535.81      18087.64       180.59 o                         
   0   3   7       2297.07       2153.33        38.33 o                         
   1   3   7      18791.54      18666.65       170.90 o                         
   2   3   7      12398.00      11983.58       117.97 o                         
   3   3   7       2093.35       2178.01        33.55 o                         
   4   3   7      35269.74      35321.96       387.88 o                         
   5   3   7       3927.62       4128.68        72.05 o                         
   6   3   7      10307.63      10484.31       131.00 o                         
   7   3   7       2494.04       2569.60        55.03 o                         
   8   3   7       3711.20       3718.34        84.20 o                         
   9   3   7        481.33        461.72        31.15 o                         
  10   3   7        672.91        629.22        58.18 o                         
 -10   4   7       1572.59       1329.89        67.43 o                         
  -9   4   7       2829.94       2738.11        83.99 o                         
  -8   4   7       1681.44       1565.89        59.30 o                         
  -7   4   7       3863.98       3831.87        94.18 o                         
  -6   4   7       4287.76       4267.72        89.63 o                         
  -5   4   7       1260.40       1315.48        46.36 o                         
  -4   4   7       2480.77       2455.59        62.75 o                         
  -3   4   7        468.11        536.21        20.11 o                         
  -2   4   7      31585.06      31024.69       316.57 o                         
  -1   4   7       8654.18       8276.09       102.40 o                         
   0   4   7      83858.24      82111.22       733.16 o                         
   1   4   7       8957.96       8471.81        99.76 o                         
   2   4   7      31161.57      30526.41       324.91 o                         
   3   4   7        490.22        500.06        17.82 o                         
   4   4   7       2299.35       2166.22        43.86 o                         
   5   4   7       1559.49       1566.34        34.74 o                         
   6   4   7       4407.79       4412.65        77.78 o                         
   7   4   7       3711.01       3814.66        66.63 o                         
   8   4   7       1724.54       1594.35        52.42 o                         
   9   4   7       2622.81       2613.05        80.81 o                         
  10   4   7       1643.12       1559.48        81.82 o                         
 -10   5   7       1601.09       1597.10        85.62 o                         
  -9   5   7       2644.28       2549.33        83.41 o                         
  -8   5   7       5549.66       5331.26       118.06 o                         
  -7   5   7        903.95        886.30        44.60 o                         
  -6   5   7       2019.88       2213.46        64.70 o                         
  -5   5   7       5111.00       5438.57       105.43 o                         
  -4   5   7       3978.06       3944.42        68.12 o                         
  -3   5   7       5857.43       5964.70       110.06 o                         
  -2   5   7       2323.68       2324.90        40.93 o                         
  -1   5   7      21944.42      21253.09       222.61 o                         
   0   5   7      12059.10      12169.62       137.77 o                         
   1   5   7      22738.67      21847.81       232.19 o                         
   2   5   7       2260.69       2209.06        44.05 o                         
   3   5   7       6206.54       6234.83        93.81 o                         
   4   5   7       3528.33       3385.24        62.52 o                         
   5   5   7       5628.60       5684.54        87.13 o                         
   6   5   7       1859.63       2025.35        42.15 o                         
   7   5   7        827.92        771.64        31.88 o                         
   8   5   7       6205.73       6165.49       128.88 o                         
   9   5   7       2460.81       2403.92        89.99 o                         
  10   5   7       1639.63       1676.59        83.28 o                         
 -10   6   7        377.10        453.78        51.22 o                         
  -9   6   7        519.72        468.65        43.88 o                         
  -8   6   7         68.90         69.86        23.06 o                         
  -7   6   7       3077.47       3262.91        91.71 o                         
  -6   6   7        266.53        268.35        27.11 o                         
  -5   6   7      14066.44      14392.17       197.97 o                         
  -4   6   7        409.56        495.76        27.09 o                         
  -3   6   7      21343.03      21068.78       243.52 o                         
  -2   6   7       1924.91       1784.75        38.55 o                         
  -1   6   7      10539.48      10461.01       140.62 o                         
   0   6   7       6859.61       7108.59       101.63 o                         
   1   6   7      10453.83      10406.30       135.93 o                         
   2   6   7       1657.25       1629.97        43.36 o                         
   3   6   7      20927.08      20428.43       239.24 o                         
   4   6   7        381.09        435.30        23.08 o                         
   5   6   7      14431.04      14880.02       185.16 o                         
   6   6   7        205.87        259.81        19.72 o                         
   7   6   7       3656.56       3688.11        75.44 o                         
   8   6   7         24.73         25.50        15.39 o                         
   9   6   7        616.74        565.64        48.75 o                         
  10   6   7        493.18        368.39        41.29 o                         
 -10   7   7          7.20         69.60        34.38 o                         
  -9   7   7       7261.02       7040.35       171.06 o                         
  -8   7   7       1688.39       1675.42        68.54 o                         
  -7   7   7       2471.38       2563.09        84.39 o                         
  -6   7   7       3947.34       3976.86       101.01 o                         
  -5   7   7       3418.04       3440.43        70.26 o                         
  -4   7   7       2129.52       1937.98        54.59 o                         
  -3   7   7      11036.03      11111.07       148.72 o                         
  -2   7   7        777.02        850.04        28.34 o                         
  -1   7   7      12406.68      12329.70       159.49 o                         
   0   7   7       8355.42       9001.34       125.28 o                         
   1   7   7      12857.17      12826.16       162.27 o                         
   2   7   7        640.44        783.20        31.44 o                         
   3   7   7      10278.56       9865.63       148.65 o                         
   4   7   7       1759.58       1657.56        46.58 o                         
   5   7   7       3401.01       3330.15        69.62 o                         
   6   7   7       3753.73       3723.67        85.57 o                         
   7   7   7       2764.68       2870.67        63.04 o                         
   8   7   7       1743.90       1855.01        65.08 o                         
   9   7   7       7260.45       7205.89       164.45 o                         
  10   7   7         24.22        -18.04        30.75 o                         
  -9   8   7       1181.65       1277.15        78.49 o                         
  -8   8   7        562.98        585.47        53.66 o                         
  -7   8   7      10909.29      10772.22       224.12 o                         
  -6   8   7       1993.40       1978.52        62.72 o                         
  -5   8   7      10057.27       9907.31       164.16 o                         
  -4   8   7        199.82        176.09        18.71 o                         
  -3   8   7       3400.70       3438.37        61.70 o                         
  -2   8   7       4051.64       3958.82        70.95 o                         
  -1   8   7       6108.13       6160.54       100.31 o                         
   0   8   7       8632.39       8392.06       123.17 o                         
   1   8   7       6590.92       6641.67       106.78 o                         
   2   8   7       3325.20       3210.14        69.50 o                         
   3   8   7       3503.29       3697.23        73.85 o                         
   4   8   7        182.51        203.82        19.84 o                         
   5   8   7      10045.60       9843.01       159.08 o                         
   6   8   7       2194.70       2207.20        63.49 o                         
   7   8   7      11074.93      11212.58       172.45 o                         
   8   8   7        516.82        527.48        33.31 o                         
   9   8   7       1191.76       1281.99        59.89 o                         
  -9   9   7        608.78        462.78        54.21 o                         
  -8   9   7       3847.64       4051.09       131.77 o                         
  -7   9   7       1166.68       1060.14        69.46 o                         
  -6   9   7       9204.60       9187.71       160.97 o                         
  -5   9   7       1456.80       1439.47        58.27 o                         
  -4   9   7       7088.83       7005.45       120.56 o                         
  -3   9   7       4178.29       4094.43        73.03 o                         
  -2   9   7       2238.31       2286.67        54.27 o                         
  -1   9   7       7239.25       7361.06       118.02 o                         
   0   9   7       4080.19       4077.19        80.02 o                         
   1   9   7       8006.09       8038.30       122.64 o                         
   2   9   7       1743.49       1842.35        53.16 o                         
   3   9   7       4094.71       4048.79        82.46 o                         
   4   9   7       7177.19       7322.25       125.14 o                         
   5   9   7       1258.41       1286.79        51.01 o                         
   6   9   7       9057.43       9265.45       160.32 o                         
   7   9   7       1265.57       1173.55        48.20 o                         
   8   9   7       3935.27       4140.09       107.69 o                         
   9   9   7        507.27        491.35        49.84 o                         
  -9  10   7         32.12        -40.09        43.01 o                         
  -8  10   7       1547.92       1596.36        87.13 o                         
  -7  10   7       1086.24       1121.68        82.45 o                         
  -6  10   7        265.96        236.52        29.26 o                         
  -5  10   7       1640.45       1742.69        61.06 o                         
  -4  10   7       1899.35       1909.91        61.50 o                         
  -3  10   7        568.35        545.57        28.57 o                         
  -2  10   7       1523.03       1582.44        49.24 o                         
  -1  10   7       1124.32       1232.12        45.08 o                         
   0  10   7       5743.64       5688.19       102.19 o                         
   1  10   7       1371.43       1497.72        49.04 o                         
   2  10   7       1796.33       1857.23        55.52 o                         
   3  10   7        504.86        478.73        33.54 o                         
   4  10   7       2110.80       2200.58        68.87 o                         
   5  10   7       1873.94       2029.61        67.36 o                         
   6  10   7        220.43        208.98        29.41 o                         
   7  10   7       1075.26       1019.59        50.98 o                         
   8  10   7       1567.78       1709.72        67.87 o                         
   9  10   7         21.14        -25.65        31.56 o                         
  -8  11   7        743.27        603.93        60.94 o                         
  -7  11   7        207.26        168.18        35.88 o                         
  -6  11   7       3145.47       3449.18       109.07 o                         
  -5  11   7         14.64          8.54        18.21 o                         
  -4  11   7       8735.25       8587.00       147.83 o                         
  -3  11   7       3060.90       2866.49        71.82 o                         
  -2  11   7       4701.89       4832.44       104.57 o                         
  -1  11   7       2377.85       2306.94        64.65 o                         
   0  11   7       1121.63       1186.22        46.56 o                         
   1  11   7       2624.21       2608.99        68.80 o                         
   2  11   7       5253.68       5507.89       105.20 o                         
   3  11   7       3002.59       2917.64        82.61 o                         
   4  11   7       9282.21       8976.58       160.81 o                         
   5  11   7         53.71         59.57        20.86 o                         
   6  11   7       2964.53       3307.27        92.58 o                         
   7  11   7        192.46        204.71        29.34 o                         
   8  11   7        666.63        538.60        54.07 o                         
  -8  12   7        799.76        745.06        79.55 o                         
  -7  12   7       1556.77       1624.90        77.93 o                         
  -6  12   7       2864.04       2835.39        95.27 o                         
  -5  12   7       1878.43       1929.77        77.77 o                         
  -4  12   7       1886.36       1962.02        81.22 o                         
  -3  12   7        963.13        913.67        57.14 o                         
  -2  12   7       4847.93       4892.21       104.12 o                         
  -1  12   7        122.19         90.75        19.32 o                         
   0  12   7       9240.80       9114.19       156.42 o                         
   1  12   7        212.84        210.43        24.51 o                         
   2  12   7       5267.86       5232.50       112.03 o                         
   3  12   7       1216.07       1210.69        52.75 o                         
   4  12   7       1703.93       1715.06        69.07 o                         
   5  12   7       2102.29       2072.07        79.10 o                         
   6  12   7       3053.69       3213.73        94.52 o                         
   7  12   7       1423.87       1340.67        60.93 o                         
   8  12   7        904.89        860.03        96.17 o                         
  -7  13   7        399.59        350.46        56.76 o                         
  -6  13   7       1036.95       1014.02       101.81 o                         
  -5  13   7        674.79        582.04        62.45 o                         
  -4  13   7        251.57        224.14        24.79 o                         
  -3  13   7       2039.39       1849.25        70.56 o                         
  -2  13   7       1994.09       1863.37        64.58 o                         
  -1  13   7       7799.94       7772.36       153.40 o                         
   0  13   7       2608.06       2327.80        72.73 o                         
   1  13   7       8107.70       8222.27       159.77 o                         
   2  13   7       1984.50       1764.16        78.69 o                         
   3  13   7       2117.42       2142.37        83.23 o                         
   4  13   7        169.33        138.93        29.26 o                         
   5  13   7        641.47        576.20        49.83 o                         
   6  13   7       1119.58       1059.01        63.77 o                         
   7  13   7        333.07        178.15        41.33 o                         
  -6  14   7        483.86        420.57        56.77 o                         
  -5  14   7       2375.74       2480.57        99.42 o                         
  -4  14   7        290.76        294.68        27.83 o                         
  -3  14   7       2983.31       3107.18        90.24 o                         
  -2  14   7        345.57        333.26        35.52 o                         
  -1  14   7        538.23        453.96        38.44 o                         
   0  14   7       1125.78       1146.30        62.86 o                         
   1  14   7        558.05        471.23        40.36 o                         
   2  14   7        316.98        231.48        33.33 o                         
   3  14   7       2830.57       3173.46       109.15 o                         
   4  14   7        422.25        388.43        45.36 o                         
   5  14   7       2367.88       2255.58       106.00 o                         
   6  14   7        490.78        286.49        41.62 o                         
  -5  15   7        170.18        108.64        36.91 o                         
  -4  15   7       2587.07       2377.65        83.19 o                         
  -3  15   7       1052.95       1127.93        58.79 o                         
  -2  15   7        741.57        743.00        51.83 o                         
  -1  15   7        833.08       1006.89        70.50 o                         
   0  15   7         63.05         36.83        35.76 o                         
   1  15   7        841.98        835.44        63.99 o                         
   2  15   7        743.84        765.57        61.42 o                         
   3  15   7        938.74       1076.83        72.59 o                         
   4  15   7       2543.03       2582.51       101.65 o                         
   5  15   7        154.68         11.78        34.67 o                         
  -4  16   7        494.97        295.54        59.06 o                         
  -3  16   7        301.72        302.06        38.28 o                         
  -2  16   7       1131.26       1145.11        76.75 o                         
  -1  16   7        790.40        883.95        62.85 o                         
   0  16   7       2647.33       2534.59       108.95 o                         
   1  16   7        904.15        944.90        70.09 o                         
   2  16   7        911.11        988.89        76.85 o                         
   3  16   7        281.97        139.85        42.17 o                         
   4  16   7        427.80        445.91        68.16 o                         
  -2  17   7        271.14        189.13        46.56 o                         
  -1  17   7        245.85        185.70        49.41 o                         
   0  17   7        395.68        308.26        57.13 o                         
   1  17   7        263.79        237.40        58.05 o                         
   2  17   7        284.14        217.73        55.58 o                         
   1   0   8       3555.94       3842.87        51.09 o                         
   2   0   8      60289.72      58930.17       530.58 o                         
   3   0   8       2771.16       3262.18        48.10 o                         
   4   0   8       5328.58       5382.53        82.67 o                         
   5   0   8        244.04        300.72        22.10 o                         
   6   0   8       5664.48       5341.53        89.66 o                         
   7   0   8        551.81        709.48        39.30 o                         
   8   0   8       2246.41       2217.68        80.60 o                         
   9   0   8        135.51        125.31        31.28 o                         
  10   0   8        991.15        852.98        61.71 o                         
  11   0   8         38.16        -33.53        33.53 o                         
 -11   1   8       2966.03       2989.40       147.50 o                         
 -10   1   8       2557.99       2699.21       101.61 o                         
  -9   1   8         80.10         68.78        32.22 o                         
  -8   1   8       9706.21       9389.74       179.57 o                         
  -7   1   8       2022.51       1893.73        55.81 o                         
  -6   1   8      17447.89      17964.24       227.94 o                         
  -5   1   8        692.43        709.21        27.66 o                         
  -4   1   8      15865.21      15474.31       188.58 o                         
  -3   1   8       1556.68       1555.46        35.44 o                         
  -2   1   8      11569.67      11964.88       134.40 o                         
  -1   1   8      30513.70      30344.91       271.83 o                         
   0   1   8          0.69          6.54         3.74 o                         
   1   1   8      30338.28      29861.58       263.16 o                         
   2   1   8      11464.30      11875.84       118.02 o                         
   3   1   8       1585.47       1553.09        34.05 o                         
   4   1   8      14895.92      14680.64       169.45 o                         
   5   1   8        536.89        572.63        20.18 o                         
   6   1   8      17542.04      17952.36       252.92 o                         
   7   1   8       1476.95       1345.17        48.46 o                         
   8   1   8       9524.91       9319.93       193.10 o                         
   9   1   8         58.73         63.04        20.85 o                         
  10   1   8       2587.52       2473.60       101.30 o                         
  11   1   8       2816.69       3025.17       243.26 o                         
 -10   2   8       1105.11       1276.91       104.44 o                         
  -9   2   8        281.58        334.65        33.91 o                         
  -8   2   8       1383.52       1260.95        53.12 o                         
  -7   2   8        697.22        726.89        39.02 o                         
  -6   2   8       1732.45       1779.02        52.03 o                         
  -5   2   8       7501.68       7588.73       115.65 o                         
  -4   2   8      13489.64      13614.31       173.98 o                         
  -3   2   8      18774.12      18916.04       213.40 o                         
  -2   2   8       6089.84       5822.69        91.61 o                         
  -1   2   8       8032.79       8248.35        86.58 o                         
   0   2   8       2249.20       2236.72        35.91 o                         
   1   2   8       7430.76       7808.02        86.23 o                         
   2   2   8       6190.31       5893.25        65.13 o                         
   3   2   8      17487.38      18001.09       206.44 o                         
   4   2   8      14160.32      14657.83       179.66 o                         
   5   2   8       7597.56       7708.98       107.50 o                         
   6   2   8       1605.81       1695.46        40.84 o                         
   7   2   8        854.99        928.84        30.23 o                         
   8   2   8       1756.37       1667.77        55.37 o                         
   9   2   8        311.23        291.13        38.38 o                         
  10   2   8       1136.15       1167.37        76.68 o                         
 -10   3   8        679.74        602.32        49.38 o                         
  -9   3   8       1402.13       1370.94        61.78 o                         
  -8   3   8        990.32        922.53        45.21 o                         
  -7   3   8       2212.44       2337.86        71.30 o                         
  -6   3   8       5862.71       5823.38       103.71 o                         
  -5   3   8       5750.40       5808.29        99.55 o                         
  -4   3   8       3226.53       3382.30        73.34 o                         
  -3   3   8      14332.71      13998.90       174.63 o                         
  -2   3   8       5154.38       5096.09        80.24 o                         
  -1   3   8      37054.87      35363.75       332.22 o                         
   0   3   8       2528.16       2447.55        39.71 o                         
   1   3   8      36894.58      35955.90       362.96 o                         
   2   3   8       6123.89       6131.06        67.22 o                         
   3   3   8      13464.70      13258.52       130.76 o                         
   4   3   8       3269.58       3351.85        63.69 o                         
   5   3   8       5766.93       5888.52        92.26 o                         
   6   3   8       5574.49       5572.86        82.05 o                         
   7   3   8       2279.56       2307.11        55.00 o                         
   8   3   8       1123.14       1051.18        39.83 o                         
   9   3   8       1412.92       1347.64        56.60 o                         
  10   3   8        594.59        534.73        60.44 o                         
 -10   4   8        117.33         54.99        27.84 o                         
  -9   4   8       5298.82       5290.69       123.45 o                         
  -8   4   8        300.13        307.36        31.02 o                         
  -7   4   8      21201.68      21504.09       295.72 o                         
  -6   4   8        127.57        178.14        20.60 o                         
  -5   4   8      41763.73      41645.84       517.76 o                         
  -4   4   8        708.50        725.04        31.11 o                         
  -3   4   8       3634.84       3789.49        64.50 o                         
  -2   4   8       4917.58       4984.66        77.03 o                         
  -1   4   8        129.62        156.54        11.23 o                         
   0   4   8       3478.62       3056.40        51.48 o                         
   1   4   8        246.32        295.71        14.07 o                         
   2   4   8       4280.51       4292.62        59.97 o                         
   3   4   8       3749.43       3835.18        57.33 o                         
   4   4   8        698.57        678.34        20.20 o                         
   5   4   8      41774.34      42210.52       412.84 o                         
   6   4   8         67.06        100.44        16.32 o                         
   7   4   8      22104.33      22067.68       270.05 o                         
   8   4   8        309.42        385.84        30.30 o                         
   9   4   8       5349.63       5524.03       109.93 o                         
  10   4   8        128.20         45.04        30.29 o                         
 -10   5   8         94.76        127.56        35.66 o                         
  -9   5   8        469.06        429.80        44.40 o                         
  -8   5   8       5002.06       5155.18       121.00 o                         
  -7   5   8       1244.72       1286.72        53.80 o                         
  -6   5   8      24906.19      25011.20       394.08 o                         
  -5   5   8       3391.19       3316.85        77.47 o                         
  -4   5   8      14115.91      13909.76       186.23 o                         
  -3   5   8      12489.52      12555.08       166.75 o                         
  -2   5   8       2629.72       2713.78        48.26 o                         
  -1   5   8      31876.21      32528.40       331.33 o                         
   0   5   8         12.31         21.18         6.59 o                         
   1   5   8      33352.15      34315.53       387.25 o                         
   2   5   8       1880.79       2038.66        47.04 o                         
   3   5   8      12477.93      12477.89       148.52 o                         
   4   5   8      14296.70      14277.35       173.01 o                         
   5   5   8       3129.25       3087.50        58.69 o                         
   6   5   8      25090.48      25136.06       265.78 o                         
   7   5   8       1153.91       1265.10        50.00 o                         
   8   5   8       5063.78       5288.62       118.50 o                         
   9   5   8        474.41        606.00        44.66 o                         
  10   5   8         76.24        103.35        30.54 o                         
 -10   6   8       1214.95       1290.15        94.46 o                         
  -9   6   8       1199.86       1250.55        71.81 o                         
  -8   6   8       2844.85       2665.72        93.28 o                         
  -7   6   8        515.79        452.55        40.96 o                         
  -6   6   8        580.29        500.88        37.77 o                         
  -5   6   8        953.51        980.35        43.58 o                         
  -4   6   8       1976.29       2102.38        52.33 o                         
  -3   6   8       3861.50       4027.53        75.20 o                         
  -2   6   8      10717.53      10584.94       133.44 o                         
  -1   6   8       4242.21       4483.79        69.73 o                         
   0   6   8      28214.25      29778.25       302.37 o                         
   1   6   8       4229.13       4296.85        78.26 o                         
   2   6   8      10530.94      10706.33       147.52 o                         
   3   6   8       4332.02       4550.52        76.34 o                         
   4   6   8       2307.48       2353.89        51.89 o                         
   5   6   8        968.49        968.66        36.17 o                         
   6   6   8        643.99        611.32        27.42 o                         
   7   6   8        757.60        682.29        31.65 o                         
   8   6   8       2523.95       2584.51        85.76 o                         
   9   6   8       1103.25       1115.27        60.61 o                         
  10   6   8       1156.97       1124.08        94.36 o                         
 -10   7   8        901.14        878.15        95.25 o                         
  -9   7   8        363.67        268.14        38.57 o                         
  -8   7   8       1862.74       1823.72        74.92 o                         
  -7   7   8         79.40         74.47        23.59 o                         
  -6   7   8      10604.95      10739.00       192.40 o                         
  -5   7   8       2612.43       2534.40        60.37 o                         
  -4   7   8       2764.12       2701.95        67.46 o                         
  -3   7   8       3316.82       3411.50        71.40 o                         
  -2   7   8       2478.96       2455.43        58.85 o                         
  -1   7   8        796.54        854.85        30.06 o                         
   0   7   8      11363.78      11687.26       153.35 o                         
   1   7   8       1162.25       1213.54        39.35 o                         
   2   7   8       2850.68       2829.36        59.60 o                         
   3   7   8       3744.45       3734.55        73.52 o                         
   4   7   8       3065.70       3137.83        64.88 o                         
   5   7   8       2773.03       2806.61        65.35 o                         
   6   7   8      10720.32      10767.76       157.58 o                         
   7   7   8         92.60         75.95        14.84 o                         
   8   7   8       1683.61       1680.15        58.98 o                         
   9   7   8        285.61        263.38        40.59 o                         
  10   7   8        838.39        832.36        65.07 o                         
  -9   8   8       2126.31       2153.23       102.71 o                         
  -8   8   8       1560.07       1576.87        90.80 o                         
  -7   8   8       2735.56       2881.38        99.19 o                         
  -6   8   8       3339.46       3303.79        95.43 o                         
  -5   8   8       2574.80       2632.14        64.97 o                         
  -4   8   8       1600.82       1697.88        50.67 o                         
  -3   8   8       1476.68       1526.09        48.86 o                         
  -2   8   8      22211.68      22189.16       255.63 o                         
  -1   8   8        161.24        134.26        14.67 o                         
   0   8   8      47098.15      46546.64       495.31 o                         
   1   8   8        203.78        175.99        17.64 o                         
   2   8   8      22640.03      22996.21       273.66 o                         
   3   8   8       1548.00       1565.47        46.90 o                         
   4   8   8       1479.81       1588.57        49.99 o                         
   5   8   8       2836.70       2946.60        75.45 o                         
   6   8   8       3219.30       3107.07        74.97 o                         
   7   8   8       2935.95       3213.05        92.02 o                         
   8   8   8       1809.97       1742.63        65.82 o                         
   9   8   8       1914.65       1911.03        99.65 o                         
  -9   9   8        421.04        332.07        46.69 o                         
  -8   9   8       2464.93       2543.11       103.01 o                         
  -7   9   8       1660.70       1700.84        87.57 o                         
  -6   9   8       2020.29       2097.56        59.81 o                         
  -5   9   8        444.83        393.77        33.05 o                         
  -4   9   8       1223.53       1287.57        47.54 o                         
  -3   9   8       4134.90       4073.43        72.95 o                         
  -2   9   8       1433.71       1405.14        43.18 o                         
  -1   9   8      30541.30      31128.75       332.56 o                         
   0   9   8       1639.96       1617.63        49.85 o                         
   1   9   8      29482.33      29122.19       342.68 o                         
   2   9   8       1236.95       1235.37        43.71 o                         
   3   9   8       4322.33       4370.03        85.60 o                         
   4   9   8       1243.56       1370.75        49.61 o                         
   5   9   8        479.51        477.25        33.77 o                         
   6   9   8       2109.38       2295.52        67.83 o                         
   7   9   8       1431.02       1474.50        56.27 o                         
   8   9   8       2697.03       2516.62        70.99 o                         
   9   9   8        373.21        215.62        49.46 o                         
  -9  10   8        218.26        118.53        47.72 o                         
  -8  10   8         56.13         95.94        36.12 o                         
  -7  10   8       3113.47       3251.55       121.55 o                         
  -6  10   8        146.31         63.30        20.31 o                         
  -5  10   8       6249.11       6193.40       123.09 o                         
  -4  10   8       4575.18       4578.15        97.32 o                         
  -3  10   8       5124.11       5121.98        88.12 o                         
  -2  10   8       1074.56       1101.04        42.06 o                         
  -1  10   8       1354.33       1368.70        45.19 o                         
   0  10   8       3624.61       3627.24        78.52 o                         
   1  10   8       1257.85       1317.14        46.56 o                         
   2  10   8       1107.08       1087.08        44.25 o                         
   3  10   8       4875.73       4958.27       101.76 o                         
   4  10   8       4767.92       4728.96       105.55 o                         
   5  10   8       5880.46       6044.94       129.09 o                         
   6  10   8        133.93         53.44        20.53 o                         
   7  10   8       3164.73       3103.54        85.96 o                         
   8  10   8        151.51         76.98        25.54 o                         
   9  10   8        253.21         -6.93        63.91 o                         
  -8  11   8         73.54         71.46        37.88 o                         
  -7  11   8       1111.89       1202.40        80.98 o                         
  -6  11   8        907.15        944.30        54.07 o                         
  -5  11   8        406.88        309.77        32.22 o                         
  -4  11   8        206.59        144.02        23.01 o                         
  -3  11   8       2252.11       2409.01        61.96 o                         
  -2  11   8        202.34        214.58        21.77 o                         
  -1  11   8       1041.06       1176.60        44.44 o                         
   0  11   8        612.74        680.12        37.24 o                         
   1  11   8        975.87       1073.94        44.57 o                         
   2  11   8         62.75         67.10        15.51 o                         
   3  11   8       1939.48       2079.84        74.93 o                         
   4  11   8        234.39        147.55        26.54 o                         
   5  11   8        313.78        306.40        33.36 o                         
   6  11   8       1148.28       1152.75        60.42 o                         
   7  11   8       1178.87       1316.27        60.84 o                         
   8  11   8         94.36          6.84        25.24 o                         
  -8  12   8        868.29       1107.73       117.21 o                         
  -7  12   8       3501.03       3583.73       117.00 o                         
  -6  12   8       1231.79       1131.54        69.27 o                         
  -5  12   8       5338.48       5182.86       126.30 o                         
  -4  12   8       2044.49       2171.65        81.13 o                         
  -3  12   8        136.78         74.32        17.82 o                         
  -2  12   8       5992.12       6282.50       115.30 o                         
  -1  12   8        854.63        899.86        45.99 o                         
   0  12   8       8455.99       8980.68       155.36 o                         
   1  12   8        960.99       1017.44        48.51 o                         
   2  12   8       5713.76       5732.34       121.51 o                         
   3  12   8        160.89        125.00        23.39 o                         
   4  12   8       1931.04       2097.99        78.96 o                         
   5  12   8       5287.93       5042.75       126.02 o                         
   6  12   8       1303.58       1318.42        67.26 o                         
   7  12   8       3470.11       3541.08       112.76 o                         
   8  12   8       1004.88        966.41        95.64 o                         
  -7  13   8         31.21         -7.67        30.44 o                         
  -6  13   8       9569.26       9600.38       214.05 o                         
  -5  13   8        877.73        922.07        61.97 o                         
  -4  13   8       3742.43       3863.47       109.35 o                         
  -3  13   8        576.52        558.00        39.66 o                         
  -2  13   8         64.31         17.89        16.83 o                         
  -1  13   8        848.46        886.57        47.59 o                         
   0  13   8         51.52         41.97        18.75 o                         
   1  13   8        857.35        908.90        54.74 o                         
   2  13   8         93.47         50.89        22.36 o                         
   3  13   8        589.08        585.57        48.42 o                         
   4  13   8       3550.50       3734.68       116.56 o                         
   5  13   8        773.95        822.04        57.19 o                         
   6  13   8       9513.90       9506.62       204.88 o                         
   7  13   8         29.13        -14.07        29.87 o                         
  -6  14   8        163.53         30.87        35.31 o                         
  -5  14   8       2213.10       2021.75        99.00 o                         
  -4  14   8        717.09        627.51        51.03 o                         
  -3  14   8        216.27        237.38        31.59 o                         
  -2  14   8       2726.26       2656.64        83.03 o                         
  -1  14   8        518.78        445.99        36.26 o                         
   0  14   8       3811.33       3935.10       120.63 o                         
   1  14   8        536.34        384.76        37.70 o                         
   2  14   8       2725.88       2703.90        95.20 o                         
   3  14   8        252.71        220.74        35.45 o                         
   4  14   8        796.14        633.04        59.69 o                         
   5  14   8       2289.43       2378.19       104.56 o                         
   6  14   8        137.08         28.86        32.33 o                         
  -5  15   8        475.57        332.81        64.74 o                         
  -4  15   8         54.46         39.90        31.79 o                         
  -3  15   8        542.55        497.85        43.83 o                         
  -2  15   8        401.57        418.45        43.30 o                         
  -1  15   8        207.68        143.25        29.48 o                         
   0  15   8         18.53        -23.74        23.74 o                         
   1  15   8        213.60        147.22        34.72 o                         
   2  15   8        457.85        507.46        53.28 o                         
   3  15   8        599.70        631.51        57.76 o                         
   4  15   8         67.77         63.75        35.41 o                         
   5  15   8        552.63        447.72        53.25 o                         
  -4  16   8        179.27         77.04        40.19 o                         
  -3  16   8        415.37        373.20        44.92 o                         
  -2  16   8        344.49        369.11        42.51 o                         
  -1  16   8        540.11        458.01        46.12 o                         
   0  16   8       1720.02       1808.85        93.85 o                         
   1  16   8        579.61        634.97        61.76 o                         
   2  16   8        419.84        362.79        48.92 o                         
   3  16   8        420.35        478.51        55.23 o                         
   4  16   8        138.70         79.97        40.08 o                         
  -2  17   8        113.38         81.35        47.85 o                         
  -1  17   8       3839.68       3752.60       158.01 o                         
   0  17   8        207.50        148.22        49.69 o                         
   1  17   8       3871.02       3675.79       148.16 o                         
   2  17   8         89.19        128.87        49.66 o                         
   1   0   9       3907.11       3934.47        52.50 o                         
   2   0   9       1045.45       1241.59        26.42 o                         
   3   0   9      19869.54      20191.74       199.76 o                         
   4   0   9       2869.99       2702.97        51.57 o                         
   5   0   9      37163.50      36110.51       404.47 o                         
   6   0   9       8650.57       8541.87       126.14 o                         
   7   0   9      31224.96      31364.08       435.43 o                         
   8   0   9       2963.83       3241.17        99.72 o                         
   9   0   9       6071.22       5955.53       150.42 o                         
  10   0   9         26.33        -15.81        26.90 o                         
 -10   1   9        258.14        282.11        41.29 o                         
  -9   1   9         33.90         53.15        26.69 o                         
  -8   1   9       1817.65       1877.74        67.39 o                         
  -7   1   9       3151.91       3166.69        77.33 o                         
  -6   1   9      18147.44      18077.83       231.33 o                         
  -5   1   9       8118.04       8399.89       124.96 o                         
  -4   1   9      12875.79      13254.25       170.89 o                         
  -3   1   9      13955.58      14148.99       164.99 o                         
  -2   1   9       2185.40       2444.19        40.10 o                         
  -1   1   9      44101.09      42946.39       382.47 o                         
   0   1   9      20232.42      20515.98       193.81 o                         
   1   1   9      44157.47      43149.48       370.79 o                         
   2   1   9       1899.32       2085.22        33.00 o                         
   3   1   9      13110.36      12950.23       146.08 o                         
   4   1   9      12766.22      12835.91       172.64 o                         
   5   1   9       8698.64       8695.29       131.29 o                         
   6   1   9      17853.67      18205.08       257.29 o                         
   7   1   9       3327.77       3303.52        77.33 o                         
   8   1   9       1823.86       1930.87        72.85 o                         
   9   1   9         15.70         40.29        21.20 o                         
  10   1   9        121.89        119.37        29.41 o                         
 -10   2   9       1484.13       1424.09        77.97 o                         
  -9   2   9       1222.53       1175.81        56.54 o                         
  -8   2   9        320.22        268.36        26.70 o                         
  -7   2   9        254.78        197.22        22.47 o                         
  -6   2   9       1233.67       1283.12        42.69 o                         
  -5   2   9        351.84        361.88        22.39 o                         
  -4   2   9        283.14        244.82        18.55 o                         
  -3   2   9       4110.98       4321.48        69.26 o                         
  -2   2   9       4301.94       4365.37        70.18 o                         
  -1   2   9       2847.03       2840.47        48.03 o                         
   0   2   9       4518.29       4225.71        53.78 o                         
   1   2   9       3554.41       3487.80        47.08 o                         
   2   2   9       4376.25       4377.75        53.17 o                         
   3   2   9       3394.06       3584.71        53.44 o                         
   4   2   9        541.62        459.81        25.63 o                         
   5   2   9        578.59        560.98        23.20 o                         
   6   2   9       1083.70       1133.60        33.20 o                         
   7   2   9        418.17        375.54        23.08 o                         
   8   2   9        349.75        298.00        30.56 o                         
   9   2   9       1347.97       1257.38        67.11 o                         
  10   2   9       1460.61       1309.50        81.48 o                         
 -10   3   9       1840.08       1710.19        90.73 o                         
  -9   3   9        964.40        792.22        50.18 o                         
  -8   3   9       4649.85       4753.00       122.23 o                         
  -7   3   9       3138.00       3239.13        79.31 o                         
  -6   3   9      15445.07      15661.17       209.56 o                         
  -5   3   9       9658.04       9807.17       141.06 o                         
  -4   3   9      16873.59      17251.54       212.32 o                         
  -3   3   9        619.05        639.65        28.04 o                         
  -2   3   9         92.78         80.23        10.45 o                         
  -1   3   9       6240.89       6247.43        80.84 o                         
   0   3   9        113.20        137.10         9.30 o                         
   1   3   9       5833.39       5905.71        73.29 o                         
   2   3   9         52.41         48.29         6.14 o                         
   3   3   9        573.84        552.75        14.74 o                         
   4   3   9      15242.06      15023.09       213.84 o                         
   5   3   9      10121.59      10060.98       135.91 o                         
   6   3   9      15079.00      14835.58       189.27 o                         
   7   3   9       2823.14       2997.17        59.43 o                         
   8   3   9       5122.29       5207.99        94.54 o                         
   9   3   9        860.73        820.07        57.36 o                         
  10   3   9       1760.33       1624.65       131.76 o                         
 -10   4   9       1577.90       1795.02        88.31 o                         
  -9   4   9       1074.76       1153.61        59.41 o                         
  -8   4   9       1827.20       1797.22        70.15 o                         
  -7   4   9       1438.82       1388.98        54.07 o                         
  -6   4   9       3175.87       3140.09        75.88 o                         
  -5   4   9        727.95        847.05        39.77 o                         
  -4   4   9       8293.64       8663.49       136.38 o                         
  -3   4   9       2949.02       2972.89        58.19 o                         
  -2   4   9      46803.63      46937.50       465.30 o                         
  -1   4   9      20691.27      20378.16       209.50 o                         
   0   4   9     129898.64     123774.20      1168.44 o                         
   1   4   9      20339.34      19766.48       213.97 o                         
   2   4   9      45610.25      46058.21       416.78 o                         
   3   4   9       2861.48       2882.40        43.70 o                         
   4   4   9       8580.95       8712.22        94.57 o                         
   5   4   9        456.92        510.49        24.51 o                         
   6   4   9       3558.18       3525.44        63.57 o                         
   7   4   9       1603.65       1590.33        47.16 o                         
   8   4   9       1657.06       1693.06        62.19 o                         
   9   4   9       1192.80       1138.69        48.31 o                         
  10   4   9       1541.14       1590.44        90.08 o                         
 -10   5   9       2103.09       1960.46       100.77 o                         
  -9   5   9        424.05        414.74        43.07 o                         
  -8   5   9       4886.14       5068.08       120.36 o                         
  -7   5   9       4113.93       4220.85       100.69 o                         
  -6   5   9       8029.65       8015.07       150.63 o                         
  -5   5   9       1168.87       1215.92        46.06 o                         
  -4   5   9      10158.91      10171.41       169.02 o                         
  -3   5   9       4850.02       4821.78        81.88 o                         
  -2   5   9       5511.81       5471.47        79.23 o                         
  -1   5   9      26196.02      25118.27       256.57 o                         
   0   5   9       5139.22       5089.13        73.99 o                         
   1   5   9      25810.37      24687.18       247.21 o                         
   2   5   9       5606.31       5773.71        77.04 o                         
   3   5   9       4647.93       4643.60        72.49 o                         
   4   5   9      10401.78      10328.30       135.12 o                         
   5   5   9        957.12       1028.92        28.49 o                         
   6   5   9       8372.06       8273.65       123.93 o                         
   7   5   9       4345.02       4468.93        94.98 o                         
   8   5   9       4484.17       4730.28       108.36 o                         
   9   5   9        525.84        517.76        45.16 o                         
  10   5   9       2138.78       1877.71        84.07 o                         
 -10   6   9        817.87        964.50        78.24 o                         
  -9   6   9        195.44        108.89        30.68 o                         
  -8   6   9        314.10        251.81        34.81 o                         
  -7   6   9       4170.14       4323.78       109.89 o                         
  -6   6   9       2154.59       2352.03        75.27 o                         
  -5   6   9      10684.88      10736.19       173.30 o                         
  -4   6   9       5400.25       5389.44        87.89 o                         
  -3   6   9       1196.57       1230.09        38.57 o                         
  -2   6   9        603.80        562.61        21.15 o                         
  -1   6   9         95.91         79.12        10.88 o                         
   0   6   9        317.60        237.58        15.84 o                         
   1   6   9         33.00         53.14        10.74 o                         
   2   6   9        623.38        602.84        30.55 o                         
   3   6   9       1388.11       1410.87        39.54 o                         
   4   6   9       4827.35       4806.68        83.44 o                         
   5   6   9      10605.62      10787.07       147.05 o                         
   6   6   9       2403.87       2614.80        59.50 o                         
   7   6   9       4182.10       4162.77        94.37 o                         
   8   6   9        322.05        308.25        29.87 o                         
   9   6   9        171.64        157.72        28.45 o                         
  10   6   9        721.51        697.76        73.39 o                         
 -10   7   9        949.21       1149.38       118.28 o                         
  -9   7   9        236.53        192.45        37.13 o                         
  -8   7   9        180.98        123.50        28.30 o                         
  -7   7   9       1245.47       1164.49        64.37 o                         
  -6   7   9       1622.55       1563.93        66.78 o                         
  -5   7   9        130.14        142.24        17.16 o                         
  -4   7   9         96.91         95.14        13.68 o                         
  -3   7   9        981.88        949.13        37.78 o                         
  -2   7   9       6828.58       6722.38        94.08 o                         
  -1   7   9      13794.01      14299.00       169.61 o                         
   0   7   9       5221.20       5515.09        84.72 o                         
   1   7   9      14422.31      14498.89       185.81 o                         
   2   7   9       6129.71       6108.62       100.53 o                         
   3   7   9       1148.65       1118.97        39.56 o                         
   4   7   9        135.34        141.15        17.10 o                         
   5   7   9         63.71         61.84        13.91 o                         
   6   7   9       1794.78       1743.33        52.66 o                         
   7   7   9        946.51        904.07        38.99 o                         
   8   7   9        273.58        217.13        26.82 o                         
   9   7   9        221.16        206.63        34.47 o                         
  10   7   9       1096.80        955.66       124.24 o                         
  -9   8   9       1555.96       1489.27        89.45 o                         
  -8   8   9       2362.22       2532.92       106.84 o                         
  -7   8   9       9050.16       8984.65       190.48 o                         
  -6   8   9       6198.88       6090.10       138.30 o                         
  -5   8   9      19710.15      20173.10       264.62 o                         
  -4   8   9       4385.96       4570.62        88.24 o                         
  -3   8   9       5083.87       5116.52        93.80 o                         
  -2   8   9       8206.88       8139.87       115.14 o                         
  -1   8   9       2518.35       2436.74        54.13 o                         
   0   8   9      14796.61      14909.15       184.31 o                         
   1   8   9       2374.77       2424.93        58.27 o                         
   2   8   9       8607.36       8572.78       127.31 o                         
   3   8   9       4857.04       4958.21        91.35 o                         
   4   8   9       4174.19       4289.30        84.65 o                         
   5   8   9      19651.50      20120.01       271.79 o                         
   6   8   9       6327.69       6394.83       120.93 o                         
   7   8   9       9172.41       9295.77       150.63 o                         
   8   8   9       2629.24       2830.09        72.62 o                         
   9   8   9       1557.26       1597.78        87.50 o                         
  -9   9   9        190.05        193.65        48.32 o                         
  -8   9   9       5541.26       5814.55       166.83 o                         
  -7   9   9       1008.07        934.95        84.86 o                         
  -6   9   9      19817.92      20842.22       306.57 o                         
  -5   9   9       4706.56       4844.68       109.10 o                         
  -4   9   9       7105.04       7166.68       122.60 o                         
  -3   9   9       3623.56       3619.50        65.43 o                         
  -2   9   9        879.47        870.49        35.24 o                         
  -1   9   9       9468.48       9638.80       130.23 o                         
   0   9   9        315.34        310.64        26.28 o                         
   1   9   9       8562.61       8652.57       135.99 o                         
   2   9   9       1169.46       1210.28        43.72 o                         
   3   9   9       3401.95       3513.20        77.17 o                         
   4   9   9       7152.39       7068.56       123.96 o                         
   5   9   9       4652.86       4804.27       103.58 o                         
   6   9   9      19407.84      20173.41       296.42 o                         
   7   9   9       1049.81        940.81        48.72 o                         
   8   9   9       5379.03       5353.04       112.81 o                         
   9   9   9        193.02         59.86        53.58 o                         
  -8  10   9        111.54         52.29        38.15 o                         
  -7  10   9        287.11        235.10        42.29 o                         
  -6  10   9       1330.06       1361.82        55.92 o                         
  -5  10   9        544.82        565.59        41.40 o                         
  -4  10   9        909.82        928.18        46.11 o                         
  -3  10   9       1186.23       1255.86        40.24 o                         
  -2  10   9       9340.51       9143.28       140.25 o                         
  -1  10   9       2690.72       2662.33        64.77 o                         
   0  10   9       4789.83       4972.82        95.32 o                         
   1  10   9       2870.77       2878.95        72.34 o                         
   2  10   9       9179.93       9372.76       147.74 o                         
   3  10   9       1353.93       1398.76        52.27 o                         
   4  10   9        914.71        900.64        45.90 o                         
   5  10   9        714.88        714.78        44.36 o                         
   6  10   9       1465.11       1442.13        61.66 o                         
   7  10   9        316.83        292.25        32.26 o                         
   8  10   9         83.13         57.86        23.29 o                         
  -8  11   9         16.42         37.09        35.17 o                         
  -7  11   9        432.00        407.96        51.77 o                         
  -6  11   9       1663.54       1694.52        70.41 o                         
  -5  11   9       1914.51       1856.58        73.37 o                         
  -4  11   9        981.85        975.25        49.33 o                         
  -3  11   9       1408.57       1477.44        50.21 o                         
  -2  11   9        715.47        772.07        39.93 o                         
  -1  11   9         54.76         43.45        14.85 o                         
   0  11   9        861.75        880.12        41.15 o                         
   1  11   9         39.93         49.14        15.77 o                         
   2  11   9        659.31        746.68        40.50 o                         
   3  11   9       1551.17       1733.74        68.79 o                         
   4  11   9        832.86        716.69        46.24 o                         
   5  11   9       1766.52       1853.54        72.29 o                         
   6  11   9       1693.40       1709.64        70.68 o                         
   7  11   9        389.98        391.53        39.02 o                         
   8  11   9         27.05        -10.24        29.82 o                         
  -7  12   9       2646.94       2678.95       120.36 o                         
  -6  12   9        808.74        825.43        58.70 o                         
  -5  12   9       2318.97       2464.06        87.52 o                         
  -4  12   9        121.34         73.72        26.76 o                         
  -3  12   9        400.75        355.95        30.06 o                         
  -2  12   9       4259.61       4410.76        95.33 o                         
  -1  12   9       2241.04       2418.51        72.93 o                         
   0  12   9      11792.00      11885.85       195.97 o                         
   1  12   9       2237.15       2477.19        74.97 o                         
   2  12   9       3908.89       4026.86       104.20 o                         
   3  12   9        379.91        435.11        35.54 o                         
   4  12   9        219.40        163.72        28.52 o                         
   5  12   9       2320.36       2498.59        88.14 o                         
   6  12   9        782.32        865.72        58.52 o                         
   7  12   9       2757.27       2649.82       101.98 o                         
  -7  13   9        962.87       1053.03       116.05 o                         
  -6  13   9        114.53          1.71        33.26 o                         
  -5  13   9        367.71        296.61        38.94 o                         
  -4  13   9        368.88        287.25        35.15 o                         
  -3  13   9       2287.02       2236.10        86.94 o                         
  -2  13   9       1210.24       1243.42        52.50 o                         
  -1  13   9      13508.75      14020.84       209.66 o                         
   0  13   9       5344.59       5090.61       118.95 o                         
   1  13   9      13799.13      14134.70       222.99 o                         
   2  13   9       1241.58       1302.09        60.57 o                         
   3  13   9       2231.11       2295.91       115.21 o                         
   4  13   9        413.80        321.27        38.84 o                         
   5  13   9        333.13        318.33        37.01 o                         
   6  13   9         98.25        -20.74        27.51 o                         
   7  13   9        990.83        891.28        73.08 o                         
  -6  14   9         86.61        127.57        37.09 o                         
  -5  14   9       1532.32       1502.78        96.69 o                         
  -4  14   9        456.91        365.02        43.22 o                         
  -3  14   9        888.46        895.32        53.66 o                         
  -2  14   9        176.44        210.12        28.31 o                         
  -1  14   9        504.30        477.35        39.64 o                         
   0  14   9       2713.86       2733.57        96.33 o                         
   1  14   9        460.33        475.44        41.87 o                         
   2  14   9        180.60        197.71        34.41 o                         
   3  14   9       1004.34        936.49        65.64 o                         
   4  14   9        329.14        281.89        37.88 o                         
   5  14   9       1670.44       1596.05       118.16 o                         
   6  14   9         98.30         51.09        34.25 o                         
  -5  15   9        284.81        194.94        42.37 o                         
  -4  15   9         26.88         -2.14        39.82 o                         
  -3  15   9        591.67        515.88        49.44 o                         
  -2  15   9        123.15        156.97        29.40 o                         
  -1  15   9        177.47        160.71        33.15 o                         
   0  15   9        538.43        505.33        43.37 o                         
   1  15   9        190.21        163.68        35.43 o                         
   2  15   9        103.34        109.71        34.85 o                         
   3  15   9        475.76        460.95        55.47 o                         
   4  15   9         30.84          6.33        33.62 o                         
   5  15   9        345.24        254.64        44.16 o                         
  -4  16   9        199.54         95.36        43.75 o                         
  -3  16   9        162.66        146.17        35.15 o                         
  -2  16   9       1523.97       1589.91        81.22 o                         
  -1  16   9       1039.85       1091.36        72.81 o                         
   0  16   9       3637.91       4014.19       136.20 o                         
   1  16   9        968.20       1130.30        79.01 o                         
   2  16   9       1582.77       1540.54        91.44 o                         
   3  16   9        134.79         46.70        36.94 o                         
   4  16   9        166.94        184.47        48.15 o                         
  -2  17   9         79.21        -52.14       136.36 o                         
  -1  17   9         20.33         16.74        38.32 o                         
   0  17   9          6.42        -40.93        40.93 o                         
   1  17   9         50.36         31.15        43.21 o                         
   0   0  10      56801.45      55874.04       716.37 o                         
   1   0  10      58896.09      57199.98       601.69 o                         
   2   0  10      63096.45      62910.38       630.48 o                         
   3   0  10        636.26        438.94        15.04 o                         
   4   0  10       6884.72       6736.07       106.67 o                         
   5   0  10        372.99        385.52        23.18 o                         
   6   0  10       2657.44       2675.83        63.32 o                         
   7   0  10       6168.32       6323.89       132.99 o                         
   8   0  10        466.48        456.21        38.21 o                         
   9   0  10       1053.11       1077.04        83.05 o                         
  10   0  10       1445.65       1666.94        78.86 o                         
 -10   1  10       1739.89       1676.18        83.11 o                         
  -9   1  10       2591.78       2513.95       103.28 o                         
  -8   1  10       3197.40       3552.84        92.59 o                         
  -7   1  10       7130.91       7196.51       128.58 o                         
  -6   1  10       4838.35       4560.23        85.43 o                         
  -5   1  10      10031.22      10160.41       142.87 o                         
  -4   1  10       3741.47       3705.27        68.54 o                         
  -3   1  10       9487.00       9838.12       128.15 o                         
  -2   1  10       3859.03       3960.20        59.90 o                         
  -1   1  10      17537.05      17290.80       174.58 o                         
   0   1  10      31851.00      31257.51       286.14 o                         
   1   1  10      19160.07      18815.05       175.51 o                         
   2   1  10       3713.32       3810.49        50.13 o                         
   3   1  10       9612.59       9584.18       104.06 o                         
   4   1  10       4106.45       4039.34        66.29 o                         
   5   1  10       9835.89       9805.15       160.05 o                         
   6   1  10       4989.57       4594.02        97.79 o                         
   7   1  10       7658.10       8165.26       153.64 o                         
   8   1  10       2582.61       2803.24        83.67 o                         
   9   1  10       2564.10       2654.22        93.59 o                         
  10   1  10       1745.95       1594.87        90.76 o                         
 -10   2  10       2113.27       1967.44        97.29 o                         
  -9   2  10        310.35        338.80        35.48 o                         
  -8   2  10        262.90        258.25        29.40 o                         
  -7   2  10       1622.01       1593.87        53.05 o                         
  -6   2  10       1913.89       1927.59        53.49 o                         
  -5   2  10      12283.17      12342.59       167.67 o                         
  -4   2  10       1203.59       1342.04        40.90 o                         
  -3   2  10      24921.80      25855.37       288.78 o                         
  -2   2  10       8151.71       8304.18       122.16 o                         
  -1   2  10       4707.68       4961.77        64.91 o                         
   0   2  10       3608.14       3393.39        46.77 o                         
   1   2  10       4660.91       5011.46        61.78 o                         
   2   2  10       9023.12       9118.99        91.99 o                         
   3   2  10      24648.37      25363.30       245.66 o                         
   4   2  10       1356.87       1487.14        41.83 o                         
   5   2  10      13000.05      13117.50       161.70 o                         
   6   2  10       1857.28       1915.09        45.67 o                         
   7   2  10       1413.47       1364.56        46.68 o                         
   8   2  10        239.66        194.74        32.57 o                         
   9   2  10        245.60        285.72        35.93 o                         
  10   2  10       1956.14       1920.23        86.64 o                         
 -10   3  10        497.49        530.16        49.64 o                         
  -9   3  10       2428.85       2412.54        84.27 o                         
  -8   3  10       1746.71       1845.87        70.74 o                         
  -7   3  10        814.59        690.65        39.85 o                         
  -6   3  10       4690.29       4724.90        89.40 o                         
  -5   3  10       2219.51       2177.10        54.47 o                         
  -4   3  10       6595.24       6562.85       106.30 o                         
  -3   3  10       6759.54       6532.39       108.83 o                         
  -2   3  10      14201.26      13772.31       178.59 o                         
  -1   3  10       4096.88       3828.47        57.78 o                         
   0   3  10      46706.12      46991.73       408.67 o                         
   1   3  10       4429.66       4101.92        58.68 o                         
   2   3  10      14308.61      14195.26       143.46 o                         
   3   3  10       7830.54       7764.65        83.35 o                         
   4   3  10       7400.04       7448.68       120.06 o                         
   5   3  10       1946.61       1967.96        51.21 o                         
   6   3  10       4458.23       4473.10        85.46 o                         
   7   3  10        571.17        474.88        23.42 o                         
   8   3  10       1623.05       1617.47        40.03 o                         
   9   3  10       2517.87       2550.54        89.60 o                         
  10   3  10        567.25        590.85        57.19 o                         
 -10   4  10        236.23        243.37        34.30 o                         
  -9   4  10       2403.39       2347.72        87.62 o                         
  -8   4  10       5441.79       5196.04       131.89 o                         
  -7   4  10      12103.07      12123.98       195.00 o                         
  -6   4  10      29764.82      30325.85       368.43 o                         
  -5   4  10      12709.61      13023.64       177.22 o                         
  -4   4  10       6192.13       6065.44       103.21 o                         
  -3   4  10       2929.13       2789.75        57.52 o                         
  -2   4  10       4682.32       4934.28        86.35 o                         
  -1   4  10       3327.51       3239.96        55.17 o                         
   0   4  10      12124.04      12462.57       141.84 o                         
   1   4  10       3268.53       3212.38        50.93 o                         
   2   4  10       5552.42       5719.81        70.71 o                         
   3   4  10       2956.34       2829.11        43.75 o                         
   4   4  10       5918.69       5715.72        69.88 o                         
   5   4  10      12570.91      12785.80       166.10 o                         
   6   4  10      29768.41      30188.55       330.84 o                         
   7   4  10      12154.83      12520.65       171.59 o                         
   8   4  10       5470.86       5444.84       115.20 o                         
   9   4  10       2369.41       2370.33        64.87 o                         
  10   4  10        215.42        152.38        34.34 o                         
 -10   5  10       1453.72       1437.18        83.23 o                         
  -9   5  10         79.21         37.15        28.98 o                         
  -8   5  10       3887.22       3773.45       104.67 o                         
  -7   5  10       7234.23       7460.38       142.32 o                         
  -6   5  10      10278.96      10510.37       171.72 o                         
  -5   5  10       5774.22       6074.75       126.06 o                         
  -4   5  10      16767.05      16904.90       225.53 o                         
  -3   5  10       4213.06       4323.02        73.05 o                         
  -2   5  10      15778.86      15979.98       197.43 o                         
  -1   5  10       8550.25       8402.75       110.09 o                         
   0   5  10       2373.74       2045.21        42.65 o                         
   1   5  10       8375.40       8221.94       106.40 o                         
   2   5  10      16515.80      16802.37       179.86 o                         
   3   5  10       3401.20       3469.92        58.63 o                         
   4   5  10      17010.89      17017.26       178.73 o                         
   5   5  10       5784.37       5909.85        89.63 o                         
   6   5  10       9619.55       9781.17       149.91 o                         
   7   5  10       7241.35       7401.04       128.93 o                         
   8   5  10       4003.54       3878.32        92.40 o                         
   9   5  10        150.36        113.03        22.07 o                         
  10   5  10       1349.69       1284.87        90.74 o                         
 -10   6  10       3638.86       3786.83       142.85 o                         
  -9   6  10         96.58         94.78        28.20 o                         
  -8   6  10        935.18        859.14        61.25 o                         
  -7   6  10        856.15        874.22        49.00 o                         
  -6   6  10         99.71         47.38        18.49 o                         
  -5   6  10       3357.95       3285.18        81.60 o                         
  -4   6  10        515.70        625.61        26.94 o                         
  -3   6  10        936.73        973.85        33.68 o                         
  -2   6  10      10389.26       9990.31       117.75 o                         
  -1   6  10       2912.00       3125.93        57.72 o                         
   0   6  10       6296.97       6106.67        87.69 o                         
   1   6  10       2763.68       2869.10        55.98 o                         
   2   6  10       9224.59       9061.85       119.39 o                         
   3   6  10        758.63        817.85        28.35 o                         
   4   6  10        502.12        568.26        26.72 o                         
   5   6  10       2868.06       2790.79        56.27 o                         
   6   6  10         98.44        108.48        11.94 o                         
   7   6  10        954.25       1004.88        42.96 o                         
   8   6  10        986.35       1012.43        49.89 o                         
   9   6  10        114.71        100.45        25.56 o                         
  10   6  10       3743.67       3695.78       142.24 o                         
  -9   7  10        800.17        726.82        60.32 o                         
  -8   7  10       1285.04       1524.11        99.06 o                         
  -7   7  10       3815.11       3790.52       112.33 o                         
  -6   7  10       1546.85       1531.96        66.80 o                         
  -5   7  10       2005.32       1926.62        64.62 o                         
  -4   7  10      10564.28      10585.90       158.45 o                         
  -3   7  10         30.26         37.47        12.01 o                         
  -2   7  10       6646.98       6574.56       100.19 o                         
  -1   7  10       3847.75       3919.94        68.26 o                         
   0   7  10        547.81        519.18        25.11 o                         
   1   7  10       3666.83       3847.55        72.24 o                         
   2   7  10       6476.53       6609.57       105.11 o                         
   3   7  10         21.44         39.59        10.82 o                         
   4   7  10       9872.96       9637.56       141.95 o                         
   5   7  10       1881.99       1903.32        55.98 o                         
   6   7  10       1664.62       1595.08        44.67 o                         
   7   7  10       3532.58       3553.38        81.62 o                         
   8   7  10       1464.13       1525.73        62.65 o                         
   9   7  10        870.89        686.35        59.88 o                         
  -9   8  10        484.98        388.10        56.31 o                         
  -8   8  10       1712.84       1807.84        92.50 o                         
  -7   8  10       2221.84       2292.97        89.99 o                         
  -6   8  10       6273.50       6238.79       161.28 o                         
  -5   8  10       1067.58       1072.40        39.28 o                         
  -4   8  10       5055.06       5085.37       102.74 o                         
  -3   8  10       2243.14       2191.69        58.71 o                         
  -2   8  10       8063.62       8080.52       115.75 o                         
  -1   8  10      19118.46      19019.84       224.75 o                         
   0   8  10      10134.60      10135.80       139.44 o                         
   1   8  10      19259.78      19082.86       225.38 o                         
   2   8  10       7970.25       8057.52       124.61 o                         
   3   8  10       2131.25       2062.41        56.48 o                         
   4   8  10       5193.54       5205.81        95.01 o                         
   5   8  10        991.60       1076.39        45.99 o                         
   6   8  10       6168.87       6419.37       139.23 o                         
   7   8  10       2214.01       2196.01        65.01 o                         
   8   8  10       1722.46       1917.62        93.70 o                         
   9   8  10        591.66        509.45        54.42 o                         
  -9   9  10        521.43        460.17        61.14 o                         
  -8   9  10       1238.45       1373.57        82.47 o                         
  -7   9  10       1287.04       1401.80        81.13 o                         
  -6   9  10        888.62        971.96        58.73 o                         
  -5   9  10       1920.52       1945.42        63.96 o                         
  -4   9  10        564.24        553.56        33.28 o                         
  -3   9  10       4203.78       4238.99        88.99 o                         
  -2   9  10       4244.67       4338.62        82.18 o                         
  -1   9  10      11286.22      11294.58       151.07 o                         
   0   9  10      18807.46      18829.05       220.28 o                         
   1   9  10      11797.02      11748.53       164.60 o                         
   2   9  10       4353.39       4517.57        89.63 o                         
   3   9  10       4513.78       4579.35        90.15 o                         
   4   9  10        674.91        683.17        37.94 o                         
   5   9  10       1899.99       1899.08        66.76 o                         
   6   9  10        921.81        960.24        49.50 o                         
   7   9  10       1350.39       1484.56        56.16 o                         
   8   9  10        943.32       1019.26        42.76 o                         
   9   9  10        573.65        668.57        77.24 o                         
  -8  10  10        782.88        610.94        62.84 o                         
  -7  10  10       1365.75       1371.09        83.04 o                         
  -6  10  10       1668.35       1627.63        70.75 o                         
  -5  10  10       5369.35       5575.04       132.39 o                         
  -4  10  10        736.99        782.89        41.27 o                         
  -3  10  10       4549.40       4670.95        85.90 o                         
  -2  10  10       2336.29       2397.86        68.56 o                         
  -1  10  10        124.23        112.54        16.05 o                         
   0  10  10       4530.12       4514.76        87.64 o                         
   1  10  10        100.22         72.30        15.58 o                         
   2  10  10       2339.98       2333.12        65.02 o                         
   3  10  10       5070.77       5225.57       104.83 o                         
   4  10  10        616.25        635.22        39.68 o                         
   5  10  10       5473.72       5458.26       128.12 o                         
   6  10  10       1836.34       1817.89        69.15 o                         
   7  10  10       1124.03       1159.12        54.15 o                         
   8  10  10        910.36        820.42        44.38 o                         
  -8  11  10        576.14        611.16        68.58 o                         
  -7  11  10        574.82        490.08        57.03 o                         
  -6  11  10       1034.81        966.96        52.72 o                         
  -5  11  10         65.83         32.68        20.90 o                         
  -4  11  10       1776.81       1822.86        66.81 o                         
  -3  11  10        890.17        908.27        37.67 o                         
  -2  11  10        501.74        478.89        31.75 o                         
  -1  11  10        532.47        495.59        32.17 o                         
   0  11  10       3310.12       3423.12        78.87 o                         
   1  11  10        551.58        596.75        36.63 o                         
   2  11  10        521.06        522.82        34.41 o                         
   3  11  10        899.46        957.33        48.89 o                         
   4  11  10       2141.93       2109.21        71.71 o                         
   5  11  10         54.72         64.22        22.42 o                         
   6  11  10       1030.24        907.98        56.74 o                         
   7  11  10        490.36        395.55        37.24 o                         
   8  11  10        449.24        352.07        36.02 o                         
  -7  12  10       1703.86       1516.56        97.67 o                         
  -6  12  10       3052.36       3222.85        99.17 o                         
  -5  12  10       1979.85       2217.10        83.69 o                         
  -4  12  10        566.50        548.21        44.91 o                         
  -3  12  10       2720.14       2556.22        67.18 o                         
  -2  12  10       2064.65       2172.13        73.05 o                         
  -1  12  10       8090.06       8312.47       143.49 o                         
   0  12  10       1583.74       1669.17        59.32 o                         
   1  12  10       7880.04       7911.65       146.93 o                         
   2  12  10       2492.19       2592.38        86.00 o                         
   3  12  10       2805.60       2662.69        93.65 o                         
   4  12  10        596.21        541.60        61.08 o                         
   5  12  10       2132.25       2270.64        84.54 o                         
   6  12  10       2972.16       3115.13       100.79 o                         
   7  12  10       1577.35       1510.76        90.06 o                         
  -7  13  10       2552.82       2489.15       136.98 o                         
  -6  13  10       3249.23       3407.28       141.88 o                         
  -5  13  10       4112.42       4039.93       120.33 o                         
  -4  13  10       3585.77       3463.60       104.80 o                         
  -3  13  10        452.94        387.81        31.73 o                         
  -2  13  10        592.44        636.47        40.95 o                         
  -1  13  10         59.37         34.76        19.13 o                         
   0  13  10        103.97        139.83        25.84 o                         
   1  13  10         33.59         41.48        24.00 o                         
   2  13  10        648.78        726.11        47.54 o                         
   3  13  10        379.96        377.20        41.91 o                         
   4  13  10       3659.00       3599.54       114.20 o                         
   5  13  10       4110.36       4163.37       128.20 o                         
   6  13  10       3281.74       3279.87       114.43 o                         
   7  13  10       2700.45       2715.57       122.15 o                         
  -6  14  10        936.59        810.35        71.21 o                         
  -5  14  10       1332.11       1368.63        95.60 o                         
  -4  14  10        506.76        413.39        46.99 o                         
  -3  14  10        459.25        396.95        39.64 o                         
  -2  14  10       2274.04       2342.29        78.27 o                         
  -1  14  10       1689.79       1592.17        64.93 o                         
   0  14  10       3181.35       3194.98       103.13 o                         
   1  14  10       1883.19       1739.42        74.26 o                         
   2  14  10       1913.47       1888.38        86.95 o                         
   3  14  10        508.38        513.35        49.75 o                         
   4  14  10        532.30        458.42        48.57 o                         
   5  14  10       1341.57       1355.40        85.44 o                         
   6  14  10       1103.00       1112.85        82.26 o                         
  -5  15  10        149.25        111.05        44.31 o                         
  -4  15  10       1081.82       1039.29        83.17 o                         
  -3  15  10        446.37        335.87        36.44 o                         
  -2  15  10        362.23        279.31        35.82 o                         
  -1  15  10        901.18        925.90        61.84 o                         
   0  15  10         19.36        -22.92        22.92 o                         
   1  15  10        778.65        762.04        62.24 o                         
   2  15  10        328.71        245.42        40.79 o                         
   3  15  10        420.38        343.86        47.37 o                         
   4  15  10       1024.97        955.81        81.47 o                         
   5  15  10        173.41        185.65        45.10 o                         
  -3  16  10        185.26        112.01        45.94 o                         
  -2  16  10        539.10        500.50        49.06 o                         
  -1  16  10        309.32        198.78        39.16 o                         
   0  16  10        898.23        787.31        64.20 o                         
   1  16  10        372.93        346.50        44.70 o                         
   2  16  10        448.90        400.18        51.38 o                         
   3  16  10        197.22        202.05        50.36 o                         
  -1  17  10       1545.96       1682.01       107.54 o                         
   0  17  10       3258.85       3202.07       130.40 o                         
   1  17  10       1547.24       1472.01       123.59 o                         
   1   0  11       1926.22       2149.88        37.20 o                         
   2   0  11        217.64        238.62        13.78 o                         
   3   0  11       5662.45       5617.81        77.95 o                         
   4   0  11      13632.27      13317.05       174.07 o                         
   5   0  11       1620.89       1639.97        40.27 o                         
   6   0  11      29609.28      30221.31       390.60 o                         
   7   0  11       1274.23       1267.72        57.06 o                         
   8   0  11       8662.77       8041.25       160.87 o                         
   9   0  11       1361.19       1291.39        67.73 o                         
  10   0  11        774.16        771.10        83.88 o                         
 -10   1  11       4166.71       3957.74       134.64 o                         
  -9   1  11        632.34        641.11        54.18 o                         
  -8   1  11       3495.35       3393.52        97.15 o                         
  -7   1  11       3723.83       3901.27        82.35 o                         
  -6   1  11       5997.90       6143.28       104.00 o                         
  -5   1  11       3576.49       3758.26        78.83 o                         
  -4   1  11       6836.29       6695.83        99.14 o                         
  -3   1  11       1569.71       1662.84        44.59 o                         
  -2   1  11      26161.53      25733.86       285.39 o                         
  -1   1  11       1826.99       1697.51        32.34 o                         
   0   1  11      49335.54      47351.04       423.19 o                         
   1   1  11       1907.88       1753.21        32.65 o                         
   2   1  11      25128.09      24474.46       234.45 o                         
   3   1  11       1963.87       2043.75        34.75 o                         
   4   1  11       6257.69       5985.59        96.27 o                         
   5   1  11       3448.86       3608.39        93.97 o                         
   6   1  11       6027.67       6042.77       117.49 o                         
   7   1  11       3668.36       3590.25       100.08 o                         
   8   1  11       3616.45       3613.08        87.59 o                         
   9   1  11        617.49        725.47        53.94 o                         
  10   1  11       4288.41       4127.60       153.26 o                         
 -10   2  11       3955.32       4110.54       140.38 o                         
  -9   2  11       3546.29       3603.32       120.69 o                         
  -8   2  11       1901.43       1864.00        64.74 o                         
  -7   2  11       5109.98       5132.69       111.28 o                         
  -6   2  11       1253.83       1223.70        43.25 o                         
  -5   2  11      13844.44      14122.55       181.50 o                         
  -4   2  11       8184.65       7945.11       119.19 o                         
  -3   2  11       9985.73      10010.34       132.16 o                         
  -2   2  11      11669.10      11123.09       128.27 o                         
  -1   2  11       1908.68       1994.39        37.91 o                         
   0   2  11      10178.31       9716.41       104.55 o                         
   1   2  11       1838.96       1903.26        35.42 o                         
   2   2  11      11092.86      10505.65       111.22 o                         
   3   2  11       9466.00       9263.12       105.06 o                         
   4   2  11       8451.91       8564.06       123.69 o                         
   5   2  11      13210.62      13319.10       175.91 o                         
   6   2  11       1342.69       1354.52        35.47 o                         
   7   2  11       5710.36       5618.48       125.90 o                         
   8   2  11       1739.75       1693.18        59.14 o                         
   9   2  11       3620.00       3652.42       112.94 o                         
  10   2  11       4026.28       4066.97       213.70 o                         
 -10   3  11        964.44        793.47        64.34 o                         
  -9   3  11       2866.38       2991.00        89.42 o                         
  -8   3  11        322.21        312.71        36.24 o                         
  -7   3  11       6019.06       5915.71       124.11 o                         
  -6   3  11        493.32        514.00        30.13 o                         
  -5   3  11      15310.13      15122.10       197.71 o                         
  -4   3  11       7781.16       7836.53       116.88 o                         
  -3   3  11       9230.35       8961.45       136.86 o                         
  -2   3  11       1675.83       1709.44        44.66 o                         
  -1   3  11      17130.15      17307.62       172.31 o                         
   0   3  11       2126.66       2045.39        39.06 o                         
   1   3  11      16524.60      17044.17       167.93 o                         
   2   3  11       1741.43       1712.44        33.22 o                         
   3   3  11       9233.30       9131.71        95.87 o                         
   4   3  11       7202.87       7226.68       123.47 o                         
   5   3  11      15180.51      15137.71       198.31 o                         
   6   3  11        464.90        509.57        27.96 o                         
   7   3  11       6064.08       6024.52       102.93 o                         
   8   3  11        223.71        190.88        23.71 o                         
   9   3  11       3177.71       3300.62       105.73 o                         
  10   3  11       1009.37        981.12        65.55 o                         
 -10   4  11        753.13        689.43        57.87 o                         
  -9   4  11        192.93        145.89        28.09 o                         
  -8   4  11       2574.21       2586.77        85.88 o                         
  -7   4  11       2412.15       2570.76        80.12 o                         
  -6   4  11       2959.77       2921.97        76.86 o                         
  -5   4  11       1910.85       1723.50        51.47 o                         
  -4   4  11       9974.36      10069.08       148.23 o                         
  -3   4  11       4790.47       4986.60        88.89 o                         
  -2   4  11       6840.43       6885.13        97.43 o                         
  -1   4  11      45543.94      45096.46       436.77 o                         
   0   4  11       1182.00       1216.01        31.62 o                         
   1   4  11      45470.61      45160.03       398.73 o                         
   2   4  11       6684.54       6653.26        82.39 o                         
   3   4  11       4617.54       4625.33        65.05 o                         
   4   4  11       9542.77       9577.66       105.27 o                         
   5   4  11       1975.81       1854.49        40.70 o                         
   6   4  11       2740.76       2684.82        61.21 o                         
   7   4  11       2392.22       2661.73        65.30 o                         
   8   4  11       2630.46       2672.20        77.78 o                         
   9   4  11        258.36        206.57        26.37 o                         
  10   4  11        793.15        819.69        67.39 o                         
 -10   5  11        694.24        590.90        58.34 o                         
  -9   5  11       2955.13       3004.28        95.84 o                         
  -8   5  11        475.71        535.89        43.04 o                         
  -7   5  11       5252.56       5220.55       114.16 o                         
  -6   5  11       1375.16       1329.79        53.99 o                         
  -5   5  11       8405.18       8355.64       144.76 o                         
  -4   5  11       1494.97       1423.16        47.66 o                         
  -3   5  11       9071.38       9067.56       130.81 o                         
  -2   5  11       8327.80       8321.42       116.52 o                         
  -1   5  11       3731.32       3650.98        61.64 o                         
   0   5  11      36517.11      36269.16       361.59 o                         
   1   5  11       3563.40       3346.41        65.50 o                         
   2   5  11       8661.31       8632.50       106.39 o                         
   3   5  11       9513.02       9454.62       109.72 o                         
   4   5  11       1346.41       1315.35        30.35 o                         
   5   5  11       8758.94       8443.92       114.94 o                         
   6   5  11       1179.13       1104.64        40.87 o                         
   7   5  11       4735.91       4681.12       101.28 o                         
   8   5  11        423.17        475.33        53.99 o                         
   9   5  11       2910.15       2841.53        81.23 o                         
  10   5  11        663.12        567.15        78.85 o                         
 -10   6  11        186.28        106.50        42.31 o                         
  -9   6  11       1526.91       1527.85        72.73 o                         
  -8   6  11        563.54        544.42        53.80 o                         
  -7   6  11        979.81        983.98        51.48 o                         
  -6   6  11       2797.01       2646.28        80.51 o                         
  -5   6  11       5770.33       5787.74       116.45 o                         
  -4   6  11       4795.88       4808.59        91.15 o                         
  -3   6  11      11731.98      11778.34       165.90 o                         
  -2   6  11      13551.62      13934.29       179.80 o                         
  -1   6  11       1782.03       1944.09        44.67 o                         
   0   6  11       6598.85       6164.50        90.22 o                         
   1   6  11       1421.88       1515.21        39.28 o                         
   2   6  11      15034.78      15043.80       165.00 o                         
   3   6  11      11588.57      11566.03       145.82 o                         
   4   6  11       4386.14       4496.25        72.86 o                         
   5   6  11       5494.57       5560.81        83.15 o                         
   6   6  11       2540.04       2424.29        54.56 o                         
   7   6  11        778.61        757.36        42.95 o                         
   8   6  11        433.57        416.46        36.24 o                         
   9   6  11       1411.64       1264.92        78.28 o                         
  10   6  11        136.68         55.46        45.84 o                         
  -9   7  11       2480.54       2422.40        98.72 o                         
  -8   7  11       4168.89       3956.09       119.03 o                         
  -7   7  11        426.70        466.21        46.31 o                         
  -6   7  11       3300.23       3312.62        96.71 o                         
  -5   7  11        306.44        246.77        27.55 o                         
  -4   7  11       4312.97       4323.60        84.12 o                         
  -3   7  11       4499.89       4694.33        93.50 o                         
  -2   7  11       8450.13       8427.98       117.35 o                         
  -1   7  11        393.66        368.92        20.87 o                         
   0   7  11      13188.29      13156.18       161.69 o                         
   1   7  11        625.25        608.57        27.30 o                         
   2   7  11       8719.76       8716.98       113.99 o                         
   3   7  11       4621.01       4665.56        79.12 o                         
   4   7  11       4630.39       4582.73        76.48 o                         
   5   7  11        451.89        471.34        26.42 o                         
   6   7  11       3388.43       3463.02        71.65 o                         
   7   7  11        531.62        540.09        40.99 o                         
   8   7  11       3535.53       3514.11       102.70 o                         
   9   7  11       2477.06       2402.46        95.90 o                         
  -9   8  11       1163.59       1104.84        78.55 o                         
  -8   8  11       3355.60       3054.81       140.89 o                         
  -7   8  11       1713.51       1691.08        87.62 o                         
  -6   8  11       6903.68       7168.69       167.14 o                         
  -5   8  11       2963.06       3151.96        68.35 o                         
  -4   8  11       3674.39       3662.73        83.94 o                         
  -3   8  11       5511.48       5578.21       108.69 o                         
  -2   8  11        688.71        688.68        29.05 o                         
  -1   8  11       9254.49       9292.35       126.52 o                         
   0   8  11        752.70        917.12        35.71 o                         
   1   8  11       8945.75       8933.94       125.60 o                         
   2   8  11        842.58        858.31        35.18 o                         
   3   8  11       5614.79       5684.27       106.04 o                         
   4   8  11       3400.58       3402.42        75.12 o                         
   5   8  11       3021.57       3217.51        82.12 o                         
   6   8  11       7114.03       7646.99       122.55 o                         
   7   8  11       1697.29       1756.37        50.37 o                         
   8   8  11       3316.66       2962.65        96.70 o                         
   9   8  11       1151.92        950.68        85.84 o                         
  -9   9  11        401.60        224.80        47.41 o                         
  -8   9  11       1650.76       1569.73        93.12 o                         
  -7   9  11       4341.23       4816.16       146.91 o                         
  -6   9  11       3306.26       3287.10       102.50 o                         
  -5   9  11      10272.69      10558.64       160.22 o                         
  -4   9  11       6154.91       6136.08       113.44 o                         
  -3   9  11        293.21        238.55        22.25 o                         
  -2   9  11       4137.26       4066.92        75.37 o                         
  -1   9  11        229.54        177.92        17.98 o                         
   0   9  11       2161.45       2236.41        55.49 o                         
   1   9  11        126.38         93.10        15.09 o                         
   2   9  11       3669.50       3657.10        77.10 o                         
   3   9  11        336.01        260.62        24.68 o                         
   4   9  11       6481.85       6441.80       114.49 o                         
   5   9  11      10066.95      10127.92       179.49 o                         
   6   9  11       3434.28       3473.96        90.05 o                         
   7   9  11       3995.37       4362.94        90.17 o                         
   8   9  11       1658.66       1653.82        76.63 o                         
   9   9  11        448.42        190.68        68.29 o                         
  -8  10  11        380.15        340.43        51.04 o                         
  -7  10  11       1606.10       1566.86        90.96 o                         
  -6  10  11        952.12        996.43        69.85 o                         
  -5  10  11        794.55        762.80        48.31 o                         
  -4  10  11       1312.77       1301.83        51.76 o                         
  -3  10  11       4168.53       4028.33        89.87 o                         
  -2  10  11       3029.16       3059.29        74.25 o                         
  -1  10  11       4849.92       4957.10        94.20 o                         
   0  10  11        233.26        182.80        19.55 o                         
   1  10  11       4559.63       4616.49        90.84 o                         
   2  10  11       2815.70       2908.27        74.84 o                         
   3  10  11       3763.75       3716.68        92.86 o                         
   4  10  11       1337.69       1331.49        55.54 o                         
   5  10  11        884.70        802.87        48.36 o                         
   6  10  11       1076.13       1160.94        56.76 o                         
   7  10  11       1806.88       1882.81        57.10 o                         
   8  10  11        465.79        395.10        35.70 o                         
  -8  11  11        218.73        254.78        52.24 o                         
  -7  11  11         84.94         63.87        36.01 o                         
  -6  11  11        347.57        293.04        30.82 o                         
  -5  11  11       1663.56       1517.89        79.93 o                         
  -4  11  11       4099.03       4225.42       107.22 o                         
  -3  11  11       4770.74       4782.12        87.98 o                         
  -2  11  11       2522.53       2480.42        68.76 o                         
  -1  11  11       4339.76       4333.36        89.37 o                         
   0  11  11        504.95        484.21        30.91 o                         
   1  11  11       3995.14       3814.64        89.58 o                         
   2  11  11       2466.35       2607.29        71.96 o                         
   3  11  11       4469.22       4506.54       107.87 o                         
   4  11  11       3508.83       3624.06       101.96 o                         
   5  11  11       1825.38       1676.25        70.69 o                         
   6  11  11        265.03        193.19        31.61 o                         
   7  11  11        156.59        100.57        26.41 o                         
   8  11  11        326.68        284.06        44.78 o                         
  -7  12  11        360.35        297.10        55.02 o                         
  -6  12  11       3548.06       3617.52       102.77 o                         
  -5  12  11        114.36         98.62        28.27 o                         
  -4  12  11       3177.17       3343.52       108.25 o                         
  -3  12  11        135.23         95.81        18.00 o                         
  -2  12  11       1039.21       1014.82        52.26 o                         
  -1  12  11       2356.31       2566.07        75.43 o                         
   0  12  11       1046.80       1059.41        47.22 o                         
   1  12  11       2247.01       2431.80        72.86 o                         
   2  12  11        820.30        769.46        57.97 o                         
   3  12  11        114.81        106.38        24.85 o                         
   4  12  11       3043.06       3106.36       102.38 o                         
   5  12  11        170.51         92.16        29.31 o                         
   6  12  11       3417.99       3509.04       107.00 o                         
   7  12  11        344.48        303.29        36.16 o                         
  -6  13  11       1039.40       1002.21        72.88 o                         
  -5  13  11        489.74        552.23        55.32 o                         
  -4  13  11        412.45        392.97        41.46 o                         
  -3  13  11       1344.37       1599.89        56.82 o                         
  -2  13  11       3884.70       3825.58        90.60 o                         
  -1  13  11        671.31        586.13        40.21 o                         
   0  13  11      13547.08      14344.03       210.46 o                         
   1  13  11        589.38        590.29        45.96 o                         
   2  13  11       3838.58       3793.96       110.58 o                         
   3  13  11       1377.95       1655.35        75.15 o                         
   4  13  11        389.74        326.12        38.42 o                         
   5  13  11        572.89        629.45        62.80 o                         
   6  13  11       1079.02       1211.55        79.02 o                         
  -6  14  11        833.97        802.71       146.36 o                         
  -5  14  11        619.26        595.85        73.48 o                         
  -4  14  11       3393.37       3549.75       120.50 o                         
  -3  14  11        745.14        658.90        67.39 o                         
  -2  14  11       1865.63       2013.26        75.93 o                         
  -1  14  11        294.35        264.57        30.19 o                         
   0  14  11       2000.68       2015.06        78.31 o                         
   1  14  11        211.95        162.61        29.45 o                         
   2  14  11       1957.45       2111.36        94.97 o                         
   3  14  11        770.23        688.63        56.95 o                         
   4  14  11       3324.85       3245.34       125.56 o                         
   5  14  11        718.14        704.95        72.01 o                         
   6  14  11        811.99        773.16        73.02 o                         
  -5  15  11        426.27        247.41        63.89 o                         
  -4  15  11       1115.69        960.41        91.56 o                         
  -3  15  11        639.55        759.14        75.78 o                         
  -2  15  11       1042.35        955.73        59.48 o                         
  -1  15  11        462.58        295.61        35.82 o                         
   0  15  11         90.27         56.66        26.04 o                         
   1  15  11        519.63        379.25        44.58 o                         
   2  15  11       1064.50       1019.07        70.32 o                         
   3  15  11        731.98        839.32        74.35 o                         
   4  15  11       1290.10       1192.17        90.14 o                         
   5  15  11        436.31        322.28        57.92 o                         
  -3  16  11       1039.55        975.80       108.43 o                         
  -2  16  11        348.20        257.22        41.56 o                         
  -1  16  11       2428.82       2683.18       116.26 o                         
   0  16  11        159.14         80.43        36.48 o                         
   1  16  11       2461.76       2536.67       103.21 o                         
   2  16  11        385.36        316.98        44.17 o                         
   3  16  11       1123.73       1066.12        75.73 o                         
   0  17  11         24.44        -40.26        41.64 o                         
   0   0  12       9431.51       9913.82       210.94 o                         
   1   0  12      29967.56      29421.23       268.14 o                         
   2   0  12        382.97        493.48        19.06 o                         
   3   0  12       7786.74       8127.90       103.37 o                         
   4   0  12        693.18        743.61        26.88 o                         
   5   0  12       1177.67        974.90        30.85 o                         
   6   0  12        232.29        195.74        19.15 o                         
   7   0  12       1125.34       1239.57        54.20 o                         
   8   0  12       6765.40       7060.27       198.62 o                         
   9   0  12        433.11        429.87        42.45 o                         
  10   0  12        229.74        190.82        37.07 o                         
 -10   1  12        551.73        485.30        55.39 o                         
  -9   1  12       2677.80       2671.96       108.07 o                         
  -8   1  12       1301.94       1404.43        60.26 o                         
  -7   1  12       2684.73       2842.75        67.20 o                         
  -6   1  12       3322.61       3162.88        68.36 o                         
  -5   1  12      10016.43       9855.83       145.57 o                         
  -4   1  12        807.18        791.58        30.11 o                         
  -3   1  12      14818.80      14535.26       168.80 o                         
  -2   1  12       4483.35       4509.35        68.69 o                         
  -1   1  12      15394.36      15944.39       162.68 o                         
   0   1  12       5921.51       5989.13        78.32 o                         
   1   1  12      15706.70      15997.60       161.79 o                         
   2   1  12       4622.53       4649.44        63.18 o                         
   3   1  12      15431.27      15414.19       161.75 o                         
   4   1  12        841.38        873.83        23.01 o                         
   5   1  12      10509.30      10340.83       157.46 o                         
   6   1  12       3471.70       3119.25        77.85 o                         
   7   1  12       2303.85       2341.82        81.64 o                         
   8   1  12       1469.99       1527.06        56.88 o                         
   9   1  12       2438.29       2403.45        86.44 o                         
  10   1  12        476.58        441.63        68.79 o                         
 -10   2  12        311.24        387.37        74.03 o                         
  -9   2  12       7030.11       7010.22       154.67 o                         
  -8   2  12       1219.21       1174.27        52.54 o                         
  -7   2  12       2758.72       2804.99        71.62 o                         
  -6   2  12       2220.95       2241.77        58.90 o                         
  -5   2  12       4509.85       4562.81        85.33 o                         
  -4   2  12      32198.60      32355.69       361.24 o                         
  -3   2  12      14397.88      14077.08       191.11 o                         
  -2   2  12      32013.45      31522.05       325.43 o                         
  -1   2  12       7951.01       7818.75        91.98 o                         
   0   2  12       1785.17       1624.01        33.63 o                         
   1   2  12       7817.35       7650.34        89.09 o                         
   2   2  12      31397.01      30863.53       274.89 o                         
   3   2  12      14998.86      14987.28       161.26 o                         
   4   2  12      32513.70      32259.95       313.37 o                         
   5   2  12       4998.01       5046.28        88.04 o                         
   6   2  12       2207.28       2232.22        52.73 o                         
   7   2  12       2593.77       2596.76        78.04 o                         
   8   2  12       1132.46       1082.08        46.83 o                         
   9   2  12       6522.67       6490.43       163.66 o                         
  10   2  12        235.96        149.38        44.15 o                         
 -10   3  12       6766.06       6600.82       169.12 o                         
  -9   3  12       1032.68       1127.79        57.38 o                         
  -8   3  12       6983.49       7092.77       148.93 o                         
  -7   3  12       1248.30       1244.78        53.56 o                         
  -6   3  12       6395.38       6524.87       115.85 o                         
  -5   3  12        593.78        664.19        32.67 o                         
  -4   3  12      11204.06      11417.17       157.10 o                         
  -3   3  12       2014.39       2106.58        51.42 o                         
  -2   3  12      19149.11      19127.43       238.26 o                         
  -1   3  12       6401.30       6566.89        81.94 o                         
   0   3  12      14533.89      15202.18       153.51 o                         
   1   3  12       5834.14       6021.16        79.95 o                         
   2   3  12      19923.52      19553.08       189.89 o                         
   3   3  12       1920.88       2018.38        35.32 o                         
   4   3  12      11215.31      11212.18       137.01 o                         
   5   3  12        766.68        842.20        37.05 o                         
   6   3  12       5992.58       6102.19       102.70 o                         
   7   3  12       1144.29       1071.80        41.05 o                         
   8   3  12       6958.35       6964.87       142.09 o                         
   9   3  12        979.51       1085.74        59.24 o                         
  10   3  12       6621.94       6780.21       218.42 o                         
 -10   4  12        777.66        663.09        54.90 o                         
  -9   4  12        835.04        824.26        56.45 o                         
  -8   4  12       2290.24       2296.67        81.21 o                         
  -7   4  12        613.50        606.91        40.14 o                         
  -6   4  12      11994.47      12429.41       187.65 o                         
  -5   4  12       2069.54       2163.93        63.95 o                         
  -4   4  12       7155.94       7387.85       118.23 o                         
  -3   4  12       3844.92       3852.97        82.13 o                         
  -2   4  12       1154.40       1178.67        36.59 o                         
  -1   4  12       2330.04       2199.05        47.03 o                         
   0   4  12        376.85        514.23        21.43 o                         
   1   4  12       2461.40       2164.46        42.32 o                         
   2   4  12       1040.10       1104.72        29.69 o                         
   3   4  12       4257.07       4201.50        59.36 o                         
   4   4  12       7297.39       7308.89        83.91 o                         
   5   4  12       1560.79       1590.80        39.68 o                         
   6   4  12      12610.47      12806.37       173.07 o                         
   7   4  12        594.24        638.96        40.46 o                         
   8   4  12       2143.18       2169.18        59.25 o                         
   9   4  12        808.67        724.34        49.97 o                         
  10   4  12        821.15        675.84        80.75 o                         
 -10   5  12       2397.47       2438.71       104.99 o                         
  -9   5  12        393.38        366.06        43.65 o                         
  -8   5  12       1669.87       1744.62        79.42 o                         
  -7   5  12       5825.70       5657.39       130.44 o                         
  -6   5  12         56.66         77.18        19.14 o                         
  -5   5  12       1510.80       1426.25        51.79 o                         
  -4   5  12       8964.97       9078.53       157.00 o                         
  -3   5  12       3526.51       3430.15        73.96 o                         
  -2   5  12      21635.09      21906.82       260.77 o                         
  -1   5  12       4489.39       4311.67        74.17 o                         
   0   5  12       3745.84       3564.98        60.81 o                         
   1   5  12       4798.42       4609.85        73.77 o                         
   2   5  12      20169.50      20211.49       216.70 o                         
   3   5  12       3645.06       3507.17        56.68 o                         
   4   5  12       8756.71       8879.77       105.78 o                         
   5   5  12       1856.19       1869.02        36.19 o                         
   6   5  12        130.40        123.68        16.21 o                         
   7   5  12       5717.38       5748.15       106.19 o                         
   8   5  12       1754.77       1987.79        70.36 o                         
   9   5  12        456.99        446.41        45.47 o                         
  10   5  12       2398.73       2154.47       100.18 o                         
 -10   6  12        326.46        232.19        47.39 o                         
  -9   6  12       8094.07       8078.48       191.35 o                         
  -8   6  12        462.45        427.38        46.20 o                         
  -7   6  12       7252.11       7389.89       155.22 o                         
  -6   6  12        979.77       1006.28        51.17 o                         
  -5   6  12       3983.66       4188.83        98.91 o                         
  -4   6  12       4994.00       4816.41        89.15 o                         
  -3   6  12      18633.48      18383.85       231.42 o                         
  -2   6  12       3399.23       3235.39        55.34 o                         
  -1   6  12       8023.41       7922.70       107.41 o                         
   0   6  12       2078.88       2134.22        48.64 o                         
   1   6  12       7578.87       7594.83       109.82 o                         
   2   6  12       3214.52       3195.05        58.53 o                         
   3   6  12      18986.49      18658.77       207.30 o                         
   4   6  12       4725.92       4685.90        72.28 o                         
   5   6  12       4052.58       4197.32        69.70 o                         
   6   6  12       1008.64        874.63        47.86 o                         
   7   6  12       7297.58       7549.87       148.79 o                         
   8   6  12        366.75        298.80        30.49 o                         
   9   6  12       8305.61       8260.90       186.40 o                         
  10   6  12        344.70        230.14        60.38 o                         
  -9   7  12        805.17        740.73        62.63 o                         
  -8   7  12        223.98        188.72        34.54 o                         
  -7   7  12       1053.78       1045.46        75.21 o                         
  -6   7  12       1321.33       1246.18        58.79 o                         
  -5   7  12       9245.99       9179.43       169.05 o                         
  -4   7  12        144.80        114.78        16.49 o                         
  -3   7  12      32699.71      33498.98       379.39 o                         
  -2   7  12        174.91        155.05        15.88 o                         
  -1   7  12      21568.56      21590.61       228.16 o                         
   0   7  12         37.44         54.28        10.72 o                         
   1   7  12      20872.26      20745.26       227.02 o                         
   2   7  12        236.98        186.06        16.05 o                         
   3   7  12      32421.84      32946.82       350.10 o                         
   4   7  12         49.86         27.75        10.15 o                         
   5   7  12      10009.56       9955.33       138.29 o                         
   6   7  12       1138.14       1018.71        40.23 o                         
   7   7  12       1264.12       1215.18        57.07 o                         
   8   7  12        256.66        157.31        27.95 o                         
   9   7  12        876.52        905.40        62.60 o                         
  -9   8  12        485.43        373.94        59.66 o                         
  -8   8  12       2244.49       2268.62       105.04 o                         
  -7   8  12       1942.66       1865.00        81.48 o                         
  -6   8  12       3050.20       3056.39        97.96 o                         
  -5   8  12       1853.32       1941.06        59.62 o                         
  -4   8  12       5845.27       6139.97       114.88 o                         
  -3   8  12        539.27        564.72        31.97 o                         
  -2   8  12        695.52        751.61        29.88 o                         
  -1   8  12       8547.45       8690.82       123.43 o                         
   0   8  12        662.44        663.64        32.17 o                         
   1   8  12       8412.83       8747.25       123.92 o                         
   2   8  12        553.31        606.03        29.47 o                         
   3   8  12        468.12        483.07        27.55 o                         
   4   8  12       5317.78       5570.14        93.45 o                         
   5   8  12       1861.67       1938.50        54.81 o                         
   6   8  12       3158.25       3207.48        83.55 o                         
   7   8  12       1879.02       1832.80        54.59 o                         
   8   8  12       2569.04       2622.58        93.94 o                         
   9   8  12        470.76        323.82        56.23 o                         
  -9   9  12        628.59        468.10        66.81 o                         
  -8   9  12        267.25        266.15        49.32 o                         
  -7   9  12       1015.47       1058.58        75.32 o                         
  -6   9  12        976.38        973.00        60.54 o                         
  -5   9  12        857.57        959.40        40.48 o                         
  -4   9  12       4273.43       4329.58        93.52 o                         
  -3   9  12       7177.86       7243.79       126.97 o                         
  -2   9  12       4463.42       4392.69        85.89 o                         
  -1   9  12        114.95        127.75        16.29 o                         
   0   9  12      10893.63      11277.12       152.32 o                         
   1   9  12         31.96         48.77        12.84 o                         
   2   9  12       4382.18       4443.35        83.23 o                         
   3   9  12       7660.96       7832.63       121.70 o                         
   4   9  12       4049.75       4042.77        85.07 o                         
   5   9  12       1173.65       1242.11        46.51 o                         
   6   9  12       1074.60       1026.55        46.15 o                         
   7   9  12        867.69        932.00        44.11 o                         
   8   9  12        332.59        399.19        49.71 o                         
   9   9  12        635.70        404.14        92.19 o                         
  -8  10  12       1322.61       1250.77        87.22 o                         
  -7  10  12        161.12        206.85        40.87 o                         
  -6  10  12       1456.36       1467.19        88.14 o                         
  -5  10  12        234.49        176.09        26.48 o                         
  -4  10  12      14718.52      14695.14       211.40 o                         
  -3  10  12       3425.70       3383.29        83.37 o                         
  -2  10  12      13747.24      13441.60       190.75 o                         
  -1  10  12        469.74        447.32        31.57 o                         
   0  10  12       2858.77       2875.54        66.94 o                         
   1  10  12        462.36        446.57        28.53 o                         
   2  10  12      13377.09      13180.97       181.63 o                         
   3  10  12       3316.47       3217.40        85.30 o                         
   4  10  12      14778.89      14455.50       206.25 o                         
   5  10  12        224.02        144.70        22.38 o                         
   6  10  12       1559.47       1538.18        56.78 o                         
   7  10  12        149.08        134.68        21.03 o                         
   8  10  12       1129.13       1240.41        89.68 o                         
  -8  11  12       4595.53       4326.86       174.59 o                         
  -7  11  12         72.48        -35.69        35.69 o                         
  -6  11  12       3625.50       3721.80       112.21 o                         
  -5  11  12       1973.43       1915.12        78.07 o                         
  -4  11  12       4627.44       4681.32       116.84 o                         
  -3  11  12       3115.34       3191.45        90.93 o                         
  -2  11  12       3546.69       3787.62        93.60 o                         
  -1  11  12        511.09        386.17        29.64 o                         
   0  11  12        482.57        477.58        33.32 o                         
   1  11  12        590.20        562.47        36.19 o                         
   2  11  12       3739.93       3933.89        92.80 o                         
   3  11  12       3454.77       3448.97       101.49 o                         
   4  11  12       5016.63       5045.58       118.74 o                         
   5  11  12       1815.27       1671.39        65.87 o                         
   6  11  12       3584.72       3698.12       101.48 o                         
   7  11  12         82.24         60.49        22.30 o                         
   8  11  12       4341.43       4174.16       132.38 o                         
  -7  12  12        647.39        698.89        71.11 o                         
  -6  12  12       1172.65       1116.65        67.24 o                         
  -5  12  12        492.49        526.41        45.39 o                         
  -4  12  12        635.20        533.57        48.61 o                         
  -3  12  12       2275.77       2360.62        60.03 o                         
  -2  12  12       1218.89       1221.12        51.72 o                         
  -1  12  12       3224.48       3300.52        82.42 o                         
   0  12  12       2170.14       2349.34        69.05 o                         
   1  12  12       3299.92       3430.77        89.52 o                         
   2  12  12       1143.83       1081.74        55.98 o                         
   3  12  12       2260.72       2350.99        83.04 o                         
   4  12  12        749.25        748.09        49.40 o                         
   5  12  12        434.30        398.79        43.91 o                         
   6  12  12       1206.00       1117.12        58.01 o                         
   7  12  12        556.11        515.40        45.63 o                         
  -6  13  12        350.95        270.21        50.77 o                         
  -5  13  12       1594.49       1799.54        81.00 o                         
  -4  13  12         19.52         12.82        24.88 o                         
  -3  13  12        976.38       1021.70        44.37 o                         
  -2  13  12       2029.79       1984.24        67.26 o                         
  -1  13  12        107.08         73.26        20.99 o                         
   0  13  12        338.74        342.88        35.99 o                         
   1  13  12        133.74        133.12        26.12 o                         
   2  13  12       2031.36       1967.59        77.08 o                         
   3  13  12       1019.13        848.66        61.53 o                         
   4  13  12          9.29        -22.70        22.70 o                         
   5  13  12       1487.16       1524.12        76.75 o                         
   6  13  12        290.55        280.68        39.17 o                         
  -5  14  12        519.10        539.97        61.22 o                         
  -4  14  12        525.43        515.41        55.21 o                         
  -3  14  12       2781.99       2824.44        82.51 o                         
  -2  14  12        116.91         70.29        26.27 o                         
  -1  14  12       2553.75       2549.54        81.07 o                         
   0  14  12         77.31         15.56        21.75 o                         
   1  14  12       2401.33       2619.42        87.39 o                         
   2  14  12        155.76         72.24        36.09 o                         
   3  14  12       2645.99       2710.69       105.26 o                         
   4  14  12        461.21        385.78        42.88 o                         
   5  14  12        601.54        568.29        55.51 o                         
  -4  15  12        466.18        342.73        67.32 o                         
  -3  15  12       3204.18       3170.09       102.21 o                         
  -2  15  12        719.76        663.75        50.83 o                         
  -1  15  12       2360.16       2339.91        86.30 o                         
   0  15  12         87.36         52.37        26.83 o                         
   1  15  12       2234.78       2261.17        93.00 o                         
   2  15  12        647.72        731.15        60.63 o                         
   3  15  12       3080.07       3063.16       103.84 o                         
   4  15  12        424.55        276.69        63.28 o                         
  -3  16  12         43.84         24.41        24.27 o                         
  -2  16  12        889.12        612.02        63.26 o                         
  -1  16  12         70.40         67.42        37.03 o                         
   0  16  12        233.59        122.11        40.63 o                         
   1  16  12         37.26          1.65        30.83 o                         
   2  16  12        795.99        620.31        56.57 o                         
   3  16  12         60.01        -25.12        36.41 o                         
   1   0  13       4231.80       3982.86        59.07 o                         
   2   0  13       3617.97       3632.20        57.00 o                         
   3   0  13      10714.59      10633.66       128.18 o                         
   4   0  13       2920.94       2985.15        61.64 o                         
   5   0  13       3039.66       2953.01        62.14 o                         
   6   0  13        503.80        417.40        25.09 o                         
   7   0  13       1169.72       1223.66        55.08 o                         
   8   0  13        932.88       1026.53        59.43 o                         
   9   0  13         77.77         83.81        33.25 o                         
  10   0  13        233.87        146.38        41.45 o                         
 -10   1  13       4191.91       4147.64       137.41 o                         
  -9   1  13       1444.43       1506.54        97.45 o                         
  -8   1  13       7089.18       7285.23       180.55 o                         
  -7   1  13       2026.87       2062.03        56.49 o                         
  -6   1  13       1441.91       1395.56        43.23 o                         
  -5   1  13       2681.40       2705.36        66.54 o                         
  -4   1  13       7951.62       8133.02       119.05 o                         
  -3   1  13       5955.10       5762.37        81.47 o                         
  -2   1  13      12757.75      12359.52       166.91 o                         
  -1   1  13      10954.47      10747.00       121.05 o                         
   0   1  13       1023.90       1151.16        30.04 o                         
   1   1  13      11167.39      11162.47       125.36 o                         
   2   1  13      13459.59      13138.80       139.17 o                         
   3   1  13       5566.88       5471.07        76.32 o                         
   4   1  13       7722.16       7770.87        95.38 o                         
   5   1  13       2595.26       2666.02        67.74 o                         
   6   1  13       1359.55       1232.91        46.82 o                         
   7   1  13       2052.05       1978.52        69.25 o                         
   8   1  13       6895.42       7031.90       169.51 o                         
   9   1  13       1584.82       1702.43        77.07 o                         
  10   1  13       4167.39       4091.53       135.42 o                         
 -10   2  13       1293.26       1114.01        82.57 o                         
  -9   2  13       9938.35      10084.39       216.41 o                         
  -8   2  13       2399.82       2397.37        78.22 o                         
  -7   2  13       5275.91       5308.76       105.89 o                         
  -6   2  13       2353.60       2333.67        76.65 o                         
  -5   2  13       9607.31       9747.09       144.04 o                         
  -4   2  13      23985.77      23898.13       278.58 o                         
  -3   2  13      22592.14      22817.06       278.50 o                         
  -2   2  13      16555.03      16801.95       185.09 o                         
  -1   2  13       9226.65       9335.35       104.35 o                         
   0   2  13      12994.96      13121.87       145.42 o                         
   1   2  13       8205.37       8209.44        98.53 o                         
   2   2  13      15980.38      15850.37       166.66 o                         
   3   2  13      22699.21      22563.24       233.66 o                         
   4   2  13      23212.43      23228.51       239.28 o                         
   5   2  13      10259.64      10132.74       147.61 o                         
   6   2  13       2247.82       2308.55        61.76 o                         
   7   2  13       5160.18       5088.17       138.50 o                         
   8   2  13       2801.37       2793.71        76.96 o                         
   9   2  13      10107.18      10005.11       205.78 o                         
  10   2  13       1156.99       1202.91        81.16 o                         
 -10   3  13        202.41        108.25        50.84 o                         
  -9   3  13        895.02        970.23        57.13 o                         
  -8   3  13        662.09        599.25        44.34 o                         
  -7   3  13        769.44        728.15        39.74 o                         
  -6   3  13       2622.58       2570.22        69.06 o                         
  -5   3  13      13311.97      13584.75       186.94 o                         
  -4   3  13       3620.40       3708.50        77.76 o                         
  -3   3  13      35426.75      35399.18       403.33 o                         
  -2   3  13       2158.11       2041.91        49.93 o                         
  -1   3  13      23827.51      24293.62       253.88 o                         
   0   3  13       1911.57       2010.62        38.21 o                         
   1   3  13      23829.55      24181.24       225.02 o                         
   2   3  13       1992.06       1828.71        37.53 o                         
   3   3  13      37237.98      37693.48       324.59 o                         
   4   3  13       3664.97       3772.96        54.90 o                         
   5   3  13      13884.96      13924.78       189.40 o                         
   6   3  13       3147.21       3097.89        63.18 o                         
   7   3  13        654.06        610.63        28.52 o                         
   8   3  13        690.50        737.75        34.52 o                         
   9   3  13        928.38        952.39        94.75 o                         
  10   3  13        307.37        142.73        46.76 o                         
 -10   4  13        288.67        276.91        66.12 o                         
  -9   4  13        570.60        443.86        44.36 o                         
  -8   4  13       4565.75       4456.61       131.20 o                         
  -7   4  13       1915.33       1988.56        67.43 o                         
  -6   4  13       1930.26       1900.69        61.05 o                         
  -5   4  13       2157.09       2207.66        60.29 o                         
  -4   4  13       2123.07       2203.71        57.76 o                         
  -3   4  13       2544.85       2553.68        66.41 o                         
  -2   4  13       1488.03       1531.48        43.47 o                         
  -1   4  13          4.97         10.57         6.16 o                         
   0   4  13      17225.62      17438.28       177.34 o                         
   1   4  13          2.39         -1.18         5.91 o                         
   2   4  13       1517.26       1672.45        36.11 o                         
   3   4  13       2217.41       2266.01        40.87 o                         
   4   4  13       2147.80       2202.53        36.89 o                         
   5   4  13       2015.62       1984.58        45.44 o                         
   6   4  13       2174.57       2279.77        63.77 o                         
   7   4  13       1990.16       2039.93        66.43 o                         
   8   4  13       4506.71       4654.33        91.95 o                         
   9   4  13        598.31        502.50        71.33 o                         
  10   4  13        274.17        179.32        52.39 o                         
 -10   5  13       1017.63       1018.05        75.09 o                         
  -9   5  13       1448.72       1455.06        73.97 o                         
  -8   5  13       2913.22       2897.68        94.95 o                         
  -7   5  13       1223.23       1204.67        56.29 o                         
  -6   5  13       1967.99       1983.29        66.41 o                         
  -5   5  13       3058.82       3154.78        76.42 o                         
  -4   5  13       3313.46       3370.45        83.62 o                         
  -3   5  13      10391.65      10363.62       149.08 o                         
  -2   5  13       4614.72       4701.07        84.34 o                         
  -1   5  13        402.93        355.90        20.19 o                         
   0   5  13       1588.99       1550.00        41.03 o                         
   1   5  13        411.73        374.90        20.48 o                         
   2   5  13       4774.76       4818.69        71.92 o                         
   3   5  13      10702.01      10759.80       127.58 o                         
   4   5  13       3504.44       3549.04        55.99 o                         
   5   5  13       3291.64       3404.36        55.61 o                         
   6   5  13       1753.37       1763.22        53.41 o                         
   7   5  13       1285.29       1287.58        47.68 o                         
   8   5  13       2822.62       2859.43        75.75 o                         
   9   5  13       1655.43       1590.52        57.43 o                         
  10   5  13        919.57        887.26        65.54 o                         
  -9   6  13       2337.10       2227.97        98.95 o                         
  -8   6  13       1126.15       1113.31        66.82 o                         
  -7   6  13        777.27        766.80        50.02 o                         
  -6   6  13       3423.92       3461.14        98.37 o                         
  -5   6  13       4319.16       4234.04        98.62 o                         
  -4   6  13      18342.41      18234.71       250.79 o                         
  -3   6  13       6776.33       6782.08       122.36 o                         
  -2   6  13      22834.46      22322.98       243.08 o                         
  -1   6  13       4954.18       4828.17        80.18 o                         
   0   6  13      11816.96      12139.01       145.51 o                         
   1   6  13       5451.61       5449.91        85.43 o                         
   2   6  13      22109.84      21912.83       233.79 o                         
   3   6  13       6731.23       6656.48        94.20 o                         
   4   6  13      19425.44      18908.33       202.37 o                         
   5   6  13       3970.38       3962.79        68.42 o                         
   6   6  13       3390.04       3559.85        97.79 o                         
   7   6  13        831.79        808.97        45.01 o                         
   8   6  13        880.78        766.33        46.80 o                         
   9   6  13       2267.74       2175.90        75.18 o                         
  -9   7  13        953.38        798.19        78.63 o                         
  -8   7  13       7385.63       7545.96       174.89 o                         
  -7   7  13       2293.65       2293.49        93.16 o                         
  -6   7  13       3004.84       3132.02        95.04 o                         
  -5   7  13       2598.65       2627.45        81.11 o                         
  -4   7  13       8965.35       9195.39       147.31 o                         
  -3   7  13       5105.75       5396.51        94.99 o                         
  -2   7  13      13885.50      14165.57       174.27 o                         
  -1   7  13       1141.77       1262.49        38.30 o                         
   0   7  13          3.37         -3.91         7.83 o                         
   1   7  13        837.88        895.08        33.71 o                         
   2   7  13      14453.03      14377.03       170.50 o                         
   3   7  13       5188.21       5305.62        84.14 o                         
   4   7  13       8563.33       8663.81       123.59 o                         
   5   7  13       3122.54       3068.27        63.29 o                         
   6   7  13       2966.50       2943.12        74.40 o                         
   7   7  13       1993.72       2034.28        73.49 o                         
   8   7  13       7388.64       7703.29       159.83 o                         
   9   7  13        904.26        744.50        52.65 o                         
  -9   8  13       1150.29       1378.86       105.52 o                         
  -8   8  13        674.19        734.31        66.42 o                         
  -7   8  13         15.34        -11.72        23.95 o                         
  -6   8  13        510.35        475.83        43.20 o                         
  -5   8  13        480.63        400.32        35.80 o                         
  -4   8  13         85.55         59.00        15.45 o                         
  -3   8  13       3883.07       3994.66        83.67 o                         
  -2   8  13       5819.64       5917.01       100.69 o                         
  -1   8  13       6012.98       6123.48        93.89 o                         
   0   8  13      13749.48      13667.36       167.12 o                         
   1   8  13       5827.78       5892.64        93.72 o                         
   2   8  13       6193.85       6374.89       100.80 o                         
   3   8  13       3728.89       3651.71        72.87 o                         
   4   8  13        146.81        170.59        19.19 o                         
   5   8  13        356.79        307.42        25.38 o                         
   6   8  13        387.36        354.29        24.31 o                         
   7   8  13          8.88          0.98        21.76 o                         
   8   8  13        655.47        682.37        51.42 o                         
   9   8  13       1181.02       1265.02        91.50 o                         
  -8   9  13        201.09        186.32        41.14 o                         
  -7   9  13        469.04        353.44        52.62 o                         
  -6   9  13        592.26        645.82        49.90 o                         
  -5   9  13       1708.71       1677.42        65.17 o                         
  -4   9  13         64.52         61.21        19.28 o                         
  -3   9  13       1303.77       1337.84        49.86 o                         
  -2   9  13       2583.12       2571.25        64.45 o                         
  -1   9  13       2912.20       2837.96        63.65 o                         
   0   9  13       3352.46       3301.85        71.60 o                         
   1   9  13       2859.11       2800.76        64.43 o                         
   2   9  13       3360.90       3465.65        76.56 o                         
   3   9  13       1251.78       1315.80        45.57 o                         
   4   9  13         47.89         39.42        15.05 o                         
   5   9  13       1776.65       1751.19        54.34 o                         
   6   9  13        647.51        731.04        38.22 o                         
   7   9  13        488.72        431.39        31.83 o                         
   8   9  13        152.56         95.73        29.96 o                         
  -8  10  13       1709.88       1754.33       109.19 o                         
  -7  10  13       2352.39       2300.25       109.72 o                         
  -6  10  13       1205.28       1107.49        77.77 o                         
  -5  10  13       1946.44       1956.65        67.60 o                         
  -4  10  13       1503.57       1621.99        60.01 o                         
  -3  10  13       4933.04       5058.23       104.94 o                         
  -2  10  13       2171.92       2190.30        62.85 o                         
  -1  10  13       3393.63       3417.24        81.06 o                         
   0  10  13        967.84        907.53        39.26 o                         
   1  10  13       3033.82       3180.89        72.32 o                         
   2  10  13       2339.48       2355.17        66.48 o                         
   3  10  13       5229.47       5144.92       105.83 o                         
   4  10  13       1408.94       1546.96        55.01 o                         
   5  10  13       2124.19       2232.24        67.37 o                         
   6  10  13       1300.05       1176.97        51.70 o                         
   7  10  13       2327.63       2170.71        61.45 o                         
   8  10  13       1786.85       1649.16       102.61 o                         
  -7  11  13        203.32        161.46        44.38 o                         
  -6  11  13        104.96         71.93        34.15 o                         
  -5  11  13       3723.81       3739.01       104.05 o                         
  -4  11  13       1678.74       1729.34        68.57 o                         
  -3  11  13      10975.61      10807.91       192.65 o                         
  -2  11  13       5544.05       5371.94       109.26 o                         
  -1  11  13       7847.71       7900.83       133.46 o                         
   0  11  13        666.41        708.52        38.84 o                         
   1  11  13       7964.96       7919.88       133.46 o                         
   2  11  13       5258.04       5230.88       112.92 o                         
   3  11  13      11225.73      11083.34       181.30 o                         
   4  11  13       1667.76       1716.88        65.62 o                         
   5  11  13       3773.83       3769.98        97.20 o                         
   6  11  13        145.24        119.86        23.31 o                         
   7  11  13        257.46        197.76        25.86 o                         
  -7  12  13       1046.27       1013.66        93.65 o                         
  -6  12  13          8.68        -25.40        25.40 o                         
  -5  12  13       1845.13       1926.09        87.11 o                         
  -4  12  13       2045.49       2240.70        82.50 o                         
  -3  12  13        228.13        216.61        29.99 o                         
  -2  12  13       2036.76       1930.32        64.06 o                         
  -1  12  13        142.79        107.32        22.59 o                         
   0  12  13         90.57         71.95        19.78 o                         
   1  12  13         85.77         57.21        20.63 o                         
   2  12  13       2215.24       2189.07        72.96 o                         
   3  12  13        173.08        148.59        25.00 o                         
   4  12  13       1989.97       1994.32        72.83 o                         
   5  12  13       1663.09       1631.31        69.58 o                         
   6  12  13          9.54        -25.67        25.67 o                         
   7  12  13       1048.57       1025.35        56.58 o                         
  -6  13  13         80.97         30.83        33.30 o                         
  -5  13  13        102.83        102.16        29.45 o                         
  -4  13  13       1024.10       1010.99        66.94 o                         
  -3  13  13        403.91        346.09        40.10 o                         
  -2  13  13        762.28        908.65        50.28 o                         
  -1  13  13        381.60        262.06        37.38 o                         
   0  13  13          2.86         -2.60        18.62 o                         
   1  13  13        433.54        338.17        34.52 o                         
   2  13  13        703.51        684.65        50.09 o                         
   3  13  13        338.78        297.92        37.49 o                         
   4  13  13        925.76        998.56        74.05 o                         
   5  13  13         85.30         46.05        26.45 o                         
   6  13  13         66.46         26.06        29.03 o                         
  -5  14  13        261.55        227.30        37.78 o                         
  -4  14  13       3223.87       3324.61       130.23 o                         
  -3  14  13        579.28        551.64        46.32 o                         
  -2  14  13       1671.48       1689.19        68.25 o                         
  -1  14  13       1225.31       1136.18        58.31 o                         
   0  14  13        602.33        597.20        46.97 o                         
   1  14  13       1296.85       1443.15        70.59 o                         
   2  14  13       1651.13       1677.71        76.49 o                         
   3  14  13        546.01        586.98        51.86 o                         
   4  14  13       3202.31       3467.34       118.62 o                         
   5  14  13        332.34        376.25        51.19 o                         
  -4  15  13       1436.82       1671.60       151.25 o                         
  -3  15  13       2925.52       2878.98       140.33 o                         
  -2  15  13       1099.73       1109.26        66.83 o                         
  -1  15  13        855.56        986.22        64.22 o                         
   0  15  13         94.58         59.36        29.00 o                         
   1  15  13        742.06        808.21        62.56 o                         
   2  15  13       1210.82       1222.11        71.45 o                         
   3  15  13       3015.04       3180.54       105.45 o                         
   4  15  13       1418.55       1371.26        83.30 o                         
  -3  16  13       1229.08        989.05       108.83 o                         
  -2  16  13        442.37        260.28        46.54 o                         
  -1  16  13        352.84        251.58        44.56 o                         
   0  16  13       1582.50       1611.69       100.42 o                         
   1  16  13        401.16        400.03        47.69 o                         
   2  16  13        482.50        402.83        52.95 o                         
   3  16  13       1062.27        835.89        72.34 o                         
   0   0  14        442.14        379.93        23.78 o                         
   1   0  14       6347.65       6137.72        79.13 o                         
   2   0  14        264.46        288.41        13.52 o                         
   3   0  14         14.48         15.43         7.92 o                         
   4   0  14       1517.10       1503.97        38.72 o                         
   5   0  14        380.48        417.09        21.97 o                         
   6   0  14         78.89         79.74        14.11 o                         
   7   0  14       2658.20       3043.63        89.13 o                         
   8   0  14       2226.22       2256.15        87.55 o                         
   9   0  14       3033.65       2798.53        97.25 o                         
  10   0  14        442.64        374.88        49.34 o                         
 -10   1  14        350.37        217.15        41.21 o                         
  -9   1  14       1204.81       1133.45        77.92 o                         
  -8   1  14       2433.00       2404.37        79.57 o                         
  -7   1  14       2833.95       2753.22        76.29 o                         
  -6   1  14        475.87        457.96        27.32 o                         
  -5   1  14       4989.78       5041.29        90.87 o                         
  -4   1  14      17806.61      17749.17       236.21 o                         
  -3   1  14      20245.13      20106.05       226.90 o                         
  -2   1  14       5468.31       5300.22        87.26 o                         
  -1   1  14      17950.22      18308.70       196.16 o                         
   0   1  14         73.12         61.61         8.46 o                         
   1   1  14      17140.53      17720.52       189.76 o                         
   2   1  14       5474.81       5248.00        69.69 o                         
   3   1  14      20085.29      20262.67       210.72 o                         
   4   1  14      18282.81      18488.24       185.34 o                         
   5   1  14       4717.71       4666.28        83.53 o                         
   6   1  14        451.90        403.98        28.30 o                         
   7   1  14       3055.92       3013.47        83.80 o                         
   8   1  14       2279.57       2349.45        84.80 o                         
   9   1  14       1360.03       1467.51        71.33 o                         
  10   1  14        291.56        296.24        61.46 o                         
 -10   2  14       2382.86       2431.91       111.61 o                         
  -9   2  14       3680.01       3672.42       115.08 o                         
  -8   2  14       3445.22       3442.61        93.46 o                         
  -7   2  14       1635.79       1606.51        54.34 o                         
  -6   2  14       1411.89       1531.43        51.38 o                         
  -5   2  14      11841.71      11664.35       163.01 o                         
  -4   2  14      17636.28      17757.62       219.76 o                         
  -3   2  14      24441.32      24177.54       288.84 o                         
  -2   2  14      13556.80      13258.93       155.01 o                         
  -1   2  14      18570.05      18724.61       200.68 o                         
   0   2  14       9446.54       9418.28       130.06 o                         
   1   2  14      18843.91      19106.45       192.85 o                         
   2   2  14      12891.21      12568.37       140.47 o                         
   3   2  14      24733.02      25045.78       242.47 o                         
   4   2  14      17181.91      16965.19       176.32 o                         
   5   2  14      11388.54      11204.05       151.28 o                         
   6   2  14       1577.42       1688.25        58.61 o                         
   7   2  14       1991.98       1789.68        77.64 o                         
   8   2  14       3183.69       3018.29        97.14 o                         
   9   2  14       4000.85       4039.00       108.22 o                         
  10   2  14       2545.20       2546.43       101.07 o                         
 -10   3  14       2503.08       2559.41        97.49 o                         
  -9   3  14       5252.65       5346.44       131.97 o                         
  -8   3  14       7175.81       7377.17       159.87 o                         
  -7   3  14       2958.93       2990.61        79.12 o                         
  -6   3  14       6958.75       7093.28       127.44 o                         
  -5   3  14       1902.62       1924.27        55.03 o                         
  -4   3  14       3411.06       3342.85        71.51 o                         
  -3   3  14      14892.03      15369.97       196.46 o                         
  -2   3  14       6693.10       6656.99       107.15 o                         
  -1   3  14       9775.08      10044.88       124.89 o                         
   0   3  14        528.73        430.00        18.95 o                         
   1   3  14       9302.93       9640.83       120.80 o                         
   2   3  14       6104.60       6044.52        78.50 o                         
   3   3  14      14236.67      14844.25       150.09 o                         
   4   3  14       3238.40       3073.28        48.13 o                         
   5   3  14       1942.36       1906.62        42.60 o                         
   6   3  14       7166.73       7276.40       117.20 o                         
   7   3  14       2721.74       2792.17        89.25 o                         
   8   3  14       7266.30       7241.38       203.80 o                         
   9   3  14       5352.90       5196.21       120.99 o                         
  10   3  14       2467.39       2339.31        95.19 o                         
 -10   4  14        185.69         63.92        32.43 o                         
  -9   4  14       1022.61       1000.87        76.95 o                         
  -8   4  14         14.65        -18.57        18.57 o                         
  -7   4  14        878.13        891.95        47.25 o                         
  -6   4  14       3514.75       3515.90        84.60 o                         
  -5   4  14        133.77         99.73        16.74 o                         
  -4   4  14        143.01        106.76        17.86 o                         
  -3   4  14       4973.73       5062.47        95.12 o                         
  -2   4  14       9992.68      10250.07       156.47 o                         
  -1   4  14       2127.13       2049.93        44.78 o                         
   0   4  14        138.45         87.55        10.38 o                         
   1   4  14       1848.21       1849.32        40.30 o                         
   2   4  14      11296.27      11480.93       128.50 o                         
   3   4  14       4691.25       4682.64        65.86 o                         
   4   4  14        138.76        142.04        10.31 o                         
   5   4  14        136.12        126.95        14.47 o                         
   6   4  14       3225.22       3268.40        61.20 o                         
   7   4  14        977.53       1023.67        48.42 o                         
   8   4  14         27.93        -19.61        21.19 o                         
   9   4  14       1092.10       1145.21        54.70 o                         
  10   4  14         93.24         80.03        31.65 o                         
  -9   5  14       1370.19       1245.57        72.87 o                         
  -8   5  14       1466.22       1435.57        70.54 o                         
  -7   5  14        368.82        323.88        34.83 o                         
  -6   5  14        686.56        726.88        41.04 o                         
  -5   5  14       2106.01       2071.83        62.01 o                         
  -4   5  14       5906.10       5702.76       111.27 o                         
  -3   5  14       5644.66       5628.68       104.36 o                         
  -2   5  14      12023.25      12101.78       161.06 o                         
  -1   5  14       7209.48       7321.23       101.64 o                         
   0   5  14       4726.77       4822.00        78.25 o                         
   1   5  14       6739.11       7093.98       101.60 o                         
   2   5  14      12692.23      12872.80       144.65 o                         
   3   5  14       5317.47       5307.11        75.95 o                         
   4   5  14       6295.97       6248.76        78.93 o                         
   5   5  14       2389.58       2281.82        48.19 o                         
   6   5  14        527.52        552.79        33.36 o                         
   7   5  14        536.92        532.34        37.73 o                         
   8   5  14       1482.47       1493.61        50.62 o                         
   9   5  14       1194.76       1061.32        69.23 o                         
  -9   6  14       4522.21       4444.49       150.68 o                         
  -8   6  14       4240.21       4322.10       124.74 o                         
  -7   6  14       3850.42       3785.35       119.49 o                         
  -6   6  14       4322.35       4394.21       107.98 o                         
  -5   6  14       2437.01       2308.69        70.70 o                         
  -4   6  14       4060.27       4059.32        91.27 o                         
  -3   6  14      14486.12      14324.06       207.79 o                         
  -2   6  14      12178.68      12405.58       156.40 o                         
  -1   6  14        835.46        770.94        30.42 o                         
   0   6  14       2213.35       2270.01        50.16 o                         
   1   6  14        692.10        643.22        29.43 o                         
   2   6  14      13038.47      12990.36       153.15 o                         
   3   6  14      15199.62      14958.12       170.62 o                         
   4   6  14       4004.98       3982.97        66.90 o                         
   5   6  14       2796.65       2733.33        52.07 o                         
   6   6  14       4289.76       4552.32       115.95 o                         
   7   6  14       3588.26       3704.62        98.85 o                         
   8   6  14       4198.14       4159.35       104.85 o                         
   9   6  14       4344.58       4601.09       117.46 o                         
  -9   7  14        429.67        368.05        51.50 o                         
  -8   7  14       1361.36       1411.75        77.21 o                         
  -7   7  14         38.11         26.58        24.65 o                         
  -6   7  14       1022.83        917.24        53.17 o                         
  -5   7  14       2724.16       2796.75        82.51 o                         
  -4   7  14      12949.93      13402.96       188.02 o                         
  -3   7  14       9634.48       9687.76       140.63 o                         
  -2   7  14       6309.78       6293.27        99.27 o                         
  -1   7  14       9022.57       9119.47       128.69 o                         
   0   7  14       1921.73       1896.75        46.99 o                         
   1   7  14       9716.31       9929.50       128.92 o                         
   2   7  14       6049.14       6017.43        93.48 o                         
   3   7  14       9495.64       9393.20       125.56 o                         
   4   7  14      12689.69      12848.62       162.48 o                         
   5   7  14       2668.28       2661.47        60.00 o                         
   6   7  14       1146.54       1119.66        35.64 o                         
   7   7  14         12.91         -8.61        18.88 o                         
   8   7  14       1116.33       1241.59        61.16 o                         
   9   7  14        395.86        399.72        51.80 o                         
  -9   8  14       1623.71       1521.95       110.67 o                         
  -8   8  14       1224.54       1238.73        83.43 o                         
  -7   8  14       3532.55       3799.67       122.30 o                         
  -6   8  14        762.41        738.66        52.69 o                         
  -5   8  14        547.08        584.31        41.22 o                         
  -4   8  14       3670.88       3737.66        82.73 o                         
  -3   8  14        496.17        547.16        33.07 o                         
  -2   8  14       2019.41       1948.49        46.61 o                         
  -1   8  14        125.21        124.27        14.85 o                         
   0   8  14       1864.55       2082.39        51.57 o                         
   1   8  14        195.02        205.12        18.50 o                         
   2   8  14       1885.31       1852.80        49.05 o                         
   3   8  14        793.22        830.43        34.91 o                         
   4   8  14       3556.74       3547.23        81.34 o                         
   5   8  14        487.32        536.86        31.48 o                         
   6   8  14        746.97        753.14        32.57 o                         
   7   8  14       3733.91       4002.69       117.71 o                         
   8   8  14       1139.21       1000.92        61.42 o                         
   9   8  14       1812.11       1707.10       131.81 o                         
  -8   9  14       1877.14       1939.58       105.66 o                         
  -7   9  14       1547.55       1504.01        95.38 o                         
  -6   9  14         10.53         -0.82        23.43 o                         
  -5   9  14        287.98        228.09        28.94 o                         
  -4   9  14       1188.49       1229.45        51.10 o                         
  -3   9  14        575.55        569.68        36.24 o                         
  -2   9  14         44.01         43.39        12.42 o                         
  -1   9  14        177.78        152.43        18.46 o                         
   0   9  14       1494.35       1545.44        50.53 o                         
   1   9  14        203.88        198.20        20.40 o                         
   2   9  14         51.81         30.27        14.18 o                         
   3   9  14        564.11        585.84        35.59 o                         
   4   9  14       1150.89       1171.55        45.66 o                         
   5   9  14        245.19        230.10        23.11 o                         
   6   9  14          2.49          6.23        14.49 o                         
   7   9  14       1644.14       1582.36        46.14 o                         
   8   9  14       1823.94       2069.94        96.54 o                         
  -8  10  14        236.66        217.64        51.06 o                         
  -7  10  14        101.32         85.76        35.68 o                         
  -6  10  14        445.32        401.60        48.40 o                         
  -5  10  14       3506.05       3299.92        88.11 o                         
  -4  10  14       5615.26       5895.54       120.68 o                         
  -3  10  14       9177.88       9104.15       152.42 o                         
  -2  10  14       4339.18       4314.16        83.70 o                         
  -1  10  14       4369.22       4444.30        96.24 o                         
   0  10  14       3077.21       3214.70        75.55 o                         
   1  10  14       4458.83       4513.66        92.54 o                         
   2  10  14       4280.10       4253.65        93.31 o                         
   3  10  14       8892.51       8939.06       152.85 o                         
   4  10  14       5175.15       5350.24       117.41 o                         
   5  10  14       3435.33       3471.60        94.61 o                         
   6  10  14        549.25        510.24        45.00 o                         
   7  10  14        163.06        123.65        25.96 o                         
   8  10  14        197.46         48.67        36.86 o                         
  -7  11  14        997.86       1095.92        88.28 o                         
  -6  11  14       2110.95       2074.03       104.55 o                         
  -5  11  14       1925.74       1898.02        71.51 o                         
  -4  11  14       3921.68       4191.94       111.91 o                         
  -3  11  14       4721.14       4985.09       118.84 o                         
  -2  11  14        997.67        930.80        46.20 o                         
  -1  11  14       1596.46       1692.72        56.30 o                         
   0  11  14         11.76         10.07        15.43 o                         
   1  11  14       1577.64       1612.07        56.78 o                         
   2  11  14       1107.23       1163.09        55.60 o                         
   3  11  14       4721.17       4857.86       107.62 o                         
   4  11  14       3632.10       3930.57       103.84 o                         
   5  11  14       2130.71       2048.59        72.16 o                         
   6  11  14       2094.24       2062.37        71.14 o                         
   7  11  14        850.58        943.00        50.85 o                         
  -7  12  14       1212.69       1245.40        98.38 o                         
  -6  12  14         23.58        -30.93        30.93 o                         
  -5  12  14       1412.43       1336.35        75.89 o                         
  -4  12  14        508.38        547.97        46.04 o                         
  -3  12  14       2288.41       2303.69        80.35 o                         
  -2  12  14       2090.90       2083.65        66.62 o                         
  -1  12  14       2100.40       2168.12        67.19 o                         
   0  12  14       1017.54       1068.60        49.56 o                         
   1  12  14       2086.08       2125.73        71.24 o                         
   2  12  14       2311.00       2256.93        75.79 o                         
   3  12  14       2160.11       2035.42        78.06 o                         
   4  12  14        614.56        594.53        45.77 o                         
   5  12  14       1314.44       1320.74        81.49 o                         
   6  12  14          0.29        -26.51        26.51 o                         
   7  12  14       1356.97       1248.63        66.17 o                         
  -6  13  14        163.90         60.50        37.43 o                         
  -5  13  14        254.06        234.40        45.85 o                         
  -4  13  14        644.38        617.56        53.82 o                         
  -3  13  14        490.10        583.96        49.41 o                         
  -2  13  14       1002.80        948.87        53.44 o                         
  -1  13  14        621.68        649.02        43.43 o                         
   0  13  14        269.70        225.77        28.78 o                         
   1  13  14        702.05        646.47        46.37 o                         
   2  13  14       1138.61       1097.97        66.11 o                         
   3  13  14        465.49        428.25        40.04 o                         
   4  13  14        661.53        713.93        51.26 o                         
   5  13  14        194.34        200.32        34.64 o                         
   6  13  14        149.25         93.68        31.20 o                         
  -5  14  14        951.80        850.48        80.31 o                         
  -4  14  14        974.21        960.60        80.19 o                         
  -3  14  14       1336.63       1364.24        77.94 o                         
  -2  14  14       1657.56       1648.78        69.45 o                         
  -1  14  14        979.32        931.70        54.76 o                         
   0  14  14         12.30        -22.25        22.25 o                         
   1  14  14        946.56        909.19        59.98 o                         
   2  14  14       1726.94       1568.22        75.48 o                         
   3  14  14       1347.39       1541.87        73.52 o                         
   4  14  14        956.29        951.94        62.70 o                         
   5  14  14        907.89        830.23        71.31 o                         
  -4  15  14       2082.77       2151.21       141.20 o                         
  -3  15  14       2148.09       2046.11       114.46 o                         
  -2  15  14       2016.26       2032.81        80.75 o                         
  -1  15  14       1759.54       1592.20        80.91 o                         
   0  15  14        431.16        332.21        40.84 o                         
   1  15  14       1995.43       2063.28        97.94 o                         
   2  15  14       1866.78       1755.82        83.23 o                         
   3  15  14       2200.05       2280.26        92.42 o                         
   4  15  14       2060.40       2134.48        98.01 o                         
  -2  16  14       1533.34       1492.50        85.18 o                         
  -1  16  14        389.11        257.31        49.88 o                         
   0  16  14        820.26        673.68        87.22 o                         
   1  16  14        322.05        231.13        48.43 o                         
   2  16  14       1676.70       1721.85        91.92 o                         
   1   0  15        466.19        528.24        21.20 o                         
   2   0  15       1154.93       1045.57        26.49 o                         
   3   0  15       3151.27       3075.48        56.93 o                         
   4   0  15       1337.64       1385.09        34.40 o                         
   5   0  15       7670.49       7745.30       122.44 o                         
   6   0  15       5828.60       5895.10       114.70 o                         
   7   0  15       5356.00       5421.82       127.11 o                         
   8   0  15        776.27        788.22        55.30 o                         
   9   0  15       2021.21       2127.73        83.77 o                         
  10   0  15         76.78         80.86        31.13 o                         
 -10   1  15         56.66         49.21        37.21 o                         
  -9   1  15       5223.05       5317.99       165.72 o                         
  -8   1  15       4658.82       4554.24       132.41 o                         
  -7   1  15       2911.23       2825.69        79.04 o                         
  -6   1  15       6325.87       6538.23       118.21 o                         
  -5   1  15       1417.49       1528.64        46.23 o                         
  -4   1  15       1971.21       1947.27        51.92 o                         
  -3   1  15      13286.34      13244.92       159.55 o                         
  -2   1  15       4527.63       4447.67        72.39 o                         
  -1   1  15      10642.25      10594.12       134.27 o                         
   0   1  15      31696.21      31973.87       314.05 o                         
   1   1  15      10970.54      10888.23       135.27 o                         
   2   1  15       4181.21       4122.59        60.50 o                         
   3   1  15      13332.70      13366.80       147.15 o                         
   4   1  15       2118.41       2084.81        38.98 o                         
   5   1  15       1253.94       1347.07        39.37 o                         
   6   1  15       6699.40       6865.16       142.54 o                         
   7   1  15       2801.56       2680.94        91.73 o                         
   8   1  15       4345.16       4234.49       121.91 o                         
   9   1  15       5215.87       5276.22       135.75 o                         
  10   1  15         56.48        105.52        28.33 o                         
 -10   2  15       5245.63       5001.41       165.79 o                         
  -9   2  15        973.56        889.44        67.47 o                         
  -8   2  15       5834.81       6155.82       141.46 o                         
  -7   2  15       1347.95       1361.98        50.26 o                         
  -6   2  15       1187.50       1159.01        45.37 o                         
  -5   2  15       4986.12       5019.37        94.49 o                         
  -4   2  15       4649.43       4501.81        86.31 o                         
  -3   2  15      14255.59      14437.98       190.25 o                         
  -2   2  15      15147.58      14974.47       182.65 o                         
  -1   2  15      10136.93      10658.65       125.15 o                         
   0   2  15       5720.01       5527.38        80.49 o                         
   1   2  15      10607.28      10946.89       130.39 o                         
   2   2  15      15380.06      15435.40       167.22 o                         
   3   2  15      14435.91      14627.95       167.61 o                         
   4   2  15       4823.72       4628.84        65.57 o                         
   5   2  15       5262.89       5292.97        89.13 o                         
   6   2  15       1173.80       1087.43        38.48 o                         
   7   2  15       1179.93       1123.68        46.67 o                         
   8   2  15       5564.80       5687.01       144.76 o                         
   9   2  15        989.31        929.77        71.23 o                         
  10   2  15       4817.94       4676.11       161.81 o                         
 -10   3  15        906.99        752.53        59.50 o                         
  -9   3  15         49.18         49.04        22.43 o                         
  -8   3  15       2146.54       2256.97        80.03 o                         
  -7   3  15        816.16        775.80        42.84 o                         
  -6   3  15       2121.26       2031.41        66.90 o                         
  -5   3  15       2483.92       2508.11        63.84 o                         
  -4   3  15      17856.50      18118.99       231.94 o                         
  -3   3  15       2243.08       2286.59        60.25 o                         
  -2   3  15      15729.49      15588.84       200.45 o                         
  -1   3  15       5381.33       5417.63        76.81 o                         
   0   3  15       6079.75       5829.66        88.22 o                         
   1   3  15       5348.08       5285.86        77.43 o                         
   2   3  15      16077.75      15732.98       167.61 o                         
   3   3  15       2435.68       2389.44        42.09 o                         
   4   3  15      17954.62      18114.86       183.69 o                         
   5   3  15       2288.65       2323.05        52.31 o                         
   6   3  15       2062.61       1999.95        60.91 o                         
   7   3  15        826.27        866.13        46.99 o                         
   8   3  15       1942.63       2079.99       107.56 o                         
   9   3  15         49.76         15.44        37.01 o                         
  10   3  15        908.21        663.81        55.30 o                         
 -10   4  15        936.31        890.52        65.30 o                         
  -9   4  15       1671.39       1674.81        76.26 o                         
  -8   4  15        692.58        676.26        50.02 o                         
  -7   4  15       2835.10       2853.60        89.19 o                         
  -6   4  15       2071.11       2214.02        66.02 o                         
  -5   4  15        386.87        353.50        28.23 o                         
  -4   4  15        893.80        880.80        38.58 o                         
  -3   4  15        499.84        470.48        29.01 o                         
  -2   4  15       5020.81       4932.94        93.65 o                         
  -1   4  15       4759.22       4655.68        71.02 o                         
   0   4  15      28038.33      28569.05       272.37 o                         
   1   4  15       4035.67       3844.49        63.99 o                         
   2   4  15       5284.95       5214.29        72.33 o                         
   3   4  15        264.94        239.35        15.63 o                         
   4   4  15        890.37        847.05        22.93 o                         
   5   4  15        552.90        544.72        26.99 o                         
   6   4  15       1865.18       1788.63        44.70 o                         
   7   4  15       2954.31       2953.22        80.87 o                         
   8   4  15        819.80        865.63        94.87 o                         
   9   4  15       1436.84       1439.12       121.56 o                         
  10   4  15        849.46       1424.95       307.48 o                         
  -9   5  15       1483.25       1290.12        73.08 o                         
  -8   5  15       4502.64       4417.46       123.32 o                         
  -7   5  15       3761.64       3874.26       117.17 o                         
  -6   5  15        661.60        625.50        42.09 o                         
  -5   5  15       5212.13       5223.15       106.11 o                         
  -4   5  15       9095.49       9003.09       143.34 o                         
  -3   5  15       3871.66       3874.81        85.32 o                         
  -2   5  15        907.64        877.10        36.50 o                         
  -1   5  15       6532.80       6361.19        98.02 o                         
   0   5  15       1480.89       1445.66        39.07 o                         
   1   5  15       6660.72       6685.35        95.06 o                         
   2   5  15        955.23        893.93        30.84 o                         
   3   5  15       3894.29       3882.52        63.71 o                         
   4   5  15       8858.01       8780.43       103.85 o                         
   5   5  15       5632.94       5737.81        88.05 o                         
   6   5  15        614.06        537.54        31.15 o                         
   7   5  15       3551.25       3677.70        82.29 o                         
   8   5  15       4681.73       4764.01       120.45 o                         
   9   5  15       1404.81       1393.70       134.32 o                         
  -9   6  15        684.91        747.33        75.59 o                         
  -8   6  15        356.41        369.67        44.66 o                         
  -7   6  15       1540.90       1394.67        71.83 o                         
  -6   6  15        474.51        478.39        40.37 o                         
  -5   6  15      14417.98      14164.19       211.31 o                         
  -4   6  15        533.21        498.20        34.22 o                         
  -3   6  15      16793.39      17166.21       242.34 o                         
  -2   6  15       5053.61       5039.41        90.83 o                         
  -1   6  15      15089.72      15126.46       181.29 o                         
   0   6  15       1068.74       1004.55        35.68 o                         
   1   6  15      14790.78      15157.31       192.02 o                         
   2   6  15       4352.67       4197.34        76.39 o                         
   3   6  15      17089.59      17498.85       201.11 o                         
   4   6  15        586.23        594.94        25.57 o                         
   5   6  15      14251.41      14282.30       159.98 o                         
   6   6  15        588.45        584.34        42.20 o                         
   7   6  15       1843.41       1818.32        70.11 o                         
   8   6  15        457.87        495.95        40.98 o                         
   9   6  15        780.28        764.67        52.64 o                         
  -9   7  15       5766.02       6151.56       188.72 o                         
  -8   7  15       2434.68       2407.48       108.37 o                         
  -7   7  15       3236.16       3355.58       109.46 o                         
  -6   7  15       2221.24       2232.68        85.50 o                         
  -5   7  15       3841.15       3773.07        99.77 o                         
  -4   7  15       2282.02       2243.16        69.92 o                         
  -3   7  15       9446.33       9445.16       140.14 o                         
  -2   7  15        351.72        327.55        18.85 o                         
  -1   7  15      11356.10      11356.43       147.74 o                         
   0   7  15       1493.06       1498.27        42.95 o                         
   1   7  15      10806.58      10701.89       140.63 o                         
   2   7  15        323.40        318.66        22.03 o                         
   3   7  15       9340.14       9378.29       127.56 o                         
   4   7  15       2220.27       2243.29        53.09 o                         
   5   7  15       3841.17       4088.09        84.54 o                         
   6   7  15       2276.50       2243.59        70.73 o                         
   7   7  15       3542.88       3578.11       102.51 o                         
   8   7  15       2542.87       2378.36        91.04 o                         
   9   7  15       5779.59       5880.22       161.37 o                         
  -9   8  15       1204.52       1006.73       111.48 o                         
  -8   8  15         90.45         33.91        35.85 o                         
  -7   8  15       2598.65       2788.94       117.67 o                         
  -6   8  15        458.16        401.94        40.58 o                         
  -5   8  15       7628.31       7705.45       176.65 o                         
  -4   8  15         86.64         80.39        19.64 o                         
  -3   8  15       3596.69       3570.77        80.96 o                         
  -2   8  15       1872.55       1890.97        46.42 o                         
  -1   8  15       5128.61       4973.09        85.75 o                         
   0   8  15        315.54        406.47        25.37 o                         
   1   8  15       5420.06       5397.33        89.42 o                         
   2   8  15       1881.08       1942.37        51.15 o                         
   3   8  15       3450.95       3412.54        69.19 o                         
   4   8  15         65.79         61.90        13.76 o                         
   5   8  15       7621.54       7880.14       133.90 o                         
   6   8  15        683.08        661.70        48.64 o                         
   7   8  15       2811.42       2981.38       102.17 o                         
   8   8  15         77.17         -6.61        25.44 o                         
   9   8  15       1371.32       1173.37       117.58 o                         
  -8   9  15       1356.43       1224.04        90.96 o                         
  -7   9  15        820.54        808.90        68.01 o                         
  -6   9  15       3198.84       3381.64       124.85 o                         
  -5   9  15       1118.10       1106.55        63.32 o                         
  -4   9  15       1634.24       1571.08        58.61 o                         
  -3   9  15       2288.08       2198.99        65.55 o                         
  -2   9  15       2083.18       1919.54        50.67 o                         
  -1   9  15       3134.14       3142.71        72.03 o                         
   0   9  15       6267.56       6295.42       110.23 o                         
   1   9  15       3156.82       3069.91        70.02 o                         
   2   9  15       1993.56       1954.16        57.13 o                         
   3   9  15       2199.52       2274.81        63.51 o                         
   4   9  15       1841.23       1758.66        62.53 o                         
   5   9  15       1012.09        978.90        50.00 o                         
   6   9  15       3242.98       3345.77        79.97 o                         
   7   9  15        752.40        776.14        58.40 o                         
   8   9  15       1277.72       1120.88        80.03 o                         
  -8  10  15       3578.53       3560.59       153.91 o                         
  -7  10  15       1505.82       1708.77        98.75 o                         
  -6  10  15       1422.40       1398.60        87.79 o                         
  -5  10  15       1416.63       1355.11        65.10 o                         
  -4  10  15       3553.38       3780.20        95.82 o                         
  -3  10  15        216.53        199.75        26.39 o                         
  -2  10  15       7799.38       7807.62       121.88 o                         
  -1  10  15        138.41        115.57        20.45 o                         
   0  10  15        432.38        441.60        31.66 o                         
   1  10  15        147.59        158.78        21.55 o                         
   2  10  15       7928.23       7774.62       135.51 o                         
   3  10  15        239.87        248.74        26.20 o                         
   4  10  15       3594.56       3676.41        93.46 o                         
   5  10  15       1489.40       1449.46        58.94 o                         
   6  10  15       1435.76       1460.41        57.61 o                         
   7  10  15       1541.99       1636.39        64.65 o                         
   8  10  15       3432.22       3647.01       145.99 o                         
  -7  11  15        145.08        181.48        47.83 o                         
  -6  11  15       1443.45       1285.51        87.28 o                         
  -5  11  15        121.81        117.47        24.22 o                         
  -4  11  15       4959.33       5047.08       122.99 o                         
  -3  11  15       2092.69       2270.63        77.76 o                         
  -2  11  15       5320.66       5414.25       106.53 o                         
  -1  11  15       2631.07       2640.98        76.32 o                         
   0  11  15       4573.39       4540.73        96.64 o                         
   1  11  15       2782.26       2744.80        73.53 o                         
   2  11  15       5566.27       5951.91       117.81 o                         
   3  11  15       2172.41       2367.48        71.58 o                         
   4  11  15       5311.34       5418.33       115.87 o                         
   5  11  15        137.13         71.99        24.50 o                         
   6  11  15       1316.04       1186.84        57.08 o                         
   7  11  15        125.30        113.95        22.67 o                         
  -7  12  15        916.12        845.12        98.54 o                         
  -6  12  15       1143.42       1227.83        94.91 o                         
  -5  12  15       1024.04       1036.51        60.83 o                         
  -4  12  15        806.52        799.47        53.20 o                         
  -3  12  15       1767.28       1744.67        73.77 o                         
  -2  12  15       2035.36       2265.06        79.53 o                         
  -1  12  15         75.78         58.37        18.88 o                         
   0  12  15       6244.07       6584.53       135.02 o                         
   1  12  15         88.55         86.08        22.08 o                         
   2  12  15       2312.63       2463.83        81.00 o                         
   3  12  15       1800.87       1802.83        71.92 o                         
   4  12  15        766.21        761.33        51.44 o                         
   5  12  15       1148.46       1155.30        60.48 o                         
   6  12  15        984.64        988.62        59.96 o                         
   7  12  15        792.24        755.86        52.31 o                         
  -6  13  15        719.61        598.79        89.45 o                         
  -5  13  15         85.09         33.74        34.85 o                         
  -4  13  15        502.72        425.90        44.11 o                         
  -3  13  15        853.99       1010.28        69.75 o                         
  -2  13  15        389.11        293.88        31.28 o                         
  -1  13  15       3049.33       2837.29        84.16 o                         
   0  13  15       3943.28       4104.25       101.04 o                         
   1  13  15       3108.20       3003.20        95.49 o                         
   2  13  15        392.96        339.88        36.73 o                         
   3  13  15        921.51       1027.11        63.34 o                         
   4  13  15        404.68        322.34        36.93 o                         
   5  13  15         80.19         16.58        26.18 o                         
   6  13  15        815.69        801.39        63.71 o                         
  -5  14  15       1745.54       1729.17       112.24 o                         
  -4  14  15         51.98        -20.65        31.37 o                         
  -3  14  15       3698.41       3740.10       122.59 o                         
  -2  14  15        389.85        360.87        41.27 o                         
  -1  14  15       1134.81       1164.63        58.82 o                         
   0  14  15        355.97        260.92        38.24 o                         
   1  14  15       1110.45       1193.65        70.01 o                         
   2  14  15        317.43        308.02        37.98 o                         
   3  14  15       3550.71       3621.58       116.70 o                         
   4  14  15         65.90         69.05        30.34 o                         
   5  14  15       1728.78       1678.13       106.84 o                         
  -4  15  15       1375.13       1419.79       122.40 o                         
  -3  15  15       1851.80       1760.63       131.75 o                         
  -2  15  15       1225.10       1177.45        66.86 o                         
  -1  15  15       1192.81       1225.43        73.56 o                         
   0  15  15        264.16        170.78        35.03 o                         
   1  15  15       1164.77       1115.75        72.19 o                         
   2  15  15       1167.54       1238.69        74.08 o                         
   3  15  15       1759.61       1708.27        87.54 o                         
   4  15  15       1357.25       1439.42        92.97 o                         
  -2  16  15        787.33        596.85       194.46 o                         
  -1  16  15        720.88        411.60        54.12 o                         
   0  16  15        322.05        114.09        41.71 o                         
   1  16  15        692.05        551.36        60.76 o                         
   2  16  15        648.85        610.79        98.94 o                         
   0   0  16      47930.31      47947.23       609.59 o                         
   1   0  16       1935.54       1881.05        41.00 o                         
   2   0  16      30077.42      30059.17       283.17 o                         
   3   0  16       1131.46       1140.09        35.47 o                         
   4   0  16       2367.25       2430.96        51.39 o                         
   5   0  16        128.98        125.05        15.47 o                         
   6   0  16       3227.89       3036.04        76.47 o                         
   7   0  16       2939.07       2676.58        85.37 o                         
   8   0  16        778.72        769.92        54.09 o                         
   9   0  16        835.76        976.27        81.71 o                         
  10   0  16        722.49        716.78        62.22 o                         
 -10   1  16       1074.51       1114.88        76.26 o                         
  -9   1  16        287.84        157.11        38.13 o                         
  -8   1  16       4201.94       3923.74       125.26 o                         
  -7   1  16       1192.70       1205.95        50.70 o                         
  -6   1  16       9078.08       9364.89       154.11 o                         
  -5   1  16        608.07        640.67        31.69 o                         
  -4   1  16      11234.98      11350.20       157.51 o                         
  -3   1  16        261.45        230.30        18.80 o                         
  -2   1  16       6254.27       6262.69        94.07 o                         
  -1   1  16       7019.70       6692.91        88.99 o                         
   0   1  16       4364.29       4407.12        68.58 o                         
   1   1  16       7019.32       6575.39        91.60 o                         
   2   1  16       5967.70       6016.60        82.07 o                         
   3   1  16        350.28        328.20        18.07 o                         
   4   1  16      10416.13      10521.89       136.36 o                         
   5   1  16        505.38        496.45        23.18 o                         
   6   1  16       9476.36       9469.66       178.31 o                         
   7   1  16       1147.80       1174.56        52.86 o                         
   8   1  16       4320.87       4328.59       121.98 o                         
   9   1  16        187.37        124.17        27.97 o                         
  10   1  16        995.95        994.81        64.21 o                         
 -10   2  16       1095.04        922.35        76.65 o                         
  -9   2  16         81.02         13.21        23.85 o                         
  -8   2  16       1981.27       2110.15        87.77 o                         
  -7   2  16        155.69        119.30        21.39 o                         
  -6   2  16        786.59        680.63        36.50 o                         
  -5   2  16       3433.53       3599.60        77.97 o                         
  -4   2  16       5914.53       5852.10       102.45 o                         
  -3   2  16       9333.73       9150.41       129.36 o                         
  -2   2  16       2694.77       2815.81        60.12 o                         
  -1   2  16       7670.17       7598.65       101.99 o                         
   0   2  16       4148.61       4361.90        70.35 o                         
   1   2  16       7104.04       7003.83        94.30 o                         
   2   2  16       2866.84       2954.44        53.13 o                         
   3   2  16       9057.46       9073.66       118.59 o                         
   4   2  16       5664.05       5645.58        78.10 o                         
   5   2  16       3416.00       3619.46        63.62 o                         
   6   2  16        689.94        610.14        36.44 o                         
   7   2  16        210.07        216.90        24.87 o                         
   8   2  16       2283.68       2395.62        80.18 o                         
   9   2  16        112.75         76.79        23.61 o                         
  10   2  16       1224.51       1095.95        62.58 o                         
 -10   3  16        483.51        259.41        50.30 o                         
  -9   3  16       3186.76       3174.51        97.29 o                         
  -8   3  16       1414.18       1451.82        65.43 o                         
  -7   3  16       2819.21       2757.32        85.12 o                         
  -6   3  16       3249.10       3273.13        80.75 o                         
  -5   3  16       6590.41       6684.00       127.33 o                         
  -4   3  16       2556.65       2490.59        62.61 o                         
  -3   3  16      15082.43      15025.66       197.85 o                         
  -2   3  16       1985.89       2034.20        49.42 o                         
  -1   3  16      13406.42      13136.00       149.64 o                         
   0   3  16         55.56         67.58        11.16 o                         
   1   3  16      12606.98      12215.03       139.28 o                         
   2   3  16       2004.12       2124.64        43.05 o                         
   3   3  16      14585.16      14580.72       154.92 o                         
   4   3  16       2289.20       2229.77        43.45 o                         
   5   3  16       6597.44       6674.28       111.64 o                         
   6   3  16       3236.39       3279.17        68.54 o                         
   7   3  16       3242.73       3056.11       125.37 o                         
   8   3  16       1477.00       1422.29       102.18 o                         
   9   3  16       3428.86       3254.88       143.25 o                         
  10   3  16        622.79        280.72       119.11 o                         
  -9   4  16       1752.21       1783.94        97.01 o                         
  -8   4  16        607.72        459.50        44.34 o                         
  -7   4  16      15906.90      16101.30       289.25 o                         
  -6   4  16        225.82        141.32        22.81 o                         
  -5   4  16      17611.05      17734.80       234.91 o                         
  -4   4  16        242.13        242.61        23.14 o                         
  -3   4  16       2954.06       2944.54        70.51 o                         
  -2   4  16       7203.95       7205.89       117.99 o                         
  -1   4  16       2184.99       2195.87        50.09 o                         
   0   4  16       4812.09       4834.01        72.79 o                         
   1   4  16       2757.23       2860.40        51.19 o                         
   2   4  16       7182.65       7143.63        93.94 o                         
   3   4  16       3026.67       3060.55        52.17 o                         
   4   4  16        191.59        197.78        13.44 o                         
   5   4  16      17043.31      17029.57       222.82 o                         
   6   4  16        186.62        147.64        18.61 o                         
   7   4  16      16266.69      16341.40       261.26 o                         
   8   4  16        613.07        440.25        84.74 o                         
   9   4  16       1803.83       1906.59       138.83 o                         
  -9   5  16        925.58        767.28        87.71 o                         
  -8   5  16       1194.36       1204.50        68.54 o                         
  -7   5  16       1308.56       1302.09        68.45 o                         
  -6   5  16       9973.04      10050.47       173.13 o                         
  -5   5  16       2872.87       2885.59        77.66 o                         
  -4   5  16       4403.37       4479.58        94.21 o                         
  -3   5  16       8925.94       8942.39       143.55 o                         
  -2   5  16       1659.18       1606.48        49.82 o                         
  -1   5  16      15213.54      15213.40       184.23 o                         
   0   5  16       2239.24       2263.36        51.00 o                         
   1   5  16      16223.07      16228.38       183.13 o                         
   2   5  16       1259.53       1141.63        34.69 o                         
   3   5  16       9475.31       9242.12       111.40 o                         
   4   5  16       4451.12       4536.90        66.29 o                         
   5   5  16       2460.91       2439.22        53.71 o                         
   6   5  16      10287.61      10529.24       169.76 o                         
   7   5  16       1227.59       1207.63        54.00 o                         
   8   5  16       1007.17       1037.38        58.82 o                         
   9   5  16        939.55        840.39       171.30 o                         
  -9   6  16       1295.24       1149.78        95.94 o                         
  -8   6  16       3698.91       3827.37       116.81 o                         
  -7   6  16        933.59        897.16        59.16 o                         
  -6   6  16       1708.81       1585.78        66.07 o                         
  -5   6  16        558.14        633.74        40.29 o                         
  -4   6  16       1888.84       1990.68        64.62 o                         
  -3   6  16       2968.93       3127.32        84.72 o                         
  -2   6  16       4501.97       4511.97        84.52 o                         
  -1   6  16       2879.64       2921.03        61.55 o                         
   0   6  16       5071.51       4941.37        81.76 o                         
   1   6  16       3209.34       3211.19        64.29 o                         
   2   6  16       4240.64       4206.77        79.24 o                         
   3   6  16       3448.47       3588.84        68.07 o                         
   4   6  16       2176.81       2173.83        47.24 o                         
   5   6  16        343.16        363.24        20.33 o                         
   6   6  16       1656.81       1573.63        69.10 o                         
   7   6  16        992.80        941.47        54.70 o                         
   8   6  16       3429.40       3499.58        99.44 o                         
   9   6  16       1330.77       1209.32       151.55 o                         
  -9   7  16        382.57        317.98        59.21 o                         
  -8   7  16       1406.98       1348.83        83.17 o                         
  -7   7  16        655.72        580.07        51.31 o                         
  -6   7  16       6181.44       6346.80       161.16 o                         
  -5   7  16        793.79        805.15        49.04 o                         
  -4   7  16       6214.71       6237.97       124.50 o                         
  -3   7  16       2673.91       2794.89        73.05 o                         
  -2   7  16       8321.73       8417.54       123.55 o                         
  -1   7  16       1736.50       1806.53        48.51 o                         
   0   7  16       3683.63       3681.71        70.55 o                         
   1   7  16       1628.39       1731.16        47.22 o                         
   2   7  16       8958.82       9221.65       124.31 o                         
   3   7  16       2381.91       2426.88        58.35 o                         
   4   7  16       5596.81       5656.44        96.43 o                         
   5   7  16       1143.16       1127.34        39.33 o                         
   6   7  16       5838.17       6011.49       159.90 o                         
   7   7  16        550.93        445.21        43.71 o                         
   8   7  16       1238.22       1083.47        59.05 o                         
   9   7  16        338.25        236.57        57.22 o                         
  -8   8  16       1004.88        985.72        77.40 o                         
  -7   8  16       3271.26       2967.58       119.64 o                         
  -6   8  16       1548.52       1558.74        85.52 o                         
  -5   8  16       2965.24       2881.43       100.67 o                         
  -4   8  16       2852.40       2829.45        78.53 o                         
  -3   8  16       4437.48       4342.55        92.97 o                         
  -2   8  16       7155.93       6899.20       101.86 o                         
  -1   8  16        693.61        710.99        32.14 o                         
   0   8  16      21589.74      22036.17       245.83 o                         
   1   8  16        748.37        776.72        33.81 o                         
   2   8  16       6836.75       6670.53       107.92 o                         
   3   8  16       4727.12       4690.71        86.57 o                         
   4   8  16       2573.30       2589.09        69.96 o                         
   5   8  16       3029.04       3055.20        75.84 o                         
   6   8  16       1709.85       1704.82        54.53 o                         
   7   8  16       3302.36       3075.14       122.20 o                         
   8   8  16       1048.52        934.33        69.31 o                         
  -8   9  16       1473.76       1394.87       104.90 o                         
  -7   9  16        748.54        581.16        62.34 o                         
  -6   9  16       2964.21       2968.28       128.21 o                         
  -5   9  16        153.82        131.98        31.52 o                         
  -4   9  16       3195.49       3056.49        91.06 o                         
  -3   9  16       1034.59       1034.92        48.28 o                         
  -2   9  16        772.60        764.06        34.67 o                         
  -1   9  16      19881.11      19500.21       236.46 o                         
   0   9  16        153.08        107.66        17.07 o                         
   1   9  16      20508.67      19979.82       238.32 o                         
   2   9  16        673.79        654.58        37.65 o                         
   3   9  16       1138.15       1143.72        48.46 o                         
   4   9  16       2742.55       2593.96        71.82 o                         
   5   9  16        186.02        158.63        22.20 o                         
   6   9  16       3205.24       3145.82        76.42 o                         
   7   9  16        654.44        631.40        56.85 o                         
   8   9  16       1677.15       1708.03       100.36 o                         
  -8  10  16        188.91         97.60        50.08 o                         
  -7  10  16       1286.50       1316.46       122.83 o                         
  -6  10  16        332.22        341.81        48.55 o                         
  -5  10  16       3313.33       3303.60       101.09 o                         
  -4  10  16       2417.13       2282.47        76.82 o                         
  -3  10  16       8072.43       8276.75       158.54 o                         
  -2  10  16        284.48        212.56        21.56 o                         
  -1  10  16       2914.81       2995.33        78.10 o                         
   0  10  16        959.20       1004.82        44.26 o                         
   1  10  16       2843.54       2938.24        74.21 o                         
   2  10  16        335.14        311.22        28.15 o                         
   3  10  16       7485.33       7904.48       144.18 o                         
   4  10  16       2356.12       2469.54        75.59 o                         
   5  10  16       3511.12       3575.04        91.32 o                         
   6  10  16        323.19        311.37        31.37 o                         
   7  10  16       1415.79       1306.10        54.52 o                         
   8  10  16        156.56        109.34        42.13 o                         
  -7  11  16       1355.78       1330.30       108.46 o                         
  -6  11  16        844.21        875.59        79.75 o                         
  -5  11  16       1043.62       1148.02        65.61 o                         
  -4  11  16       1454.04       1523.79        67.13 o                         
  -3  11  16       2163.80       2187.92        75.06 o                         
  -2  11  16       2095.74       2083.29        60.83 o                         
  -1  11  16       2330.81       2161.05        65.95 o                         
   0  11  16        684.72        688.31        41.73 o                         
   1  11  16       2418.06       2326.29        73.10 o                         
   2  11  16       1885.15       2020.20        71.73 o                         
   3  11  16       1887.26       1875.82        71.04 o                         
   4  11  16       1492.34       1575.85        66.01 o                         
   5  11  16        886.71       1029.86        54.91 o                         
   6  11  16        931.72        942.35        51.96 o                         
   7  11  16       1470.46       1329.01        89.43 o                         
  -6  12  16        586.40        457.10        67.62 o                         
  -5  12  16       1602.77       1469.01       105.14 o                         
  -4  12  16        928.89        798.79        57.72 o                         
  -3  12  16         69.70         69.63        25.31 o                         
  -2  12  16       2669.46       2625.50        75.89 o                         
  -1  12  16        321.20        302.99        29.01 o                         
   0  12  16       3790.38       3927.23        95.65 o                         
   1  12  16        391.60        358.15        35.70 o                         
   2  12  16       2424.58       2362.57        80.95 o                         
   3  12  16         69.59         97.06        24.70 o                         
   4  12  16        874.02        883.01        55.63 o                         
   5  12  16       1582.41       1548.56        69.23 o                         
   6  12  16        646.29        657.79        50.47 o                         
  -6  13  16       4911.44       4446.21       210.71 o                         
  -5  13  16        153.66         77.69        30.31 o                         
  -4  13  16       1383.72       1298.33        81.84 o                         
  -3  13  16       1017.27       1062.60        67.25 o                         
  -2  13  16         96.18         57.16        22.60 o                         
  -1  13  16        580.82        623.13        43.75 o                         
   0  13  16         59.76         38.72        23.56 o                         
   1  13  16        589.66        566.72        49.10 o                         
   2  13  16        131.32        116.80        28.96 o                         
   3  13  16        979.93        934.82        57.92 o                         
   4  13  16       1345.53       1345.90        71.41 o                         
   5  13  16        123.29         83.27        40.38 o                         
   6  13  16       5141.19       4767.17       205.66 o                         
  -5  14  16        651.07        707.55        74.50 o                         
  -4  14  16        421.89        344.54        55.14 o                         
  -3  14  16        365.64        355.29        48.13 o                         
  -2  14  16       1779.34       1672.32        70.30 o                         
  -1  14  16        868.56        878.60        54.32 o                         
   0  14  16       1231.98       1080.40        65.09 o                         
   1  14  16        725.29        730.95        55.48 o                         
   2  14  16       2134.05       2095.22        84.76 o                         
   3  14  16        254.70        202.28        38.63 o                         
   4  14  16        492.29        487.93        47.15 o                         
   5  14  16        764.16        671.57        61.17 o                         
  -3  15  16       1161.80       1236.86        98.13 o                         
  -2  15  16        650.22        533.31        53.71 o                         
  -1  15  16        634.97        503.20        49.52 o                         
   0  15  16        132.51         58.71        30.16 o                         
   1  15  16        604.84        610.89        54.29 o                         
   2  15  16        767.37        573.46        56.83 o                         
   3  15  16       1273.46       1312.02        75.36 o                         
  -1  16  16        675.29        669.18        70.72 o                         
   0  16  16       1076.08        897.50       105.66 o                         
   1  16  16        708.70        731.27        92.58 o                         
   1   0  17       1438.39       1403.47        34.43 o                         
   2   0  17        715.30        772.31        25.06 o                         
   3   0  17       4119.23       4086.99        75.77 o                         
   4   0  17       4406.68       4340.24        75.37 o                         
   5   0  17      24048.05      23887.94       300.64 o                         
   6   0  17       4504.10       4603.86       101.52 o                         
   7   0  17      19986.22      19513.74       383.69 o                         
   8   0  17        963.31        964.42        63.57 o                         
   9   0  17       3199.59       3368.28       125.24 o                         
  10   0  17        366.26        212.53        63.77 o                         
 -10   1  17        381.26        169.15       114.42 o                         
  -9   1  17        495.10        475.13        55.89 o                         
  -8   1  17        908.74        834.67        65.30 o                         
  -7   1  17       5086.16       5108.10       122.95 o                         
  -6   1  17       8132.60       7994.25       136.96 o                         
  -5   1  17       8087.82       8184.35       134.33 o                         
  -4   1  17       1756.76       1778.07        52.05 o                         
  -3   1  17       8770.72       8968.96       122.34 o                         
  -2   1  17       4339.30       4425.10        75.64 o                         
  -1   1  17      22181.35      21886.50       227.49 o                         
   0   1  17       2075.33       2052.74        44.85 o                         
   1   1  17      22262.58      22461.38       226.39 o                         
   2   1  17       4351.14       4337.15        63.95 o                         
   3   1  17       8844.50       8807.21       115.87 o                         
   4   1  17       1739.98       1796.17        40.97 o                         
   5   1  17       8164.79       8064.83       112.27 o
[truncated: 240,735 more chars]
