# Supplementary material for: Heterocyclic 1,3-diazepine-based thio­nes and selones as versatile halogen-bond acceptors
Source: Acta Crystallogr B Struct Sci Cryst Eng Mater. 2022 Aug 31;78(Pt 5):745–55. doi: 10.1107/S2052520622008150 (PMC9533313; doi:10.1107/S2052520622008150)
Supplement: Supplementary file 17 [file b-78-00745-2SDiazMesS_13F4DIBsup17.hkl]

data_2SDiazMesS_13F4DIB                                                         
_shelx_title ' d8-5286_a.res in C2/c'                                           
_shelx_refln_list_code          4                                               
_shelx_F_calc_maximum      789.36                                               
_exptl_crystal_F_000      2296.00                                               
_reflns_d_resolution_high  0.7965                                               
                                                                                
loop_                                                                           
 _space_group_symop_operation_xyz                                               
 'x, y, z'                                                                      
 '-x, y, -z+1/2'                                                                
 'x+1/2, y+1/2, z'                                                              
 '-x+1/2, y+1/2, -z+1/2'                                                        
 '-x, -y, -z'                                                                   
 'x, -y, z-1/2'                                                                 
 '-x+1/2, -y+1/2, -z'                                                           
 'x+1/2, -y+1/2, z-1/2'                                                         
                                                                                
_cell_length_a    39.0981                                                       
_cell_length_b    17.0474                                                       
_cell_length_c     7.3957                                                       
_cell_angle_alpha  90.000                                                       
_cell_angle_beta   94.344                                                       
_cell_angle_gamma  90.000                                                       
                                                                                
_shelx_F_squared_multiplier     1.000                                           
                                                                                
loop_                                                                           
 _refln_index_h                                                                 
 _refln_index_k                                                                 
 _refln_index_l                                                                 
 _refln_F_squared_calc                                                          
 _refln_F_squared_meas                                                          
 _refln_F_squared_sigma                                                         
 _refln_observed_status                                                         
   6   0   0      10959.02      12304.18       315.73 o                         
   8   0   0      63034.76      62160.55       990.58 o                         
  10   0   0     179816.38     179118.36      2356.09 o                         
  12   0   0      17171.17      16664.61       505.68 o                         
  14   0   0     120743.04     118194.88      1843.07 o                         
  16   0   0     134096.20     133284.03      2764.06 o                         
  18   0   0      19103.02      21139.96       627.20 o                         
  20   0   0      29552.06      32495.30       706.49 o                         
  22   0   0      10992.06      11248.82       402.55 o                         
  24   0   0      39137.61      40834.36       916.28 o                         
  26   0   0       1127.37        835.90       128.15 o                         
  28   0   0      70460.34      69705.28      1545.18 o                         
  30   0   0      47969.68      48392.45      1046.71 o                         
  32   0   0       3292.95       3997.35       341.99 o                         
  34   0   0       1211.41       1319.08       223.22 o                         
  36   0   0       8514.40       7975.87       418.41 o                         
  38   0   0       4434.52       5193.79       470.02 o                         
  40   0   0        826.95        918.25       161.43 o                         
  42   0   0      39936.93      38893.82      1068.88 o                         
  44   0   0      20460.53      19804.01       755.54 o                         
  46   0   0        447.37        374.77       138.28 o                         
  48   0   0       1117.86       1058.43       353.38 o                         
   5   1   0      52687.33      53054.56       681.59 o                         
   7   1   0      42708.96      42144.90       651.58 o                         
   9   1   0       3521.80       3526.85       141.96 o                         
  11   1   0       1332.82       1393.03        88.23 o                         
  13   1   0      66680.95      66065.16       760.94 o                         
  15   1   0      43545.98      42502.13       598.97 o                         
  17   1   0      20426.63      20324.21       405.75 o                         
  19   1   0      19334.73      20468.15       490.59 o                         
  21   1   0       9036.61       9205.27       294.89 o                         
  23   1   0       6570.40       5673.55       203.22 o                         
  25   1   0       2528.68       2631.35       145.70 o                         
  27   1   0       7603.05       8042.78       262.90 o                         
  29   1   0      22258.45      22580.25       471.23 o                         
  31   1   0       8331.42       8775.50       293.90 o                         
  33   1   0          1.84         50.54        39.27 o                         
  35   1   0       1151.70        852.50       102.50 o                         
  37   1   0         35.78         16.18        76.59 o                         
  39   1   0        325.91        182.10        77.24 o                         
  41   1   0       4390.70       4262.80       247.84 o                         
  43   1   0      10721.70      10642.03       440.35 o                         
  45   1   0       1900.54       1830.90       178.34 o                         
  47   1   0         92.68         33.76        97.18 o                         
   0   2   0      25114.63      23603.46       486.01 o                         
   2   2   0        185.78        170.44        17.62 o                         
   4   2   0      71684.71      71169.45       828.28 o                         
   6   2   0        142.24        128.01        20.65 o                         
   8   2   0       1658.09       1788.82        76.92 o                         
  10   2   0       7519.38       7684.14       213.60 o                         
  12   2   0       6098.84       5933.19       216.03 o                         
  14   2   0      50426.74      52572.57       921.81 o                         
  16   2   0      11560.23      12074.08       303.28 o                         
  18   2   0         50.82         27.20        28.89 o                         
  20   2   0       1358.05       1600.94       130.04 o                         
  22   2   0       1913.17       2029.82       141.57 o                         
  24   2   0       4833.21       4697.25       220.96 o                         
  26   2   0        162.94         93.39        40.02 o                         
  28   2   0      16745.37      17479.92       423.01 o                         
  30   2   0       2264.30       2459.22       156.55 o                         
  32   2   0       2214.42       2010.50       159.91 o                         
  34   2   0         39.59        -40.61        43.19 o                         
  36   2   0       3041.12       3202.13       241.00 o                         
  38   2   0       6669.41       6998.40       289.64 o                         
  40   2   0        109.29        314.06        81.32 o                         
  42   2   0       1882.36       1621.68       158.27 o                         
  44   2   0       2054.78       1676.14       161.45 o                         
  46   2   0        373.98        233.90       111.33 o                         
  48   2   0        313.29        129.31        99.52 o                         
   1   3   0      25673.17      25233.83       232.20 o                         
   3   3   0      11152.03      11152.17       144.30 o                         
   5   3   0       8488.12       8498.04       155.40 o                         
   7   3   0      43721.48      42699.58       425.64 o                         
   9   3   0      41431.06      42940.64       426.15 o                         
  11   3   0       2631.40       2515.57       101.44 o                         
  13   3   0     183674.47     185848.09      1978.75 o                         
  15   3   0      78881.09      77523.95       828.51 o                         
  17   3   0        168.14        105.65        36.74 o                         
  19   3   0       2680.71       2265.18       145.54 o                         
  21   3   0      26769.79      26894.98       536.25 o                         
  23   3   0      34120.87      33624.29       631.77 o                         
  25   3   0        385.50        259.96        62.31 o                         
  27   3   0      34080.88      35047.39       692.86 o                         
  29   3   0      64048.90      64579.73       879.99 o                         
  31   3   0      10721.28      11438.98       398.74 o                         
  33   3   0        311.18        316.96        69.10 o                         
  35   3   0      11369.23      11647.58       357.11 o                         
  37   3   0      22633.75      22766.37       630.68 o                         
  39   3   0      10028.08      10640.00       357.48 o                         
  41   3   0       1333.98       1372.12       131.57 o                         
  43   3   0      22880.98      24381.20       527.63 o                         
  45   3   0       5535.54       6052.07       287.03 o                         
  47   3   0         48.46       -112.16        74.77 o                         
   0   4   0      65330.34      62858.90       755.55 o                         
   2   4   0      44701.52      44506.83       347.64 o                         
   4   4   0       3520.20       3462.53       125.85 o                         
   6   4   0      80387.65      79511.75       715.00 o                         
   8   4   0      48930.53      48375.13       525.30 o                         
  10   4   0         15.64          8.11        14.69 o                         
  12   4   0      37718.25      37589.31       464.65 o                         
  14   4   0      48954.93      46970.77       602.81 o                         
  16   4   0      44434.07      44931.86       599.86 o                         
  18   4   0       1147.36       1115.36        94.15 o                         
  20   4   0      25220.23      24492.76       453.23 o                         
  22   4   0      62555.12      61938.50       811.24 o                         
  24   4   0       4200.83       3938.52       184.64 o                         
  26   4   0       4592.63       4484.36       206.49 o                         
  28   4   0      37690.65      39190.60       677.85 o                         
  30   4   0      25177.00      25555.81       540.24 o                         
  32   4   0       3372.19       3645.78       167.62 o                         
  34   4   0       7743.37       7589.49       278.52 o                         
  36   4   0      30922.46      30316.31       561.79 o                         
  38   4   0       5282.79       5216.79       242.81 o                         
  40   4   0          7.35         33.92        53.29 o                         
  42   4   0       7594.90       7478.68       271.86 o                         
  44   4   0      11936.83      11991.14       356.09 o                         
  46   4   0       5102.31       5800.29       254.74 o                         
  48   4   0       1793.68       1570.90       287.28 o                         
   1   5   0      12689.29      12590.73       183.63 o                         
   3   5   0      25432.70      25667.23       350.18 o                         
   5   5   0       1999.50       1900.75        75.56 o                         
   7   5   0      16452.85      16515.51       239.25 o                         
   9   5   0       6699.30       7336.03       168.82 o                         
  11   5   0      15112.79      15802.25       263.25 o                         
  13   5   0       7960.42       8092.25       199.90 o                         
  15   5   0          2.04        -17.04        18.55 o                         
  17   5   0       8764.39       8611.53       255.91 o                         
  19   5   0       5472.18       5948.04       206.98 o                         
  21   5   0       8114.09       8728.91       263.21 o                         
  23   5   0        135.68         96.68        57.06 o                         
  25   5   0       4573.07       5034.87       248.00 o                         
  27   5   0         69.28         15.24        31.82 o                         
  29   5   0       1232.03       1271.94       158.50 o                         
  31   5   0          8.25         13.52        43.83 o                         
  33   5   0        799.74        836.83       126.00 o                         
  35   5   0       7129.09       7599.05       252.49 o                         
  37   5   0        670.68        771.12        89.98 o                         
  39   5   0       2571.38       2063.31       145.86 o                         
  41   5   0         27.41        -71.33        65.28 o                         
  43   5   0        714.65        455.25        85.02 o                         
  45   5   0       1112.72       1508.33       277.63 o                         
  47   5   0        357.67        347.66       219.07 o                         
   0   6   0      40877.83      40160.43       528.67 o                         
   2   6   0      27564.38      27090.76       294.54 o                         
   4   6   0       6422.61       6592.12       161.93 o                         
   6   6   0      26033.01      25052.76       311.82 o                         
   8   6   0      79204.18      78406.12       679.92 o                         
  10   6   0         19.98         62.11        23.36 o                         
  12   6   0        946.29        676.00        80.48 o                         
  14   6   0      51409.21      53242.38       596.23 o                         
  16   6   0      25619.71      26020.25       424.22 o                         
  18   6   0         62.27         45.48        28.17 o                         
  20   6   0      22544.31      23066.17       472.24 o                         
  22   6   0      19991.08      19216.66       414.58 o                         
  24   6   0      14056.84      14767.06       369.08 o                         
  26   6   0        453.68        283.99        56.32 o                         
  28   6   0      28068.52      27930.22       707.51 o                         
  30   6   0      11947.18      11835.15       348.69 o                         
  32   6   0       1082.14        915.53       108.37 o                         
  34   6   0      12989.75      13518.25       333.05 o                         
  36   6   0       7550.58       7278.99       244.24 o                         
  38   6   0       6632.39       6751.89       280.99 o                         
  40   6   0         29.25       -125.05       102.99 o                         
  42   6   0       6652.41       6276.32       442.89 o                         
  44   6   0       8467.97       8170.54       557.23 o                         
  46   6   0       1652.89       1166.48       282.57 o                         
   1   7   0      53111.46      52748.60       470.83 o                         
   3   7   0      30376.30      29871.84       343.00 o                         
   5   7   0      22853.15      22446.01       332.61 o                         
   7   7   0     187525.03     187149.66      1707.46 o                         
   9   7   0      23692.04      21650.27       334.88 o                         
  11   7   0      10995.74      11436.50       231.55 o                         
  13   7   0       8668.40       8429.49       213.93 o                         
  15   7   0      68933.59      69905.20       743.01 o                         
  17   7   0      16572.96      15915.64       336.64 o                         
  19   7   0       3538.22       3741.09       173.13 o                         
  21   7   0      90182.92      89305.84      1054.32 o                         
  23   7   0      27757.81      28192.08       539.46 o                         
  25   7   0        751.85        568.07        84.04 o                         
  27   7   0      22291.69      22901.40       483.96 o                         
  29   7   0       7179.71       7402.17       266.64 o                         
  31   7   0      26767.76      27562.36       556.70 o                         
  33   7   0       2794.64       2605.09       234.43 o                         
  35   7   0      39477.99      39608.73       700.78 o                         
  37   7   0      17486.51      18965.44       620.57 o                         
  39   7   0        714.28        534.91       149.71 o                         
  41   7   0       2216.58       1729.73       253.64 o                         
  43   7   0       5905.10       5691.60       481.78 o                         
  45   7   0      12330.30      12755.55       678.21 o                         
   0   8   0        486.64        420.15        59.34 o                         
   2   8   0       8607.87       8611.11       184.35 o                         
   4   8   0      13536.22      14989.33       248.50 o                         
   6   8   0       5857.88       5126.68       146.79 o                         
   8   8   0      36130.70      36735.39       444.25 o                         
  10   8   0       5452.03       6482.98       173.92 o                         
  12   8   0         62.98        104.51        32.87 o                         
  14   8   0       9963.87      10057.69       233.51 o                         
  16   8   0       7638.92       7487.16       209.22 o                         
  18   8   0        946.04        727.89        72.04 o                         
  20   8   0       5867.45       6001.09       233.73 o                         
  22   8   0       3811.78       3751.38       188.90 o                         
  24   8   0       3283.12       2931.02       166.95 o                         
  26   8   0       2667.43       2871.02       236.45 o                         
  28   8   0       5766.67       6280.34       246.98 o                         
  30   8   0        638.24        531.35        86.07 o                         
  32   8   0       4324.39       4014.53       203.16 o                         
  34   8   0       1086.88       1056.20       148.12 o                         
  36   8   0       1532.08       1271.57       180.93 o                         
  38   8   0          3.65         63.57        93.53 o                         
  40   8   0       1291.82        732.06       194.45 o                         
  42   8   0       1062.56        653.38       149.61 o                         
  44   8   0       1667.22       1119.12       215.89 o                         
   1   9   0         41.76         72.14        23.12 o                         
   3   9   0       1595.57       1694.63        87.58 o                         
   5   9   0      24416.99      26075.99       366.12 o                         
   7   9   0      16317.96      16410.12       316.76 o                         
   9   9   0      16403.70      17255.27       333.38 o                         
  11   9   0       1868.70       1864.99       114.56 o                         
  13   9   0        943.72       1057.83        78.21 o                         
  15   9   0      14631.70      14177.99       295.09 o                         
  17   9   0      10605.32      10973.69       283.96 o                         
  19   9   0        709.15        783.04        76.17 o                         
  21   9   0      21310.60      21958.94       476.72 o                         
  23   9   0       4969.97       5113.35       226.16 o                         
  25   9   0        519.20        467.46        74.16 o                         
  27   9   0       2760.91       2402.21       159.02 o                         
  29   9   0       2057.81       2156.95       157.21 o                         
  31   9   0       1261.15       1218.49       190.09 o                         
  33   9   0        100.61         85.38        53.88 o                         
  35   9   0       3025.04       2684.44       300.27 o                         
  37   9   0       5220.77       5495.99       407.94 o                         
  39   9   0       2042.44       2018.82       409.24 o                         
  41   9   0        104.18        -35.94       238.64 o                         
  43   9   0        529.08        190.67       152.77 o                         
   0  10   0      22470.92      21670.06       479.26 o                         
   2  10   0      27582.67      27297.49       392.80 o                         
   4  10   0        226.81        178.31        34.39 o                         
   6  10   0      67187.66      66084.14       752.05 o                         
   8  10   0     102962.45     103046.15       920.94 o                         
  10  10   0       8210.50       8233.88       217.62 o                         
  12  10   0       5824.15       5973.52       194.30 o                         
  14  10   0      18518.07      18397.27       403.29 o                         
  16  10   0      22631.18      21718.23       390.68 o                         
  18  10   0       2630.91       2759.83       137.83 o                         
  20  10   0       8414.62       8274.67       253.53 o                         
  22  10   0      19971.61      20316.84       462.41 o                         
  24  10   0       5053.30       5385.75       230.71 o                         
  26  10   0        326.78        165.75        55.88 o                         
  28  10   0      13781.77      13976.62       404.74 o                         
  30  10   0      12866.93      13626.34       393.35 o                         
  32  10   0         17.94        -89.99        60.00 o                         
  34  10   0      10732.46      11934.11       589.88 o                         
  36  10   0      21789.66      22119.52       707.23 o                         
  38  10   0       3371.15       3019.81       281.33 o                         
  40  10   0        178.80         18.25       132.20 o                         
  42  10   0       1902.39       1013.60       244.18 o                         
   1  11   0      32077.58      32519.56       428.01 o                         
   3  11   0         41.72         84.37        30.68 o                         
   5  11   0      12223.65      13161.44       278.15 o                         
   7  11   0      28959.01      27205.47       426.31 o                         
   9  11   0      13142.83      12722.94       313.38 o                         
  11  11   0       1805.88       1625.62       105.74 o                         
  13  11   0      23370.02      24434.26       416.00 o                         
  15  11   0      31728.89      32162.12       590.97 o                         
  17  11   0      14965.05      14465.76       317.69 o                         
  19  11   0        233.80        189.84        46.46 o                         
  21  11   0      19446.89      19319.01       433.65 o                         
  23  11   0       7001.51       6920.88       263.69 o                         
  25  11   0        106.57        -12.88        51.91 o                         
  27  11   0       8590.59       9292.86       388.37 o                         
  29  11   0      11000.12      11355.78       380.17 o                         
  31  11   0       3850.35       3817.41       391.63 o                         
  33  11   0         25.85         35.38        54.13 o                         
  35  11   0      10321.48      10250.31       497.98 o                         
  37  11   0      10273.43      11044.77       536.60 o                         
  39  11   0         26.25       -172.12       114.75 o                         
  41  11   0        465.52        385.06       263.56 o                         
   0  12   0       1100.71        947.64       113.76 o                         
   2  12   0        316.61        229.01        39.06 o                         
   4  12   0       1117.20       1043.86        87.16 o                         
   6  12   0      11927.70      12390.12       284.79 o                         
   8  12   0       6059.30       5902.23       201.80 o                         
  10  12   0         45.54         39.03        31.90 o                         
  12  12   0          4.71         24.84        31.61 o                         
  14  12   0       3395.12       3280.92       154.24 o                         
  16  12   0        652.64        437.37        58.84 o                         
  18  12   0        460.65        343.97        63.12 o                         
  20  12   0        966.77        705.38        80.23 o                         
  22  12   0      10521.09      10634.82       318.99 o                         
  24  12   0       5946.31       5631.78       259.25 o                         
  26  12   0        131.84         12.80        78.47 o                         
  28  12   0         53.32         70.68        64.42 o                         
  30  12   0        219.76        217.55        70.27 o                         
  32  12   0       2054.07       2046.45       239.89 o                         
  34  12   0        158.29        -71.32       105.53 o                         
  36  12   0       1287.63        737.03       169.84 o                         
  38  12   0        111.76        -45.86       149.67 o                         
  40  12   0         30.05        176.61       177.15 o                         
   1  13   0       5754.62       5509.61       186.42 o                         
   3  13   0       2120.26       2097.51       122.22 o                         
   5  13   0       6670.21       6730.88       218.66 o                         
   7  13   0      44075.45      44312.41       608.39 o                         
   9  13   0       4277.70       4542.10       186.71 o                         
  11  13   0          2.16        -44.38        36.74 o                         
  13  13   0       4382.96       4468.70       188.04 o                         
  15  13   0      10636.20      10865.89       291.78 o                         
  17  13   0       4673.40       4835.96       223.44 o                         
  19  13   0      15845.08      15632.18       401.43 o                         
  21  13   0      41365.42      43757.75       745.29 o                         
  23  13   0      20994.46      21606.95       505.81 o                         
  25  13   0          2.96        -83.05        58.33 o                         
  27  13   0       5882.12       6581.26       292.53 o                         
  29  13   0       5799.61       6301.89       321.63 o                         
  31  13   0       6007.91       5998.22       273.40 o                         
  33  13   0        529.99        295.63       129.40 o                         
  35  13   0       9530.49      10145.15       591.63 o                         
  37  13   0      13166.72      13782.48       702.02 o                         
   0  14   0      48331.63      48540.98       856.31 o                         
   2  14   0        576.78        485.10        61.14 o                         
   4  14   0        547.11        424.55        62.33 o                         
   6  14   0      10751.50      10936.75       294.05 o                         
   8  14   0      11815.68      12684.97       357.02 o                         
  10  14   0       4272.90       4335.11       190.55 o                         
  12  14   0       6665.55       7211.32       248.96 o                         
  14  14   0      17771.88      18428.26       437.44 o                         
  16  14   0       2529.27       2186.97       160.38 o                         
  18  14   0        866.81        781.69       102.63 o                         
  20  14   0      11704.66      12493.02       386.23 o                         
  22  14   0      10184.46      10962.55       378.63 o                         
  24  14   0       6267.73       6467.55       281.25 o                         
  26  14   0        999.70       1011.83       126.42 o                         
  28  14   0      11038.56      12226.48       379.53 o                         
  30  14   0       9164.38       9789.37       341.32 o                         
  32  14   0        432.41        324.50       130.43 o                         
  34  14   0       3658.91       4032.18       284.69 o                         
  36  14   0       7251.44       6926.65       575.97 o                         
   1  15   0       3671.24       3767.27       174.23 o                         
   3  15   0       3539.48       4019.20       177.42 o                         
   5  15   0        183.84         53.67        58.13 o                         
   7  15   0        409.98        256.14        64.48 o                         
   9  15   0        183.02        136.19        53.16 o                         
  11  15   0         50.71         -1.49        41.80 o                         
  13  15   0       4234.06       3953.60       211.35 o                         
  15  15   0        353.36        329.50        79.08 o                         
  17  15   0         18.75        -77.48        51.65 o                         
  19  15   0       1012.70        823.06       130.62 o                         
  21  15   0        963.91        638.79        96.90 o                         
  23  15   0        781.15        715.92       104.50 o                         
  25  15   0        255.55         42.08        74.93 o                         
  27  15   0       3091.41       3023.65       207.76 o                         
  29  15   0       2549.93       2173.40       197.31 o                         
  31  15   0          4.02        -27.62       101.64 o                         
  33  15   0        957.72        715.78       223.24 o                         
   0  16   0       4010.04       4136.34       282.26 o                         
   2  16   0       7878.99       8327.00       263.96 o                         
   4  16   0         18.53        -18.03        46.58 o                         
   6  16   0       7101.72       6912.86       287.29 o                         
   8  16   0       6538.18       6645.00       273.74 o                         
  10  16   0       2233.21       2196.79       190.06 o                         
  12  16   0        679.96        655.75        90.70 o                         
  14  16   0       4452.06       4240.58       240.16 o                         
  16  16   0       3633.61       3706.17       230.00 o                         
  18  16   0       1340.98       1065.56       128.75 o                         
  20  16   0        262.72        186.77        95.11 o                         
  22  16   0       8286.37       7716.92       317.23 o                         
  24  16   0       1839.61       1566.70       148.74 o                         
  26  16   0        264.44        146.15        99.08 o                         
  28  16   0       1011.21        823.25       151.28 o                         
  30  16   0       2715.41       2727.71       350.36 o                         
  32  16   0        356.67        191.57       151.40 o                         
   1  17   0      15014.65      15788.90       442.51 o                         
   3  17   0       3663.87       3356.19       199.16 o                         
   5  17   0       6122.62       6731.98       277.90 o                         
   7  17   0      15740.50      16650.03       456.96 o                         
   9  17   0       7736.55       8119.76       312.12 o                         
  11  17   0         18.69        -35.96        56.62 o                         
  13  17   0      11982.65      12420.51       378.19 o                         
  15  17   0      13155.08      13900.54       407.26 o                         
  17  17   0       1135.87        753.97       100.62 o                         
  19  17   0        588.59        734.05       105.73 o                         
  21  17   0       6279.42       6092.51       305.20 o                         
  23  17   0       9594.02       9241.38       396.29 o                         
  25  17   0        237.20        304.97       115.95 o                         
  27  17   0       3292.35       3071.55       347.21 o                         
  29  17   0      11583.83      12198.88       585.24 o                         
   0  18   0      11938.94      12626.55       519.40 o                         
   2  18   0       2361.47       1848.58       155.64 o                         
   4  18   0       1056.93        892.70       104.03 o                         
   6  18   0       1869.31       1825.95       155.43 o                         
   8  18   0       3107.06       3017.77       192.65 o                         
  10  18   0       5751.83       6052.33       267.99 o                         
  12  18   0        199.56        250.02        76.61 o                         
  14  18   0       9397.73      10069.06       345.57 o                         
  16  18   0       2484.11       2032.82       173.89 o                         
  18  18   0        331.52        135.26        91.18 o                         
  20  18   0        190.59        221.73       100.64 o                         
  22  18   0       2212.18       2260.50       273.61 o                         
  24  18   0        658.78        550.03       194.54 o                         
  26  18   0          2.98        109.59       129.22 o                         
   1  19   0       1487.71       1598.61       166.87 o                         
   3  19   0         88.72         78.02        69.32 o                         
   5  19   0         98.50         46.04        89.16 o                         
   7  19   0        440.40        393.13        92.29 o                         
   9  19   0       1692.72       1461.51       147.48 o                         
  11  19   0         97.30        103.12        74.53 o                         
  13  19   0       3814.44       3276.96       238.47 o                         
  15  19   0       1345.93       1298.49       259.44 o                         
  17  19   0        136.05       -132.16       118.13 o                         
  19  19   0          0.28         28.02       115.83 o                         
  21  19   0        779.24        479.16       224.11 o                         
   0  20   0      17204.55      16980.71       736.99 o                         
   2  20   0       3075.35       3405.21       311.44 o                         
   4  20   0       2840.18       3054.38       234.51 o                         
   6  20   0       1676.99       1543.00       178.91 o                         
   8  20   0       1947.50       1729.05       179.00 o                         
  10  20   0       4442.30       5492.07       347.14 o                         
  12  20   0         10.77        258.46       119.63 o                         
  14  20   0       9191.96       9622.08       473.18 o                         
  16  20   0       3255.38       2881.88       332.12 o                         
   1  21   0       2970.50       3673.99       334.04 o                         
   3  21   0         81.07        -68.96       107.79 o                         
   5  21   0       1583.93       1495.05       236.02 o                         
   7  21   0       2972.28       2843.70       258.57 o                         
   9  21   0       1173.09       1090.75       164.25 o                         
 -49   1   1       7386.87       6951.76       376.33 o                         
 -47   1   1       4418.79       4392.30       382.31 o                         
 -45   1   1        317.45        -17.28        88.09 o                         
 -43   1   1        681.83        588.85       101.29 o                         
 -41   1   1      16623.02      17005.55       454.11 o                         
 -39   1   1      10283.18      10438.05       342.95 o                         
 -37   1   1       2391.47       2445.21       168.78 o                         
 -35   1   1      14508.33      14898.59       392.81 o                         
 -33   1   1       6035.41       5666.06       230.65 o                         
 -31   1   1       4437.99       4162.94       195.31 o                         
 -29   1   1       4125.01       4266.07       185.61 o                         
 -27   1   1      39024.87      36763.58       604.11 o                         
 -25   1   1      62147.74      60207.58       906.82 o                         
 -23   1   1        357.20        354.69        70.17 o                         
 -21   1   1      44049.29      43732.93       583.08 o                         
 -19   1   1      21569.58      21527.12       373.14 o                         
 -17   1   1      23042.94      23412.44       342.56 o                         
 -15   1   1       4489.24       4183.29       123.12 o                         
 -13   1   1      56795.06      56908.20       564.56 o                         
 -11   1   1     171886.33     169038.77      1208.41 o                         
  -9   1   1         12.41          3.91        11.05 o                         
  -7   1   1        759.61        792.20        41.69 o                         
  -5   1   1      97588.22      94829.55      1195.62 o                         
  -3   1   1      10509.49      10078.08       117.59 o                         
  -1   1   1       2809.75       2848.55        78.61 o                         
   1   1   1        498.16        321.40        48.73 o                         
   3   1   1     220896.86     214450.03      1785.48 o                         
   5   1   1     108036.16     106647.56      1013.54 o                         
   7   1   1      21966.40      21152.64       376.35 o                         
   9   1   1      38967.34      38080.75       495.95 o                         
  11   1   1       3632.11       3227.95       138.00 o                         
  13   1   1      23427.58      24237.40       428.37 o                         
  15   1   1      53107.07      52985.66      1113.82 o                         
  17   1   1      55736.74      52711.39       760.03 o                         
  19   1   1        963.49        785.31       120.82 o                         
  21   1   1        677.92        301.55        73.63 o                         
  23   1   1      12333.07      12190.58       420.26 o                         
  25   1   1      32087.04      30999.26       717.84 o                         
  27   1   1       9890.10      10202.27       412.86 o                         
  29   1   1      10378.64      10041.12       367.86 o                         
  31   1   1      37763.00      39130.43       787.25 o                         
  33   1   1      17590.40      18382.56       535.79 o                         
  35   1   1          1.60        -77.13        51.42 o                         
  37   1   1       2677.47       2720.98       208.44 o                         
  39   1   1      14754.31      13672.75       454.86 o                         
  41   1   1      10573.52      10822.76       423.27 o                         
  43   1   1        219.89         -7.40        98.90 o                         
  45   1   1      20486.93      20701.02       571.80 o                         
  47   1   1       4534.84       4134.27       314.07 o                         
 -48   2   1      10759.80      10939.47       568.65 o                         
 -46   2   1       1417.64       1224.07       266.27 o                         
 -44   2   1        920.85        736.52       110.57 o                         
 -42   2   1       9342.99      10307.72       344.63 o                         
 -40   2   1      29434.73      29472.50       603.84 o                         
 -38   2   1       2174.72       1960.29       176.02 o                         
 -36   2   1      17186.01      16781.53       447.84 o                         
 -34   2   1      27568.21      28592.11       546.92 o                         
 -32   2   1       6095.13       6546.81       237.49 o                         
 -30   2   1        261.11        194.43        46.80 o                         
 -28   2   1      18586.63      18218.38       385.54 o                         
 -26   2   1      81727.60      83381.59      1101.90 o                         
 -24   2   1      13556.92      13981.93       325.74 o                         
 -22   2   1      37173.02      38423.14       561.43 o                         
 -20   2   1      27356.58      25660.73       415.00 o                         
 -18   2   1      70429.49      69569.66       844.53 o                         
 -16   2   1      18186.89      18054.54       346.76 o                         
 -14   2   1      19523.48      18343.82       315.61 o                         
 -12   2   1     101725.12      97488.33       902.51 o                         
 -10   2   1      21036.40      21277.37       309.72 o                         
  -8   2   1         11.22          8.39        13.06 o                         
  -6   2   1      96877.09      93714.41       939.92 o                         
  -4   2   1      88971.08      86182.64       807.34 o                         
  -2   2   1       8464.11       8721.42       152.16 o                         
   0   2   1      25696.11      25479.89       320.17 o                         
   2   2   1     160561.91     157019.06      1121.63 o                         
   4   2   1      34144.71      33183.62       388.07 o                         
   6   2   1      24107.60      24949.07       366.92 o                         
   8   2   1      42727.12      42100.06       726.77 o                         
  10   2   1      52372.62      50537.12       918.58 o                         
  12   2   1      32570.71      31930.42       551.27 o                         
  14   2   1        134.07         12.05        34.72 o                         
  16   2   1     136874.81     140130.22      1575.47 o                         
  18   2   1      69932.63      68478.10       939.95 o                         
  20   2   1        215.84        154.61        54.55 o                         
  22   2   1      52287.07      55176.98       871.77 o                         
  24   2   1      42485.24      42203.78       843.22 o                         
  26   2   1      35982.80      37145.79       712.31 o                         
  28   2   1        453.89        390.76        88.05 o                         
  30   2   1      42936.74      44231.71       852.69 o                         
  32   2   1      40934.36      41295.92       825.68 o                         
  34   2   1        760.56        935.25       168.43 o                         
  36   2   1       1763.82       1403.54       152.81 o                         
  38   2   1      12579.75      12975.71       423.85 o                         
  40   2   1       9660.17      10926.81       418.66 o                         
  42   2   1       1001.20        921.66       158.16 o                         
  44   2   1       8408.69       8762.48       465.21 o                         
  46   2   1      14330.02      14301.20       531.49 o                         
  48   2   1       2213.38       2130.55       238.15 o                         
 -47   3   1       2842.02       2464.68       266.96 o                         
 -45   3   1        936.54        822.55       172.82 o                         
 -43   3   1        695.96        600.66       136.92 o                         
 -41   3   1       2438.62       2266.19       319.92 o                         
 -39   3   1         36.34         92.19        83.91 o                         
 -37   3   1        126.89         13.31        94.55 o                         
 -35   3   1       4703.80       4823.53       270.73 o                         
 -33   3   1      13322.32      12975.85       441.95 o                         
 -31   3   1        142.21        -20.93        48.98 o                         
 -29   3   1       7105.36       7676.97       293.18 o                         
 -27   3   1        484.62        304.74        74.91 o                         
 -25   3   1       2279.38       2232.07       171.87 o                         
 -23   3   1        152.15        164.94        47.43 o                         
 -21   3   1       9882.34      10409.15       284.98 o                         
 -19   3   1      59312.48      60593.05       750.96 o                         
 -17   3   1      11445.34      12497.42       325.23 o                         
 -15   3   1       3902.34       3880.84       162.12 o                         
 -13   3   1        579.74        311.85        44.03 o                         
 -11   3   1       4845.75       5031.19       163.43 o                         
  -9   3   1       3097.21       3146.66       115.61 o                         
  -7   3   1      10488.28      10018.60       175.75 o                         
  -5   3   1      80478.41      79967.01       666.04 o                         
  -3   3   1      33704.07      33419.67       330.31 o                         
  -1   3   1        564.83        455.11        42.02 o                         
   1   3   1      37658.59      37326.32       456.96 o                         
   3   3   1      65160.17      65701.04       564.75 o                         
   5   3   1       7860.25       8146.94       185.37 o                         
   7   3   1         51.75         39.01        23.30 o                         
   9   3   1      33159.89      33621.59       499.21 o                         
  11   3   1      60586.71      61828.65       766.39 o                         
  13   3   1       1927.61       1913.23       124.81 o                         
  15   3   1        535.83        462.85        69.92 o                         
  17   3   1       5072.95       5730.79       268.45 o                         
  19   3   1         32.91         27.06        34.56 o                         
  21   3   1       1671.43       1709.79       140.36 o                         
  23   3   1      29568.88      31250.97       582.76 o                         
  25   3   1      22027.17      22041.46       499.91 o                         
  27   3   1          1.57         -2.71        35.54 o                         
  29   3   1       1617.62       1141.22       133.30 o                         
  31   3   1         63.41        191.21        59.18 o                         
  33   3   1       2815.31       3255.08       227.40 o                         
  35   3   1       2655.71       2524.27       220.87 o                         
  37   3   1       5101.24       5248.54       308.05 o                         
  39   3   1       7440.42       7705.16       329.83 o                         
  41   3   1        119.71        -86.88        65.49 o                         
  43   3   1         10.64       -105.65        70.43 o                         
  45   3   1        403.37        159.53        86.43 o                         
  47   3   1        968.62        395.27       188.04 o                         
 -48   4   1        679.00        390.19       169.63 o                         
 -46   4   1         65.91        253.33       121.89 o                         
 -44   4   1          3.59       -136.35        90.90 o                         
 -42   4   1       4163.68       4699.97       469.53 o                         
 -40   4   1      13751.36      13018.99       568.50 o                         
 -38   4   1       1550.20       1193.60       152.42 o                         
 -36   4   1      12926.03      12788.54       484.42 o                         
 -34   4   1       6831.02       6505.91       325.64 o                         
 -32   4   1       1692.21       1864.60       176.92 o                         
 -30   4   1        471.62        400.05        79.65 o                         
 -28   4   1       8119.03       7885.80       342.29 o                         
 -26   4   1      25039.01      25068.36       610.32 o                         
 -24   4   1       1529.74       1423.45       128.09 o                         
 -22   4   1       4585.10       4682.23       200.29 o                         
 -20   4   1       2523.09       2536.90       141.72 o                         
 -18   4   1        184.33        111.69        38.54 o                         
 -16   4   1       2918.58       3436.62       152.02 o                         
 -14   4   1      35390.18      37695.13       536.01 o                         
 -12   4   1      63997.24      63596.43       802.07 o                         
 -10   4   1      10568.08      10248.86       200.92 o                         
  -8   4   1      17812.70      18768.46       260.43 o                         
  -6   4   1      10632.81      11247.21       222.96 o                         
  -4   4   1      20253.92      20531.26       291.80 o                         
  -2   4   1      19516.38      20084.93       231.15 o                         
   0   4   1       7958.83       8411.88       153.33 o                         
   2   4   1     420681.34     407337.69      2414.36 o                         
   4   4   1      57255.44      55691.70       540.78 o                         
   6   4   1      32300.51      33864.43       421.48 o                         
   8   4   1      15518.03      15432.20       295.53 o                         
  10   4   1        889.39        674.75        68.88 o                         
  12   4   1      30254.32      30390.51       474.97 o                         
  14   4   1       1011.06       1064.26        90.59 o                         
  16   4   1      57028.27      57015.45       795.04 o                         
  18   4   1      67691.23      71066.00       881.92 o                         
  20   4   1       1188.30       1073.97       101.55 o                         
  22   4   1        153.73        153.23        47.11 o                         
  24   4   1         31.68         10.23        40.47 o                         
  26   4   1       6462.81       6362.90       264.87 o                         
  28   4   1       2568.12       2546.26       168.25 o                         
  30   4   1      21994.94      20779.29       534.21 o                         
  32   4   1      10483.80      10733.05       375.30 o                         
  34   4   1          9.45         11.85        50.79 o                         
  36   4   1        543.23        437.69        98.61 o                         
  38   4   1        714.33        556.11       108.76 o                         
  40   4   1       3274.90       2856.76       194.10 o                         
  42   4   1        530.96        373.40       103.06 o                         
  44   4   1       2181.19       1683.54       171.11 o                         
  46   4   1       7602.30       7550.50       461.69 o                         
 -47   5   1       6996.39       6711.53       474.48 o                         
 -45   5   1       2304.47       1864.51       320.18 o                         
 -43   5   1       5216.47       5485.12       362.17 o                         
 -41   5   1      13393.10      13283.77       580.63 o                         
 -39   5   1       7504.35       7870.18       399.94 o                         
 -37   5   1       2073.22       2260.06       236.66 o                         
 -35   5   1       1377.18       1328.03       169.51 o                         
 -33   5   1      18427.38      18645.98       617.17 o                         
 -31   5   1       5539.56       5928.76       384.23 o                         
 -29   5   1       7967.07       8609.54       351.98 o                         
 -27   5   1      20179.85      20750.00       532.90 o                         
 -25   5   1      15073.49      15462.14       462.58 o                         
 -23   5   1        255.25        118.21        43.36 o                         
 -21   5   1      20266.34      20100.81       432.76 o                         
 -19   5   1      66820.26      66778.32       846.00 o                         
 -17   5   1      10769.75       9976.63       324.47 o                         
 -15   5   1      22247.07      23569.12       485.55 o                         
 -13   5   1     195069.23     196780.66      1776.42 o                         
 -11   5   1      60413.41      61802.07       803.30 o                         
  -9   5   1        104.70        129.15        23.05 o                         
  -7   5   1      24073.80      23061.12       287.16 o                         
  -5   5   1     133682.92     130356.63      1216.86 o                         
  -3   5   1      96134.14      94590.96       707.70 o                         
  -1   5   1        299.13        196.74        27.94 o                         
   1   5   1      59719.07      56159.50       513.37 o                         
   3   5   1     123470.46     120296.78       918.81 o                         
   5   5   1      31100.46      31465.02       385.51 o                         
   7   5   1       1134.15        928.82        71.94 o                         
   9   5   1      80141.83      78935.84       802.12 o                         
  11   5   1     131768.27     132516.19      1181.58 o                         
  13   5   1       1117.36        885.41       117.32 o                         
  15   5   1      20137.43      19531.09       402.39 o                         
  17   5   1      76983.98      76364.82       926.46 o                         
  19   5   1      41902.30      42425.55       663.63 o                         
  21   5   1        686.73        588.13        82.56 o                         
  23   5   1      36265.90      36353.51       643.39 o                         
  25   5   1      18849.51      18852.00       459.03 o                         
  27   5   1       8442.26       7954.00       342.98 o                         
  29   5   1       2671.42       2964.51       217.70 o                         
  31   5   1      30692.54      31940.50       624.57 o                         
  33   5   1       8364.81       8821.10       325.19 o                         
  35   5   1       1505.32       1392.58       150.95 o                         
  37   5   1      15368.12      15454.90       472.25 o                         
  39   5   1      16834.72      16908.17       544.75 o                         
  41   5   1       3366.78       3147.20       260.72 o                         
  43   5   1       2729.95       2560.97       214.69 o                         
  45   5   1       5768.79       6506.14       335.12 o                         
 -46   6   1       5822.30       5691.99       536.03 o                         
 -44   6   1       1351.21        825.41       241.22 o                         
 -42   6   1       6156.12       5691.64       367.76 o                         
 -40   6   1       2649.53       2473.30       291.56 o                         
 -38   6   1        184.62         15.17        63.97 o                         
 -36   6   1         70.55        132.16        74.06 o                         
 -34   6   1       5022.62       4787.80       313.43 o                         
 -32   6   1      49167.12      50532.46       962.40 o                         
 -30   6   1        978.75        586.32       114.73 o                         
 -28   6   1      11466.01      11843.45       415.40 o                         
 -26   6   1       4136.60       3917.59       233.10 o                         
 -24   6   1        945.66        806.68        98.73 o                         
 -22   6   1         63.46         -1.38        49.73 o                         
 -20   6   1      24792.86      23430.05       519.68 o                         
 -18   6   1       9362.43       7834.91       274.03 o                         
 -16   6   1        116.59         42.96        22.28 o                         
 -14   6   1        170.17         62.53        28.54 o                         
 -12   6   1      25606.04      26627.31       336.31 o                         
 -10   6   1       3587.86       3446.52       110.39 o                         
  -8   6   1       3315.37       3737.40       121.80 o                         
  -6   6   1      61836.73      60565.29       521.00 o                         
  -4   6   1      54290.90      52351.05       458.73 o                         
  -2   6   1       5445.56       5227.58       125.35 o                         
   0   6   1      31673.69      31600.21       328.64 o                         
   2   6   1      39514.59      38988.57       449.32 o                         
   4   6   1      25883.98      25010.17       354.81 o                         
   6   6   1        444.67        247.64        36.54 o                         
   8   6   1       9361.25       8011.26       207.92 o                         
  10   6   1     150629.42     153010.56      1588.22 o                         
  12   6   1      14127.42      13701.21       303.49 o                         
  14   6   1       5147.79       5305.39       215.66 o                         
  16   6   1       4596.15       5243.45       211.41 o                         
  18   6   1      15349.56      15285.68       376.74 o                         
  20   6   1      12767.05      13185.30       358.91 o                         
  22   6   1       7922.91       7129.39       271.51 o                         
  24   6   1      31931.00      31677.37       609.96 o                         
  26   6   1       1174.17        675.49        98.30 o                         
  28   6   1       3429.83       3189.12       208.14 o                         
  30   6   1       6342.07       6434.17       285.83 o                         
  32   6   1       3825.70       4342.80       241.82 o                         
  34   6   1       5043.21       5386.68       260.61 o                         
  36   6   1       1681.06       1554.17       268.97 o                         
  38   6   1      12434.13      12730.77       448.64 o                         
  40   6   1       3028.63       2737.58       280.97 o                         
  42   6   1        573.12        521.67       108.16 o                         
  44   6   1        716.55        459.69       106.15 o                         
  46   6   1       1517.06       1119.15       152.99 o                         
 -45   7   1         42.50       -245.79       164.24 o                         
 -43   7   1        175.07         32.32       145.76 o                         
 -41   7   1       1142.26        881.87       180.64 o                         
 -39   7   1          0.56         28.74        98.58 o                         
 -37   7   1        817.83        717.37       223.10 o                         
 -35   7   1       1063.79        833.91       138.35 o                         
 -33   7   1        280.33        274.11        99.56 o                         
 -31   7   1        447.94        161.53        83.20 o                         
 -29   7   1       3198.54       3078.92       224.88 o                         
 -27   7   1      12752.46      12880.45       437.05 o                         
 -25   7   1       5817.79       5847.57       258.28 o                         
 -23   7   1       1475.11       1371.78       129.07 o                         
 -21   7   1        451.62        388.16        72.99 o                         
 -19   7   1       2452.12       2406.63       155.35 o                         
 -17   7   1       2843.17       2929.65       116.66 o                         
 -15   7   1        160.19         87.88        27.53 o                         
 -13   7   1        953.84        628.42        54.02 o                         
 -11   7   1       3599.70       3126.80       114.28 o                         
  -9   7   1       1372.17       1570.98        81.01 o                         
  -7   7   1        346.00        416.72        40.85 o                         
  -5   7   1         49.23         74.71        23.57 o                         
  -3   7   1         64.56         52.66        22.65 o                         
  -1   7   1         21.22         22.15        14.43 o                         
   1   7   1          7.71         44.88        18.51 o                         
   3   7   1          9.65         23.05        17.40 o                         
   5   7   1       6980.22       7923.44       194.58 o                         
   7   7   1         48.46         24.33        18.77 o                         
   9   7   1        284.35        440.69        53.05 o                         
  11   7   1        142.31        153.51        30.96 o                         
  13   7   1       1181.85       1332.21       106.82 o                         
  15   7   1       5908.87       6463.19       242.06 o                         
  17   7   1       5154.58       4894.11       210.78 o                         
  19   7   1        473.46        355.72        64.17 o                         
  21   7   1        400.88        339.99        61.23 o                         
  23   7   1       2269.86       2382.96       163.15 o                         
  25   7   1       3726.29       3989.02       254.31 o                         
  27   7   1        275.90        189.77        64.75 o                         
  29   7   1        225.54        170.05        91.78 o                         
  31   7   1       1582.45       1679.26       158.81 o                         
  33   7   1       2583.28       2512.02       219.76 o                         
  35   7   1        238.95         44.92        79.30 o                         
  37   7   1         49.33         31.61        78.08 o                         
  39   7   1       1738.40       1433.86       182.95 o                         
  41   7   1       1860.59       1250.29       165.95 o                         
  43   7   1         17.14        -49.11        98.92 o                         
  45   7   1        825.24        437.77        99.40 o                         
 -44   8   1       2907.61       2762.41       399.96 o                         
 -42   8   1      12384.19      12373.55       768.22 o                         
 -40   8   1       6918.28       7060.00       492.80 o                         
 -38   8   1          4.18        -92.85       123.30 o                         
 -36   8   1       6159.09       6471.85       408.58 o                         
 -34   8   1      37515.41      37079.99       862.01 o                         
 -32   8   1      23542.61      22374.27       724.27 o                         
 -30   8   1       3271.66       3724.86       299.98 o                         
 -28   8   1      25495.80      26269.53       661.95 o                         
 -26   8   1      29819.89      30015.26       636.30 o                         
 -24   8   1       4131.43       4292.60       225.05 o                         
 -22   8   1        999.27       1022.74       114.80 o                         
 -20   8   1      51559.31      52379.20       662.71 o                         
 -18   8   1      46658.88      45562.04       588.02 o                         
 -16   8   1       3422.63       3531.96       131.64 o                         
 -14   8   1      10875.92      10296.37       250.46 o                         
 -12   8   1      37301.95      37019.08       459.21 o                         
 -10   8   1      51172.38      53310.07       709.48 o                         
  -8   8   1        212.69        152.01        30.64 o                         
  -6   8   1      46468.14      46444.98       566.30 o                         
  -4   8   1      39166.80      37917.30       423.34 o                         
  -2   8   1      16053.26      16752.30       272.06 o                         
   0   8   1       8413.99       8376.27       188.19 o                         
   2   8   1      39906.02      39091.84       424.62 o                         
   4   8   1      11072.79      10482.73       225.31 o                         
   6   8   1        453.80        496.56        52.58 o                         
   8   8   1      39664.88      39155.00       509.24 o                         
  10   8   1      77614.01      80721.77       997.91 o                         
  12   8   1       5117.12       5188.42       195.00 o                         
  14   8   1      13890.40      14058.55       334.84 o                         
  16   8   1      20969.89      20510.92       467.69 o                         
  18   8   1      30278.07      29816.44       640.26 o                         
  20   8   1       7788.64       8007.01       317.28 o                         
  22   8   1       8791.10       8921.27       317.35 o                         
  24   8   1      75830.69      75763.41      1047.01 o                         
  26   8   1      15730.61      16219.79       446.02 o                         
  28   8   1       1571.66       1487.02       187.73 o                         
  30   8   1      12860.40      13049.48       415.83 o                         
  32   8   1      12041.02      11403.89       421.15 o                         
  34   8   1       7374.63       7171.67       349.34 o                         
  36   8   1       1108.53        971.66       148.81 o                         
  38   8   1      18512.89      18353.12       579.02 o                         
  40   8   1      10107.21       9327.15       415.05 o                         
  42   8   1       1023.45        635.95       149.30 o                         
  44   8   1       1217.03        835.09       139.63 o                         
 -43   9   1       6179.70       7056.11       676.91 o                         
 -41   9   1       5685.92       5989.26       504.79 o                         
 -39   9   1       2633.79       2125.50       277.35 o                         
 -37   9   1        875.24        426.97       133.63 o                         
 -35   9   1       9020.19       9551.32       642.23 o                         
 -33   9   1      38401.13      39320.05       967.00 o                         
 -31   9   1        508.64        404.36       113.64 o                         
 -29   9   1       8544.60       8862.33       447.91 o                         
 -27   9   1       8539.26       8920.68       371.80 o                         
 -25   9   1      13976.34      14785.13       417.62 o                         
 -23   9   1       6354.98       6215.60       261.60 o                         
 -21   9   1      18410.43      18251.13       398.39 o                         
 -19   9   1      83285.00      83202.71       824.95 o                         
 -17   9   1      12957.94      12881.38       283.00 o                         
 -15   9   1       8638.07       8822.37       220.62 o                         
 -13   9   1      25368.91      25445.18       389.84 o                         
 -11   9   1      15185.02      14622.04       275.91 o                         
  -9   9   1      11879.28      11396.74       241.45 o                         
  -7   9   1       2090.58       2031.33        98.21 o                         
  -5   9   1      78237.67      77118.24       690.26 o                         
  -3   9   1      40210.38      39410.87       451.26 o                         
  -1   9   1       2810.68       3068.00       114.93 o                         
   1   9   1       7710.56       7367.12       182.35 o                         
   3   9   1       3774.35       3538.64       127.56 o                         
   5   9   1       3449.05       2795.59       122.87 o                         
   7   9   1       1999.55       1805.47       107.29 o                         
   9   9   1      59986.51      58768.43       798.54 o                         
  11   9   1      20986.05      21555.85       382.54 o                         
  13   9   1       6025.40       6588.21       211.31 o                         
  15   9   1      12619.87      12625.95       310.15 o                         
  17   9   1      14959.97      15310.47       378.45 o                         
  19   9   1      12799.13      13597.12       382.72 o                         
  21   9   1       4167.88       4204.67       221.35 o                         
  23   9   1      64836.61      65278.90       964.91 o                         
  25   9   1      17082.88      17645.68       469.76 o                         
  27   9   1        439.68        204.27        79.31 o                         
  29   9   1       4472.49       4684.78       250.51 o                         
  31   9   1      22374.59      21159.14       590.99 o                         
  33   9   1      10240.22      11430.94       434.33 o                         
  35   9   1          5.34        -98.85        65.90 o                         
  37   9   1      21472.44      22308.77       687.16 o                         
  39   9   1      18535.76      19116.52       552.77 o                         
  41   9   1       3052.69       3325.26       334.32 o                         
  43   9   1       1307.37       1086.08       201.14 o                         
 -42  10   1         45.19        -94.60       142.67 o                         
 -40  10   1        482.05        225.88       151.59 o                         
 -38  10   1         77.65         27.61       107.62 o                         
 -36  10   1          3.83         42.94       145.26 o                         
 -34  10   1        455.07        471.48       144.28 o                         
 -32  10   1       3627.03       3782.29       344.03 o                         
 -30  10   1         20.60        -92.80        86.98 o                         
 -28  10   1         25.71        -47.13        88.56 o                         
 -26  10   1       1591.98       1742.38       154.41 o                         
 -24  10   1       4636.86       5186.42       239.03 o                         
 -22  10   1          0.26         55.32        34.05 o                         
 -20  10   1       2759.75       2821.75       133.14 o                         
 -18  10   1        389.29        140.85        50.10 o                         
 -16  10   1       1341.27       1337.69       116.57 o                         
 -14  10   1       1961.03       2275.41       126.16 o                         
 -12  10   1        926.88        757.12        71.27 o                         
 -10  10   1       2294.22       2169.49       112.41 o                         
  -8  10   1        588.02        584.11        58.08 o                         
  -6  10   1        169.35         52.92        24.76 o                         
  -4  10   1       1587.58       1773.59       101.72 o                         
  -2  10   1        643.74        423.26        46.76 o                         
   0  10   1       4218.52       4715.24       151.69 o                         
   2  10   1       1291.90        977.21        71.34 o                         
   4  10   1       1251.58       1192.48        93.45 o                         
   6  10   1         26.26         16.64        19.56 o                         
   8  10   1       1563.55       1507.84       107.63 o                         
  10  10   1         34.39          1.05        26.09 o                         
  12  10   1       1033.38        804.03        76.98 o                         
  14  10   1        431.26        443.66        60.29 o                         
  16  10   1       2497.61       2534.27       139.02 o                         
  18  10   1         21.74         45.62        34.38 o                         
  20  10   1        204.69        135.40        52.88 o                         
  22  10   1        348.52        214.68        66.92 o                         
  24  10   1        405.91        387.15        80.91 o                         
  26  10   1          1.43        -57.01        38.00 o                         
  28  10   1       1181.60       1084.15       140.88 o                         
  30  10   1        368.99        221.92       116.55 o                         
  32  10   1       1688.19       1385.46       159.04 o                         
  34  10   1        108.62         74.51       113.71 o                         
  36  10   1        129.65         44.47       122.67 o                         
  38  10   1        485.36        515.19       111.16 o                         
  40  10   1       1160.60       1032.87       358.88 o                         
  42  10   1         88.68        148.14       102.87 o                         
 -41  11   1       2188.53       1877.55       352.40 o                         
 -39  11   1        206.33        346.43       134.83 o                         
 -37  11   1         49.85       -172.75       115.17 o                         
 -35  11   1       4956.65       4974.10       346.71 o                         
 -33  11   1      12223.35      12713.11       548.78 o                         
 -31  11   1         38.46       -102.48        91.40 o                         
 -29  11   1       8388.77       9467.74       486.12 o                         
 -27  11   1       3188.56       3378.43       256.37 o                         
 -25  11   1       3435.50       3189.04       305.95 o                         
 -23  11   1       3420.16       3255.91       169.89 o                         
 -21  11   1      12441.46      12752.69       300.49 o                         
 -19  11   1      32001.72      31818.10       583.24 o                         
 -17  11   1         53.57         20.99        28.47 o                         
 -15  11   1      12557.88      12691.34       287.28 o                         
 -13  11   1       8511.66       8291.63       228.53 o                         
 -11  11   1       7389.73       7146.66       211.57 o                         
  -9  11   1       4028.60       4140.63       162.50 o                         
  -7  11   1       2248.53       2533.70       122.21 o                         
  -5  11   1      46365.32      45984.34       554.64 o                         
  -3  11   1      20410.68      21075.08       348.01 o                         
  -1  11   1       3329.59       3083.47       130.83 o                         
   1  11   1      11262.05      11552.67       249.06 o                         
   3  11   1      16917.92      16774.93       322.24 o                         
   5  11   1      11983.95      11968.54       279.88 o                         
   7  11   1        101.44         11.72        36.85 o                         
   9  11   1      33974.71      35436.56       541.32 o                         
  11  11   1      23467.85      23031.11       427.58 o                         
  13  11   1        350.01        258.14        51.30 o                         
  15  11   1       9675.83       9646.64       276.67 o                         
  17  11   1       7095.31       7390.54       251.97 o                         
  19  11   1       7500.29       8110.73       259.44 o                         
  21  11   1        472.94        251.67        62.75 o                         
  23  11   1      12606.13      12679.70       386.03 o                         
  25  11   1       7438.68       7372.45       301.67 o                         
  27  11   1         81.99         19.34        53.76 o                         
  29  11   1        154.39        197.92        81.22 o                         
  31  11   1       3051.24       2478.75       235.17 o                         
  33  11   1      14103.42      14366.49       466.80 o                         
  35  11   1       1263.99       1497.10       216.87 o                         
  37  11   1       9658.23       9991.67       528.29 o                         
  39  11   1       8160.89       7661.73       531.93 o                         
  41  11   1        338.66         37.09       209.85 o                         
 -40  12   1       6870.24       7450.84       677.82 o                         
 -38  12   1       1912.90       1226.28       225.32 o                         
 -36  12   1       1405.90       1007.22       194.29 o                         
 -34  12   1      14487.87      14973.93       528.63 o                         
 -32  12   1       9022.46       9568.32       440.43 o                         
 -30  12   1        427.51        425.75       131.12 o                         
 -28  12   1       9611.06       9827.28       469.55 o                         
 -26  12   1       8725.12       8875.12       395.90 o                         
 -24  12   1      12678.24      12074.59       371.05 o                         
 -22  12   1        971.27        723.81        85.24 o                         
 -20  12   1      17832.44      18186.33       369.83 o                         
 -18  12   1      15243.74      16262.12       358.35 o                         
 -16  12   1        434.71        226.73        47.25 o                         
 -14  12   1      14129.56      14523.08       323.14 o                         
 -12  12   1      46350.66      45853.28       609.79 o                         
 -10  12   1      19319.37      20065.28       377.80 o                         
  -8  12   1        251.47        169.14        36.59 o                         
  -6  12   1      27606.09      28057.64       424.96 o                         
  -4  12   1      45442.02      43702.02       567.60 o                         
  -2  12   1        299.75        167.90        40.33 o                         
   0  12   1       3273.81       2959.37       131.73 o                         
   2  12   1      36459.71      37087.70       501.18 o                         
   4  12   1      31661.02      31838.25       490.38 o                         
   6  12   1       1763.53       1760.01       124.94 o                         
   8  12   1      22492.01      23006.03       437.90 o                         
  10  12   1      42599.16      40721.30       606.31 o                         
  12  12   1       8508.35       8717.83       279.99 o                         
  14  12   1       1829.90       1724.12       132.29 o                         
  16  12   1      25695.14      25618.49       529.15 o                         
  18  12   1      31236.34      32253.83       552.53 o                         
  20  12   1      23131.55      22678.56       463.59 o                         
  22  12   1       4310.01       4319.85       213.18 o                         
  24  12   1      22257.58      21633.26       525.48 o                         
  26  12   1       7642.59       7954.80       319.13 o                         
  28  12   1        132.32        136.07        71.28 o                         
  30  12   1       5662.97       5913.02       301.05 o                         
  32  12   1      10978.89      10899.97       410.21 o                         
  34  12   1       2708.18       2774.83       211.66 o                         
  36  12   1        204.24        233.97        99.91 o                         
  38  12   1       6805.87       7395.71       414.05 o                         
 -37  13   1         22.25         44.98       173.50 o                         
 -35  13   1       1769.64       1063.32       190.54 o                         
 -33  13   1        506.14        573.86       156.49 o                         
 -31  13   1        944.13        826.77       158.20 o                         
 -29  13   1         21.25        -97.27        86.07 o                         
 -27  13   1       6024.09       6509.49       329.51 o                         
 -25  13   1       8570.34       8555.34       404.38 o                         
 -23  13   1       1061.27        896.82        86.61 o                         
 -21  13   1       1537.19       1389.82       132.82 o                         
 -19  13   1       1247.68       1033.01        93.07 o                         
 -17  13   1        676.66        549.78        72.05 o                         
 -15  13   1       2128.30       2009.92       133.83 o                         
 -13  13   1      11353.39      11723.12       298.40 o                         
 -11  13   1      16095.08      15972.41       350.63 o                         
  -9  13   1        186.92        141.32        46.97 o                         
  -7  13   1          7.15         16.05        32.45 o                         
  -5  13   1      24891.01      25361.33       431.29 o                         
  -3  13   1        351.43        176.67        49.54 o                         
  -1  13   1       2473.52       2455.67       135.22 o                         
   1  13   1       3534.37       3422.60       148.35 o                         
   3  13   1      21949.88      21778.88       402.14 o                         
   5  13   1       1211.54       1106.04        98.30 o                         
   7  13   1        435.21        315.61        56.35 o                         
   9  13   1       6362.45       6132.73       232.71 o                         
  11  13   1       1672.23       1332.14       114.38 o                         
  13  13   1        247.21        146.56        52.74 o                         
  15  13   1      12605.41      12002.75       353.56 o                         
  17  13   1       8401.62       8613.22       300.91 o                         
  19  13   1       3326.46       3494.62       207.32 o                         
  21  13   1         38.81        -49.15        49.65 o                         
  23  13   1        305.64        146.47        72.50 o                         
  25  13   1       1001.51        984.05       122.05 o                         
  27  13   1        105.84        112.56        63.09 o                         
  29  13   1       5983.24       5731.48       284.65 o                         
  31  13   1       5975.57       5874.28       307.84 o                         
  33  13   1         41.03         -0.39        80.45 o                         
  35  13   1         18.39         -8.99        94.36 o                         
  37  13   1       1487.26       1514.50       207.11 o                         
 -36  14   1        133.30        -17.32       187.42 o                         
 -34  14   1       3213.35       3229.22       360.19 o                         
 -32  14   1       2176.04       1647.35       272.39 o                         
 -30  14   1       1316.95       1232.51       165.13 o                         
 -28  14   1       4325.17       4360.41       274.98 o                         
 -26  14   1        106.65         84.39        91.14 o                         
 -24  14   1        309.01        194.05        80.26 o                         
 -22  14   1         22.20        -74.18        49.45 o                         
 -20  14   1       5579.74       5499.34       245.39 o                         
 -18  14   1       3234.73       3478.10       204.06 o                         
 -16  14   1         19.99        -46.15        55.07 o                         
 -14  14   1        187.08         33.31        44.09 o                         
 -12  14   1         10.46        -34.90        39.58 o                         
 -10  14   1       2264.79       2384.60       143.09 o                         
  -8  14   1        655.83        498.84        71.41 o                         
  -6  14   1       9284.37       9922.34       292.83 o                         
  -4  14   1       1782.64       1604.57       115.34 o                         
  -2  14   1        886.31        598.17        70.12 o                         
   0  14   1      12365.68      12773.14       312.61 o                         
   2  14   1        266.77        225.92        51.51 o                         
   4  14   1       1171.39       1104.55        98.02 o                         
   6  14   1       4270.07       4068.77       183.59 o                         
   8  14   1       3449.01       3375.15       178.35 o                         
  10  14   1      12214.12      12214.85       355.22 o                         
  12  14   1         38.10         25.59        47.88 o                         
  14  14   1         59.63         21.17        59.39 o                         
  16  14   1        683.49        302.29        74.74 o                         
  18  14   1       3186.50       3003.13       196.51 o                         
  20  14   1        465.81        537.04        99.98 o                         
  22  14   1       3679.64       3688.19       220.21 o                         
  24  14   1       6262.03       5975.42       317.40 o                         
  26  14   1        649.51        256.79       104.78 o                         
  28  14   1         60.78        -82.55        76.68 o                         
  30  14   1          7.80        -76.48        73.22 o                         
  32  14   1       2777.29       2665.21       259.74 o                         
  34  14   1        911.71        942.54       153.91 o                         
  36  14   1        152.07         39.51       146.89 o                         
 -33  15   1       4781.40       5132.30       569.80 o                         
 -31  15   1         51.83         12.05       194.85 o                         
 -29  15   1       6487.02       6214.45       424.76 o                         
 -27  15   1      13262.19      13689.57       509.46 o                         
 -25  15   1       6708.52       7084.05       297.64 o                         
 -23  15   1        195.42        -25.17        70.74 o                         
 -21  15   1       9351.57       9561.17       330.63 o                         
 -19  15   1      21426.87      22394.57       524.29 o                         
 -17  15   1       3392.39       3701.98       216.92 o                         
 -15  15   1       4295.26       4126.48       223.20 o                         
 -13  15   1      18160.19      18159.34       469.88 o                         
 -11  15   1      20661.19      21182.62       505.12 o                         
  -9  15   1        977.78        830.06        97.14 o                         
  -7  15   1       9297.83       9411.15       282.30 o                         
  -5  15   1      15540.90      16045.09       371.96 o                         
  -3  15   1      12800.26      13924.65       378.58 o                         
  -1  15   1        445.67        405.08        59.19 o                         
   1  15   1      33724.86      34236.14       582.87 o                         
   3  15   1      25183.91      25354.06       484.79 o                         
   5  15   1      10192.98      10026.30       307.43 o                         
   7  15   1        402.92        306.64        71.76 o                         
   9  15   1      19120.40      18785.19       458.03 o                         
  11  15   1      12718.17      12638.57       376.10 o                         
  13  15   1        142.77         88.75        56.95 o                         
  15  15   1       7712.32       8036.40       336.05 o                         
  17  15   1      17818.89      17565.34       484.98 o                         
  19  15   1       3780.63       3887.73       229.16 o                         
  21  15   1        391.90        318.81        82.12 o                         
  23  15   1       6815.99       7138.30       317.28 o                         
  25  15   1      13034.95      13670.77       445.47 o                         
  27  15   1       1393.75       1052.27       202.60 o                         
  29  15   1       3266.63       3393.64       311.79 o                         
  31  15   1       9081.13       9087.51       419.68 o                         
  33  15   1       9099.12       9341.31       427.02 o                         
 -32  16   1        267.35         16.99       246.24 o                         
 -30  16   1        813.24        346.86       204.49 o                         
 -28  16   1       2605.04       2730.82       447.81 o                         
 -26  16   1      15243.53      15354.92       531.59 o                         
 -24  16   1       2878.42       2675.28       236.40 o                         
 -22  16   1        195.44        187.18        78.38 o                         
 -20  16   1        415.92        242.20        95.72 o                         
 -18  16   1       8844.40       8748.19       344.81 o                         
 -16  16   1       2088.12       2025.56       223.41 o                         
 -14  16   1       6441.84       6614.19       278.87 o                         
 -12  16   1      16225.99      17411.90       465.12 o                         
 -10  16   1        849.43        822.70       101.83 o                         
  -8  16   1        800.50        592.40        91.23 o                         
  -6  16   1        316.87        197.35        63.12 o                         
  -4  16   1        959.20       1035.21        99.55 o                         
  -2  16   1       3580.08       4247.74       210.88 o                         
   0  16   1       3620.54       3696.45       190.76 o                         
   2  16   1      31867.71      32231.17       632.23 o                         
   4  16   1      10843.56      10543.24       329.04 o                         
   6  16   1        154.57         98.46        62.88 o                         
   8  16   1       1455.89       1781.57       245.46 o                         
  10  16   1       1778.42       1748.71       156.14 o                         
  12  16   1       3681.03       3776.09       227.75 o                         
  14  16   1          2.67        -70.64        53.67 o                         
  16  16   1      18991.84      18947.69       518.81 o                         
  18  16   1      10491.06      10446.44       376.89 o                         
  20  16   1        135.74         19.76        63.22 o                         
  22  16   1       1760.20       1769.46       159.47 o                         
  24  16   1       1703.41       1093.73       150.53 o                         
  26  16   1       3427.35       3234.35       276.40 o                         
  28  16   1          0.70         89.16        87.92 o                         
  30  16   1       7237.68       7284.28       433.18 o                         
 -29  17   1        297.85        -13.13       181.79 o                         
 -27  17   1        521.46        542.36       216.08 o                         
 -25  17   1        586.90        565.18       141.55 o                         
 -23  17   1        394.57        206.50       115.23 o                         
 -21  17   1        451.45        158.32       125.94 o                         
 -19  17   1       2428.16       2372.60       203.40 o                         
 -17  17   1         12.37        -84.75        56.50 o                         
 -15  17   1       2178.03       2029.93       159.01 o                         
 -13  17   1        254.85        116.37        75.04 o                         
 -11  17   1        617.11        447.50        88.17 o                         
  -9  17   1       1208.29       1118.28       127.05 o                         
  -7  17   1         45.87         -5.65        51.11 o                         
  -5  17   1        204.78         69.35        62.63 o                         
  -3  17   1        508.74        289.40        68.90 o                         
  -1  17   1         77.88         77.67        57.81 o                         
   1  17   1        155.29        195.07        55.19 o                         
   3  17   1        580.47        401.57       102.16 o                         
   5  17   1        137.48        142.51        84.80 o                         
   7  17   1         39.21        -26.57        86.34 o                         
   9  17   1       2488.07       1738.35       162.52 o                         
  11  17   1        335.11         82.44        78.63 o                         
  13  17   1        222.98         11.71        80.47 o                         
  15  17   1         61.76        125.81        69.65 o                         
  17  17   1        287.28        161.06        78.47 o                         
  19  17   1        638.24        450.93        94.40 o                         
  21  17   1         93.04         -3.41        82.58 o                         
  23  17   1        310.73        147.31       162.01 o                         
  25  17   1        607.41        228.64       122.56 o                         
  27  17   1         27.89         67.23       122.07 o                         
 -26  18   1       9820.34      10276.80       555.05 o                         
 -24  18   1        414.77        286.41       155.11 o                         
 -22  18   1       1723.92       1927.43       216.72 o                         
 -20  18   1       2227.26       2597.27       242.30 o                         
 -18  18   1       3227.72       3694.14       319.96 o                         
 -16  18   1       1250.42       1088.49       146.79 o                         
 -14  18   1        858.90        472.45        84.20 o                         
 -12  18   1       6769.57       7112.67       291.07 o                         
 -10  18   1       3416.79       4125.85       233.38 o                         
  -8  18   1          6.43         55.36        67.25 o                         
  -6  18   1       1713.58       1715.21       171.19 o                         
  -4  18   1       5788.55       6226.71       262.72 o                         
  -2  18   1       1915.45       1925.91       147.28 o                         
   0  18   1       1112.62        784.64       125.04 o                         
   2  18   1       9126.39       9420.33       378.80 o                         
   4  18   1       2088.33       1894.34       170.24 o                         
   6  18   1        270.52        201.89        83.21 o                         
   8  18   1       1660.88       1892.47       185.05 o                         
  10  18   1       3967.31       4040.49       232.95 o                         
  12  18   1       3012.42       3247.01       221.86 o                         
  14  18   1        350.41         42.09        94.02 o                         
  16  18   1       7965.70       7278.03       376.89 o                         
  18  18   1       6039.74       6219.27       374.29 o                         
  20  18   1          2.43       -126.06        84.04 o                         
  22  18   1       1057.46        861.04       180.02 o                         
  24  18   1       2831.38       2164.18       223.04 o                         
 -21  19   1       3374.74       3148.43       288.81 o                         
 -19  19   1       5464.99       5188.59       370.44 o                         
 -17  19   1       2715.20       2709.26       298.09 o                         
 -15  19   1        130.28        359.95       126.03 o                         
 -13  19   1       9627.44      10313.48       455.77 o                         
 -11  19   1      14096.64      14204.00       520.62 o                         
  -9  19   1       1028.40        772.82       120.54 o                         
  -7  19   1       3713.02       3946.89       252.45 o                         
  -5  19   1       7764.77       8432.42       332.95 o                         
  -3  19   1       2237.74       1989.14       169.17 o                         
  -1  19   1        133.59        -45.64       108.04 o                         
   1  19   1       3112.76       3470.07       248.08 o                         
   3  19   1      12089.27      13477.71       443.16 o                         
   5  19   1        674.90        528.63       128.48 o                         
   7  19   1       1010.67        870.40       135.45 o                         
   9  19   1       2106.35       2213.16       187.49 o                         
  11  19   1       4850.60       5168.24       309.16 o                         
  13  19   1        233.76        273.80       108.64 o                         
  15  19   1       3174.33       2928.34       338.28 o                         
  17  19   1       9556.07      10212.21       426.31 o                         
  19  19   1        730.80        241.75       140.79 o                         
  21  19   1        342.44        601.13       193.72 o                         
 -16  20   1         41.68       -172.58       115.06 o                         
 -14  20   1         16.13       -145.91       110.66 o                         
 -12  20   1       1609.43       1454.25       211.47 o                         
 -10  20   1         70.59       -144.24        96.16 o                         
  -8  20   1          9.33         32.55       113.08 o                         
  -6  20   1         25.99        133.24       136.21 o                         
  -4  20   1        166.49        -50.34       105.14 o                         
  -2  20   1         13.74        -31.68       108.67 o                         
   0  20   1         32.80        -30.83       107.81 o                         
   2  20   1        742.90        509.21       144.35 o                         
   4  20   1       2011.59       2067.37       266.97 o                         
   6  20   1        887.04        578.87       174.94 o                         
   8  20   1       1051.66        658.65       149.47 o                         
  10  20   1       1045.17        552.87       159.43 o                         
  12  20   1        255.75       -155.01       132.78 o                         
  14  20   1        300.85        341.61       158.49 o                         
  16  20   1        956.55        667.87       194.60 o                         
  -7  21   1       3078.18       2610.42       297.69 o                         
  -5  21   1        426.19        223.53       168.03 o                         
  -3  21   1        506.00        114.61       169.48 o                         
  -1  21   1        185.28       -221.16       157.61 o                         
   1  21   1       2416.58       1616.94       250.16 o                         
   3  21   1       3085.59       3204.80       598.54 o                         
   5  21   1       1038.76        943.79       197.27 o                         
   7  21   1       1556.64       1406.43       568.34 o                         
 -48   0   2       5115.22       5584.37       774.08 o                         
 -46   0   2       2841.86       2545.69       307.52 o                         
 -44   0   2       7727.67       7669.79       470.84 o                         
 -42   0   2         33.79         77.94       123.40 o                         
 -40   0   2      17311.84      18200.83       709.72 o                         
 -38   0   2      32064.45      32788.02      1095.15 o                         
 -36   0   2      16677.81      16976.37       653.84 o                         
 -34   0   2       2631.84       3162.75       275.00 o                         
 -32   0   2      20225.90      21300.88       638.04 o                         
 -30   0   2       2003.69       2326.62       204.18 o                         
 -28   0   2       1638.25       1337.60       262.23 o                         
 -26   0   2      40199.75      39902.57       846.60 o                         
 -24   0   2      49169.78      46678.30       904.14 o                         
 -22   0   2      48859.54      50285.70       762.63 o                         
 -20   0   2       3666.09       3822.40       167.79 o                         
 -18   0   2      42061.80      42332.91       639.05 o                         
 -16   0   2      34671.41      35664.31       559.43 o                         
 -14   0   2         83.03         95.80        37.87 o                         
 -12   0   2      18745.07      17934.28       363.37 o                         
 -10   0   2     170020.39     167071.58      1791.44 o                         
  -8   0   2     164542.25     164488.56      1735.20 o                         
  -6   0   2     113280.43     119199.41      1124.35 o                         
  -4   0   2        250.09        419.59        74.47 o                         
  -2   0   2     109482.02     107645.79      1369.67 o                         
   0   0   2        261.85        140.19        44.01 o                         
   2   0   2       7586.31       7814.58       330.97 o                         
   4   0   2     623090.12     628590.94     12276.35 o                         
   6   0   2     255141.14     253423.88      2797.28 o                         
   8   0   2      61619.88      62393.61       843.96 o                         
  10   0   2      17296.80      16949.07       401.97 o                         
  12   0   2      29661.99      29886.00       722.21 o                         
  14   0   2      37107.75      35256.17       849.37 o                         
  16   0   2       7103.03       8619.63       414.16 o                         
  18   0   2      97264.57      99036.92      1798.14 o                         
  20   0   2      88042.95      84970.55      1686.37 o                         
  22   0   2       7132.23       7729.32       466.07 o                         
  24   0   2       5815.36       7026.25       455.69 o                         
  26   0   2       5681.41       6118.49       491.40 o                         
  28   0   2      22795.87      21026.72       867.69 o                         
  30   0   2       7784.30       7707.28       539.99 o                         
  32   0   2      26608.22      26174.21      1053.55 o                         
  34   0   2      50805.07      51544.06      1570.81 o                         
  36   0   2       3543.55       5017.65       490.90 o                         
  38   0   2       1619.23       1127.58       253.40 o                         
  40   0   2       2183.91       2225.40       377.47 o                         
  42   0   2       2240.87       2411.73       313.70 o                         
  44   0   2       1259.67       1115.70       215.09 o                         
  46   0   2       3909.99       3591.23       923.51 o                         
 -47   1   2       4009.59       4333.95       349.15 o                         
 -45   1   2       6100.75       6194.90       430.27 o                         
 -43   1   2       2162.87       2501.52       223.82 o                         
 -41   1   2       2097.11       2017.93       241.73 o                         
 -39   1   2       7794.43       7483.46       307.83 o                         
 -37   1   2      10079.52      10006.08       344.48 o                         
 -35   1   2       3174.49       2621.92       245.85 o                         
 -33   1   2        142.31         78.42        51.29 o                         
 -31   1   2        186.31        162.18        50.09 o                         
 -29   1   2       1962.40       2097.95       132.93 o                         
 -27   1   2       1821.18       1852.70       121.51 o                         
 -25   1   2      18518.13      18609.86       453.49 o                         
 -23   1   2      11572.64      11461.68       259.77 o                         
 -21   1   2       2466.03       2358.24       116.04 o                         
 -19   1   2      19844.21      21125.66       300.66 o                         
 -17   1   2       4859.07       4774.75       127.27 o                         
 -15   1   2      11190.21      10905.76       195.43 o                         
 -13   1   2       3070.52       3185.99        99.89 o                         
 -11   1   2      27316.78      26638.97       334.70 o                         
  -9   1   2     132905.48     134583.41      1061.31 o                         
  -7   1   2      17004.54      18078.65       307.70 o                         
  -5   1   2       2872.62       3080.26       101.29 o                         
  -3   1   2      16858.51      16167.42       226.35 o                         
  -1   1   2      67168.24      66384.16       702.72 o                         
   1   1   2      64216.30      64884.26       678.77 o                         
   3   1   2      77035.56      77611.48      1134.79 o                         
   5   1   2     126470.20     127800.74      2128.27 o                         
   7   1   2      52085.64      51761.22       801.21 o                         
   9   1   2       3864.12       4174.77       150.67 o                         
  11   1   2      26563.45      27391.51       430.59 o                         
  13   1   2       2711.98       2026.84       117.83 o                         
  15   1   2      26807.71      28989.65       510.17 o                         
  17   1   2       4563.52       4033.34       186.89 o                         
  19   1   2      50376.12      50743.75       773.67 o                         
  21   1   2      23762.96      24710.99       607.71 o                         
  23   1   2        172.25        117.01        51.37 o                         
  25   1   2       7467.89       7776.84       340.66 o                         
  27   1   2       8431.36       8392.39       378.02 o                         
  29   1   2       4459.04       3887.62       275.35 o                         
  31   1   2         17.57        -89.56        59.71 o                         
  33   1   2      20190.47      19857.89       658.81 o                         
  35   1   2       8584.61       8814.44       442.07 o                         
  37   1   2       1418.53       1233.86       157.55 o                         
  39   1   2        329.76        247.12        97.22 o                         
  41   1   2       1978.23       1768.21       189.47 o                         
  43   1   2        134.84         47.72       203.70 o                         
  45   1   2       1267.86        740.66       249.75 o                         
 -48   2   2        162.20       -126.54       138.00 o                         
 -46   2   2         11.80         61.99       108.88 o                         
 -44   2   2         62.76       -135.69       126.73 o                         
 -42   2   2         72.14        -97.80        81.73 o                         
 -40   2   2        584.91        269.83       102.57 o                         
 -38   2   2       3312.58       2721.57       272.19 o                         
 -36   2   2         32.70        -46.34        89.83 o                         
 -34   2   2       8463.85       9010.21       417.99 o                         
 -32   2   2       5075.94       5642.08       273.70 o                         
 -30   2   2        531.26        356.20        74.98 o                         
 -28   2   2         17.16        120.43        55.58 o                         
 -26   2   2       1321.41       1360.60       130.35 o                         
 -24   2   2      13341.95      13086.37       338.35 o                         
 -22   2   2       7775.94       8519.16       258.54 o                         
 -20   2   2       4852.63       4799.09       183.73 o                         
 -18   2   2       3157.22       3071.76       140.85 o                         
 -16   2   2       2461.49       2648.15        96.27 o                         
 -14   2   2          8.05        -16.62        13.99 o                         
 -12   2   2       5596.68       6297.96       154.08 o                         
 -10   2   2      21229.05      21957.67       301.58 o                         
  -8   2   2      15915.48      15203.44       212.04 o                         
  -6   2   2      10466.46      10932.54       163.16 o                         
  -4   2   2      44620.73      44902.30       379.56 o                         
  -2   2   2       4752.67       5057.16       112.18 o                         
   0   2   2       1006.91       1016.30        87.14 o                         
   2   2   2       3480.43       3537.59       101.00 o                         
   4   2   2        497.45        268.39        44.94 o                         
   6   2   2       4705.26       5284.07       182.33 o                         
   8   2   2       3557.75       3668.23       173.49 o                         
  10   2   2        920.93       1066.44        82.75 o                         
  12   2   2       8198.18       8508.95       236.50 o                         
  14   2   2        114.85        117.32        40.29 o                         
  16   2   2       2213.02       2610.21       151.75 o                         
  18   2   2       8218.51       7690.83       269.72 o                         
  20   2   2      20374.08      22375.11       500.54 o                         
  22   2   2        138.83        162.27        61.80 o                         
  24   2   2       4065.17       4243.09       232.21 o                         
  26   2   2         28.14        -12.72        44.04 o                         
  28   2   2       2934.15       3024.74       237.49 o                         
  30   2   2        235.28        179.84        84.81 o                         
  32   2   2       3373.28       3562.06       279.77 o                         
  34   2   2       4765.87       5543.42       302.29 o                         
  36   2   2         11.05          6.86        62.95 o                         
  38   2   2        893.66        628.40       120.26 o                         
  40   2   2        132.49        194.69        90.16 o                         
  42   2   2       2159.88       1510.41       270.37 o                         
  44   2   2       2081.73       2042.99       223.12 o                         
  46   2   2          5.34        205.25       118.16 o                         
 -47   3   2       7437.14       8264.94       635.38 o                         
 -45   3   2       7143.28       6237.64       544.77 o                         
 -43   3   2         60.02         13.36        81.92 o                         
 -41   3   2       2148.25       2492.54       233.00 o                         
 -39   3   2      19782.90      22228.70       732.46 o                         
 -37   3   2      22109.89      22891.08       721.09 o                         
 -35   3   2        357.33        228.74       101.46 o                         
 -33   3   2      11605.94      11893.88       456.07 o                         
 -31   3   2      31217.16      29955.59       661.06 o                         
 -29   3   2      18970.92      19615.79       537.58 o                         
 -27   3   2        720.58        986.43       102.48 o                         
 -25   3   2      46364.95      45587.95       718.44 o                         
 -23   3   2      99769.32     101635.74      1169.87 o                         
 -21   3   2       5092.48       5109.48       202.76 o                         
 -19   3   2      28069.37      29628.19       530.44 o                         
 -17   3   2      17921.05      17707.62       344.38 o                         
 -15   3   2       9210.82       8182.25       218.08 o                         
 -13   3   2       5247.58       5349.73       142.80 o                         
 -11   3   2      58667.00      58593.37       671.02 o                         
  -9   3   2     147606.80     144570.47      1295.72 o                         
  -7   3   2      23169.62      21456.02       275.97 o                         
  -5   3   2       2070.42       2327.18        77.49 o                         
  -3   3   2      82412.45      80842.20       662.30 o                         
  -1   3   2      66052.34      65270.93       682.85 o                         
   1   3   2      10783.23      11207.38       209.88 o                         
   3   3   2      43234.90      42443.18       456.01 o                         
   5   3   2     151087.95     147678.59      1249.08 o                         
   7   3   2      60817.42      59953.04       733.90 o                         
   9   3   2       7017.06       7337.27       229.04 o                         
  11   3   2      47931.61      49668.29       851.13 o                         
  13   3   2      30011.96      29690.47       532.64 o                         
  15   3   2       7876.70       8049.76       366.81 o                         
  17   3   2      15505.91      16292.11       401.26 o                         
  19   3   2      80659.24      80957.96      1083.20 o                         
  21   3   2      39852.39      40415.78       734.13 o                         
  23   3   2        394.29        357.99        81.18 o                         
  25   3   2      10265.35       9916.85       365.92 o                         
  27   3   2      32357.39      32503.38       711.88 o                         
  29   3   2       8808.01       9295.60       419.82 o                         
  31   3   2       2626.01       2797.48       223.91 o                         
  33   3   2      33362.77      34169.12       781.44 o                         
  35   3   2      27712.14      27745.40       713.62 o                         
  37   3   2        514.83        680.09       120.32 o                         
  39   3   2       4723.19       4647.71       310.30 o                         
  41   3   2      17828.38      18188.12       655.29 o                         
  43   3   2      11942.88      13208.32       590.04 o                         
  45   3   2         35.31       -184.41       122.94 o                         
 -46   4   2       6753.73       6456.81       444.17 o                         
 -44   4   2       3233.93       3168.55       428.63 o                         
 -42   4   2       2687.35       2600.57       328.31 o                         
 -40   4   2       3759.35       4314.63       326.04 o                         
 -38   4   2      21826.50      22336.37       686.55 o                         
 -36   4   2       1949.37       1853.15       212.83 o                         
 -34   4   2       8263.61       8428.73       458.57 o                         
 -32   4   2      22218.01      22535.25       685.11 o                         
 -30   4   2      31213.39      31227.31       721.25 o                         
 -28   4   2        194.84        143.88        51.59 o                         
 -26   4   2      26619.68      26941.45       574.84 o                         
 -24   4   2      49505.91      49781.06       775.74 o                         
 -22   4   2      22338.86      23273.19       456.03 o                         
 -20   4   2       1590.87       1557.98       113.33 o                         
 -18   4   2      41231.47      41827.60       599.17 o                         
 -16   4   2      65755.09      68294.71       863.70 o                         
 -14   4   2      25678.24      26704.24       430.51 o                         
 -12   4   2       5508.92       5318.40       156.58 o                         
 -10   4   2      99491.85     103648.03       879.93 o                         
  -8   4   2      91306.03      92002.41       787.51 o                         
  -6   4   2       6112.12       5848.44       145.54 o                         
  -4   4   2       9495.83       8731.42       166.50 o                         
  -2   4   2      22294.45      20195.61       266.34 o                         
   0   4   2      19088.19      18453.65       267.24 o                         
   2   4   2       1764.52       1841.54        96.10 o                         
   4   4   2      22928.62      23095.93       324.71 o                         
   6   4   2      40312.49      40993.41       508.89 o                         
   8   4   2        724.69        607.36        84.27 o                         
  10   4   2      15788.23      15752.57       369.39 o                         
  12   4   2      32154.34      31083.05       555.47 o                         
  14   4   2      12498.83      12035.23       350.38 o                         
  16   4   2       8177.33       8644.71       302.24 o                         
  18   4   2      40437.77      40825.14       717.81 o                         
  20   4   2      37864.02      37982.34       711.61 o                         
  22   4   2       3767.65       3533.97       197.37 o                         
  24   4   2       2702.86       2316.09       169.60 o                         
  26   4   2      44230.86      43536.74       896.86 o                         
  28   4   2      17083.95      17662.09       447.87 o                         
  30   4   2        364.02        236.96        60.33 o                         
  32   4   2      12241.02      12606.05       425.38 o                         
  34   4   2      25094.17      25485.90       627.28 o                         
  36   4   2       7507.45       6734.28       416.30 o                         
  38   4   2         30.58        -20.36       129.51 o                         
  40   4   2       9913.22      10130.25       467.17 o                         
  42   4   2      13816.13      12506.85       584.67 o                         
  44   4   2       3330.32       2863.55       310.85 o                         
  46   4   2       3142.28       3764.71       269.57 o                         
 -47   5   2        236.02        220.01       244.99 o                         
 -45   5   2       1236.45       1209.90       247.98 o                         
 -43   5   2         10.20        -91.70       103.59 o                         
 -41   5   2        333.09        113.59        98.65 o                         
 -39   5   2          1.99        -71.28        82.00 o                         
 -37   5   2        158.38         68.09        80.69 o                         
 -35   5   2       1052.43        908.81       182.84 o                         
 -33   5   2       1150.10       1289.31       244.99 o                         
 -31   5   2        955.16       1219.58       329.41 o                         
 -29   5   2        223.05        182.09        61.58 o                         
 -27   5   2         92.83        118.94        46.87 o                         
 -25   5   2          0.52         14.93        31.81 o                         
 -23   5   2        686.38        426.43        74.51 o                         
 -21   5   2       2456.93       2506.84       150.95 o                         
 -19   5   2        702.27        914.86        86.99 o                         
 -17   5   2       3479.03       3240.82       156.06 o                         
 -15   5   2        466.36        301.49        48.41 o                         
 -13   5   2       9082.24       9775.23       190.52 o                         
 -11   5   2        559.83        391.15        41.37 o                         
  -9   5   2      22069.85      24725.13       332.83 o                         
  -7   5   2       7110.01       6944.70       183.93 o                         
  -5   5   2       5652.31       5666.43       145.82 o                         
  -3   5   2      14949.76      15647.18       259.76 o                         
  -1   5   2        497.98        410.94        44.37 o                         
   1   5   2      24233.54      24894.61       374.69 o                         
   3   5   2        872.04        736.03        72.05 o                         
   5   5   2      18221.70      18793.39       337.59 o                         
   7   5   2       2009.61       2672.66       126.99 o                         
   9   5   2       4773.71       5297.27       186.55 o                         
  11   5   2        580.74        287.70        54.34 o                         
  13   5   2       2923.57       2767.85       167.48 o                         
  15   5   2       4055.76       4011.52       209.13 o                         
  17   5   2       2606.99       3019.75       187.53 o                         
  19   5   2        763.28        636.41        91.51 o                         
  21   5   2        220.57         98.19        52.18 o                         
  23   5   2        139.68         92.26        54.14 o                         
  25   5   2       1920.81       1765.24       156.67 o                         
  27   5   2       2310.19       2486.68       180.29 o                         
  29   5   2       4587.02       4431.62       233.19 o                         
  31   5   2        349.30        239.76        67.16 o                         
  33   5   2         23.40        -66.70        44.47 o                         
  35   5   2        124.30        -53.86        59.08 o                         
  37   5   2        134.33       -114.07        82.88 o                         
  39   5   2       1327.61        926.46       163.75 o                         
  41   5   2        355.20        160.35       122.05 o                         
  43   5   2        162.28         55.44       114.73 o                         
  45   5   2        200.30         69.35       109.98 o                         
 -46   6   2       4650.88       4291.83       883.70 o                         
 -44   6   2       1161.88        607.90       236.18 o                         
 -42   6   2         82.85        -52.10        99.64 o                         
 -40   6   2       5643.99       5895.07       354.08 o                         
 -38   6   2       8894.32       8544.51       481.03 o                         
 -36   6   2       3710.36       3584.70       296.56 o                         
 -34   6   2      17169.37      16993.15       633.77 o                         
 -32   6   2       8504.90       8443.01       477.82 o                         
 -30   6   2       1386.09       1252.91       158.86 o                         
 -28   6   2        847.65        776.86       101.92 o                         
 -26   6   2       4085.60       4266.50       216.77 o                         
 -24   6   2      25844.13      24406.05       516.37 o                         
 -22   6   2       7798.13       7861.96       273.22 o                         
 -20   6   2       6263.76       6294.13       237.81 o                         
 -18   6   2      16360.66      15488.70       346.51 o                         
 -16   6   2      34788.06      35141.14       506.99 o                         
 -14   6   2       1529.84       1249.64        83.90 o                         
 -12   6   2       2415.89       2401.81       103.06 o                         
 -10   6   2      77639.82      76450.31       712.90 o                         
  -8   6   2      21146.33      20833.74       305.57 o                         
  -6   6   2       2655.45       2911.72       109.95 o                         
  -4   6   2      22104.51      22659.27       310.23 o                         
  -2   6   2      22215.72      20848.56       311.42 o                         
   0   6   2       9710.87       8590.98       211.72 o                         
   2   6   2      15933.40      16744.75       282.86 o                         
   4   6   2       6884.40       5321.23       163.43 o                         
   6   6   2      22677.47      21278.46       380.51 o                         
   8   6   2       3379.54       4347.89       173.60 o                         
  10   6   2       3444.37       3010.96       147.99 o                         
  12   6   2      33086.96      32939.48       522.80 o                         
  14   6   2      12599.55      12423.52       340.00 o                         
  16   6   2        382.78        146.87        53.24 o                         
  18   6   2      39881.75      40746.33       687.03 o                         
  20   6   2      32130.31      33283.90       650.72 o                         
  22   6   2       1222.23       1276.64       123.46 o                         
  24   6   2       9109.67       9384.93       339.13 o                         
  26   6   2      23342.17      24213.59       566.20 o                         
  28   6   2       5321.59       5240.52       267.15 o                         
  30   6   2       3876.92       3730.48       219.53 o                         
  32   6   2      13274.54      13537.57       423.11 o                         
  34   6   2      13999.35      14148.96       441.96 o                         
  36   6   2       1866.60       1487.02       229.29 o                         
  38   6   2        316.95         97.71        96.96 o                         
  40   6   2       2129.70       1784.04       196.34 o                         
  42   6   2      11135.28      11288.29       484.10 o                         
  44   6   2       2361.21       1806.41       203.23 o                         
 -45   7   2       9994.38       9464.74       995.92 o                         
 -43   7   2       2956.88       2803.53       475.30 o                         
 -41   7   2       5554.50       5289.67       396.10 o                         
 -39   7   2       8833.73       9293.99       464.20 o                         
 -37   7   2      15852.92      15780.84       646.60 o                         
 -35   7   2        520.27        160.68        92.61 o                         
 -33   7   2      11814.20      11766.75       642.44 o                         
 -31   7   2      22815.25      23163.13       668.06 o                         
 -29   7   2      16879.35      16941.90       533.44 o                         
 -27   7   2       6318.47       6432.90       278.88 o                         
 -25   7   2      19927.22      19212.29       476.82 o                         
 -23   7   2      26867.02      27142.96       554.40 o                         
 -21   7   2       1872.94       1697.18       125.66 o                         
 -19   7   2       5649.51       5547.03       221.96 o                         
 -17   7   2      96491.30      94725.39      1093.41 o                         
 -15   7   2      13271.52      12364.22       265.40 o                         
 -13   7   2       7269.89       7574.51       201.69 o                         
 -11   7   2      20974.98      19710.38       337.80 o                         
  -9   7   2      19704.18      19619.61       336.59 o                         
  -7   7   2      22619.95      22341.19       336.15 o                         
  -5   7   2       2194.08       2222.65       104.35 o                         
  -3   7   2     117256.46     117941.82       925.78 o                         
  -1   7   2     109919.68     112493.21      1034.57 o                         
   1   7   2       4110.64       4490.34       147.51 o                         
   3   7   2      17238.27      15827.19       276.91 o                         
   5   7   2     101293.91     104245.49       910.14 o                         
   7   7   2      51349.12      51559.45       689.89 o                         
   9   7   2       1849.04       2060.43       116.23 o                         
  11   7   2      39118.02      36892.91       541.62 o                         
  13   7   2     103134.91     103433.64      1043.07 o                         
  15   7   2       3088.25       3155.75       231.79 o                         
  17   7   2      14068.87      14161.29       388.13 o                         
  19   7   2      25645.96      25938.69       581.65 o                         
  21   7   2       4404.53       4424.61       231.07 o                         
  23   7   2      24783.25      24427.75       600.95 o                         
  25   7   2      32396.54      33350.76       692.57 o                         
  27   7   2      36225.59      37044.53       738.11 o                         
  29   7   2       3428.90       3199.64       223.40 o                         
  31   7   2        543.37        513.45       101.76 o                         
  33   7   2      11872.83      11723.19       440.47 o                         
  35   7   2      13454.12      13706.01       502.22 o                         
  37   7   2       2842.04       2743.61       260.11 o                         
  39   7   2       8210.05       8351.05       395.87 o                         
  41   7   2      12261.42      12450.92       473.94 o                         
  43   7   2       4128.22       3414.08       286.63 o                         
 -44   8   2       3190.78       2352.67       524.04 o                         
 -42   8   2        769.63        302.97       174.65 o                         
 -40   8   2       1056.21       1165.81       273.88 o                         
 -38   8   2        209.22        189.42       115.74 o                         
 -36   8   2       6653.04       6778.82       432.65 o                         
 -34   8   2          7.18        -15.96        67.11 o                         
 -32   8   2        181.67         90.50        69.89 o                         
 -30   8   2       7388.31       8660.86       487.89 o                         
 -28   8   2        175.96        102.86        62.37 o                         
 -26   8   2      10957.33      11279.86       351.23 o                         
 -24   8   2       2627.91       2836.27       186.86 o                         
 -22   8   2        441.44        316.23        89.42 o                         
 -20   8   2       4336.90       4991.83       218.50 o                         
 -18   8   2       3499.07       3478.18       192.89 o                         
 -16   8   2      46233.32      48121.23       613.22 o                         
 -14   8   2         86.02        131.50        35.00 o                         
 -12   8   2       2490.16       2117.38       112.94 o                         
 -10   8   2       9776.32       9551.18       242.52 o                         
  -8   8   2      14213.39      14636.83       266.81 o                         
  -6   8   2       5717.07       5948.55       163.86 o                         
  -4   8   2       6960.32       6526.21       172.69 o                         
  -2   8   2      22286.31      21238.13       322.61 o                         
   0   8   2        172.93        226.70        36.37 o                         
   2   8   2       5584.36       5156.19       162.73 o                         
   4   8   2        183.47        157.78        36.18 o                         
   6   8   2      34055.74      36978.34       496.49 o                         
   8   8   2       3284.47       2914.80       133.08 o                         
  10   8   2        321.68        211.32        40.98 o                         
  12   8   2      25752.56      25084.55       447.15 o                         
  14   8   2        726.02        493.41        66.12 o                         
  16   8   2        615.45        670.56        86.31 o                         
  18   8   2       5993.77       5891.06       263.08 o                         
  20   8   2        953.18        610.14       103.44 o                         
  22   8   2      17317.00      17027.82       466.02 o                         
  24   8   2         29.44         17.18        45.17 o                         
  26   8   2      35338.68      35859.71       726.54 o                         
  28   8   2        118.71         47.57        58.29 o                         
  30   8   2          3.05        -85.36        56.91 o                         
  32   8   2        774.32        712.69       135.15 o                         
  34   8   2       2636.12       2806.09       242.26 o                         
  36   8   2       6260.93       6378.66       315.63 o                         
  38   8   2         56.02       -122.11        81.40 o                         
  40   8   2       1990.66       1663.44       176.43 o                         
  42   8   2       1456.24        793.25       154.39 o                         
 -43   9   2         99.49        -81.45       251.83 o                         
 -41   9   2         47.28        -66.52       139.22 o                         
 -39   9   2       2636.41       2711.78       363.12 o                         
 -37   9   2        161.15         74.43        97.37 o                         
 -35   9   2        603.73        387.67       133.69 o                         
 -33   9   2        442.26        441.19       138.02 o                         
 -31   9   2      16650.33      16328.38       529.60 o                         
 -29   9   2       2012.42       1364.56       169.20 o                         
 -27   9   2        144.67         53.68        54.87 o                         
 -25   9   2       1679.90       1565.18       133.79 o                         
 -23   9   2       1355.64       1353.84       117.20 o                         
 -21   9   2          0.44         12.28        35.99 o                         
 -19   9   2       7239.46       7764.17       265.46 o                         
 -17   9   2       9480.74       9036.32       244.07 o                         
 -15   9   2       7282.74       7686.53       224.50 o                         
 -13   9   2          4.90        -10.59        26.42 o                         
 -11   9   2      26291.67      26857.07       429.85 o                         
  -9   9   2       2460.34       2322.06       114.02 o                         
  -7   9   2        767.02        537.00        57.06 o                         
  -5   9   2       3494.22       3482.04       132.71 o                         
  -3   9   2      26215.78      26132.58       379.54 o                         
  -1   9   2      30491.91      31313.51       436.87 o                         
   1   9   2       7533.99       8791.50       221.81 o                         
   3   9   2       3641.22       3742.73       151.72 o                         
   5   9   2       4369.34       4162.35       161.91 o                         
   7   9   2       2499.87       2125.77       118.07 o                         
   9   9   2       3100.65       3460.50       151.86 o                         
  11   9   2      15764.19      15934.64       336.28 o                         
  13   9   2      22825.90      22397.40       436.29 o                         
  15   9   2       4303.90       4116.59       181.26 o                         
  17   9   2         11.03         49.75        48.12 o                         
  19   9   2       4022.19       4574.45       218.48 o                         
  21   9   2       9361.93       9464.03       348.67 o                         
  23   9   2        257.28        177.05        70.64 o                         
  25   9   2         95.42         53.34        71.89 o                         
  27   9   2      11543.49      11366.95       407.73 o                         
  29   9   2       5280.00       4982.47       301.68 o                         
  31   9   2          7.50       -111.27        74.18 o                         
  33   9   2       1779.17       1677.07       176.80 o                         
  35   9   2       1815.07       1731.26       181.73 o                         
  37   9   2          8.71        -70.24        77.25 o                         
  39   9   2       2290.26       1969.93       273.62 o                         
  41   9   2       3437.86       2954.78       274.40 o                         
 -42  10   2       1411.89        883.52       236.88 o                         
 -40  10   2       5573.19       6098.62       475.62 o                         
 -38  10   2       4040.62       3334.04       330.73 o                         
 -36  10   2        125.29        104.17       115.72 o                         
 -34  10   2        306.39         59.61        87.64 o                         
 -32  10   2      17005.11      17309.70       585.42 o                         
 -30  10   2      39996.08      40940.14       828.41 o                         
 -28  10   2        256.83        152.53        72.86 o                         
 -26  10   2      13767.46      14025.61       479.07 o                         
 -24  10   2      11479.82      11716.06       375.90 o                         
 -22  10   2       1375.73       1263.15       116.55 o                         
 -20  10   2        614.34        523.00        78.04 o                         
 -18  10   2      18804.00      18649.62       378.87 o                         
 -16  10   2      43956.84      44830.44       615.46 o                         
 -14  10   2       1240.78       1287.35       102.25 o                         
 -12  10   2      22032.51      21595.50       399.48 o                         
 -10  10   2      25869.44      24965.01       453.09 o                         
  -8  10   2      14017.48      15052.20       305.39 o                         
  -6  10   2        830.11        633.51        65.67 o                         
  -4  10   2      50012.63      50590.13       581.46 o                         
  -2  10   2      83799.09      85389.27       801.89 o                         
   0  10   2      19940.76      21026.42       381.44 o                         
   2  10   2       6638.27       6316.35       197.69 o                         
   4  10   2      19061.10      18316.16       346.17 o                         
   6  10   2      17391.12      16349.65       354.84 o                         
   8  10   2       5670.91       5622.10       201.35 o                         
  10  10   2      19622.60      19258.53       385.30 o                         
  12  10   2      87286.36      87506.09       968.73 o                         
  14  10   2      22636.82      23334.75       454.43 o                         
  16  10   2         29.90          3.73        38.78 o                         
  18  10   2      12201.35      12892.98       363.25 o                         
  20  10   2      43035.65      43981.93       746.07 o                         
  22  10   2      11119.01      11907.46       376.43 o                         
  24  10   2       4330.59       4360.50       235.46 o                         
  26  10   2      27115.42      27634.77       724.04 o                         
  28  10   2      10119.41      10636.13       452.54 o                         
  30  10   2         27.92        -36.70        70.97 o                         
  32  10   2        751.65        707.41       134.17 o                         
  34  10   2       8557.10       8942.36       403.46 o                         
  36  10   2      11460.11      12306.78       518.04 o                         
  38  10   2        359.34        229.51       116.13 o                         
  40  10   2      17759.81      18040.38       652.67 o                         
 -41  11   2       1577.90        964.58       216.00 o                         
 -39  11   2       5216.28       5184.97       409.03 o                         
 -37  11   2       2526.00       2401.99       299.87 o                         
 -35  11   2        324.86        297.85       110.50 o                         
 -33  11   2       1619.72       1446.40       241.73 o                         
 -31  11   2      14712.74      15300.71       559.91 o                         
 -29  11   2       5443.60       5515.76       336.32 o                         
 -27  11   2       4493.45       4886.74       307.98 o                         
 -25  11   2       3072.78       3291.32       244.28 o                         
 -23  11   2       4669.55       5254.18       254.12 o                         
 -21  11   2       3402.65       3528.48       178.88 o                         
 -19  11   2        125.84        102.31        49.67 o                         
 -17  11   2      19027.69      19520.74       440.52 o                         
 -15  11   2       3720.27       3811.32       169.87 o                         
 -13  11   2       6886.84       6513.36       218.83 o                         
 -11  11   2      21866.24      21824.28       408.72 o                         
  -9  11   2      21679.57      22121.92       396.88 o                         
  -7  11   2       5610.33       6157.57       194.93 o                         
  -5  11   2       1410.36       1180.11        88.08 o                         
  -3  11   2      26756.69      25815.84       420.49 o                         
  -1  11   2      17049.79      16650.81       358.11 o                         
   1  11   2        421.14        403.27        57.78 o                         
   3  11   2       9811.76      10316.54       275.54 o                         
   5  11   2      16969.55      16181.47       367.24 o                         
   7  11   2       8247.32       8821.87       259.34 o                         
   9  11   2         57.10         85.42        37.10 o                         
  11  11   2      21954.08      22330.49       433.38 o                         
  13  11   2      18118.65      17462.28       385.91 o                         
  15  11   2        442.67        293.29        60.82 o                         
  17  11   2       4491.07       4372.70       196.36 o                         
  19  11   2      16263.70      16863.07       435.46 o                         
  21  11   2      10698.04      10692.56       373.43 o                         
  23  11   2       3443.21       2900.82       190.25 o                         
  25  11   2       1317.05       1226.74       154.31 o                         
  27  11   2       8850.15       8628.40       370.02 o                         
  29  11   2        299.51        232.44        98.61 o                         
  31  11   2       3375.90       3651.38       304.30 o                         
  33  11   2       2143.44       2371.32       214.54 o                         
  35  11   2       3289.09       2930.02       254.53 o                         
  37  11   2         53.71       -271.59       189.96 o                         
  39  11   2       3838.53       3715.90       364.74 o                         
 -38  12   2        694.42        419.83       170.16 o                         
 -36  12   2        237.94        205.92       137.11 o                         
 -34  12   2         50.35        -81.31       100.76 o                         
 -32  12   2       2397.33       2195.21       209.76 o                         
 -30  12   2        268.87        213.75        85.17 o                         
 -28  12   2        757.23        727.87       127.68 o                         
 -26  12   2       2326.04       2075.98       209.05 o                         
 -24  12   2         28.71        -31.13        57.44 o                         
 -22  12   2       3755.25       3640.83       197.88 o                         
 -20  12   2         50.08        -17.39        51.02 o                         
 -18  12   2       4896.91       4891.11       204.89 o                         
 -16  12   2      14819.64      15013.50       354.15 o                         
 -14  12   2       1284.46       1027.88        99.20 o                         
 -12  12   2        131.10        129.97        46.36 o                         
 -10  12   2       8066.94       7950.74       249.93 o                         
  -8  12   2        478.49        334.72        54.85 o                         
  -6  12   2         33.00        102.61        30.39 o                         
  -4  12   2       5552.64       5810.80       211.89 o                         
  -2  12   2       2306.60       2241.04       128.90 o                         
   0  12   2        225.50        184.09        47.11 o                         
   2  12   2        303.62        218.09        77.23 o                         
   4  12   2        759.15        639.28        78.10 o                         
   6  12   2         99.22         39.69        31.88 o                         
   8  12   2        779.86        515.38        73.47 o                         
  10  12   2        474.04        365.50        64.36 o                         
  12  12   2       6336.40       6688.80       245.62 o                         
  14  12   2        898.71        519.76        77.66 o                         
  16  12   2        106.87         -5.14        45.58 o                         
  18  12   2       3433.49       3214.10       194.83 o                         
  20  12   2       1288.91        953.70       115.37 o                         
  22  12   2        302.92        280.33        80.53 o                         
  24  12   2       1195.68        887.01       117.05 o                         
  26  12   2       8377.69       8188.55       324.04 o                         
  28  12   2        775.09        630.90       114.70 o                         
  30  12   2         10.91        -86.91        57.94 o                         
  32  12   2       1791.26       1262.67       190.19 o                         
  34  12   2       1529.73       1328.51       264.27 o                         
  36  12   2       2857.04       2587.93       278.01 o                         
  38  12   2        567.60        122.86       139.11 o                         
 -37  13   2       1232.59       1022.40       295.07 o                         
 -35  13   2          1.39       -121.89       136.82 o                         
 -33  13   2       6153.76       6309.96       360.06 o                         
 -31  13   2      13117.25      13423.27       461.76 o                         
 -29  13   2       2594.55       2830.78       223.54 o                         
 -27  13   2       2044.81       1632.98       254.81 o                         
 -25  13   2       9937.73       9451.11       412.16 o                         
 -23  13   2       2578.61       2427.23       184.96 o                         
 -21  13   2       1079.47        788.27       113.36 o                         
 -19  13   2       4511.05       4794.16       233.84 o                         
 -17  13   2      40640.62      41304.54       680.19 o                         
 -15  13   2      26820.52      27155.75       503.94 o                         
 -13  13   2       4888.27       4912.75       207.45 o                         
 -11  13   2       1918.95       1872.89       128.48 o                         
  -9  13   2       2424.92       2257.24       170.31 o                         
  -7  13   2       3060.85       3303.89       158.04 o                         
  -5  13   2       1499.59       1362.55       105.44 o                         
  -3  13   2      39192.12      39885.43       571.29 o                         
  -1  13   2      20390.70      21044.08       417.13 o                         
   1  13   2       1087.78        963.92        93.44 o                         
   3  13   2       3568.63       3573.60       172.38 o                         
   5  13   2       8363.35       8141.91       268.06 o                         
   7  13   2       5582.49       5597.82       268.70 o                         
   9  13   2         24.31        -27.61        39.00 o                         
  11  13   2      33018.76      32250.13       564.74 o                         
  13  13   2      18861.01      19623.67       445.32 o                         
  15  13   2         54.99        -34.61        51.59 o                         
  17  13   2       2777.66       2764.09       184.54 o                         
  19  13   2        572.41        531.46        83.62 o                         
  21  13   2       4825.04       5086.77       262.47 o                         
  23  13   2        192.98        -48.84        68.55 o                         
  25  13   2      19383.08      19176.48       527.69 o                         
  27  13   2      27253.15      27439.15       613.14 o                         
  29  13   2       1670.83       1355.66       159.05 o                         
  31  13   2       1137.49        927.15       158.33 o                         
  33  13   2       3986.95       3923.05       428.54 o                         
  35  13   2       5226.58       5495.19       356.36 o                         
 -36  14   2       1690.62        997.81       361.65 o                         
 -34  14   2       2461.52       2542.75       333.03 o                         
 -32  14   2       8151.23       9219.54       484.21 o                         
 -30  14   2       8395.98       8282.09       419.15 o                         
 -28  14   2       1419.45        923.98       135.21 o                         
 -26  14   2       7341.11       7663.25       347.70 o                         
 -24  14   2      19597.97      20466.92       473.10 o                         
 -22  14   2      16885.00      18507.86       458.85 o                         
 -20  14   2       1920.30       1604.22       161.13 o                         
 -18  14   2      19024.95      20130.62       541.21 o                         
 -16  14   2      18475.11      19626.56       552.47 o                         
 -14  14   2       6987.99       7737.11       381.30 o                         
 -12  14   2        611.25        530.91        93.89 o                         
 -10  14   2      13894.26      14618.21       402.38 o                         
  -8  14   2      26345.75      26790.31       508.69 o                         
  -6  14   2         16.62        -29.73        38.88 o                         
  -4  14   2        479.52        369.80        67.93 o                         
  -2  14   2      28267.75      28399.23       508.73 o                         
   0  14   2       6155.30       6636.42       240.18 o                         
   2  14   2        274.18        169.02        52.32 o                         
   4  14   2      20924.57      20292.86       445.05 o                         
   6  14   2      10973.53      11992.19       342.16 o                         
   8  14   2         90.52         25.39        59.93 o                         
  10  14   2       5928.75       6141.83       247.75 o                         
  12  14   2       7721.69       7941.57       316.47 o                         
  14  14   2      10236.97      10783.44       391.03 o                         
  16  14   2          2.48        -12.59        60.72 o                         
  18  14   2      21282.96      21797.27       522.52 o                         
  20  14   2       9609.17      10151.96       357.01 o                         
  22  14   2         28.52         26.92        60.05 o                         
  24  14   2       5587.33       6384.71       321.03 o                         
  26  14   2      11823.99      11599.30       472.87 o                         
  28  14   2       9157.73       9501.95       413.66 o                         
  30  14   2       1636.06       1180.73       180.24 o                         
  32  14   2       5564.54       5681.83       342.45 o                         
  34  14   2      15035.23      16110.15       625.29 o                         
 -33  15   2        892.15        945.91       312.25 o                         
 -31  15   2          9.08        173.72       205.17 o                         
 -29  15   2        519.68        383.21       142.89 o                         
 -27  15   2        248.02        191.94       114.23 o                         
 -25  15   2        233.01         33.98        74.29 o                         
 -23  15   2       3210.07       2878.33       208.79 o                         
 -21  15   2        389.72        122.54        74.74 o                         
 -19  15   2       1087.92        927.31       124.09 o                         
 -17  15   2        279.89        223.48        73.79 o                         
 -15  15   2       1853.60       2095.23       185.12 o                         
 -13  15   2       6236.36       6532.51       297.07 o                         
 -11  15   2       1232.38        975.80       122.31 o                         
  -9  15   2      22727.97      22785.44       526.57 o                         
  -7  15   2       3383.16       3425.58       197.64 o                         
  -5  15   2        639.91        604.52        87.97 o                         
  -3  15   2        870.08        590.50        84.53 o                         
  -1  15   2        404.09        331.74        66.71 o                         
   1  15   2        390.95        340.60        73.44 o                         
   3  15   2         94.39          4.31        69.99 o                         
   5  15   2       3679.20       3464.74       206.02 o                         
   7  15   2        155.63        101.43        55.25 o                         
   9  15   2        414.02        340.69        73.23 o                         
  11  15   2         64.12        -79.35        53.51 o                         
  13  15   2        455.01        171.65        71.67 o                         
  15  15   2       2986.00       2777.82       202.72 o                         
  17  15   2        115.18        151.19        65.68 o                         
  19  15   2       5376.52       5039.86       276.36 o                         
  21  15   2         29.32        121.56        62.78 o                         
  23  15   2        681.78        501.54       118.23 o                         
  25  15   2        389.37          2.26       119.39 o                         
  27  15   2        128.54        233.58       103.45 o                         
  29  15   2        284.69         19.22       114.68 o                         
  31  15   2        179.78         62.77       127.54 o                         
 -30  16   2       2103.95       1145.44       263.07 o                         
 -28  16   2        160.29       -140.95        93.97 o                         
 -26  16   2       2261.59       1840.61       185.54 o                         
 -24  16   2       3854.28       3349.39       353.92 o                         
 -22  16   2        776.04        787.67       118.75 o                         
 -20  16   2          9.05         -6.01        68.85 o                         
 -18  16   2       3706.92       4026.23       245.12 o                         
 -16  16   2       9875.94       9670.16       384.88 o                         
 -14  16   2        845.55        842.92       127.65 o                         
 -12  16   2       4285.66       4321.17       264.71 o                         
 -10  16   2       5749.47       5163.80       280.53 o                         
  -8  16   2       7457.67       7777.12       302.33 o                         
  -6  16   2        711.05        423.27        80.83 o                         
  -4  16   2      15546.05      15644.30       451.86 o                         
  -2  16   2       3715.69       3992.38       206.31 o                         
   0  16   2       1428.85       1022.77       112.40 o                         
   2  16   2         10.62       -109.15        72.77 o                         
   4  16   2       7582.28       7443.92       313.61 o                         
   6  16   2       5448.23       5730.05       290.70 o                         
   8  16   2        972.73        846.93       102.52 o                         
  10  16   2         95.41        132.63        68.62 o                         
  12  16   2       7260.37       7219.55       297.18 o                         
  14  16   2       9486.12       9885.03       343.26 o                         
  16  16   2         91.42        -25.30        77.00 o                         
  18  16   2       2033.49       2300.50       187.60 o                         
  20  16   2       5539.00       5282.68       275.93 o                         
  22  16   2       3255.36       2764.77       430.30 o                         
  24  16   2        163.51         92.50       109.00 o                         
  26  16   2       3566.65       3706.25       278.61 o                         
  28  16   2       4681.65       5705.75       359.92 o                         
 -27  17   2         72.11       -162.20       151.63 o                         
 -25  17   2       5596.95       5455.50       375.04 o                         
 -23  17   2      10148.26      10477.34       447.17 o                         
 -21  17   2        370.10        -67.55       102.47 o                         
 -19  17   2       5159.13       5354.08       289.14 o                         
 -17  17   2       1604.42       1713.95       170.69 o                         
 -15  17   2       2162.94       2139.02       176.75 o                         
 -13  17   2         12.16        -59.14        64.98 o                         
 -11  17   2      12937.56      13080.58       428.32 o                         
  -9  17   2      13379.21      14457.06       432.52 o                         
  -7  17   2         42.77         58.37        65.14 o                         
  -5  17   2       7416.97       7549.74       308.11 o                         
  -3  17   2      10188.15      10312.82       365.15 o                         
  -1  17   2       4651.08       5219.07       266.85 o                         
   1  17   2        948.85        926.58       119.43 o                         
   3  17   2      10822.54      10501.25       399.19 o                         
   5  17   2      26997.86      27527.00       662.46 o                         
   7  17   2       5988.32       5757.14       282.34 o                         
   9  17   2       1250.54        805.43       128.19 o                         
  11  17   2       8179.10       8134.03       335.39 o                         
  13  17   2      10423.67      10900.07       393.66 o                         
  15  17   2       2904.78       2983.64       299.86 o                         
  17  17   2       1883.85       2004.20       172.61 o                         
  19  17   2      11016.64      11832.68       469.29 o                         
  21  17   2       6269.48       6171.04       347.23 o                         
  23  17   2         80.29       -129.38       103.62 o                         
  25  17   2        948.83        507.79       163.62 o                         
  27  17   2       6481.31       7210.52       457.11 o                         
 -24  18   2       5223.25       4667.47       691.11 o                         
 -22  18   2       2459.83       2289.74       230.70 o                         
 -20  18   2        695.25        404.27       126.05 o                         
 -18  18   2       4324.66       4285.32       303.42 o                         
 -16  18   2        295.13        174.60       100.77 o                         
 -14  18   2        373.30        303.05       112.26 o                         
 -12  18   2         27.09        -47.41        64.27 o                         
 -10  18   2       4355.86       4621.76       254.20 o                         
  -8  18   2       3909.31       4227.99       238.99 o                         
  -6  18   2         98.67        -68.74        77.19 o                         
  -4  18   2       1651.21       1575.79       151.73 o                         
  -2  18   2       2724.02       2701.11       234.13 o                         
   0  18   2       3046.96       3448.33       328.58 o                         
   2  18   2          1.15        -58.28        66.72 o                         
   4  18   2       7703.94       7828.54       363.81 o                         
   6  18   2       5214.41       5366.15       289.83 o                         
   8  18   2        142.82         15.48        77.07 o                         
  10  18   2       1465.72       1136.98       132.72 o                         
  12  18   2       1220.35        760.56       127.90 o                         
  14  18   2       2774.95       2827.24       230.45 o                         
  16  18   2        159.58         44.90       126.23 o                         
  18  18   2       2662.86       2841.72       333.35 o                         
  20  18   2       3749.43       3673.53       293.89 o                         
  22  18   2         11.59       -163.98       109.32 o                         
 -19  19   2       2683.38       2439.67       262.88 o                         
 -17  19   2         59.00       -116.72        98.86 o                         
 -15  19   2         19.71       -119.49       105.44 o                         
 -13  19   2          0.96       -106.48       121.30 o                         
 -11  19   2        659.49        411.88       161.87 o                         
  -9  19   2       1594.38       1074.38       153.00 o                         
  -7  19   2         52.06         90.14        97.61 o                         
  -5  19   2        136.85         17.43        98.72 o                         
  -3  19   2         18.54        -40.37        97.12 o                         
  -1  19   2        647.20        523.56       173.45 o                         
   1  19   2        595.42        293.81       101.21 o                         
   3  19   2       2390.78       2662.96       266.72 o                         
   5  19   2       2526.14       2257.59       224.03 o                         
   7  19   2         25.47       -187.34       124.89 o                         
   9  19   2        487.52         38.53       146.11 o                         
  11  19   2          2.75       -127.94        91.73 o                         
  13  19   2         16.80        -97.59        89.69 o                         
  15  19   2        537.32        509.22       126.88 o                         
  17  19   2        298.08         60.26       133.21 o                         
  19  19   2       1423.34        938.07       218.15 o                         
 -14  20   2       3219.59       3199.89       348.12 o                         
 -12  20   2        194.81        450.59       118.15 o                         
 -10  20   2      13383.22      13085.72       543.18 o                         
  -8  20   2       3458.21       4068.03       407.41 o                         
  -6  20   2       1001.71        690.75       161.74 o                         
  -4  20   2       1688.45       1371.84       196.92 o                         
  -2  20   2       2674.15       2168.21       247.84 o                         
   0  20   2       5038.00       4940.81       367.81 o                         
   2  20   2        255.22        523.56       130.33 o                         
   4  20   2       7508.88       7813.68       476.79 o                         
   6  20   2       6801.09       7879.46       468.62 o                         
   8  20   2         81.83         37.09       132.84 o                         
  10  20   2       1507.78        877.05       166.95 o                         
  12  20   2       3764.96       3952.04       384.24 o                         
 -47   1   3       1509.77       1169.71       199.12 o                         
 -45   1   3      10461.52      10127.69       499.32 o                         
 -43   1   3       3428.18       3154.48       293.64 o                         
 -41   1   3        257.75         75.92       107.71 o                         
 -39   1   3         78.35        -33.17        70.85 o                         
 -37   1   3      18931.38      18973.87       629.90 o                         
 -35   1   3      31059.45      31511.08       809.74 o                         
 -33   1   3        694.79        694.44       129.21 o                         
 -31   1   3      16039.68      16441.82       452.08 o                         
 -29   1   3      18401.39      17614.08       357.67 o                         
 -27   1   3      25863.14      25766.44       430.88 o                         
 -25   1   3        748.84        827.61        64.45 o                         
 -23   1   3      38091.68      40080.79       738.77 o                         
 -21   1   3      57038.84      56990.23       614.78 o                         
 -19   1   3      12389.05      12188.49       253.43 o                         
 -17   1   3       8584.44       8764.84       205.46 o                         
 -15   1   3      23169.85      23371.29       341.40 o                         
 -13   1   3      39997.97      42143.40       469.36 o                         
 -11   1   3      15333.42      16045.15       249.44 o                         
  -9   1   3       1322.19        987.77        65.68 o                         
  -7   1   3     157509.91     158524.92      1507.30 o                         
  -5   1   3      12172.49      11721.65       239.80 o                         
  -3   1   3       1057.06       1404.30        78.72 o                         
  -1   1   3      11974.25      11465.98       306.91 o                         
   1   1   3      40989.04      41040.73       554.70 o                         
   3   1   3      19153.53      19055.01       385.34 o                         
   5   1   3      24473.17      26280.28       696.14 o                         
   7   1   3     114388.77     115690.76      2124.82 o                         
   9   1   3      18429.18      18113.61       365.63 o                         
  11   1   3        745.96        682.78        83.51 o                         
  13   1   3      12705.12      12952.08       298.18 o                         
  15   1   3      20984.03      21052.09       405.38 o                         
  17   1   3      21986.85      21713.90       440.10 o                         
  19   1   3       4166.19       3555.77       204.78 o                         
  21   1   3      43305.02      44245.11       812.89 o                         
  23   1   3      25694.23      25022.03       652.10 o                         
  25   1   3        655.92        529.08       102.34 o                         
  27   1   3      11357.00      11682.42       440.34 o                         
  29   1   3      24071.92      24180.54       673.71 o                         
  31   1   3       8817.51       9523.82       433.00 o                         
  33   1   3          9.07        -11.58        86.66 o                         
  35   1   3      15247.52      15895.60       597.18 o                         
  37   1   3      22805.61      22532.30       748.90 o                         
  39   1   3        759.18        436.06       157.10 o                         
  41   1   3        337.23         14.71       127.57 o                         
  43   1   3       6071.83       5809.72       404.15 o                         
  45   1   3       7205.23       6941.67       430.19 o                         
 -46   2   3       2643.89       2542.93       359.78 o                         
 -44   2   3       8893.12       8516.90       472.18 o                         
 -42   2   3       8059.87       8726.44       461.04 o                         
 -40   2   3        616.80        217.39        97.22 o                         
 -38   2   3       3139.49       3509.95       293.72 o                         
 -36   2   3      22931.33      23606.21       716.83 o                         
 -34   2   3       9021.82       9298.22       426.72 o                         
 -32   2   3       7650.78       8041.34       326.55 o                         
 -30   2   3      10741.08      10889.98       323.62 o                         
 -28   2   3       2321.32       2436.78       148.85 o                         
 -26   2   3       8138.28       7825.58       264.14 o                         
 -24   2   3       5427.42       5588.87       217.74 o                         
 -22   2   3      42288.81      41739.00       538.27 o                         
 -20   2   3      42031.12      42478.76       536.34 o                         
 -18   2   3       2264.40       2347.78       109.51 o                         
 -16   2   3      48425.03      49559.51       569.08 o                         
 -14   2   3      97931.55      98472.82       850.79 o                         
 -12   2   3       6835.01       5535.56       118.46 o                         
 -10   2   3         74.96         49.09        24.77 o                         
  -8   2   3      61801.46      58712.75       704.58 o                         
  -6   2   3     113261.18     113267.70      1301.25 o                         
  -4   2   3       1265.98       1749.07        57.93 o                         
  -2   2   3      21077.04      21127.12       317.52 o                         
   0   2   3      39088.88      37660.97       515.82 o                         
   2   2   3      40669.18      39909.23       938.13 o                         
   4   2   3       1018.55        901.02        95.12 o                         
   6   2   3      58425.75      57189.62       862.00 o                         
   8   2   3      56233.31      55010.04       714.85 o                         
  10   2   3      13208.22      12921.78       332.77 o                         
  12   2   3       2692.72       2432.91       149.78 o                         
  14   2   3      57572.89      58881.12       757.15 o                         
  16   2   3      23850.07      23154.09       449.69 o                         
  18   2   3       2346.66       2500.76       153.98 o                         
  20   2   3      16991.59      16646.80       418.90 o                         
  22   2   3      44848.61      44479.45       774.06 o                         
  24   2   3       8192.45       8537.55       359.54 o                         
  26   2   3       7769.98       8267.60       454.00 o                         
  28   2   3      20909.97      20924.90       622.05 o                         
  30   2   3      22980.61      23027.52       672.29 o                         
  32   2   3       5897.18       6821.54       405.32 o                         
  34   2   3       4348.05       4935.77       358.46 o                         
  36   2   3      35027.73      34224.99       913.78 o                         
  38   2   3       7086.49       8354.22       485.39 o                         
  40   2   3         15.55       -150.61       100.41 o                         
  42   2   3       3629.89       3910.82       321.97 o                         
  44   2   3      10724.37      10933.08       728.19 o                         
 -47   3   3        898.27        886.44       181.18 o                         
 -45   3   3         55.03        132.69       121.75 o                         
 -43   3   3       4335.77       4820.16       367.18 o                         
 -41   3   3       1640.33       1200.44       188.40 o                         
 -39   3   3        480.05        368.70       112.87 o                         
 -37   3   3        954.14        830.01       170.65 o                         
 -35   3   3       1124.43        911.09       158.69 o                         
 -33   3   3       1904.69       1894.55       169.99 o                         
 -31   3   3       1815.77       1773.08       197.81 o                         
 -29   3   3      10969.69      10941.50       340.70 o                         
 -27   3   3       7512.87       7441.38       271.83 o                         
 -25   3   3        255.48        126.70        45.34 o                         
 -23   3   3       4212.73       4269.99       207.25 o                         
 -21   3   3       3354.74       3658.12       170.41 o                         
 -19   3   3       2115.18       2335.94       108.11 o                         
 -17   3   3        255.42        313.18        44.86 o                         
 -15   3   3      24126.17      24109.30       326.80 o                         
 -13   3   3      17345.60      17278.08       259.55 o                         
 -11   3   3       1253.39       1517.31        69.00 o                         
  -9   3   3      13219.78      15494.21       218.37 o                         
  -7   3   3        328.28        286.50        30.72 o                         
  -5   3   3       9125.43       9835.29       174.93 o                         
  -3   3   3       5316.12       5585.11       135.60 o                         
  -1   3   3      22695.76      23281.49       339.75 o                         
   1   3   3       4730.56       4449.56       138.14 o                         
   3   3   3       1243.95       1272.01        83.42 o                         
   5   3   3        395.14        391.72        71.27 o                         
   7   3   3       3691.86       3980.42       185.77 o                         
   9   3   3      16635.98      18527.72       399.30 o                         
  11   3   3       2022.10       2241.11       156.74 o                         
  13   3   3      17020.27      17853.38       365.67 o                         
  15   3   3      23448.21      24446.21       444.68 o                         
  17   3   3          9.28        -39.92        26.61 o                         
  19   3   3         32.25          2.20        35.34 o                         
  21   3   3         17.00         30.33        36.98 o                         
  23   3   3         27.75        -58.23        41.53 o                         
  25   3   3        537.20        386.04        81.75 o                         
  27   3   3       2413.15       2336.70       188.23 o                         
  29   3   3      13047.87      13162.82       553.38 o                         
  31   3   3       3518.20       3413.31       265.50 o                         
  33   3   3        110.66        -21.67       103.09 o                         
  35   3   3        271.80        214.23        99.93 o                         
  37   3   3        921.84        613.34       116.32 o                         
  39   3   3       1116.43        972.93       174.22 o                         
  41   3   3         76.01         -9.77        89.99 o                         
  43   3   3       2154.25       1919.91       313.29 o                         
 -46   4   3        873.67        436.18       162.12 o                         
 -44   4   3        818.83        684.18       180.15 o                         
 -42   4   3        190.72       -148.94        99.29 o                         
 -40   4   3       1044.68        980.77       185.55 o                         
 -38   4   3       2997.39       2836.00       278.23 o                         
 -36   4   3       6382.19       6256.17       386.47 o                         
 -34   4   3       5179.99       5269.12       292.57 o                         
 -32   4   3       1281.89       1233.63       150.85 o                         
 -30   4   3       2391.34       2870.61       191.68 o                         
 -28   4   3       2388.43       2362.31       164.76 o                         
 -26   4   3       1442.14       1669.47       135.65 o                         
 -24   4   3         22.23         39.10        34.53 o                         
 -22   4   3      20418.09      20892.39       537.03 o                         
 -20   4   3      15768.65      16337.71       376.69 o                         
 -18   4   3        893.99        787.85        75.93 o                         
 -16   4   3       2406.56       2339.29        98.04 o                         
 -14   4   3         32.15         -9.04        25.90 o                         
 -12   4   3        628.52        800.20        60.45 o                         
 -10   4   3       2803.32       3057.81       109.68 o                         
  -8   4   3      39811.82      39165.75       434.60 o                         
  -6   4   3      45481.41      45118.20       459.28 o                         
  -4   4   3       2694.25       3026.29       107.61 o                         
  -2   4   3       5519.19       5496.77       159.20 o                         
   0   4   3       1195.99       1027.76        70.83 o                         
   2   4   3      14065.81      14398.99       256.49 o                         
   4   4   3      11514.23      12232.62       259.61 o                         
   6   4   3      34743.07      33307.51       498.26 o                         
   8   4   3      53403.95      55018.30       663.74 o                         
  10   4   3       8490.07       9056.25       379.76 o                         
  12   4   3        704.21        580.30        71.41 o                         
  14   4   3       5052.41       4746.73       224.18 o                         
  16   4   3      13304.69      13189.55       362.96 o                         
  18   4   3        846.96        788.48        88.27 o                         
  20   4   3      12426.91      13059.26       366.53 o                         
  22   4   3      20720.31      21044.57       487.21 o                         
  24   4   3       1037.35       1086.81       122.07 o                         
  26   4   3       2289.39       2143.43       170.95 o                         
  28   4   3        531.46        348.67        75.02 o                         
  30   4   3       2399.17       2189.28       193.37 o                         
  32   4   3       4698.37       5038.73       329.98 o                         
  34   4   3       2278.30       2027.57       242.52 o                         
  36   4   3       9551.13       9303.56       436.86 o                         
  38   4   3       1177.08        950.60       144.78 o                         
  40   4   3        267.66        216.22       128.31 o                         
  42   4   3         37.30         92.62       111.72 o                         
  44   4   3        929.72        445.21       141.88 o                         
 -45   5   3       6061.28       5716.19       636.35 o                         
 -43   5   3       8971.35       8749.44       508.89 o                         
 -41   5   3       9642.69       9149.87       544.50 o                         
 -39   5   3       4605.99       4817.13       353.94 o                         
 -37   5   3       8993.41       9663.51       498.01 o                         
 -35   5   3      17530.00      17096.54       586.35 o                         
 -33   5   3       5285.16       4608.86       412.54 o                         
 -31   5   3       7651.77       8395.55       456.39 o                         
 -29   5   3      30695.29      30780.46       833.77 o                         
 -27   5   3      11040.80      11667.76       363.31 o                         
 -25   5   3        210.29        160.42        53.15 o                         
 -23   5   3      14743.13      14815.55       389.39 o                         
 -21   5   3      42426.51      41637.45       606.98 o                         
 -19   5   3       1035.50        745.26        84.68 o                         
 -17   5   3       4615.65       4640.91       145.42 o                         
 -15   5   3      34069.46      32125.42       416.14 o                         
 -13   5   3      36220.47      35871.71       467.55 o                         
 -11   5   3          6.85         15.19        23.04 o                         
  -9   5   3      45335.18      45865.21       549.16 o                         
  -7   5   3      89627.66      90976.05       793.09 o                         
  -5   5   3      33422.39      33891.85       432.96 o                         
  -3   5   3      14210.02      14802.14       271.40 o                         
  -1   5   3      77386.55      77494.09       714.06 o                         
   1   5   3      91619.93      90609.78       800.93 o                         
   3   5   3        247.66         81.66        27.91 o                         
   5   5   3      38233.42      38833.88       611.81 o                         
   7   5   3      86590.52      85561.23      1342.69 o                         
   9   5   3      50409.03      49564.95       762.39 o                         
  11   5   3        848.71       1022.11        91.67 o                         
  13   5   3      39375.03      39930.80       619.65 o                         
  15   5   3      66407.06      66504.08       872.49 o                         
  17   5   3      26516.39      27365.15       600.66 o                         
  19   5   3         20.81         63.18        77.31 o                         
  21   5   3      77043.11      80289.18      1064.06 o                         
  23   5   3      44008.30      45129.29       775.26 o                         
  25   5   3       8402.59       9179.32       338.99 o                         
  27   5   3       3726.65       4039.17       236.23 o                         
  29   5   3      34777.33      33859.15       755.70 o                         
  31   5   3      11982.26      12041.23       410.32 o                         
  33   5   3        270.93         66.85        66.25 o                         
  35   5   3      12545.04      12186.00       487.75 o                         
  37   5   3      13954.02      14801.66       504.72 o                         
  39   5   3       2945.94       3215.51       259.78 o                         
  41   5   3       4088.64       4302.01       315.32 o                         
  43   5   3       3544.97       2717.57       285.68 o                         
 -44   6   3       3509.37       3621.37       386.69 o                         
 -42   6   3      17443.54      18601.12       742.58 o                         
 -40   6   3         13.84       -170.97       113.98 o                         
 -38   6   3       6483.28       6493.54       385.55 o                         
 -36   6   3         31.98        -54.31        79.72 o                         
 -34   6   3       7520.34       7642.73       390.87 o                         
 -32   6   3       1338.09       1301.47       180.44 o                         
 -30   6   3       7856.15       7807.95       417.04 o                         
 -28   6   3      26911.89      26993.59       675.29 o                         
 -26   6   3        476.74        361.14        72.30 o                         
 -24   6   3       2698.33       2824.08       153.85 o                         
 -22   6   3       6679.84       7093.52       231.36 o                         
 -20   6   3       1200.33       1427.72       106.27 o                         
 -18   6   3       1206.45       1327.73        99.15 o                         
 -16   6   3       7829.74       7304.06       187.87 o                         
 -14   6   3      53812.70      52452.18       572.20 o                         
 -12   6   3       1588.78       1753.85       102.15 o                         
 -10   6   3      21815.08      22202.10       365.87 o                         
  -8   6   3      12048.14      11880.08       245.16 o                         
  -6   6   3       4555.50       4498.53       165.47 o                         
  -4   6   3        794.82        532.08        52.79 o                         
  -2   6   3       8078.10       7417.94       193.15 o                         
   0   6   3      91969.34      91615.60       871.54 o                         
   2   6   3      55239.06      54914.66       633.77 o                         
   4   6   3      13380.91      14754.83       314.79 o                         
   6   6   3      14012.37      14102.10       306.52 o                         
   8   6   3      34551.92      34888.53       537.40 o                         
  10   6   3      11363.60      11246.69       308.60 o                         
  12   6   3       5966.05       5965.89       228.86 o                         
  14   6   3      37919.35      37802.49       634.04 o                         
  16   6   3      14637.99      14103.50       379.01 o                         
  18   6   3       8087.51       8314.79       343.94 o                         
  20   6   3       5082.41       5129.10       271.91 o                         
  22   6   3      27993.00      26806.15       775.57 o                         
  24   6   3        867.73        730.70        98.00 o                         
  26   6   3        310.45        169.72        73.40 o                         
  28   6   3      18927.62      18998.36       507.68 o                         
  30   6   3       6807.46       6582.35       304.62 o                         
  32   6   3        160.99        162.68        79.21 o                         
  34   6   3        887.58       1008.29       166.62 o                         
  36   6   3       1732.27       1704.04       195.58 o                         
  38   6   3      10487.81      11131.68       480.26 o                         
  40   6   3          2.43       -100.06       105.62 o                         
  42   6   3       9798.90       9540.79       492.21 o                         
 -43   7   3         12.00         11.88       117.04 o                         
 -41   7   3       1185.19       1078.60       220.95 o                         
 -39   7   3        143.00        -54.84       104.90 o                         
 -37   7   3       1380.00       1279.76       178.76 o                         
 -35   7   3       4115.70       4011.59       299.54 o                         
 -33   7   3       1291.08        662.58       137.62 o                         
 -31   7   3       3613.84       3206.91       262.48 o                         
 -29   7   3       1599.97       1185.98       189.54 o                         
 -27   7   3          9.37        -41.85        51.61 o                         
 -25   7   3          7.48        -47.12        31.41 o                         
 -23   7   3       2604.99       2937.22       172.04 o                         
 -21   7   3       7027.75       6814.67       242.49 o                         
 -19   7   3       2299.88       2220.08       137.54 o                         
 -17   7   3       7211.96       7693.55       248.31 o                         
 -15   7   3        762.16        841.41        68.38 o                         
 -13   7   3       1157.70       1062.83        77.97 o                         
 -11   7   3        851.07        676.84        63.16 o                         
  -9   7   3         85.38         36.50        22.90 o                         
  -7   7   3      10132.72      10092.32       238.98 o                         
  -5   7   3       3975.78       4177.27       163.31 o                         
  -3   7   3       1184.49       1257.30        87.66 o                         
  -1   7   3       4293.22       4874.89       168.34 o                         
   1   7   3         77.30         70.45        27.56 o                         
   3   7   3       2076.56       2188.04       122.19 o                         
   5   7   3       2240.13       2114.53       119.32 o                         
   7   7   3      14636.88      14055.02       325.11 o                         
   9   7   3         11.03          3.75        32.42 o                         
  11   7   3       3002.31       3303.62       178.10 o                         
  13   7   3          2.80        -35.34        28.98 o                         
  15   7   3         29.58        -34.25        39.74 o                         
  17   7   3       2208.56       2209.93       171.69 o                         
  19   7   3        130.37        111.37        67.12 o                         
  21   7   3       3020.74       2772.25       189.29 o                         
  23   7   3      12281.03      12315.49       442.35 o                         
  25   7   3        657.06        509.89        93.28 o                         
  27   7   3       3346.11       2904.11       225.24 o                         
  29   7   3         10.69        -70.93        47.29 o                         
  31   7   3        677.74        519.62       109.90 o                         
  33   7   3        559.28        537.36       109.07 o                         
  35   7   3       2260.62       2465.23       268.09 o                         
  37   7   3       2441.23       1688.36       169.31 o                         
  39   7   3          2.25       -127.01       100.98 o                         
  41   7   3         12.06       -100.33       155.81 o                         
 -42   8   3      10292.92      11920.45       843.20 o                         
 -40   8   3       1087.43        573.34       284.01 o                         
 -38   8   3       5521.46       5740.01       452.11 o                         
 -36   8   3       5458.69       5688.59       300.45 o                         
 -34   8   3       3575.15       3073.47       255.89 o                         
 -32   8   3       1187.56        784.85       175.47 o                         
 -30   8   3      18034.20      17302.89       553.30 o                         
 -28   8   3      33957.07      34313.21       678.67 o                         
 -26   8   3        851.26        653.92        94.81 o                         
 -24   8   3      11673.92      11876.54       334.11 o                         
 -22   8   3      24930.07      25083.90       528.03 o                         
 -20   8   3      13359.45      13963.82       350.25 o                         
 -18   8   3       5979.59       5978.87       204.62 o                         
 -16   8   3      32727.72      34212.43       498.94 o                         
 -14   8   3      71461.94      72959.99       774.61 o                         
 -12   8   3      13335.95      13901.89       288.51 o                         
 -10   8   3       3021.22       2960.35       131.45 o                         
  -8   8   3      22741.60      22661.51       341.40 o                         
  -6   8   3      48133.35      47424.12       522.29 o                         
  -4   8   3       7766.42       7983.37       205.45 o                         
  -2   8   3       9270.44       8894.47       236.42 o                         
   0   8   3      31806.57      30732.08       461.84 o                         
   2   8   3      26454.41      27366.13       487.98 o                         
   4   8   3       4296.50       4791.73       170.35 o                         
   6   8   3       4283.02       4244.20       164.54 o                         
   8   8   3      28670.97      29314.28       459.45 o                         
  10   8   3       9294.14       9278.22       266.36 o                         
  12   8   3       6884.78       7311.98       257.38 o                         
  14   8   3      38579.18      39621.05       651.96 o                         
  16   8   3      13192.07      12924.40       361.74 o                         
  18   8   3        169.32        -13.78        42.68 o                         
  20   8   3       7171.88       7845.41       302.52 o                         
  22   8   3      20478.03      20291.51       492.55 o                         
  24   8   3       4803.84       4944.90       268.39 o                         
  26   8   3        588.12        395.35        79.29 o                         
  28   8   3      17369.80      18066.61       584.95 o                         
  30   8   3      15563.22      15785.38       582.57 o                         
  32   8   3       1016.76        598.77       147.87 o                         
  34   8   3       3064.42       3186.01       234.93 o                         
  36   8   3       7576.68       7340.45       345.27 o                         
  38   8   3      11557.27      11494.75       456.55 o                         
  40   8   3        252.41        265.52       118.74 o                         
 -41   9   3       5633.59       6136.84       428.38 o                         
 -39   9   3       6967.33       6400.12       461.91 o                         
 -37   9   3       6522.78       6245.66       387.14 o                         
 -35   9   3       6270.33       6586.36       335.50 o                         
 -33   9   3          6.18         42.51        64.24 o                         
 -31   9   3       4609.65       4622.44       279.95 o                         
 -29   9   3      24224.80      24852.68       637.48 o                         
 -27   9   3      15901.64      14739.76       586.49 o                         
 -25   9   3         27.94        -56.63        43.01 o                         
 -23   9   3      13399.02      13913.90       374.59 o                         
 -21   9   3      20987.44      21841.44       482.65 o                         
 -19   9   3       5031.98       5156.21       182.53 o                         
 -17   9   3         67.60         15.40        30.28 o                         
 -15   9   3      28991.05      29265.68       539.12 o                         
 -13   9   3      44097.29      44261.31       589.92 o                         
 -11   9   3       1246.63       1202.06       109.39 o                         
  -9   9   3      15183.08      15378.98       307.99 o                         
  -7   9   3       8984.89       8253.92       215.78 o                         
  -5   9   3      14044.34      13727.62       285.70 o                         
  -3   9   3       3584.92       3627.76       153.28 o                         
  -1   9   3      33860.82      33607.62       505.38 o                         
   1   9   3      57835.66      58635.97       676.49 o                         
   3   9   3       1524.07       1558.07       105.03 o                         
   5   9   3       3468.68       3759.69       164.95 o                         
   7   9   3       1404.30       1190.44       108.99 o                         
   9   9   3       8743.26       8556.93       249.93 o                         
  11   9   3       1474.81       1760.87       125.23 o                         
  13   9   3      30900.55      31452.43       540.95 o                         
  15   9   3      38571.32      37798.70       668.33 o                         
  17   9   3        247.26        150.77        58.74 o                         
  19   9   3       4890.35       5374.24       247.68 o                         
  21   9   3      10238.56      10548.94       351.62 o                         
  23   9   3      10934.89      10963.02       366.54 o                         
  25   9   3       4291.30       4369.71       252.91 o                         
  27   9   3       9928.02      10604.50       411.28 o                         
  29   9   3      38576.59      38038.44       866.36 o                         
  31   9   3       3759.34       3764.70       276.75 o                         
  33   9   3       2391.33       2312.03       210.69 o                         
  35   9   3       4831.34       4547.06       331.79 o                         
  37   9   3       4881.83       4932.29       337.40 o                         
  39   9   3       5053.77       4820.01       335.85 o                         
 -40  10   3        562.68        326.44       160.32 o                         
 -38  10   3        232.00        171.41       152.04 o                         
 -36  10   3        261.29         87.43       102.27 o                         
 -34  10   3       1170.56       1043.48       139.68 o                         
 -32  10   3         48.79         38.66        91.30 o                         
 -30  10   3        189.09         50.77        64.91 o                         
 -28  10   3       5261.26       5256.22       285.88 o                         
 -26  10   3        762.45        426.99        80.89 o                         
 -24  10   3        505.48        318.36        66.91 o                         
 -22  10   3       2565.40       2176.90       152.27 o                         
 -20  10   3       1997.14       2226.01       124.21 o                         
 -18  10   3         51.99         39.08        30.49 o                         
 -16  10   3        403.56        319.73        61.83 o                         
 -14  10   3       1495.89       1421.63       103.17 o                         
 -12  10   3       3015.45       2928.08       143.65 o                         
 -10  10   3       1288.37        922.96        82.06 o                         
  -8  10   3        804.03        783.44        70.86 o                         
  -6  10   3       1332.41       1026.35        81.76 o                         
  -4  10   3       2134.48       2035.05       122.62 o                         
  -2  10   3       2115.21       1967.28       124.71 o                         
   0  10   3       7152.05       7803.05       233.80 o                         
   2  10   3       1824.48       1919.66       120.21 o                         
   4  10   3        166.38        118.24        37.68 o                         
   6  10   3        686.67        473.01        66.94 o                         
   8  10   3        179.06        146.26        46.41 o                         
  10  10   3          2.79          6.06        40.62 o                         
  12  10   3        270.42        231.04        48.29 o                         
  14  10   3         64.08        -32.73        41.95 o                         
  16  10   3       1085.11       1160.39       112.71 o                         
  18  10   3          1.80          7.16        53.45 o                         
  20  10   3       1826.57       1701.67       152.18 o                         
  22  10   3        367.17        310.05        87.79 o                         
  24  10   3        113.91          8.77        73.80 o                         
  26  10   3          4.76         16.22        82.87 o                         
  28  10   3       1658.57       1146.12       170.96 o                         
  30  10   3        664.74        466.06       104.79 o                         
  32  10   3         82.35        -20.02        92.96 o                         
  34  10   3        651.28        348.18       129.58 o                         
  36  10   3        391.83        161.20       119.11 o                         
  38  10   3        247.84        -23.34       129.03 o                         
 -39  11   3       1111.69        897.52       224.28 o                         
 -37  11   3       8628.87       8121.49       421.08 o                         
 -35  11   3       1156.73        778.83       151.31 o                         
 -33  11   3        171.07         86.90        74.78 o                         
 -31  11   3        737.51        522.08       139.79 o                         
 -29  11   3      15541.16      14287.94       505.85 o                         
 -27  11   3       6291.61       5329.30       314.26 o                         
 -25  11   3       1731.28       1321.32       208.80 o                         
 -23  11   3       8860.78       8915.57       349.30 o                         
 -21  11   3       6301.07       6028.00       225.58 o                         
 -19  11   3       2306.53       2402.34       140.07 o                         
 -17  11   3       1346.93       1537.90       138.88 o                         
 -15  11   3      10396.17      10738.74       282.76 o                         
 -13  11   3      10828.00      10289.84       276.09 o                         
 -11  11   3       1880.54       1800.29       119.80 o                         
  -9  11   3       7314.69       7553.09       236.89 o                         
  -7  11   3       2177.99       2154.20       131.50 o                         
  -5  11   3      11141.83      11676.45       287.24 o                         
  -3  11   3       1106.30        874.81        80.31 o                         
  -1  11   3      27439.38      28031.74       477.40 o                         
   1  11   3      32703.39      33751.01       528.75 o                         
   3  11   3        895.64        798.88        91.01 o                         
   5  11   3       7299.52       7295.50       251.91 o                         
   7  11   3       7891.33       8349.53       264.67 o                         
   9  11   3      10458.77      10482.27       299.52 o                         
  11  11   3       1398.12       1305.00       130.16 o                         
  13  11   3      11307.47      11408.29       319.96 o                         
  15  11   3      25806.03      25774.80       498.07 o                         
  17  11   3       1375.92       1049.30       114.85 o                         
  19  11   3       3119.43       3182.58       212.87 o                         
  21  11   3       3585.90       3882.76       235.04 o                         
  23  11   3       6200.80       6108.66       308.03 o                         
  25  11   3       8602.87       9254.69       420.24 o                         
  27  11   3       2551.67       2053.25       187.43 o                         
  29  11   3      14955.22      15210.60       482.41 o                         
  31  11   3       1781.87       1465.56       171.91 o                         
  33  11   3        660.63        336.80       130.73 o                         
  35  11   3       1042.16       1016.42       207.00 o                         
  37  11   3       2445.19       1638.22       202.67 o                         
 -38  12   3       4219.37       5305.58       474.35 o                         
 -36  12   3       8260.13       8260.59       430.25 o                         
 -34  12   3       3130.51       3262.54       280.95 o                         
 -32  12   3        125.14        -78.60        82.48 o                         
 -30  12   3       6873.30       7443.82       346.50 o                         
 -28  12   3      15028.36      16062.41       500.53 o                         
 -26  12   3       2257.71       2630.92       251.62 o                         
 -24  12   3      12453.88      13077.60       486.76 o                         
 -22  12   3      11312.56      11363.14       352.25 o                         
 -20  12   3       8795.98       9014.19       328.06 o                         
 -18  12   3        365.10        390.97        75.70 o                         
 -16  12   3       5592.48       5669.16       243.46 o                         
 -14  12   3      37677.19      38901.94       632.26 o                         
 -12  12   3       4957.27       5236.61       214.31 o                         
 -10  12   3      15570.50      16176.22       379.33 o                         
  -8  12   3      37954.57      38021.00       541.02 o                         
  -6  12   3      39620.98      40087.59       556.99 o                         
  -4  12   3       1995.82       1932.73       122.40 o                         
  -2  12   3       5465.13       5410.06       211.98 o                         
   0  12   3      55119.51      54512.08       718.47 o                         
   2  12   3      15931.72      16894.51       383.71 o                         
   4  12   3       1786.35       2110.31       141.11 o                         
   6  12   3      17786.25      18663.47       407.67 o                         
   8  12   3      23699.76      23773.11       468.85 o                         
  10  12   3      14166.35      14054.24       359.00 o                         
  12  12   3        613.57        652.84        88.55 o                         
  14  12   3      36583.62      36443.10       614.01 o                         
  16  12   3      16211.22      17254.00       449.83 o                         
  18  12   3         28.26         19.82        56.09 o                         
  20  12   3      12236.29      12846.50       412.29 o                         
  22  12   3      16350.44      16160.28       536.96 o                         
  24  12   3      15740.38      16389.62       509.05 o                         
  26  12   3        279.45        172.71       110.75 o                         
  28  12   3      11725.79      12658.44       422.64 o                         
  30  12   3      10580.21      11371.70       458.17 o                         
  32  12   3         93.34         -0.47       128.31 o                         
  34  12   3       1635.14       1187.11       179.10 o                         
  36  12   3      11356.83      12876.43       607.64 o                         
 -35  13   3       4634.95       4605.48       426.59 o                         
 -33  13   3        839.70        780.02       156.16 o                         
 -31  13   3       2976.00       3403.41       370.05 o                         
 -29  13   3         20.32        -11.47        86.13 o                         
 -27  13   3        916.67       1143.61       194.87 o                         
 -25  13   3       2835.69       3181.68       257.78 o                         
 -23  13   3       1662.19       1827.99       210.85 o                         
 -21  13   3       7937.90       7614.97       323.03 o                         
 -19  13   3       2398.23       2249.92       184.75 o                         
 -17  13   3         29.97        -21.18        48.65 o                         
 -15  13   3        159.77         -4.09        52.20 o                         
 -13  13   3        417.15        387.74        77.46 o                         
 -11  13   3       5421.69       5426.46       250.95 o                         
  -9  13   3         20.97         63.50        44.98 o                         
  -7  13   3      19570.15      19672.04       421.54 o                         
  -5  13   3       1428.86       1253.83       117.60 o                         
  -3  13   3       2365.03       2358.82       147.41 o                         
  -1  13   3         13.15        -54.82        44.85 o                         
   1  13   3       2876.39       2758.57       161.13 o                         
   3  13   3       2390.39       2373.06       166.76 o                         
   5  13   3       3555.88       3426.71       185.40 o                         
   7  13   3      14886.81      14604.60       374.98 o                         
   9  13   3       2464.27       2605.43       164.81 o                         
  11  13   3        738.29        476.47        80.48 o                         
  13  13   3       6760.53       6591.08       262.29 o                         
  15  13   3       2133.74       1998.33       165.98 o                         
  17  13   3        633.57        624.02        97.94 o                         
  19  13   3        251.84        184.63        68.31 o                         
  21  13   3      11055.04      11220.10       397.96 o                         
  23  13   3       9479.17       9839.77       382.76 o                         
  25  13   3        307.27        187.54        86.18 o                         
  27  13   3         20.61        -26.30        79.34 o                         
  29  13   3        535.03        529.10       141.79 o                         
  31  13   3         14.09       -145.19        96.79 o                         
  33  13   3        158.70         44.19       131.89 o                         
 -34  14   3        205.89        153.38       146.31 o                         
 -32  14   3        184.92         69.67       111.09 o                         
 -30  14   3        567.84        151.76       113.62 o                         
 -28  14   3       4296.02       4193.38       337.94 o                         
 -26  14   3        414.08        485.35        98.16 o                         
 -24  14   3       2803.36       2200.72       336.27 o                         
 -22  14   3       1005.00        669.51       103.06 o                         
 -20  14   3         12.73         40.31        62.72 o                         
 -18  14   3         27.29         25.10        70.45 o                         
 -16  14   3       2288.32       2449.26       195.30 o                         
 -14  14   3       7676.75       7928.41       346.64 o                         
 -12  14   3       5288.17       5382.59       263.91 o                         
 -10  14   3       6938.95       7326.14       301.72 o                         
  -8  14   3       4850.23       4733.10       246.43 o                         
  -6  14   3       9722.38       9621.32       346.60 o                         
  -4  14   3       2183.77       2216.41       190.93 o                         
  -2  14   3        262.96        150.06        56.31 o                         
   0  14   3      15803.84      16374.56       395.82 o                         
   2  14   3       1572.77       1185.68       115.85 o                         
   4  14   3       4362.45       4606.12       250.99 o                         
   6  14   3        839.42        668.26        94.56 o                         
   8  14   3       3059.61       2820.60       201.38 o                         
  10  14   3       2985.51       2835.43       187.29 o                         
  12  14   3        119.82        108.51        69.18 o                         
  14  14   3       6099.04       6908.91       273.32 o                         
  16  14   3       5912.51       5336.65       246.31 o                         
  18  14   3         92.71         26.57        54.26 o                         
  20  14   3        260.26        140.74        84.55 o                         
  22  14   3        255.48        159.51        90.76 o                         
  24  14   3        969.21        671.63       115.84 o                         
  26  14   3        868.99        766.52       156.88 o                         
  28  14   3       3025.92       2949.99       373.73 o                         
  30  14   3       2381.26       1583.38       196.77 o                         
  32  14   3        322.55        -66.94       152.96 o                         
 -31  15   3       1332.97        798.89       210.09 o                         
 -29  15   3       5703.58       5989.50       446.14 o                         
 -27  15   3       2736.76       2738.54       416.28 o                         
 -25  15   3       1052.18        744.84       171.66 o                         
 -23  15   3       5851.89       6285.20       268.83 o                         
 -21  15   3      12300.79      12768.31       376.58 o                         
 -19  15   3       2535.62       2828.77       211.10 o                         
 -17  15   3       1296.94       1090.81       137.35 o                         
 -15  15   3       8949.21       8750.49       359.34 o                         
 -13  15   3       9924.34      10860.23       402.10 o                         
 -11  15   3       1129.64       1117.28       143.78 o                         
  -9  15   3       7152.21       7198.04       305.27 o                         
  -7  15   3      11480.69      11405.44       392.63 o                         
  -5  15   3       3187.89       3172.73       188.06 o                         
  -3  15   3        332.81        227.95        63.01 o                         
  -1  15   3      10191.97      10818.31       330.68 o                         
   1  15   3       9996.19      10425.54       330.84 o                         
   3  15   3        749.28        524.69        92.82 o                         
   5  15   3       8128.09       8411.37       307.97 o                         
   7  15   3      23373.43      23975.41       536.45 o                         
   9  15   3      11597.19      12422.15       375.95 o                         
  11  15   3         53.10         -2.91        64.13 o                         
  13  15   3       3181.08       3320.19       226.90 o                         
  15  15   3      10200.38      10609.68       354.66 o                         
  17  15   3       5425.16       5397.53       290.91 o                         
  19  15   3        559.82        244.37        83.13 o                         
  21  15   3       8184.61       8850.27       361.53 o                         
  23  15   3       8551.26       8554.59       405.27 o                         
  25  15   3        721.12        634.43       137.34 o                         
  27  15   3       1188.27        994.47       155.28 o                         
  29  15   3       7103.50       7243.10       574.04 o                         
 -28  16   3        966.96        182.91       273.52 o                         
 -26  16   3        446.51        368.20       149.47 o                         
 -24  16   3       1301.27        781.72       133.09 o                         
 -22  16   3       8389.64       8280.75       355.78 o                         
 -20  16   3       9360.62      10080.05       368.42 o                         
 -18  16   3         80.17        -54.13        69.03 o                         
 -16  16   3       2584.15       3020.43       195.49 o                         
 -14  16   3       2877.36       3247.45       244.67 o                         
 -12  16   3       2076.49       2081.75       295.47 o                         
 -10  16   3        488.52        541.07       107.77 o                         
  -8  16   3      18433.37      19178.22       492.17 o                         
  -6  16   3      18056.47      19031.47       581.31 o                         
  -4  16   3          3.73        -15.88        57.09 o                         
  -2  16   3       4200.95       4591.92       233.24 o                         
   0  16   3       2432.07       2542.91       179.90 o                         
   2  16   3       2016.74       1864.12       159.68 o                         
   4  16   3         75.10         86.23        62.81 o                         
   6  16   3      12924.58      13730.32       439.09 o                         
   8  16   3      20038.05      19870.23       558.53 o                         
  10  16   3       1701.04       1202.67       156.87 o                         
  12  16   3        253.61        373.03        88.86 o                         
  14  16   3       1590.71       1010.51       125.52 o                         
  16  16   3       3058.02       2978.79       200.76 o                         
  18  16   3        596.02        411.65        97.61 o                         
  20  16   3       4171.06       4187.50       285.37 o                         
  22  16   3      10695.92      11879.52       506.18 o                         
  24  16   3        673.61        437.96       143.60 o                         
  26  16   3       1325.75        892.64       192.19 o                         
 -25  17   3        374.56        122.00       109.41 o                         
 -23  17   3         11.23        -39.23        93.77 o                         
 -21  17   3        607.11        428.83       120.12 o                         
 -19  17   3        756.75        513.54       118.50 o                         
 -17  17   3         24.31         52.07        80.12 o                         
 -15  17   3         10.69        -29.51        77.96 o                         
 -13  17   3        451.06        326.20        89.39 o                         
 -11  17   3         34.92         56.01        65.56 o                         
  -9  17   3        456.68        305.07        83.27 o                         
  -7  17   3         87.26         56.40        77.89 o                         
  -5  17   3          9.72        -68.85        54.40 o                         
  -3  17   3         91.87        -61.07        64.51 o                         
  -1  17   3       1154.84        694.60       171.22 o                         
   1  17   3        530.77        252.39       110.81 o                         
   3  17   3        404.89        269.76        80.04 o                         
   5  17   3          6.67       -105.30        70.20 o                         
   7  17   3       2078.42       1247.23       248.95 o                         
   9  17   3          4.91       -104.73        69.82 o                         
  11  17   3        236.13        187.57        84.24 o                         
  13  17   3        770.02        374.56        97.91 o                         
  15  17   3        188.59        133.96        92.48 o                         
  17  17   3         28.61         51.36       101.41 o                         
  19  17   3         39.48       -103.65       126.55 o                         
  21  17   3       1074.97        994.65       183.09 o                         
  23  17   3         17.74        -54.37       134.40 o                         
 -22  18   3       8705.20       8213.70       435.78 o                         
 -20  18   3       7276.28       6821.49       735.33 o                         
 -18  18   3       1276.77       1117.45       168.29 o                         
 -16  18   3       7192.38       7304.52       393.86 o                         
 -14  18   3       3881.33       3938.14       293.70 o                         
 -12  18   3        916.55        860.25       139.48 o                         
 -10  18   3         46.48       -130.66       101.09 o                         
  -8  18   3       5471.49       5583.02       331.98 o                         
  -6  18   3      10965.29      11595.80       425.58 o                         
  -4  18   3        181.57        -60.07       127.43 o                         
  -2  18   3       3208.09       3222.89       231.47 o                         
   0  18   3       3242.91       2655.25       228.99 o                         
   2  18   3       4037.69       4044.47       257.05 o                         
   4  18   3        457.96         62.70        97.61 o                         
   6  18   3       5328.76       5501.90       331.76 o                         
   8  18   3       8134.72       8475.91       399.98 o                         
  10  18   3        590.62        254.54       122.55 o                         
  12  18   3       1917.26       1286.20       199.73 o                         
  14  18   3       3818.53       3382.67       386.78 o                         
  16  18   3       3323.30       3095.05       298.19 o                         
  18  18   3         47.57         30.89       138.70 o                         
  20  18   3       2986.65       2995.08       299.26 o                         
 -17  19   3        601.18        451.28       142.23 o                         
 -15  19   3       4558.90       4601.57       454.47 o                         
 -13  19   3       5021.40       5371.16       384.03 o                         
 -11  19   3       1247.16       1106.05       193.07 o                         
  -9  19   3        748.37        681.37       176.79 o                         
  -7  19   3      10891.02      11812.74       581.55 o                         
  -5  19   3       5363.52       6172.32       522.10 o                         
  -3  19   3       1630.16       1766.69       211.55 o                         
  -1  19   3       1312.68       1068.41       162.94 o                         
   1  19   3       1821.64       1744.76       212.48 o                         
   3  19   3       3015.71       3233.27       305.13 o                         
   5  19   3        538.74        375.99       115.05 o                         
   7  19   3       9458.33       8563.79       491.33 o                         
   9  19   3       2646.65       2873.88       304.28 o                         
  11  19   3        531.23        159.47       152.04 o                         
  13  19   3        554.40        421.62       146.67 o                         
  -8  20   3        185.20       -188.02       183.29 o                         
  -6  20   3        527.40         80.80       133.07 o                         
  -4  20   3         11.21       -166.12       110.75 o                         
  -2  20   3         10.75        -90.37       119.69 o                         
   0  20   3        318.65        114.33       132.55 o                         
   2  20   3       1035.50        502.45       262.85 o                         
   4  20   3        318.74        117.64       196.10 o                         
   6  20   3          1.68       -182.11       121.40 o                         
 -44   0   4       1012.21        927.19       361.59 o                         
 -42   0   4      14704.44      16486.21      1234.99 o                         
 -40   0   4       7261.20       7062.54       768.23 o                         
 -38   0   4       2246.35       2303.58       327.04 o                         
 -36   0   4       1195.21       1313.85       240.03 o                         
 -34   0   4      21195.19      20134.35      1088.99 o                         
 -32   0   4      45621.82      45108.76       901.64 o                         
 -30   0   4      10567.75       9997.84       381.11 o                         
 -28   0   4       5650.79       6029.97       259.92 o                         
 -26   0   4       3542.90       3090.91       185.75 o                         
 -24   0   4      15926.30      17330.47       549.87 o                         
 -22   0   4       1593.88       1957.66       197.64 o                         
 -20   0   4      65572.34      65705.29      1018.00 o                         
 -18   0   4      59291.96      59634.23       908.31 o                         
 -16   0   4       1303.37       1693.64       125.24 o                         
 -14   0   4       1060.02        699.45       122.59 o                         
 -12   0   4       7624.62       8083.86       710.38 o                         
 -10   0   4      25209.75      24986.47      1269.88 o                         
  -8   0   4      12051.69      12930.15       924.12 o                         
  -6   0   4      10607.55       9116.90       350.03 o                         
  -4   0   4     164760.39     167033.98      2455.40 o                         
  -2   0   4       1826.58       1970.40       154.85 o                         
   0   0   4      29556.89      30725.00       998.59 o                         
   2   0   4      21316.86      20777.23       521.73 o                         
   4   0   4       5951.64       5417.48       351.38 o                         
   6   0   4      23463.40      24391.66       898.98 o                         
   8   0   4     117641.46     107589.70      3274.66 o                         
  10   0   4     250973.52     244430.45      4307.01 o                         
  12   0   4      48634.81      48505.62      1513.49 o                         
  14   0   4        595.95        519.88       168.74 o                         
  16   0   4      14935.21      16121.13       542.67 o                         
  18   0   4      33755.66      34212.57       893.92 o                         
  20   0   4      17590.50      19161.37       701.31 o                         
  22   0   4      10559.60      10969.09       749.85 o                         
  24   0   4      52898.60      53760.98      1361.85 o                         
  26   0   4       8524.98       9916.38       832.77 o                         
  28   0   4       2816.52       2465.23       358.22 o                         
  30   0   4         82.49       -121.41        86.07 o                         
  32   0   4      31742.44      31506.85      1175.32 o                         
  34   0   4       9409.63      10546.26       665.48 o                         
  36   0   4       1468.16       1352.93       290.89 o                         
  38   0   4      24382.28      27013.78      1172.90 o                         
  40   0   4       9614.63      10326.80       749.44 o                         
  42   0   4       1835.73       1645.42       346.31 o                         
 -45   1   4        831.02        603.80       244.35 o                         
 -43   1   4       2137.65       2023.17       531.04 o                         
 -41   1   4       4844.27       4722.01       340.36 o                         
 -39   1   4       2086.46       2234.91       196.11 o                         
 -37   1   4         52.34         28.02        65.83 o                         
 -35   1   4       6095.82       5888.29       326.59 o                         
 -33   1   4      12479.57      12800.85       406.26 o                         
 -31   1   4       5490.24       5415.43       199.65 o                         
 -29   1   4        852.95        865.03        79.98 o                         
 -27   1   4       1454.77       1639.38        99.82 o                         
 -25   1   4       1226.25       1115.28        86.04 o                         
 -23   1   4         33.22        -32.19        22.35 o                         
 -21   1   4       9175.72       9682.70       225.49 o                         
 -19   1   4      21358.66      21105.94       335.93 o                         
 -17   1   4       7413.38       7336.24       185.60 o                         
 -15   1   4       8491.90       9234.10       186.74 o                         
 -13   1   4       1417.18       1182.35        97.68 o                         
 -11   1   4      60397.26      63643.64       842.76 o                         
  -9   1   4        294.83        325.98        69.24 o                         
  -7   1   4      22987.28      23835.45       449.64 o                         
  -5   1   4      22690.03      21933.89       327.03 o                         
  -3   1   4      25565.92      25568.17       350.51 o                         
  -1   1   4        187.35        180.22        39.79 o                         
   1   1   4      10983.55      11963.83       259.12 o                         
   3   1   4      16634.85      17488.37       380.55 o                         
   5   1   4        108.85        154.10        45.90 o                         
   7   1   4      11930.79      12379.99       554.39 o                         
   9   1   4      92778.58      91977.38      1523.32 o                         
  11   1   4      20938.11      21232.85       500.29 o                         
  13   1   4       4494.43       4410.30       196.09 o                         
  15   1   4        539.10        620.44       135.60 o                         
  17   1   4       9553.06       9981.70       456.97 o                         
  19   1   4      13873.91      14483.62       398.01 o                         
  21   1   4        121.12         65.90        48.63 o                         
  23   1   4      19174.81      18829.43       515.99 o                         
  25   1   4      21195.88      22926.28       608.38 o                         
  27   1   4        416.52        203.53       120.31 o                         
  29   1   4        331.23        230.55        92.31 o                         
  31   1   4      10577.92       9904.23       441.45 o                         
  33   1   4       3333.58       3206.47       275.78 o                         
  35   1   4        320.31        190.37       141.04 o                         
  37   1   4       3406.04       3291.21       308.31 o                         
  39   1   4       9465.53       8866.45       511.59 o                         
  41   1   4       3321.38       3308.16       347.66 o                         
 -44   2   4       1060.59        957.05       204.13 o                         
 -42   2   4        230.29        256.50       116.98 o                         
 -40   2   4        120.99        139.71        85.84 o                         
 -38   2   4         76.55         40.63        82.97 o                         
 -36   2   4         53.14         50.28        81.10 o                         
 -34   2   4       1650.53       1327.75       142.97 o                         
 -32   2   4       3893.58       4249.85       381.67 o                         
 -30   2   4       7061.91       7493.82       270.09 o                         
 -28   2   4       3091.45       3403.43       151.41 o                         
 -26   2   4         92.88         89.16        39.84 o                         
 -24   2   4       4053.83       4071.51       154.52 o                         
 -22   2   4       1392.56       1379.31        95.55 o                         
 -20   2   4      13234.43      12659.10       249.19 o                         
 -18   2   4       8608.78       8069.98       211.05 o                         
 -16   2   4        954.62        918.23        75.74 o                         
 -14   2   4        523.03        333.06        71.49 o                         
 -12   2   4       1482.49       1559.48       120.78 o                         
 -10   2   4        156.56        116.40        44.03 o                         
  -8   2   4      13066.75      12475.92       343.49 o                         
  -6   2   4      19165.43      20583.61       394.92 o                         
  -4   2   4      28118.36      28123.84       440.40 o                         
  -2   2   4        445.62        413.64        74.21 o                         
   0   2   4       6611.58       6804.91       207.39 o                         
   2   2   4       1176.48       1426.85       110.33 o                         
   4   2   4       1633.91       1570.02       159.07 o                         
   6   2   4      11688.07      11846.09       363.22 o                         
   8   2   4         29.95         -1.23        46.01 o                         
  10   2   4       8205.53       7926.07       291.21 o                         
  12   2   4        229.98         92.04        46.74 o                         
  14   2   4       7926.37       8568.79       313.43 o                         
  16   2   4        304.81        275.84        68.77 o                         
  18   2   4        604.34        748.69       104.72 o                         
  20   2   4       1800.28       1895.04       217.62 o                         
  22   2   4       1882.55       1904.55       161.10 o                         
  24   2   4       5929.29       6031.92       295.59 o                         
  26   2   4       3103.98       3293.08       231.73 o                         
  28   2   4        104.38         29.48        66.52 o                         
  30   2   4        180.73        188.77        77.30 o                         
  32   2   4       2565.29       3374.81       309.64 o                         
  34   2   4       2705.89       2721.03       284.17 o                         
  36   2   4       1127.03        700.15       157.14 o                         
  38   2   4       1717.60       1643.89       223.09 o                         
  40   2   4         62.06         59.63       112.78 o                         
  42   2   4          0.62       -157.91       143.77 o                         
 -45   3   4         47.67       -255.49       185.68 o                         
 -43   3   4       6185.81       6214.37       427.22 o                         
 -41   3   4       1727.85       1646.08       231.44 o                         
 -39   3   4       2360.94       2095.20       191.65 o                         
 -37   3   4        190.78        -18.22       102.62 o                         
 -35   3   4      12156.26      12090.51       381.44 o                         
 -33   3   4      35919.36      36641.24       769.56 o                         
 -31   3   4       1348.77       1338.82       169.74 o                         
 -29   3   4      29682.11      30652.67       584.90 o                         
 -27   3   4      21136.27      21256.94       464.16 o                         
 -25   3   4       9339.52       9365.75       233.52 o                         
 -23   3   4       1443.41       1290.18        92.04 o                         
 -21   3   4      13360.99      13441.58       249.32 o                         
 -19   3   4      97247.61      96652.55       841.73 o                         
 -17   3   4      22970.92      22878.63       383.14 o                         
 -15   3   4       2347.16       2179.87       105.89 o                         
 -13   3   4      31872.97      32449.54       524.80 o                         
 -11   3   4      29565.65      29827.86       550.91 o                         
  -9   3   4       5012.25       4651.93       204.97 o                         
  -7   3   4       7760.60       8000.45       255.42 o                         
  -5   3   4     109049.79     106819.61      1083.56 o                         
  -3   3   4      52196.82      52272.83       575.19 o                         
  -1   3   4        439.68        387.44        54.95 o                         
   1   3   4      23139.59      23959.15       449.65 o                         
   3   3   4      28376.79      27390.30       527.38 o                         
   5   3   4      14195.29      14058.66       411.60 o                         
   7   3   4       1464.42       1501.99       148.14 o                         
   9   3   4      48702.17      47645.12       872.66 o                         
  11   3   4      34615.66      33916.71       603.18 o                         
  13   3   4        633.13        832.50        98.54 o                         
  15   3   4       7928.09       7972.94       312.78 o                         
  17   3   4      12936.65      12391.67       381.41 o                         
  19   3   4      24533.75      25372.38       580.64 o                         
  21   3   4       1016.08        788.51        99.17 o                         
  23   3   4      52236.71      53120.78       823.02 o                         
  25   3   4      39588.18      39645.10       722.04 o                         
  27   3   4        566.14        336.70        84.94 o                         
  29   3   4       5211.33       5684.95       298.31 o                         
  31   3   4      12704.09      12936.94       579.22 o                         
  33   3   4      10056.37       9383.21       462.33 o                         
  35   3   4         60.50       -125.68        83.79 o                         
  37   3   4       9957.94       9399.20       455.20 o                         
  39   3   4      16971.26      17199.56       627.98 o                         
  41   3   4       4583.45       4371.89       360.67 o                         
 -44   4   4        958.33        506.10       216.24 o                         
 -42   4   4       2922.27       3613.62       332.82 o                         
 -40   4   4      12901.28      13337.59       779.95 o                         
 -38   4   4        310.11        255.97       101.92 o                         
 -36   4   4       7347.59       7292.48       310.88 o                         
 -34   4   4       7674.16       7852.72       337.49 o                         
 -32   4   4      10153.28      10792.33       576.31 o                         
 -30   4   4       1033.31        895.91       114.49 o                         
 -28   4   4       7460.96       7887.70       287.64 o                         
 -26   4   4      45119.98      44524.30       672.93 o                         
 -24   4   4       6982.47       7020.15       246.66 o                         
 -22   4   4       4766.03       5226.20       157.09 o                         
 -20   4   4      28855.56      29023.13       393.12 o                         
 -18   4   4      27060.88      27928.38       365.64 o                         
 -16   4   4      14310.10      14042.69       304.07 o                         
 -14   4   4       7655.60       7555.83       211.17 o                         
 -12   4   4      52794.58      53798.41       746.18 o                         
 -10   4   4      11926.22      12350.96       387.07 o                         
  -8   4   4          4.12          0.70        32.69 o                         
  -6   4   4      13232.47      13253.05       222.18 o                         
  -4   4   4      54056.39      52735.03       576.18 o                         
  -2   4   4      23457.28      22657.10       341.71 o                         
   0   4   4         58.24         10.85        26.85 o                         
   2   4   4      37705.94      36139.55       555.84 o                         
   4   4   4      28635.57      28622.09       624.01 o                         
   6   4   4        310.99        168.92        66.07 o                         
   8   4   4       7589.14       7398.99       323.53 o                         
  10   4   4      24218.91      25139.18       621.98 o                         
  12   4   4      20138.82      21395.33       493.05 o                         
  14   4   4        158.91        104.16        47.96 o                         
  16   4   4      28771.51      28327.51       613.50 o                         
  18   4   4      16275.47      16097.78       461.53 o                         
  20   4   4         10.12          0.08        38.18 o                         
  22   4   4       3702.76       3919.46       239.93 o                         
  24   4   4      20335.15      20323.03       488.92 o                         
  26   4   4      14847.35      15745.68       444.62 o                         
  28   4   4          0.72        -20.09        55.98 o                         
  30   4   4       9272.90       9716.42       403.80 o                         
  32   4   4      11681.76      12007.76       462.14 o                         
  34   4   4       2480.46       2056.66       214.40 o                         
  36   4   4       1393.60       1515.77       175.26 o                         
  38   4   4      12206.56      12588.52       526.57 o                         
  40   4   4       9384.45       8920.01       473.96 o                         
 -43   5   4       1811.96        539.60       237.37 o                         
 -41   5   4          2.28         70.00       110.70 o                         
 -39   5   4       4531.67       4347.20       369.29 o                         
 -37   5   4       3092.46       3075.18       220.04 o                         
 -35   5   4         11.50        -58.36        62.12 o                         
 -33   5   4        915.11        430.98       100.02 o                         
 -31   5   4         17.84        -64.96        43.31 o                         
 -29   5   4       3691.32       3885.75       228.20 o                         
 -27   5   4       1838.32       1533.58       121.24 o                         
 -25   5   4        763.96        826.74       102.78 o                         
 -23   5   4          7.21         52.74        38.73 o                         
 -21   5   4        797.51        762.03        67.14 o                         
 -19   5   4        244.31        209.73        39.71 o                         
 -17   5   4        106.14         93.91        29.17 o                         
 -15   5   4       4739.66       5259.40       159.26 o                         
 -13   5   4        756.08        600.22        54.62 o                         
 -11   5   4       4000.19       3883.46       131.16 o                         
  -9   5   4        104.42         60.97        35.67 o                         
  -7   5   4       1419.24       1538.00       102.68 o                         
  -5   5   4        131.40         75.13        29.69 o                         
  -3   5   4         32.67         30.65        26.18 o                         
  -1   5   4       5099.79       5369.73       159.45 o                         
   1   5   4        327.52        330.80        49.61 o                         
   3   5   4       7767.24       7896.48       222.32 o                         
   5   5   4        595.19        439.49        76.63 o                         
   7   5   4        757.58        574.55       101.31 o                         
   9   5   4       3336.42       3191.83       210.14 o                         
  11   5   4         17.52         -7.15        44.10 o                         
  13   5   4       8227.31       8131.57       312.37 o                         
  15   5   4       2424.69       2174.59       173.86 o                         
  17   5   4       3734.12       3651.70       222.05 o                         
  19   5   4       3121.35       3233.51       158.02 o                         
  21   5   4       1428.57       1448.56       118.85 o                         
  23   5   4       5897.09       5924.02       257.94 o                         
  25   5   4        785.51        574.40        91.69 o                         
  27   5   4       4074.82       4116.91       240.00 o                         
  29   5   4        713.77        625.40       127.42 o                         
  31   5   4       2745.88       2826.91       216.79 o                         
  33   5   4         59.17        -63.94        76.93 o                         
  35   5   4        269.07        186.45       102.43 o                         
  37   5   4          5.52       -124.68       112.66 o                         
  39   5   4         10.51        -68.89       156.54 o                         
  41   5   4        462.33        247.44       144.28 o                         
 -42   6   4       8737.29       8847.37       550.92 o                         
 -40   6   4       2386.95       2306.73       444.35 o                         
 -38   6   4        814.05        472.30       119.10 o                         
 -36   6   4       1717.64       1471.91       170.87 o                         
 -34   6   4       8462.41       7547.69       323.47 o                         
 -32   6   4       6918.55       7525.67       318.82 o                         
 -30   6   4         33.10         -7.27        44.68 o                         
 -28   6   4       5592.08       6160.79       266.29 o                         
 -26   6   4       9711.25       9493.45       288.46 o                         
 -24   6   4       4335.42       4588.26       194.03 o                         
 -22   6   4        980.87        784.86        85.03 o                         
 -20   6   4       8076.59       8479.91       220.48 o                         
 -18   6   4      22758.21      23186.33       380.00 o                         
 -16   6   4          2.09        -25.27        25.29 o                         
 -14   6   4       9479.55       9543.56       226.75 o                         
 -12   6   4      27909.41      28212.01       416.20 o                         
 -10   6   4       9369.17       9231.62       267.46 o                         
  -8   6   4       1062.15       1165.01       110.09 o                         
  -6   6   4      18858.94      18298.09       329.13 o                         
  -4   6   4      25393.61      24585.54       375.88 o                         
  -2   6   4       8095.42       8458.61       221.37 o                         
   0   6   4      11086.46      11635.17       271.32 o                         
   2   6   4      18651.56      18633.21       328.26 o                         
   4   6   4      35171.65      35647.95       500.50 o                         
   6   6   4        201.52        104.72        58.79 o                         
   8   6   4       7009.17       7429.19       320.63 o                         
  10   6   4      42749.29      42509.53       759.54 o                         
  12   6   4       8030.76       8197.29       321.70 o                         
  14   6   4        581.86        568.81        91.20 o                         
  16   6   4      27055.22      27785.17       638.66 o                         
  18   6   4       7128.48       7456.73       238.54 o                         
  20   6   4       2747.30       2722.51       195.09 o                         
  22   6   4        203.00        154.33        54.60 o                         
  24   6   4      26591.69      26387.65       532.76 o                         
  26   6   4      10169.66      10211.27       387.52 o                         
  28   6   4        316.84        254.85        78.30 o                         
  30   6   4       7596.66       7939.32       346.01 o                         
  32   6   4       8028.45       7955.08       372.75 o                         
  34   6   4       6179.57       6144.23       305.88 o                         
  36   6   4        614.91        807.81       137.06 o                         
  38   6   4       6518.40       6938.45       426.52 o                         
  40   6   4       6782.88       6528.56       419.87 o                         
 -41   7   4       4817.30       4940.32       479.00 o                         
 -39   7   4      12780.09      12627.16       471.15 o                         
 -37   7   4        170.35         47.19        69.54 o                         
 -35   7   4      19100.88      20009.85       652.08 o                         
 -33   7   4       4437.49       4716.17       302.37 o                         
 -31   7   4       3754.86       3702.86       239.16 o                         
 -29   7   4         27.63         61.80        56.30 o                         
 -27   7   4      30293.23      29733.29       630.42 o                         
 -25   7   4      34117.29      34349.72       612.96 o                         
 -23   7   4       1887.84       1778.57       127.69 o                         
 -21   7   4       8115.84       8255.34       246.55 o                         
 -19   7   4      29771.61      30733.40       409.16 o                         
 -17   7   4      14067.63      14079.46       292.56 o                         
 -15   7   4        210.68        124.91        38.02 o                         
 -13   7   4      25121.83      24971.13       421.51 o                         
 -11   7   4      52279.25      52318.08       707.16 o                         
  -9   7   4       8453.62       8683.45       241.80 o                         
  -7   7   4      13195.94      13449.98       325.79 o                         
  -5   7   4      19685.18      19873.41       371.37 o                         
  -3   7   4      40876.34      41954.81       546.63 o                         
  -1   7   4         54.97        -13.27        29.53 o                         
   1   7   4      17238.17      16912.92       333.94 o                         
   3   7   4      54484.09      53962.59       686.79 o                         
   5   7   4       7640.97       7395.87       236.30 o                         
   7   7   4       3425.50       3263.49       180.52 o                         
   9   7   4      13349.68      13685.15       375.12 o                         
  11   7   4      36129.30      37004.41       624.96 o                         
  13   7   4      11061.51      11449.42       334.95 o                         
  15   7   4      10903.55      11020.06       333.96 o                         
  17   7   4      87431.47      87988.89      1128.49 o                         
  19   7   4        144.31         24.63        52.13 o                         
  21   7   4         51.88         -5.58        47.88 o                         
  23   7   4      11834.89      12605.19       384.61 o                         
  25   7   4      16408.75      16588.62       434.33 o                         
  27   7   4      10132.85      10013.35       339.61 o                         
  29   7   4       4335.88       4335.27       251.45 o                         
  31   7   4      25464.93      27231.68       631.49 o                         
  33   7   4       8514.58       8952.24       366.38 o                         
  35   7   4         15.82        -90.28        98.95 o                         
  37   7   4       3622.43       4392.97       369.86 o                         
  39   7   4       5581.01       5226.21       379.31 o                         
 -40   8   4       1635.30       1477.51       196.59 o                         
 -38   8   4       2793.09       2713.36       314.79 o                         
 -36   8   4       3630.98       3322.94       270.21 o                         
 -34   8   4       2809.74       2501.84       182.20 o                         
 -32   8   4        807.36        467.29        98.76 o                         
 -30   8   4       1956.16       1969.33       172.88 o                         
 -28   8   4         13.58        117.74        62.49 o                         
 -26   8   4       6289.59       7207.13       278.92 o                         
 -24   8   4         45.65        116.69        55.11 o                         
 -22   8   4       3551.37       3035.73       168.84 o                         
 -20   8   4        417.97        416.60        46.50 o                         
 -18   8   4       4547.68       4852.74       170.46 o                         
 -16   8   4        684.68        662.66        71.88 o                         
 -14   8   4        860.43        734.20        88.52 o                         
 -12   8   4      12591.10      12451.30       280.86 o                         
 -10   8   4       5261.63       5032.93       203.78 o                         
  -8   8   4       2566.07       2488.75       129.91 o                         
  -6   8   4       5304.95       5500.33       192.23 o                         
  -4   8   4       8455.35       8849.19       243.76 o                         
  -2   8   4       2652.21       2461.41       142.35 o                         
   0   8   4       1805.80       1781.24       110.25 o                         
   2   8   4       6644.65       6306.58       208.47 o                         
   4   8   4      16867.52      16681.27       347.26 o                         
   6   8   4      12540.82      12825.21       345.95 o                         
   8   8   4       9725.29      10187.55       309.30 o                         
  10   8   4       2367.25       2165.65       149.20 o                         
  12   8   4       2414.21       2381.21       161.28 o                         
  14   8   4       8209.41       8271.15       303.26 o                         
  16   8   4      21935.82      22336.86       515.96 o                         
  18   8   4       4563.40       4587.95       240.17 o                         
  20   8   4        204.28        -74.03        66.83 o                         
  22   8   4         50.99       -104.25        69.50 o                         
  24   8   4       9366.48       8580.10       354.13 o                         
  26   8   4       1753.79       2012.07       178.49 o                         
  28   8   4        263.09        236.05        77.36 o                         
  30   8   4       4074.92       3478.53       218.38 o                         
  32   8   4       2910.07       2932.80       208.27 o                         
  34   8   4        434.98        298.52       123.36 o                         
  36   8   4       1670.74       1344.59       177.34 o                         
  38   8   4        361.81        114.61       139.00 o                         
 -39   9   4       2496.38       1918.69       213.70 o                         
 -37   9   4       1670.69       1460.79       198.43 o                         
 -35   9   4        923.24        768.40       130.61 o                         
 -33   9   4        622.57        367.04        85.63 o                         
 -31   9   4        166.32        -57.50        65.83 o                         
 -29   9   4        747.62        815.25       110.00 o                         
 -27   9   4      12379.02      11548.78       411.82 o                         
 -25   9   4       4886.64       4387.08       246.01 o                         
 -23   9   4         53.28         17.43        59.86 o                         
 -21   9   4       2923.02       3189.67       135.57 o                         
 -19   9   4        431.78        304.04        67.69 o                         
 -17   9   4          8.43          3.75        40.37 o                         
 -15   9   4         74.29         15.72        32.53 o                         
 -13   9   4       7705.02       7278.70       222.13 o                         
 -11   9   4      10558.37      10744.72       271.07 o                         
  -9   9   4       2958.48       2769.92       134.11 o                         
  -7   9   4       7649.55       7899.96       227.05 o                         
  -5   9   4       9037.58       8805.10       246.04 o                         
  -3   9   4       1649.49       1452.92       102.34 o                         
  -1   9   4        125.25        127.50        35.06 o                         
   1   9   4      24739.61      25131.23       450.14 o                         
   3   9   4      16422.05      16249.72       376.15 o                         
   5   9   4         17.17        -44.29        58.29 o                         
   7   9   4        112.47        119.76        58.16 o                         
   9   9   4         50.74         13.23        44.27 o                         
  11   9   4       3356.01       2939.77       180.30 o                         
  13   9   4         49.09         25.92        50.14 o                         
  15   9   4       4534.31       4830.51       231.22 o                         
  17   9   4      11944.20      11819.19       388.80 o                         
  19   9   4      11816.47      11673.79       396.01 o                         
  21   9   4       1785.83       1517.76       161.94 o                         
  23   9   4        866.05        771.48       115.17 o                         
  25   9   4       3276.48       3001.97       230.49 o                         
  27   9   4       3585.81       3712.07       220.45 o                         
  29   9   4       1459.82       1467.97       152.28 o                         
  31   9   4       3750.21       4248.30       241.43 o                         
  33   9   4        878.94        532.24       133.77 o                         
  35   9   4        968.99        739.68       177.42 o                         
  37   9   4        184.66        -62.79       122.55 o                         
 -38  10   4        292.60         11.13       121.19 o                         
 -36  10   4       4423.04       4745.89       328.44 o                         
 -34  10   4       3164.01       3097.06       274.78 o                         
 -32  10   4       4851.31       5345.10       290.18 o                         
 -30  10   4        196.80        365.27        84.62 o                         
 -28  10   4       8634.85       8031.63       374.88 o                         
 -26  10   4      30692.45      31267.64       769.24 o                         
 -24  10   4       7849.81       8561.29       372.03 o                         
 -22  10   4       1642.96       1531.32       148.85 o                         
 -20  10   4       8648.81       9644.21       277.91 o                         
 -18  10   4       4762.65       4709.55       191.84 o                         
 -16  10   4       3421.86       3427.29       164.83 o                         
 -14  10   4       7219.32       7101.41       230.89 o                         
 -12  10   4      42009.46      40992.03       578.89 o                         
 -10  10   4       3175.37       3587.03       159.64 o                         
  -8  10   4      13272.19      13388.97       301.91 o                         
  -6  10   4      23508.61      24134.80       444.12 o                         
  -4  10   4       6518.24       6758.67       221.75 o                         
  -2  10   4       2438.08       2758.62       143.86 o                         
   0  10   4       1387.84       1202.40       101.28 o                         
   2  10   4      73341.00      73741.70       864.78 o                         
   4  10   4      68817.77      68965.46       834.00 o                         
   6  10   4        680.46        428.63        72.73 o                         
   8  10   4      24583.63      24261.38       476.64 o                         
  10  10   4      14224.29      13591.57       345.93 o                         
  12  10   4       8981.18       9552.24       329.84 o                         
  14  10   4        320.16        175.41        56.60 o                         
  16  10   4      35145.50      36412.32       695.36 o                         
  18  10   4      39615.19      39548.58       740.21 o                         
  20  10   4       2902.53       2623.97       197.27 o                         
  22  10   4       3431.18       3842.06       283.59 o                         
  24  10   4      15623.86      16160.78       506.43 o                         
  26  10   4      18011.55      17936.87       563.21 o                         
  28  10   4        784.41        752.19       122.90 o                         
  30  10   4       7288.48       7257.91       325.03 o                         
  32  10   4      10380.33      10641.90       409.16 o                         
  34  10   4       2451.49       2161.20       293.12 o                         
  36  10   4        106.65        -16.46       124.81 o                         
 -37  11   4         75.05         59.75       137.11 o                         
 -35  11   4       1290.25       1789.51       272.25 o                         
 -33  11   4       2674.90       3088.67       262.94 o                         
 -31  11   4       5101.33       5337.05       321.06 o                         
 -29  11   4        818.28        426.30        94.88 o                         
 -27  11   4       4912.05       5181.10       441.33 o                         
 -25  11   4      11262.91      11731.78       450.66 o                         
 -23  11   4       1351.59        777.26       140.09 o                         
 -21  11   4       3881.43       3680.13       200.99 o                         
 -19  11   4      12579.23      13043.25       366.57 o                         
 -17  11   4       2470.08       2566.07       183.71 o                         
 -15  11   4       2724.06       2755.06       159.27 o                         
 -13  11   4       3235.28       3321.37       161.06 o                         
 -11  11   4      15602.89      16410.59       358.41 o                         
  -9  11   4        109.78          8.60        35.00 o                         
  -7  11   4       2066.19       1941.95       122.37 o                         
  -5  11   4      21771.47      21947.76       420.37 o                         
  -3  11   4      14460.16      14910.13       367.64 o                         
  -1  11   4       1072.07        999.92        96.50 o                         
   1  11   4       2459.02       2394.36       148.58 o                         
   3  11   4      11992.01      12353.74       324.10 o                         
   5  11   4      12176.10      12938.02       348.98 o                         
   7  11   4        305.13        350.03        68.23 o                         
   9  11   4       9685.17       9183.98       311.40 o                         
  11  11   4       5703.69       5939.09       234.18 o                         
  13  11   4       1167.76        803.99        96.01 o                         
  15  11   4       1603.47       1424.74       130.96 o                         
  17  11   4      12964.93      13088.95       417.67 o                         
  19  11   4       5271.63       5664.58       284.49 o                         
  21  11   4       1220.72        944.17       145.57 o                         
  23  11   4       8311.51       9159.12       405.66 o                         
  25  11   4       5984.19       5670.73       291.79 o                         
  27  11   4       4394.98       4609.66       275.10 o                         
  29  11   4        574.10        528.96       126.18 o                         
  31  11   4       4441.32       4367.51       360.85 o                         
  33  11   4       4968.02       4631.15       312.43 o                         
 -36  12   4         25.66         98.36       112.93 o                         
 -34  12   4         82.10         27.05        98.43 o                         
 -32  12   4        849.45        994.36       224.32 o                         
 -30  12   4          4.66       -131.43        87.62 o                         
 -28  12   4         18.44         21.48        69.02 o                         
 -26  12   4       2283.34       1990.98       230.24 o                         
 -24  12   4         19.56         83.89        69.03 o                         
 -22  12   4       1547.46       1352.86       145.36 o                         
 -20  12   4         47.24        -70.25        53.76 o                         
 -18  12   4        548.81        441.41        89.59 o                         
 -16  12   4        507.34        359.26        77.01 o                         
 -14  12   4       8163.09       7473.92       248.68 o                         
 -12  12   4       3803.83       3862.33       197.59 o                         
 -10  12   4       2356.45       2560.32       155.33 o                         
  -8  12   4        191.01        108.60        51.58 o                         
  -6  12   4       3866.44       3979.94       193.34 o                         
  -4  12   4       1462.43       1477.98       123.40 o                         
  -2  12   4         31.11        -32.74        47.46 o                         
   0  12   4        658.08        514.98        88.47 o                         
   2  12   4       1900.34       1859.42       166.05 o                         
   4  12   4       4779.82       4832.06       232.22 o                         
   6  12   4        293.20        187.88        63.69 o                         
   8  12   4        126.46         20.16        54.76 o                         
  10  12   4        964.53        642.32        86.97 o                         
  12  12   4        342.62        253.91        62.77 o                         
  14  12   4         29.23        130.58        61.23 o                         
  16  12   4       3171.51       3527.46       218.51 o                         
  18  12   4        367.15        332.05        88.39 o                         
  20  12   4          1.33        -99.36        66.24 o                         
  22  12   4       1418.70        959.88       126.66 o                         
  24  12   4       1052.16        817.13       119.88 o                         
  26  12   4         55.57       -126.45        84.30 o                         
  28  12   4         38.26       -159.45       120.26 o                         
  30  12   4       1918.81       1268.84       164.59 o                         
  32  12   4       1632.90       1231.06       188.93 o                         
 -33  13   4       3089.95       2347.16       406.17 o                         
 -31  13   4         10.42        -43.61       137.76 o                         
 -29  13   4       1580.96       1379.50       188.93 o                         
 -27  13   4      11380.07      11616.95       433.94 o                         
 -25  13   4       8510.51       8164.52       338.33 o                         
 -23  13   4         32.49        -93.68        71.58 o                         
 -21  13   4       9396.04       9599.32       308.97 o                         
 -19  13   4       6252.21       5815.91       291.90 o                         
 -17  13   4       3707.17       3846.40       200.96 o                         
 -15  13   4       1349.95       1248.04       131.67 o                         
 -13  13   4      10078.00      10457.14       334.13 o                         
 -11  13   4      38177.80      40397.99       725.38 o                         
  -9  13   4      10499.95      10639.78       327.82 o                         
  -7  13   4       1378.57       1137.03       113.64 o                         
  -5  13   4      12702.08      13283.93       391.98 o                         
  -3  13   4       5995.53       5972.75       267.61 o                         
  -1  13   4        305.68        307.35       102.02 o                         
   1  13   4       5904.29       5566.53       241.95 o                         
   3  13   4      21773.58      22366.88       493.96 o                         
   5  13   4       2686.48       3032.76       187.25 o                         
   7  13   4        653.84        553.13       100.54 o                         
   9  13   4       2829.79       3304.80       204.59 o                         
  11  13   4       3444.38       3425.36       251.24 o                         
  13  13   4       6412.12       6292.14       272.07 o                         
  15  13   4       6197.53       6451.17       286.75 o                         
  17  13   4      21479.51      21494.59       546.55 o                         
  19  13   4       3649.33       3625.38       225.55 o                         
  21  13   4        307.72        366.76        91.87 o                         
  23  13   4       1036.51        806.67       135.67 o                         
  25  13   4       3877.64       3775.08       261.47 o                         
  27  13   4       1092.76        736.07       191.92 o                         
  29  13   4       2385.77       2021.56       210.36 o                         
  31  13   4      18682.27      19215.50       617.37 o                         
 -32  14   4       3382.39       3993.88       607.04 o                         
 -30  14   4         12.87       -153.67       102.45 o                         
 -28  14   4       5742.55       6894.63       418.47 o                         
 -26  14   4       9191.55       8787.42       408.06 o                         
 -24  14   4       3135.13       3639.48       276.90 o                         
 -22  14   4       1341.24       1002.76       109.88 o                         
 -20  14   4       7733.32       7582.79       276.50 o                         
 -18  14   4      18725.85      19998.66       487.03 o                         
 -16  14   4         75.16         26.95        58.15 o                         
 -14  14   4       6830.68       6984.99       425.11 o                         
 -12  14   4      13541.13      13712.04       425.38 o                         
 -10  14   4      12943.67      12903.33       403.74 o                         
  -8  14   4        105.19         95.52        54.64 o                         
  -6  14   4       2003.94       1703.30       197.51 o                         
  -4  14   4      17803.30      18237.31       484.79 o                         
  -2  14   4       1653.47       1718.93       139.06 o                         
   0  14   4       1260.72       1096.87       115.80 o                         
   2  14   4      13588.57      13342.86       384.78 o                         
   4  14   4       5376.44       5633.14       267.10 o                         
   6  14   4       3171.64       3171.00       205.50 o                         
   8  14   4       7903.51       7885.78       305.31 o                         
  10  14   4      18071.89      17965.10       492.22 o                         
  12  14   4       1639.23       1636.48       157.88 o                         
  14  14   4       1125.55       1017.79       127.74 o                         
  16  14   4       6303.91       5661.98       279.61 o                         
  18  14   4       8679.86       9043.22       344.55 o                         
  20  14   4       1043.97        881.39       133.51 o                         
  22  14   4       2748.47       2616.22       217.70 o                         
  24  14   4       9308.87       9914.15       431.46 o                         
  26  14   4       1586.73       1195.80       212.54 o                         
  28  14   4        591.29        205.06       131.83 o                         
 -29  15   4        453.74        362.00       209.14 o                         
 -27  15   4         94.81        -97.43        98.98 o                         
 -25  15   4         46.58        132.29       106.36 o                         
 -23  15   4       1898.33       2238.22       232.58 o                         
 -21  15   4          0.09        -56.95        95.38 o                         
 -19  15   4       4616.69       4730.68       289.92 o                         
 -17  15   4       1478.94       1384.75       132.77 o                         
 -15  15   4        707.77        533.49        90.49 o                         
 -13  15   4        279.77         91.53        60.54 o                         
 -11  15   4       3387.18       3312.84       239.47 o                         
  -9  15   4        281.15        281.81       104.22 o                         
  -7  15   4        848.87        633.19       126.23 o                         
  -5  15   4        482.15        445.23        88.57 o                         
  -3  15   4       5958.44       5862.64       271.76 o                         
  -1  15   4         20.22        -33.72        58.13 o                         
   1  15   4        423.48        397.67        84.07 o                         
   3  15   4         63.55         -8.60        73.44 o                         
   5  15   4        366.97        490.91        87.47 o                         
   7  15   4       1871.25       1185.09       134.73 o                         
   9  15   4       3672.34       4152.53       243.17 o                         
  11  15   4        331.89        275.42        91.60 o                         
  13  15   4        815.70        766.73       112.92 o                         
  15  15   4         12.74       -101.57        78.12 o                         
  17  15   4        149.52        -16.19        82.95 o                         
  19  15   4        263.10        -14.85        98.58 o                         
  21  15   4        326.80        408.28       126.87 o                         
  23  15   4       2172.43       1550.54       233.51 o                         
  25  15   4        824.96        721.73       173.16 o                         
 -26  16   4       5490.02       5485.34       691.11 o                         
 -24  16   4        459.48        268.14       160.25 o                         
 -22  16   4       2421.22       2082.64       261.46 o                         
 -20  16   4       1857.43       1306.35       157.21 o                         
 -18  16   4       1377.94       1050.99       142.33 o                         
 -16  16   4        434.59        258.68       100.09 o                         
 -14  16   4       4599.33       4324.35       249.39 o                         
 -12  16   4       4821.21       4945.36       280.85 o                         
 -10  16   4         51.80         71.19       104.88 o                         
  -8  16   4         12.65       -101.80        67.87 o                         
  -6  16   4       6249.44       6072.38       275.08 o                         
  -4  16   4       3402.06       3492.50       211.84 o                         
  -2  16   4        808.90        832.70       110.08 o                         
   0  16   4        919.36        557.57       112.29 o                         
   2  16   4       8719.41       8959.94       335.41 o                         
   4  16   4       4212.18       4063.74       234.72 o                         
   6  16   4        273.81        -51.93        75.68 o                         
   8  16   4       3697.75       3562.89       232.80 o                         
  10  16   4       3466.50       3461.69       237.22 o                         
  12  16   4       2434.64       2352.17       270.82 o                         
  14  16   4        201.10        104.73        92.20 o                         
  16  16   4       2058.90       1882.15       199.31 o                         
  18  16   4       5398.23       5291.78       335.40 o                         
  20  16   4        243.46        -66.22       107.79 o                         
  22  16   4       1357.58       1153.16       216.48 o                         
 -21  17   4       1711.62       1502.54       192.38 o                         
 -19  17   4      11155.17      10935.83       459.72 o                         
 -17  17   4       3318.76       3960.45       277.87 o                         
 -15  17   4       1003.96        884.59       201.03 o                         
 -13  17   4       7020.99       7573.86       424.41 o                         
 -11  17   4       3374.39       3043.89       302.98 o                         
  -9  17   4       1015.15        793.26       153.80 o                         
  -7  17   4       1267.98        839.08       166.57 o                         
  -5  17   4      13046.34      14292.10       528.53 o                         
  -3  17   4       4916.94       5090.03       297.22 o                         
  -1  17   4         18.83        -82.25        66.48 o                         
   1  17   4       6020.45       6102.68       332.96 o                         
   3  17   4       7605.01       7546.45       373.61 o                         
   5  17   4       2966.87       3341.50       325.99 o                         
   7  17   4        416.13         30.53        96.94 o                         
   9  17   4      11622.67      12389.93       454.26 o                         
  11  17   4      13779.52      14005.37       542.51 o                         
  13  17   4        234.16        146.20       112.93 o                         
  15  17   4       2965.43       3390.10       351.36 o                         
  17  17   4       5157.15       4946.94       339.25 o                         
  19  17   4       7490.24       8253.80       522.78 o                         
 -16  18   4        419.19        187.74       136.25 o                         
 -14  18   4        596.49        218.05       160.13 o                         
 -12  18   4        800.69        422.70       126.61 o                         
 -10  18   4        526.71        371.39       114.36 o                         
  -8  18   4        677.37        260.89       124.47 o                         
  -6  18   4       1472.43        954.98       200.19 o                         
  -4  18   4       6602.90       6449.63       370.93 o                         
  -2  18   4          3.89        -95.84       106.01 o                         
   0  18   4       2102.08       1771.22       248.15 o                         
   2  18   4       1043.07        945.26       155.89 o                         
   4  18   4        977.45        967.37       167.07 o                         
   6  18   4        677.83        470.20       140.20 o                         
   8  18   4        887.15        519.22       236.16 o                         
  10  18   4       6864.39       7070.01       496.93 o                         
  12  18   4       1420.04       1065.76       296.16 o                         
  14  18   4        931.13        926.52       225.54 o                         
  -9  19   4          3.34        251.86       139.76 o                         
  -7  19   4        442.89        229.77       131.34 o                         
  -5  19   4        291.66         63.99       138.68 o                         
  -3  19   4        245.67       -100.62       106.68 o                         
  -1  19   4        225.17         53.67       137.72 o                         
   1  19   4        309.85        187.47       163.65 o                         
   3  19   4         79.88        -54.38       213.20 o                         
   5  19   4        289.23        392.91       138.49 o                         
 -43   1   5       1674.68       1411.75       424.34 o                         
 -41   1   5       4962.48       5828.64       455.98 o                         
 -39   1   5       5185.25       5010.31       334.28 o                         
 -37   1   5       1092.01        971.41       122.06 o                         
 -35   1   5       1401.66       1188.38       164.63 o                         
 -33   1   5       5478.55       5399.28       233.61 o                         
 -31   1   5      15310.61      15360.77       366.33 o                         
 -29   1   5       8054.10       8566.19       257.40 o                         
 -27   1   5       6414.57       6606.05       205.99 o                         
 -25   1   5       9411.66       9436.98       246.24 o                         
 -23   1   5       1938.46       1694.80        92.76 o                         
 -21   1   5       2571.37       2456.76       101.10 o                         
 -19   1   5        250.53        126.00        42.70 o                         
 -17   1   5      60370.24      60840.30       835.80 o                         
 -15   1   5      47880.70      48952.01       683.57 o                         
 -13   1   5      21897.97      23001.06       388.11 o                         
 -11   1   5      11721.16      12007.00       267.81 o                         
  -9   1   5       9819.60       9962.55       302.98 o                         
  -7   1   5      12132.20      12024.09       407.29 o                         
  -5   1   5        125.30         85.63        40.92 o                         
  -3   1   5      42642.84      42419.30       516.98 o                         
  -1   1   5      30200.14      30187.71       480.75 o                         
   1   1   5       1749.42       1552.17        99.98 o                         
   3   1   5       9236.37       9519.31       292.75 o                         
   5   1   5      12877.25      13020.26       382.69 o                         
   7   1   5       8768.56       8417.35       361.13 o                         
   9   1   5       2502.16       2490.96       355.60 o                         
  11   1   5      21417.34      23286.81       975.39 o                         
  13   1   5      36394.12      35985.85       967.67 o                         
  15   1   5       1190.73       1146.93       264.05 o                         
  17   1   5       2445.36       2242.62       251.25 o                         
  19   1   5       4907.25       5892.28       422.54 o                         
  21   1   5      12689.82      12912.73       476.93 o                         
  23   1   5       1105.64        856.32       149.13 o                         
  25   1   5      13492.65      13498.44       533.00 o                         
  27   1   5      21265.88      21221.28       620.25 o                         
  29   1   5        112.78         10.06        83.54 o                         
  31   1   5       2274.75       2639.51       232.56 o                         
  33   1   5       1301.95       1483.91       214.42 o                         
  35   1   5       7727.68       7695.36       411.03 o                         
  37   1   5       3604.32       3709.95       334.98 o                         
  39   1   5       4923.57       5667.62       393.80 o                         
 -42   2   5        670.34        278.44       256.77 o                         
 -40   2   5       9111.22       9320.79       563.48 o                         
 -38   2   5       7273.74       7086.82       291.26 o                         
 -36   2   5       3503.47       4036.62       216.39 o                         
 -34   2   5        435.26        390.95        90.51 o                         
 -32   2   5      16458.07      16572.35       594.52 o                         
 -30   2   5      22810.37      23420.35       403.79 o                         
 -28   2   5       3003.13       3036.78       130.86 o                         
 -26   2   5      20892.66      22006.90       395.76 o                         
 -24   2   5      22035.17      22541.91       405.40 o                         
 -22   2   5       7784.90       7777.75       188.98 o                         
 -20   2   5        680.96        673.32        87.27 o                         
 -18   2   5      11630.78      12166.42       363.52 o                         
 -16   2   5      72281.77      72488.12      1038.72 o                         
 -14   2   5       2551.53       2370.10       228.66 o                         
 -12   2   5       7972.29       8218.72       275.54 o                         
 -10   2   5      28499.26      27983.70       653.53 o                         
  -8   2   5      61325.26      63579.80       984.37 o                         
  -6   2   5      11356.79      11566.60       305.24 o                         
  -4   2   5      20068.61      20812.94       379.01 o                         
  -2   2   5      61417.72      61264.50       719.08 o                         
   0   2   5      11415.61      11146.09       268.38 o                         
   2   2   5       1641.46       1607.75       129.79 o                         
   4   2   5      28652.51      29717.90       575.57 o                         
   6   2   5      30845.27      30915.90       598.11 o                         
   8   2   5       6277.27       6175.85       275.02 o                         
  10   2   5       9474.22       9513.11       336.76 o                         
  12   2   5      60855.41      61435.36      1048.83 o                         
  14   2   5      24511.46      25203.24       588.15 o                         
  16   2   5        674.98        410.38        86.59 o                         
  18   2   5      19654.02      20375.78       561.08 o                         
  20   2   5      16065.52      15420.22       510.01 o                         
  22   2   5      11105.71      11954.62       463.97 o                         
  24   2   5        274.65        -25.97        97.52 o                         
  26   2   5      28455.02      29474.65      1381.00 o                         
  28   2   5      27259.42      26978.08       784.57 o                         
  30   2   5          4.99        -94.50       101.20 o                         
  32   2   5       5871.96       6033.17       439.67 o                         
  34   2   5      19400.73      20488.96       626.26 o                         
  36   2   5      10616.54      10429.13       451.59 o                         
  38   2   5          6.24       -221.81       180.87 o                         
 -41   3   5          0.21        -29.20       115.34 o                         
 -39   3   5        950.21        893.58       124.82 o                         
 -37   3   5       5668.08       5743.47       263.97 o                         
 -35   3   5        590.04        375.50        80.29 o                         
 -33   3   5       3151.82       3029.32       177.61 o                         
 -31   3   5         32.80          8.70        49.09 o                         
 -29   3   5        231.98        136.21        36.42 o                         
 -27   3   5       2838.10       2665.59       138.41 o                         
 -25   3   5       2156.82       2001.14       121.51 o                         
 -23   3   5      15815.05      15261.14       315.17 o                         
 -21   3   5        906.85        805.64        88.98 o                         
 -19   3   5       4596.27       4383.52       188.18 o                         
 -17   3   5       1043.04       1132.54       106.01 o                         
 -15   3   5        604.20        493.23        79.26 o                         
 -13   3   5         62.32         45.43        37.79 o                         
 -11   3   5       1125.80       1166.97       145.45 o                         
  -9   3   5      22655.67      22909.63       531.77 o                         
  -7   3   5       4139.94       4264.23       197.03 o                         
  -5   3   5        166.83        226.03        47.61 o                         
  -3   3   5         19.87         31.97        24.49 o                         
  -1   3   5        982.47        956.18        81.35 o                         
   1   3   5        364.87        347.72        57.67 o                         
   3   3   5       2987.20       2721.18       169.27 o                         
   5   3   5       9145.60       8962.69       317.89 o                         
   7   3   5       2319.01       2156.87       258.44 o                         
   9   3   5         69.46         12.09        48.96 o                         
  11   3   5        674.69        418.54       126.63 o                         
  13   3   5       4556.37       4519.33       246.09 o                         
  15   3   5       3027.83       2657.38       215.28 o                         
  17   3   5        459.09        402.82       108.71 o                         
  19   3   5      13032.85      12392.93       399.59 o                         
  21   3   5       2282.84       2407.34       189.15 o                         
  23   3   5         91.05       -102.62        68.41 o                         
  25   3   5         40.22         75.89        97.55 o                         
  27   3   5         11.39       -103.98        77.02 o                         
  29   3   5        971.97        597.48       177.55 o                         
  31   3   5        146.04         32.65       107.50 o                         
  33   3   5       7712.29       8500.62       392.21 o                         
  35   3   5       3118.81       3014.37       301.05 o                         
  37   3   5        146.16         63.83       180.95 o                         
 -42   4   5        524.94        256.27       148.37 o                         
 -40   4   5       4910.74       4440.62       340.35 o                         
 -38   4   5        393.17        150.65       126.19 o                         
 -36   4   5         64.66         36.89        63.78 o                         
 -34   4   5          2.32         -9.30        56.57 o                         
 -32   4   5       1144.05       1103.59       111.07 o                         
 -30   4   5      20660.86      20197.83       408.03 o                         
 -28   4   5       1708.95       1614.80       109.88 o                         
 -26   4   5       3639.41       3756.18       178.69 o                         
 -24   4   5       8338.04       8252.40       246.55 o                         
 -22   4   5       3389.76       3605.01       180.52 o                         
 -20   4   5        298.77        220.30        57.26 o                         
 -18   4   5       6236.77       6541.14       252.70 o                         
 -16   4   5      16827.13      17029.44       444.89 o                         
 -14   4   5       1318.80       1133.57       120.76 o                         
 -12   4   5        663.99        610.57        87.34 o                         
 -10   4   5         97.84         86.28        45.64 o                         
  -8   4   5       1010.86       1048.37       126.55 o                         
  -6   4   5        951.45        993.12        94.66 o                         
  -4   4   5      12975.56      13299.74       245.06 o                         
  -2   4   5      37198.09      37183.14       485.89 o                         
   0   4   5       3274.87       3166.01       147.05 o                         
   2   4   5       3824.16       3711.03       189.94 o                         
   4   4   5       2793.91       2824.80       183.97 o                         
   6   4   5       5091.52       5180.83       272.69 o                         
   8   4   5       8315.50       8372.34       332.50 o                         
  10   4   5       4835.81       4333.17       353.66 o                         
  12   4   5      35191.03      35666.28       964.88 o                         
  14   4   5       9786.56       9931.74       390.74 o                         
  16   4   5        759.72        651.69       102.15 o                         
  18   4   5       1426.90       1317.48       157.46 o                         
  20   4   5       5736.30       5839.42       288.40 o                         
  22   4   5       4757.96       4590.16       264.45 o                         
  24   4   5          3.85        -27.01        76.46 o                         
  26   4   5      20133.94      20239.68       592.62 o                         
  28   4   5      10129.99      10220.81       488.97 o                         
  30   4   5        434.94        122.60       128.39 o                         
  32   4   5         32.16       -197.41       131.61 o                         
  34   4   5        563.54        272.47       125.88 o                         
  36   4   5       5664.84       6054.03       356.89 o                         
  38   4   5         14.07         83.89       119.52 o                         
 -41   5   5       1984.31       1436.20       188.35 o                         
 -39   5   5       8424.15       8623.41       351.20 o                         
 -37   5   5      10942.76      10993.99       349.33 o                         
 -35   5   5        355.88        172.13        69.56 o                         
 -33   5   5       4792.23       5457.05       328.88 o                         
 -31   5   5      14551.55      14384.24       385.45 o                         
 -29   5   5       3927.98       3836.57       204.24 o                         
 -27   5   5        457.63        318.42        56.27 o                         
 -25   5   5       5227.71       4867.54       188.22 o                         
 -23   5   5      17043.06      17261.38       369.06 o                         
 -21   5   5       1586.99       1509.19       107.45 o                         
 -19   5   5       5659.16       5863.48       245.35 o                         
 -17   5   5      22318.50      22226.55       491.10 o                         
 -15   5   5       9739.03       9520.49       341.88 o                         
 -13   5   5         65.77         58.75        38.67 o                         
 -11   5   5      17186.41      17417.37       511.87 o                         
  -9   5   5      40757.92      40789.93       824.55 o                         
  -7   5   5       5055.48       5243.41       207.11 o                         
  -5   5   5      23954.27      24710.54       368.20 o                         
  -3   5   5      34771.31      34670.96       482.90 o                         
  -1   5   5      39205.20      39609.70       547.18 o                         
   1   5   5        636.41        521.31        62.44 o                         
   3   5   5      19956.27      19899.95       468.33 o                         
   5   5   5      50520.59      49486.31      1065.22 o                         
   7   5   5      19209.53      18835.00       515.30 o                         
   9   5   5        428.28        376.57        89.19 o                         
  11   5   5      33004.12      33607.16       811.34 o                         
  13   5   5      38209.21      38702.61      1024.67 o                         
  15   5   5       4857.96       5043.40       289.84 o                         
  17   5   5        221.35        133.83        66.26 o                         
  19   5   5      48551.61      48752.61       901.37 o                         
  21   5   5      22109.14      23436.87       613.06 o                         
  23   5   5         12.43         72.64        66.81 o                         
  25   5   5       8178.67       8347.62       387.59 o                         
  27   5   5      21272.64      21992.45       645.72 o                         
  29   5   5      11662.33      12385.31       496.48 o                         
  31   5   5          8.56        -22.10       113.39 o                         
  33   5   5       8892.34       8859.68       400.29 o                         
  35   5   5       6821.38       6956.16       466.75 o                         
  37   5   5       3190.59       3298.73       279.56 o                         
 -40   6   5       1402.97       1243.52       183.79 o                         
 -38   6   5       5770.17       5712.62       284.90 o                         
 -36   6   5       4015.71       4359.90       231.54 o                         
 -34   6   5       1423.62       1620.79       172.74 o                         
 -32   6   5       5331.01       4999.61       240.92 o                         
 -30   6   5       3199.18       3473.87       204.28 o                         
 -28   6   5        340.39        289.10        64.40 o                         
 -26   6   5        149.52          9.46        41.53 o                         
 -24   6   5      20627.24      20774.56       438.52 o                         
 -22   6   5      13048.55      13735.10       339.99 o                         
 -20   6   5       2658.15       2753.94       153.21 o                         
 -18   6   5       2019.86       2200.52       163.60 o                         
 -16   6   5        592.50        585.95        89.43 o                         
 -14   6   5       9713.99       9810.77       362.36 o                         
 -12   6   5        305.92        187.79        83.74 o                         
 -10   6   5      29690.17      29240.47       951.52 o                         
  -8   6   5      10470.57      10045.25       223.96 o                         
  -6   6   5      10586.91      10955.75       243.59 o                         
  -4   6   5       1774.17       1393.07       126.84 o                         
  -2   6   5       1025.71        936.12        82.73 o                         
   0   6   5      11018.50      11000.25       280.84 o                         
   2   6   5        477.20        463.75        67.66 o                         
   4   6   5      28277.46      28680.07       648.33 o                         
   6   6   5      33989.00      33655.73       673.02 o                         
   8   6   5        186.00        132.49        63.42 o                         
  10   6   5       8304.35       8963.28       435.06 o                         
  12   6   5      10994.33      10726.95       430.45 o                         
  14   6   5       2029.61       2304.77       198.09 o                         
  16   6   5       4959.68       4838.19       270.82 o                         
  18   6   5       9249.61       8926.47       373.02 o                         
  20   6   5      38546.17      38766.23       824.26 o                         
  22   6   5        148.63        148.73        79.93 o                         
  24   6   5        688.66        750.77       131.36 o                         
  26   6   5       4247.29       4543.11       300.61 o                         
  28   6   5       5267.43       5064.76       405.56 o                         
  30   6   5       3762.07       3986.48       306.73 o                         
  32   6   5       4897.46       5022.69       291.46 o                         
  34   6   5       6233.99       5629.83       294.87 o                         
  36   6   5       1468.45       1134.31       165.45 o                         
 -39   7   5         37.69        -17.49       133.14 o                         
 -37   7   5          6.61        -34.56        71.54 o                         
 -35   7   5        494.01        105.77       112.67 o                         
 -33   7   5       1005.00        890.01       105.26 o                         
 -31   7   5       1547.67       1617.48       195.14 o                         
 -29   7   5        147.75          5.31        64.28 o                         
 -27   7   5       4110.85       4045.44       186.70 o                         
 -25   7   5       2000.99       1875.50       144.46 o                         
 -23   7   5       1199.30       1187.40        79.42 o                         
 -21   7   5        334.98        321.12        52.39 o                         
 -19   7   5         62.14        -44.87        43.61 o                         
 -17   7   5       7668.40       7844.25       307.36 o                         
 -15   7   5       2488.31       1746.37       180.40 o                         
 -13   7   5       1969.36       2046.41       199.61 o                         
 -11   7   5       2252.16       2135.38       155.43 o                         
  -9   7   5          8.08        -34.78        28.11 o                         
  -7   7   5         14.59        -13.12        30.18 o                         
  -5   7   5        274.27        251.29        52.79 o                         
  -3   7   5       5514.41       5749.85       187.46 o                         
  -1   7   5        143.39         31.33        35.25 o                         
   1   7   5         72.53         -8.69        36.95 o                         
   3   7   5          2.58         15.91        33.73 o                         
   5   7   5        823.84        597.11        90.51 o                         
   7   7   5        251.36        284.98        68.43 o                         
   9   7   5         12.62        -57.79        49.13 o                         
  11   7   5         89.10         59.60        65.05 o                         
  13   7   5       1512.29       1266.30       156.24 o                         
  15   7   5        394.21        338.90       103.63 o                         
  17   7   5       3798.67       3728.52       245.64 o                         
  19   7   5        106.60        -84.03        71.75 o                         
  21   7   5        207.98         86.31        66.39 o                         
  23   7   5        188.10        167.57        91.57 o                         
  25   7   5       1172.68       1188.80       157.68 o                         
  27   7   5       1704.01       1170.04       172.08 o                         
  29   7   5          1.16         -1.00        95.27 o                         
  31   7   5        149.91        -48.62        76.99 o                         
  33   7   5        100.31        -10.17        81.27 o                         
  35   7   5        136.03        -69.58       119.76 o                         
 -38   8   5       8884.34       8934.51       469.78 o                         
 -36   8   5       3310.00       3092.65       260.72 o                         
 -34   8   5       3767.73       3701.48       239.33 o                         
 -32   8   5       9461.61       9896.11       346.34 o                         
 -30   8   5       5183.16       5393.70       257.30 o                         
 -28   8   5         53.84         11.10        81.68 o                         
 -26   8   5       2757.23       2961.11       193.77 o                         
 -24   8   5      36363.30      35890.51       603.52 o                         
 -22   8   5      17491.13      17495.54       314.35 o                         
 -20   8   5       1986.17       1849.74       112.90 o                         
 -18   8   5      21718.22      21431.50       371.17 o                         
 -16   8   5       9614.70       9904.70       268.84 o                         
 -14   8   5      12564.56      12255.93       313.91 o                         
 -12   8   5       1413.01       1377.85       108.74 o                         
 -10   8   5      35734.57      36366.51       595.43 o                         
  -8   8   5      18843.64      18916.53       359.36 o                         
  -6   8   5        374.37        354.13        60.50 o                         
  -4   8   5        459.76        444.19        65.20 o                         
  -2   8   5      24295.99      24043.88       458.52 o                         
   0   8   5      20970.85      21462.72       400.17 o                         
   2   8   5          2.60         11.41        32.39 o                         
   4   8   5      22701.07      22696.25       462.03 o                         
   6   8   5      30581.99      31273.40       577.10 o                         
   8   8   5        214.69        119.14        65.02 o                         
  10   8   5       3634.36       4139.14       283.34 o                         
  12   8   5       5355.99       5551.68       302.12 o                         
  14   8   5       7031.38       7107.97       369.79 o                         
  16   8   5        420.13        155.95        89.09 o                         
  18   8   5      14724.68      14729.05       584.70 o                         
  20   8   5      19924.46      19952.54       610.21 o                         
  22   8   5       2340.68       1819.85       311.42 o                         
  24   8   5       2085.26       2058.34       236.60 o                         
  26   8   5       9981.79      10163.16       468.44 o                         
  28   8   5       7762.56       8085.28       544.50 o                         
  30   8   5       2191.13       1904.08       257.11 o                         
  32   8   5       5916.11       6057.69       332.92 o                         
  34   8   5      15403.35      15494.36       528.97 o                         
 -37   9   5       8858.20       9401.77       447.19 o                         
 -35   9   5         41.86        -23.52        73.23 o                         
 -33   9   5       5561.66       5838.90       288.33 o                         
 -31   9   5       6522.62       7061.13       302.99 o                         
 -29   9   5       1445.10       1819.27       277.69 o                         
 -27   9   5         49.76        -21.43        69.75 o                         
 -25   9   5      14410.98      14355.47       463.21 o                         
 -23   9   5      25765.90      26624.92       684.56 o                         
 -21   9   5       1268.79       1432.53       169.54 o                         
 -19   9   5       6784.35       7205.05       211.29 o                         
 -17   9   5      14463.23      14792.27       346.09 o                         
 -15   9   5       7422.56       7743.07       239.78 o                         
 -13   9   5       2402.39       2367.42       147.84 o                         
 -11   9   5       9205.66       9731.21       329.80 o                         
  -9   9   5      57832.21      59117.93       758.50 o                         
  -7   9   5      12843.92      12804.76       322.67 o                         
  -5   9   5       6235.43       6367.31       228.80 o                         
  -3   9   5      14043.44      13596.75       328.45 o                         
  -1   9   5      26464.96      26985.11       473.65 o                         
   1   9   5       3246.80       3616.58       173.15 o                         
   3   9   5       4355.81       4121.48       186.16 o                         
   5   9   5      29000.70      29191.23       540.37 o                         
   7   9   5      14588.38      14725.58       414.20 o                         
   9   9   5       1444.05       1023.11       167.65 o                         
  11   9   5       7082.06       7428.72       285.45 o                         
  13   9   5      11014.59      10608.08       475.83 o                         
  15   9   5       3552.69       3883.31       286.87 o                         
  17   9   5       1130.15       1081.82       169.48 o                         
  19   9   5      23872.88      23206.81       669.07 o                         
  21   9   5       6822.12       6703.92       362.82 o                         
  23   9   5        312.59        162.82        96.94 o                         
  25   9   5       1759.53       1751.75       194.57 o                         
  27   9   5       6985.88       6777.89       410.62 o                         
  29   9   5       8365.71       8573.83       362.26 o                         
  31   9   5        750.28        726.30       120.23 o                         
  33   9   5      15775.05      16649.84       547.62 o                         
 -36  10   5        607.97        452.33       125.96 o                         
 -34  10   5        125.33         -9.07        82.40 o                         
 -32  10   5          0.51         59.26        77.50 o                         
 -30  10   5         74.88         18.03        70.75 o                         
 -28  10   5         73.38        130.92        71.83 o                         
 -26  10   5          6.50        -49.83        61.92 o                         
 -24  10   5       2437.56       2548.73       219.05 o                         
 -22  10   5         72.39         81.41        61.61 o                         
 -20  10   5        433.84        378.49        68.99 o                         
 -18  10   5         24.73        -20.38        37.14 o                         
 -16  10   5       4224.12       4529.10       210.14 o                         
 -14  10   5        195.12         34.41        54.72 o                         
 -12  10   5         14.52        -27.66        43.96 o                         
 -10  10   5         61.99         20.95        43.22 o                         
  -8  10   5       1442.01       1572.84       143.53 o                         
  -6  10   5         16.16        -55.74        37.16 o                         
  -4  10   5        181.89         91.13        49.08 o                         
  -2  10   5          6.31        -41.69        38.35 o                         
   0  10   5        176.58         46.90        52.47 o                         
   2  10   5        241.29        135.81        53.54 o                         
   4  10   5          4.44          5.97        47.57 o                         
   6  10   5        318.68         64.72        60.24 o                         
   8  10   5       1889.73       1846.65       182.58 o                         
  10  10   5        146.35        107.01        62.71 o                         
  12  10   5       1128.02        834.31       119.98 o                         
  14  10   5        156.35        105.37        74.85 o                         
  16  10   5        345.37        216.51        73.95 o                         
  18  10   5          3.77          9.38        69.18 o                         
  20  10   5        797.18        465.33        97.77 o                         
  22  10   5         73.00         47.13        93.97 o                         
  24  10   5        668.71        711.88        96.95 o                         
  26  10   5        259.71        102.52        98.06 o                         
  28  10   5          2.82        -12.20        82.59 o                         
  30  10   5        206.39        101.78       145.72 o                         
  32  10   5        316.47        332.96       109.55 o                         
 -33  11   5       4065.15       3660.73       298.86 o                         
 -31  11   5       1366.37        843.13       140.63 o                         
 -29  11   5        232.61        148.30        86.29 o                         
 -27  11   5        242.32        218.41        77.15 o                         
 -25  11   5       6155.70       5718.96       286.30 o                         
 -23  11   5      10035.05      10233.11       291.90 o                         
 -21  11   5          1.11        -39.16        76.23 o                         
 -19  11   5       7004.43       6869.34       270.16 o                         
 -17  11   5       1701.76       1692.77       215.93 o                         
 -15  11   5       4937.97       5439.44       252.00 o                         
 -13  11   5        533.40        248.45        63.73 o                         
 -11  11   5       6603.74       6754.14       286.20 o                         
  -9  11   5      16981.47      16152.24       382.12 o                         
  -7  11   5        467.02        282.53        66.99 o                         
  -5  11   5      10088.50      10451.13       300.35 o                         
  -3  11   5       5612.89       5682.30       225.19 o                         
  -1  11   5       4180.25       4150.47       197.75 o                         
   1  11   5        923.11        608.27        92.39 o                         
   3  11   5       2587.51       2584.20       177.31 o                         
   5  11   5      11692.05      11674.95       355.41 o                         
   7  11   5       4787.76       4462.46       242.94 o                         
   9  11   5        253.03         11.62        63.71 o                         
  11  11   5       5410.26       5748.58       267.55 o                         
  13  11   5      13167.20      13137.03       449.67 o                         
  15  11   5       2793.27       3028.12       241.95 o                         
  17  11   5       1258.44       1001.17       116.98 o                         
  19  11   5      13004.18      12933.06       402.95 o                         
  21  11   5       3757.93       3772.89       236.25 o                         
  23  11   5        532.15        196.17       109.83 o                         
  25  11   5       1041.54        747.23       121.48 o                         
  27  11   5       2376.78       2386.38       304.73 o                         
  29  11   5       5500.96       5621.84       317.00 o                         
 -32  12   5       9467.24       9719.37       480.14 o                         
 -30  12   5       2794.31       2374.29       242.56 o                         
 -28  12   5       2088.20       2198.19       243.25 o                         
 -26  12   5       1263.94       1041.51       133.34 o                         
 -24  12   5      13357.49      14427.34       430.65 o                         
 -22  12   5       7736.93       8145.81       270.30 o                         
 -20  12   5       2123.87       2151.90       149.66 o                         
 -18  12   5       2996.05       2916.15       236.46 o                         
 -16  12   5      15445.43      15810.94       405.04 o                         
 -14  12   5       4126.83       4594.10       240.57 o                         
 -12  12   5       2299.49       2119.42       167.87 o                         
 -10  12   5       5587.20       6197.05       288.27 o                         
  -8  12   5      10021.95      10291.92       328.01 o                         
  -6  12   5        461.27        317.86        64.76 o                         
  -4  12   5       8038.12       8114.96       294.40 o                         
  -2  12   5      18057.25      18238.86       445.91 o                         
   0  12   5      12087.72      12859.37       402.34 o                         
   2  12   5         85.74         57.51        53.72 o                         
   4  12   5      27402.93      28457.72       586.30 o                         
   6  12   5      10902.58      11388.56       383.28 o                         
   8  12   5         68.62        -58.87        52.77 o                         
  10  12   5       4161.62       4152.08       245.13 o                         
  12  12   5      14439.06      15002.25       459.17 o                         
  14  12   5       5904.71       6864.27       291.56 o                         
  16  12   5        573.86        249.96        85.30 o                         
  18  12   5       7276.92       7726.56       307.86 o                         
  20  12   5      17465.30      17724.51       478.76 o                         
  22  12   5       2160.37       1717.35       206.17 o                         
  24  12   5       2554.47       1942.03       191.26 o                         
  26  12   5       9219.03       9248.80       399.07 o                         
  28  12   5      12085.62      12741.48       521.34 o                         
 -29  13   5       3440.71       4245.92       518.26 o                         
 -27  13   5        711.16        396.65       132.15 o                         
 -25  13   5        683.91        596.62       123.42 o                         
 -23  13   5        355.36        353.30        74.91 o                         
 -21  13   5       1782.14       1741.98       138.20 o                         
 -19  13   5         48.46        -10.82        58.55 o                         
 -17  13   5       6246.68       6159.21       267.89 o                         
 -15  13   5       9976.53       9694.69       332.43 o                         
 -13  13   5       2390.84       1938.16       196.21 o                         
 -11  13   5        183.13        115.77        69.59 o                         
  -9  13   5        276.03        160.97        54.51 o                         
  -7  13   5        685.62        594.79        95.39 o                         
  -5  13   5       1495.25       1385.79       128.84 o                         
  -3  13   5      11603.29      11540.14       347.56 o                         
  -1  13   5       5861.13       5775.36       273.56 o                         
   1  13   5        578.67        283.38        70.56 o                         
   3  13   5        292.56        121.83        67.08 o                         
   5  13   5       6905.51       6743.52       309.31 o                         
   7  13   5       2151.91       1978.20       207.64 o                         
   9  13   5         67.25       -111.78        74.52 o                         
  11  13   5       6234.46       5990.42       284.20 o                         
  13  13   5       6570.01       6340.04       294.05 o                         
  15  13   5       1250.64       1018.47       122.55 o                         
  17  13   5        524.51        339.16       130.76 o                         
  19  13   5       1583.24       1154.81       175.21 o                         
  21  13   5       1518.72       1146.30       168.32 o                         
  23  13   5        365.69        194.40       124.49 o                         
  25  13   5       1666.30       1317.77       182.96 o                         
 -28  14   5         36.20       -105.28       103.34 o                         
 -26  14   5        430.50        496.49       161.56 o                         
 -24  14   5       2472.82       2425.04       298.65 o                         
 -22  14   5        557.49        449.23        95.51 o                         
 -20  14   5       1713.48       1489.80       181.73 o                         
 -18  14   5       3478.72       3656.54       234.74 o                         
 -16  14   5        113.46        104.51        65.73 o                         
 -14  14   5        199.24        127.43        65.46 o                         
 -12  14   5        121.87        -71.60        71.08 o                         
 -10  14   5      13384.04      12965.63       417.20 o                         
  -8  14   5        404.96        154.11        62.79 o                         
  -6  14   5        202.59        183.35        73.40 o                         
  -4  14   5         42.81         36.17        61.87 o                         
  -2  14   5         26.13          5.97        58.93 o                         
   0  14   5       1121.88        972.82       115.80 o                         
   2  14   5        361.30        208.06        80.80 o                         
   4  14   5       4926.88       4454.16       290.31 o                         
   6  14   5       5132.30       5169.83       259.88 o                         
   8  14   5        522.59        236.64        89.52 o                         
  10  14   5       4539.46       4274.96       240.91 o                         
  12  14   5        244.09        209.05        91.73 o                         
  14  14   5        904.57        677.51       130.91 o                         
  16  14   5        805.04        457.45       143.92 o                         
  18  14   5        827.82        458.63       138.47 o                         
  20  14   5       4419.12       4215.02       354.64 o                         
  22  14   5       1336.93        915.76       167.27 o                         
  24  14   5        414.65         53.98       166.10 o                         
 -23  15   5       3319.40       3732.61       259.10 o                         
 -21  15   5        571.03        418.42       102.45 o                         
 -19  15   5       3529.73       3401.51       252.41 o                         
 -17  15   5      10374.25      10590.05       429.35 o                         
 -15  15   5       2962.03       2643.64       227.81 o                         
 -13  15   5        811.08        749.34       160.66 o                         
 -11  15   5       6611.14       6652.46       323.77 o                         
  -9  15   5      17269.55      17961.39       543.35 o                         
  -7  15   5       1155.81        963.72       126.43 o                         
  -5  15   5        251.26        149.15        77.02 o                         
  -3  15   5      11606.05      11028.95       350.92 o                         
  -1  15   5       8125.64       8491.01       304.29 o                         
   1  15   5        536.87        430.93        98.94 o                         
   3  15   5       1316.46       1307.82       156.59 o                         
   5  15   5       7853.22       8435.05       337.00 o                         
   7  15   5       9985.91      10373.69       391.04 o                         
   9  15   5        978.33        882.33       133.80 o                         
  11  15   5      12112.79      12909.78       443.34 o                         
  13  15   5      12484.55      13323.94       614.52 o                         
  15  15   5       3877.54       3050.85       304.57 o                         
  17  15   5        497.01        382.07       134.15 o                         
  19  15   5       5300.52       4652.58       359.65 o                         
 -20  16   5         12.96       -103.26       111.05 o                         
 -18  16   5       3585.58       3102.32       304.23 o                         
 -16  16   5      10933.27      11187.48       454.40 o                         
 -14  16   5        494.80        252.19       114.56 o                         
 -12  16   5         31.20        -64.74        95.44 o                         
 -10  16   5       2412.39       2209.35       314.36 o                         
  -8  16   5       4340.34       4159.43       287.74 o                         
  -6  16   5       1149.83       1032.90       136.00 o                         
  -4  16   5       4511.92       4277.12       257.73 o                         
  -2  16   5       9827.28       9909.30       378.49 o                         
   0  16   5        684.89        515.04       121.27 o                         
   2  16   5        127.26        -24.43        92.30 o                         
   4  16   5        722.21        628.33       119.91 o                         
   6  16   5       2497.85       2583.63       237.52 o                         
   8  16   5        158.63        109.06       101.37 o                         
  10  16   5       2280.93       1982.09       223.89 o                         
  12  16   5       7900.36       8009.28       424.82 o                         
  14  16   5       5947.51       6998.53       431.10 o                         
  16  16   5         86.01        -10.82       130.32 o                         
 -15  17   5        221.15        128.52       118.38 o                         
 -13  17   5        138.77        -65.14       108.63 o                         
 -11  17   5        382.07        207.47       124.31 o                         
  -9  17   5        417.08         19.83       132.32 o                         
  -7  17   5         68.35        133.05       190.18 o                         
  -5  17   5        459.99        437.28       104.02 o                         
  -3  17   5        139.91        -42.15       103.90 o                         
  -1  17   5        199.53        101.41       138.63 o                         
   1  17   5         56.82         39.56       104.25 o                         
   3  17   5        128.31        -54.53       104.84 o                         
   5  17   5        258.51         75.46       136.13 o                         
   7  17   5         61.30        -76.58       153.99 o                         
   9  17   5          1.31       -151.10       146.66 o                         
  11  17   5        443.56        207.97       171.46 o                         
  -4  18   5       3997.10       3956.70       302.02 o                         
  -2  18   5       4140.44       3688.46       292.41 o                         
   0  18   5        378.55        158.06       149.74 o                         
 -38   0   6       8331.06       7983.02       308.74 o                         
 -36   0   6       7530.56       7477.94       346.63 o                         
 -34   0   6       1944.66       2734.66       338.27 o                         
 -32   0   6        571.31        400.50        99.29 o                         
 -30   0   6      11467.99      11926.24       382.34 o                         
 -28   0   6      33400.84      33553.43       618.97 o                         
 -26   0   6      14533.46      13808.04       750.44 o                         
 -24   0   6        916.55        549.13       177.14 o                         
 -22   0   6       7629.14       7894.56       581.10 o                         
 -20   0   6      10420.27      10612.38       684.25 o                         
 -18   0   6       5800.45       5066.05       484.19 o                         
 -16   0   6       6819.91       7560.73       584.65 o                         
 -14   0   6      20698.09      20389.54      1945.37 o                         
 -12   0   6      51893.50      53354.34      1642.56 o                         
 -10   0   6       9707.86       9714.38       647.48 o                         
  -8   0   6      19354.39      19557.80       915.07 o                         
  -6   0   6       9848.07       9968.69       307.51 o                         
  -4   0   6       1792.17       1769.48       153.29 o                         
  -2   0   6       3176.03       3091.93       197.39 o                         
   0   0   6      89129.77      90105.38      1185.56 o                         
   2   0   6      12153.92      13110.47       347.31 o                         
   4   0   6        748.51        503.02       140.74 o                         
   6   0   6      11840.03      11815.45       587.08 o                         
   8   0   6      16170.19      17437.94       793.81 o                         
  10   0   6       2691.01       2782.59       325.54 o                         
  12   0   6      10277.64      11529.50       749.83 o                         
  14   0   6      66019.81      64927.37      2904.38 o                         
  16   0   6      51317.25      50200.84      1819.84 o                         
  18   0   6       2045.30       2102.32       804.68 o                         
  20   0   6       1450.00       1623.22       382.19 o                         
  22   0   6      19362.21      19983.03      1242.44 o                         
  24   0   6      14249.96      16030.51      1144.49 o                         
  26   0   6         35.36        153.90       267.18 o                         
  28   0   6      22491.80      25691.90      1799.75 o                         
  30   0   6      27144.81      28682.15      1666.90 o                         
  32   0   6         44.88        320.61       484.06 o                         
  34   0   6        848.56        783.80       470.88 o                         
 -39   1   6        568.79        412.21        91.44 o                         
 -37   1   6       5341.42       5087.37       188.27 o                         
 -35   1   6       2012.89       1895.00       155.97 o                         
 -33   1   6       1389.09       1250.24       109.99 o                         
 -31   1   6        301.78        292.63        58.15 o                         
 -29   1   6      11731.67      12028.54       345.56 o                         
 -27   1   6       8719.66       8968.67       281.09 o                         
 -25   1   6       1043.29        929.81        93.80 o                         
 -23   1   6        214.17        121.28       150.71 o                         
 -21   1   6        248.89         35.66        62.58 o                         
 -19   1   6       1472.59       1541.94       194.77 o                         
 -17   1   6       6738.16       6870.09       387.06 o                         
 -15   1   6       2362.61       2741.89       258.72 o                         
 -13   1   6      19137.76      19067.58       660.65 o                         
 -11   1   6         25.51         72.42        63.27 o                         
  -9   1   6       6710.08       6875.42       203.10 o                         
  -7   1   6       4844.01       4825.46       210.35 o                         
  -5   1   6       5061.73       5237.29       149.31 o                         
  -3   1   6         46.88         25.31        33.70 o                         
  -1   1   6      13339.10      13554.43       298.86 o                         
   1   1   6      17447.78      17547.58       321.48 o                         
   3   1   6        138.86        116.61        42.51 o                         
   5   1   6         21.41        -22.92        43.96 o                         
   7   1   6      12778.53      13316.63       546.13 o                         
   9   1   6       3413.27       3312.02       282.80 o                         
  11   1   6        310.69        239.05        86.22 o                         
  13   1   6      18648.46      19144.80       904.90 o                         
  15   1   6      27957.48      28876.59      1153.83 o                         
  17   1   6       7959.69       7973.87       455.06 o                         
  19   1   6        142.06        -67.27        95.37 o                         
  21   1   6       2330.17       1858.07       248.58 o                         
  23   1   6       8725.11       8656.41       522.52 o                         
  25   1   6        196.14         57.49       128.78 o                         
  27   1   6         16.85        -92.36       128.31 o                         
  29   1   6       8404.97       7251.07       527.79 o                         
  31   1   6       3524.49       3298.85       452.98 o                         
  33   1   6         84.23       -145.18       192.52 o                         
 -38   2   6       1657.43       1392.65       148.84 o                         
 -36   2   6         16.77        -35.39        63.20 o                         
 -34   2   6         43.58        -49.82        51.38 o                         
 -32   2   6         18.02        -39.27        40.58 o                         
 -30   2   6        222.18        217.38        56.75 o                         
 -28   2   6       4118.31       4184.13       213.94 o                         
 -26   2   6         99.40         78.52        49.70 o                         
 -24   2   6       6085.60       6384.42       242.04 o                         
 -22   2   6       5446.95       5465.31       366.45 o                         
 -20   2   6        154.90        148.05        45.71 o                         
 -18   2   6         36.91        -79.38        52.92 o                         
 -16   2   6         66.81         55.98        42.11 o                         
 -14   2   6      12621.05      12318.40       294.06 o                         
 -12   2   6        768.60        652.84        87.69 o                         
 -10   2   6         25.44        -52.82        35.21 o                         
  -8   2   6       4197.29       4535.62       222.25 o                         
  -6   2   6        368.88        434.19        90.27 o                         
  -4   2   6       3060.17       3384.22       153.09 o                         
  -2   2   6       1157.04       1117.29        84.42 o                         
   0   2   6      13937.70      13959.68       291.13 o                         
   2   2   6       4994.29       4885.31       226.98 o                         
   4   2   6       2315.12       1995.04       152.20 o                         
   6   2   6        445.22        311.84        71.92 o                         
   8   2   6         28.95         20.69        71.22 o                         
  10   2   6       5953.32       6033.57       351.42 o                         
  12   2   6        316.24        102.34       111.05 o                         
  14   2   6       2865.15       2521.65       301.04 o                         
  16   2   6       1597.36       1445.43       199.74 o                         
  18   2   6       1719.80       1451.73       202.28 o                         
  20   2   6       2207.00       1873.48       263.69 o                         
  22   2   6          6.32        -91.18       123.42 o                         
  24   2   6       1806.09       1340.46       230.23 o                         
  26   2   6        299.67          2.44       169.49 o                         
  28   2   6       4955.78       4227.52       440.35 o                         
  30   2   6       4253.42       3883.02       332.80 o                         
  32   2   6         59.01        -95.59       119.42 o                         
  34   2   6        276.33        215.52       180.60 o                         
 -39   3   6       2720.98       2502.48       251.17 o                         
 -37   3   6       3187.14       3412.07       260.15 o                         
 -35   3   6       2212.54       1913.90       274.41 o                         
 -33   3   6       1338.88       1058.02       123.42 o                         
 -31   3   6       2953.30       2587.46       300.34 o                         
 -29   3   6      17526.43      18567.00       525.04 o                         
 -27   3   6       9943.84      10436.39       346.57 o                         
 -25   3   6       1526.10       1461.63       179.48 o                         
 -23   3   6       6190.34       6513.35       279.20 o                         
 -21   3   6      17373.56      17257.16       451.89 o                         
 -19   3   6       5681.83       5816.60       251.34 o                         
 -17   3   6        360.80        244.98        88.66 o                         
 -15   3   6      39520.57      40300.59       727.05 o                         
 -13   3   6      45210.95      43921.22       776.78 o                         
 -11   3   6        532.34        542.36        90.73 o                         
  -9   3   6       7660.80       7761.31       322.68 o                         
  -7   3   6       7158.10       6979.54       303.64 o                         
  -5   3   6       5522.40       5459.99       187.94 o                         
  -3   3   6       1173.07       1363.15       137.22 o                         
  -1   3   6      24420.45      25350.22       390.98 o                         
   1   3   6      48336.32      47725.37       724.88 o                         
   3   3   6       5548.70       5875.54       257.40 o                         
   5   3   6       5816.11       5074.18       263.82 o                         
   7   3   6       8908.08       8760.64       331.15 o                         
   9   3   6      16033.77      16864.73       728.63 o                         
  11   3   6       7345.09       7488.25       336.76 o                         
  13   3   6      12359.32      13050.73       429.93 o                         
  15   3   6      34025.58      33304.00       787.48 o                         
  17   3   6       3774.91       3581.17       248.20 o                         
  19   3   6       2011.92       1966.93       196.46 o                         
  21   3   6       6070.90       6146.47       444.66 o                         
  23   3   6       9077.99       9327.53       549.53 o                         
  25   3   6       2313.87       2070.25       264.57 o                         
  27   3   6       3556.28       3790.84       406.18 o                         
  29   3   6      17719.28      18873.31       851.44 o                         
  31   3   6       7856.66       8246.34       549.26 o                         
  33   3   6         23.26         56.13       120.27 o                         
 -38   4   6       1030.98        729.60       126.06 o                         
 -36   4   6       4862.57       4793.63       260.36 o                         
 -34   4   6       4505.88       4770.53       229.29 o                         
 -32   4   6        886.55        487.56        85.73 o                         
 -30   4   6       8952.10       9895.89       289.17 o                         
 -28   4   6       8550.88       8627.45       330.81 o                         
 -26   4   6        155.02        110.99        72.02 o                         
 -24   4   6        536.19        317.70        83.57 o                         
 -22   4   6      19314.09      19446.13       507.37 o                         
 -20   4   6      14897.46      14970.58       452.23 o                         
 -18   4   6         12.64        -69.32        49.04 o                         
 -16   4   6      10530.89      10549.56       370.93 o                         
 -14   4   6      31166.52      31830.91       760.57 o                         
 -12   4   6      11140.12      10791.34       448.26 o                         
 -10   4   6         94.95        -30.86        52.00 o                         
  -8   4   6      11334.49      11573.24       407.40 o                         
  -6   4   6      33317.69      33635.84       653.45 o                         
  -4   4   6       2939.45       3150.32       160.44 o                         
  -2   4   6       3805.49       3729.86       139.19 o                         
   0   4   6      21442.84      21821.44       419.69 o                         
   2   4   6      22400.29      22069.30       684.02 o                         
   4   4   6       3660.68       3158.65       201.89 o                         
   6   4   6      10520.60      10782.74       383.16 o                         
   8   4   6      18447.93      18816.12       521.46 o                         
  10   4   6       2650.89       2334.00       274.26 o                         
  12   4   6        694.16        760.14       128.96 o                         
  14   4   6       7463.08       7910.00       418.27 o                         
  16   4   6       8213.49       8277.54       374.04 o                         
  18   4   6       2611.89       2872.60       238.42 o                         
  20   4   6       3561.49       3649.98       350.87 o                         
  22   4   6      14915.92      15380.65       559.47 o                         
  24   4   6       3738.35       4805.56       408.13 o                         
  26   4   6       1814.13       1641.91       259.59 o                         
  28   4   6       9060.59       8327.31       468.73 o                         
  30   4   6       7283.71       8189.29       517.84 o                         
  32   4   6       1596.24       1175.33       326.30 o                         
 -37   5   6         17.33       -110.03        73.35 o                         
 -35   5   6       1210.71       1354.33       200.71 o                         
 -33   5   6        201.81        171.01        76.49 o                         
 -31   5   6         28.68          5.51        75.05 o                         
 -29   5   6        421.71        369.07        91.32 o                         
 -27   5   6          1.55        -46.20        53.89 o                         
 -25   5   6        789.71        704.05       132.16 o                         
 -23   5   6        942.83       1104.64       145.05 o                         
 -21   5   6       2844.27       2858.92       342.90 o                         
 -19   5   6        100.30         19.29        54.31 o                         
 -17   5   6       1389.30       1400.71       182.82 o                         
 -15   5   6          6.12        -47.26        51.07 o                         
 -13   5   6        205.18         28.13        60.26 o                         
 -11   5   6       2215.44       2446.91       199.03 o                         
  -9   5   6       3941.29       3330.11       280.08 o                         
  -7   5   6      10974.02      11741.13       406.60 o                         
  -5   5   6       5702.41       5667.32       220.88 o                         
  -3   5   6       7312.29       7315.58       194.47 o                         
  -1   5   6        422.11        337.32        55.05 o                         
   1   5   6        914.52        744.43        91.36 o                         
   3   5   6       1462.25       1580.02       148.29 o                         
   5   5   6       1610.61       1675.71       184.58 o                         
   7   5   6       4568.71       4340.88       258.03 o                         
   9   5   6        175.91        196.07       110.85 o                         
  11   5   6        195.44        128.92        74.57 o                         
  13   5   6        189.14         91.23        69.62 o                         
  15   5   6        534.26        506.33       128.45 o                         
  17   5   6       1718.44       1632.20       189.59 o                         
  19   5   6         17.44         41.57       105.82 o                         
  21   5   6       1256.29        854.24       275.99 o                         
  23   5   6        320.48        146.50       107.16 o                         
  25   5   6        539.59        303.58       122.91 o                         
  27   5   6          0.42        -10.65        94.07 o                         
  29   5   6         45.55       -149.17       127.44 o                         
  31   5   6        767.51        371.12       151.87 o                         
  33   5   6        174.54       -181.28       154.15 o                         
 -36   6   6       4723.93       4429.91       284.56 o                         
 -34   6   6       1886.91       1742.70       221.06 o                         
 -32   6   6        106.09       -123.36        82.24 o                         
 -30   6   6       6408.71       6097.28       295.51 o                         
 -28   6   6      13084.08      12524.29       497.75 o                         
 -26   6   6        732.97        689.18       106.08 o                         
 -24   6   6       9971.14       9647.36       428.46 o                         
 -22   6   6       7145.95       6922.91       316.41 o                         
 -20   6   6       5387.04       5543.10       283.86 o                         
 -18   6   6         28.32        -41.65        67.59 o                         
 -16   6   6       5570.73       5454.30       297.19 o                         
 -14   6   6      13844.94      14151.80       461.28 o                         
 -12   6   6       6524.84       5931.27       297.11 o                         
 -10   6   6       1152.51        900.47       129.44 o                         
  -8   6   6      15121.20      15691.78       492.23 o                         
  -6   6   6      20449.79      20237.73       453.21 o                         
  -4   6   6       8595.98       8881.62       222.79 o                         
  -2   6   6      13242.90      13386.32       314.12 o                         
   0   6   6      23097.75      23737.60       515.76 o                         
   2   6   6      11353.45      11832.97       345.28 o                         
   4   6   6        908.72        961.78       116.45 o                         
   6   6   6       4366.06       4510.34       315.21 o                         
   8   6   6      21618.80      22695.99       620.12 o                         
  10   6   6       1819.16       1834.35       187.15 o                         
  12   6   6         46.64         17.26        70.84 o                         
  14   6   6      14526.12      14731.33       573.87 o                         
  16   6   6       9821.42      10052.42       445.74 o                         
  18   6   6        108.02         64.36        82.47 o                         
  20   6   6       1740.06       1577.43       194.31 o                         
  22   6   6      13034.38      13085.16       546.39 o                         
  24   6   6       3768.46       3529.46       312.00 o                         
  26   6   6         52.24        -46.22       101.36 o                         
  28   6   6       8656.30       7922.28       421.31 o                         
  30   6   6       7036.94       6083.26       495.61 o                         
  32   6   6       1548.80       1254.72       227.41 o                         
 -35   7   6       9640.19       9448.75       445.51 o                         
 -33   7   6        836.48        618.87       118.14 o                         
 -31   7   6       2897.04       2563.42       247.61 o                         
 -29   7   6       6021.04       6005.29       276.11 o                         
 -27   7   6      12115.33      12671.27       505.62 o                         
 -25   7   6        582.12        404.64        84.16 o                         
 -23   7   6       4797.93       4765.92       328.18 o                         
 -21   7   6      21608.55      22558.60       640.91 o                         
 -19   7   6       8558.40       8163.85       368.53 o                         
 -17   7   6       3212.89       2929.28       227.46 o                         
 -15   7   6      15470.97      15279.76       492.84 o                         
 -13   7   6       9096.62       9845.94       436.81 o                         
 -11   7   6       1233.53       1295.52       176.07 o                         
  -9   7   6       3790.35       4297.06       296.38 o                         
  -7   7   6      21867.36      21762.95       484.82 o                         
  -5   7   6      22318.39      22453.99       394.03 o                         
  -3   7   6       9820.67       9158.64       307.57 o                         
  -1   7   6       9086.36       9391.44       280.86 o                         
   1   7   6       8892.84       9164.83       289.06 o                         
   3   7   6       8081.07       8262.76       308.20 o                         
   5   7   6       1685.18       1637.74       163.74 o                         
   7   7   6      34650.28      36572.98       759.89 o                         
   9   7   6      15751.43      16738.88       523.48 o                         
  11   7   6          0.70        -73.23        64.50 o                         
  13   7   6       4718.96       4931.66       319.68 o                         
  15   7   6      44332.07      44013.89      1067.89 o                         
  17   7   6       1674.74       1452.38       189.62 o                         
  19   7   6        232.01        339.41       156.84 o                         
  21   7   6      20041.13      20745.13       698.10 o                         
  23   7   6      16037.32      15798.35       624.71 o                         
  25   7   6        577.21        610.51       139.34 o                         
  27   7   6       3435.50       3166.66       317.73 o                         
  29   7   6       4997.13       5234.82       429.63 o                         
  31   7   6      10672.28      10936.01       518.91 o                         
 -34   8   6       2075.84       2060.17       348.44 o                         
 -32   8   6       1073.75       1145.36       212.26 o                         
 -30   8   6        648.97        543.81       127.63 o                         
 -28   8   6        492.54        373.61       127.91 o                         
 -26   8   6       1422.75       1659.97       242.63 o                         
 -24   8   6        593.83        452.90        75.75 o                         
 -22   8   6        123.09        135.02        68.59 o                         
 -20   8   6       4748.65       5156.92       311.38 o                         
 -18   8   6        196.30        161.19        82.56 o                         
 -16   8   6       2302.16       2245.02       224.21 o                         
 -14   8   6       1449.71       1083.45       182.93 o                         
 -12   8   6       2450.36       2823.30       281.38 o                         
 -10   8   6          2.36        -77.14        51.43 o                         
  -8   8   6       1639.80       1829.39       141.51 o                         
  -6   8   6       7061.88       6875.39       225.59 o                         
  -4   8   6        371.66        392.36        66.54 o                         
  -2   8   6       2164.51       2266.44       148.67 o                         
   0   8   6         38.95         73.82        46.79 o                         
   2   8   6       8525.12       8490.59       334.07 o                         
   4   8   6       3143.65       3262.18       265.37 o                         
   6   8   6       4493.11       4651.47       270.16 o                         
   8   8   6       9569.79       9867.02       407.98 o                         
  10   8   6       5020.35       5124.49       341.25 o                         
  12   8   6        310.89        101.90        95.40 o                         
  14   8   6       2727.49       2877.96       349.46 o                         
  16   8   6       4713.11       4581.77       416.49 o                         
  18   8   6        656.20        479.16       132.35 o                         
  20   8   6         74.61         86.47       112.22 o                         
  22   8   6       5307.32       5540.84       389.59 o                         
  24   8   6         87.88       -171.93       139.02 o                         
  26   8   6        138.05         27.51       110.59 o                         
  28   8   6        378.11         78.98       149.27 o                         
  30   8   6        792.68        439.61       178.78 o                         
 -33   9   6        281.16        301.67       121.83 o                         
 -31   9   6        342.05        330.14       106.19 o                         
 -29   9   6        613.81        634.19       121.36 o                         
 -27   9   6         33.29         54.37       123.28 o                         
 -25   9   6        219.16        129.14        66.12 o                         
 -23   9   6       3355.98       3063.29       185.14 o                         
 -21   9   6       5712.64       5597.57       277.52 o                         
 -19   9   6        957.03        861.07       115.66 o                         
 -17   9   6          5.72       -102.36        68.24 o                         
 -15   9   6       2445.51       2335.21       269.09 o                         
 -13   9   6        343.24        222.93       133.61 o                         
 -11   9   6        341.19         70.06        60.31 o                         
  -9   9   6        450.39        444.02        78.93 o                         
  -7   9   6       6068.94       6163.30       229.53 o                         
  -5   9   6        724.13        638.52        90.11 o                         
  -3   9   6        881.26        807.54        97.31 o                         
  -1   9   6       1117.67        712.47        98.76 o                         
   1   9   6       1468.46       1375.75       187.18 o                         
   3   9   6       1108.31        998.17       135.43 o                         
   5   9   6       1776.35       1396.99       168.47 o                         
   7   9   6       8448.00       8295.87       403.22 o                         
   9   9   6       8032.86       7700.70       462.64 o                         
  11   9   6        215.88        194.85        90.03 o                         
  13   9   6       2911.20       2672.30       270.06 o                         
  15   9   6         16.06         76.02       102.62 o                         
  17   9   6        994.75        935.74       150.86 o                         
  19   9   6        379.58        546.22       136.00 o                         
  21   9   6       4926.64       5248.45       382.95 o                         
  23   9   6       4118.93       4497.65       367.47 o                         
  25   9   6        299.48        170.27       167.75 o                         
  27   9   6         54.51         16.68       126.83 o                         
 -30  10   6       4847.71       5153.94       331.40 o                         
 -28  10   6       2842.89       2894.38       319.42 o                         
 -26  10   6        496.34        593.07       151.38 o                         
 -24  10   6        810.72        428.86        80.49 o                         
 -22  10   6      20347.51      20326.19       476.54 o                         
 -20  10   6      17492.81      18135.60       503.26 o                         
 -18  10   6        242.94         62.05        91.49 o                         
 -16  10   6       3313.14       3606.30       245.99 o                         
 -14  10   6       5426.27       5487.92       199.23 o                         
 -12  10   6       6074.92       6674.86       249.27 o                         
 -10  10   6        287.02        129.62        62.63 o                         
  -8  10   6      18837.99      19079.77       434.12 o                         
  -6  10   6      22064.87      22144.58       521.66 o                         
  -4  10   6        463.83        345.52        73.55 o                         
  -2  10   6       8572.33       8687.11       320.64 o                         
   0  10   6       9133.59       9317.58       318.23 o                         
   2  10   6       8527.66       8973.34       340.20 o                         
   4  10   6       1214.08       1231.99       132.08 o                         
   6  10   6      20277.94      21127.11       566.36 o                         
   8  10   6      35323.51      35371.65       825.17 o                         
  10  10   6       1611.95       1466.56       186.15 o                         
  12  10   6       1895.79       1729.86       206.21 o                         
  14  10   6       1565.37        929.20       153.35 o                         
  16  10   6      10481.43      10265.64       472.76 o                         
  18  10   6       4504.74       4549.94       431.91 o                         
  20  10   6      11800.28      12273.29       539.75 o                         
  22  10   6      21132.27      21211.10       714.29 o                         
  24  10   6       4336.74       4329.68       372.79 o                         
  26  10   6        187.58       -111.50       136.05 o                         
 -29  11   6       2967.19       3897.99       487.81 o                         
 -27  11   6       4616.95       5414.16       415.16 o                         
 -25  11   6         40.64       -158.04       106.84 o                         
 -23  11   6        449.28        443.02        76.70 o                         
 -21  11   6      13920.81      14055.54       351.01 o                         
 -19  11   6       1988.15       2454.32       293.66 o                         
 -17  11   6        907.19        585.47       115.46 o                         
 -15  11   6       1825.63       1493.41       150.78 o                         
 -13  11   6       5950.01       5872.98       255.39 o                         
 -11  11   6       2681.52       3078.73       194.30 o                         
  -9  11   6        341.44        255.62        69.74 o                         
  -7  11   6       8779.13       8968.26       336.91 o                         
  -5  11   6        260.95        182.19        66.36 o                         
  -3  11   6        540.62        377.49        73.38 o                         
  -1  11   6       8811.42       8664.72       296.55 o                         
   1  11   6      11043.79      11953.31       360.28 o                         
   3  11   6       2866.64       3335.19       215.46 o                         
   5  11   6       1020.14        956.79       159.98 o                         
   7  11   6      10551.69      10930.04       366.68 o                         
   9  11   6       7962.42       7474.37       358.49 o                         
  11  11   6          2.57        -86.13        88.46 o                         
  13  11   6       3303.36       2908.93       274.93 o                         
  15  11   6       5362.80       5009.49       330.28 o                         
  17  11   6       2996.51       2707.31       265.38 o                         
  19  11   6        165.91        115.50       130.79 o                         
  21  11   6       6039.63       6024.10       593.82 o                         
  23  11   6       5849.98       6108.22       413.46 o                         
  25  11   6        326.21        199.94       185.96 o                         
 -26  12   6        139.38        262.28        97.03 o                         
 -24  12   6        348.70        179.57        84.87 o                         
 -22  12   6        239.06         -2.42        61.07 o                         
 -20  12   6         46.27        -11.87        77.37 o                         
 -18  12   6         16.24         13.29        58.71 o                         
 -16  12   6       3750.57       3238.96       267.53 o                         
 -14  12   6       1893.21       1434.66       135.44 o                         
 -12  12   6         18.48        144.80        60.07 o                         
 -10  12   6        363.75        197.35        68.55 o                         
  -8  12   6       3063.79       2991.36       248.65 o                         
  -6  12   6       4238.85       4293.20       210.09 o                         
  -4  12   6         11.79        -12.04        53.24 o                         
  -2  12   6        672.64        421.09        78.23 o                         
   0  12   6        909.87        784.52       101.90 o                         
   2  12   6         15.33        -65.61        69.30 o                         
   4  12   6         93.46         -4.56        68.19 o                         
   6  12   6       2155.44       2187.44       183.28 o                         
   8  12   6        946.76        875.96       116.61 o                         
  10  12   6        982.77        910.90       115.24 o                         
  12  12   6         13.49       -135.64        90.43 o                         
  14  12   6        582.57        484.28       138.28 o                         
  16  12   6        386.90        318.37       134.32 o                         
  18  12   6        182.29       -116.69       147.55 o                         
  20  12   6       1326.28       1099.56       189.34 o                         
  22  12   6       1012.38        477.94       180.76 o                         
 -25  13   6          1.55          7.17       110.04 o                         
 -23  13   6       6476.40       6042.27       472.32 o                         
 -21  13   6       7817.84       7739.00       283.72 o                         
 -19  13   6       5552.46       5864.83       273.22 o                         
 -17  13   6       5258.42       5208.55       349.80 o                         
 -15  13   6       5412.25       5408.42       270.07 o                         
 -13  13   6       2552.90       2422.81       190.70 o                         
 -11  13   6        595.39        639.74        89.46 o                         
  -9  13   6       4299.39       3963.00       220.69 o                         
  -7  13   6      25604.01      26790.62       521.52 o                         
  -5  13   6       9684.17      10117.82       319.46 o                         
  -3  13   6        223.98         88.17        63.46 o                         
  -1  13   6       1899.98       1797.96       157.80 o                         
   1  13   6       5133.02       5186.68       250.87 o                         
   3  13   6       1828.64       1589.77       218.40 o                         
   5  13   6        761.27        650.06        99.87 o                         
   7  13   6      19132.34      18960.17       521.52 o                         
   9  13   6       6661.85       7048.38       319.83 o                         
  11  13   6          0.67         -2.34        80.10 o                         
  13  13   6       1935.61       1606.92       176.16 o                         
  15  13   6       5044.46       5561.93       463.99 o                         
  17  13   6       4372.85       4640.51       359.36 o                         
  19  13   6        731.79        387.58       176.53 o                         
 -20  14   6       6088.85       6291.38       332.29 o                         
 -18  14   6        153.01         17.19       172.08 o                         
 -16  14   6       2615.56       2688.10       216.96 o                         
 -14  14   6       8640.28       9374.33       417.33 o                         
 -12  14   6       6938.24       7500.32       365.05 o                         
 -10  14   6       1605.52       1183.33       145.24 o                         
  -8  14   6       5306.71       4911.21       260.42 o                         
  -6  14   6      13738.59      14827.07       420.53 o                         
  -4  14   6       3129.18       3004.84       225.06 o                         
  -2  14   6        251.38        150.70        90.91 o                         
   0  14   6       8181.46       8007.01       358.31 o                         
   2  14   6       2281.33       1824.48       180.75 o                         
   4  14   6        684.26        528.52       124.71 o                         
   6  14   6       1342.86       1110.08       147.82 o                         
   8  14   6       5234.55       5232.80       310.16 o                         
  10  14   6       4889.34       4634.84       333.94 o                         
  12  14   6          6.22          4.12        96.53 o                         
  14  14   6       7271.28       7792.84       392.61 o                         
  16  14   6       4514.57       3885.64       284.49 o                         
 -17  15   6        237.96        196.17       113.20 o                         
 -15  15   6         64.52       -153.01       118.87 o                         
 -13  15   6       4911.70       5100.29       335.45 o                         
 -11  15   6        327.35        142.20       101.87 o                         
  -9  15   6        169.88        143.06       100.70 o                         
  -7  15   6        827.77        473.11       111.24 o                         
  -5  15   6       1656.23       1572.68       163.26 o                         
  -3  15   6       4126.50       4165.66       261.00 o                         
  -1  15   6       1390.49       1048.06       144.74 o                         
   1  15   6       4258.02       4163.88       274.33 o                         
   3  15   6        381.96        128.81        92.02 o                         
   5  15   6         64.76        -77.26       111.08 o                         
   7  15   6         11.40       -156.48       104.32 o                         
   9  15   6         60.51        204.63       122.12 o                         
  11  15   6        339.48        332.19       142.30 o                         
  -8  16   6       2055.13       1847.60       218.61 o                         
  -6  16   6       2988.85       2993.98       274.56 o                         
  -4  16   6         29.38       -135.53        90.35 o                         
  -2  16   6       1266.09        919.65       207.61 o                         
   0  16   6       1433.55       1120.55       177.23 o                         
   2  16   6       2305.93       2326.43       261.00 o                         
   4  16   6         13.59         88.82       118.96 o                         
 -33   1   7       1788.23       1625.25       200.53 o                         
 -31   1   7       1888.34       2247.35       228.14 o                         
 -29   1   7        170.92        145.06        95.48 o                         
 -27   1   7       8182.55       8610.33       545.71 o                         
 -25   1   7      16629.12      17159.64       648.37 o                         
 -23   1   7        293.42         54.25        99.57 o                         
 -21   1   7       2593.51       3329.75       308.59 o                         
 -19   1   7       3745.54       2992.93       296.70 o                         
 -17   1   7      13177.19      13567.44       595.20 o                         
 -15   1   7          9.40        -48.15        61.16 o                         
 -13   1   7      17131.50      17865.18       670.36 o                         
 -11   1   7      23272.83      24451.74       786.03 o                         
  -9   1   7        248.21        229.56        88.59 o                         
  -7   1   7       1308.70       1288.58       110.93 o                         
  -5   1   7       7996.86       7747.34       309.47 o                         
  -3   1   7       8046.71       7921.57       202.03 o                         
  -1   1   7       6371.08       6490.36       175.39 o                         
   1   1   7       2873.05       2911.48       157.80 o                         
   3   1   7      30504.97      30240.43       725.30 o                         
   5   1   7       6464.00       6372.55       333.36 o                         
   7   1   7       2659.12       2643.40       230.31 o                         
   9   1   7       2947.89       3172.96       274.23 o                         
  11   1   7       6489.66       6473.97       415.13 o                         
  13   1   7       5703.86       5057.83       352.14 o                         
  15   1   7       3362.52       3379.43       363.45 o                         
  17   1   7      21647.68      22595.94      1070.86 o                         
  19   1   7       3888.60       3833.76       373.93 o                         
  21   1   7        153.73        215.48       174.62 o                         
  23   1   7        884.90        787.77       290.01 o                         
  25   1   7       6468.88       6111.71       520.71 o                         
  27   1   7       3219.42       3692.72       579.81 o                         
  29   1   7         50.56         47.16       204.27 o                         
 -34   2   7      10597.98       9998.85       431.71 o                         
 -32   2   7       2161.55       2034.21       232.96 o                         
 -30   2   7        787.74        657.15       196.96 o                         
 -28   2   7       3032.97       3390.49       298.05 o                         
 -26   2   7      18867.30      19393.42       690.10 o                         
 -24   2   7       6782.41       6157.06       399.15 o                         
 -22   2   7       7011.59       6205.73       406.54 o                         
 -20   2   7       3746.05       3691.64       321.74 o                         
 -18   2   7      13108.93      13001.23       584.64 o                         
 -16   2   7        349.10        421.72       117.91 o                         
 -14   2   7       4164.73       4183.11       329.18 o                         
 -12   2   7      21325.31      21606.20       747.14 o                         
 -10   2   7      16442.55      16862.14       701.32 o                         
  -8   2   7        184.13        236.60        64.43 o                         
  -6   2   7      20253.11      21310.59       533.47 o                         
  -4   2   7      28791.52      28946.46       409.73 o                         
  -2   2   7       8912.71       9200.60       262.55 o                         
   0   2   7        665.12        396.99        72.71 o                         
   2   2   7      26528.23      27042.75       556.53 o                         
   4   2   7      17890.82      17982.03       444.32 o                         
   6   2   7        156.43        -27.56        84.48 o                         
   8   2   7       5352.28       6048.17       351.51 o                         
  10   2   7      15775.19      15170.25       663.76 o                         
  12   2   7       8363.48       8473.34       462.70 o                         
  14   2   7        145.06         15.35       116.65 o                         
  16   2   7      14068.67      13071.75       676.87 o                         
  18   2   7      25325.76      26045.73      1126.88 o                         
  20   2   7       1555.74       1543.89       258.75 o                         
  22   2   7       2091.63       2248.46       304.42 o                         
  24   2   7       9664.36       9290.88       596.10 o                         
  26   2   7       8668.98       8618.65       597.47 o                         
  28   2   7        121.41       -213.56       201.82 o                         
 -33   3   7       2095.76       1551.32       166.77 o                         
 -31   3   7        519.30        257.76        88.09 o                         
 -29   3   7         70.84        -58.88        60.44 o                         
 -27   3   7        873.28        619.77       140.57 o                         
 -25   3   7        796.63        603.17       140.67 o                         
 -23   3   7         67.92        -24.96       135.15 o                         
 -21   3   7         69.27        125.94       105.26 o                         
 -19   3   7       2357.58       2833.62       329.35 o                         
 -17   3   7       4464.13       4118.08       395.87 o                         
 -15   3   7       1022.28        679.58       154.14 o                         
 -13   3   7        206.38        190.90        72.07 o                         
 -11   3   7       1866.78       2028.84       162.36 o                         
  -9   3   7        439.52        305.11        85.02 o                         
  -7   3   7       1209.79       1329.96       154.33 o                         
  -5   3   7       6234.41       6110.05       242.60 o                         
  -3   3   7       2156.29       1968.49       169.07 o                         
  -1   3   7        508.42        249.45        77.27 o                         
   1   3   7          6.14        -17.72        54.82 o                         
   3   3   7        459.73        310.41        70.36 o                         
   5   3   7        150.24        105.41        63.19 o                         
   7   3   7         45.85          6.02        58.71 o                         
   9   3   7       3627.58       3554.05       242.01 o                         
  11   3   7       2642.58       2294.77       253.43 o                         
  13   3   7          2.87        -24.97       104.13 o                         
  15   3   7        679.95        611.44       162.09 o                         
  17   3   7       2626.46       2364.30       271.06 o                         
  19   3   7        517.51        404.43       167.69 o                         
  21   3   7         10.12         31.07       121.85 o                         
  23   3   7       1149.86        720.57       202.38 o                         
  25   3   7       3940.24       4683.52       563.55 o                         
  27   3   7        880.26        476.25       198.99 o                         
 -32   4   7        207.49         31.25        93.25 o                         
 -30   4   7         36.35        -96.39        64.26 o                         
 -28   4   7        211.07         67.35        69.46 o                         
 -26   4   7       9291.24       9262.98       379.40 o                         
 -24   4   7       1423.11       1383.40       177.32 o                         
 -22   4   7       1297.10       1241.46       138.33 o                         
 -20   4   7       2714.47       2385.36       201.52 o                         
 -18   4   7        271.17        102.97       117.80 o                         
 -16   4   7        748.63        572.50       121.37 o                         
 -14   4   7         90.07        106.41        72.21 o                         
 -12   4   7       7459.52       7509.14       344.74 o                         
 -10   4   7       7454.34       7748.58       364.71 o                         
  -8   4   7        854.71        846.80       130.95 o                         
  -6   4   7       4455.57       4649.60       285.26 o                         
  -4   4   7        156.11         92.22        47.91 o                         
  -2   4   7        155.69         68.60        46.21 o                         
   0   4   7       3045.92       2969.31       153.51 o                         
   2   4   7      11608.31      12584.66       337.24 o                         
   4   4   7       6601.77       7239.24       292.91 o                         
   6   4   7        101.43         10.80        59.18 o                         
   8   4   7       2125.88       1953.42       189.78 o                         
  10   4   7       3413.44       2704.52       235.82 o                         
  12   4   7       2546.37       2154.37       271.49 o                         
  14   4   7         28.23        146.71       101.42 o                         
  16   4   7       5859.34       6137.71       419.99 o                         
  18   4   7      10372.09       9603.38       613.18 o                         
  20   4   7         30.93         22.49       132.71 o                         
  22   4   7        356.54        321.09       163.66 o                         
  24   4   7       2519.91       1767.20       293.03 o                         
  26   4   7       3412.51       2947.62       386.08 o                         
  28   4   7         33.77        -96.03       190.21 o                         
 -31   5   7       3317.55       3123.08       290.69 o                         
 -29   5   7        189.69        -18.13       164.78 o                         
 -27   5   7       8037.90       8808.64       443.32 o                         
 -25   5   7      16695.40      16277.40       482.32 o                         
 -23   5   7        824.66        585.87       102.07 o                         
 -21   5   7       4904.51       5142.32       271.44 o                         
 -19   5   7      11908.80      12283.61       424.51 o                         
 -17   5   7       6761.70       6807.76       316.62 o                         
 -15   5   7          1.26        -40.41        77.00 o                         
 -13   5   7       7703.52       7693.54       349.66 o                         
 -11   5   7      16086.93      17063.00       528.38 o                         
  -9   5   7       4513.91       4738.77       284.84 o                         
  -7   5   7       4297.80       4079.23       278.46 o                         
  -5   5   7       6365.48       6700.56       280.04 o                         
  -3   5   7      11359.81      10969.41       322.30 o                         
  -1   5   7        343.99        126.26        66.64 o                         
   1   5   7       9890.88      10078.59       298.92 o                         
   3   5   7      28785.21      28666.91       638.91 o                         
   5   5   7       5227.34       5633.83       273.25 o                         
   7   5   7        729.68        506.97       110.54 o                         
   9   5   7      18618.96      19247.54       711.24 o                         
  11   5   7      21464.82      21878.70       610.48 o                         
  13   5   7         65.81         79.87        78.60 o                         
  15   5   7       3612.18       4235.05       280.85 o                         
  17   5   7      24376.28      25863.21       704.16 o                         
  19   5   7       7533.91       8237.92       432.95 o                         
  21   5   7          1.49       -132.00        88.00 o                         
  23   5   7       5327.06       4804.76       746.96 o                         
  25   5   7      13198.46      14285.78       726.00 o                         
  27   5   7       7130.97       7553.00       590.42 o                         
 -30   6   7        470.84        265.27       120.39 o                         
 -28   6   7       1301.42       1033.25       155.95 o                         
 -26   6   7        395.90        554.97       142.06 o                         
 -24   6   7       3857.83       3853.87       264.78 o                         
 -22   6   7       2221.88       2221.25       225.52 o                         
 -20   6   7       5764.78       5203.56       301.20 o                         
 -18   6   7      12557.69      12627.17       461.62 o                         
 -16   6   7         57.38         30.76        68.14 o                         
 -14   6   7       2104.28       2237.09       209.43 o                         
 -12   6   7        140.67        140.05        84.39 o                         
 -10   6   7       6872.49       7087.20       368.25 o                         
  -8   6   7        304.84        273.14        82.84 o                         
  -6   6   7       5445.10       5867.29       290.92 o                         
  -4   6   7      10304.60      10753.62       328.91 o                         
  -2   6   7       1502.26       1137.56        96.73 o                         
   0   6   7       3659.21       3636.58       185.38 o                         
   2   6   7       4976.93       4782.20       250.90 o                         
   4   6   7       2764.48       3095.96       224.81 o                         
   6   6   7       1545.14       1545.08       151.07 o                         
   8   6   7        592.44        621.40       114.14 o                         
  10   6   7      29981.92      29868.83       751.26 o                         
  12   6   7        873.89       1011.26       177.65 o                         
  14   6   7        516.88        319.45       119.49 o                         
  16   6   7        430.53        219.37       108.93 o                         
  18   6   7      10540.70      10479.66       509.25 o                         
  20   6   7       4289.25       3590.41       310.88 o                         
  22   6   7       1201.43        860.85       195.45 o                         
  24   6   7       9074.36       8745.55       491.91 o                         
  26   6   7       2077.86       1262.37       387.33 o                         
 -29   7   7        285.37        308.04       137.05 o                         
 -27   7   7       1735.81       1376.02       167.22 o                         
 -25   7   7       1395.94        932.72       160.59 o                         
 -23   7   7        519.01        234.13       119.49 o                         
 -21   7   7       1860.16       1388.25       171.74 o                         
 -19   7   7        295.97         96.90        84.42 o                         
 -17   7   7        208.29        -70.15        71.11 o                         
 -15   7   7        362.87        242.25        85.14 o                         
 -13   7   7       2327.47       2088.05       243.18 o                         
 -11   7   7       2577.96       2258.33       209.71 o                         
  -9   7   7        170.38        166.76        86.91 o                         
  -7   7   7         82.33        124.47        73.75 o                         
  -5   7   7          3.27        -17.96        52.65 o                         
  -3   7   7        538.68        259.92        79.22 o                         
  -1   7   7       1134.91        959.31       161.75 o                         
   1   7   7        237.21        140.55        78.86 o                         
   3   7   7       4516.52       4366.61       289.39 o                         
   5   7   7        440.87        282.61        89.55 o                         
   7   7   7       1789.35       1767.86       260.87 o                         
   9   7   7         57.83        100.10        96.00 o                         
  11   7   7         67.75        -48.76        79.47 o                         
  13   7   7       5316.18       5349.38       310.05 o                         
  15   7   7        312.08        249.41       124.17 o                         
  17   7   7       2118.35       1970.83       237.99 o                         
  19   7   7          1.39        218.42       107.31 o                         
  21   7   7        440.43        356.00       130.65 o                         
  23   7   7         38.41       -189.87       126.58 o                         
  25   7   7         51.08       -192.57       128.38 o                         
 -28   8   7       3747.91       3349.41       313.71 o                         
 -26   8   7       3017.07       3045.21       217.45 o                         
 -24   8   7         72.36        115.09        79.94 o                         
 -22   8   7          3.87        238.37       130.71 o                         
 -20   8   7       9448.30       9733.71       423.45 o                         
 -18   8   7      15803.05      16461.30       563.66 o                         
 -16   8   7        343.70        198.76        97.61 o                         
 -14   8   7       6348.66       6239.37       328.69 o                         
 -12   8   7       6901.97       6787.36       356.78 o                         
 -10   8   7      11741.28      11490.80       518.04 o                         
  -8   8   7         56.28         97.89        81.94 o                         
  -6   8   7      11665.62      11541.02       375.78 o                         
  -4   8   7      17657.92      18070.02       547.13 o                         
  -2   8   7       2130.37       2032.89       156.52 o                         
   0   8   7       1071.39       1286.16       142.89 o                         
   2   8   7       9260.60       9039.20       387.48 o                         
   4   8   7       9409.42       9457.93       390.37 o                         
   6   8   7       1681.62       1936.14       189.78 o                         
   8   8   7       2782.85       3152.28       314.62 o                         
  10   8   7      17135.59      16919.62       530.97 o                         
  12   8   7       4614.31       5201.96       387.86 o                         
  14   8   7         58.86       -143.80       106.01 o                         
  16   8   7       2824.30       2980.37       312.40 o                         
  18   8   7       6858.73       7136.78       547.29 o                         
  20   8   7       2024.91       1920.26       227.22 o                         
  22   8   7       2922.10       2511.40       328.36 o                         
 -27   9   7       5755.60       5797.68       294.65 o                         
 -25   9   7       4050.43       4071.81       229.82 o                         
 -23   9   7        194.82        305.14        84.52 o                         
 -21   9   7       3809.15       3503.88       243.50 o                         
 -19   9   7      20620.27      21844.35       669.96 o                         
 -17   9   7       7707.25       7978.09       398.27 o                         
 -15   9   7       1659.72       1559.89       176.95 o                         
 -13   9   7       4878.46       5521.45       313.64 o                         
 -11   9   7       7853.49       7558.39       393.36 o                         
  -9   9   7       5414.55       5705.35       353.00 o                         
  -7   9   7        265.62        135.45        92.41 o                         
  -5   9   7      16304.29      16801.59       390.77 o                         
  -3   9   7      21491.20      22440.34       642.54 o                         
  -1   9   7         44.90         -1.27        79.30 o                         
   1   9   7       4533.83       4740.33       283.53 o                         
   3   9   7       7763.04       7940.92       329.19 o                         
   5   9   7       4647.44       5049.86       282.54 o                         
   7   9   7       1016.66        937.35       175.15 o                         
   9   9   7      14934.29      14928.91       485.81 o                         
  11   9   7      13769.18      14761.42       542.51 o                         
  13   9   7         11.34        216.96       121.74 o                         
  15   9   7        791.04        834.73       173.38 o                         
  17   9   7       1831.65       1681.39       304.11 o                         
  19   9   7       4042.51       4754.52       362.85 o                         
  21   9   7        416.94        -62.82       154.01 o                         
 -24  10   7        196.60        -30.54        91.84 o                         
 -22  10   7        477.06        307.82       124.20 o                         
 -20  10   7        468.04        524.16       108.28 o                         
 -18  10   7       1613.62       1451.60       168.17 o                         
 -16  10   7          8.14        -91.59        98.95 o                         
 -14  10   7         25.60         44.54        96.14 o                         
 -12  10   7        217.82         74.25        99.11 o                         
 -10  10   7        631.46        415.24       144.32 o                         
  -8  10   7         34.64         -3.45        85.93 o                         
  -6  10   7        188.05        117.64        64.74 o                         
  -4  10   7       1141.66        991.56       134.98 o                         
  -2  10   7        607.08        690.65       102.47 o                         
   0  10   7         12.40          1.36        80.06 o                         
   2  10   7          1.63        -35.16        82.28 o                         
   4  10   7         78.08        176.67        88.50 o                         
   6  10   7       1465.37       1406.00       191.87 o                         
   8  10   7         12.36       -132.05        88.04 o                         
  10  10   7        854.89        631.64       162.25 o                         
  12  10   7        271.31        -88.32       127.45 o                         
  14  10   7         53.67         -6.36       133.82 o                         
  16  10   7         20.02       -117.07       177.12 o                         
  18  10   7         49.21       -195.18       131.28 o                         
 -21  11   7       4212.63       4110.46       351.95 o                         
 -19  11   7       7604.54       7546.53       364.73 o                         
 -17  11   7       1860.00       1396.09       172.26 o                         
 -15  11   7       2265.90       2511.19       235.95 o                         
 -13  11   7       3056.38       3104.56       255.48 o                         
 -11  11   7       1346.31       1521.34       312.54 o                         
  -9  11   7       1477.63       1325.60       202.46 o                         
  -7  11   7         10.96        -26.70        71.48 o                         
  -5  11   7       9102.86       9397.42       324.78 o                         
  -3  11   7       3881.88       3827.66       216.87 o                         
  -1  11   7       1942.01       1755.51       166.64 o                         
   1  11   7       1828.61       1457.37       179.99 o                         
   3  11   7       2835.90       2443.96       255.19 o                         
   5  11   7       3413.41       3679.61       290.38 o                         
   7  11   7         29.68        -51.99       106.42 o                         
   9  11   7       7887.56       8311.81       422.77 o                         
  11  11   7       6135.97       6234.71       390.28 o                         
  13  11   7          6.20         42.93       156.37 o                         
  15  11   7       1828.77       1413.85       203.28 o                         
  17  11   7       1800.23       1276.31       236.44 o                         
 -18  12   7       9414.18       9596.18       429.46 o                         
 -16  12   7        747.98        549.28       148.13 o                         
 -14  12   7       3229.39       3500.06       345.53 o                         
 -12  12   7       4762.57       4100.15       299.83 o                         
 -10  12   7       4596.52       4918.53       234.04 o                         
  -8  12   7        619.26        522.27        98.32 o                         
  -6  12   7       2210.69       2401.44       202.41 o                         
  -4  12   7      13059.74      13918.57       392.01 o                         
  -2  12   7        275.26        189.40       102.89 o                         
   0  12   7       3134.58       3063.01       265.51 o                         
   2  12   7       7084.43       7312.14       355.29 o                         
   4  12   7       8553.01       9298.89       410.13 o                         
   6  12   7       3508.33       3788.83       314.16 o                         
   8  12   7       2566.23       2576.68       369.40 o                         
  10  12   7      16971.23      17744.28       648.68 o                         
  12  12   7       3269.82       3120.23       329.57 o                         
 -15  13   7         13.86        -48.34       102.53 o                         
 -13  13   7       2444.19       2490.38       321.72 o                         
 -11  13   7       3769.92       3623.07       240.56 o                         
  -9  13   7        754.77        663.71       128.58 o                         
  -7  13   7         10.49       -110.56        91.19 o                         
  -5  13   7        137.58        207.75       111.77 o                         
  -3  13   7         79.51         41.73       101.58 o                         
  -1  13   7        234.08         80.10       116.77 o                         
   1  13   7       3376.60       3751.99       336.06 o                         
   3  13   7      10310.41      10511.06       480.43 o                         
   5  13   7         66.83        -60.88       168.28 o                         
   7  13   7        164.45       -112.53       142.95 o                         
   9  13   7          9.37          8.94       150.45 o                         
  -4  14   7       6807.68       6454.10       311.71 o                         
  -2  14   7        761.14        304.56       129.73 o                         
   0  14   7       3149.73       3000.30       236.90 o                         
 -28   0   8       2147.39       2341.93       751.24 o                         
 -26   0   8       1627.23        822.48       254.53 o                         
 -24   0   8      12712.95      14160.07       893.77 o                         
 -22   0   8      20747.63      19977.09      1292.71 o                         
 -20   0   8         60.28       -179.17       119.44 o                         
 -18   0   8       1554.16       2176.66       373.32 o                         
 -16   0   8         90.54        120.24       235.75 o                         
 -14   0   8       4737.77       4969.91       552.05 o                         
 -12   0   8        827.00        409.84       205.81 o                         
 -10   0   8      18970.65      19581.14      1015.04 o                         
  -8   0   8      19661.68      20283.69      1455.02 o                         
  -6   0   8       1603.33       1155.37       262.74 o                         
  -4   0   8       3253.04       3587.50       201.61 o                         
  -2   0   8       7042.66       7042.46       276.00 o                         
   0   0   8       1037.63       1299.25       217.77 o                         
   2   0   8         77.11        -48.12       126.86 o                         
   4   0   8      11036.59      11114.29       597.05 o                         
   6   0   8      16541.08      17570.67       800.17 o                         
   8   0   8       2000.51       2472.29       338.97 o                         
  10   0   8       3128.01       3719.36       429.03 o                         
  12   0   8       9191.95       9526.77       910.20 o                         
  14   0   8       4458.23       4952.47       508.99 o                         
  16   0   8       1225.57        706.72       261.32 o                         
  18   0   8      11006.45      11362.35       859.99 o                         
  20   0   8      35933.92      31903.68      2202.44 o                         
 -27   1   8          7.24         25.07       135.69 o                         
 -25   1   8       2624.50       2522.64       431.82 o                         
 -23   1   8       7334.83       7103.81       444.45 o                         
 -21   1   8       7650.78       6912.07       537.17 o                         
 -19   1   8       2666.21       1536.56       222.47 o                         
 -17   1   8         27.99       -130.12        98.43 o                         
 -15   1   8        471.40        607.82       184.75 o                         
 -13   1   8         62.38        -48.73        98.01 o                         
 -11   1   8       4067.22       3871.52       343.50 o                         
  -9   1   8       8174.45       8316.66       457.83 o                         
  -7   1   8       1438.58       1277.06       186.92 o                         
  -5   1   8          1.57        -49.29        49.61 o                         
  -3   1   8       2741.17       2561.00       144.13 o                         
  -1   1   8       9706.35       9226.25       240.84 o                         
   1   1   8        312.02        237.84        74.43 o                         
   3   1   8        592.58        479.10       104.57 o                         
   5   1   8      10755.68      10042.38       420.76 o                         
   7   1   8       3320.89       2819.62       294.70 o                         
   9   1   8         20.62         31.20        89.97 o                         
  11   1   8       1261.67       1021.28       169.43 o                         
  13   1   8       2609.40       2304.37       246.36 o                         
  15   1   8        232.67        204.14       117.24 o                         
  17   1   8       2415.16       2313.89       290.42 o                         
  19   1   8       7393.77       6738.59       491.39 o                         
  21   1   8      11674.29      10167.24       727.27 o                         
 -26   2   8        172.85         90.60        99.34 o                         
 -24   2   8       3910.73       3375.42       337.05 o                         
 -22   2   8         26.68        188.61        99.45 o                         
 -20   2   8       4316.05       3936.17       358.01 o                         
 -18   2   8         12.79         51.71       174.51 o                         
 -16   2   8       2215.22       1737.71       287.49 o                         
 -14   2   8        414.32        489.87       113.47 o                         
 -12   2   8        361.53        144.62       108.73 o                         
 -10   2   8       4555.04       4326.55       422.84 o                         
  -8   2   8       1543.51       1557.01       249.84 o                         
  -6   2   8        305.42        108.39        74.33 o                         
  -4   2   8        586.57        556.47        91.13 o                         
  -2   2   8        786.09        622.38        73.21 o                         
   0   2   8       1725.57       1836.74       133.69 o                         
   2   2   8        170.19         65.19        51.21 o                         
   4   2   8       4351.54       4214.30       268.16 o                         
   6   2   8       1544.69       1497.21       181.85 o                         
   8   2   8         28.38       -103.53        91.39 o                         
  10   2   8        334.42        153.41       112.30 o
[truncated: 16,203 more chars]
