# Supplementary material for: Heterocyclic 1,3-diazepine-based thio­nes and selones as versatile halogen-bond acceptors
Source: Acta Crystallogr B Struct Sci Cryst Eng Mater. 2022 Aug 31;78(Pt 5):745–55. doi: 10.1107/S2052520622008150 (PMC9533313; doi:10.1107/S2052520622008150)
Supplement: Supplementary file 18 [file b-78-00745-2SDiazMesSe_13F4DIBsup18.hkl]

data_2SDiazMesSe_13F4DIB                                                        
_shelx_title ' d8-5302_a.res in C2/c'                                           
_shelx_refln_list_code          4                                               
_shelx_F_calc_maximum      899.99                                               
_exptl_crystal_F_000      2440.00                                               
_reflns_d_resolution_high  0.8107                                               
                                                                                
loop_                                                                           
 _space_group_symop_operation_xyz                                               
 'x, y, z'                                                                      
 '-x, y, -z+1/2'                                                                
 'x+1/2, y+1/2, z'                                                              
 '-x+1/2, y+1/2, -z+1/2'                                                        
 '-x, -y, -z'                                                                   
 'x, -y, z-1/2'                                                                 
 '-x+1/2, -y+1/2, -z'                                                           
 'x+1/2, -y+1/2, z-1/2'                                                         
                                                                                
_cell_length_a    39.0581                                                       
_cell_length_b    17.2429                                                       
_cell_length_c     7.4287                                                       
_cell_angle_alpha  90.000                                                       
_cell_angle_beta   94.012                                                       
_cell_angle_gamma  90.000                                                       
                                                                                
_shelx_F_squared_multiplier     1.000                                           
                                                                                
loop_                                                                           
 _refln_index_h                                                                 
 _refln_index_k                                                                 
 _refln_index_l                                                                 
 _refln_F_squared_calc                                                          
 _refln_F_squared_meas                                                          
 _refln_F_squared_sigma                                                         
 _refln_observed_status                                                         
   4   0   0      90861.06      92905.15      2461.84 o                         
   6   0   0       2390.01       2794.58       115.98 o                         
   8   0   0      29527.90      29208.02       454.77 o                         
  10   0   0     267797.38     266162.19      4602.43 o                         
  12   0   0      15275.56      15567.27       398.72 o                         
  14   0   0     190592.25     186086.55      2207.24 o                         
  16   0   0     106752.99     110618.41      2225.00 o                         
  18   0   0        528.54        778.30       128.75 o                         
  20   0   0       5513.45       6741.38       309.12 o                         
  22   0   0       1671.12       1433.04       274.38 o                         
  24   0   0      94407.48      99514.87      1882.70 o                         
  26   0   0       7193.83       6959.79       395.55 o                         
  28   0   0     141396.16     141788.06      2015.62 o                         
  30   0   0      19334.83      19756.72       662.63 o                         
  32   0   0        730.89        769.82       177.37 o                         
  34   0   0       1299.18       1851.93       247.35 o                         
  36   0   0       8499.41       8323.74       519.26 o                         
  38   0   0      21444.17      23619.32       946.88 o                         
  40   0   0       4698.79       4589.42       443.50 o                         
  42   0   0      89275.64      88939.88      2069.82 o                         
  44   0   0       6930.79       7567.10       587.52 o                         
  46   0   0        294.11        -42.88       241.80 o                         
  48   0   0         18.26        -35.59       479.65 o                         
   5   1   0      52939.95      51878.04       423.73 o                         
   7   1   0      32457.37      33193.55       366.79 o                         
   9   1   0       4878.00       5108.59       190.09 o                         
  11   1   0       2380.78       2564.92       112.26 o                         
  13   1   0      86800.55      90250.20       837.11 o                         
  15   1   0      52716.03      51768.98       583.17 o                         
  17   1   0      14166.11      14342.53       315.30 o                         
  19   1   0      31685.23      33865.35       507.63 o                         
  21   1   0       5479.29       5979.71       252.25 o                         
  23   1   0       7282.18       6945.32       241.13 o                         
  25   1   0       4137.86       4369.21       207.69 o                         
  27   1   0      13533.17      14288.89       403.42 o                         
  29   1   0      28898.28      28293.84       557.37 o                         
  31   1   0       3229.65       3696.70       217.26 o                         
  33   1   0        201.49        142.44        77.81 o                         
  35   1   0        134.14         85.85        93.90 o                         
  37   1   0        184.76        -45.56       100.35 o                         
  39   1   0        462.11        292.98       153.80 o                         
  41   1   0      10714.99      10768.80       458.69 o                         
  43   1   0       9874.92       9715.40       440.49 o                         
  45   1   0        421.54        251.84       176.70 o                         
  47   1   0          3.24       -282.75       188.50 o                         
   0   2   0      75521.63      73176.66      1347.95 o                         
   2   2   0       3303.85       3007.74        88.42 o                         
   4   2   0     140241.11     135147.12       973.07 o                         
   6   2   0       7851.80       8019.99       150.53 o                         
   8   2   0       1282.15       1443.76        79.91 o                         
  10   2   0      24491.50      24544.71       360.61 o                         
  12   2   0       3827.82       3860.73       137.31 o                         
  14   2   0      79863.38      80254.20      1302.35 o                         
  16   2   0       7257.55       8287.34       238.22 o                         
  18   2   0       7914.78       7888.74       230.94 o                         
  20   2   0        508.46        345.68        64.33 o                         
  22   2   0         15.41         10.25        48.44 o                         
  24   2   0      20059.21      19884.56       417.69 o                         
  26   2   0        535.56        457.54        76.86 o                         
  28   2   0      41107.47      41619.89       684.33 o                         
  30   2   0        145.57         59.98        76.81 o                         
  32   2   0      11980.70      11608.85       378.36 o                         
  34   2   0       6208.10       6220.93       308.58 o                         
  36   2   0       1405.18        991.72       154.82 o                         
  38   2   0      18544.80      19354.89       599.59 o                         
  40   2   0        257.13        106.71       121.72 o                         
  42   2   0      10918.06      10277.21       454.55 o                         
  44   2   0         45.67        -43.47       133.85 o                         
  46   2   0       2889.04       1982.35       312.08 o                         
   1   3   0      51065.66      48328.89       397.22 o                         
   3   3   0        253.63        632.68        59.47 o                         
   5   3   0      10078.07       9875.88       180.88 o                         
   7   3   0      14065.13      13323.12       223.93 o                         
   9   3   0      57766.44      59308.09       604.11 o                         
  11   3   0        247.76        256.11        49.12 o                         
  13   3   0     242273.02     243442.20      2077.13 o                         
  15   3   0      99877.52      99509.49       988.70 o                         
  17   3   0       4688.64       5331.68       193.15 o                         
  19   3   0       6771.21       6746.66       221.33 o                         
  21   3   0       7418.74       7527.71       244.27 o                         
  23   3   0      33103.21      33049.95       573.38 o                         
  25   3   0       3486.88       3768.59       208.49 o                         
  27   3   0      59604.22      60852.60       896.79 o                         
  29   3   0      82370.62      83918.09      1045.51 o                         
  31   3   0        725.73        735.13       113.11 o                         
  33   3   0       2230.92       2157.83       181.74 o                         
  35   3   0       3955.97       4438.87       457.23 o                         
  37   3   0      29105.35      29806.44       741.41 o                         
  39   3   0      12903.96      13536.86       520.82 o                         
  41   3   0      10077.78      11275.54       474.95 o                         
  43   3   0      22596.23      22654.22       666.41 o                         
  45   3   0        356.88       -149.65       174.86 o                         
  47   3   0        339.65       -158.76       191.99 o                         
   0   4   0      36124.83      34356.28       449.56 o                         
   2   4   0      51755.86      49127.89       390.35 o                         
   4   4   0        316.05        290.09        40.84 o                         
   6   4   0     110629.56     105857.29       920.57 o                         
   8   4   0      61399.14      59334.93       614.18 o                         
  10   4   0       2543.40       2547.71       120.33 o                         
  12   4   0      46014.14      46080.26       561.90 o                         
  14   4   0      53136.95      52194.96       645.13 o                         
  16   4   0      47266.29      47079.28       619.09 o                         
  18   4   0       1944.36       2163.03       143.04 o                         
  20   4   0      39108.63      39587.83      1005.37 o                         
  22   4   0      73505.98      74017.20       872.90 o                         
  24   4   0       1344.47       1045.97       115.11 o                         
  26   4   0       8160.84       8257.93       293.09 o                         
  28   4   0      29245.08      28390.11       560.48 o                         
  30   4   0      31628.61      31671.44       631.33 o                         
  32   4   0       5909.73       5872.89       283.57 o                         
  34   4   0      19097.14      19617.29       552.54 o                         
  36   4   0      31238.37      31303.17       754.56 o                         
  38   4   0       1813.37       1260.54       174.91 o                         
  40   4   0         48.28       -146.42       119.18 o                         
  42   4   0       5596.01       6226.29       364.07 o                         
  44   4   0      17327.90      17701.80       683.45 o                         
  46   4   0       4533.76       4554.53       492.48 o                         
   1   5   0      17757.42      17026.33       223.13 o                         
   3   5   0      66536.92      63747.89       575.34 o                         
   5   5   0       5216.36       5048.20       141.47 o                         
   7   5   0      61027.83      59149.87       592.45 o                         
   9   5   0      15864.56      15550.65       290.55 o                         
  11   5   0      39877.34      40015.69       508.21 o                         
  13   5   0      24569.16      25140.85       519.33 o                         
  15   5   0       1059.51        780.63        85.25 o                         
  17   5   0      42663.09      42813.16       631.33 o                         
  19   5   0       5341.73       6260.57       223.63 o                         
  21   5   0      47776.72      48264.71       951.38 o                         
  23   5   0       1772.06       1541.27       134.74 o                         
  25   5   0      23880.99      24538.59       498.19 o                         
  27   5   0       5090.37       4450.23       235.34 o                         
  29   5   0        145.95        120.68        62.74 o                         
  31   5   0      12114.34      12267.24       394.50 o                         
  33   5   0         12.21          8.12        82.06 o                         
  35   5   0      29750.27      29775.67       714.63 o                         
  37   5   0        163.60        246.93       117.00 o                         
  39   5   0       6996.79       7074.38       424.37 o                         
  41   5   0       2313.66       1715.59       219.96 o                         
  43   5   0        332.03        319.65       161.22 o                         
  45   5   0       9801.65      10086.20       644.91 o                         
   0   6   0      35908.91      33586.66       504.27 o                         
   2   6   0      24452.88      23194.07       291.63 o                         
   4   6   0       6283.15       6354.17       158.81 o                         
   6   6   0      21314.68      20503.22       306.20 o                         
   8   6   0      70606.83      70634.76       676.13 o                         
  10   6   0        738.47        888.34        83.65 o                         
  12   6   0        603.38        510.48        62.79 o                         
  14   6   0      53124.89      55081.13       777.73 o                         
  16   6   0      16487.39      16327.33       359.26 o                         
  18   6   0        456.40        317.99        68.90 o                         
  20   6   0      18111.03      18826.36       443.61 o                         
  22   6   0      13191.88      13444.36       350.60 o                         
  24   6   0      17171.43      17581.42       449.60 o                         
  26   6   0       1932.20       1652.81       147.97 o                         
  28   6   0      34866.52      34433.61       637.26 o                         
  30   6   0       5982.85       6315.38       285.35 o                         
  32   6   0        239.61         64.37        93.19 o                         
  34   6   0      13372.24      14204.40       470.09 o                         
  36   6   0       4604.29       4820.65       312.14 o                         
  38   6   0       7699.79       7794.70       425.53 o                         
  40   6   0        728.94         40.58       143.52 o                         
  42   6   0       9189.27       8897.24       458.29 o                         
  44   6   0       6517.01       7269.70       856.98 o                         
  46   6   0         87.89       -290.54       193.69 o                         
   1   7   0      30808.62      29938.80       343.16 o                         
   3   7   0      72993.05      71060.59       630.82 o                         
   5   7   0      31107.73      29790.98       418.18 o                         
   7   7   0     294492.88     292602.59      2417.20 o                         
   9   7   0       8907.03       7290.97       197.12 o                         
  11   7   0      34581.38      34788.97       492.51 o                         
  13   7   0       1429.60       1194.67        97.92 o                         
  15   7   0      55037.95      56631.27       710.54 o                         
  17   7   0      42705.07      43365.11       621.87 o                         
  19   7   0       3571.48       3712.32       193.10 o                         
  21   7   0     178074.67     180124.92      1643.33 o                         
  23   7   0      18094.87      18042.09       505.68 o                         
  25   7   0       3642.14       4068.75       217.07 o                         
  27   7   0      14575.01      15072.43       454.00 o                         
  29   7   0        810.44        651.79       118.15 o                         
  31   7   0      69707.66      73686.27      1062.47 o                         
  33   7   0        300.86        183.95        86.69 o                         
  35   7   0      79881.76      80955.12      1269.91 o                         
  37   7   0       9291.55       9546.65       447.60 o                         
  39   7   0        204.16        -54.50       102.80 o                         
  41   7   0        140.47       -129.16       122.36 o                         
  43   7   0       6404.38       6026.57       689.74 o                         
  45   7   0      24572.28      25726.93      1037.68 o                         
   0   8   0       1682.55       1362.51       114.93 o                         
   2   8   0      16627.70      16415.06       268.02 o                         
   4   8   0      32433.89      33654.13       429.91 o                         
   6   8   0      22121.10      19872.06       325.60 o                         
   8   8   0      74982.96      73907.24       754.42 o                         
  10   8   0      16180.23      17974.46       326.95 o                         
  12   8   0        164.01         37.92        41.99 o                         
  14   8   0       5507.73       5665.87       207.20 o                         
  16   8   0      13904.76      13962.92       331.28 o                         
  18   8   0       5255.22       5688.37       221.64 o                         
  20   8   0      20921.22      20843.61       463.22 o                         
  22   8   0      12359.71      12938.31       360.96 o                         
  24   8   0        260.05        229.63        72.51 o                         
  26   8   0       6239.86       6744.42       281.96 o                         
  28   8   0       1296.18        974.01       124.17 o                         
  30   8   0         66.24         41.37        81.02 o                         
  32   8   0      11848.68      12384.31       501.12 o                         
  34   8   0      12725.39      13725.04       714.84 o                         
  36   8   0       2691.30       3065.03       375.71 o                         
  38   8   0       2015.65       1275.61       172.87 o                         
  40   8   0       1602.05       1090.66       172.07 o                         
  42   8   0         74.12       -116.15       156.87 o                         
  44   8   0       6106.58       4546.33       418.63 o                         
   1   9   0       7243.27       8157.82       196.95 o                         
   3   9   0       9848.99      10265.64       229.11 o                         
   5   9   0      23642.98      24911.29       390.81 o                         
   7   9   0      19500.97      17965.64       324.71 o                         
   9   9   0       3618.32       3939.44       157.73 o                         
  11   9   0        343.72        313.12        58.93 o                         
  13   9   0        342.15        219.44        56.01 o                         
  15   9   0       7001.93       6411.32       220.31 o                         
  17   9   0      15100.21      15137.97       375.23 o                         
  19   9   0        673.94        486.09        86.56 o                         
  21   9   0      32939.30      33313.24       660.77 o                         
  23   9   0       1141.08       1006.51       116.97 o                         
  25   9   0       6526.83       6551.80       280.48 o                         
  27   9   0       7359.83       7577.38       325.79 o                         
  29   9   0         86.96         91.84       101.36 o                         
  31   9   0       2453.05       2039.69       213.96 o                         
  33   9   0        464.32        320.17       122.00 o                         
  35   9   0       5349.83       5261.16       520.55 o                         
  37   9   0        891.57        644.45       138.56 o                         
  39   9   0        238.43        167.41       131.67 o                         
  41   9   0       1248.71        393.30       171.62 o                         
  43   9   0         60.34       -185.02       180.54 o                         
   0  10   0       3031.39       2416.84       168.54 o                         
   2  10   0      35723.68      34694.21       439.58 o                         
   4  10   0       5873.50       5503.26       191.59 o                         
   6  10   0     105751.87     106503.31       975.03 o                         
   8  10   0     160022.17     159153.02      1263.10 o                         
  10  10   0        213.52        201.40        55.63 o                         
  12  10   0       9562.16       9643.58       260.20 o                         
  14  10   0       2201.75       2164.26       138.24 o                         
  16  10   0      25278.64      25371.99       458.73 o                         
  18  10   0       9072.05       9318.37       282.41 o                         
  20  10   0      20585.08      20220.00       457.11 o                         
  22  10   0      24327.37      24546.87       527.52 o                         
  24  10   0         60.35        163.91        67.54 o                         
  26  10   0         35.28        -60.04        70.66 o                         
  28  10   0       3209.61       3129.44       263.03 o                         
  30  10   0      16945.09      18081.79       548.69 o                         
  32  10   0       1161.68       1065.14       171.53 o                         
  34  10   0      35850.00      37650.78       823.32 o                         
  36  10   0      32279.14      33968.77       739.48 o                         
  38  10   0        453.10        380.73       172.17 o                         
  40  10   0        379.50        369.82       166.11 o                         
  42  10   0         40.02       -239.83       159.89 o                         
   1  11   0      43795.05      44969.67       547.15 o                         
   3  11   0        127.24        199.22        49.44 o                         
   5  11   0      15499.16      16320.22       332.99 o                         
   7  11   0      51393.84      50059.66       630.86 o                         
   9  11   0      24473.82      24856.61       423.29 o                         
  11  11   0       4863.08       4617.20       185.80 o                         
  13  11   0      28931.98      29793.14       473.56 o                         
  15  11   0      39154.71      40727.68       586.14 o                         
  17  11   0      25762.60      26316.52       495.79 o                         
  19  11   0       1262.31       1371.80       131.06 o                         
  21  11   0      31306.60      31887.27       652.93 o                         
  23  11   0      12716.88      12666.87       372.25 o                         
  25  11   0        242.19         94.48        87.75 o                         
  27  11   0      12221.66      12539.88       451.69 o                         
  29  11   0      14054.22      14175.67       488.48 o                         
  31  11   0       3758.60       3245.74       276.52 o                         
  33  11   0          3.19       -108.47       108.20 o                         
  35  11   0      13738.11      14359.37       491.61 o                         
  37  11   0      12751.01      12021.69       471.83 o                         
  39  11   0          5.05       -206.67       137.78 o                         
  41  11   0        754.73        110.84       296.48 o                         
   0  12   0      17609.50      16747.72       448.26 o                         
   2  12   0         63.60        -11.91        42.36 o                         
   4  12   0      11608.98      11363.54       286.05 o                         
   6  12   0      12417.46      12369.86       300.83 o                         
   8  12   0      10529.62      10506.33       276.09 o                         
  10  12   0       8581.52       8310.28       249.88 o                         
  12  12   0          3.94         38.75        56.87 o                         
  14  12   0      30018.63      29943.84       489.90 o                         
  16  12   0        502.93        401.11        82.85 o                         
  18  12   0       1047.47        862.25        93.96 o                         
  20  12   0       5351.30       5249.80       232.37 o                         
  22  12   0       8222.54       8160.37       330.43 o                         
  24  12   0        168.01        178.92        90.06 o                         
  26  12   0       1301.84        677.20       112.96 o                         
  28  12   0       8154.44       7737.90       346.76 o                         
  30  12   0        322.17         46.58       126.77 o                         
  32  12   0       8155.67       8465.54       415.01 o                         
  34  12   0       2573.05       2223.21       204.77 o                         
  36  12   0       1105.25        573.03       170.45 o                         
  38  12   0       5092.93       4846.71       379.28 o                         
   1  13   0       2855.61       2698.09       142.89 o                         
   3  13   0       3475.26       3656.76       170.01 o                         
   5  13   0       3413.94       3735.23       183.51 o                         
   7  13   0      67519.59      66366.79       769.35 o                         
   9  13   0       2366.77       2024.64       166.07 o                         
  11  13   0       2049.16       2122.51       144.49 o                         
  13  13   0         63.58          6.56        55.70 o                         
  15  13   0       2004.72       2281.71       153.26 o                         
  17  13   0      15140.44      15414.47       357.04 o                         
  19  13   0      22459.37      22465.50       453.64 o                         
  21  13   0      64906.12      66830.82       901.65 o                         
  23  13   0      12570.83      13197.50       379.49 o                         
  25  13   0       1768.90       1490.37       204.09 o                         
  27  13   0       2022.22       1453.54       200.01 o                         
  29  13   0       3322.50       2880.16       254.48 o                         
  31  13   0       8809.09       8577.06       345.70 o                         
  33  13   0         65.53       -142.67        95.11 o                         
  35  13   0      18255.08      18267.45       511.69 o                         
  37  13   0       6561.31       6164.48       350.14 o                         
   0  14   0     101953.33     102703.63      1557.86 o                         
   2  14   0         92.30        -24.22        58.50 o                         
   4  14   0       5694.90       5693.24       224.36 o                         
   6  14   0      11007.00      11049.09       323.33 o                         
   8  14   0       8159.87       8709.53       271.42 o                         
  10  14   0      16919.67      17462.65       396.92 o                         
  12  14   0       8412.39       9019.12       290.22 o                         
  14  14   0      46025.02      47709.61       659.39 o                         
  16  14   0       2095.77       1441.44       140.32 o                         
  18  14   0       7497.89       7816.42       317.21 o                         
  20  14   0      12676.05      12841.33       351.48 o                         
  22  14   0      11629.06      12776.06       353.74 o                         
  24  14   0      16410.97      16630.95       509.32 o                         
  26  14   0       2023.90       1250.48       186.95 o                         
  28  14   0      21272.36      22322.25       528.81 o                         
  30  14   0      11461.64      11631.88       366.61 o                         
  32  14   0         13.27       -109.99        98.16 o                         
  34  14   0       3404.83       3287.15       298.66 o                         
  36  14   0       8043.41       8224.81       435.42 o                         
   1  15   0      21992.18      22459.91       434.87 o                         
   3  15   0      16985.67      18011.25       404.96 o                         
   5  15   0         39.92         21.58        65.88 o                         
   7  15   0        287.24        187.43        76.88 o                         
   9  15   0       2836.87       3098.40       222.97 o                         
  11  15   0       3074.64       3061.37       234.50 o                         
  13  15   0      21241.18      21160.03       444.19 o                         
  15  15   0       6811.07       7461.09       282.70 o                         
  17  15   0       1614.88       1790.90       149.41 o                         
  19  15   0       6085.42       6117.60       246.91 o                         
  21  15   0         95.73        -81.63        81.72 o                         
  23  15   0       4195.74       4148.77       334.76 o                         
  25  15   0       5111.73       4642.76       308.79 o                         
  27  15   0      14314.74      13497.97       447.44 o                         
  29  15   0      13195.14      13071.27       467.58 o                         
  31  15   0        904.81        577.97       185.05 o                         
  33  15   0       2176.97       1369.77       234.77 o                         
   0  16   0        344.26        359.47       129.10 o                         
   2  16   0       6372.86       6080.43       251.96 o                         
   4  16   0         52.10         65.85        67.83 o                         
   6  16   0       4872.87       4940.17       225.02 o                         
   8  16   0       2743.02       2838.85       216.57 o                         
  10  16   0       2385.36       2641.81       204.68 o                         
  12  16   0        186.91        107.44        73.19 o                         
  14  16   0       3387.97       2797.37       249.22 o                         
  16  16   0       1529.72       1139.78       119.40 o                         
  18  16   0        587.53        372.67        91.63 o                         
  20  16   0          6.18       -101.27        67.51 o                         
  22  16   0       7177.34       6808.86       372.10 o                         
  24  16   0        504.32        593.69       143.71 o                         
  26  16   0        368.90        288.52       143.54 o                         
  28  16   0        221.87       -114.04       152.66 o                         
  30  16   0       1271.30        710.64       194.18 o                         
   1  17   0      28729.30      30362.21       572.34 o                         
   3  17   0         86.78        -90.07        72.58 o                         
   5  17   0       8772.89       9933.81       314.45 o                         
   7  17   0       6548.89       6793.26       295.69 o                         
   9  17   0      13603.30      14446.96       360.84 o                         
  11  17   0        856.39        679.45       101.43 o                         
  13  17   0      28049.38      28756.57       587.26 o                         
  15  17   0      18147.81      18647.88       393.02 o                         
  17  17   0        244.80         16.46       120.30 o                         
  19  17   0       1355.65       1629.07       194.95 o                         
  21  17   0       1667.15       1249.44       172.73 o                         
  23  17   0      13418.17      14233.79       559.94 o                         
  25  17   0       3198.19       2553.43       327.97 o                         
  27  17   0      10705.74      11386.62       508.34 o                         
   0  18   0      35801.46      36461.87       931.35 o                         
   2  18   0       5044.08       4474.84       294.63 o                         
   4  18   0       3938.96       4042.71       336.57 o                         
   6  18   0       3155.42       3252.95       201.87 o                         
   8  18   0       6423.92       6511.60       247.40 o                         
  10  18   0      16699.97      17848.02       387.35 o                         
  12  18   0        935.69        817.66        93.38 o                         
  14  18   0      29014.94      31201.73       694.08 o                         
  16  18   0       5339.97       5484.01       388.96 o                         
  18  18   0        965.35        701.92       162.77 o                         
  20  18   0        171.59         36.63       143.25 o                         
  22  18   0       5202.01       5178.01       426.14 o                         
  24  18   0       5200.06       5471.76       514.71 o                         
   1  19   0        957.74        539.05       114.43 o                         
   3  19   0       1343.31        860.75       112.22 o                         
   5  19   0        102.42       -227.36       151.57 o                         
   7  19   0       1948.38       1421.04       139.80 o                         
   9  19   0       1681.96       1168.30       131.33 o                         
  11  19   0       1060.47        961.39       156.51 o                         
  13  19   0       5560.24       5737.64       346.84 o                         
  15  19   0        756.37        136.02       141.44 o                         
  17  19   0       1204.29        846.13       196.69 o                         
  19  19   0         61.04        488.46       191.38 o                         
  21  19   0        510.94        250.21       199.18 o                         
   0  20   0      37254.99      37099.34      1091.67 o                         
   2  20   0       2967.72       2481.23       205.03 o                         
   4  20   0       9521.17      10104.54       650.43 o                         
   6  20   0        107.72        -70.50       101.80 o                         
   8  20   0        416.85        209.72       152.37 o                         
  10  20   0      10161.04      10891.55       444.31 o                         
  12  20   0        282.12        -23.30       146.04 o                         
  14  20   0      22202.11      22581.85       638.14 o                         
  16  20   0       2285.14       1015.28       344.52 o                         
   1  21   0       6208.46       6527.33       319.03 o                         
   3  21   0          5.21       -189.12       126.08 o                         
   5  21   0       2247.10       1514.65       224.04 o                         
   7  21   0       9940.18      11826.89       522.12 o                         
 -47   1   1       2753.38       1804.04       293.69 o                         
 -45   1   1        885.90        580.84       268.82 o                         
 -43   1   1        445.08         61.47       148.21 o                         
 -41   1   1      13002.56      13372.72       518.58 o                         
 -39   1   1      26803.12      27846.08       823.49 o                         
 -37   1   1       3019.31       2598.17       274.67 o                         
 -35   1   1      23042.92      24745.82       633.09 o                         
 -33   1   1       1438.79       1159.93       144.03 o                         
 -31   1   1       4319.04       4449.05       250.07 o                         
 -29   1   1        324.46        340.30        84.18 o                         
 -27   1   1      47485.29      46404.43       737.53 o                         
 -25   1   1     106490.81     108798.26      1226.34 o                         
 -23   1   1       2978.78       3080.32       177.46 o                         
 -21   1   1      71679.56      71962.05      1086.98 o                         
 -19   1   1       2349.42       2648.37       157.06 o                         
 -17   1   1      22569.09      24441.82       460.01 o                         
 -15   1   1      39114.38      40296.83       907.78 o                         
 -13   1   1      79886.16      80224.93      1064.84 o                         
 -11   1   1     286692.62     288113.16      2747.97 o                         
  -9   1   1       6985.56       7528.34       196.70 o                         
  -7   1   1       6450.25       6302.80       169.82 o                         
  -5   1   1      37690.28      36069.85       417.95 o                         
  -3   1   1      11529.65      11265.23       297.14 o                         
  -1   1   1      29217.47      22918.14      1726.98 o                         
   1   1   1       1108.17       1142.71        56.67 o                         
   3   1   1     295891.03     290253.59      2105.68 o                         
   5   1   1      37419.75      37607.73       444.18 o                         
   7   1   1      31729.29      31884.93       331.97 o                         
   9   1   1        324.76        262.39        40.32 o                         
  11   1   1      17564.55      17549.76       268.81 o                         
  13   1   1      69001.30      70299.41       670.27 o                         
  15   1   1     145191.11     148598.39      1252.89 o                         
  17   1   1      73575.27      70776.95       735.83 o                         
  19   1   1      11362.28      12428.38       286.00 o                         
  21   1   1       1752.73       1293.98       109.15 o                         
  23   1   1        217.69        213.43        60.47 o                         
  25   1   1      44523.66      45285.09       661.24 o                         
  27   1   1      21448.73      22080.14       506.10 o                         
  29   1   1      29633.35      29411.53       562.83 o                         
  31   1   1      55854.59      58141.25       852.12 o                         
  33   1   1       2011.36       1594.67       190.02 o                         
  35   1   1        237.21        198.82        94.43 o                         
  37   1   1         34.69       -132.02        88.01 o                         
  39   1   1      19830.74      19723.21       590.53 o                         
  41   1   1      20777.20      21348.92       652.79 o                         
  43   1   1       5609.98       6100.33       360.94 o                         
  45   1   1      26891.00      25856.61      1407.31 o                         
  47   1   1         79.17         -9.86       208.73 o                         
 -46   2   1        998.37        352.54       210.29 o                         
 -44   2   1         16.03       -208.88       139.25 o                         
 -42   2   1       3861.32       3296.21       275.95 o                         
 -40   2   1      42346.64      42290.58       993.04 o                         
 -38   2   1       7579.44       6903.80       389.22 o                         
 -36   2   1      27039.76      26876.13       731.18 o                         
 -34   2   1      25836.93      27942.45       659.59 o                         
 -32   2   1       1276.70       1441.21       151.24 o                         
 -30   2   1       2369.58       2299.27       180.29 o                         
 -28   2   1       5519.56       6090.14       265.26 o                         
 -26   2   1     111755.99     110053.68      1984.23 o                         
 -24   2   1      31105.42      32185.80       567.96 o                         
 -22   2   1      61649.45      63827.70       979.99 o                         
 -20   2   1      28270.61      26502.17       484.50 o                         
 -18   2   1      35196.84      35559.84       556.03 o                         
 -16   2   1      40604.95      42344.61       588.34 o                         
 -14   2   1       5741.87       5011.26       183.44 o                         
 -12   2   1     154081.27     150435.05      2238.55 o                         
 -10   2   1      29083.15      28389.28       414.18 o                         
  -8   2   1       5248.75       5438.38       201.00 o                         
  -6   2   1      71306.38      71089.58       895.60 o                         
  -4   2   1      60871.50      61541.04       633.90 o                         
  -2   2   1       1419.23       1727.65        74.53 o                         
   0   2   1      17367.16      17111.99       284.13 o                         
   2   2   1     252874.27     248721.77      2718.09 o                         
   4   2   1      31988.60      31069.72       585.58 o                         
   6   2   1      63555.90      66329.89       661.36 o                         
   8   2   1      37686.30      37439.69       379.15 o                         
  10   2   1      29659.13      28598.73       348.08 o                         
  12   2   1      49673.12      49263.51       520.25 o                         
  14   2   1        798.44        653.59        64.33 o                         
  16   2   1     186202.64     188674.64      1478.70 o                         
  18   2   1      59533.02      59737.84       679.46 o                         
  20   2   1       4953.00       5087.81       193.03 o                         
  22   2   1      43912.65      45688.29       640.14 o                         
  24   2   1      40624.14      41324.16       656.87 o                         
  26   2   1      52995.12      54122.16       792.82 o                         
  28   2   1        234.37        227.97        70.07 o                         
  30   2   1      72122.11      72527.62      1275.91 o                         
  32   2   1      28535.96      28907.88       592.53 o                         
  34   2   1        118.01         86.11        85.18 o                         
  36   2   1       1723.90       1098.05       161.98 o                         
  38   2   1      11236.09      11562.86       447.34 o                         
  40   2   1      12688.00      14274.98       496.05 o                         
  42   2   1         93.75        -20.75       113.52 o                         
  44   2   1      23033.62      23046.66       832.99 o                         
  46   2   1      10359.38      10055.02       654.02 o                         
 -47   3   1       4842.02       3665.58       396.57 o                         
 -45   3   1       3188.90       2147.37       293.37 o                         
 -43   3   1       3830.86       3793.37       418.82 o                         
 -41   3   1       3464.34       3099.80       296.91 o                         
 -39   3   1         85.26       -181.90       121.27 o                         
 -37   3   1       1034.26        866.16       158.29 o                         
 -35   3   1       2195.75       1628.23       228.08 o                         
 -33   3   1      27513.82      26951.81       608.11 o                         
 -31   3   1        899.21        694.42       140.58 o                         
 -29   3   1      21195.45      21438.63       632.23 o                         
 -27   3   1        231.87        209.10        75.08 o                         
 -25   3   1         27.28         41.11        64.37 o                         
 -23   3   1       4038.84       4018.27       211.45 o                         
 -21   3   1       1573.25       1602.20       129.29 o                         
 -19   3   1     115549.46     117949.89      1158.62 o                         
 -17   3   1      16018.64      17452.81       361.50 o                         
 -15   3   1      28125.29      28135.28       486.50 o                         
 -13   3   1         83.69         51.68        43.47 o                         
 -11   3   1      21339.30      22037.03       379.90 o                         
  -9   3   1      15174.19      15269.99       304.33 o                         
  -7   3   1       4077.65       3731.90       133.66 o                         
  -5   3   1     141914.69     139080.22      1299.57 o                         
  -3   3   1      38530.92      38081.90       448.99 o                         
  -1   3   1       2512.87       2623.17        83.41 o                         
   1   3   1      27096.49      25453.88       415.40 o                         
   3   3   1      44988.54      45636.94       604.18 o                         
   5   3   1      33727.19      34321.52       525.78 o                         
   7   3   1        304.31        361.60        47.04 o                         
   9   3   1      96454.88      99351.81      1396.01 o                         
  11   3   1      50348.93      52248.41       556.70 o                         
  13   3   1      19544.01      19865.28       315.80 o                         
  15   3   1       2271.51       2676.86       132.13 o                         
  17   3   1       9533.17      11612.62       337.34 o                         
  19   3   1       7310.49       7301.02       225.29 o                         
  21   3   1        987.90        869.61        90.96 o                         
  23   3   1      61844.06      63435.30       838.77 o                         
  25   3   1      12128.66      12031.00       360.54 o                         
  27   3   1       1764.65       1260.04       119.21 o                         
  29   3   1        539.43        401.06        91.75 o                         
  31   3   1        207.60        323.83        89.80 o                         
  33   3   1      10765.52      10558.67       380.63 o                         
  35   3   1       2694.27       2652.53       212.40 o                         
  37   3   1      17328.86      17080.62       542.74 o                         
  39   3   1       5987.24       5399.50       439.75 o                         
  41   3   1       1716.87       1309.67       247.13 o                         
  43   3   1        328.35        -14.27       136.22 o                         
  45   3   1         62.45         39.94       211.08 o                         
 -46   4   1       1791.05        729.06       240.83 o                         
 -44   4   1        681.52        420.64       173.50 o                         
 -42   4   1        562.02        450.71       144.83 o                         
 -40   4   1      28728.10      29566.42       798.61 o                         
 -38   4   1       4654.54       5119.03       324.05 o                         
 -36   4   1      27403.23      27741.41       723.96 o                         
 -34   4   1       8004.74       8199.11       390.64 o                         
 -32   4   1        977.62        810.52       128.60 o                         
 -30   4   1       1000.14        934.45       121.51 o                         
 -28   4   1        284.42        290.31        84.96 o                         
 -26   4   1      47394.13      47276.60       763.62 o                         
 -24   4   1       7331.89       7021.91       269.27 o                         
 -22   4   1      23343.24      23908.68       477.14 o                         
 -20   4   1        212.81        124.11        55.26 o                         
 -18   4   1       8823.47       8833.78       267.41 o                         
 -16   4   1        368.33        111.43        53.40 o                         
 -14   4   1      13727.60      14404.42       345.86 o                         
 -12   4   1     114940.12     114299.20      1185.51 o                         
 -10   4   1      11647.96      11759.17       254.46 o                         
  -8   4   1      65093.86      63414.08       663.85 o                         
  -6   4   1        216.97        317.67        46.27 o                         
  -4   4   1        289.98        255.52        40.83 o                         
  -2   4   1      67571.33      66777.56       569.05 o                         
   0   4   1         22.23         24.04        23.92 o                         
   2   4   1     607287.06     583227.44      5417.08 o                         
   4   4   1      52858.82      51616.91       674.68 o                         
   6   4   1      97992.66      98243.76       815.56 o                         
   8   4   1       3864.67       4175.19       142.62 o                         
  10   4   1       6964.58       7102.61       188.40 o                         
  12   4   1      70293.88      69250.34       702.07 o                         
  14   4   1       2451.38       2452.41       121.88 o                         
  16   4   1     115451.30     114437.09      1397.49 o                         
  18   4   1      40395.04      41902.04       572.14 o                         
  20   4   1       3880.26       3835.13       174.21 o                         
  22   4   1       5041.25       4893.88       202.71 o                         
  24   4   1       2825.80       3428.87       200.32 o                         
  26   4   1      25715.36      25924.73       505.03 o                         
  28   4   1        316.02        328.17        77.10 o                         
  30   4   1      48072.50      47518.25       758.62 o                         
  32   4   1       2967.12       2436.94       189.13 o                         
  34   4   1       3488.60       2513.73       257.97 o                         
  36   4   1        656.67        461.83       137.55 o                         
  38   4   1        201.84        -20.06       109.33 o                         
  40   4   1      11337.76      10412.77       498.89 o                         
  42   4   1        277.67         28.03       125.34 o                         
  44   4   1      11656.51      11410.52       604.20 o                         
  46   4   1       3359.17       1972.77       324.29 o                         
 -45   5   1       5277.89       4830.56       461.23 o                         
 -43   5   1       3806.89       2586.63       312.61 o                         
 -41   5   1      12810.25      12713.54       488.80 o                         
 -39   5   1      10477.05      11057.95       500.22 o                         
 -37   5   1        532.66        483.13       132.22 o                         
 -35   5   1        331.45        333.96       116.73 o                         
 -33   5   1      14868.60      14287.71       479.47 o                         
 -31   5   1      12653.61      13090.60       411.84 o                         
 -29   5   1       7372.83       7530.88       312.87 o                         
 -27   5   1      20360.74      20287.30       499.82 o                         
 -25   5   1      13115.81      13792.57       396.66 o                         
 -23   5   1         61.31        -19.73        52.57 o                         
 -21   5   1      10524.80      10472.11       311.71 o                         
 -19   5   1      76390.66      78151.71       909.80 o                         
 -17   5   1      18070.67      17292.31       388.56 o                         
 -15   5   1      29201.34      31723.32       549.92 o                         
 -13   5   1     189726.92     190088.31      1733.71 o                         
 -11   5   1      58102.03      57842.24       806.66 o                         
  -9   5   1         41.78         36.10        39.54 o                         
  -7   5   1      18276.09      17540.82       318.51 o                         
  -5   5   1     131850.89     126154.80      1030.07 o                         
  -3   5   1     108234.04     105006.02       976.41 o                         
  -1   5   1       2413.93       2394.21        75.42 o                         
   1   5   1      78865.46      74788.80       647.76 o                         
   3   5   1      92286.09      87025.88       708.12 o                         
   5   5   1      23032.35      22091.66       295.54 o                         
   7   5   1         25.64         57.52        33.45 o                         
   9   5   1      97803.33      96592.22      1089.85 o                         
  11   5   1     125458.09     126204.53      1209.19 o                         
  13   5   1         22.19         93.15        35.69 o                         
  15   5   1      23849.52      22707.37       376.80 o                         
  17   5   1      71572.29      69277.86       767.26 o                         
  19   5   1      46362.40      47634.54       902.36 o                         
  21   5   1         10.79         -0.14        42.29 o                         
  23   5   1      49019.41      46909.19       820.04 o                         
  25   5   1      12592.68      12638.97       391.77 o                         
  27   5   1       5222.97       5047.38       237.18 o                         
  29   5   1       5919.32       6331.19       470.13 o                         
  31   5   1      27308.28      27878.99       590.01 o                         
  33   5   1       7977.48       8022.00       394.24 o                         
  35   5   1         62.07        -34.61        98.08 o                         
  37   5   1      20882.25      21321.70       659.43 o                         
  39   5   1      12293.33      12477.40       471.79 o                         
  41   5   1        793.21        661.47       140.62 o                         
  43   5   1       4213.87       4393.78       389.30 o                         
  45   5   1       7082.38       7058.86       939.00 o                         
 -46   6   1      14290.68      14086.97       926.42 o                         
 -44   6   1       2331.67       1586.94       270.94 o                         
 -42   6   1      15397.40      16428.55       599.65 o                         
 -40   6   1        279.00       -188.04       125.36 o                         
 -38   6   1        351.75        465.56       131.55 o                         
 -36   6   1       3613.51       3581.15       303.03 o                         
 -34   6   1       7000.99       6808.36       345.36 o                         
 -32   6   1      97168.33     101678.95      1326.70 o                         
 -30   6   1       2321.90       2183.67       182.58 o                         
 -28   6   1      29809.40      30851.66       620.30 o                         
 -26   6   1        237.27         98.92        78.62 o                         
 -24   6   1        651.98        516.17       101.90 o                         
 -22   6   1       7771.37       7675.90       278.30 o                         
 -20   6   1      34418.25      33238.63       570.87 o                         
 -18   6   1      40661.74      37396.30       590.57 o                         
 -16   6   1       4733.04       4426.00       194.69 o                         
 -14   6   1       5214.64       4175.12       187.99 o                         
 -12   6   1       4025.75       4506.73       181.12 o                         
 -10   6   1       7350.05       7306.85       221.46 o                         
  -8   6   1       4676.95       4368.55       168.41 o                         
  -6   6   1     138520.47     133435.03      1580.39 o                         
  -4   6   1     126908.49     121900.87       957.77 o                         
  -2   6   1       2080.11       2141.01        89.21 o                         
   0   6   1      56343.68      55235.80       462.57 o                         
   2   6   1       9178.22       9220.48       185.86 o                         
   4   6   1      45622.65      44837.13       493.01 o                         
   6   6   1      26474.46      26005.29       369.67 o                         
   8   6   1      41181.86      37808.36       496.75 o                         
  10   6   1     265635.97     268412.09      2227.76 o                         
  12   6   1        175.08        215.26        53.03 o                         
  14   6   1       8723.07       8912.63       217.78 o                         
  16   6   1        244.30        120.50        44.80 o                         
  18   6   1      28113.03      28045.49       497.29 o                         
  20   6   1      36360.32      36199.00       591.67 o                         
  22   6   1      32146.21      29312.92       673.36 o                         
  24   6   1      42351.50      42434.68       778.57 o                         
  26   6   1       1059.36        716.84       100.96 o                         
  28   6   1       2080.08       1958.86       194.79 o                         
  30   6   1        984.45        766.60       118.74 o                         
  32   6   1       8764.92       8774.66       397.19 o                         
  34   6   1      16093.87      17000.85       560.69 o                         
  36   6   1      13003.35      13722.95       527.99 o                         
  38   6   1      22037.69      23564.42       801.48 o                         
  40   6   1         67.61       -192.52       128.34 o                         
  42   6   1       1360.89        898.16       205.73 o                         
  44   6   1        359.61        -38.33       171.84 o                         
 -45   7   1        257.23         51.54       217.30 o                         
 -43   7   1        342.42       -133.56       161.17 o                         
 -41   7   1        594.25        277.32       144.67 o                         
 -39   7   1        522.36        256.40       130.61 o                         
 -37   7   1        899.71        363.50       130.10 o                         
 -35   7   1        707.63        773.10       157.12 o                         
 -33   7   1       1676.15       1314.83       181.85 o                         
 -31   7   1        505.43        329.56        97.58 o                         
 -29   7   1      10079.93      10340.66       373.22 o                         
 -27   7   1       8925.46       9298.76       344.49 o                         
 -25   7   1      10489.65      10138.25       342.93 o                         
 -23   7   1       2877.67       2611.27       176.51 o                         
 -21   7   1        627.15        680.51        99.73 o                         
 -19   7   1      15267.17      15655.36       383.91 o                         
 -17   7   1        467.30        351.06        77.35 o                         
 -15   7   1       6119.31       5858.91       223.92 o                         
 -13   7   1        586.25        377.37        67.78 o                         
 -11   7   1       5596.51       4968.33       194.18 o                         
  -9   7   1        751.36        508.86        69.77 o                         
  -7   7   1        228.45        268.55        52.10 o                         
  -5   7   1       6379.24       5963.52       182.75 o                         
  -3   7   1          1.97          3.59        31.48 o                         
  -1   7   1       2496.36       2196.60        93.86 o                         
   1   7   1        837.75        549.81        48.69 o                         
   3   7   1        269.48         79.89        38.62 o                         
   5   7   1        112.72        213.89        43.95 o                         
   7   7   1        653.53        519.53        63.12 o                         
   9   7   1       6379.65       5927.53       202.19 o                         
  11   7   1        373.96        312.09        59.63 o                         
  13   7   1       5139.76       5424.03       212.81 o                         
  15   7   1      10048.54      10029.28       232.07 o                         
  17   7   1       4284.20       3778.72       173.60 o                         
  19   7   1       8560.94       8365.27       359.64 o                         
  21   7   1        489.48        478.16        74.28 o                         
  23   7   1      10735.50      10422.67       302.28 o                         
  25   7   1        892.48        820.95       109.03 o                         
  27   7   1        716.80        503.61        98.81 o                         
  29   7   1        695.98        393.00       109.50 o                         
  31   7   1       2044.35       2026.77       229.69 o                         
  33   7   1        111.41        164.88        98.82 o                         
  35   7   1         28.69       -127.07       115.47 o                         
  37   7   1        257.55         46.79       117.97 o                         
  39   7   1       1572.84       1126.07       164.22 o                         
  41   7   1       2851.24       2131.63       273.29 o                         
  43   7   1        353.56         -7.21       178.32 o                         
 -44   8   1       2357.63       1530.24       268.24 o                         
 -42   8   1      17216.45      19073.16       754.25 o                         
 -40   8   1       2342.47       1545.14       197.53 o                         
 -38   8   1          4.66        -85.37       130.16 o                         
 -36   8   1        793.28        180.02       158.09 o                         
 -34   8   1      32495.54      33817.80       803.86 o                         
 -32   8   1      45620.75      45220.61       857.67 o                         
 -30   8   1       6555.89       7107.10       326.99 o                         
 -28   8   1      34397.50      37425.25       740.18 o                         
 -26   8   1      13445.91      13816.89       419.43 o                         
 -24   8   1       2930.94       2431.44       192.64 o                         
 -22   8   1       1376.24        949.59       111.81 o                         
 -20   8   1      50543.02      51042.27       793.60 o                         
 -18   8   1      79601.45      80614.65       976.92 o                         
 -16   8   1        504.09        556.92        85.41 o                         
 -14   8   1      17191.00      16297.23       376.67 o                         
 -12   8   1      15082.83      15352.24       354.40 o                         
 -10   8   1      53207.91      54713.39       650.35 o                         
  -8   8   1       6484.18       6135.55       212.91 o                         
  -6   8   1      70858.77      69564.45       700.55 o                         
  -4   8   1      56739.86      53961.95       604.77 o                         
  -2   8   1       1533.33       1763.89        96.54 o                         
   0   8   1       7793.56       6795.22       163.07 o                         
   2   8   1      13306.16      12815.29       267.99 o                         
   4   8   1      11128.81      10151.91       235.97 o                         
   6   8   1       2855.66       2487.33       138.49 o                         
   8   8   1      56303.10      55976.88       675.15 o                         
  10   8   1     123957.69     122066.61      1146.82 o                         
  12   8   1        960.78        733.00        84.39 o                         
  14   8   1      19334.91      20069.71       425.55 o                         
  16   8   1       3596.48       3311.98       194.39 o                         
  18   8   1      41431.51      40986.09       524.30 o                         
  20   8   1      19863.62      19944.07       409.88 o                         
  22   8   1      27791.89      28565.74       506.64 o                         
  24   8   1      74580.80      74975.02       964.54 o                         
  26   8   1       4515.08       4623.17       228.91 o                         
  28   8   1        690.76        571.15       100.03 o                         
  30   8   1       7757.77       7753.92       353.62 o                         
  32   8   1      11482.21      12427.39       450.10 o                         
  34   8   1      10679.09      11365.44       604.54 o                         
  36   8   1       5384.27       6004.77       478.48 o                         
  38   8   1      20149.54      19585.57       552.24 o                         
  40   8   1       2073.91       1603.21       198.56 o                         
  42   8   1         95.10         15.13       152.83 o                         
 -43   9   1      14049.29      13324.31       693.12 o                         
 -41   9   1       5931.42       6031.51       533.94 o                         
 -39   9   1        865.26        559.06       228.17 o                         
 -37   9   1        479.55        298.56       154.54 o                         
 -35   9   1       2914.76       3193.38       347.42 o                         
 -33   9   1      60664.71      62526.17      1123.51 o                         
 -31   9   1       7980.42       8045.39       372.39 o                         
 -29   9   1      28938.71      31218.30       716.62 o                         
 -27   9   1      10481.30       9373.94       355.31 o                         
 -25   9   1       2610.04       2577.30       192.90 o                         
 -23   9   1      20408.48      21351.98       506.40 o                         
 -21   9   1       6684.85       6859.63       298.09 o                         
 -19   9   1     160944.72     161570.59      1577.39 o                         
 -17   9   1      21800.85      21550.12       587.94 o                         
 -15   9   1      32497.87      30806.34       577.66 o                         
 -13   9   1      21160.83      21507.40       436.33 o                         
 -11   9   1       4653.88       4509.13       190.71 o                         
  -9   9   1      26276.54      26269.57       412.92 o                         
  -7   9   1          0.02        -37.46        36.17 o                         
  -5   9   1     150538.95     145824.30      1181.90 o                         
  -3   9   1      57938.27      54601.07       606.66 o                         
  -1   9   1      19691.99      18785.50       299.18 o                         
   1   9   1       6112.80       5934.88       148.97 o                         
   3   9   1        523.39        264.91        51.80 o                         
   5   9   1      14411.75      12763.98       286.68 o                         
   7   9   1       1641.09       1271.54       106.58 o                         
   9   9   1     133855.45     130221.77      1180.26 o                         
  11   9   1      15740.38      16266.78       358.09 o                         
  13   9   1      29082.90      30227.19       536.74 o                         
  15   9   1       3929.80       4073.05       211.33 o                         
  17   9   1       7705.89       7906.50       328.89 o                         
  19   9   1      44079.11      44695.57       722.85 o                         
  21   9   1       9544.44      10026.24       530.28 o                         
  23   9   1     140230.05     143904.86      1388.41 o                         
  25   9   1       8609.73       9097.95       290.81 o                         
  27   9   1       5760.57       6593.95       277.44 o                         
  29   9   1       2442.00       2980.75       243.90 o                         
  31   9   1      23246.68      23486.34       606.15 o                         
  33   9   1      24564.75      25329.30       662.02 o                         
  35   9   1        578.38        290.83       141.79 o                         
  37   9   1      52000.21      54260.20       940.70 o                         
  39   9   1      16838.05      17091.19       600.02 o                         
  41   9   1        397.77         55.97       159.52 o                         
 -42  10   1         22.27       -385.37       256.91 o                         
 -40  10   1       2821.31       2132.36       305.02 o                         
 -38  10   1        290.61        103.74       133.10 o                         
 -36  10   1        932.68        594.40       153.96 o                         
 -34  10   1       1777.68       1240.62       179.91 o                         
 -32  10   1       6593.18       6634.12       385.02 o                         
 -30  10   1         32.63       -103.66       112.55 o                         
 -28  10   1        573.61        317.17       144.07 o                         
 -26  10   1       3946.73       3750.18       254.29 o                         
 -24  10   1       9620.34       9927.87       354.02 o                         
 -22  10   1        425.95        238.72        91.15 o                         
 -20  10   1      10697.96      11441.16       367.50 o                         
 -18  10   1        907.27        571.61       103.25 o                         
 -16  10   1       2962.04       2865.85       196.62 o                         
 -14  10   1       1804.21       1594.45       142.55 o                         
 -12  10   1      11759.23      11435.69       289.91 o                         
 -10  10   1       4796.60       4629.15       206.07 o                         
  -8  10   1        267.83        124.28        50.28 o                         
  -6  10   1        308.78        317.06        61.29 o                         
  -4  10   1       6358.94       6393.41       203.99 o                         
  -2  10   1       4215.41       3783.84       148.41 o                         
   0  10   1       4212.68       4436.38       149.05 o                         
   2  10   1       6815.06       6224.23       159.26 o                         
   4  10   1       4074.60       4205.76       176.36 o                         
   6  10   1       1781.17       1508.31       110.99 o                         
   8  10   1       4238.35       4132.72       192.66 o                         
  10  10   1         13.13          1.78        48.98 o                         
  12  10   1       8721.41       9183.54       284.42 o                         
  14  10   1        281.92        226.11        73.67 o                         
  16  10   1      18454.50      19078.39       442.97 o                         
  18  10   1        654.85        493.70        94.18 o                         
  20  10   1       2525.28       2449.40       176.66 o                         
  22  10   1        316.35        113.93        82.08 o                         
  24  10   1        798.42        681.04       108.97 o                         
  26  10   1       1640.67       1611.45       139.54 o                         
  28  10   1        974.08        767.42        92.62 o                         
  30  10   1       2046.94       1612.89       173.89 o                         
  32  10   1       2547.46       1755.14       213.20 o                         
  34  10   1        257.04        278.46        95.55 o                         
  36  10   1         72.69       -147.09        98.06 o                         
  38  10   1       2086.44       1382.53       186.74 o                         
  40  10   1       2747.54       2561.43       262.58 o                         
 -41  11   1       1409.60        761.68       273.58 o                         
 -39  11   1        899.60        175.28       168.34 o                         
 -37  11   1       1089.12        571.22       173.06 o                         
 -35  11   1        289.63        235.74       128.50 o                         
 -33  11   1      23313.25      24197.73       709.28 o                         
 -31  11   1       1180.21        703.86       162.04 o                         
 -29  11   1      26725.12      27861.64       661.02 o                         
 -27  11   1        665.28        274.63       102.65 o                         
 -25  11   1        504.94        114.78        99.21 o                         
 -23  11   1      15164.38      15532.79       436.11 o                         
 -21  11   1       2972.89       2745.36       189.77 o                         
 -19  11   1      74706.27      74409.47       974.23 o                         
 -17  11   1         58.46         34.40        66.09 o                         
 -15  11   1      40242.62      41377.26       619.79 o                         
 -13  11   1       1481.57       1335.13       113.86 o                         
 -11  11   1        359.84        163.22        55.76 o                         
  -9  11   1      18853.92      18916.75       383.31 o                         
  -7  11   1        436.07        321.45        62.06 o                         
  -5  11   1      89278.20      87260.28       949.89 o                         
  -3  11   1      19694.98      19847.29       359.01 o                         
  -1  11   1      27022.21      27326.06       436.95 o                         
   1  11   1       1013.21        817.98        78.97 o                         
   3  11   1       1069.48       1046.11        75.74 o                         
   5  11   1      40837.34      40799.32       597.11 o                         
   7  11   1         16.79        -36.54        49.02 o                         
   9  11   1      73712.84      75585.88       935.54 o                         
  11  11   1       9337.16       8936.14       292.76 o                         
  13  11   1      11563.62      12258.24       365.70 o                         
  15  11   1        906.26        769.77       118.67 o                         
  17  11   1        468.06        363.71        84.54 o                         
  19  11   1      21516.84      21547.84       560.95 o                         
  21  11   1        563.02        284.17        87.75 o                         
  23  11   1      41097.38      41796.98       772.13 o                         
  25  11   1       1549.52       1532.68       169.06 o                         
  27  11   1       5292.12       6451.06       377.95 o                         
  29  11   1       1698.74        946.01       175.19 o                         
  31  11   1         41.07       -174.84       116.56 o                         
  33  11   1      29408.78      30557.18       755.88 o                         
  35  11   1       1135.90        640.33       243.10 o                         
  37  11   1      20533.75      21018.35       742.38 o                         
  39  11   1       5277.99       4974.81       439.36 o                         
 -38  12   1       3044.48       2617.88       308.05 o                         
 -36  12   1        483.70        210.21       180.03 o                         
 -34  12   1      17908.83      18602.86       556.09 o                         
 -32  12   1      16407.70      17029.58       561.76 o                         
 -30  12   1        641.35        314.70       136.21 o                         
 -28  12   1      10841.45      11538.76       430.86 o                         
 -26  12   1       6145.85       6183.98       334.01 o                         
 -24  12   1      21088.78      20685.54       568.18 o                         
 -22  12   1         16.63       -133.82        89.21 o                         
 -20  12   1      27496.42      27878.81       562.04 o                         
 -18  12   1      24606.98      24741.76       499.74 o                         
 -16  12   1        261.06        155.18        70.13 o                         
 -14  12   1      14857.34      15368.04       365.38 o                         
 -12  12   1      40760.71      39848.93       619.29 o                         
 -10  12   1      22704.36      22668.97       426.18 o                         
  -8  12   1        227.94        228.55        57.68 o                         
  -6  12   1      37045.09      37588.70       540.07 o                         
  -4  12   1      70013.11      68739.89       762.20 o                         
  -2  12   1       3649.67       4036.10       209.07 o                         
   0  12   1       5315.72       4947.31       173.65 o                         
   2  12   1      19794.60      19843.99       359.17 o                         
   4  12   1      39297.38      40145.30       593.16 o                         
   6  12   1       4792.39       4862.06       226.13 o                         
   8  12   1      42107.98      43378.80       678.96 o                         
  10  12   1      47580.51      44808.84       724.04 o                         
  12  12   1       5662.97       5343.05       235.54 o                         
  14  12   1       2888.06       2986.66       200.60 o                         
  16  12   1      25071.63      24748.83       537.77 o                         
  18  12   1      31959.37      33220.88       642.70 o                         
  20  12   1      22819.81      22699.74       538.98 o                         
  22  12   1       8666.57       9036.57       398.82 o                         
  24  12   1      32830.37      34799.02       763.76 o                         
  26  12   1       5083.08       5859.19       399.09 o                         
  28  12   1       1045.50        921.54       161.64 o                         
  30  12   1       4785.84       4703.98       439.00 o                         
  32  12   1      13121.35      13770.06       506.13 o                         
  34  12   1       3193.85       2866.59       274.21 o                         
  36  12   1       2870.80       2359.86       464.82 o                         
  38  12   1       8867.75       8957.35       643.91 o                         
 -37  13   1         88.32        197.18       207.59 o                         
 -35  13   1       7322.10       7671.83       419.31 o                         
 -33  13   1        205.91        207.91       194.28 o                         
 -31  13   1        936.95        810.57       165.49 o                         
 -29  13   1       1811.30       1145.99       195.54 o                         
 -27  13   1      15146.37      14411.02       481.01 o                         
 -25  13   1      26601.98      26489.91       621.57 o                         
 -23  13   1       6556.29       6172.81       299.59 o                         
 -21  13   1       8025.00       8142.16       322.09 o                         
 -19  13   1       6614.26       6323.80       269.66 o                         
 -17  13   1       2468.32       2600.72       168.74 o                         
 -15  13   1         94.89        -42.19        63.48 o                         
 -13  13   1      22801.62      22718.20       468.43 o                         
 -11  13   1      45756.93      46794.40       675.67 o                         
  -9  13   1        283.17        105.47        67.55 o                         
  -7  13   1       4809.32       5051.81       219.31 o                         
  -5  13   1      18188.42      18476.83       382.00 o                         
  -3  13   1       1333.80       1074.13        99.29 o                         
  -1  13   1       1299.58       1039.80        87.27 o                         
   1  13   1      20799.24      20288.08       360.51 o                         
   3  13   1      65771.80      67677.93       855.24 o                         
   5  13   1        537.25        334.61        79.65 o                         
   7  13   1       2462.87       2209.01       164.59 o                         
   9  13   1       2425.11       2152.97       167.51 o                         
  11  13   1      10517.84      11245.17       365.59 o                         
  13  13   1       4614.57       4361.17       231.50 o                         
  15  13   1      35305.99      35572.34       647.49 o                         
  17  13   1      20015.28      20561.31       491.85 o                         
  19  13   1        840.58        471.34       106.58 o                         
  21  13   1        140.16         22.10       100.33 o                         
  23  13   1        154.26        159.80       101.08 o                         
  25  13   1       6226.08       6686.89       495.24 o                         
  27  13   1       2759.95       2161.64       230.07 o                         
  29  13   1      17810.04      17502.64       581.74 o                         
  31  13   1      14489.25      15102.36       562.08 o                         
  33  13   1        305.11         28.94       152.51 o                         
  35  13   1          5.75       -274.61       183.07 o                         
  37  13   1       1419.98       1124.52       407.70 o                         
 -36  14   1       3850.37       3207.20       408.63 o                         
 -34  14   1       1667.05       1170.73       182.64 o                         
 -32  14   1       8952.88       8225.88       393.24 o                         
 -30  14   1       1988.27       1968.81       209.10 o                         
 -28  14   1       6566.43       6673.99       346.15 o                         
 -26  14   1       2835.15       2779.64       233.28 o                         
 -24  14   1       1833.10       1281.66       153.29 o                         
 -22  14   1       4870.70       4715.60       323.51 o                         
 -20  14   1       3244.61       2573.91       202.96 o                         
 -18  14   1       6506.39       6642.57       276.96 o                         
 -16  14   1       1537.12       1184.48       129.13 o                         
 -14  14   1        544.09        234.61        82.59 o                         
 -12  14   1       9336.58       9854.02       302.73 o                         
 -10  14   1        339.05        219.38        86.13 o                         
  -8  14   1       3361.86       3250.50       186.97 o                         
  -6  14   1      10851.29      11293.05       321.87 o                         
  -4  14   1       5628.90       5265.37       217.47 o                         
  -2  14   1       1889.32       1655.96       145.36 o                         
   0  14   1      14151.25      14382.89       310.07 o                         
   2  14   1      10189.80       9680.12       272.47 o                         
   4  14   1        473.21        310.19        87.70 o                         
   6  14   1      13737.71      14052.89       389.08 o                         
   8  14   1       5218.11       5094.76       250.39 o                         
  10  14   1      14630.70      15190.31       418.63 o                         
  12  14   1       5927.12       5848.55       292.11 o                         
  14  14   1         21.87        -22.11        86.27 o                         
  16  14   1      11598.61      10582.96       394.36 o                         
  18  14   1        685.15        381.86       104.87 o                         
  20  14   1       1895.18       1810.22       185.17 o                         
  22  14   1       7383.16       7119.24       374.89 o                         
  24  14   1       5821.12       6195.02       350.05 o                         
  26  14   1       1833.83        954.58       171.04 o                         
  28  14   1        140.86        183.82       126.34 o                         
  30  14   1       2947.98       2819.21       260.19 o                         
  32  14   1       3939.32       3447.04       299.53 o                         
  34  14   1       1948.01       1694.95       347.74 o                         
 -33  15   1       3234.49       2109.62       225.17 o                         
 -31  15   1         50.45         -8.08       145.54 o                         
 -29  15   1       2956.01       2064.09       227.35 o                         
 -27  15   1      13884.32      14746.98       596.43 o                         
 -25  15   1      10931.37      12068.63       398.96 o                         
 -23  15   1       1494.22       1035.00       141.83 o                         
 -21  15   1      10901.04      12047.68       383.44 o                         
 -19  15   1      15761.85      15877.69       446.72 o                         
 -17  15   1       6433.62       6742.61       295.12 o                         
 -15  15   1       2377.77       1724.93       156.82 o                         
 -13  15   1      22614.88      23636.38       508.70 o                         
 -11  15   1      26154.47      27715.40       541.80 o                         
  -9  15   1        464.17        215.33        86.44 o                         
  -7  15   1      13945.15      14666.87       371.59 o                         
  -5  15   1      15208.02      15350.46       360.13 o                         
  -3  15   1       9064.84       9982.78       281.57 o                         
  -1  15   1        221.90        211.99        70.81 o                         
   1  15   1      34647.68      35083.97       567.71 o                         
   3  15   1      41426.40      40636.41       744.15 o                         
   5  15   1       4493.33       4113.32       270.27 o                         
   7  15   1       1317.55       1624.90       149.43 o                         
   9  15   1      11876.53      11420.20       387.94 o                         
  11  15   1      18851.11      18990.09       493.16 o                         
  13  15   1       1011.81        813.39       125.71 o                         
  15  15   1      13214.83      13486.32       448.09 o                         
  17  15   1      18797.63      20076.91       539.40 o                         
  19  15   1       2029.40       1621.16       223.61 o                         
  21  15   1        416.28        208.56       140.48 o                         
  23  15   1       6129.10       5930.54       344.51 o                         
  25  15   1      17488.38      18068.81       619.54 o                         
  27  15   1       2161.18       1582.76       183.92 o                         
  29  15   1       7928.77       9380.40       454.23 o                         
  31  15   1       8335.98       8719.90       523.11 o                         
  33  15   1       3102.07       2301.61       341.36 o                         
 -30  16   1       3298.38       3133.88       237.57 o                         
 -28  16   1        115.02       -185.27       123.51 o                         
 -26  16   1      40737.80      41576.19       785.66 o                         
 -24  16   1      11972.25      12051.25       394.09 o                         
 -22  16   1       9885.94      10449.99       360.42 o                         
 -20  16   1        768.90        532.84       139.28 o                         
 -18  16   1       2290.06       2060.61       178.61 o                         
 -16  16   1       9763.23      10420.31       359.32 o                         
 -14  16   1       4186.96       4064.25       252.20 o                         
 -12  16   1      54183.75      56173.30       818.85 o                         
 -10  16   1       1049.95        846.84       116.31 o                         
  -8  16   1      10190.13      10679.94       330.30 o                         
  -6  16   1        287.84        138.06        83.76 o                         
  -4  16   1        305.79        318.68        79.99 o                         
  -2  16   1      10711.87      11932.29       348.74 o                         
   0  16   1       2716.14       2457.83       212.35 o                         
   2  16   1      87562.69      89790.81      1217.45 o                         
   4  16   1      21468.90      20648.27       551.02 o                         
   6  16   1       7631.14       8208.79       356.62 o                         
   8  16   1        955.85       1048.62       143.25 o                         
  10  16   1        614.47        531.41       118.90 o                         
  12  16   1      19237.46      20428.35       517.40 o                         
  14  16   1          4.25         30.98       104.91 o                         
  16  16   1      56529.01      58712.03       976.38 o                         
  18  16   1       8750.93       8533.08       431.52 o                         
  20  16   1       3064.88       2824.11       251.63 o                         
  22  16   1        261.98        -53.29       128.61 o                         
  24  16   1       1807.40       1368.00       169.69 o                         
  26  16   1      14895.63      15245.56       556.38 o                         
  28  16   1        214.02        -81.58       142.44 o                         
  30  16   1      25713.43      28498.78       815.75 o                         
 -27  17   1       2475.40       1696.58       210.77 o                         
 -25  17   1       4267.73       3356.23       266.15 o                         
 -23  17   1        703.48        487.56       127.50 o                         
 -21  17   1        252.25         22.05       124.84 o                         
 -19  17   1        645.15        168.58       113.53 o                         
 -17  17   1         72.93         47.19        90.73 o                         
 -15  17   1       3581.11       3149.94       218.75 o                         
 -13  17   1        483.47        356.89       100.41 o                         
 -11  17   1       5929.29       6116.93       266.88 o                         
  -9  17   1       1954.07       1536.07       141.96 o                         
  -7  17   1          7.73        -46.13        74.27 o                         
  -5  17   1        315.43         99.09        88.88 o                         
  -3  17   1         11.35        -46.16        71.04 o                         
  -1  17   1         43.97       -118.69        79.13 o                         
   1  17   1       2080.04       1445.69       180.96 o                         
   3  17   1       5011.29       4279.22       290.23 o                         
   5  17   1         22.51        143.34       103.51 o                         
   7  17   1         11.93       -149.09        99.39 o                         
   9  17   1       1705.53        970.77       145.47 o                         
  11  17   1        267.34        254.67       107.00 o                         
  13  17   1       1103.73        490.94       127.33 o                         
  15  17   1       2605.79       1970.54       218.69 o                         
  17  17   1       4250.51       4116.87       297.97 o                         
  19  17   1        606.37        206.43       145.07 o                         
  21  17   1        148.24        -65.24       141.73 o                         
  23  17   1          9.50       -202.89       135.26 o                         
  25  17   1         23.76       -229.73       153.15 o                         
  27  17   1        666.59        279.33       168.82 o                         
 -24  18   1        999.80        387.94       150.45 o                         
 -22  18   1       8259.59       8264.03       365.90 o                         
 -20  18   1       1023.73        837.94       144.52 o                         
 -18  18   1         64.62        -66.28       107.53 o                         
 -16  18   1       4904.18       4730.72       265.06 o                         
 -14  18   1          2.19       -138.07        92.05 o                         
 -12  18   1      15839.45      16099.71       429.35 o                         
 -10  18   1       3259.52       3159.29       215.39 o                         
  -8  18   1       2893.96       2563.17       182.56 o                         
  -6  18   1          0.54       -134.40        89.60 o                         
  -4  18   1        648.98        313.92       125.56 o                         
  -2  18   1      10098.66      10241.12       404.46 o                         
   0  18   1         48.29        -99.27       110.96 o                         
   2  18   1      24436.62      26430.09       671.81 o                         
   4  18   1        560.67        141.12       121.35 o                         
   6  18   1       7380.14       7710.01       385.55 o                         
   8  18   1        102.11          6.39       122.16 o                         
  10  18   1         77.97       -138.05       110.07 o                         
  12  18   1      11278.87      13199.99       609.24 o                         
  14  18   1         20.91       -156.86       104.57 o                         
  16  18   1      24062.59      25179.53       683.93 o                         
  18  18   1       3846.39       3138.43       244.90 o                         
  20  18   1       3490.43       2655.56       230.43 o                         
  22  18   1          8.60       -219.73       149.77 o                         
  24  18   1        308.50        107.52       174.02 o                         
 -21  19   1       5383.73       4775.95       332.83 o                         
 -19  19   1       3982.44       3956.38       392.32 o                         
 -17  19   1       5409.55       5344.29       425.59 o                         
 -15  19   1       2655.87       2679.34       260.49 o                         
 -13  19   1      19924.90      20968.66       511.07 o                         
 -11  19   1      33408.07      34700.44       621.21 o                         
  -9  19   1         66.04       -141.83        94.55 o                         
  -7  19   1       8005.47       9216.60       367.39 o                         
  -5  19   1       3502.81       3182.68       222.97 o                         
  -3  19   1       5316.84       5701.48       336.53 o                         
  -1  19   1       3264.24       2711.69       249.94 o                         
   1  19   1      11818.55      12414.04       488.69 o                         
   3  19   1      24772.40      26182.60       728.29 o                         
   5  19   1        241.62        -18.05       126.76 o                         
   7  19   1       1411.39       1214.18       186.61 o                         
   9  19   1        183.75       -177.35       118.23 o                         
  11  19   1       9035.96      10646.90       490.53 o                         
  13  19   1       3003.66       2200.20       252.92 o                         
  15  19   1       8897.59       8720.59       437.25 o                         
  17  19   1      21788.35      23576.04       635.31 o                         
  19  19   1         32.23       -101.20       123.76 o                         
 -14  20   1        263.32        -54.42       158.56 o                         
 -12  20   1       3875.17       3601.98       232.74 o                         
 -10  20   1         46.08       -156.44       104.29 o                         
  -8  20   1        203.53         64.90       164.66 o                         
  -6  20   1       1153.26        938.80       112.82 o                         
  -4  20   1       2914.23       2464.42       232.18 o                         
  -2  20   1         40.82       -188.02       125.35 o                         
   0  20   1        479.40         58.66       146.07 o                         
   2  20   1        987.43         57.09       176.08 o                         
   4  20   1       5785.98       6021.88       414.50 o                         
   6  20   1        193.81        -96.52       233.41 o                         
   8  20   1       5904.57       5209.39       407.70 o                         
  10  20   1       7970.17       7874.19       474.99 o                         
  12  20   1       1835.53       1244.30       210.48 o                         
  14  20   1       1602.62       1203.30       196.81 o                         
  -5  21   1       1793.82       1079.75       215.03 o                         
  -3  21   1          2.64       -328.21       224.53 o                         
  -1  21   1       3183.68       2851.25       290.33 o                         
   1  21   1       2445.64       1653.22       261.92 o                         
   3  21   1       4942.02       3821.46       341.91 o                         
   5  21   1        179.14       -207.42       158.62 o                         
 -46   0   2       1301.23        846.67       305.78 o                         
 -44   0   2       2351.62       1904.74       455.07 o                         
 -42   0   2       2169.98       1808.23       271.74 o                         
 -40   0   2       6013.34       4675.16       583.90 o                         
 -38   0   2      61332.32      66695.16      1713.96 o                         
 -36   0   2      34890.19      37422.64      1459.05 o                         
 -34   0   2      10276.60      11016.21       625.23 o                         
 -32   0   2      21515.32      23107.15       858.77 o                         
 -30   0   2       1079.05        652.93       281.93 o                         
 -28   0   2       1919.85       1615.09       218.83 o                         
 -26   0   2      12458.53      13176.62       549.32 o                         
 -24   0   2      93416.67      90204.37      1544.32 o                         
 -22   0   2      72780.16      74881.57      1577.45 o                         
 -20   0   2      19942.24      19824.55       657.45 o                         
 -18   0   2      31682.91      33412.80      1279.54 o                         
 -16   0   2       5909.64       7075.01       346.55 o                         
 -14   0   2       5468.39       5864.16       493.98 o                         
 -12   0   2       5290.12       4902.97       276.32 o                         
 -10   0   2     246282.23     237024.38      2570.64 o                         
  -8   0   2     192865.75     187441.83      2098.67 o                         
  -6   0   2     225457.52     234126.00      2943.51 o                         
  -4   0   2       1601.91       1801.88       152.76 o                         
  -2   0   2      41301.20      39109.62      1285.92 o                         
   0   0   2       7947.72       7274.75       285.86 o                         
   2   0   2        135.48        114.76        50.83 o                         
   4   0   2     809985.81     788463.56      7473.33 o                         
   6   0   2     267108.31     270372.88      2605.28 o                         
   8   0   2      23895.49      24762.49       485.32 o                         
  10   0   2      18076.55      17365.72       413.40 o                         
  12   0   2       4778.78       4497.59       217.85 o                         
  14   0   2      68697.38      67356.29      1269.70 o                         
  16   0   2      15760.92      18750.11       481.36 o                         
  18   0   2     190971.92     193838.25      2290.40 o                         
  20   0   2      84992.76      82101.00      1254.63 o                         
  22   0   2       4916.46       4254.69       271.89 o                         
  24   0   2       1547.74       1943.58       226.84 o                         
  26   0   2         34.56        -55.98        75.20 o                         
  28   0   2      54785.59      52175.75      1293.51 o                         
  30   0   2       5524.53       5155.62       351.88 o                         
  32   0   2      82721.46      82987.34      1681.63 o                         
  34   0   2      35163.99      33007.05      1510.07 o                         
  36   0   2        703.92        342.51       159.37 o                         
  38   0   2       5942.99       5753.87       453.46 o                         
  40   0   2       1366.03       1164.53       511.50 o                         
  42   0   2       6797.82       6301.19       507.91 o                         
  44   0   2       1101.57        107.56       413.48 o                         
  46   0   2      18141.68      15483.59      1437.42 o                         
 -47   1   2       5786.68       5242.59       768.02 o                         
 -45   1   2       5460.08       4083.84       407.79 o                         
 -43   1   2       3337.68       2863.87       256.69 o                         
 -41   1   2        556.87        470.09       142.52 o                         
 -39   1   2       7050.76       7848.92       435.25 o                         
 -37   1   2      15935.04      16292.07       593.12 o                         
 -35   1   2       2478.42       1588.09       200.16 o                         
 -33   1   2         53.55       -119.87        79.91 o                         
 -31   1   2        333.85        270.89        91.07 o                         
 -29   1   2       1633.10       1313.47       137.79 o                         
 -27   1   2        191.53        208.83        74.97 o                         
 -25   1   2      24469.26      25080.62       554.09 o                         
 -23   1   2      16828.22      16111.02       422.76 o                         
 -21   1   2       1689.53       1383.10       129.52 o                         
 -19   1   2      23769.59      25635.09       569.60 o                         
 -17   1   2       1715.81       1690.71       168.21 o                         
 -15   1   2      14937.36      14653.80       355.23 o                         
 -13   1   2        104.46         39.66        48.47 o                         
 -11   1   2      33814.23      32009.63       523.62 o                         
  -9   1   2     170716.84     170795.67      1409.74 o                         
  -7   1   2      28336.83      29475.17       445.59 o                         
  -5   1   2       1857.50       2070.84       129.73 o                         
  -3   1   2       6586.05       6270.48       192.82 o                         
  -1   1   2      81015.90      79831.02       913.17 o                         
   1   1   2      50398.14      51404.25       522.93 o                         
   3   1   2     127755.60     129049.62       966.74 o                         
   5   1   2     148352.70     149267.69      1050.09 o                         
   7   1   2      24058.96      24569.71       321.82 o                         
   9   1   2       1786.72       2152.09       108.20 o                         
  11   1   2      16410.59      16598.69       277.59 o                         
  13   1   2       4695.27       4191.68       147.45 o                         
  15   1   2      36283.68      39906.85       492.22 o                         
  17   1   2      15063.84      14838.67       306.42 o                         
  19   1   2      59831.91      61766.12       864.47 o                         
  21   1   2      16825.54      16920.07       359.04 o                         
  23   1   2          9.79        -17.77        47.49 o                         
  25   1   2       6163.10       6030.41       239.91 o                         
  27   1   2      11615.21      11487.22       349.66 o                         
  29   1   2       6990.19       6839.94       272.00 o                         
  31   1   2        553.17        544.11        95.44 o                         
  33   1   2      28324.74      27197.78       598.31 o                         
  35   1   2       3438.25       3735.28       258.05 o                         
  37   1   2        856.90        446.59       118.72 o                         
  39   1   2        287.35        -25.78       105.68 o                         
  41   1   2       1958.13       1243.53       194.48 o                         
  43   1   2        289.02       -103.23       137.01 o                         
  45   1   2       4764.67       3871.91       524.24 o                         
 -46   2   2         30.64        -10.12       159.82 o                         
 -44   2   2       1985.59       1315.98       273.66 o                         
 -42   2   2       1438.77       1045.11       189.85 o                         
 -40   2   2        882.45        670.57       142.43 o                         
 -38   2   2       9843.35      10773.04       487.53 o                         
 -36   2   2        513.64        251.98       125.18 o                         
 -34   2   2      20618.75      21291.38       712.16 o                         
 -32   2   2       4642.76       5163.19       285.16 o                         
 -30   2   2      11555.83      11296.08       403.74 o                         
 -28   2   2        753.38        529.17        97.94 o                         
 -26   2   2      12503.45      12896.38       396.79 o                         
 -24   2   2      28929.07      30229.56       701.64 o                         
 -22   2   2      12531.30      12641.86       370.24 o                         
 -20   2   2      20155.40      18768.47       425.42 o                         
 -18   2   2        690.50        446.41        77.56 o                         
 -16   2   2       1280.74        861.11        95.36 o                         
 -14   2   2       5286.06       4853.76       217.38 o                         
 -12   2   2        309.11        420.97        70.00 o                         
 -10   2   2      50341.65      48375.01       631.99 o                         
  -8   2   2      15608.81      15140.14       401.99 o                         
  -6   2   2        451.74        274.49        56.51 o                         
  -4   2   2      19877.53      20777.61       327.26 o                         
  -2   2   2      33457.32      33337.23       448.09 o                         
   0   2   2      17998.21      17885.84       293.44 o                         
   2   2   2       5679.05       5270.41       133.90 o                         
   4   2   2      19444.11      18974.54       267.79 o                         
   6   2   2      14452.60      16125.75       243.03 o                         
   8   2   2      29896.81      29722.01       373.37 o                         
  10   2   2          6.66          7.09        32.70 o                         
  12   2   2        169.25        189.93        43.64 o                         
  14   2   2       3989.62       4358.41       166.29 o                         
  16   2   2        205.31        191.49        48.00 o                         
  18   2   2      29641.48      29152.24       436.58 o                         
  20   2   2      24118.74      25965.22       441.86 o                         
  22   2   2       7474.85       7327.37       242.44 o                         
  24   2   2        650.37        746.99        88.22 o                         
  26   2   2       3597.31       3436.20       191.09 o                         
  28   2   2      16823.74      17115.78       427.07 o                         
  30   2   2        342.29        165.74        77.21 o                         
  32   2   2      17578.58      17905.37       481.83 o                         
  34   2   2       1593.52       1189.25       154.06 o                         
  36   2   2       4526.98       4170.18       297.45 o                         
  38   2   2         15.01       -127.83        94.83 o                         
  40   2   2        111.45       -117.50       117.20 o                         
  42   2   2       5143.14       4936.77       545.22 o                         
  44   2   2       1651.32       1133.42       250.26 o                         
 -47   3   2      12993.83      13875.82       729.18 o                         
 -45   3   2       3652.55       2332.45       307.87 o                         
 -43   3   2          9.76         38.52       151.69 o                         
 -41   3   2         70.57       -172.17       114.78 o                         
 -39   3   2      19870.49      21111.89       771.88 o                         
 -37   3   2      41779.89      42558.33       943.98 o                         
 -35   3   2        433.31        401.11       114.73 o                         
 -33   3   2      17187.27      19149.45       553.24 o                         
 -31   3   2      17744.85      17629.18       493.88 o                         
 -29   3   2      21809.65      23731.16       582.69 o                         
 -27   3   2       2244.74       1617.55       151.62 o                         
 -25   3   2      52780.62      53884.39       846.54 o                         
 -23   3   2     140616.94     140355.73      1480.66 o                         
 -21   3   2       1657.58       1395.98       126.39 o                         
 -19   3   2      41216.01      43102.97       721.77 o                         
 -17   3   2       2888.82       2756.46       167.38 o                         
 -15   3   2       7433.29       7386.15       268.80 o                         
 -13   3   2      23980.90      24503.04       447.70 o                         
 -11   3   2      79060.09      78630.73       890.48 o                         
  -9   3   2     209980.61     205749.77      2558.20 o                         
  -7   3   2       3797.61       3157.92       151.96 o                         
  -5   3   2       6389.81       6469.28       178.46 o                         
  -3   3   2      35590.76      35086.14       487.69 o                         
  -1   3   2      81597.88      83210.27      1523.73 o                         
   1   3   2      39762.86      39464.56       512.14 o                         
   3   3   2      81583.48      90519.84      4336.54 o                         
   5   3   2     211566.03     206819.19      2034.10 o                         
   7   3   2      25233.62      25627.70       372.53 o                         
   9   3   2      13135.35      13142.08       256.72 o                         
  11   3   2      13937.84      14263.45       276.31 o                         
  13   3   2      36361.55      36897.27       479.92 o                         
  15   3   2      28698.85      28689.17       433.27 o                         
  17   3   2      40481.12      41238.11       520.08 o                         
  19   3   2     110954.22     113303.64      1208.40 o                         
  21   3   2       9792.02      10804.24       277.03 o                         
  23   3   2        589.05        484.29        81.72 o                         
  25   3   2        580.75        546.82        85.50 o                         
  27   3   2      30014.13      30669.50       596.55 o                         
  29   3   2      20350.09      20775.87       480.25 o                         
  31   3   2      13383.25      13176.23       424.16 o                         
  33   3   2      53223.28      54081.54       923.37 o                         
  35   3   2       8253.55       8174.06       382.80 o                         
  37   3   2         18.61       -152.87       101.91 o                         
  39   3   2       1155.55        558.91       184.08 o                         
  41   3   2      26507.09      27138.59       688.44 o                         
  43   3   2      18009.85      18580.91       738.50 o                         
  45   3   2       3572.92       2580.33       333.82 o                         
 -46   4   2       6536.20       6231.56       653.36 o                         
 -44   4   2       7760.40       7225.83       619.43 o                         
 -42   4   2       2281.76       1522.54       246.90 o                         
 -40   4   2       6853.08       6991.41       374.33 o                         
 -38   4   2      13964.75      14719.98       541.12 o                         
 -36   4   2       3252.63       2433.74       277.10 o                         
 -34   4   2       2826.10       2084.55       210.01 o                         
 -32   4   2      25644.28      27315.28       630.92 o                         
 -30   4   2      47549.63      49778.57       846.41 o                         
 -28   4   2        765.51        418.49        90.56 o                         
 -26   4   2      34840.81      35483.39       682.48 o                         
 -24   4   2      40926.41      40938.16       724.82 o                         
 -22   4   2      29320.29      30823.84       579.39 o                         
 -20   4   2       5323.56       5781.36       259.71 o                         
 -18   4   2      49227.48      47041.76       718.73 o                         
 -16   4   2      91222.96      92843.69      1154.66 o                         
 -14   4   2      21877.14      23919.76       441.33 o                         
 -12   4   2       7783.71       7463.64       334.94 o                         
 -10   4   2      85369.55      87946.22      1161.62 o                         
  -8   4   2     109373.32     109325.52      1089.31 o                         
  -6   4   2      23901.08      23399.95       420.41 o                         
  -4   4   2      22958.46      21870.09       378.38 o                         
  -2   4   2      42835.34      40766.93       498.72 o                         
   0   4   2       2956.47       2622.62       159.39 o                         
   2   4   2       1590.22       1716.51       187.84 o                         
   4   4   2       7439.11       6677.06       307.62 o                         
   6   4   2      53768.82      53808.19       849.77 o                         
   8   4   2       2661.43       2940.83       177.28 o                         
  10   4   2      29334.69      29700.16       388.17 o                         
  12   4   2      45891.82      45484.05       535.24 o                         
  14   4   2       4834.67       4732.77       169.30 o                         
  16   4   2      14665.90      14942.84       322.80 o                         
  18   4   2      38693.41      38741.63       558.00 o                         
  20   4   2      41582.43      39372.40       538.07 o                         
  22   4   2       9870.94       9923.44       285.43 o                         
  24   4   2      10953.42      11194.68       308.53 o                         
  26   4   2      61299.15      62428.49       801.04 o                         
  28   4   2       8701.15       8412.35       297.05 o                         
  30   4   2       1110.27        775.49       117.08 o                         
  32   4   2      11070.63      11362.00       428.47 o                         
  34   4   2      27880.58      29276.69       727.06 o                         
  36   4   2      10136.24      10084.46       438.01 o                         
  38   4   2       1619.00       1051.82       159.23 o                         
  40   4   2      13134.91      14221.78       488.98 o                         
  42   4   2       9316.77       9439.36       490.17 o                         
  44   4   2       1140.69        821.46       239.27 o                         
 -45   5   2       5957.78       4117.96       396.77 o                         
 -43   5   2       1747.98       1316.07       221.33 o                         
 -41   5   2       7407.56       7438.96       404.11 o                         
 -39   5   2        100.12        -67.50       122.66 o                         
 -37   5   2       1824.89       1353.99       198.27 o                         
 -35   5   2        104.89       -100.02        94.22 o                         
 -33   5   2       5453.74       6006.16       353.79 o                         
 -31   5   2       9903.49      11292.85       400.83 o                         
 -29   5   2        445.87        283.35        98.00 o                         
 -27   5   2       6317.20       6258.74       294.63 o                         
 -25   5   2          0.06        -27.71        64.07 o                         
 -23   5   2      10040.51      10308.22       361.01 o                         
 -21   5   2      11853.81      12645.72       374.19 o                         
 -19   5   2       9527.80      10284.55       325.12 o                         
 -17   5   2      32050.17      31788.53       550.71 o                         
 -15   5   2       4393.96       3888.76       191.56 o                         
 -13   5   2      47423.04      49822.23       691.21 o                         
 -11   5   2        388.28        300.04        60.60 o                         
  -9   5   2      52752.54      54994.00       698.38 o                         
  -7   5   2      23105.52      22186.23       380.86 o                         
  -5   5   2      15731.84      15525.72       251.32 o                         
  -3   5   2      50527.65      49014.56       604.82 o                         
  -1   5   2       5965.65       5147.50       142.27 o                         
   1   5   2      56014.49      56208.66       767.56 o                         
   3   5   2       1528.54       1824.60       169.25 o                         
   5   5   2      30898.71      32346.15       722.62 o                         
   7   5   2        833.72        451.91        72.17 o                         
   9   5   2      10754.69      10814.26       271.04 o                         
  11   5   2      22928.70      22096.29       339.31 o                         
  13   5   2       3419.32       3346.30       145.20 o                         
  15   5   2      30175.75      30038.88       456.96 o                         
  17   5   2         34.19         75.66        38.59 o                         
  19   5   2       8119.67       7407.56       245.77 o                         
  21   5   2      17911.81      19199.59       443.80 o                         
  23   5   2        184.40         85.22        51.20 o                         
  25   5   2      31017.56      31518.95       531.93 o                         
  27   5   2       1426.56       1158.31       118.58 o                         
  29   5   2      22018.27      22761.37       551.61 o                         
  31   5   2        495.96        321.33        98.99 o                         
  33   5   2       1395.38       1305.62       166.83 o                         
  35   5   2      10669.80      10352.57       477.10 o                         
  37   5   2        156.13        195.63       117.44 o                         
  39   5   2      14945.39      15040.92       481.07 o                         
  41   5   2         24.39       -196.31       130.88 o                         
  43   5   2       3080.40       2492.67       293.05 o                         
 -44   6   2        492.27        665.68       194.30 o                         
 -42   6   2         52.85       -187.25       133.00 o                         
 -40   6   2       3120.00       2920.61       258.85 o                         
 -38   6   2       6686.24       7040.26       409.41 o                         
 -36   6   2       7353.80       7605.11       447.51 o                         
 -34   6   2      20984.47      20824.71       624.62 o                         
 -32   6   2       7531.35       7870.94       406.90 o                         
 -30   6   2         31.44        -24.30        83.87 o                         
 -28   6   2       1270.89        988.15       124.79 o                         
 -26   6   2        963.79        643.36       105.16 o                         
 -24   6   2      26409.16      25361.90       564.76 o                         
 -22   6   2      12293.27      12886.55       383.69 o                         
 -20   6   2       8437.09       8504.92       299.98 o                         
 -18   6   2      13795.48      13164.00       364.91 o                         
 -16   6   2      24679.39      25965.57       515.09 o                         
 -14   6   2       2104.54       1754.22       152.80 o                         
 -12   6   2        162.07        162.22        60.02 o                         
 -10   6   2      80489.10      82295.09       953.03 o                         
  -8   6   2      22488.18      21936.69       398.60 o                         
  -6   6   2       3959.92       4162.60       141.95 o                         
  -4   6   2      20705.09      21182.85       589.47 o                         
  -2   6   2      14567.03      14153.40       473.20 o                         
   0   6   2       8845.83       8415.27       198.78 o                         
   2   6   2      12814.54      12676.14       299.36 o                         
   4   6   2      12069.92      10495.40       273.64 o                         
   6   6   2      22974.96      22771.09       753.52 o                         
   8   6   2      14940.97      17849.71       421.27 o                         
  10   6   2       2520.85       2384.25       115.52 o                         
  12   6   2      22877.00      22516.78       375.78 o                         
  14   6   2       9868.22      10062.66       256.08 o                         
  16   6   2        101.17         10.23        42.00 o                         
  18   6   2      47234.34      48434.11       661.92 o                         
  20   6   2      22491.24      22657.06       483.62 o                         
  22   6   2       1190.23        985.92       128.83 o                         
  24   6   2      11376.03      11405.28       361.22 o                         
  26   6   2      30523.53      31047.57       521.63 o                         
  28   6   2       3897.05       4261.67       214.52 o                         
  30   6   2       1471.49       1219.89       127.72 o                         
  32   6   2      21311.08      22074.01       569.78 o                         
  34   6   2      10537.63      10128.44       429.81 o                         
  36   6   2        542.09        437.29       125.00 o                         
  38   6   2        912.36        477.88       145.02 o                         
  40   6   2       1636.16        619.98       179.61 o                         
  42   6   2      13000.20      13898.48       569.32 o                         
  44   6   2        696.27        290.45       224.45 o                         
 -43   7   2      10463.59       9893.79       608.44 o                         
 -41   7   2      15184.80      16145.54       756.16 o                         
 -39   7   2      10196.25      10402.83       458.83 o                         
 -37   7   2       7866.87       7672.39       404.45 o                         
 -35   7   2       4573.88       4100.42       444.71 o                         
 -33   7   2       5259.41       4591.29       299.38 o                         
 -31   7   2      39090.02      39733.94       874.42 o                         
 -29   7   2      42085.41      43425.38       817.51 o                         
 -27   7   2      23331.60      24069.32       589.32 o                         
 -25   7   2      20358.26      20146.98       502.23 o                         
 -23   7   2       8478.53       8388.39       321.19 o                         
 -21   7   2      10368.77       9918.78       336.61 o                         
 -19   7   2        130.86         12.74        56.85 o                         
 -17   7   2     186325.47     187851.27      1713.21 o                         
 -15   7   2      23099.16      20711.69       485.71 o                         
 -13   7   2      37093.06      39871.72       603.24 o                         
 -11   7   2      15154.18      14535.93       348.82 o                         
  -9   7   2       4935.02       5307.06       193.39 o                         
  -7   7   2      46350.88      46307.67       553.71 o                         
  -5   7   2         21.71         59.00        42.04 o                         
  -3   7   2     183301.19     175269.09      1420.59 o                         
  -1   7   2     126609.57     128536.91      1115.96 o                         
   1   7   2      25160.53      26280.49       322.86 o                         
   3   7   2       6503.83       5658.39       134.12 o                         
   5   7   2      63338.27      67672.29       931.28 o                         
   7   7   2      94640.74      93589.73       966.07 o                         
   9   7   2        329.17        259.16        48.46 o                         
  11   7   2      93943.02      92485.91       970.18 o                         
  13   7   2     103380.13     106013.69      1099.16 o                         
  15   7   2       2348.53       2272.08       169.71 o                         
  17   7   2      10689.72      11112.34       403.48 o                         
  19   7   2      10894.80      10514.71       316.70 o                         
  21   7   2      13506.51      13881.35       378.49 o                         
  23   7   2      31157.46      31427.50       645.45 o                         
  25   7   2      91479.02      93216.87      1167.79 o                         
  27   7   2      21153.49      20731.48       500.79 o                         
  29   7   2        239.44        307.68       118.88 o                         
  31   7   2         15.88       -138.81       100.79 o                         
  33   7   2       5671.37       4859.15       265.17 o                         
  35   7   2      30386.28      31406.61       707.89 o                         
  37   7   2       1569.38        944.36       131.24 o                         
  39   7   2      25250.74      26709.74       662.37 o                         
  41   7   2      12000.00      12164.58       496.56 o                         
  43   7   2        324.01         80.62       184.29 o                         
 -44   8   2      11479.51      10033.76       746.90 o                         
 -42   8   2       1034.64        509.53       200.61 o                         
 -40   8   2       6614.80       7567.82       431.93 o                         
 -38   8   2        484.02        228.09       128.69 o                         
 -36   8   2       9043.94       9038.26       513.33 o                         
 -34   8   2       1443.02        634.10       192.65 o                         
 -32   8   2       1619.14       1424.72       205.43 o                         
 -30   8   2      19157.86      20779.66       621.14 o                         
 -28   8   2         37.99       -107.69        82.10 o                         
 -26   8   2      18731.06      18752.67       512.03 o                         
 -24   8   2       1055.46        766.65       107.88 o                         
 -22   8   2        897.36        614.75        95.35 o                         
 -20   8   2      11562.63      12028.64       386.40 o                         
 -18   8   2       7864.97       7561.04       290.31 o                         
 -16   8   2      86189.89      90290.02      1055.64 o                         
 -14   8   2       1906.95       1844.29       163.86 o                         
 -12   8   2       6908.23       6219.63       324.82 o                         
 -10   8   2       3163.31       3319.59       173.89 o                         
  -8   8   2      21176.79      21663.74       367.32 o                         
  -6   8   2      25291.73      25005.48       354.55 o                         
  -4   8   2      26012.49      24611.13       436.37 o                         
  -2   8   2      64835.82      63932.00       786.47 o                         
   0   8   2       5448.24       5770.61       170.73 o                         
   2   8   2      19723.90      20917.98       517.73 o                         
   4   8   2       2767.34       2604.54       124.33 o                         
   6   8   2      41139.09      43679.90       504.55 o                         
   8   8   2      17637.22      16652.78       308.92 o                         
  10   8   2       6007.22       5751.24       184.35 o                         
  12   8   2      69610.41      69159.32       796.36 o                         
  14   8   2        467.91        453.52        73.87 o                         
  16   8   2       4183.64       4308.14       295.34 o                         
  18   8   2        995.04        839.02        91.25 o                         
  20   8   2       2904.03       2795.29       198.25 o                         
  22   8   2      46055.58      48130.47       762.44 o                         
  24   8   2       4643.59       4566.83       265.39 o                         
  26   8   2      64589.76      65535.05      1001.40 o                         
  28   8   2       1160.30       1076.45       150.12 o                         
  30   8   2         79.25       -132.51        88.34 o                         
  32   8   2         19.84         99.62       101.28 o                         
  34   8   2       6987.48       6989.22       428.62 o                         
  36   8   2      15327.84      15656.38       518.05 o                         
  38   8   2       3911.52       3553.48       312.22 o                         
  40   8   2       5020.88       4101.00       376.37 o                         
  42   8   2        114.89       -162.03       188.28 o                         
 -43   9   2        613.51       -137.36       210.32 o                         
 -41   9   2        315.69        353.77       197.33 o                         
 -39   9   2       1406.86       1004.44       179.75 o                         
 -37   9   2         82.42        227.56       123.12 o                         
 -35   9   2        627.10         39.32       165.85 o                         
 -33   9   2        878.28        688.11       143.56 o                         
 -31   9   2      17934.65      17122.05       530.89 o                         
 -29   9   2       4351.85       4033.28       275.03 o                         
 -27   9   2       2305.11       1767.28       174.06 o                         
 -25   9   2        365.52        344.85        88.93 o                         
 -23   9   2        944.99        742.93       123.71 o                         
 -21   9   2       1520.41       1365.28       140.59 o                         
 -19   9   2       1118.58       1287.00       135.67 o                         
 -17   9   2      16008.80      15642.43       424.98 o                         
 -15   9   2       5415.50       5505.02       242.90 o                         
 -13   9   2       1030.42        745.61        86.81 o                         
 -11   9   2      14133.55      13994.63       345.81 o                         
  -9   9   2        114.04        151.67        43.75 o                         
  -7   9   2       2167.95       1873.99       113.28 o                         
  -5   9   2         90.78         59.34        46.59 o                         
  -3   9   2      32129.10      32109.90       504.08 o                         
  -1   9   2      26673.43      26040.29       526.04 o                         
   1   9   2        101.80         77.91        40.96 o                         
   3   9   2        389.37        320.08        56.21 o                         
   5   9   2        540.16        495.66        67.67 o                         
   7   9   2       4082.39       3425.82       145.08 o                         
   9   9   2       1079.01        933.84        89.24 o                         
  11   9   2      20688.34      21653.08       531.72 o                         
  13   9   2      14377.03      14743.75       489.55 o                         
  15   9   2        255.44        100.89        56.80 o                         
  17   9   2          2.01         -2.94        47.87 o                         
  19   9   2        101.56         34.58        65.44 o                         
  21   9   2       7887.10       7965.41       300.24 o                         
  23   9   2        892.93        622.39       101.76 o                         
  25   9   2        991.47        963.35       123.58 o                         
  27   9   2       8083.45       8313.57       398.02 o                         
  29   9   2        466.43        156.12       122.47 o                         
  31   9   2        620.20        144.67       124.89 o                         
  33   9   2        128.80        240.42       110.71 o                         
  35   9   2       4166.96       3741.04       291.78 o                         
  37   9   2        687.98        206.53       140.97 o                         
  39   9   2       6660.30       5502.27       495.04 o                         
  41   9   2        642.17        211.74       213.82 o                         
 -40  10   2      12170.67      13783.27      1042.87 o                         
 -38  10   2        597.56        267.16       153.90 o                         
 -36  10   2         80.06         29.07       122.91 o                         
 -34  10   2       2381.39       1950.36       225.71 o                         
 -32  10   2      18931.65      18291.72       610.80 o                         
 -30  10   2      74191.54      75764.78      1184.66 o                         
 -28  10   2         43.57       -121.00        99.72 o                         
 -26  10   2      20452.89      21050.92       600.92 o                         
 -24  10   2       3242.87       2776.38       252.15 o                         
 -22  10   2        613.01        602.49       114.80 o                         
 -20  10   2       9737.88       9617.46       349.43 o                         
 -18  10   2      23258.68      23905.48       536.30 o                         
 -16  10   2      82334.92      81695.17      1036.30 o                         
 -14  10   2        646.54        409.77        85.11 o                         
 -12  10   2      39298.91      39250.71       583.53 o                         
 -10  10   2       2767.61       2591.42       163.92 o                         
  -8  10   2      12628.39      13438.13       288.90 o                         
  -6  10   2      18703.88      18720.73       328.99 o                         
  -4  10   2      86557.12      87411.67       930.31 o                         
  -2  10   2     149298.58     149875.27      1636.86 o                         
   0  10   2       3456.79       3791.41       196.46 o                         
   2  10   2      15659.01      15273.48       320.41 o                         
   4  10   2       2744.10       2398.97       140.30 o                         
   6  10   2      18637.51      18306.59       359.17 o                         
   8  10   2      26415.71      26461.01       485.58 o                         
  10  10   2      39426.68      39191.28       578.44 o                         
  12  10   2     147580.95     151034.36      1388.36 o                         
  14  10   2       5603.15       6008.18       225.88 o                         
  16  10   2       2899.44       2988.12       176.64 o                         
  18  10   2        671.10        708.06        95.53 o                         
  20  10   2      42915.67      45701.40       735.46 o                         
  22  10   2      33341.19      34522.94       725.23 o                         
  24  10   2      18181.03      19181.22       616.86 o                         
  26  10   2      51942.85      51805.57       925.17 o                         
  28  10   2        437.54        150.64       109.36 o                         
  30  10   2        887.39        668.51       126.24 o                         
  32  10   2       1081.87        392.12       142.76 o                         
  34  10   2      12779.01      13475.29       502.01 o                         
  36  10   2      23641.77      24454.99       757.64 o                         
  38  10   2       6462.07       6061.53       712.64 o                         
  40  10   2      27857.76      29187.02      1139.14 o                         
 -39  11   2       6716.73       7331.27       516.39 o                         
 -37  11   2       3581.80       3515.62       316.62 o                         
 -35  11   2        906.36        398.30       145.83 o                         
 -33  11   2       2387.95       1762.27       218.52 o                         
 -31  11   2      19416.92      20778.49       659.95 o                         
 -29  11   2       7727.08       7454.86       384.40 o                         
 -27  11   2       3714.07       2997.85       235.67 o                         
 -25  11   2       7085.20       7421.51       351.93 o                         
 -23  11   2       5890.83       6004.75       329.64 o                         
 -21  11   2       2647.24       2438.03       192.30 o                         
 -19  11   2         33.14        -35.98        68.51 o                         
 -17  11   2      26867.59      27401.13       569.74 o                         
 -15  11   2      13146.61      13629.40       359.39 o                         
 -13  11   2       8970.50       8824.47       291.70 o                         
 -11  11   2      34843.08      34100.32       546.15 o                         
  -9  11   2      29275.10      29120.67       470.88 o                         
  -7  11   2       8374.88       8470.07       241.52 o                         
  -5  11   2       4702.51       4520.20       222.34 o                         
  -3  11   2      41738.95      41270.95       659.99 o                         
  -1  11   2      20707.81      20659.18       423.03 o                         
   1  11   2       1365.35       1252.42       113.28 o                         
   3  11   2      15103.26      14318.62       338.04 o                         
   5  11   2      25230.28      24538.14       447.11 o                         
   7  11   2      10609.84      10929.68       307.35 o                         
   9  11   2        218.35        160.84        57.71 o                         
  11  11   2      40018.26      41175.91       650.62 o                         
  13  11   2      29888.82      30323.23       555.83 o                         
  15  11   2        166.15         91.35        62.21 o                         
  17  11   2       5649.44       5442.38       245.46 o                         
  19  11   2      20871.47      21475.05       556.01 o                         
  21  11   2      21786.29      23062.98       516.48 o                         
  23  11   2       2087.42       1636.62       168.45 o                         
  25  11   2       4629.03       4522.02       505.85 o                         
  27  11   2      11548.99      11799.45       481.20 o                         
  29  11   2        643.12        423.74       133.79 o                         
  31  11   2       4906.25       5071.30       334.86 o                         
  33  11   2       4074.42       3589.53       394.86 o                         
  35  11   2       1993.62       1705.23       245.70 o                         
  37  11   2          6.36       -208.71       183.69 o                         
  39  11   2       6000.23       6656.11       902.65 o                         
 -38  12   2       8206.47       8569.97       513.24 o                         
 -36  12   2       1947.32       1713.45       240.18 o                         
 -34  12   2       4946.24       4369.85       351.83 o                         
 -32  12   2        720.88        608.39       156.39 o                         
 -30  12   2       4695.55       4436.41       369.50 o                         
 -28  12   2       3507.54       3743.12       277.28 o                         
 -26  12   2       6415.10       6326.25       342.84 o                         
 -24  12   2       7500.69       7278.89       488.62 o                         
 -22  12   2      13370.94      12459.25       425.67 o                         
 -20  12   2       8035.85       7902.86       319.43 o                         
 -18  12   2       1466.58       1400.06       141.24 o                         
 -16  12   2      34420.00      33916.38       596.36 o                         
 -14  12   2        122.58          6.04        63.05 o                         
 -12  12   2       2297.43       2092.40       161.90 o                         
 -10  12   2      42151.66      41046.89       585.24 o                         
  -8  12   2        142.64         10.57        45.34 o                         
  -6  12   2       6287.36       6224.02       263.29 o                         
  -4  12   2       6002.38       5870.07       259.00 o                         
  -2  12   2       5478.86       5446.82       229.27 o                         
   0  12   2      10116.76      10602.65       309.75 o                         
   2  12   2         79.69         51.03        59.91 o                         
   4  12   2      20272.08      20806.43       431.34 o                         
   6  12   2       2156.48       1853.36       140.73 o                         
   8  12   2       9736.62       9982.93       299.81 o                         
  10  12   2        972.00        622.56        94.72 o                         
  12  12   2      12118.73      11704.77       348.94 o                         
  14  12   2       3458.86       3343.61       240.73 o                         
  16  12   2        536.42        331.06        85.79 o                         
  18  12   2      26036.64      26648.55       526.76 o                         
  20  12   2       1929.81       1572.77       146.41 o                         
  22  12   2       5364.65       5393.33       299.06 o                         
  24  12   2       5226.21       4641.03       315.91 o                         
  26  12   2      11508.13      11359.58       436.78 o                         
  28  12   2       2293.74       1780.25       205.11 o                         
  30  12   2        218.56        -32.05       107.02 o                         
  32  12   2      13625.56      13378.66       521.05 o                         
  34  12   2       2983.45       2229.95       250.76 o                         
  36  12   2       6032.61       5722.31       516.06 o                         
 -37  13   2          6.72       -188.13       165.20 o                         
 -35  13   2        580.25        241.27       170.28 o                         
 -33  13   2       1925.65       1349.55       213.12 o                         
 -31  13   2      19004.67      20693.14       635.55 o                         
 -29  13   2       4569.91       4542.93       345.92 o                         
 -27  13   2       4918.72       5187.83       326.06 o                         
 -25  13   2       7818.70       8113.31       355.46 o                         
 -23  13   2        138.37        -77.70        89.94 o                         
 -21  13   2       2487.08       2462.86       211.84 o                         
 -19  13   2        618.39        389.56        96.50 o                         
 -17  13   2      49507.71      48952.69       728.35 o                         
 -15  13   2      37564.90      37535.17       633.10 o                         
 -13  13   2      11788.20      12175.72       348.84 o                         
 -11  13   2        846.71        708.82        92.65 o                         
  -9  13   2         37.76         37.18        52.54 o                         
  -7  13   2       1388.24       1198.30       113.13 o                         
  -5  13   2        144.50        214.65        75.70 o                         
  -3  13   2      49853.95      50586.08       769.90 o                         
  -1  13   2      26565.43      26836.73       523.62 o                         
   1  13   2       6944.36       7290.87       272.96 o                         
   3  13   2       3882.20       3666.07       201.99 o                         
   5  13   2       2261.57       1714.88       136.94 o                         
   7  13   2       7839.28       8241.46       315.62 o                         
   9  13   2        724.51        427.71        85.22 o                         
  11  13   2      59144.26      59067.99       802.82 o                         
  13  13   2      15540.14      15931.08       470.57 o                         
  15  13   2       2281.09       2317.59       203.54 o                         
  17  13   2        619.71        470.27       101.62 o                         
  19  13   2        990.52        851.28       124.45 o                         
  21  13   2       9634.96      10172.73       399.80 o                         
  23  13   2         25.22       -149.79        99.86 o                         
  25  13   2      37852.09      39050.59       806.48 o                         
  27  13   2      19962.48      20095.57       588.55 o                         
  29  13   2         37.05       -163.96       109.31 o                         
  31  13   2         38.22       -204.80       136.53 o                         
  33  13   2       3758.86       3808.26       355.83 o                         
  35  13   2       8505.62       7772.22       509.89 o                         
 -34  14   2       7179.12       7576.14       660.84 o                         
 -32  14   2      11874.60      11816.82       559.45 o                         
 -30  14   2       5501.51       5184.15       487.17 o                         
 -28  14   2       4004.65       3964.49       267.23 o                         
 -26  14   2       6628.93       6744.88       361.20 o                         
 -24  14   2      32556.76      34808.10       708.98 o                         
 -22  14   2      35117.96      37259.80       687.20 o                         
 -20  14   2       9173.57       9045.42       341.78 o                         
 -18  14   2      37346.77      39645.56       687.14 o                         
 -16  14   2      12969.65      13466.64       406.27 o                         
 -14  14   2      15455.17      16038.76       508.16 o                         
 -12  14   2       4097.89       3728.84       220.34 o                         
 -10  14   2      37229.41      37762.95       578.87 o                         
  -8  14   2      35605.40      37196.31       570.88 o                         
  -6  14   2       3105.84       2659.20       203.76 o                         
  -4  14   2        368.73        202.33        86.03 o                         
  -2  14   2      36595.85      37354.63       658.10 o                         
   0  14   2      14389.15      15321.95       422.66 o                         
   2  14   2        684.91        439.34       101.18 o                         
   4  14   2      39456.28      40255.20       680.09 o                         
   6  14   2      15623.72      16367.89       442.84 o                         
   8  14   2        821.55        498.63        94.58 o                         
  10  14   2      11785.81      12038.61       388.70 o                         
  12  14   2       2613.11       2293.50       177.79 o                         
  14  14   2      22272.28      24066.87       514.32 o                         
  16  14   2        894.21        309.57       110.21 o                         
  18  14   2      55502.14      55870.88       929.24 o                         
  20  14   2      12580.92      13334.45       443.36 o                         
  22  14   2       3234.09       2605.40       216.66 o                         
  24  14   2       6224.15       5819.42       360.08 o                         
  26  14   2      10686.06      10902.79       413.37 o                         
  28  14   2      19853.38      20145.64       598.57 o                         
  30  14   2       2945.78       2198.84       250.69 o                         
  32  14   2      14739.88      16154.95       638.87 o                         
 -33  15   2       6360.78       5298.31       615.73 o                         
 -31  15   2        197.27       -163.63       144.01 o                         
 -29  15   2        950.93        324.07       143.68 o                         
 -27  15   2       2726.36       2795.89       247.37 o                         
 -25  15   2       3601.34       2818.42       205.84 o                         
 -23  15   2      15646.82      16360.34       464.12 o                         
 -21  15   2         67.51        -94.79        92.25 o                         
 -19  15   2       7133.65       7319.60       302.56 o                         
 -17  15   2       2455.74       1563.17       154.95 o                         
 -15  15   2       5015.39       5456.69       323.80 o                         
 -13  15   2      24082.04      25384.62       570.78 o                         
 -11  15   2       5600.08       5606.65       272.21 o                         
  -9  15   2      75989.31      78160.52       943.05 o                         
  -7  15   2      11899.85      11914.09       398.65 o                         
  -5  15   2       5152.86       5657.65       294.14 o                         
  -3  15   2       4594.23       3709.99       241.70 o                         
  -1  15   2       3434.36       2810.24       226.03 o                         
   1  15   2       6613.93       7039.80       320.44 o                         
   3  15   2       2550.82       2101.09       178.30 o                         
   5  15   2      23612.82      24490.79       580.05 o                         
   7  15   2        838.02        837.87       123.57 o                         
   9  15   2       1998.79       2236.27       187.43 o                         
  11  15   2       1272.33        830.11       121.81 o                         
  13  15   2         18.13       -108.34        80.31 o                         
  15  15   2      21621.82      20971.70       530.12 o                         
  17  15   2       5005.88       4907.39       380.27 o                         
  19  15   2      22643.06      23125.13       628.22 o                         
  21  15   2       1183.91        958.51       152.99 o                         
  23  15   2       2870.70       2951.48       206.82 o                         
  25  15   2        319.24         41.04       109.28 o                         
  27  15   2       2365.90       1980.60       209.99 o                         
  29  15   2       7095.14       7378.83       641.30 o                         
  31  15   2       4346.36       3267.57       340.39 o                         
 -30  16   2        809.29        390.90       169.59 o                         
 -28  16   2        199.35         89.22       131.27 o                         
 -26  16   2        230.77        -45.93       128.67 o                         
 -24  16   2       2469.45       1689.63       175.31 o                         
 -22  16   2       1932.16       1189.93       159.22 o                         
 -20  16   2         70.37       -136.59       121.36 o                         
 -18  16   2       3789.29       3161.82       258.80 o                         
 -16  16   2       3723.41       4086.59       329.32 o                         
 -14  16   2       1171.00       1011.54       151.29 o                         
 -12  16   2        991.08        555.48       128.81 o                         
 -10  16   2       4795.43       4634.85       220.19 o                         
  -8  16   2       6079.63       5957.50       315.47 o                         
  -6  16   2       1088.98        669.63       137.84 o                         
  -4  16   2      14879.51      15355.72       460.38 o                         
  -2  16   2       2291.13       1586.29       167.97 o                         
   0  16   2        552.73        265.41       104.28 o                         
   2  16   2         53.65          8.10        78.05 o                         
   4  16   2       1998.78       1697.19       168.75 o                         
   6  16   2       2105.30       1688.09       174.57 o                         
   8  16   2       1146.26        954.76       142.92 o                         
  10  16   2         56.70        -25.89        95.10 o                         
  12  16   2       3725.04       4036.46       284.49 o                         
  14  16   2       6460.19       6416.27       339.38 o                         
  16  16   2         12.03       -125.01       112.19 o                         
  18  16   2        771.70        311.18       127.85 o                         
  20  16   2       4203.92       3960.01       272.87 o                         
  22  16   2       1360.23        813.90       191.42 o                         
  24  16   2         21.21       -178.36       121.48 o                         
  26  16   2       2352.68       2090.53       231.61 o                         
  28  16   2       3806.60       2841.20       279.82 o                         
 -27  17   2       2920.60       2752.32       252.37 o                         
 -25  17   2       8316.16       8458.14       410.55 o                         
 -23  17   2      26079.13      27447.57       632.94 o                         
 -21  17   2       2050.04       1391.84       176.20 o                         
 -19  17   2      13209.91      14873.30       450.12 o                         
 -17  17   2         53.49       -144.06        96.04 o                         
 -15  17   2       1751.88       1450.07       159.19 o                         
 -13  17   2       4807.14       5653.17       320.77 o                         
 -11  17   2      20843.48      21307.76       438.52 o                         
  -9  17   2      35764.02      36609.95       752.92 o                         
  -7  17   2       1316.33       1066.87       143.83 o                         
  -5  17   2      15831.30      17054.32       503.10 o                         
  -3  17   2       2764.76       2250.92       198.07 o                         
  -1  17   2       5712.02       5802.45       360.69 o                         
   1  17   2       9648.33      10343.69       426.73 o                         
   3  17   2      22239.49      23288.69       673.18 o                         
   5  17   2      50653.89      54095.15       964.88 o                         
   7  17   2       1111.68        548.17       149.36 o                         
   9  17   2       3907.27       3555.81       271.26 o                         
  11  17   2       3025.14       2412.15       236.32 o                         
  13  17   2      14945.35      16207.33       555.68 o                         
  15  17   2       9085.50      10324.01       396.42 o                         
  17  17   2       8785.84       8958.46       383.44 o                         
  19  17   2      23191.51      24185.28       579.48 o                         
  21  17   2       1578.18       1020.25       147.04 o                         
  23  17   2       1345.22        808.91       185.51 o                         
  25  17   2         14.06       -247.17       164.78 o                         
 -24  18   2      12466.19      13460.64       493.35 o                         
 -22  18   2       7034.79       7496.25       385.44 o                         
 -20  18   2       2503.50       1809.48       189.00 o                         
 -18  18   2       9103.55      10181.54       402.70 o                         
 -16  18   2        593.32         90.46       143.37 o                         
 -14  18   2       1573.64       1322.32       150.11 o                         
 -12  18   2         15.08        -72.32       112.36 o                         
 -10  18   2      15677.00      16198.30       498.18 o                         
  -8  18   2       9607.05       9578.34       391.80 o                         
  -6  18   2       1539.54       1045.89       158.92 o                         
  -4  18   2       4817.64       4557.06       373.69 o                         
  -2  18   2       3086.32       2386.24       220.35 o                         
   0  18   2       6426.00       6674.28       379.89 o                         
   2  18   2        326.60         -9.29       134.01 o                         
   4  18   2      24713.01      25751.21       767.44 o                         
   6  18   2      15537.37      16095.34       549.50 o                         
   8  18   2       1855.83       2502.69       347.73 o                         
  10  18   2       3716.04       3606.48       309.55 o                         
  12  18   2       1317.62       1043.47       167.88 o                         
  14  18   2       8552.12       8574.65       416.15 o                         
  16  18   2        718.83        236.96       166.14 o                         
  18  18   2      11927.42      13517.25       500.20 o                         
  20  18   2       7953.62       7871.92       550.08 o                         
  22  18   2         56.51       -236.69       157.79 o                         
 -19  19   2       3572.61       2823.61       244.19 o                         
 -17  19   2       1827.89       1601.92       175.30 o                         
 -15  19   2        700.19        344.53       152.44 o                         
 -13  19   2       1965.99       1424.20       194.18 o                         
 -11  19   2        210.89        -40.03       128.38 o                         
  -9  19   2       3448.79       2327.32       217.93 o                         
  -7  19   2       2240.61       1532.23       258.89 o                         
  -5  19   2        354.76        203.49       133.59 o                         
  -3  19   2       5571.21       5209.16       386.94 o                         
  -1  19   2         46.30       -181.25       120.84 o                         
   1  19   2       4000.32       3918.68       449.07 o                         
   3  19   2       1004.76        448.85       186.91 o                         
   5  19   2       2849.11       2617.22       383.68 o                         
   7  19   2       1674.80       1358.01       219.75 o                         
   9  19   2       2049.37       1780.96       228.33 o                         
  11  19   2       3939.19       3170.15       284.69 o                         
  13  19   2        857.63        233.88       153.84 o                         
  15  19   2       2190.62       1885.74       219.67 o                         
  17  19   2        304.38         -9.04       165.55 o                         
 -12  20   2        446.39        160.48       161.62 o                         
 -10  20   2      27649.96      28346.67       724.57 o                         
  -8  20   2       4050.25       3069.14       276.15 o                         
  -6  20   2       6809.06       7386.90       611.03 o                         
  -4  20   2        908.12        594.80       180.89 o                         
  -2  20   2        173.67       -226.47       151.21 o                         
   0  20   2       8937.30      10205.90       783.95 o                         
   2  20   2         28.73        -47.55       166.25 o                         
   4  20   2      16711.99      17467.14       682.29 o                         
   6  20   2      11693.80      12862.13       641.60 o                         
   8  20   2       2118.62       1747.87       240.52 o                         
  10  20   2       1000.62        952.80       188.70 o                         
 -45   1   3      21933.03      23953.10       863.42 o                         
 -43   1   3        730.65         59.26       184.47 o                         
 -41   1   3        509.50         37.42       155.08 o                         
 -39   1   3       6266.08       6644.62       498.61 o                         
 -37   1   3      16875.08      17706.01       627.29 o                         
 -35   1   3      61971.64      63305.14      1238.96 o                         
 -33   1   3         15.73        -70.20       103.20 o                         
 -31   1   3      28089.82      29971.18       679.17 o                         
 -29   1   3       5403.45       5668.16       299.51 o                         
 -27   1   3      21526.49      21865.00       572.65 o                         
 -25   1   3       4740.58       4874.30       261.10 o                         
 -23   1   3      44891.15      45850.95       805.18 o                         
 -21   1   3     108885.24     107144.31      1243.56 o                         
 -19   1   3       5432.76       5689.28       259.36 o                         
 -17   1   3      30235.71      30388.52       583.50 o                         
 -15   1   3       3200.35       2939.77       181.88 o                         
 -13   1   3      25608.95      25739.86       498.18 o                         
 -11   1   3      57129.62      57903.27       803.81 o                         
  -9   1   3       3108.10       2883.42       174.27 o                         
  -7   1   3     256526.84     254212.25      1978.47 o                         
  -5   1   3       1192.49        863.40       101.41 o                         
  -3   1   3       8337.58       8486.30       248.39 o                         
  -1   1   3        197.20        211.47        49.65 o                         
   1   1   3      35287.98      35247.78       647.70 o                         
   3   1   3      64783.62      64362.14       681.92 o                         
   5   1   3      40699.82      43468.42       588.94 o                         
   7   1   3     199735.08     202825.55      1645.77 o                         
   9   1   3       1709.37       1384.41        93.76 o                         
  11   1   3      11465.91      11185.05       267.29 o                         
  13   1   3         77.89         48.14        42.45 o                         
  15   1   3      19648.44      19854.31       377.81 o                         
  17   1   3      65491.41      67475.34       783.18 o                         
  19   1   3      20171.44      20231.93       406.27 o                         
  21   1   3      81455.54      83222.79       905.53 o                         
  23   1   3       5189.31       4939.62       215.47 o                         
  25   1   3        960.17        566.90        90.58 o                         
  27   1   3       1269.69        939.81       124.33 o                         
  29   1   3      24007.77      23438.69       513.70 o                         
  31   1   3      23671.54      24991.06       587.04 o                         
  33   1   3       1532.10       1202.16       173.07 o                         
  35   1   3      41230.81      42727.87       817.20 o                         
  37   1   3       5204.78       4883.15       304.04 o                         
  39   1   3         22.09        -17.24       109.15 o                         
  41   1   3       1504.00       1034.49       182.85 o                         
  43   1   3      11064.27       9474.42       573.32 o                         
 -46   2   3       3482.52       2730.38       419.76 o                         
 -44   2   3      10375.40      10207.44       568.00 o                         
 -42   2   3       4620.49       4336.58       418.70 o                         
 -40   2   3       2319.64       1437.65       221.67 o                         
 -38   2   3        211.61        114.92       123.46 o                         
 -36   2   3      28550.83      30279.29       809.82 o                         
 -34   2   3      20957.84      21290.58       658.63 o                         
 -32   2   3      13759.01      14504.57       479.95 o                         
 -30   2   3      17779.49      19486.19       540.71 o                         
 -28   2   3        114.62         48.30        82.92 o                         
 -26   2   3       9465.26      10561.98       374.78 o                         
 -24   2   3        172.10        138.79        80.27 o                         
 -22   2   3      61575.07      61051.34       959.87 o                         
 -20   2   3      63994.77      65664.48      1243.36 o                         
 -18   2   3       7832.64       7703.12       291.76 o                         
 -16   2   3      50224.90      53064.36       769.02 o                         
 -14   2   3      72598.39      74874.15       949.26 o                         
 -12   2   3      15528.81      13902.74       356.00 o                         
 -10   2   3       1463.66       1023.27       102.20 o                         
  -8   2   3      95354.66      89261.18      1003.06 o                         
  -6   2   3     150995.28     150612.41      1460.78 o                         
  -4   2   3      12250.28      13657.49       294.90 o                         
  -2   2   3      22951.74      22782.24       395.15 o                         
   0   2   3      17418.45      16164.47       302.53 o                         
   2   2   3      57539.23      56525.55       656.78 o                         
   4   2   3       4664.52       5165.63       185.63 o                         
   6   2   3     108356.98     109181.09       987.86 o                         
   8   2   3      62733.96      61650.83       713.39 o                         
  10   2   3       1478.37       1415.08        98.46 o                         
  12   2   3       4737.50       4707.13       177.17 o                         
  14   2   3      38851.68      39164.79       534.94 o                         
  16   2   3      30949.50      29696.61       473.62 o                         
  18   2   3       2772.17       2773.45       157.03 o                         
  20   2   3      40778.65      41083.71       602.63 o                         
  22   2   3      47495.52      47731.71       661.10 o                         
  24   2   3       1211.96        917.42       104.92 o                         
  26   2   3       7435.19       7974.90       290.91 o                         
  28   2   3      21058.35      21648.67       523.45 o                         
  30   2   3      33049.19      33709.02       676.07 o                         
  32   2   3       4599.70       4440.57       246.64 o                         
  34   2   3      18391.16      19673.51       550.34 o                         
  36   2   3      35225.54      34742.27       756.90 o                         
  38   2   3       1299.30        852.34       153.09 o                         
  40   2   3          1.90         -5.47       125.76 o                         
  42   2   3       2989.32       2103.85       289.14 o                         
  44   2   3      16129.91      16102.62       899.55 o                         
 -45   3   3        201.21         20.71       187.46 o                         
 -43   3   3       7142.77       6910.63       671.48 o                         
 -41   3   3       6966.60       6857.81       398.82 o                         
 -39   3   3       4048.52       3588.69       416.29 o                         
 -37   3   3       2272.01       1543.71       210.86 o                         
 -35   3   3         40.03       -152.51       101.67 o                         
 -33   3   3       6783.86       7688.55       398.10 o                         
 -31   3   3         64.12         32.65        97.42 o                         
 -29   3   3      21438.67      21835.62       563.50 o                         
 -27   3   3      20390.60      20630.48       531.76 o                         
 -25   3   3       2833.63       2380.20       209.53 o                         
 -23   3   3       5424.70       5468.06       273.28 o                         
 -21   3   3         64.22        114.84        71.53 o                         
 -19   3   3       4693.82       4684.43       239.44 o                         
 -17   3   3       3684.28       3667.70       211.13 o                         
 -15   3   3      50469.70      50422.82       890.89 o                         
 -13   3   3      32769.97      31579.01       551.22 o                         
 -11   3   3       4998.43       4869.53       276.10 o                         
  -9   3   3      13574.99      16175.85       469.27 o                         
  -7   3   3       4284.41       4761.25       223.42 o                         
  -5   3   3      22382.42      22940.27       391.65 o                         
  -3   3   3       1042.65       1387.49       108.80 o                         
  -1   3   3      52683.85      51697.33       703.63 o                         
   1   3   3       8159.38       7596.71       191.46 o                         
   3   3   3       3159.02       3608.47       139.45 o                         
   5   3   3       1012.67        960.43        82.02 o                         
   7   3   3        654.81        629.73        72.22 o                         
   9   3   3      39937.86      42818.43       507.99 o                         
  11   3   3      11671.25      13014.76       268.08 o                         
  13   3   3      51808.09      53150.88       659.10 o                         
  15   3   3      27904.92      28718.23       450.94 o                         
  17   3   3       4771.38       4862.14       192.62 o                         
  19   3   3        296.19        284.52        62.98 o                         
  21   3   3        481.81        489.28        77.96 o                         
  23   3   3        864.00        604.34        85.83 o                         
  25   3   3        475.42        235.60        76.28 o                         
  27   3   3      11548.42      11097.38       346.25 o                         
  29   3   3       8826.94       8301.06       418.99 o                         
  31   3   3        247.87        151.94        88.00 o                         
  33   3   3          3.34        -47.00        75.05 o                         
  35   3   3         28.18       -140.63        93.76 o                         
  37   3   3       4778.81       4648.53       400.30 o                         
  39   3   3       1541.22       1207.81       152.72 o                         
  41   3   3       3573.94       2734.29       308.54 o                         
  43   3   3       1447.12       1030.22       241.39 o                         
 -44   4   3       1051.66        777.28       209.69 o                         
 -42   4   3       1485.60        934.33       233.21 o                         
 -40   4   3       2070.09       1815.84       257.03 o                         
 -38   4   3        139.53          6.44       126.11 o                         
 -36   4   3      15266.70      15926.29       626.53 o                         
 -34   4   3      13072.55      13305.85       532.81 o                         
 -32   4   3       5927.92       6422.63       358.22 o                         
 -30   4   3       1980.61       1622.93       171.63 o                         
 -28   4   3        969.23        669.68       147.47 o                         
 -26   4   3       9061.01       9323.82       354.79 o                         
 -24   4   3       4802.63       4443.92       257.33 o                         
 -22   4   3      38128.52      38348.09       818.89 o                         
 -20   4   3      24206.78      24294.05       543.27 o                         
 -18   4   3       8746.30       8931.10       311.66 o                         
 -16   4   3        722.09        551.27        86.74 o                         
 -14   4   3       7237.54       7392.35       269.47 o                         
 -12   4   3        155.39         69.75        52.73 o                         
 -10   4   3        114.67         87.37        55.78 o                         
  -8   4   3      72916.76      72110.52       833.16 o                         
  -6   4   3      54883.14      53076.81       630.43 o                         
  -4   4   3      29569.25      30995.78       685.89 o                         
  -2   4   3       2356.71       2421.23       138.31 o                         
   0   4   3       9064.86       9659.67       228.79 o                         
   2   4   3      27649.46      27239.00       566.27 o                         
   4   4   3      36471.60      36911.26       823.88 o                         
   6   4   3      68002.47      65972.55      1193.81 o                         
   8   4   3      50877.98      51529.89      1054.68 o                         
  10   4   3        238.32         97.82        41.13 o                         
  12   4   3        361.63        314.98        51.76 o                         
  14   4   3        794.09        771.04        75.39 o                         
  16   4   3      29979.16      30921.67       500.33 o                         
  18   4   3       4439.05       4510.10       182.88 o                         
  20   4   3      46677.57      47592.75       716.43 o                         
  22   4   3      17570.13      18124.47       406.27 o                         
  24   4   3       9591.98       9587.67       321.43 o                         
  26   4   3       3634.44       3570.64       205.14 o                         
  28   4   3      11641.08      11965.66       371.98 o                         
  30   4   3       8300.64       9386.57       369.47 o                         
  32   4   3       5799.66       6218.23       387.48 o                         
  34   4   3      18029.06      17489.18       641.86 o                         
  36   4   3       7446.70       7514.40       458.58 o                         
  38   4   3       2670.31       2290.58       210.91 o                         
  40   4   3        113.55       -197.45       131.63 o                         
  42   4   3        911.44        438.58       215.56 o                         
 -45   5   3       4088.34       2543.51       398.65 o                         
 -43   5   3      11221.35      10891.94       590.03 o                         
 -41   5   3      16533.67      16478.96       630.85 o                         
 -39   5   3       3843.71       3093.06       293.65 o                         
 -37   5   3      10890.39      10024.44       490.91 o                         
 -35   5   3      15780.77      16471.69       598.20 o                         
 -33   5   3       7694.25       7683.96       382.56 o                         
 -31   5   3       4957.13       5686.90       365.76 o                         
 -29   5   3      29186.62      29978.85       702.72 o                         
 -27   5   3      16218.13      17099.25       490.77 o                         
 -25   5   3        226.55        119.08        78.07 o                         
 -23   5   3      17508.14      18280.48       494.37 o                         
 -21   5   3      36790.87      38426.82       700.97 o                         
 -19   5   3       1190.59       1107.56       132.67 o                         
 -17   5   3       1717.63       1442.80       130.75 o                         
 -15   5   3      30898.26      28191.09       532.34 o                         
 -13   5   3      42164.33      42087.80       766.61 o                         
 -11   5   3          6.62         22.75        51.45 o                         
  -9   5   3      45357.11      44620.70       613.27 o                         
  -7   5   3      88508.17      88844.98      1005.45 o                         
  -5   5   3      31129.17      31874.14       487.92 o                         
  -3   5   3      11689.62      12184.93       296.43 o                         
  -1   5   3      74785.95      72957.06       808.11 o                         
   1   5   3     109307.70     106333.17      1341.84 o                         
   3   5   3        429.31        484.97        99.66 o                         
   5   5   3      61706.52      62936.64      1067.17 o                         
   7   5   3      85830.08      82728.04      1348.35 o                         
   9   5   3      38003.18      37413.06       812.16 o                         
  11   5   3       1226.23       1466.72       133.42 o                         
  13   5   3      56563.22      57925.47       709.49 o                         
  15   5   3      67669.69      70492.48       752.95 o                         
  17   5   3      20911.85      21049.16       402.00 o                         
  19   5   3        759.42        819.03       103.13 o                         
  21   5   3      84077.20      86990.46       987.54 o                         
  23   5   3      40617.18      41891.11       657.02 o                         
  25   5   3      10500.98      10670.65       336.18 o                         
  27   5   3       6937.99       7414.83       304.12 o                         
  29   5   3      35558.58      35236.14       766.79 o                         
  31   5   3      12569.80      12069.82       438.87 o                         
  33   5   3          7.66       -124.20        82.80 o                         
  35   5   3      14771.01      13892.60       517.46 o                         
  37   5   3      14886.43      15429.20       503.84 o                         
  39   5   3        584.87        -41.59       167.66 o                         
  41   5   3       8257.57       7710.03       509.73 o                         
 -44   6   3       2124.75       1223.20       293.25 o                         
 -42   6   3      33800.82      34187.44       941.02 o                         
 -40   6   3         82.67       -151.82       133.90 o                         
 -38   6   3      23190.52      23650.09       718.65 o                         
 -36   6   3        896.89        736.41       164.16 o                         
 -34   6   3       4128.23       3699.36       368.33 o                         
 -32   6   3      13501.13      13358.44       524.93 o                         
 -30   6   3       9574.06       9571.11       412.37 o                         
 -28   6   3      68203.37      72364.01      1145.52 o                         
 -26   6   3          3.83         15.14        75.64 o                         
 -24   6   3      12452.66      12775.46       411.24 o                         
 -22   6   3        836.79        810.97       121.66 o                         
 -20   6   3       1122.54       1195.54       125.63 o                         
 -18   6   3      12567.24      12623.39       387.94 o                         
 -16   6   3      13564.35      13232.55       367.53 o                         
 -14   6   3     114959.08     111892.41      1196.90 o                         
 -12   6   3         18.98         96.83        54.71 o                         
 -10   6   3      58464.95      61429.72       789.77 o                         
  -8   6   3       1823.35       1942.26       108.73 o                         
  -6   6   3       1950.86       2208.23       139.64 o                         
  -4   6   3      25217.67      24558.99       453.90 o                         
  -2   6   3      22470.56      21229.29       355.84 o                         
   0   6   3     206560.17     204679.05      2043.03 o                         
   2   6   3      24552.73      24676.57       589.46 o                         
   4   6   3      30886.26      32792.54       772.82 o                         
   6   6   3        779.20        732.06       126.82 o                         
   8   6   3      50444.66      52623.81      1154.08 o                         
  10   6   3      51186.82      50123.19       969.77 o                         
  12   6   3      20370.80      20005.01       387.80 o                         
  14   6   3      95709.02      97514.80      1286.55 o                         
  16   6   3       1960.38       1621.66       131.19 o                         
  18   6   3       2315.61       2344.44       171.80 o                         
  20   6   3         71.02         20.04        57.86 o                         
  22   6   3      25758.50      26697.51       505.72 o                         
  24   6   3      19584.15      20475.18       500.25 o                         
  26   6   3       2215.20       1742.89       160.38 o                         
  28   6   3      55745.25      57015.07       938.90 o                         
  30   6   3        118.81       -115.47        81.69 o                         
  32   6   3       1349.97       1042.92       152.00 o                         
  34   6   3        678.51        255.41       120.77 o                         
  36   6   3       3201.74       2256.58       222.08 o                         
  38   6   3      31201.70      33229.77       836.51 o                         
  40   6   3       2061.37       1454.45       232.80 o                         
  42   6   3      20146.95      18908.55       962.47 o                         
 -43   7   3        161.69       -221.51       193.35 o                         
 -41   7   3       2528.01       1835.55       237.81 o                         
 -39   7   3        787.62        372.85       158.53 o                         
 -37   7   3        365.15        268.73       139.07 o                         
 -35   7   3       7461.11       7308.45       436.01 o                         
 -33   7   3       1228.32        699.88       146.58 o                         
 -31   7   3       5910.96       5777.34       346.10 o                         
 -29   7   3         20.98         23.38       101.97 o                         
 -27   7   3        386.75        320.50        99.46 o                         
 -25   7   3       2349.41       1836.53       199.29 o                         
 -23   7   3       1096.54        853.07       127.82 o                         
 -21   7   3      11722.41      11465.71       376.17 o                         
 -19   7   3        367.99        461.77        84.64 o                         
 -17   7   3      10747.31      11338.92       353.02 o                         
 -15   7   3       1373.34        901.65       105.28 o                         
 -13   7   3       5465.28       4969.19       230.17 o                         
 -11   7   3       3925.56       3991.78       187.64 o                         
  -9   7   3         52.99        111.60        52.44 o                         
  -7   7   3      14717.15      14079.75       336.18 o                         
  -5   7   3        156.34        166.42        66.67 o                         
  -3   7   3       3387.00       3820.18       159.45 o                         
  -1   7   3        310.27        176.63        48.66 o                         
   1   7   3         20.17         -2.01        49.45 o                         
   3   7   3       9105.61       9603.52       529.04 o                         
   5   7   3       4707.06       5017.92       317.57 o                         
   7   7   3      21590.98      22251.12      1005.42 o                         
   9   7   3       1363.13       1352.91       174.36 o                         
  11   7   3       6771.18       7127.53       369.60 o                         
  13   7   3       2838.73       2585.27       220.07 o                         
  15   7   3        826.67        797.93        95.02 o                         
  17   7   3       5385.29       5571.42       222.97 o                         
  19   7   3        109.77         95.57        58.49 o                         
  21   7   3       5800.67       5474.66       229.65 o                         
  23   7   3       2788.95       2608.39       167.61 o                         
  25   7   3       2324.33       2266.52       176.22 o                         
  27   7   3         24.94        -36.87        68.87 o                         
  29   7   3          1.89       -115.77        77.18 o                         
  31   7   3       2367.21       2188.42       210.85 o                         
  33   7   3         10.63       -115.17        99.71 o                         
  35   7   3       4440.21       3297.59       327.59 o                         
  37   7   3        153.35       -107.03       119.98 o                         
  39   7   3        120.64       -153.52       135.32 o                         
  41   7   3        956.09        601.08       234.22 o                         
 -42   8   3      22110.54      22504.32      1049.41 o                         
 -40   8   3        288.18         97.46       199.47 o                         
 -38   8   3      14395.07      15548.62       569.03 o                         
 -36   8   3        161.49        228.71       143.24 o                         
 -34   8   3       2317.16       1971.85       259.33 o                         
 -32   8   3       1562.39       1286.28       174.68 o                         
 -30   8   3      17503.02      17359.59       603.49 o                         
 -28   8   3      56033.80      56274.96      1050.33 o                         
 -26   8   3         33.85       -102.69        74.55 o                         
 -24   8   3      16998.73      18098.95       500.55 o                         
 -22   8   3      13420.67      13924.33       436.69 o                         
 -20   8   3       8266.58       8611.08       358.41 o                         
 -18   8   3      16540.92      17366.30       445.60 o                         
 -16   8   3      23441.19      24473.23       518.14 o                         
 -14   8   3     118962.34     121487.84      1579.20 o                         
 -12   8   3       9680.62      10327.78       304.55 o                         
 -10   8   3      17000.15      16998.69       402.72 o                         
  -8   8   3       5382.74       5554.75       310.51 o                         
  -6   8   3      33881.72      34392.17       548.40 o                         
  -4   8   3      35179.88      35018.94       589.19 o                         
  -2   8   3      14751.78      13969.36       283.19 o                         
   0   8   3      67675.15      65255.20       861.16 o                         
   2   8   3       5366.86       5539.10       249.79 o                         
   4   8   3         85.41        109.91        79.07 o                         
   6   8   3       1525.53       1357.99       162.14 o                         
   8   8   3      21633.58      22617.47       722.91 o                         
  10   8   3      27701.55      27599.04      1198.32 o                         
  12   8   3      15009.69      15862.15       406.01 o                         
  14   8   3      64486.61      65301.24       958.53 o                         
  16   8   3       1321.86        947.25       118.84 o                         
  18   8   3       1028.83       1120.29       117.71 o                         
  20   8   3       2512.90       2435.21       157.60 o                         
  22   8   3      23977.54      24620.91       494.64 o                         
  24   8   3      10076.31      10379.93       338.73 o                         
  26   8   3       5773.02       6362.08       306.19 o                         
  28   8   3      30500.83      32108.79       765.93 o                         
  30   8   3       3490.57       3014.03       278.95 o                         
  32   8   3         19.91       -149.28        99.52 o                         
  34   8   3        317.37        -18.11       114.39 o                         
  36   8   3       6289.86       5972.61       395.61 o                         
  38   8   3      18973.69      19643.15       847.49 o                         
  40   8   3        822.72        243.79       214.82 o                         
 -41   9   3      14977.73      15570.25       683.38 o                         
 -39   9   3      15698.44      16499.70       636.33 o                         
 -37   9   3      10079.07      11156.34       536.57 o                         
 -35   9   3       1020.03       1001.13       229.84 o                         
 -33   9   3        622.29        329.07       130.31 o                         
 -31   9   3       1009.65        627.14       148.79 o                         
 -29   9   3      48407.71      49172.44       973.89 o                         
 -27   9   3      30360.72      29201.70       694.50 o                         
 -25   9   3       3790.43       3740.31       250.51 o                         
 -23   9   3      15723.59      16779.17       483.29 o                         
 -21   9   3       8592.64       8788.84       343.78 o                         
 -19   9   3      11855.43      11768.97       395.32 o                         
 -17   9   3       2370.60       2530.69       221.07 o                         
 -15   9   3      62058.09      61187.77       906.24 o                         
 -13   9   3      74499.12      74758.49       903.37 o                         
 -11   9   3       1293.33       1074.92        97.96 o                         
  -9   9   3      22302.55      23178.33       481.75 o                         
  -7   9   3       1685.29       1565.65       140.53 o                         
  -5   9   3      21197.26      21937.86       418.20 o                         
  -3   9   3      11355.62      11781.19       271.41 o                         
  -1   9   3      66963.88      67128.71       949.78 o                         
   1   9   3     100236.22     101043.77      1022.79 o                         
   3   9   3      11696.10      11987.59       272.62 o                         
   5   9   3       6454.24       6497.76       573.97 o                         
   7   9   3          8.66         -6.47        81.63 o                         
   9   9   3      20271.28      19070.25       655.89 o                         
  11   9   3       4042.40       3883.33       207.22 o                         
  13   9   3      77275.42      79013.00      1202.53 o                         
  15   9   3      48723.95      49974.40       784.45 o                         
  17   9   3       3118.22       3042.92       191.53 o                         
  19   9   3       5131.05       5921.08       231.50 o                         
  21   9   3       4049.04       4062.86       236.48 o                         
  23   9   3      21566.16      23191.52       517.67 o                         
  25   9   3      10244.61      10684.41       368.96 o                         
  27   9   3      38083.70      38327.87       792.20 o                         
  29   9   3      46991.63      47497.71      1031.76 o                         
  31   9   3         44.02        -74.27       117.38 o                         
  33   9   3       1055.10        614.44       131.72 o                         
  35   9   3       2592.04       1805.13       220.18 o                         
  37   9   3      19265.30      21207.90       840.51 o                         
  39   9   3       4713.08       3911.71       393.07 o                         
 -40  10   3       1180.62        332.53       211.29 o                         
 -38  10   3        341.59         62.79       199.73 o                         
 -36  10   3       2751.03       2335.00       271.16 o                         
 -34  10   3       1816.06       1689.07       212.82 o                         
 -32  10   3        389.70        103.44       162.18 o                         
 -30  10   3       1116.72        582.93       144.74 o                         
 -28  10   3       8449.50       8449.39       414.09 o                         
 -26  10   3       2479.53       1786.35       216.61 o                         
 -24  10   3        914.85        367.37       122.20 o                         
 -22  10   3       6762.73       6323.38       315.04 o                         
 -20  10   3       7381.11       7435.00       319.13 o                         
 -18  10   3         62.21       -109.37        72.92 o                         
 -16  10   3       3871.53       4132.05       337.79 o                         
 -14  10   3       2751.91       2383.52       182.76 o                         
 -12  10   3       5412.17       5332.32       208.31 o                         
 -10  10   3       2429.98       2543.79       180.53 o                         
  -8  10   3       5325.33       5114.84       224.25 o                         
  -6  10   3       7393.02       7308.89       247.95 o                         
  -4  10   3       1166.02       1066.41       106.12 o                         
  -2  10   3       1460.30       1238.70       137.83 o                         
   0  10   3      11622.80      11938.47       287.16 o                         
   2  10   3       5233.26       5252.70       194.59 o                         
   4  10   3       1045.81        626.02        87.36 o                         
   6  10   3       1633.79       1317.29       150.76 o                         
   8  10   3       2698.75       1986.85       297.12 o                         
  10  10   3         38.49        -46.91        69.38 o                         
  12  10   3       1847.67       1418.73       154.63 o                         
  14  10   3         10.74        -14.62        62.83 o                         
  16  10   3       4979.11       5433.79       492.45 o                         
  18  10   3        329.72        138.66        69.79 o                         
  20  10   3       9734.81      10115.22       323.19 o                         
  22  10   3       1511.45       1165.71       183.69 o                         
  24  10   3        827.76        546.78       115.11 o                         
  26  10   3         33.79       -128.24        85.49 o                         
  28  10   3       2690.61       2036.59       242.86 o                         
  30  10   3       2937.05       2305.13       207.68 o                         
  32  10   3          3.82       -154.38       102.92 o                         
  34  10   3       1925.76       1617.10       214.62 o                         
  36  10   3       1889.05        974.84       219.43 o                         
  38  10   3         52.08       -221.78       299.41 o                         
 -39  11   3       3268.49       2913.45       313.36 o                         
 -37  11   3       8442.88       7747.74       639.38 o                         
 -35  11   3        262.41         21.13       153.29 o                         
 -33  11   3        409.63        262.53       146.50 o                         
 -31  11   3       1220.97        677.46       164.65 o                         
 -29  11   3      20848.08      20673.69       695.00 o                         
 -27  11   3      15117.86      15527.00       603.36 o                         
 -25  11   3      10944.22      11181.93       452.45 o                         
 -23  11   3       7668.08       7645.77       425.80 o                         
 -21  11   3        141.97         83.41        92.88 o                         
 -19  11   3       6762.41       6569.59       294.58 o                         
 -17  11   3       1160.73        813.57       112.79 o                         
 -15  11   3      30047.51      30059.99       573.99 o                         
 -13  11   3      15169.76      14911.28       358.73 o                         
 -11  11   3      14804.13      15264.89       405.96 o                         
  -9  11   3       5241.54       5458.93       260.29 o                         
  -7  11   3       3823.27       3257.92       190.42 o                         
  -5  11   3      16498.71      17224.49       419.01 o                         
  -3  11   3      12052.75      11877.13       343.50 o                         
  -1  11   3      50568.56      51371.35       668.97 o                         
   1  11   3      35640.48      35824.12       519.18 o                         
   3  11   3      17143.27      17847.75       755.93 o                         
   5  11   3       1802.65       1705.24       162.22 o                         
   7  11   3        275.70        149.84        54.87 o                         
   9  11   3      26934.53      27410.01       634.21 o                         
  11  11   3       5651.03       5624.90       314.15 o                         
  13  11   3      37611.81      37955.87       635.17 o                         
  15  11   3      21650.26      22139.82       563.30 o                         
  17  11   3       4870.09       4981.21       279.07 o                         
  19  11   3        834.14        651.93       106.90 o                         
  21  11   3        457.44        198.14        89.31 o                         
  23  11   3      11868.96      12621.24       420.46 o                         
  25  11   3      13765.96      14151.81       494.39 o                         
  27  11   3      15450.55      15977.10       536.28 o                         
  29  11   3      11984.58      11456.69       438.06 o                         
  31  11   3       1086.80        867.60       152.70 o                         
  33  11   3         80.08       -169.31       127.64 o                         
  35  11   3        352.71        174.24       172.66 o                         
 -36  12   3       8335.12       8013.21       534.65 o                         
 -34  12   3       3529.98       3386.88       537.39 o                         
 -32  12   3        604.21        301.62       207.07 o                         
 -30  12   3       8813.54       9119.95       437.27 o                         
 -28  12   3      22137.88      22738.95       657.00 o                         
 -26  12   3       2125.00       1991.09       230.49 o                         
 -24  12   3      15419.17      14928.82       608.39 o                         
 -22  12   3       9157.94       8938.86       388.47 o                         
 -20  12   3      13148.48      13621.79       424.69 o                         
 -18  12   3       1757.58       2014.07       195.21 o                         
 -16  12   3      13266.88      14103.38       390.70 o                         
 -14  12   3      46016.41      47392.56       671.11 o                         
 -12  12   3       2691.98       2352.44       203.75 o                         
 -10  12   3      10926.31      11924.95       362.87 o                         
  -8  12   3      29008.06      29753.09       561.72 o                         
  -6  12   3      54958.17      55732.32      1134.22 o                         
  -4  12   3       7273.76       7701.23       304.02 o                         
  -2  12   3      14395.31      14744.03       365.91 o                         
   0  12   3      88796.62      89923.62      1053.40 o                         
   2  12   3       6874.57       7355.08       267.38 o                         
   4  12   3       5325.12       5412.06       232.70 o                         
   6  12   3       9427.16      10614.53       311.52 o                         
   8  12   3      24326.43      24212.77       466.81 o                         
  10  12   3      23501.77      23307.54       486.02 o                         
  12  12   3       4367.87       4668.26       227.84 o                         
  14  12   3      50902.37      50917.64       823.27 o                         
  16  12   3      11413.76      12505.15       409.85 o                         
  18  12   3        435.43        807.03       119.85 o                         
  20  12   3       9586.77      11341.06       448.74 o                         
  22  12   3      17010.84      16700.36       476.41 o                         
  24  12   3      22185.26      22873.38       622.63 o                         
  26  12   3        191.19        -34.42       141.13 o                         
  28  12   3      27627.51      29030.68       618.95 o                         
  30  12   3       6358.05       6644.96       338.16 o                         
  32  12   3        191.19         18.90       145.37 o                         
  34  12   3       1029.45        568.03       198.07 o                         
 -35  13   3      16170.09      16774.45       696.85 o                         
 -33  13   3       1596.82       1359.27       237.91 o                         
 -31  13   3      11405.52      12032.69       517.08 o                         
 -29  13   3         50.35       -252.65       168.43 o                         
 -27  13   3        504.40        360.75       131.93 o                         
 -25  13   3      11840.21      12188.64       510.64 o                         
 -23  13   3       4497.64       4442.69       280.08 o                         
 -21  13   3      27360.96      27807.31       599.34 o                         
 -19  13   3       1882.60       1668.75       163.59 o                         
 -17  13   3       3174.84       2504.40       282.22 o                         
 -15  13   3         10.15        -14.69        66.97 o                         
 -13  13   3       1202.82       1054.05       138.77 o                         
 -11  13   3       1237.05        781.93       131.09 o                         
  -9  13   3       1076.59        724.31       113.57 o                         
  -7  13   3      59367.79      61115.11       891.81 o                         
  -5  13   3        221.49        160.12        85.45 o                         
  -3  13   3      15439.75      15641.26       416.71 o                         
  -1  13   3       1067.89        901.17       118.09 o                         
   1  13   3       3061.54       2870.74       204.60 o                         
   3  13   3      24558.48      25357.61       480.06 o                         
   5  13   3      12424.57      12379.06       364.36 o                         
   7  13   3      59595.65      59804.77      1081.76 o                         
   9  13   3        420.52        395.77       111.89 o                         
  11  13   3        151.51         82.71        73.18 o                         
  13  13   3       3361.98       2999.12       256.71 o                         
  15  13   3       7371.06       7565.61       337.59 o                         
  17  13   3       9168.58       9688.44       394.03 o                         
  19  13   3       3211.99       2925.44       399.73 o                         
  21  13   3      30971.25      30756.39       672.25 o                         
  23  13   3       8947.48       8783.23       334.52 o                         
  25  13   3         98.03        -97.93        97.46 o                         
  27  13   3        128.30        -55.18       105.64 o                         
  29  13   3       2084.31       1802.89       199.52 o                         
  31  13   3       2354.14       1463.44       199.09 o                         
  33  13   3        151.25       -236.20       157.47 o                         
 -32  14   3       2544.22       1870.97       226.13 o                         
 -30  14   3         21.95       -145.39       140.73 o                         
 -28  14   3       9683.26       9489.24       414.86 o                         
 -26  14   3       1266.56        956.11       162.23 o                         
 -24  14   3       5162.85       5873.56       410.80 o                         
 -22  14   3        696.57        567.20       128.44 o                         
 -20  14   3        738.17        517.00       118.08 o                         
 -18  14   3       1717.55       1562.50       160.23 o                         
 -16  14   3       2052.35       1590.10       141.60 o                         
 -14  14   3      13869.25      14030.52       451.00 o                         
 -12  14   3        531.13        338.65       113.05 o                         
 -10  14   3      10270.46      10932.78       384.03 o                         
  -8  14   3        138.96         45.12       104.85 o                         
  -6  14   3      17995.72      18219.05       462.01 o                         
  -4  14   3       9165.88       9968.39       349.19 o                         
  -2  14   3        496.34        378.74        90.40 o                         
   0  14   3      24434.38      25611.36       557.49 o                         
   2  14   3         47.75         84.31        85.41 o                         
   4  14   3      10847.42      11018.61       343.05 o                         
   6  14   3       2962.12       2569.52       177.87 o                         
   8  14   3        263.11       -128.92        85.95 o                         
  10  14   3      10555.49      11075.98       434.29 o                         
  12  14   3        227.16          5.66        89.94 o                         
  14  14   3      12931.67      13933.05       455.23 o                         
  16  14   3        422.70         32.01       120.52 o                         
  18  14   3       2392.77       1952.98       199.43 o                         
  20  14   3       2478.21       1845.04       219.23 o                         
  22  14   3        204.52        -97.30       102.15 o                         
  24  14   3       3847.30       3665.44       370.16 o                         
  26  14   3       3226.03       2693.45       242.05 o                         
  28  14   3       9642.40       8411.11       425.60 o                         
  30  14   3        137.56         17.24       170.92 o                         
 -31  15   3       2007.60       1358.43       224.26 o                         
 -29  15   3       3900.94       3646.22       386.04 o                         
 -27  15   3       3536.73       2885.72       276.65 o                         
 -25  15   3        120.66         24.24       120.76 o                         
 -23  15   3       6457.56       6738.43       435.33 o                         
 -21  15   3      13317.24      13080.16       422.48 o                         
 -19  15   3       1928.71       1842.21       187.29 o                         
 -17  15   3        616.25        602.33       110.70 o                         
 -15  15   3       9071.97       9335.59       389.71 o                         
 -13  15   3      13366.50      13730.57       470.13 o                         
 -11  15   3       1201.90       1044.47       184.13 o                         
  -9  15   3       4768.75       4890.77       298.50 o                         
  -7  15   3      18239.56      19387.77       516.28 o                         
  -5  15   3       2197.51       1764.88       202.29 o                         
  -3  15   3        850.79        478.66       119.99 o                         
  -1  15   3       4719.27       4836.77       282.29 o                         
   1  15   3       5446.62       5234.59       324.44 o                         
   3  15   3       5548.72       5694.37       332.61 o                         
   5  15   3      11948.02      11212.95       375.36 o                         
   7  15   3      36342.86      37014.51       873.65 o                         
   9  15   3       5987.91       6064.98       332.29 o                         
  11  15   3        258.37         94.56       106.89 o                         
  13  15   3       2159.92       1794.72       199.41 o                         
  15  15   3      11217.58      11604.36       859.33 o                         
  17  15   3       7142.34       7686.19       372.78 o                         
  19  15   3        853.50        824.64       152.00 o                         
  21  15   3      12269.28      13150.19       486.59 o                         
  23  15   3       6490.36       5665.32       440.55 o                         
  25  15   3         75.40        -76.96       116.03 o                         
  27  15   3        556.45        188.30       153.02 o                         
  29  15   3       7992.95       8033.19       572.08 o                         
 -28  16   3        225.85        427.81       176.95 o                         
 -26  16   3       2168.12       2164.58       241.19 o                         
 -24  16   3         50.53       -166.89       127.92 o                         
 -22  16   3      23772.04      24981.79       603.98 o                         
 -20  16   3      22246.58      24063.46       573.61 o                         
 -18  16   3       6060.72       6947.96       389.93 o                         
 -16  16   3       5149.64       5519.79       430.01 o                         
 -14  16   3        215.27        -61.29       127.33 o                         
 -12  16   3       3796.57       4429.93       455.84 o                         
 -10  16   3       5179.71       4626.74       314.19 o                         
  -8  16   3      43527.77      44940.59       900.15 o                         
  -6  16   3      43354.21      44565.69       920.76 o                         
  -4  16   3       5239.91       5236.64       332.83 o                         
  -2  16   3       8818.99       8808.66       393.69 o                         
   0  16   3        388.65        239.25       124.64 o                         
   2  16   3      10760.59      11505.22       556.92 o                         
   4  16   3       1006.40        990.93       178.99 o                         
   6  16   3      47683.67      49898.75       877.13 o                         
   8  16   3      34706.61      34537.88       688.45 o                         
  10  16   3         86.35        175.16       163.85 o                         
  12  16   3        146.45        313.39       138.88 o                         
  14  16   3        751.98        336.33       123.82 o                         
  16  16   3      12550.37      14782.21       488.35 o                         
  18  16   3       2319.97       1492.89       200.06 o                         
  20  16   3      20565.46      20863.61       608.80 o                         
  22  16   3      14520.93      16050.52       587.74 o                         
  24  16   3        503.38        -29.72       124.65 o                         
  26  16   3        331.46        -89.68       199.89 o                         
 -25  17   3        937.96        239.03       180.30 o                         
 -23  17   3       1193.62        939.01       164.38 o                         
 -21  17   3       6763.10       6066.03       502.92 o                         
 -19  17   3        851.69        585.40       131.97 o                         
 -17  17   3        270.47        172.40       143.35 o                         
 -15  17   3       1051.01        552.66       161.93 o                         
 -13  17   3         67.65         81.50       135.86 o                         
 -11  17   3        245.97       -114.39       109.85 o                         
  -9  17   3          1.04       -151.60       101.06 o                         
  -7  17   3       4223.73       3989.28       336.86 o                         
  -5  17   3        553.44        602.01       151.65 o                         
  -3  17   3         12.18       -164.38       109.59 o                         
  -1  17   3        714.20        357.37       148.60 o                         
   1  17   3         56.13        134.76       107.14 o                         
   3  17   3       1414.85        692.45       144.90 o                         
   5  17   3        781.25        779.13       146.13 o                         
   7  17   3       6382.70       5814.02       353.04 o                         
   9  17   3        662.67        376.75       139.80 o                         
  11  17   3         51.52       -164.00       109.34 o                         
  13  17   3        188.62       -116.93       132.47 o                         
  15  17   3        252.79        194.68       127.53 o                         
  17  17   3        974.73        481.80       156.82 o                         
  19  17   3        391.70        127.20       161.39 o                         
  21  17   3       6995.58       7364.73       418.97 o                         
  23  17   3         42.94       -235.73       157.15 o                         
 -20  18   3      10877.25      11601.17       540.48 o                         
 -18  18   3       5734.57       5845.17       427.10 o                         
 -16  18   3       9470.35       8567.61       532.18 o                         
 -14  18   3        229.96       -173.93       147.23 o                         
 -12  18   3       1492.40       1214.65       203.92 o                         
 -10  18   3        791.36        425.06       154.88 o                         
  -8  18   3      11368.69      10872.51       473.12 o                         
  -6  18   3      13841.89      13699.97       525.01 o                         
  -4  18   3       1403.37       1057.53       176.67 o                         
  -2  18   3       2095.00       1901.81       212.71 o                         
   0  18   3         43.94       -176.63       117.75 o                         
   2  18   3       7319.62       7376.50       381.66 o                         
   4  18   3       3471.90       3129.50       308.68 o                         
   6  18   3      12943.08      13557.67       483.43 o                         
   8  18   3       8425.24       7940.65       423.37 o                         
  10  18   3       1268.68        851.90       154.20 o                         
  12  18   3       1296.89       1224.86       250.58 o                         
  14  18   3        213.18       -185.95       123.96 o                         
  16  18   3       8236.78       8678.87       591.95 o                         
  18  18   3        997.32        499.79       201.65 o                         
 -15  19   3       2631.86       1779.99       224.34 o                         
 -13  19   3       8427.65       9560.01       477.28 o                         
 -11  19   3       7074.16       7273.28       421.66 o                         
  -9  19   3       3975.31       3260.59       323.95 o                         
  -7  19   3      28857.38      29680.77       845.76 o                         
  -5  19   3       2870.59       2979.86       303.77 o                         
  -3  19   3       4432.29       4749.33       400.83 o                         
  -1  19   3         69.36       -208.44       138.96 o                         
   1  19   3       4791.54       4639.59       371.59 o                         
   3  19   3       9458.15      10060.72       477.53 o                         
   5  19   3       3940.72       4036.04       408.48 o                         
   7  19   3      22526.66      24325.67       698.23 o                         
   9  19   3        592.83        259.33       195.64 o                         
  11  19   3       1783.05       1717.91       190.14 o                         
  13  19   3          3.14       -221.74       147.83 o                         
  -4  20   3       1328.10        760.36       218.74 o                         
  -2  20   3         21.22       -247.87       165.24 o                         
   0  20   3       5963.44       5303.07       369.38 o                         
   2  20   3       2466.71       1913.77       250.32 o                         
 -44   0   4       3560.14       3162.52       551.71 o                         
 -42   0   4      19408.46      20374.93      1155.16 o                         
 -40   0   4       2855.18       2268.34       332.09 o                         
 -38   0   4       3051.75       2986.01       393.93 o                         
 -36   0   4        844.34        529.68       215.07 o                         
 -34   0   4      31287.54      32713.45      1219.73 o                         
 -32   0   4      81526.05      82178.76      1852.39 o                         
 -30   0   4       6736.27       6669.72       596.73 o                         
 -28   0   4       9202.41       9948.50       576.11 o                         
 -26   0   4       1740.93       1680.19       261.13 o                         
 -24   0   4      30930.96      33456.65      1082.78 o                         
 -22   0   4       7341.24       6814.99       497.11 o                         
 -20   0   4     110858.73     107235.23      1843.66 o                         
 -18   0   4      95277.79      96402.11      1948.54 o                         
 -16   0   4      17367.30      18334.05       662.58 o                         
 -14   0   4       1107.83        856.02       153.85 o                         
 -12   0   4        218.18        291.75       105.29 o                         
 -10   0   4      34532.34      33782.80      1068.10 o                         
  -8   0   4       3344.51       3769.88       277.84 o                         
  -6   0   4      33403.34      29868.18       751.21 o                         
  -4   0   4     209975.78     204139.83      3794.67 o                         
  -2   0   4       8069.38       8588.67       440.51 o                         
   0   0   4      39811.10      41544.88       889.99 o                         
   2   0   4        781.37        482.97       106.22 o                         
   4   0   4      13105.39      10530.39       377.70 o                         
   6   0   4      49815.45      52463.12       963.24 o                         
   8   0   4     195098.20     190605.12      3815.29 o                         
  10   0   4     261994.83     268482.38      3091.79 o                         
  12   0   4      19213.16      19170.01       559.03 o                         
  14   0   4       1548.96       1729.05       174.57 o                         
  16   0   4       3069.95       2941.48       231.88 o                         
  18   0   4      58555.50      58108.95      1540.81 o                         
  20   0   4      27421.06      28278.29       745.72 o                         
  22   0   4      45615.34      47700.65      1026.09 o                         
  24   0   4      61889.07      62284.18      1401.74 o                         
  26   0   4       2366.94       1876.55       250.61 o                         
  28   0   4       2390.41       2253.57       366.38 o                         
  30   0   4       4083.19       3584.54       657.46 o                         
  32   0   4      44773.12      44590.36      1518.77 o                         
  34   0   4      10932.25      12167.68       674.71 o                         
  36   0   4      14745.66      15502.48       708.53 o                         
  38   0   4      30728.29      33441.66      1168.73 o                         
  40   0   4        458.04        222.57       251.14 o                         
 -43   1   4       2488.82       1762.30       270.17 o                         
 -41   1   4       4097.31       3036.42       300.36 o                         
 -39   1   4       1962.86       1510.90       201.81 o                         
 -37   1   4        927.28        895.10       174.33 o                         
 -35   1   4       5853.91       7029.50       434.45 o                         
 -33   1   4      18178.85      18164.45       634.15 o                         
 -31   1   4       5144.06       5275.86       311.70 o                         
 -29   1   4       2313.49       2083.58       215.82 o                         
 -27   1   4       1885.79       1304.40       151.34 o                         
 -25   1   4       2532.96       1851.77       176.76 o                         
 -23   1   4         45.12        -74.35        76.19 o                         
 -21   1   4      10906.86      10758.83       397.41 o                         
 -19   1   4      32905.96      32837.19       674.22 o                         
 -17   1   4       7142.34       7239.49       305.53 o                         
 -15   1   4      15337.45      17051.56       446.38 o                         
 -13   1   4         14.56         -6.12        55.85 o                         
 -11   1   4      59511.97      62180.02       856.78 o                         
  -9   1   4       3008.16       2716.80       174.44 o                         
  -7   1   4      24144.53      24774.74       518.85 o                         
  -5   1   4      46439.11      45382.32       690.34 o                         
  -3   1   4      18418.99      17986.52       404.56 o                         
  -1   1   4       1921.98       1702.59       138.23 o                         
   1   1   4       3785.20       3798.65       198.87 o                         
   3   1   4      17139.98      17586.62       359.65 o                         
   5   1   4       1576.63       1417.99       169.42 o                         
   7   1   4      25084.19      27198.34       491.87 o                         
   9   1   4     138532.09     144435.42      1298.56 o                         
  11   1   4       9986.82       9481.07       272.00 o                         
  13   1   4        620.12        468.97        75.73 o                         
  15   1   4        161.74        167.07        54.20 o                         
  17   1   4      11117.19      11208.81       313.76 o                         
  19   1   4      20904.30      21758.12       453.72 o                         
  21   1   4        396.09        309.89        72.23 o                         
  23   1   4      29513.72      29821.73       582.57 o                         
  25   1   4      17434.61      18039.55       532.14 o                         
  27   1   4        523.03        530.07       136.43 o                         
  29   1   4          3.46        -53.72        84.56 o                         
  31   1   4      18014.72      17184.84       582.45 o                         
  33   1   4       6279.99       6095.51       372.87 o                         
  35   1   4         48.70        -90.38       101.93 o                         
  37   1   4       8379.42       8653.71       409.22 o                         
  39   1   4       6802.54       7012.78       501.28 o                         
  41   1   4       1982.71       1466.50       291.01 o                         
 -44   2   4       2285.00       1677.52       333.32 o                         
 -42   2   4        986.60        881.08       219.78 o                         
 -40   2   4       1441.32       1042.03       203.19 o                         
 -38   2   4          3.05       -182.60       121.73 o                         
 -36   2   4       4618.34       3981.48       479.44 o                         
 -34   2   4       2257.02       1720.92       215.10 o                         
 -32   2   4      16004.49      16835.43       675.24 o                         
 -30   2   4      16211.01      15711.02       623.94 o                         
 -28   2   4      10238.64      11068.67       425.13 o                         
 -26   2   4      10203.93      10011.90       396.10 o                         
 -24   2   4       4851.70       4847.54       273.27 o                         
 -22   2   4      14552.81      13743.89       433.49 o                         
 -20   2   4      29250.70      28872.42       650.51 o                         
 -18   2   4      17606.37      16477.40       456.06 o                         
 -16   2   4      12564.72      12507.19       404.91 o                         
 -14   2   4        112.98         32.35        59.92 o                         
 -12   2   4       2607.47       2458.41       172.43 o                         
 -10   2   4        928.53        648.80        90.81 o                         
  -8   2   4      39847.77      41784.18       748.68 o                         
  -6   2   4      40583.82      40521.76       638.01 o                         
  -4   2   4      45844.12      45245.20       672.08 o                         
  -2   2   4       8292.48       8861.97       279.92 o                         
   0   2   4       5787.51       6322.57       229.81 o                         
   2   2   4      25444.60      25820.07       451.78 o                         
   4   2   4       8795.60       9353.38       261.24 o                         
   6   2   4      26168.27      27896.66       486.96 o                         
   8   2   4      10476.80      10884.26       282.17 o                         
  10   2   4       8206.40       8283.67       259.23 o                         
  12   2   4       6586.71       6215.78       211.70 o                         
  14   2   4       6057.36       6327.99       216.33 o                         
  16   2   4       2256.61       1793.67       132.65 o                         
  18   2   4       6429.80       6568.85       246.91 o                         
  20   2   4       4842.30       4621.93       213.42 o                         
  22   2   4      14620.25      14490.50       380.99 o                         
  24   2   4       6550.93       6658.59       271.32 o                         
  26   2   4        699.88        555.75        99.70 o                         
  28   2   4       2535.12       2057.16       176.48 o                         
  30   2   4       5671.28       5295.47       342.48 o                         
  32   2   4      10988.44      11734.22       476.76 o                         
  34   2   4       6046.99       6455.01       383.82 o                         
  36   2   4       7373.99       7142.36       362.45 o                         
  38   2   4       1809.25       1406.65       207.42 o                         
  40   2   4       2239.07       1508.72       319.47 o                         
 -43   3   4      11226.90      11073.96       708.15 o                         
 -41   3   4        766.32        421.01       176.24 o                         
 -39   3   4        341.18        140.78       138.71 o                         
 -37   3   4       1269.45       1029.77       170.51 o                         
 -35   3   4       9724.94      10922.13       505.78 o                         
 -33   3   4      59249.70      61121.36      1219.10 o                         
 -31   3   4       1638.91       1515.89       181.52 o                         
 -29   3   4      43543.49      45147.29       885.85 o                         
 -27   3   4      11646.28      13073.64       456.14 o                         
 -25   3   4       5107.47       5479.23       316.24 o                         
 -23   3   4      11434.95      12578.72       419.71 o                         
 -21   3   4      11200.45      10970.91       388.13 o                         
 -19   3   4     149574.73     151320.97      1639.85 o                         
 -17   3   4      16972.44      17596.59       462.92 o                         
 -15   3   4      14586.20      15413.98       419.17 o                         
 -13   3   4      10073.23       9219.12       318.96 o                         
 -11   3   4      17831.60      19075.92       471.12 o                         
  -9   3   4      26477.31      24692.16       496.11 o                         
  -7   3   4      12218.55      13156.92       336.58 o                         
  -5   3   4     185643.59     183464.77      1645.77 o                         
  -3   3   4      26065.13      25503.72       489.05 o                         
  -1   3   4       2075.72       2012.09       149.91 o                         
   1   3   4       4476.93       4469.01       194.53 o                         
   3   3   4      25301.59      25161.09       381.31 o                         
   5   3   4      50814.33      51165.02       631.63 o                         
   7   3   4       8354.91       9054.05       246.56 o                         
   9   3   4     106706.86     106986.20      1052.16 o                         
  11   3   4      11756.51      10969.70       263.07 o                         
  13   3   4      10523.35      11061.88       295.54 o                         
  15   3   4        178.79         95.20        52.85 o                         
  17   3   4       8728.54       8477.03       250.89 o                         
  19   3   4      54058.48      56007.28       791.27 o                         
  21   3   4       5784.23       6136.05       248.58 o                         
  23   3   4      95679.09      97896.29      1118.22 o                         
  25   3   4      20641.04      20504.84       636.31 o                         
  27   3   4        683.79        402.34       108.38 o                         
  29   3   4       1998.49       1869.10       200.69 o                         
  31   3   4      15212.35      15250.42       481.73 o                         
  33   3   4      18375.24      19721.72       545.83 o                         
  35   3   4       1099.03        728.22       138.63 o                         
  37   3   4      26525.04      26258.69       727.14 o                         
  39   3   4       9394.97       8479.97       555.85 o                         
  41   3   4        938.82        328.95       228.67 o                         
 -42   4   4       2212.03       1206.14       274.42 o                         
 -40   4   4      17684.20      19743.54       696.42 o                         
 -38   4   4       1677.08        898.59       207.34 o                         
 -36   4   4      12339.71      12286.14       528.14 o                         
 -34   4   4       6616.82       6465.39       413.24 o                         
 -32   4   4       6483.08       7533.20       387.90 o                         
 -30   4   4       4065.06       4351.29       312.66 o                         
 -28   4   4       4814.02       5133.34       335.64 o                         
 -26   4   4      65664.40      66537.09      1298.49 o                         
 -24   4   4       6694.82       7135.60       335.76 o                         
 -22   4   4      10427.44      11100.48       393.62 o                         
 -20   4   4      22216.23      22784.62       541.00 o                         
 -18   4   4      28628.15      29806.76       613.51 o                         
 -16   4   4      26567.43      25681.99       556.24 o                         
 -14   4   4      10715.85      11034.82       349.67 o                         
 -12   4   4      85178.43      84741.24      1085.98 o                         
 -10   4   4       9339.38       9108.46       291.26 o                         
  -8   4   4       3514.14       3544.88       259.86 o                         
  -6   4   4       7889.01       7701.23       269.52 o                         
  -4   4   4      44639.20      44070.39       661.42 o                         
  -2   4   4      51516.39      52264.70       734.02 o                         
   0   4   4        774.12        754.53        83.47 o                         
   2   4   4      80632.19      78838.23      1071.64 o                         
   4   4   4      14310.07      14188.43       530.89 o                         
   6   4   4        769.91        650.27       124.18 o                         
   8   4   4       2184.94       2043.23       206.13 o                         
  10   4   4      26934.99      27961.96       497.93 o                         
  12   4   4      31517.87      32903.84       502.71 o                         
  14   4   4       2023.07       1711.32       121.84 o                         
  16   4   4      46758.26      46015.22       583.81 o                         
  18   4   4       9243.46       9299.26       284.95 o                         
  20   4   4        339.63        229.17        70.48 o                         
  22   4   4       4078.00       4238.50       205.68 o                         
  24   4   4      24537.50      25101.34       513.43 o                         
  26   4   4      21416.45      21714.84       513.29 o                         
  28   4   4       1739.18       1401.63       173.43 o                         
  30   4   4      19793.56      20132.73       558.27 o                         
  32   4   4       4496.49       4362.65       300.82 o                         
  34   4   4        609.74        335.79       129.62 o                         
  36   4   4        691.30        462.53       151.18 o                         
  38   4   4      14207.67      13730.00       572.22 o                         
  40   4   4      14556.25      15231.83       675.67 o                         
 -43   5   4       5422.91       3901.74       665.89 o                         
 -41   5   4        814.14        329.50       196.73 o                         
 -39   5   4      12498.73      11796.63       539.53 o                         
 -37   5   4      10701.45      11040.08       501.34 o                         
 -35   5   4        782.77        606.43       173.01 o                         
 -33   5   4       5614.17       5004.79       339.85 o                         
 -31   5   4        196.65         96.22       107.27 o                         
 -29   5   4      13085.07      13153.63       521.93 o                         
 -27   5   4      12820.42      12649.64       460.40 o                         
 -25   5   4       9749.87      10224.40       396.66 o                         
 -23   5   4       9249.27       9688.66       464.94 o                         
 -21   5   4       3605.98       3435.90       245.09 o                         
 -19   5   4      11238.37      12042.48       545.99 o                         
 -17   5   4       3004.28       3093.92       279.97 o                         
 -15   5   4      28217.53      29831.68       600.06 o                         
 -13   5   4      18618.88      17999.82       459.88 o                         
 -11   5   4      18223.25      17562.97       408.38 o                         
  -9   5   4       7150.08       6748.68       232.00 o                         
  -7   5   4       2009.83       1715.88       142.99 o                         
  -5   5   4       6769.24       6261.82       248.25 o                         
  -3   5   4       3824.12       3745.86       293.33 o                         
  -1   5   4      18911.77      18802.01       387.67 o                         
   1   5   4       6052.79       5562.45       212.38 o                         
   3   5   4      22394.04      21453.37       534.15 o                         
   5   5   4      11224.92      10586.95       453.07 o                         
   7   5   4        204.36        134.40        79.69 o                         
   9   5   4      17449.97      16807.77       563.83 o                         
  11   5   4       6609.44       6096.46       351.94 o                         
  13   5   4      29237.72      29568.99       651.61 o                         
  15   5   4      27007.71      27512.81       451.62 o                         
  17   5   4      10423.99      10168.75       268.81 o                         
  19   5   4      22126.91      22512.73       426.10 o                         
  21   5   4        637.65        459.25        81.68 o                         
  23   5   4      21825.37      21588.11       487.08 o                         
  25   5   4       5969.07       5525.20       265.02 o                         
  27   5   4      15928.67      16618.42       452.21 o                         
  29   5   4       7466.45       7803.18       348.64 o                         
  31   5   4       6111.87       6168.79       332.65 o                         
  33   5   4       2358.00       2052.36       184.42 o                         
  35   5   4         10.47        -92.23       109.00 o                         
  37   5   4       1475.65        749.40       190.23 o                         
  39   5   4       2669.56       1797.02       249.49 o                         
 -42   6   4       7980.33       7583.06       518.99 o                         
 -40   6   4        835.66        293.51       202.59 o                         
 -38   6   4       2050.32       1505.43       222.72 o                         
 -36   6   4        780.41        267.46       134.69 o                         
 -34   6   4       7908.26       7454.45       428.92 o                         
 -32   6   4       8613.00       8572.63       431.61 o                         
 -30   6   4         60.72         60.49       110.28 o                         
 -28   6   4       8043.77       8884.93       422.64 o                         
 -26   6   4       7293.25       7976.22       433.40 o                         
 -24   6   4       2337.47       2340.87       197.98 o                         
 -22   6   4        258.55         28.11        78.63 o                         
 -20   6   4       6681.89       7488.98       328.63 o                         
 -18   6   4      30193.01      31113.41       627.41 o                         
 -16   6   4        245.51        183.16        71.18 o                         
 -14   6   4      10156.36      10149.12       348.91 o                         
 -12   6   4      20331.95      20053.33       446.38 o                         
 -10   6   4      10699.47      10578.52       350.54 o                         
  -8   6   4        364.99        327.34        72.75 o                         
  -6   6   4      24693.73      23716.03       475.77 o                         
  -4   6   4      28178.52      28352.54       526.93 o                         
  -2   6   4       3789.61       3577.60       159.09 o                         
   0   6   4      12745.52      12875.25       371.96 o                         
   2   6   4      11634.81      10864.62       360.25 o                         
   4   6   4      38271.14      39553.52      1219.49 o                         
   6   6   4       1299.85       1006.70       166.60 o                         
   8   6   4      13373.35      14840.77       574.07 o                         
  10   6   4      49192.97      48947.99      1044.14 o                         
  12   6   4       2963.29       2666.21       242.71 o                         
  14   6   4        366.56        340.14        92.99 o                         
  16   6   4      28645.81      28939.41       626.48 o                         
  18   6   4       5723.60       5748.03       227.21 o                         
  20   6   4       1190.04       1077.66       126.17 o                         
  22   6   4         52.97        -42.92        56.09 o                         
  24   6   4      20394.42      19956.22       468.23 o                         
  26   6   4       6232.49       5963.62       316.28 o                         
  28   6   4        664.43        467.67       110.66 o                         
  30   6   4       7632.88       8407.00       351.39 o                         
  32   6   4       7975.62       7921.49       357.58 o                         
  34   6   4       5711.22       5359.29       317.78 o                         
  36   6   4       2447.76       1968.67       241.00 o                         
  38   6   4       6177.77       5587.71       421.90 o                         
 -41   7   4       6704.43       6799.91       444.64 o                         
 -39   7   4      21463.88      23493.47       774.05 o                         
 -37   7   4        381.76        210.75       149.96 o                         
 -35   7   4      31106.74      32314.28       844.04 o                         
 -33   7   4        685.03        353.57       148.43 o                         
 -31   7   4       4160.80       4417.71       317.53 o                         
 -29   7   4       4775.69       4694.85       334.74 o                         
 -27   7   4      39278.38      40550.67       864.73 o                         
 -25   7   4      81209.85      82507.49      1320.72 o                         
 -23   7   4      11094.94      11379.47       410.91 o                         
 -21   7   4      13544.36      13707.76       430.01 o                         
 -19   7   4       8853.22       9254.63       648.13 o                         
 -17   7   4      24442.91      25255.28       654.61 o                         
 -15   7   4       5215.91       5114.98       260.67 o                         
 -13   7   4      60293.43      59962.52       828.44 o                         
 -11   7   4      79544.84      79496.99      1506.24 o                         
  -9   7   4        183.51         81.94        61.04 o                         
  -7   7   4      13611.24      13306.76       358.02 o                         
  -5   7   4       5467.47       5597.34       243.37 o                         
  -3   7   4      63466.73      63810.93       827.12 o                         
  -1   7   4       3378.08       2504.70       223.13 o                         
   1   7   4      42000.43      40227.79       792.18 o                         
   3   7   4      74219.15      71660.37      1624.87 o                         
   5   7   4        283.30         70.51       104.87 o                         
   7   7   4       2518.52       2436.84       256.06 o                         
   9   7   4        337.81        219.48       108.34 o                         
  11   7   4      57358.34      57264.48      1179.44 o                         
  13   7   4      27642.85      28034.63       610.32 o                         
  15   7   4      47037.54      47692.67      1102.86 o                         
  17   7   4     103180.73     107019.90      1449.82 o                         
  19   7   4       9453.07       9398.97       349.37 o                         
  21   7   4        601.24        306.25        96.70 o                         
  23   7   4       8686.27       8736.83       307.53 o                         
  25   7   4      25086.48      26258.82       567.24 o                         
  27   7   4      12064.69      11847.27       409.27 o                         
  29   7   4      22528.39      23295.63       719.56 o                         
  31   7   4      27920.23      28970.03       710.66 o                         
  33   7   4       2487.47       2026.92       198.71 o                         
  35   7   4        325.22        160.52       168.90 o                         
  37   7   4       1675.17       1394.67       268.76 o                         
 -40   8   4       6542.88       8168.33       621.29 o                         
 -38   8   4       4153.02       3911.52       406.30 o                         
 -36   8   4      10232.07      10695.89       568.50 o                         
 -34   8   4       2391.71       1770.68       255.60 o                         
 -32   8   4        305.29        227.57       147.82 o                         
 -30   8   4       5699.65       6212.45       365.91 o                         
 -28   8   4        198.03        143.01       104.68 o                         
 -26   8   4      20936.08      22805.43       833.69 o                         
 -24   8   4          4.42       -135.93        90.62 o                         
 -22   8   4      11332.85      12065.95       427.46 o                         
 -20   8   4          6.95         92.78        76.93 o                         
 -18   8   4       4525.09       4827.06       302.09 o                         
 -16   8   4       6038.03       6314.30       363.05 o                         
 -14   8   4       2850.58       2168.09       171.30 o                         
 -12   8   4      36034.70      34978.48       665.21 o                         
 -10   8   4       2204.90       1807.61       159.62 o                         
  -8   8   4       7801.66       7482.54       280.28 o                         
  -6   8   4        545.49        335.10        77.78 o                         
  -4   8   4      10999.27      11493.96       444.07 o                         
  -2   8   4      20905.79      20714.48       516.44 o                         
   0   8   4       7512.12       7522.38       320.08 o                         
   2   8   4      38197.68      35775.40      1094.78 o                         
   4   8   4      12522.59      13322.18       611.40 o                         
   6   8   4      33955.46      35790.59       984.21 o                         
   8   8   4       4246.51       4743.98       373.00 o                         
  10   8   4       4021.00       3510.55       326.44 o                         
  12   8   4      14125.44      13927.53       575.80 o                         
  14   8   4       1791.79       1369.80       195.59 o                         
  16   8   4      58138.14      58686.47      1056.70 o                         
  18   8   4        771.43        696.57       126.60 o                         
  20   8   4        774.16        539.30       114.81 o                         
  22   8   4       1212.80       1076.83       140.36 o                         
  24   8   4      16284.48      16407.23       450.56 o                         
  26   8   4      12786.63      14468.53       797.69 o                         
  28   8   4          0.24       -121.72        81.14 o                         
  30   8   4      19975.72      20616.54       531.40 o                         
  32   8   4       1393.20        800.12       134.20 o                         
  34   8   4         75.12        -77.93       126.63 o                         
  36   8   4         79.83       -240.41       160.28 o                         
 -39   9   4       7175.54       5805.52       406.88 o                         
 -37   9   4       3038.15       2649.24       289.88 o                         
 -35   9   4       1418.18        915.38       231.90 o                         
 -33   9   4        194.10         59.45       147.88 o                         
 -31   9   4       1313.94        420.35       152.24 o                         
 -29   9   4        661.92        161.09       133.04 o                         
 -27   9   4      11996.52      11748.41       472.61 o                         
 -25   9   4       9843.74       9367.34       411.33 o                         
 -23   9   4       2323.21       1708.56       197.50 o                         
 -21   9   4       3590.76       4121.32       278.84 o                         
 -19   9   4       2143.27       2228.08       196.79 o                         
 -17   9   4         21.11       -103.52        69.01 o                         
 -15   9   4       1196.57        807.11        95.98 o                         
 -13   9   4       9602.47       9260.96       340.02 o                         
 -11   9   4       8149.20       7707.23       301.14 o                         
  -9   9   4        588.30        412.60        89.37 o                         
  -7   9   4       2988.60       2816.78       196.97 o                         
  -5   9   4       1562.16       1508.97       131.61 o                         
  -3   9   4       2364.48       2297.70       152.05 o                         
  -1   9   4       2883.30       2507.44       212.12 o                         
   1   9   4      31140.12      31320.59       692.19 o                         
   3   9   4      19615.46      20310.65       764.68 o                         
   5   9   4       5349.04       6622.51       673.56 o                         
   7   9   4          8.72        -20.12        96.66 o                         
   9   9   4       3342.80       3031.49       313.32 o                         
  11   9   4       1625.50        662.71       156.02 o                         
  13   9   4         86.25        -15.36       104.96 o                         
  15   9   4       9124.47       9315.79       383.98 o                         
  17   9   4       8246.67       8574.96       528.79 o                         
  19   9   4       3366.93       3604.85       297.60 o                         
  21   9   4       1755.38       1624.77       187.61 o                         
  23   9   4         71.62        -79.43       111.84 o                         
  25   9   4       4632.18       4151.32       339.08 o                         
  27   9   4       4570.72       3999.56       296.79 o                         
  29   9   4       4620.88       4704.66       325.48 o                         
  31   9   4       2735.36       2348.86       250.72 o                         
  33   9   4          6.51       -107.85       111.92 o                         
  35   9   4        861.10        414.14       186.05 o                         
 -38  10   4        958.23        279.01       194.85 o                         
 -36  10   4      13409.81      15256.75       690.03 o                         
 -34  10   4        903.88        488.68       186.71 o                         
 -32  10   4       2139.46       1692.35       207.96 o                         
 -30  10   4       6345.69       6647.85       381.82 o                         
 -28  10   4       7003.81       7161.36       419.23 o                         
 -26  10   4      63925.18      64413.19      1205.68 o                         
 -24  10   4       5794.41       5891.13       354.27 o                         
 -22  10   4       6884.93       7649.25       366.95 o                         
 -20  10   4       1402.32       2101.77       340.87 o                         
 -18  10   4       1321.02       1062.89       151.61 o                         
 -16  10   4      19999.99      20458.06       449.22 o                         
 -14  10   4       8802.56       8650.65       339.10 o                         
 -12  10   4      93041.73      93511.69      1218.09 o                         
 -10  10   4         79.31         74.80        75.93 o                         
  -8  10   4      38563.95      40680.63       690.84 o                         
  -6  10   4       6880.62       7435.38       258.57 o                         
  -4  10   4       2822.73       2816.52       164.12 o                         
  -2  10   4      15602.56      15430.41       441.86 o                         
   0  10   4       5478.06       5163.83       214.07 o                         
   2  10   4     135662.11     139269.98      1847.08 o                         
   4  10   4      47536.36      49090.16      1230.11 o                         
   6  10   4       6523.90       6925.63       450.62 o                         
   8  10   4       8723.17       8536.05       476.59 o                         
  10  10   4      13161.43      13557.28       593.72 o                         
  12  10   4      35849.46      35326.73       990.63 o                         
  14  10   4       3190.28       2893.67       274.31 o                         
  16  10   4      85151.31      85681.06      2798.06 o                         
  18  10   4      19606.04      19111.20       678.67 o                         
  20  10   4         73.47       -156.66       104.44 o                         
  22  10   4         20.15        -31.37        94.48 o                         
  24  10   4      13529.52      13824.96       632.08 o                         
  26  10   4      40233.58      41867.35       872.95 o                         
  28  10   4        166.60        222.95       150.54 o                         
  30  10   4      25582.39      25043.64       706.73 o                         
  32  10   4       3031.08       2691.74       431.08 o                         
  34  10   4         57.12       -181.62       149.09 o                         
 -35  11   4       1654.92       1793.38       311.55 o                         
 -33  11   4       4071.10       3773.83       450.14 o                         
 -31  11   4       7465.65       7696.72       426.27 o                         
 -29  11   4       1058.80        848.52       160.77 o                         
 -27  11   4       7913.93       7867.77       400.22 o                         
 -25  11   4      15083.94      15535.21       663.80 o                         
 -23  11   4       2374.52       1839.60       226.07 o                         
 -21  11   4       6416.11       6817.62       334.24 o                         
 -19  11   4      17144.10      16892.32       473.93 o                         
 -17  11   4       3294.27       3577.68       203.57 o                         
 -15  11   4       3237.29       3070.12       245.93 o                         
 -13  11   4       7348.33       8353.17       354.89 o                         
 -11  11   4      27629.62      28888.07       878.49 o                         
  -9  11   4         13.58       -100.31        66.87 o                         
  -7  11   4       3774.37       3849.09       243.25 o                         
  -5  11   4      25848.29      25903.58       562.40 o                         
  -3  11   4      19301.35      20384.83       488.95 o                         
  -1  11   4        942.33        748.09        96.11 o                         
   1  11   4       7301.54       7309.35       346.75 o                         
   3  11   4      18016.54      18906.03       918.35 o                         
   5  11   4      11932.09      11763.01       375.10 o                         
   7  11   4       1974.14       1398.61       211.75 o                         
   9  11   4      11098.76      10702.61       568.71 o                         
  11  11   4       7279.17       8660.17       361.10 o                         
  13  11   4       1285.55       1010.75       163.55 o                         
  15  11   4       7614.55       8066.34       434.29 o                         
  17  11   4      20572.87      22135.27       695.43 o                         
  19  11   4       5164.39       4955.57       364.68 o                         
  21  11   4       1812.38       1465.50       217.61 o                         
  23  11   4      14581.78      15925.26       541.62 o                         
  25  11   4      10767.68      11214.34       459.96 o                         
  27  11   4       3330.40       2795.92       309.14 o                         
  29  11   4         76.40       -303.84       217.96 o                         
  31  11   4       6797.81       5076.45       609.47 o                         
  33  11   4       6201.73       6254.43       717.16 o                         
 -34  12   4       1660.27       1116.41       222.33 o                         
 -32  12   4       5949.88       5142.51       394.55 o                         
 -30  12   4       2975.25       2043.40       249.97 o                         
 -28  12   4       1236.52        906.54       172.19 o                         
 -26  12   4       7320.08       7236.15       371.31 o                         
 -24  12   4        162.89        220.77       113.46 o                         
 -22  12   4       6456.06       6541.69       378.51 o                         
 -20  12   4       3185.33       2630.39       225.04 o                         
 -18  12   4       9375.62       8478.84       300.61 o                         
 -16  12   4       8406.87       8349.50       409.31 o                         
 -14  12   4       2905.51       2071.67       205.26 o                         
 -12  12   4      16689.06      16235.94       459.88 o                         
 -10  12   4        109.32        -67.19        88.48 o                         
  -8  12   4       4104.76       4137.21       235.14 o                         
  -6  12   4      29533.02      29290.86       580.64 o                         
  -4  12   4      12894.37      13463.54       446.47 o                         
  -2  12   4       3688.79       3500.75       239.71 o                         
   0  12   4       1244.29       1127.66       141.16 o                         
   2  12   4       5657.80       4826.73       304.57 o                         
   4  12   4         78.88        121.41        76.80 o                         
   6  12   4       5366.92       5379.07       385.84 o                         
   8  12   4       5818.26       5354.90       280.81 o                         
  10  12   4       7750.29       7700.39       539.96 o                         
  12  12   4       3970.45       4458.66       321.30 o                         
  14  12   4          1.30        -39.79       120.79 o                         
  16  12   4       9768.99       9714.18       493.02 o                         
  18  12   4       2944.83       2820.82       292.64 o                         
  20  12   4       1514.71        912.17       190.79 o                         
  22  12   4      11218.13      10439.69       565.39 o                         
  24  12   4       2302.54       2141.82       292.69 o                         
  26  12   4        532.66        253.35       168.37 o                         
  28  12   4       1862.44        945.84       211.48 o                         
  30  12   4       3280.79       2095.29       288.35 o                         
  32  12   4        194.16       -258.65       175.06 o                         
 -33  13   4        422.06        255.21       199.74 o                         
 -31  13   4        498.03        189.50       173.27 o                         
 -29  13   4        145.33          1.33       148.31 o                         
 -27  13   4      19371.95      19754.71       657.21 o                         
 -25  13   4      10541.26      10896.44       444.38 o                         
 -23  13   4        555.04        110.52       180.68 o                         
 -21  13   4       9474.73       9423.60       426.36 o                         
 -19  13   4        663.17        438.87       102.48 o                         
 -17  13   4       3740.49       4012.49       347.79 o                         
 -15  13   4         60.94       -101.33        92.37 o                         
 -13  13   4      13541.35      13838.47       452.12 o                         
 -11  13   4      53840.58      55666.70      1501.81 o                         
  -9  13   4       2863.71       2239.30       188.35 o                         
  -7  13   4        973.40        819.72       116.98 o                         
  -5  13   4       2132.03       1863.06       176.59 o                         
  -3  13   4       8585.68       8857.38       320.50 o                         
  -1  13   4         88.68         94.35        97.55 o                         
   1  13   4      14235.72      14094.34       511.15 o                         
   3  13   4      29967.66      30639.23       817.76 o                         
   5  13   4        129.24        305.19       108.83 o                         
   7  13   4       1793.57       1852.53       200.99 o                         
   9  13   4        777.34        815.29       208.72 o                         
  11  13   4       2650.10       2603.00       270.75 o                         
  13  13   4      10903.10      10544.42       505.20 o                         
  15  13   4      13656.12      13813.53       630.49 o                         
  17  13   4      25810.07      27477.09       883.38 o                         
  19  13   4        267.83         49.07       152.13 o                         
  21  13   4        271.19        318.43       176.01 o                         
  23  13   4         42.68        -19.88       138.96 o                         
  25  13   4       5327.07       4972.95       916.68 o                         
  27  13   4       1134.63        899.37       186.39 o                         
  29  13   4       6240.79       5433.76       436.45 o                         
 -30  14   4        108.76       -227.37       151.58 o                         
 -28  14   4      11846.18      13009.50       574.76 o                         
 -26  14   4       5771.36       4977.03       392.56 o                         
 -24  14   4       5478.80       6014.19       374.74 o                         
 -22  14   4        214.66         29.19       104.38 o                         
 -20  14   4      16671.85      17372.46       593.24 o                         
 -18  14   4      34817.17      36130.80       812.34 o                         
 -16  14   4       1074.51        690.96       169.19 o                         
 -14  14   4      10381.53      11455.63       440.89 o                         
 -12  14   4      12734.47      13215.96       454.15 o                         
 -10  14   4      31271.27      33397.00       695.96 o                         
  -8  14   4         39.17         39.02       100.01 o                         
  -6  14   4       7901.69       8291.70       351.98 o                         
  -4  14   4      29619.36      31105.70       987.62 o                         
  -2  14   4        140.68         89.66        94.55 o                         
   0  14   4       2447.68       2000.74       223.12 o                         
   2  14   4      13827.20      14164.96       440.80 o                         
   4  14   4       6237.81       7261.22       535.73 o                         
   6  14   4      10029.08       9267.95       435.75 o                         
   8  14   4      15046.58      15492.62       681.83 o                         
  10  14   4      31999.04      31761.77       876.03 o                         
  12  14   4        425.02        260.37       144.30 o                         
  14  14   4       2797.91       3095.46       427.39 o                         
  16  14   4       4913.46       5129.33       470.00 o                         
  18  14   4      16574.62      16915.60       674.89 o                         
  20  14   4       2849.08       1881.32       296.98 o                         
  22  14   4      10566.08      10993.17       608.19 o                         
  24  14   4      14000.47      15473.98       802.82 o                         
  26  14   4         15.28        -26.69       236.58 o                         
  28  14   4        643.81        181.76       312.46 o                         
 -27  15   4        115.96       -202.65       135.10 o                         
 -25  15   4         48.32       -172.93       122.69 o                         
 -23  15   4       9278.87       9929.59       450.20 o                         
 -21  15   4        517.80        381.98       158.22 o                         
 -19  15   4      25523.28      26820.75       713.28 o                         
 -17  15   4       1558.73       1097.61       171.56 o                         
 -15  15   4       9456.99       9659.61       405.31 o                         
 -13  15   4       2921.53       2352.95       227.04 o                         
 -11  15   4       5953.21       5868.62       486.35 o                         
  -9  15   4       7052.93       7731.45       392.62 o                         
  -7  15   4         91.66         51.51        97.87 o                         
  -5  15   4      12736.04      12562.82       553.81 o                         
  -3  15   4       4836.75       4730.42       281.68 o                         
  -1  15   4       1657.85       1340.05       165.37 o                         
   1  15   4        222.98         56.46       102.49 o                         
   3  15   4        189.14         84.55       115.81 o                         
   5  15   4      10539.42      10999.13       545.42 o                         
   7  15   4         25.87        -43.68       148.02 o                         
   9  15   4      30447.35      30234.77       912.74 o                         
  11  15   4        482.77         69.59       151.32 o                         
  13  15   4       4421.15       4491.75       383.15 o                         
  15  15   4       2556.89       1498.70       230.45 o                         
  17  15   4         15.50       -250.59       167.06 o                         
  19  15   4       9674.28      10049.06       601.90 o                         
  21  15   4         64.27       -211.10       199.29 o                         
  23  15   4      16760.27      17059.03      1250.22 o                         
  25  15   4         96.31       -163.09       218.02 o                         
 -24  16   4        423.95        244.21       141.67 o                         
 -22  16   4       1074.95        654.41       180.15 o                         
 -20  16   4       1305.38        910.10       204.09 o                         
 -18  16   4        800.57        361.49       167.89 o                         
 -16  16   4         84.87         14.58       131.99 o                         
 -14  16   4       4430.81       3712.36       271.03 o                         
 -12  16   4       2204.33       1714.34       264.98 o                         
 -10  16   4        359.68        110.58       127.44 o                         
  -8  16   4        583.59        228.15       175.73 o                         
  -6  16   4       4233.07       3965.53       270.69 o                         
  -4  16   4       2207.25       1854.44       204.59 o                         
  -2  16   4        985.27       1040.11       148.02 o                         
   0  16   4       1667.53       1617.86       207.66 o                         
   2  16   4       8969.93       8805.97       477.23 o                         
   4  16   4       1209.21        741.66       213.11 o                         
   6  16   4        877.06        423.21       168.40 o                         
   8  16   4        832.49       1014.23       238.46 o                         
  10  16   4       1686.30       1250.37       239.48 o                         
  12  16   4       2474.48       1715.16       261.62 o                         
  14  16   4       1252.73        950.11       201.57 o                         
  16  16   4       1228.17        727.14       228.31 o                         
  18  16   4       2270.28       1767.73       307.69 o                         
  20  16   4          0.22       -284.17       277.56 o                         
  22  16   4        565.77          2.35       274.29 o                         
 -21  17   4       2068.39       1330.33       232.32 o                         
 -19  17   4      35226.00      35314.57       897.75 o                         
 -17  17   4       2214.10       1840.87       221.17 o                         
 -15  17   4       7504.05       7680.73       434.60 o                         
 -13  17   4       3697.40       3799.66       412.75 o                         
 -11  17   4       2068.19       1935.06       210.32 o                         
  -9  17   4       7170.41       8049.35       433.42 o                         
  -7  17   4       2196.04       1572.33       185.01 o                         
  -5  17   4      37335.07      37915.96       941.52 o                         
  -3  17   4       1945.11       1557.19       173.04 o                         
  -1  17   4       2533.89       2046.51       303.55 o                         
   1  17   4       1036.70        610.57       177.27 o                         
   3  17   4       6576.98       6935.69       351.48 o                         
   5  17   4      17603.70      18944.27       803.56 o                         
   7  17   4       2035.69       1352.37       270.70 o                         
   9  17   4      36253.14      38571.97      1137.12 o                         
  11  17   4       6667.15       5510.77       991.02 o                         
  13  17   4        906.02       1179.96       325.31 o                         
  15  17   4        278.49       -307.06       280.82 o                         
  17  17   4       5665.12       5201.69       528.21 o                         
 -16  18   4        117.01        -46.09       259.50 o                         
 -14  18   4        996.19        864.57       190.42 o                         
 -12  18   4        886.53        428.45       171.26 o                         
 -10  18   4       3094.39       3123.57       290.39 o                         
  -8  18   4       1694.40        760.04       198.15 o                         
  -6  18   4       7546.01       6879.47       405.15 o                         
  -4  18   4      16672.40      16831.17       556.71 o                         
  -2  18   4        330.18        153.21       132.96 o                         
   0  18   4       4765.15       4717.22       436.28 o                         
   2  18   4       1467.47        947.20       179.00 o                         
   4  18   4       2427.33       2339.18       268.36 o                         
   6  18   4       2462.08       1689.72       467.68 o                         
   8  18   4       5212.61       4175.02      1067.85 o                         
  10  18   4      18103.05      18565.99       922.08 o                         
  12  18   4        639.87        325.58       309.83 o                         
  -5  19   4        298.47        114.49       159.54 o                         
  -3  19   4        246.40       -348.62       232.41 o                         
  -1  19   4         49.88       -257.29       171.53 o                         
   1  19   4        655.41         44.84       228.77 o                         
   3  19   4       1721.37        932.70       299.64 o                         
 -41   1   5      12202.87      12509.20       694.83 o                         
 -39   1   5       2023.66       1987.83       365.38 o                         
 -37   1   5        187.05       -209.25       139.50 o                         
 -35   1   5      11942.10      12678.04       543.59 o                         
 -33   1   5       4715.00       3913.10       489.74 o                         
 -31   1   5      35657.02      36282.67       927.75 o                         
 -29   1   5       3569.20       3580.04       415.26 o                         
 -27   1   5      14893.18      15450.87       541.60 o                         
 -25   1   5       2195.93       1672.89       179.74 o                         
 -23   1   5         13.06        -18.07        87.04 o                         
 -21   1   5      12147.45      12823.15       477.52 o                         
 -19   1   5       1944.69       1408.30       156.72 o                         
 -17   1   5     105541.15     105610.55      1324.87 o                         
 -15   1   5      52398.34      52803.30       888.28 o                         
 -13   1   5      61542.01      63329.23       943.48 o                         
 -11   1   5       3468.15       3308.69       230.95 o                         
  -9   1   5       2128.58       1970.66       161.70 o                         
  -7   1   5      39092.62      38235.17       693.19 o                         
  -5   1   5        163.24        236.58        67.68 o                         
  -3   1   5      99269.77      97930.09      1158.61 o                         
  -1   1   5      14189.93      13621.02       400.28 o                         
   1   1   5        725.46        667.19        98.21 o                         
   3   1   5       1598.11       1481.50       125.21 o                         
   5   1   5       6136.45       6881.64       264.64 o                         
   7   1   5      34828.80      35072.54       592.41 o                         
   9   1   5       1752.65       1994.96       149.52 o                         
  11   1   5      72393.02      72295.28       867.03 o                         
  13   1   5      17904.78      17799.13       411.38 o                         
  15   1   5       6715.32       6754.04       261.60 o                         
  17   1   5       1896.14       1487.53       138.20 o                         
  19   1   5        224.81          1.24        60.65 o                         
  21   1   5      48274.09      48832.48       718.60 o                         
  23   1   5        194.86        203.34        83.86 o                         
  25   1   5      57574.59      57655.06       974.98 o                         
  27   1   5      11778.26      11297.78       469.40 o                         
  29   1   5      11796.50      11743.17       475.17 o                         
  31   1   5        238.72        171.47       118.45 o                         
  33   1   5        898.41        324.26       126.33 o                         
  35   1   5      17386.21      18470.40       635.84 o                         
  37   1   5        685.06        102.28       168.24 o                         
 -40   2   5      11260.15      11475.77       689.82 o                         
 -38   2   5       4255.79       3870.88       350.70 o                         
 -36   2   5       4524.48       4311.78       395.45 o                         
 -34   2   5        341.44       -176.63       130.26 o                         
 -32   2   5      21055.40      22375.36       762.27 o                         
 -30   2   5      39705.93      41406.18       927.94 o                         
 -28   2   5       1989.71       1510.26       200.17 o                         
 -26   2   5      31544.00      33457.45       973.34 o                         
 -24   2   5      16456.89      16982.26       523.05 o                         
 -22   2   5      10237.62      10820.86       446.07 o                         
 -20   2   5         80.27         66.83        85.76 o                         
 -18   2   5      22042.12      23383.38       689.41 o                         
 -16   2   5      99855.41      98528.29      1461.52 o                         
 -14   2   5        215.51         58.89        82.36 o                         
 -12   2   5      10963.67      11351.37       375.36 o                         
 -10   2   5      13101.58      12914.47       408.14 o                         
  -8   2   5      72287.87      73726.05       994.26 o                         
  -6   2   5      31852.40      32197.32       626.15 o                         
  -4   2   5      32902.31      32263.52       631.51 o                         
  -2   2   5      98892.81     100375.29      1169.55 o                         
   0   2   5       3206.02       3029.67       191.13 o                         
   2   2   5       5410.02       5384.01       218.36 o                         
   4   2   5      14175.21      14939.10       371.35 o                         
   6   2   5      33419.05      33452.20       562.29 o                         
   8   2   5      17929.01      18215.86       448.95 o                         
  10   2   5      25941.92      26370.30       648.70 o                         
  12   2   5      92029.50      96517.69      1022.45 o                         
  14   2   5      12074.87      12601.26       352.65 o                         
  16   2   5       2912.56       3087.17       266.18 o                         
  18   2   5      16596.78      16435.41       425.71 o                         
  20   2   5      23883.49      24970.71       556.32 o                         
  22   2   5      12447.69      12625.82       395.81 o                         
  24   2   5       1648.61       1446.43       171.83 o                         
  26   2   5      33552.18      34370.77       713.68 o                         
  28   2   5      11699.47      11765.60       439.71 o                         
  30   2   5        921.39        593.10       140.38 o                         
  32   2   5       2193.49       1944.14       195.93 o                         
  34   2   5      35292.46      34632.98       828.25 o                         
  36   2   5      15344.09      15228.93       604.95 o                         
  38   2   5       3090.68       2681.38       393.05 o                         
 -41   3   5        426.01        149.59       301.77 o                         
 -39   3   5       3042.49       2469.23       320.35 o                         
 -37   3   5      11143.34      12380.53       548.41 o                         
 -35   3   5         20.83       -195.31       130.21 o                         
 -33   3   5       4508.82       4527.33       444.47 o                         
 -31   3   5        241.17         27.60       135.04 o                         
 -29   3   5        800.02        607.04       151.86 o                         
 -27   3   5       8001.98       7966.94       427.69 o                         
 -25   3   5       2003.20       1649.41       184.80 o                         
 -23   3   5      29572.94      29804.09       738.28 o                         
 -21   3   5        463.67        236.36        91.36 o                         
 -19   3   5       8184.32       7489.61       348.17 o                         
 -17   3   5        228.81        157.94        84.55 o                         
 -15   3   5        865.05        730.07       115.72 o                         
 -13   3   5       5662.31       5614.39       289.78 o                         
 -11   3   5       7557.13       7920.18       324.37 o                         
  -9   3   5      43082.31      42841.26       786.83 o                         
  -7   3   5        251.02        128.04        70.49 o                         
  -5   3   5        152.76         34.70        60.32 o                         
  -3   3   5       2831.41       2740.67       189.64 o                         
  -1   3   5       2837.71       2695.52       183.49 o                         
   1   3   5       3947.60       3522.16       210.83 o                         
   3   3   5      11845.83      11995.15       311.60 o                         
   5   3   5      20146.41      20448.26       406.48 o                         
   7   3   5        416.56        419.47        70.57 o                         
   9   3   5        276.67        157.78        61.60 o                         
  11   3   5       2189.36       2433.78       157.87 o                         
  13   3   5       8901.82       9214.41       276.23 o                         
  15   3   5      15859.18      14952.59       366.32 o                         
  17   3   5       8119.89       8380.23       290.62 o                         
  19   3   5      22677.83      23232.19       533.74 o                         
  21   3   5        646.08        581.32       105.43 o                         
  23   3   5          6.02       -109.10        72.74 o                         
  25   3   5        581.80        315.61       110.20 o                         
  27   3   5       2007.51       1639.25       182.91 o                         
  29   3   5       1984.50       1680.80       204.57 o                         
  31   3   5       6952.14       6576.45       394.21 o                         
  33   3   5      10834.86      10619.95       431.07 o                         
  35   3   5        106.71        -12.87       146.90 o                         
  37   3   5        332.15       -145.39       179.18 o                         
 -40   4   5       6583.59       5905.58       518.07 o                         
 -38   4   5        904.42        709.46       274.99 o                         
 -36   4   5        100.03        234.16       143.78 o                         
 -34   4   5       3060.17       3121.94       288.13 o                         
 -32   4   5       4051.47       3435.31       287.71 o                         
 -30   4   5      32629.39      32832.00       849.29 o                         
 -28   4   5        114.14        -22.71       110.93 o                         
 -26   4   5       3875.64       3721.07       272.53 o                         
 -24   4   5        120.88        143.43       118.56 o                         
 -22   4   5       8001.05       8590.32       377.61 o                         
 -20   4   5       9516.34       9396.33       386.61 o                         
 -18   4   5      15552.24      16288.58       483.80 o                         
 -16   4   5      28391.14      28644.91       624.26 o                         
 -14   4   5       1504.11       1506.97       158.29 o                         
 -12   4   5        844.57        781.53       105.78 o                         
 -10   4   5       8727.54       8584.62       345.61 o                         
  -8   4   5       1486.94       1017.61       129.61 o                         
  -6   4   5       7304.41       7137.22       288.36 o                         
  -4   4   5      29445.39      29275.89       565.23 o                         
  -2   4   5      56337.87      56561.86       866.64 o                         
   0   4   5       1840.91       1721.17       142.79 o                         
   2   4   5       7429.38       7543.42       222.73 o                         
   4   4   5       2446.02       2483.09       254.58 o                         
   6   4   5       6468.26       6596.97       254.70 o                         
   8   4   5      27158.71      26731.95       526.19 o                         
  10   4   5      15907.42      16354.48       417.70 o                         
  12   4   5      48609.51      48954.64       810.83 o                         
  14   4   5        230.72        109.71        76.99 o                         
  16   4   5        888.79        637.66        86.85 o                         
  18   4   5       1362.94       1280.40       122.53 o                         
  20   4   5       9714.24       9604.89       321.51 o                         
  22   4   5      13226.97      12720.51       467.93 o                         
  24   4   5       6356.48       5771.50       366.47 o                         
  26   4   5      28003.89      28299.89       650.27 o                         
  28   4   5         36.84        -70.16        82.88 o                         
  30   4   5        258.88       -157.58       105.05 o                         
  32   4   5       5079.50       4346.82       307.63 o                         
  34   4   5       4622.66       4423.00       339.57 o                         
  36   4   5      10424.06      10919.98       819.45 o                         
 -39   5   5      10378.83      10161.72       557.40 o                         
 -37   5   5      15251.24      16240.17       673.91 o                         
 -35   5   5        778.25        700.47       183.15 o                         
 -33   5   5       5050.25       4855.48       367.80 o                         
 -31   5   5      15876.00      17349.79       605.80 o                         
 -29   5   5       5061.26       5453.55       368.37 o                         
 -27   5   5        301.78         60.96       104.18 o                         
 -25   5   5       5825.31       5634.42       336.59 o                         
 -23   5   5      21333.84      22286.46       625.75 o                         
 -21   5   5       1506.06       1453.78       166.69 o                         
 -19   5   5       9033.85       9072.53       368.73 o                         
 -17   5   5      22191.44      22740.60       587.59 o                         
 -15   5   5       9256.32      10159.03       428.29 o                         
 -13   5   5         53.86         66.22        67.55 o                         
 -11   5   5      16509.72      16544.54       475.52 o                         
  -9   5   5      47253.96      45808.22       788.03 o                         
  -7   5   5       6562.24       6209.14       270.24 o                         
  -5   5   5      23748.42      24929.30       524.68 o                         
  -3   5   5      42247.37      42302.54       713.58 o                         
  -1   5   5      41182.30      40874.66       599.03 o                         
   1   5   5        135.52         48.29        47.59 o                         
   3   5   5      17423.61      17945.34       601.33 o                         
   5   5   5      61502.03      61012.42      1198.99 o                         
   7   5   5      17794.06      18274.60       678.90 o                         
   9   5   5       3708.19       3959.42       331.29 o                         
  11   5   5      42915.99      43306.96       996.87 o                         
  13   5   5      28648.68      28869.91       695.24 o                         
  15   5   5       4253.70       4774.91       328.55 o                         
  17   5   5       2052.98       2231.19       147.43 o                         
  19   5   5      56793.46      59092.05       893.20 o                         
  21   5   5      17267.12      17324.76       468.71 o                         
  23   5   5         31.00         56.55        82.56 o                         
  25   5   5      14412.18      14489.22       405.86 o                         
  27   5   5      23227.58      23881.99       565.56 o                         
  29   5   5      11144.03      10642.84       412.98 o                         
  31   5   5        496.27        308.80       115.68 o                         
  33   5   5      10665.58      10413.83       466.82 o                         
  35   5   5       6698.49       6672.68       492.44 o                         
 -38   6   5      19416.96      19508.64       730.56 o                         
 -36   6   5       4988.62       4218.58       413.70 o                         
 -34   6   5       9696.19      10421.43       498.73 o                         
 -32   6   5       2648.34       2109.12       222.68 o                         
 -30   6   5       1070.45        669.67       163.80 o                         
 -28   6   5       7149.00       6995.32       404.03 o                         
 -26   6   5        781.13        660.39       156.11 o                         
 -24   6   5      50911.29      54440.76      1036.13 o                         
 -22   6   5      14263.47      14100.38       476.22 o                         
 -20   6   5      11295.11      12710.81       453.56 o                         
 -18   6   5        126.95        235.02        99.17 o                         
 -16   6   5         82.26        -25.22        75.94 o                         
 -14   6   5      31205.75      32775.45       619.39 o                         
 -12   6   5         96.33         75.89        76.96 o                         
 -10   6   5      80527.05      81221.45      1109.21 o                         
  -8   6   5       8001.18       7928.56       305.18 o                         
  -6   6   5      43872.97      44715.05       785.90 o                         
  -4   6   5          6.31         10.05        57.95 o                         
  -2   6   5         82.16         43.34        53.69 o                         
   0   6   5      39478.66      38140.64       812.85 o                         
   2   6   5        989.78        838.97       141.17 o                         
   4   6   5      89551.17      91139.62      1410.67 o                         
   6   6   5      26478.44      26328.25       742.89 o                         
   8   6   5       9269.35      10569.30       504.23 o                         
  10   6   5       1346.75       1088.26       160.27 o                         
  12   6   5       8202.01       7832.61       436.77 o                         
  14   6   5      21127.99      21604.62       598.24 o                         
  16   6   5       5161.90       5057.10       317.64 o                         
  18   6   5      52480.34      53560.71      1096.91 o                         
  20   6   5      23937.84      24265.95       727.88 o                         
  22   6   5       2537.45       2322.49       198.81 o                         
  24   6   5        754.25        519.28        93.78 o                         
  26   6   5       2945.16       2215.95       195.30 o                         
  28   6   5      27656.16      28103.09       644.82 o                         
  30   6   5        665.04        191.97       128.05 o                         
  32   6   5      26472.02      26987.63       682.71 o                         
  34   6   5       1162.74        447.95       207.41 o                         
  36   6   5         39.84       -306.03       247.44 o                         
 -37   7   5        813.94        313.37       203.65 o                         
 -35   7   5         13.48       -134.88       160.42 o                         
 -33   7   5        287.24         -9.65       170.50 o                         
 -31   7   5       3999.60       3396.86       391.58 o                         
 -29   7   5        291.58         89.98       124.15 o                         
 -27   7   5       6492.68       5522.54       336.40 o                         
 -25   7   5         87.68        -87.76       109.89 o                         
 -23   7   5       3129.57       2592.72       227.53 o                         
 -21   7   5       2306.58       2150.00       200.47 o                         
 -19   7   5        621.33        492.64       111.88 o                         
 -17   7   5       9687.47       9612.96       353.32 o                         
 -15   7   5        949.96        686.47       113.93 o                         
 -13   7   5       5078.87       5354.77       325.33 o                         
 -11   7   5         15.96        -38.05        70.50 o                         
  -9   7   5       2292.95       1740.84       158.08 o                         
  -7   7   5       1646.03       1891.69       181.58 o                         
  -5   7   5         63.13         91.44        67.21 o                         
  -3   7   5      13426.63      13850.99       368.96 o                         
  -1   7   5        618.47        492.23       104.73 o                         
   1   7   5       3964.86       4175.59       431.20 o                         
   3   7   5       2763.94       2395.94       215.92 o                         
   5   7   5        370.55        342.68        92.40 o                         
   7   7   5       3355.02       3367.81       316.06 o                         
   9   7   5         14.21        -37.89        96.44 o                         
  11   7   5       2336.38       1486.66       198.53 o                         
  13   7   5         37.55        -60.24        84.88 o                         
  15   7   5        779.57        853.95       162.18 o                         
  17   7   5         23.77         29.35        93.59 o                         
  19   7   5       1886.76       1481.36       211.57 o                         
  21   7   5       3052.45       2164.69       242.49 o                         
  23   7   5          5.45        -50.11       108.67 o                         
  25   7   5       4539.30       4316.62       293.53 o                         
  27   7   5          1.22       -114.29        76.19 o                         
  29   7   5       1494.51       1384.78       229.47 o                         
  31   7   5        264.45        -96.79       143.10 o                         
  33   7   5         13.80        145.04       134.65 o                         
  35   7   5        472.85        -67.39       186.31 o                         
 -36   8   5       4492.28       3828.76       515.35 o                         
 -34   8   5       8248.40       9053.91       504.32 o                         
 -32   8   5       4387.59       4630.89       375.90 o                         
 -30   8   5       2336.10       2266.53       224.54 o                         
 -28   8   5       1304.97       1039.68       161.84 o                         
 -26   8   5        820.73        789.80       144.69 o                         
 -24   8   5      47880.55      49471.38       953.22 o                         
 -22   8   5      18216.74      17038.06       535.27 o                         
 -20   8   5       5790.17       6413.08       333.36 o                         
 -18   8   5      14653.78      15193.96       453.52 o                         
 -16   8   5       3416.07       3559.83       252.72 o                         
 -14   8   5      25621.62      25974.08       603.16 o                         
 -12   8   5        464.62        376.48       102.69 o                         
 -10   8   5      69539.71      69068.40       997.19 o                         
  -8   8   5      14070.93      13996.18       425.35 o                         
  -6   8   5       6441.29       6880.62       307.64 o                         
  -4   8   5       1807.78       1385.41       134.26 o                         
  -2   8   5       6725.54       6826.61       333.69 o                         
   0   8   5      48737.61      49927.81      1032.53 o                         
   2   8   5         11.12         13.49        86.91 o                         
   4   8   5      56047.79      57774.64      1455.88 o                         
   6   8   5      18281.46      18718.94       799.96 o                         
   8   8   5       4901.41       3427.44       310.48 o                         
  10   8   5        900.01        760.88       194.67 o                         
  12   8   5       1947.96       1573.92       300.50 o                         
  14   8   5      12243.01      13066.97       472.96 o                         
  16   8   5         51.11        400.70       164.07 o                         
  18   8   5      40682.30      41453.54       961.62 o                         
  20   8   5      11056.43      11716.51       493.11 o                         
  22   8   5        100.45        -22.78        99.61 o                         
  24   8   5        119.39        110.39       114.89 o                         
  26   8   5       9760.67       8856.97       405.01 o                         
  28   8   5      21452.05      22597.87       665.43 o                         
  30   8   5         42.24         -4.29       131.57 o                         
  32   8   5      18266.29      18809.68       647.70 o                         
  34   8   5       5760.52       5664.42       364.09 o                         
 -35   9   5       1692.63       1104.90       267.65 o                         
 -33   9   5       7029.23       7717.30       564.92 o                         
 -31   9   5       2352.64       2382.78       253.61 o                         
 -29   9   5       4190.52       4001.90       315.62 o                         
 -27   9   5       1260.21        946.50       166.36 o                         
 -25   9   5      34527.50      35366.07       808.90 o                         
 -23   9   5      53333.73      55530.36      1014.84 o                         
 -21   9   5        911.75        527.09       122.92 o                         
 -19   9   5      13914.65      14026.96       447.10 o                         
 -17   9   5       4049.45       4440.73       278.80 o                         
 -15   9   5      13664.94      14053.25       476.88 o                         
 -13   9   5      11170.74      11643.23       398.28 o                         
 -11   9   5      26983.78      27626.21       592.33 o                         
  -9   9   5      93791.47      92596.09      1375.23 o                         
  -7   9   5       5447.66       4999.90       437.46 o                         
  -5   9   5      10775.89      11534.53       379.08 o                         
  -3   9   5       6766.23       6823.15       334.59 o                         
  -1   9   5      48562.79      49579.80       984.52 o                         
   1   9   5      12088.11      12388.18       577.55 o                         
   3   9   5      19678.18      20088.76       573.15 o                         
   5   9   5      58156.16      59902.27      1420.83 o                         
   7   9   5       6504.03       6652.46       462.49 o                         
   9   9   5       1186.95        673.54       199.13 o                         
  11   9   5       2258.52       2541.56       331.01 o                         
  13   9   5      18885.62      18851.71       820.11 o                         
  15   9   5      16435.43      16550.54       502.84 o                         
  17   9   5       9054.07       9337.90       404.52 o                         
  19   9   5      51441.02      52090.09      1082.38 o                         
  21   9   5         73.80        -13.37       105.40 o                         
  23   9   5       1378.71       1402.65       197.50 o                         
  25   9   5        248.45         -9.34       183.71 o                         
  27   9   5      12741.17      13323.84       585.11 o                         
  29   9   5      18941.81      19264.68       851.87 o                         
  31   9   5       7750.03       7419.42       499.80 o                         
 -34  10   5         10.61        -75.50       161.21 o                         
 -32  10   5        688.13        189.13       168.16 o                         
 -30  10   5        551.10        207.79       154.95 o                         
 -28  10   5          0.02       -249.43       166.28 o                         
 -26  10   5         31.11       -148.33       121.12 o                         
 -24  10   5       3773.16       2983.16       263.19 o                         
 -22  10   5       1457.93       1110.12       210.46 o                         
 -20  10   5        434.71        453.13        97.19 o                         
 -18  10   5        201.10         22.93       115.90 o                         
 -16  10   5       8934.99       8578.67       392.60 o                         
 -14  10   5        639.98        325.19       106.38 o                         
 -12  10   5        452.30        361.86       108.72 o                         
 -10  10   5        636.93        521.24       114.34 o                         
  -8  10   5       5767.82       5390.17       259.31 o                         
  -6  10   5        106.87        -57.28        87.64 o                         
  -4  10   5        811.39        465.55       133.82 o                         
  -2  10   5       1096.47        819.50       119.23 o                         
   0  10   5        138.77        308.35       129.71 o                         
   2  10   5          2.07         -9.66        82.34 o                         
   4  10   5        255.86         21.27       146.57 o                         
   6  10   5        128.90        -56.80       144.25 o                         
   8  10   5       3472.09       2329.99       298.54 o                         
  10  10   5         83.36        -19.01       139.67 o                         
  12  10   5       3498.70       2657.91       379.14 o                         
  14  10   5        104.31        -68.80       161.96 o                         
  16  10   5        624.56        497.98       161.52 o                         
  18  10   5        123.71       -111.11       148.63 o                         
  20  10   5       3409.63       3040.44       598.93 o                         
  22  10   5         80.46        -16.92       121.36 o                         
  24  10   5       2747.43       2316.59       337.69 o                         
  26  10   5       3194.36       2881.64       346.94 o                         
  28  10   5          9.33       -172.76       155.80 o                         
  30  10   5        865.87        789.14       209.95 o                         
 -33  11   5       4817.99       4010.27       356.08 o                         
 -31  11   5        395.08        157.94       172.28 o                         
 -29  11   5        102.47       -202.09       169.16 o                         
 -27  11   5       6419.64       5967.82       445.12 o                         
 -25  11   5       9001.16       9387.74       441.68 o                         
 -23  11   5      21082.96      21892.10       586.00 o                         
 -21  11   5       3645.28       3762.68       263.08 o                         
 -19  11   5       8999.26       9411.78       466.83 o                         
 -17  11   5       1381.46        888.22       143.09 o                         
 -15  11   5       4750.69       4713.72       369.53 o                         
 -13  11   5       8434.92       8566.31       379.56 o                         
 -11  11   5      13544.40      13163.57       440.87 o                         
  -9  11   5      32621.37      32689.96       632.91 o                         
  -7  11   5       1092.81       1065.86       179.51 o                         
  -5  11   5      14145.88      14284.75       422.05 o                         
  -3  11   5         98.96        -24.37        75.71 o                         
  -1  11   5       5328.35       5728.50       390.00 o                         
   1  11   5       6402.34       6273.06       352.02 o                         
   3  11   5      12781.05      12504.65       511.45 o                         
   5  11   5      14491.61      14718.73       893.11 o                         
   7  11   5       1380.50        506.12       207.41 o                         
   9  11   5       1152.13        711.64       218.80 o                         
  11  11   5       1640.98       1450.78       232.67 o                         
  13  11   5      21992.86      22952.50       919.78 o                         
  15  11   5      14693.05      14377.30       831.69 o                         
  17  11   5      11065.60      11301.36       466.90 o                         
  19  11   5      21385.17      21062.68       734.44 o                         
  21  11   5       1101.73        874.50       173.97 o                         
  23  11   5        976.45        665.40       167.05 o                         
  25  11   5       1192.22       1006.73       220.61 o                         
  27  11   5       4631.06       4114.83       609.03 o                         
  29  11   5      10134.83      11096.55       853.92 o                         
 -30  12   5       1689.70       1291.05       253.67 o                         
 -28  12   5       4179.97       3798.96       378.92 o                         
 -26  12   5       1807.50       1512.75       220.15 o                         
 -24  12   5      22940.55      23328.63       558.56 o                         
 -22  12   5       6892.81       8170.18       515.21 o                         
 -20  12   5       3678.46       3532.54       355.91 o                         
 -18  12   5       1764.05        732.99       188.23 o                         
 -16  12   5      20110.84      20095.84       608.48 o                         
 -14  12   5       7687.64       7536.18       552.22 o                         
 -12  12   5       4939.88       4053.12       295.09 o                         
 -10  12   5      12915.50      13077.61       431.46 o                         
  -8  12   5       8191.61       8379.59       346.59 o                         
  -6  12   5       1935.28       1448.87       173.28 o                         
  -4  12   5       4043.76       3960.14       293.88 o                         
  -2  12   5      14461.85      14865.95       567.98 o                         
   0  12   5      23507.20      25917.46       752.11 o                         
   2  12   5        248.49        268.76       147.90 o                         
   4  12   5      56836.08      55653.61      1107.94 o                         
   6  12   5       9307.50       9702.38       698.17 o                         
   8  12   5       2201.24       2412.94       358.62 o                         
  10  12   5       4509.25       3837.67       428.50 o                         
  12  12   5      16329.96      16643.01      1326.41 o                         
  14  12   5       9643.95       9035.62       632.37 o                         
  16  12   5        228.87       -183.51       122.34 o                         
  18  12   5      18283.87      19551.17       683.89 o                         
  20  12   5      13611.59      14625.02       588.58 o                         
  22  12   5        360.02         77.60       288.00 o                         
  24  12   5        885.44        897.66       220.64 o                         
  26  12   5      12395.87      11972.66       745.79 o                         
 -29  13   5       7024.91       6844.45       408.17 o                         
 -27  13   5       4367.83       4151.38       501.47 o                         
 -25  13   5       1034.34        760.43       147.50 o                         
 -23  13   5         48.61         11.66       174.96 o                         
 -21  13   5       8862.93       9614.16       464.89 o                         
 -19  13   5         88.44       -116.68       122.35 o                         
 -17  13   5      25033.05      24496.77       681.37 o                         
 -15  13   5      14538.90      14706.53       487.14 o                         
 -13  13   5      10772.99      11780.66       497.61 o                         
 -11  13   5        328.34         33.48       118.55 o                         
  -9  13   5        213.66         53.50        86.93 o                         
  -7  13   5       5846.52       6577.71       336.49 o                         
  -5  13   5       1225.11        898.70       135.51 o                         
  -3  13   5      43433.48      44265.18       932.49 o                         
  -1  13   5       7139.57       6558.27       612.59 o                         
   1  13   5       1135.71       1016.57       294.23 o                         
   3  13   5         24.39        -22.02        83.90 o                         
   5  13   5       6235.59       6500.11       521.77 o                         
   7  13   5      18693.10      18046.60       606.24 o                         
   9  13   5          4.06        270.31       198.53 o                         
  11  13   5      29634.31      30017.46      1116.19 o                         
  13  13   5       6690.64       5593.44       446.96 o                         
  15  13   5        100.46        239.92       121.82 o                         
  17  13   5          8.62          7.38       132.56 o                         
  19  13   5       2391.09       1511.22       332.36 o                         
  21  13   5      11808.40      11217.30       810.60 o                         
  23  13   5        241.01        -77.41       278.28 o                         
  25  13   5      13131.08      12437.31      1206.37 o                         
 -26  14   5         23.30       -292.53       197.91 o                         
 -24  14   5       7778.89       6149.70       563.80 o                         
 -22  14   5         23.08       -268.19       178.80 o                         
 -20  14   5       5833.59       6351.11       411.23 o                         
 -18  14   5         27.56       -165.13       110.09 o                         
 -16  14   5       2436.09       2439.83       272.11 o                         
 -14  14   5       2826.55       2277.88       208.20 o                         
 -12  14   5         83.02       -159.45       106.30 o                         
 -10  14   5      23580.11      22137.07       579.13 o                         
  -8  14   5        243.19        -87.82       106.29 o                         
  -6  14   5       4167.51       3852.07       255.98 o                         
  -4  14   5       2179.38       1549.11       204.12 o                         
  -2  14   5       4047.72       3738.75       312.15 o                         
   0  14   5       5798.24       8134.73       812.35 o                         
   2  14   5         22.81         13.68       123.77 o                         
   4  14   5      12206.91      12259.22       547.05 o                         
   6  14   5       2362.24       1202.33       319.66 o                         
   8  14   5       4851.51       5284.03       384.00 o                         
  10  14   5        355.55        241.71       142.72 o                         
  12  14   5        657.12        297.69       137.19 o                         
  14  14   5       3557.79       2763.27       310.03 o                         
  16  14   5        906.10        443.45       219.25 o                         
  18  14   5       3891.90       3277.52       374.80 o                         
  20  14   5        953.82        934.09       406.48 o                         
  22  14   5        482.73        315.46       219.16 o                         
 -23  15   5       2726.29       1818.14       253.92 o                         
 -21  15   5       1468.89       1037.95       212.30 o                         
 -19  15   5       2615.40       1910.36       227.29 o                         
 -17  15   5      14155.26      14555.51       580.92 o                         
 -15  15   5       3139.63       2993.47       254.51 o                         
 -13  15   5         14.93         40.81       129.59 o                         
 -11  15   5       4171.33       3716.65       308.19 o                         
  -9  15   5      16609.89      16732.29       541.23 o                         
  -7  15   5       3683.30       3555.10       333.20 o                         
  -5  15   5        270.87          5.12       117.73 o                         
  -3  15   5      17916.52      18624.41       533.13 o                         
  -1  15   5       5763.66       6111.97       436.70 o                         
   1  15   5         28.40         10.44       146.83 o                         
   3  15   5       1592.65       1209.10       319.70 o                         
   5  15   5       6667.31       7346.42       459.52 o                         
   7  15   5      10168.66       9751.03       518.80 o                         
   9  15   5       1950.82       1078.86       268.27 o                         
  11  15   5      14924.55      16219.19       833.77 o                         
  13  15   5      11021.04      11026.68       579.64 o                         
  15  15   5       1724.74       1466.07       456.31 o                         
  17  15   5        492.10       -141.67       222.99 o                         
  19  15   5       6094.57       6244.33       711.44 o                         
 -18  16   5       8433.10       8288.29       506.78 o                         
 -16  16   5      35673.96      37040.11       867.73 o                         
 -14  16   5        673.36        117.88       166.14 o                         
 -12  16   5       1369.13        873.38       216.03 o                         
 -10  16   5         20.97       -187.17       124.78 o                         
  -8  16   5       8790.01       9579.35       419.99 o                         
  -6  16   5       8883.41       9038.67       643.64 o                         
  -4  16   5      19438.30      19745.38       581.84 o                         
  -2  16   5      28736.37      29777.43       932.41 o                         
   0  16   5        397.71        115.27       335.45 o                         
   2  16   5       1633.86       1198.71       250.31 o                         
   4  16   5        100.51         47.07       185.52 o                         
   6  16   5       7561.62       7300.80       574.24 o                         
   8  16   5       4017.10       3359.67       460.71 o                         
  10  16   5      12775.96      14769.05      1192.66 o                         
  12  16   5      27640.67      29520.06      1100.10 o                         
  14  16   5       2436.19        672.25       407.98 o                         
 -13  17   5        928.70        168.75       199.66 o                         
 -11  17   5         83.06       -173.20       178.40 o                         
  -9  17   5         13.35       -153.27       132.98 o                         
  -7  17   5        652.03        424.23       191.03 o                         
  -5  17   5         41.70       -147.97       194.38 o                         
  -3  17   5       1315.28       1030.34       201.12 o                         
  -1  17   5        878.42        496.92       261.93 o                         
   1  17   5         12.09       -304.85       203.23 o                         
   3  17   5        209.34       -263.15       266.57 o                         
   5  17   5         51.25        155.88       226.88 o                         
   7  17   5        364.89        432.86       374.75 o                         
   9  17   5         15.66       -331.81       306.76 o                         
 -38   0   6      12640.39      12297.55       963.20 o                         
 -36   0   6       3445.21       2129.71       396.73 o                         
 -34   0   6        850.06        769.98       285.76 o                         
 -32   0   6       8314.51       9880.97       707.92 o                         
 -30   0   6      17496.68      17761.96       960.13 o                         
 -28   0   6      71949.78      70607.11      1713.95 o                         
 -26   0   6       5314.82       6227.85       534.88 o                         
 -24   0   6       4726.85       5086.00       470.75 o                         
 -22   0   6        448.90       -115.40       159.65 o                         
 -20   0   6      18913.84      20294.34       830.64 o                         
 -18   0   6        722.88       1060.13       216.96 o                         
 -16   0   6      24734.63      25211.76       892.96 o                         
 -14   0   6      37529.06      38145.76      1171.82 o                         
 -12   0   6      20746.73      20585.29       759.82 o                         
 -10   0   6      11442.79      11778.61       570.98 o                         
  -8   0   6       3968.45       4159.30       353.02 o                         
  -6   0   6      14725.51      15269.22       729.46 o                         
  -4   0   6      12996.93      13512.42       672.18 o                         
  -2   0   6      19560.01      18370.53       701.98 o                         
   0   0   6     148055.31     147844.25      2222.26 o                         
   2   0   6          7.94       -134.23        89.49 o                         
   4   0   6       5022.88       4748.15       345.99 o                         
   6   0   6        603.88        853.34       200.12 o                         
   8   0   6      24809.62      25674.74       788.09 o                         
  10   0   6      12722.06      12753.64       481.65 o                         
  12   0   6      36362.10      36539.46       917.15 o                         
  14   0   6      94703.21      93622.87      1580.06 o                         
  16   0   6      23799.32      22062.71       797.37 o                         
  18   0   6        170.15        356.92       175.44 o                         
  20   0   6         44.45         -7.84       122.28 o                         
  22   0   6      24787.75      22525.91      1190.77 o                         
  24   0   6      24166.20      25588.93       918.96 o                         
  26   0   6       2419.15       2682.46       340.46 o                         
  28   0   6      51764.59      53796.09      1313.86 o                         
  30   0   6      13230.22      12597.81       710.85 o                         
  32   0   6       1072.29        280.25       318.99 o                         
  34   0   6        151.17        102.51       359.44 o                         
 -37   1   6       5739.22       4665.01       367.51 o                         
 -35   1   6       1745.20       1438.80       241.69 o                         
 -33   1   6       2545.56       2203.97       251.69 o                         
 -31   1   6         15.25       -187.85       125.23 o                         
 -29   1   6      17145.36      16427.96       610.67 o                         
 -27   1   6      11125.74      11374.34       479.52 o                         
 -25   1   6        449.22        219.86       119.65 o                         
 -23   1   6        550.38        554.96       137.54 o                         
 -21   1   6        131.38         77.11       115.39 o                         
 -19   1   6       3039.39       2804.82       229.36 o                         
 -17   1   6       7235.40       7246.96       349.18 o                         
 -15   1   6       7359.98       7402.45       346.94 o                         
 -13   1   6      23813.83      23953.19       589.88 o                         
 -11   1   6        732.21        464.76       115.66 o                         
  -9   1   6       4704.67       4536.19       272.72 o                         
  -7   1   6       1975.17       1663.15       164.94 o                         
  -5   1   6      13544.27      13877.32       440.15 o                         
  -3   1   6        325.58        224.93        95.20 o                         
  -1   1   6      26764.76      27178.24       621.62 o                         
   1   1   6      17483.74      17259.76       447.20 o                         
   3   1   6        437.28        499.05        92.17 o                         
   5   1   6        303.03        207.78        79.21 o                         
   7   1   6      10822.89      10948.32       346.09 o                         
   9   1   6       8324.77       8805.12       310.74 o                         
  11   1   6        530.85        325.63        82.51 o                         
  13   1   6      36825.46      37353.74       664.89 o                         
  15   1   6      26482.86      27311.75       558.40 o                         
  17   1   6       3338.67       2916.97       207.80 o                         
  19   1   6        513.65        172.45       106.46 o                         
  21   1   6       3107.29       2756.38       329.89 o                         
  23   1   6      16193.09      16317.54       519.12 o                         
  25   1   6         15.01       -113.99        84.50 o                         
  27   1   6       1356.09       1377.87       189.10 o                         
  29   1   6       6242.45       6490.73       372.14 o                         
  31   1   6        848.45        417.64       145.12 o                         
  33   1   6       1243.67        517.84       172.69 o                         
 -38   2   6       3602.85       2702.59       352.92 o                         
 -36   2   6       1328.23        908.80       204.49 o                         
 -34   2   6         51.00         -1.85       149.68 o                         
 -32   2   6       2755.60       1897.18       232.75 o                         
 -30   2   6        508.57         42.11       142.60 o                         
 -28   2   6      15504.85      15718.41       595.46 o                         
 -26   2   6       1903.31       1664.01       188.04 o                         
 -24   2   6      14860.09      13295.55       503.66 o                         
 -22   2   6        170.48         81.30       102.61 o                         
 -20   2   6        579.78        411.71       130.18 o                         
 -18   2   6       2816.14       2868.96       224.81 o                         
 -16   2   6       1901.43       1478.74       166.34 o                         
 -14   2   6      24786.77      25599.75       646.86 o                         
 -12   2   6       1629.12       1466.42       167.46 o                         
 -10   2   6         73.61       -106.69        71.13 o                         
  -8   2   6        593.50        587.26       112.93 o                         
  -6   2   6        572.75        618.43       108.54 o                         
  -4   2   6      26155.81      26920.01       640.25 o                         
  -2   2   6       4338.44       4565.29       268.24 o                         
   0   2   6      37050.36      37251.38       708.67 o                         
   2   2   6        277.95        169.03        68.25 o                         
   4   2   6       5612.14       5427.38       264.36 o                         
   6   2   6       7416.33       7331.32       287.84 o                         
   8   2   6        704.69        539.86        99.13 o                         
  10   2   6      20190.63      20275.79       518.69 o                         
  12   2   6       2841.31       3091.50       196.52 o                         
  14   2   6       7380.93       7328.60       312.07 o                         
  16   2   6        835.71        567.83       114.11 o                         
  18   2   6       3758.69       3682.84       251.26 o                         
  20   2   6         73.98        -39.46        85.94 o                         
  22   2   6        321.71        217.58       105.45 o                         
  24   2   6       6553.28       6481.13       377.17 o                         
  26   2   6        440.35        268.47       115.75 o                         
  28   2   6      10714.15      10404.19       430.48 o                         
  30   2   6        164.24       -238.17       158.78 o                         
  32   2   6        201.76       -205.39       136.93 o                         
 -37   3   6       3448.88       3283.58       313.34 o                         
 -35   3   6         29.40       -227.59       151.73 o                         
 -33   3   6       7234.94       8162.11       513.28 o                         
 -31   3   6        905.96        751.50       234.06 o                         
 -29   3   6      36261.19      36684.02      1025.48 o                         
 -27   3   6      11612.46      12259.06       528.38 o                         
 -25   3   6       6538.71       6657.33       404.66 o                         
 -23   3   6       1744.44       1742.41       209.11 o                         
 -21   3   6       7514.68       8387.14       387.90 o                         
 -19   3   6      17309.25      17770.29       549.91 o                         
 -17   3   6       3411.52       2919.13       230.53 o                         
 -15   3   6      70558.05      71649.42      1129.02 o                         
 -13   3   6      51785.54      50415.64       883.00 o                         
 -11   3   6      10829.03      11109.24       430.71 o                         
  -9   3   6       3647.71       3241.97       241.50 o                         
  -7   3   6        911.22        810.66       132.04 o                         
  -5   3   6      17768.07      17600.33       500.81 o                         
  -3   3   6        830.34        608.63       119.11 o                         
  -1   3   6      67967.59      69423.70       964.54 o                         
   1   3   6      34153.96      33477.96       613.02 o                         
   3   3   6         69.69        174.26        76.93 o                         
   5   3   6       1025.87        730.00        96.93 o                         
   7   3   6       4739.74       4224.02       211.92 o                         
   9   3   6      40985.41      42773.30       688.87 o                         
  11   3   6       6452.64       6714.45       266.91 o                         
  13   3   6      41373.64      42566.40       675.67 o                         
  15   3   6      25484.82      26226.36       606.47 o                         
  17   3   6         49.20         59.14        77.63 o                         
  19   3   6         18.11       -107.45        91.28 o                         
  21   3   6       3155.82       3018.82       254.15 o                         
  23   3   6      25081.32      25131.21       661.88 o                         
  25   3   6       1399.62       1152.25       157.97 o                         
  27   3   6      21566.73      22460.80       588.11 o                         
  29   3   6      13479.61      14190.03       513.62 o                         
  31   3   6        128.69        -30.57       164.04 o                         
  33   3   6        275.30       -232.83       155.22 o                         
 -36   4   6       6997.80       7820.70       504.12 o                         
 -34   4   6       7655.85       7953.18       481.03 o                         
 -32   4   6       2566.18       1558.41       235.44 o                         
 -30   4   6       9461.42      10444.33       476.19 o                         
 -28   4   6       5778.93       5515.19       486.33 o                         
 -26   4   6        680.97        514.02       157.76 o                         
 -24   4   6        345.95       -113.55       115.73 o                         
 -22   4   6      30131.99      30142.32       749.43 o                         
 -20   4   6      14481.40      14657.54       497.42 o                         
 -18   4   6       1155.57        959.62       207.06 o                         
 -16   4   6       9986.33      10168.67       412.50 o                         
 -14   4   6      30651.90      31180.77       654.83 o                         
 -12   4   6      19893.24      19395.36       561.72 o                         
 -10   4   6         62.52         49.73        78.25 o                         
  -8   4   6      29092.88      29594.59       680.30 o                         
  -6   4   6      40826.13      40225.84       739.83 o                         
  -4   4   6         30.32        -25.15        69.66 o                         
  -2   4   6       2803.47       2668.98       196.37 o                         
   0   4   6      13228.40      13429.37       354.14 o                         
   2   4   6      43492.22      44963.16       629.65 o                         
   4   4   6       4756.96       4249.54       217.98 o                         
   6   4   6      33060.23      33622.73       654.62 o                         
   8   4   6      15360.40      14802.54       444.46 o                         
  10   4   6        125.44        176.61        80.39 o                         
  12   4   6        460.59        244.92       105.66 o                         
  14   4   6       9341.74       9048.50       327.38 o                         
  16   4   6      10038.43      11020.67       395.50 o                         
  18   4   6       1439.27       1162.52       145.98 o                         
  20   4   6      12477.94      12192.82       443.17 o                         
  22   4   6      13834.68      13546.33       423.95 o                         
  24   4   6        863.88        709.09       141.14 o                         
  26   4   6       1795.08       1607.05       215.87 o                         
  28   4   6      10545.37      10241.19       504.00 o                         
  30   4   6      16571.51      17292.94       678.41 o                         
  32   4   6        666.77        256.25       355.01 o                         
 -35   5   6       9943.44       9876.05       555.30 o                         
 -33   5   6       3979.87       3379.00       305.17 o                         
 -31   5   6       1533.94       1322.53       280.80 o                         
 -29   5   6       1557.24       1157.57       185.07 o                         
 -27   5   6        545.40        293.03       138.95 o                         
 -25   5   6      12338.78      12991.29       562.50 o                         
 -23   5   6       9043.73       8430.68       433.51 o                         
 -21   5   6      22603.13      22853.03       613.82 o                         
 -19   5   6       6102.34       5257.29       323.44 o                         
 -17   5   6       8724.12       8992.74       370.98 o                         
 -15   5   6       5929.97       6178.45       295.41 o                         
 -13   5   6         63.61         32.74        95.28 o                         
 -11   5   6      20806.00      21074.26       641.42 o                         
  -9   5   6         74.48         16.66        89.77 o                         
  -7   5   6      32552.57      32461.13       659.89 o                         
  -5   5   6        266.35          3.41        78.37 o                         
  -3   5   6       7238.24       7177.77       281.87 o                         
  -1   5   6       2910.28       2415.72       157.95 o                         
   1   5   6       1569.23       1683.79       152.14 o                         
   3   5   6      13582.77      13884.19       357.04 o                         
   5   5   6       1569.33       1159.86       183.32 o                         
   7   5   6      16380.74      16720.06       591.98 o                         
   9   5   6       2790.24       2427.43       250.53 o                         
  11   5   6        113.20         22.51       130.05 o                         
  13   5   6       3335.11       2635.60       271.51 o                         
  15   5   6        194.66         70.26       134.49 o                         
  17   5   6      18886.53      19154.64       769.71 o                         
  19   5   6       2799.98       2033.27       246.57 o                         
  21   5   6      10223.80      10343.02       595.09 o                         
  23   5   6       2144.06       2460.66       263.12 o                         
  25   5   6       1551.16       1356.82       199.04 o                         
  27   5   6       4933.66       4440.80       302.48 o                         
  29   5   6         22.68       -156.07       125.55 o                         
  31   5   6       9484.62       8689.19       673.66 o                         
 -34   6   6       2156.61        745.85       193.16 o                         
 -32   6   6          4.24       -114.62       169.42 o                         
 -30   6   6       5463.50       5177.30       355.69 o                         
 -28   6   6      16180.95      16284.84       569.87 o                         
 -26   6   6       1076.33        737.71       174.31 o                         
 -24   6   6      14308.64      13881.37       542.36 o                         
 -22   6   6       7500.75       8111.16       399.95 o                         
 -20   6   6       5490.83       6104.18       361.49 o                         
 -18   6   6         14.90         83.21        99.24 o                         
 -16   6   6       8944.36       8632.09       400.13 o                         
 -14   6   6      18655.61      19051.71       581.94 o                         
 -12   6   6       2585.13       2307.76       206.03 o                         
 -10   6   6       1890.00       1784.26       195.59 o                         
  -8   6   6       6574.12       6524.67       319.70 o                         
  -6   6   6      21174.94      22297.64       596.30 o                         
  -4   6   6      18105.27      18742.61       436.82 o                         
  -2   6   6      13490.68      13243.96       399.42 o                         
   0   6   6      33410.77      34703.64       622.02 o                         
   2   6   6      11859.78      11468.88       549.88 o                         
   4   6   6       2191.27       2289.20       249.16 o                         
   6   6   6       3111.97       2637.47       256.67 o                         
   8   6   6      19487.32      20616.58       667.78 o                         
  10   6   6       3575.34       3327.82       284.79 o                         
  12   6   6        222.69         78.66       130.87 o                         
  14   6   6      22760.78      21712.02       738.31 o                         
  16   6   6       3966.05       3585.49       320.42 o                         
  18   6   6          4.44         57.23        94.59 o                         
  20   6   6        871.22        457.75       134.21 o                         
  22   6   6      14423.70      15096.33       583.25 o                         
  24   6   6       2827.42       3143.05       286.55 o                         
  26   6   6        332.34        117.68       181.40 o                         
  28   6   6       7433.02       6279.37       658.60 o                         
  30   6   6       3766.54       3396.06       301.18 o                         
 -33   7   6         76.56       -246.28       164.18 o                         
 -31   7   6       7590.66       7677.83       455.77 o                         
 -29   7   6       1110.91        601.25       162.99 o                         
 -27   7   6      12930.08      13507.77       532.30 o                         
 -25   7   6       7151.74       7378.11       388.51 o                         
 -23   7   6       7505.79       7935.44       435.01 o                         
 -21   7   6      47063.55      46293.81      1254.71 o                         
 -19   7   6       3060.48       2670.81       272.97 o                         
 -17   7   6       7616.87       7995.48       414.83 o                         
 -15   7   6       3696.70       3479.87       260.13 o                         
 -13   7   6      10870.70      11474.73       430.39 o                         
 -11   7   6      12969.59      13755.18       456.65 o                         
  -9   7   6      13902.39      14306.71       479.39 o                         
  -7   7   6      51829.88      53126.43       939.84 o                         
  -5   7   6       8240.74       8318.04       301.96 o                         
  -3   7   6      24325.08      24829.55       575.78 o                         
  -1   7   6       2215.05       1829.85       216.07 o                         
   1   7   6      13282.56      13721.47       605.33 o                         
   3   7   6      19408.16      20042.54       712.88 o                         
   5   7   6      13989.35      14440.27       681.32 o                         
   7   7   6      61196.23      64531.03      1319.65 o                         
   9   7   6       1447.76       1471.16       284.93 o                         
  11   7   6         37.30         32.43       158.68 o                         
  13   7   6         38.66        -50.41       108.37 o                         
  15   7   6      67244.55      68282.01      1300.78 o                         
  17   7   6       8675.55       8653.01       477.85 o                         
  19   7   6       2277.91       1368.23       215.03 o                         
  21   7   6      41573.61      44023.69      1032.06 o                         
  23   7   6       4072.79       3485.97       283.33 o                         
  25   7   6        179.62         62.60       136.12 o                         
  27   7   6       1385.38        825.79       397.56 o                         
  29   7   6       9552.25      10539.56       791.47 o                         
 -32   8   6       6121.79       6241.83       479.34 o                         
 -30   8   6        711.41        467.73       185.78 o                         
 -28   8   6         26.80       -150.94       149.51 o                         
 -26   8   6       5932.35       5695.21       426.07 o                         
 -24   8   6        583.50        414.78       120.66 o                         
 -22   8   6       6496.42       6738.92       367.72 o                         
 -20   8   6       6738.00       6038.19       367.99 o                         
 -18   8   6       3747.06       3267.21       296.93 o                         
 -16   8   6       1013.06        862.78       150.99 o                         
 -14   8   6        654.14        272.84       117.49 o                         
 -12   8   6      14692.81      16009.10       470.02 o                         
 -10   8   6         40.74        -73.29        86.45 o                         
  -8   8   6      17495.91      17933.96       491.96 o                         
  -6   8   6       6671.72       5934.80       296.55 o                         
  -4   8   6       1362.42       1066.36       151.52 o                         
  -2   8   6         33.14        -41.45       115.01 o                         
   0   8   6       1704.23       1372.70       228.02 o                         
   2   8   6      29841.56      30515.64       906.20 o                         
   4   8   6       5430.11       5155.00       606.26 o                         
   6   8   6      23446.41      23296.89       753.63 o                         
   8   8   6      12647.32      12620.01       636.29 o                         
  10   8   6      15032.69      15323.22       586.00 o                         
  12   8   6       1331.79        898.56       217.57 o                         
  14   8   6       3854.06       3375.38       389.73 o                         
  16   8   6      12400.12      12491.27       540.86 o                         
  18   8   6        173.63         57.96       115.38 o                         
  20   8   6       6437.54       6539.32       403.40 o                         
  22   8   6       5848.29       6721.08       367.80 o                         
  24   8   6        927.24        445.20       229.57 o                         
  26   8   6        169.65         77.41       265.34 o                         
  28   8   6         87.15       -441.57       294.38 o                         
 -31   9   6        643.57        255.55       223.36 o                         
 -29   9   6         26.93         -8.59       167.10 o                         
 -27   9   6        790.34        195.63       151.06 o                         
 -25   9   6       2132.35       1791.68       270.96 o                         
 -23   9   6       4031.41       3864.61       354.44 o                         
 -21   9   6       8848.60       7922.00       490.90 o                         
 -19   9   6        107.42         65.65       114.46 o                         
 -17   9   6        107.85        -51.56       109.64 o                         
 -15   9   6          6.45       -157.72       105.15 o                         
 -13   9   6        219.52        104.24       100.72 o                         
 -11   9   6        283.65        271.62       103.58 o                         
  -9   9   6       1132.34        800.34       122.05 o                         
  -7   9   6      10051.08       9923.31       376.25 o                         
  -5   9   6        181.87        153.37       165.06 o                         
  -3   9   6       2737.83       2468.84       302.53 o                         
  -1   9   6        621.16        498.41       152.33 o                         
   1   9   6        240.27         60.72       123.37 o                         
   3   9   6       4294.38       4898.34       354.37 o                         
   5   9   6       2358.08       1883.58       290.51 o                         
   7   9   6      11461.45      11980.65       509.32 o                         
   9   9   6       1848.37       1525.52       320.37 o                         
  11   9   6        108.98       -161.04       162.71 o                         
  13   9   6       1012.23        781.63       151.00 o                         
  15   9   6         12.21        183.48       120.54 o                         
  17   9   6       1246.42       1214.66       194.49 o                         
  19   9   6       3516.54       2972.82       263.87 o                         
  21   9   6       4474.25       4035.45       331.33 o                         
  23   9   6        523.09        292.74       143.54 o                         
  25   9   6         69.82         48.23       254.27 o                         
  27   9   6        238.15        110.90       169.23 o                         
 -30  10   6       2478.31       1545.40       330.42 o                         
 -28  10   6        248.81       -233.99       224.90 o                         
 -26  10   6       6454.77       7021.11       407.73 o                         
 -24  10   6         62.77        -61.96       144.40 o                         
 -22  10   6      47718.77      48654.72      1087.75 o                         
 -20  10   6      22669.83      22481.99       656.85 o                         
 -18  10   6       4834.75       4118.26       302.86 o                         
 -16  10   6        713.73        628.72       138.24 o                         
 -14  10   6        483.53        299.42       108.96 o                         
 -12  10   6      20841.33      22725.06       643.25 o                         
 -10  10   6       1681.09       1567.54       187.51 o                         
  -8  10   6      51557.19      51159.16       917.14 o                         
  -6  10   6      19196.21      19401.59       663.03 o                         
  -4  10   6      11192.87      11975.23       478.66 o                         
  -2  10   6       1483.39       1205.74       184.48 o                         
   0  10   6       2116.05       1918.60       269.85 o                         
   2  10   6      30616.84      30819.88       866.97 o                         
   4  10   6       1673.34        914.06       209.01 o                         
   6  10   6      63423.52      65376.64      1752.35 o                         
   8  10   6      28186.83      28550.96      1354.16 o                         
  10  10   6       1558.41        894.82       264.00 o                         
  12  10   6          4.06         21.97       170.52 o                         
  14  10   6         21.11       -236.62       157.75 o                         
  16  10   6      24882.68      24761.94       668.44 o                         
  18  10   6       5353.45       4163.54       483.19 o                         
  20  10   6      35475.09      35447.88      1001.91 o                         
  22  10   6      18214.28      17608.31       745.23 o                         
  24  10   6        113.10        289.19       179.73 o                         
  26  10   6         20.09        -48.61       168.26 o                         
 -27  11   6       6601.38       6744.72       353.03 o                         
 -25  11   6          8.13       -269.24       179.50 o                         
 -23  11   6       1235.05        817.67       193.87 o                         
 -21  11   6      17722.62      18166.33       605.11 o                         
 -19  11   6       2672.31       2430.18       239.43 o                         
 -17  11   6       1751.43        861.76       171.43 o                         
 -15  11   6       3514.34       2765.24       251.58 o                         
 -13  11   6       8036.16       8220.70       414.43 o                         
 -11  11   6       2629.81       2880.53       238.73 o                         
  -9  11   6       1666.62       1472.75       172.40 o                         
  -7  11   6      15918.94      16564.54       543.96 o                         
  -5  11   6        311.86        153.28       149.05 o                         
  -3  11   6       1219.18       1160.69       213.49 o                         
  -1  11   6      13919.71      12972.69       630.51 o                         
   1  11   6      15541.50      15182.75       625.89 o                         
   3  11   6       3393.96       2053.66       342.67 o                         
   5  11   6       4788.34       4409.89       749.11 o                         
   7  11   6      20596.38      20671.79       897.01 o                         
   9  11   6       8134.17       8677.45       696.09 o                         
  11  11   6        554.80        163.86       212.09 o                         
  13  11   6       5389.21       5346.46       495.64 o                         
  15  11   6       9321.36       9182.50       589.64 o                         
  17  11   6       4579.44       3987.18       332.03 o                         
  19  11   6       2349.78       2065.11       305.62 o                         
  21  11   6      14823.07      14349.13       922.97 o                         
  23  11   6       6187.60       6004.94       666.13 o                         
 -26  12   6         89.80       -261.27       174.18 o                         
 -24  12   6        595.75        251.11       206.29 o                         
 -22  12   6       1701.84       1639.08       245.02 o                         
 -20  12   6          4.83       -218.48       145.65 o                         
 -18  12   6       2661.97       2179.84       228.88 o                         
 -16  12   6        636.38        425.79       143.87 o                         
 -14  12   6      18328.29      18061.70       625.01 o                         
 -12  12   6       1853.08       1316.63       194.98 o                         
 -10  12   6        283.60        104.47       120.35 o                         
  -8  12   6      11951.29      11791.24       431.74 o                         
  -6  12   6       1339.75        616.88       164.12 o                         
  -4  12   6       6187.30       6615.94       531.69 o                         
  -2  12   6       9375.21       9149.46       586.43 o                         
   0  12   6      13710.04      12824.55       556.50 o                         
   2  12   6       1589.38       1522.18       223.32 o                         
   4  12   6        185.64          5.48       185.12 o                         
   6  12   6      11202.70      11081.32       721.30 o                         
   8  12   6         36.25       -260.23       185.35 o                         
  10  12   6      18071.91      18628.14       983.47 o                         
  12  12   6       1457.65        879.27       351.75 o                         
  14  12   6       8681.57       9398.47       741.04 o                         
  16  12   6       2463.77       2068.05       391.03 o                         
  18  12   6        168.38       -359.73       239.82 o                         
  20  12   6       6482.52       6239.57       770.73 o                         
 -23  13   6      10950.29      10495.61       572.68 o                         
 -21  13   6      15033.84      14657.82       648.95 o                         
 -19  13   6       1650.43       1363.80       210.21 o                         
 -17  13   6       9201.29       8098.53       448.04 o                         
 -15  13   6         95.71        102.07       144.25 o                         
 -13  13   6       3475.36       2566.52       216.88 o                         
 -11  13   6       3411.23       3502.98       248.76 o                         
  -9  13   6      11708.15      12115.78       442.64 o                         
  -7  13   6      33506.75      33523.54       782.14 o                         
  -5  13   6       3625.91       2689.10       323.87 o                         
  -3  13   6        367.72       -133.52       170.14 o                         
  -1  13   6        176.33          4.03       196.11 o                         
   1  13   6       6008.05       5291.21       454.73 o                         
   3  13   6       3145.86       2838.14       537.49 o                         
   5  13   6       2510.53       2247.95       273.25 o                         
   7  13   6      31019.26      30455.62      1362.69 o                         
   9  13   6       3314.65       2154.69       486.91 o                         
  11  13   6        116.85        -24.71       293.16 o                         
  13  13   6        405.03        225.22       305.72 o                         
  15  13   6       7631.81       8658.91       881.46 o                         
  17  13   6       9700.48      11278.43       985.32 o                         
  19  13   6       3486.52       2517.85       384.18 o                         
 -20  14   6      10659.73      10257.71       551.90 o                         
 -18  14   6         58.41       -215.96       143.97 o                         
 -16  14   6       6790.23       6946.12       434.15 o                         
 -14  14   6      18047.34      19551.86       591.86 o                         
 -12  14   6       6510.90       6213.57       540.05 o                         
 -10  14   6       4951.56       5158.23       472.21 o                         
  -8  14   6       4499.03       3795.64       401.54 o                         
  -6  14   6      25498.04      26486.24      1223.39 o                         
  -4  14   6       9138.55       8511.44       693.74 o                         
  -2  14   6       2885.90       2112.17       367.93 o                         
   0  14   6      19802.92      19353.55       777.16 o                         
   2  14   6        187.04        -69.68       120.85 o                         
   4  14   6        266.76       -190.83       241.82 o                         
   6  14   6        591.66        750.25       171.51 o                         
   8  14   6       7053.65       8431.01       926.14 o                         
  10  14   6       8993.00       8358.87       820.01 o                         
  12  14   6        801.19        371.96       337.39 o                         
  14  14   6      12885.33      14999.52      1042.92 o                         
 -15  15   6       5091.95       4428.94       449.87 o                         
 -13  15   6      10710.47      10555.17       542.63 o                         
 -11  15   6       5281.46       4891.20       443.66 o                         
  -9  15   6        173.87       -215.33       210.25 o                         
  -7  15   6       2352.39       1699.62       290.25 o                         
  -5  15   6       9174.04      10003.62      1020.74 o                         
  -3  15   6       6727.85       7512.54       828.40 o                         
  -1  15   6      12965.96      12642.12      1100.79 o                         
   1  15   6       6089.76       5615.60       496.10 o                         
   3  15   6       2994.08       2343.87       336.42 o                         
   5  15   6        999.51        620.45       296.82 o                         
   7  15   6        264.12        -97.56       254.07 o                         
   9  15   6       8562.41       8948.30      1564.38 o                         
  -4  16   6          0.50       -206.00       236.99 o                         
  -2  16   6        611.25        735.09       260.34 o                         
   0  16   6        326.51       -145.91       293.55 o                         
 -33   1   7        345.27        176.77       204.94 o                         
 -31   1   7       9647.30      10021.82       616.38 o                         
 -29   1   7        313.66        -28.32       159.88 o                         
 -27   1   7      25245.12      26184.25       794.17 o                         
 -25   1   7      19188.86      19486.24       746.87 o                         
 -23   1   7       6644.27       7195.19       443.95 o                         
 -21   1   7       1117.19       1017.65       165.36 o                         
 -19   1   7        124.48        236.35       123.89 o                         
 -17   1   7      26946.10      26542.33       722.18 o                         
 -15   1   7       3842.73       3943.89       311.43 o                         
 -13   1   7      47468.79      48639.73       920.35 o                         
 -11   1   7      35880.00      36839.41       867.73 o                         
  -9   1   7       6874.96       6378.63       371.39 o                         
  -7   1   7        298.22        111.78       100.96 o                         
  -5   1   7       1043.33        805.78       144.82 o                         
  -3   1   7      23021.03      24314.01       684.44 o                         
  -1   1   7       7907.91       7824.64       356.03 o                         
   1   1   7      23115.31      24091.52       588.00 o                         
   3   1   7      25949.63      25591.51       656.62 o                         
   5   1   7        109.87        -33.07        87.64 o                         
   7   1   7        696.29        409.23       114.92 o                         
   9   1   7         44.58         46.35        95.09 o                         
  11   1   7      22982.31      23565.74       558.42 o                         
  13   1   7      10475.02      10851.98       425.80 o                         
  15   1   7      27087.28      26561.27       608.60 o                         
  17   1   7      25509.84      26127.79       608.34 o                         
  19   1   7       1179.17        735.32       165.17 o                         
  21   1   7        524.29         42.86       116.15 o                         
  23   1   7        104.04         17.40       115.61 o                         
  25   1   7      22009.74      23004.84       649.53 o                         
  27   1   7       3039.82       2516.88       302.35 o                         
 -32   2   7       3047.77       2455.75       296.01 o                         
 -30   2   7       3202.75       2899.73       287.85 o                         
 -28   2   7       3848.83       3538.47       366.53 o                         
 -26   2   7      30542.58      31482.48       856.34 o                         
 -24   2   7       6345.61       5564.08       374.62 o                         
 -22   2   7      12635.15      12923.52       508.67 o                         
 -20   2   7       1332.97        742.03       143.83 o                         
 -18   2   7      17067.06      17632.06       597.52 o                         
 -16   2   7       3289.38       3389.75       261.36 o                         
 -14   2   7      13058.43      13120.49       504.19 o                         
 -12   2   7      38768.26      41501.05       955.63 o                         
 -10   2   7       8005.34       8062.89       419.67 o                         
  -8   2   7       1041.37        809.58       139.06 o                         
  -6   2   7      10121.98      10393.54       431.83 o                         
  -4   2   7      30398.14      31153.43       692.90 o                         
  -2   2   7      27404.84      26914.82       634.52 o                         
   0   2   7       1284.89       1008.34       158.24 o                         
   2   2   7      59924.68      62554.17      1101.09 o                         
   4   2   7      13011.15      13609.34       463.98 o                         
   6   2   7        814.04        848.27       142.46 o                         
   8   2   7       1264.16       1100.92       146.67 o                         
  10   2   7      15945.25      16123.91       550.74 o                         
  12   2   7      20302.97      19829.78       579.01 o                         
  14   2   7        780.69        453.85       126.75 o                         
  16   2   7      29056.98      28948.15       682.57 o                         
  18   2   7      13171.96      12837.79       442.47 o                         
  20   2   7        301.58         96.83       101.67 o                         
  22   2   7         65.33        -47.72       107.99 o                         
  24   2   7      16715.64      18348.16       585.43 o                         
  26   2   7      13747.90      14683.29       566.18 o                         
  28   2   7       1238.75        845.94       207.18 o                         
 -31   3   7          2.18       -100.64       155.42 o                         
 -29   3   7        980.61        638.11       175.00 o                         
 -27   3   7         50.86        -91.54       130.69 o                         
 -25   3   7       1465.06        979.43       195.85 o                         
 -23   3   7       1913.99       1388.20       230.01 o                         
 -21   3   7        538.79        286.77       135.93 o                         
 -19   3   7       7205.44       7263.78       381.36 o                         
 -17   3   7       2036.46       1755.76       220.18 o                         
 -15   3   7       3120.83       2569.11       214.37 o                         
 -13   3   7       1246.31        813.10       161.45 o                         
 -11   3   7       1356.69       1021.01       173.60 o                         
  -9   3   7       8204.90       8512.13       399.07 o                         
  -7   3   7       4116.89       4003.20       381.42 o                         
  -5   3   7      23668.39      24240.51       628.43 o                         
  -3   3   7         25.57        -52.40        95.99 o                         
  -1   3   7        872.55        725.80       114.34 o                         
   1   3   7        572.64        313.90        94.58 o                         
   3   3   7        276.28        233.77        95.07 o                         
   5   3   7       2203.65       2034.23       202.41 o                         
   7   3   7       1419.27       1008.89       133.14 o                         
   9   3   7      15080.93      15190.46       503.53 o                         
  11   3   7        126.03          3.86       111.31 o                         
  13   3   7       1233.40        962.54       195.69 o                         
  15   3   7        364.26        263.92       150.49 o                         
  17   3   7       5813.16       5559.67       459.43 o                         
  19   3   7       6761.10       5858.22       372.76 o                         
  21   3   7       2185.36       1919.71       223.45 o                         
  23   3   7       6337.41       6708.44       557.56 o                         
  25   3   7        308.70        147.66       136.17 o                         
  27   3   7       1020.53        485.87       194.06 o                         
 -32   4   7        132.48        -92.89       197.22 o                         
 -30   4   7       3443.04       2831.89       276.66 o                         
 -28   4   7        635.28        158.90       204.70 o                         
 -26   4   7      23976.10      24606.30       747.99 o                         
 -24   4   7         39.47        -45.83       130.91 o                         
 -22   4   7       6132.86       6608.90       388.55 o                         
 -20   4   7       1182.40        623.75       137.84 o                         
 -18   4   7         89.35         45.31       104.77 o                         
 -16   4   7       9565.14      10257.82       464.66 o                         
 -14   4   7       2008.03       1523.28       206.98 o                         
 -12   4   7      16139.70      16165.62       547.07 o                         
 -10   4   7        269.17        172.13       119.92 o                         
  -8   4   7       2287.76       2254.79       211.81 o                         
  -6   4   7         48.22          8.33       101.55 o                         
  -4   4   7        753.31        552.29       121.94 o                         
  -2   4   7       2660.60       2664.06       210.53 o                         
   0   4   7      15181.82      15118.45       414.34 o                         
   2   4   7      37870.07      39409.12       716.71 o                         
   4   4   7          7.91       -119.85        79.90 o                         
   6   4   7       5027.64       5407.19       276.25 o                         
   8   4   7        837.44        779.55       128.27 o                         
  10   4   7       3326.72       2982.21       291.51 o                         
  12   4   7      13859.98      14304.93       460.12 o                         
  14   4   7       2204.46       1773.13       286.46 o                         
  16   4   7      16864.78      16165.46       613.88 o                         
  18   4   7       1202.04        787.37       182.14 o                         
  20   4   7        337.50       -160.84       149.61 o                         
  22   4   7       1766.64       1768.02       219.16 o                         
  24   4   7       3426.26       2931.52       268.23 o                         
  26   4   7      12336.31      11980.76       511.23 o                         
 -31   5   7       3570.26       2577.83       399.46 o                         
 -29   5   7        201.91       -154.93       155.83 o                         
 -27   5   7       8154.77       8636.46       488.27 o                         
 -25   5   7      22068.05      23251.98       710.36 o                         
 -23   5   7       2493.10       1971.73       233.02 o                         
 -21   5   7       7857.07       8362.78       433.49 o                         
 -19   5   7      19870.35      18855.04       636.93 o                         
 -17   5   7       6370.63       6421.99       431.26 o                         
 -15   5   7        108.00         55.32       107.03 o                         
 -13   5   7       7147.37       7383.39       388.19 o                         
 -11   5   7      23250.97      23147.24       637.41 o                         
  -9   5   7       6877.29       7331.23       367.94 o                         
  -7   5   7       7447.50       7625.93       367.50 o                         
  -5   5   7       6289.01       5928.58       333.52 o                         
  -3   5   7       9428.94       9041.88       351.11 o                         
  -1   5   7        545.71        276.26        85.28 o                         
   1   5   7       8908.00       8589.98       357.83 o                         
   3   5   7      28101.12      28711.04       608.78 o                         
   5   5   7       4191.16       3977.25       410.91 o                         
   7   5   7        238.20        288.63       154.99 o                         
   9   5   7      26767.48      27342.80       885.69 o                         
  11   5   7      20346.59      20433.67       770.87 o                         
  13   5   7         79.35        177.03       112.53 o                         
  15   5   7       8477.87       8447.30       450.44 o                         
  17   5   7      32643.31      34641.72       978.77 o                         
  19   5   7       4936.30       4751.92       476.26 o                         
  21   5   7       1471.51       1452.60       310.38 o                         
  23   5   7       9677.10       8944.66       589.68 o                         
  25   5   7      12061.98      12961.99      1000.20 o                         
 -30   6   7       5758.97       5358.70       464.55 o                         
 -28   6   7       1577.31       1147.78       249.30 o                         
 -26   6   7        659.98        218.45       178.85 o                         
 -24   6   7      10915.34      11211.06       504.74 o                         
 -22   6   7      10181.52       9936.98       464.39 o                         
 -20   6   7      20261.63      20403.23       673.42 o                         
 -18   6   7      19956.31      18304.02       702.02 o                         
 -16   6   7       2320.22       2106.94       250.78 o                         
 -14   6   7        825.32        578.07       148.09 o                         
 -12   6   7       1133.12        592.81       156.14 o                         
 -10   6   7      21129.63      21421.65       607.81 o                         
  -8   6   7       1505.61       1341.64       159.52 o                         
  -6   6   7      25967.59      26833.08       601.60 o                         
  -4   6   7      14772.87      15534.28       435.69 o                         
  -2   6   7       1963.49       1777.11       163.11 o                         
   0   6   7       2084.48       1925.05       254.92 o                         
   2   6   7        702.19        375.95       170.72 o                         
   4   6   7      17983.29      18239.64       915.51 o                         
   6   6   7       6079.79       5813.18       421.87 o                         
   8   6   7      21212.76      21159.62       804.34 o                         
  10   6   7      38273.39      37657.41       988.81 o                         
  12   6   7       4615.74       4122.14       367.57 o                         
  14   6   7        716.46        346.11       145.93 o                         
  16   6   7        497.05        141.81       141.71 o                         
  18   6   7      29205.07      28920.45       916.33 o                         
  20   6   7      10618.28      10672.66       618.00 o                         
  22   6   7      13832.73      13939.93       811.44 o                         
  24   6   7       9573.13       8563.77       651.06 o                         
 -29   7   7       1074.77        409.05       211.08 o                         
 -27   7   7       2698.77       2218.00       277.56 o                         
 -25   7   7       1727.57       1366.64       292.62 o                         
 -23   7   7       1143.99        897.70       190.79 o                         
 -21   7   7        309.35        168.97       152.38 o                         
 -19   7   7        281.21        -63.10       142.52 o                         
 -17   7   7       1774.04       1297.12       186.81 o                         
 -15   7   7       2834.77       2338.75       240.23 o                         
 -13   7   7       4235.50       3098.82       262.99 o                         
 -11   7   7       2751.95       2870.83       227.91 o                         
  -9   7   7       3164.27       3028.86       260.71 o                         
  -7   7   7          7.88          4.04       110.02 o                         
  -5   7   7       4304.06       4340.36       393.07 o                         
  -3   7   7        612.72        352.38       118.95 o                         
  -1   7   7       4495.64       4515.89       421.84 o                         
   1   7   7       1535.18       1234.45       240.54 o                         
   3   7   7       3059.41       2547.61       309.37 o                         
   5   7   7        706.28        126.71       201.39 o                         
   7   7   7        155.25        143.55       167.29 o                         
   9   7   7       2400.47       2581.32       319.95 o                         
  11   7   7        403.70        268.89       175.10 o                         
  13   7   7       5665.19       4220.91       322.52 o                         
  15   7   7       2048.88       1626.43       205.96 o                         
  17   7   7        409.00        255.27       168.62 o                         
  19   7   7       1717.42       1619.18       254.38 o                         
  21   7   7         30.01        -74.00       165.50 o                         
  23   7   7       2245.33       2413.91       641.84 o                         
 -26   8   7        351.84        152.11       148.71 o                         
 -24   8   7        364.55        173.82       162.56 o                         
 -22   8   7        208.46        190.12       189.90 o                         
 -20   8   7      17294.30      17840.95       808.77 o                         
 -18   8   7      15555.19      16757.07       569.03 o                         
 -16   8   7        794.30        407.79       152.00 o                         
 -14   8   7       5346.20       5380.09       331.05 o                         
 -12   8   7       1150.66        820.85       160.23 o                         
 -10   8   7      21947.40      22614.47       626.02 o                         
  -8   8   7        293.90        334.18       106.92 o                         
  -6   8   7      30652.08      32153.96       867.91 o                         
  -4   8   7      23934.99      24627.67       911.56 o                         
  -2   8   7        344.72          5.11       117.62 o                         
   0   8   7       1226.01        900.03       249.88 o                         
   2   8   7       3551.29       3335.48       434.39 o                         
   4   8   7      15552.34      16320.12       929.51 o                         
   6   8   7       4051.75       2781.86       583.13 o                         
   8   8   7      14837.96      15509.37       627.98 o                         
  10   8   7      22176.95      22696.22       758.95 o                         
  12   8   7        326.15         54.35       118.38 o                         
  14   8   7        432.68        153.68       134.51 o                         
  16   8   7        166.75         11.43       162.71 o                         
  18   8   7      16030.90      15728.06       972.18 o                         
  20   8   7       2695.66       2382.72       347.93 o                         
  22   8   7      17234.84      17723.71      1383.76 o                         
 -25   9   7       5377.96       5535.73       476.68 o                         
 -23   9   7       8106.97       8982.30       539.88 o                         
 -21   9   7      12729.93      11794.11       528.08 o                         
 -19   9   7      54067.05      56073.30      1112.52 o                         
 -17   9   7       2395.41       1671.24       215.13 o                         
 -15   9   7       7057.32       7228.92       365.31 o                         
 -13   9   7        519.97        485.03       161.22 o                         
 -11   9   7      10262.50      10587.52       396.20 o                         
  -9   9   7      19554.22      19335.77       538.79 o                         
  -7   9   7       3801.54       3417.40       385.36 o                         
  -5   9   7      36408.31      37298.86       952.33 o                         
  -3   9   7      13352.36      13226.46       670.89 o                         
  -1   9   7       1098.75        662.43       210.85 o                         
   1   9   7        669.49        815.13       186.56 o                         
   3   9   7      13723.10      13339.82       601.66 o                         
   5   9   7      16867.72      17150.12       666.56 o                         
   7   9   7         20.88         62.25       150.97 o                         
   9   9   7      41599.46      42395.74      1053.98 o                         
  11   9   7       7106.97       6778.07       473.67 o                         
  13   9   7        408.45        -20.47       129.52 o                         
  15   9   7        298.88       -193.60       129.07 o                         
  17   9   7       5019.75       4202.10       451.29 o                         
  19   9   7      15203.32      15323.22       926.73 o                         
 -22  10   7         46.90       -148.86       168.26 o                         
 -20  10   7        507.16        655.74       179.91 o                         
 -18  10   7       2888.67       3112.57       359.64 o                         
 -16  10   7        799.75        581.04       149.90 o                         
 -14  10   7        198.01        -74.98       122.51 o                         
 -12  10   7       2400.96       1829.71       190.57 o                         
 -10  10   7       1074.00        534.90       139.50 o                         
  -8  10   7          2.17         11.22       131.16 o                         
  -6  10   7          6.90       -169.55       188.17 o                         
  -4  10   7       4419.69       3772.42       359.84 o                         
  -2  10   7        781.79        861.81       209.79 o                         
   0  10   7        554.27        333.58       169.22 o                         
   2  10   7        338.36        -83.06       140.53 o                         
   4  10   7        432.22        290.60       210.67 o                         
   6  10   7       1752.72       1262.42       216.80 o                         
   8  10   7        149.78        -65.53       188.72 o                         
  10  10   7       2814.83       2023.78       338.72 o                         
  12  10   7        668.00        495.25       146.25 o                         
  14  10   7          3.28       -166.99       111.33 o                         
  16  10   7        556.42        400.12       241.22 o                         
  18  10   7        131.65         -6.38       681.68 o                         
 -21  11   7       3936.00       3465.02       355.98 o                         
 -19  11   7      19381.97      21105.76       690.44 o                         
 -17  11   7         44.21        -61.17       211.96 o                         
 -15  11   7       6693.74       6771.66       522.39 o                         
 -13  11   7         29.73       -146.87       140.44 o                         
 -11  11   7        405.21        188.96       135.03 o                         
  -9  11   7       7054.21       7356.44       494.25 o                         
  -7  11   7        395.43        104.62       147.81 o                         
  -5  11   7      22321.13      23354.29       869.08 o                         
  -3  11   7        350.59        -68.01       232.29 o                         
  -1  11   7       7435.52       8309.47       552.27 o                         
   1  11   7        284.50        139.86       225.61 o                         
   3  11   7       1373.36        693.68       316.56 o                         
   5  11   7      12048.58      11997.35       721.04 o                         
   7  11   7       2330.13       2818.46       462.68 o                         
   9  11   7      19646.51      20646.90      1225.22 o                         
  11  11   7         19.82       -428.34       285.56 o                         
  13  11   7       1236.56        528.27       377.51 o                         
  15  11   7        769.97        330.69       423.20 o                         
 -16  12   7         12.91       -240.04       160.02 o                         
 -14  12   7       3532.89       2975.55       387.39 o                         
 -12  12   7       4507.22       3833.56       366.86 o                         
 -10  12   7       8690.84       8311.89       434.73 o                         
  -8  12   7        945.50        550.40       181.50 o                         
  -6  12   7      10125.13      10004.29       600.34 o                         
  -4  12   7      19047.74      20223.93       855.12 o                         
  -2  12   7        372.31         -6.80       192.00 o                         
   0  12   7       2330.95       1579.20       298.94 o                         
   2  12   7       4221.75       3438.37       381.28 o                         
   4  12   7      16649.16      17755.14       821.84 o                         
   6  12   7       6321.13       5726.18       763.22 o                         
   8  12   7      10358.54       8637.91      1003.44 o                         
  10  12   7      21860.43      21253.67      2136.58 o                         
  12  12   7       1802.98       1430.96       472.69 o                         
 -11  13   7       9914.28       9358.42      1551.05 o                         
  -9  13   7         53.18       -127.78       197.15 o                         
  -7  13   7          6.59       -299.30       199.53 o                         
  -5  13   7         75.79        166.36       254.67 o                         
  -3  13   7       2321.42       2528.13       363.83 o                         
  -1  13   7       3132.66       2373.81       376.96 o                         
   1  13   7      17233.80      19415.68      1247.90 o                         
   3  13   7      20067.48      20197.29      1365.82 o                         
   5  13   7       3011.36       2909.57       614.06 o                         
   7  13   7        461.55        357.23       718.26 o                         
 -26   0   8       2083.43       1617.42       403.35 o                         
 -24   0   8      40325.11      41647.91      1376.15 o                         
 -22   0   8      15211.96      14670.46       811.71 o                         
 -20   0   8       3006.64       2511.17       359.17 o                         
 -18   0   8       1550.53        991.69       272.07 o                         
 -16   0   8        123.89       -259.40       172.93 o                         
 -14   0   8      24821.51      28866.55      1097.20 o                         
 -12   0   8       3116.07       3182.23       427.17 o                         
 -10   0   8      42949.43      44923.68      1507.09 o                         
  -8   0   8       7055.26       8031.47       587.93 o                         
  -6   0   8       5839.78       6718.75       611.59 o                         
  -4   0   8         11.49        -25.06       211.64 o                         
  -2   0   8       9999.48       9837.27       607.30 o                         
   0   0   8      11414.81      12558.18       749.14 o                         
   2   0   8       6678.45       7448.32       563.85 o                         
   4   0   8      50683.94      51963.68      1426.84 o                         
   6   0   8       2668.05       2657.42       343.90 o                         
   8   0   8        918.00       1116.56       239.74 o                         
  10   0   8         35.14       -200.24       133.49 o                         
  12   0   8      12159.53      12829.34       647.68 o                         
  14   0   8      20014.22      20629.65      1434.05 o                         
  16   0   8       6588.99       6883.90       643.64 o                         
  18   0   8      31576.06      31797.91      1088.06 o                         
  20   0   8      27610.46      26788.65       989.68 o                         
 -25   1   8       4567.10       4329.90       428.91 o                         
 -23   1   8       8499.08       8073.87       468.22 o                         
 -21   1   8       8215.57       6904.04       404.06 o                         
 -19   1   8       3713.94       2619.08       250.23 o                         
 -17   1   8          8.16       -166.31       119.86 o                         
 -15   1   8       1240.49        454.94       188.41 o                         
 -13   1   8        359.55        -16.45       141.42 o                         
 -11   1   8       8992.33       9809.77       453.96 o                         
  -9   1   8      15475.44      16505.45       628.75 o                         
  -7   1   8        196.23          6.26       142.22 o                         
  -5   1   8         59.44       -180.12       120.08 o                         
  -3   1   8        555.87        262.49       124.58 o                         
  -1   1   8      11666.33      11537.38       451.37 o                         
   1   1   8       2847.08       2468.25       231.46 o                         
   3   1   8        758.68        833.51       161.54 o                         
   5   1   8      13753.80      13227.39       482.25 o                         
   7   1   8       2069.44       1233.31       170.62 o                         
   9   1   8          7.47        -72.36        93.43 o                         
  11   1   8        576.01        570.15       126.28 o                         
  13   1   8       4503.47       4911.43       358.82 o                         
  15   1   8        380.37         49.92       132.54 o                         
  17   1   8       7718.62       7485.35       426.44 o                         
  19   1   8      10239.57      10014.52       479.13 o                         
 -24   2   8      13488.71      14438.62       618.67 o                         
 -22   2   8         91.87        -69.89       137.39 o                         
 -20   2   8      13316.54      13859.26       531.74 o                         
 -18   2   8       2669.58       1381.43       211.76 o                         
 -16   2   8       1230.75        788.94       163.49 o                         
 -14   2   8       6781.79       7376.00       408.44 o                         
 -12   2   8         13.61       -186.77       124.51 o                         
 -10   2   8      16546.29      17214.55       616.88 o                         
  -8   2   8          3.93       -164.72       109.82 o                         
  -6   2   8       3173.57       2798.52       265.70 o                         
  -4   2   8       1174.55       1033.48       168.79 o                         
  -2   2   8       3901.21       3296.61       264.08 o                         
   0   2   8      12494.57      12480.31       503.53 o                         
   2   2   8         80.86         32.74       109.18 o                         
   4   2   8      16300.97      17026.34       509.33 o                         
   6   2   8        335.00        205.60       119.21 o                         
   8   2   8       1514.65       1082.42       145.97 o                         
  10   2   8       3098.50       2685.72       200.74 o                         
  12   2   8        146.41       -151.27       100.85 o                         
  14   2   8       7302.77       7126.10       396.60 o                         
  16   2   8          5.34       -142.04       104.37 o                         
  18   2   8       5486.54       5430.65       438.89 o                         
  20   2   8        319.39         46.71       190.26 o                         
 -25   3   8      10353.95      10779.07       597.13 o                         
 -23   3   8      31006.14      31655.45       914.34 o                         
 -21   3   8       1508.75        453.57       176.93 o                         
 -19   3   8       6423.92       6309.08       504.00 o                         
 -17   3   8       1392.50       1308.13       199.48 o                         
 -15   3   8      15003.75      16551.46       592.33 o                         
 -13   3   8       6268.39       6798.11       390.55 o                         
 -11   3   8      20854.96      22158.23       666.02 o                         
  -9   3   8      40897.05      42299.55      1077.08 o                         
  -7   3   8         52.86       -181.44       120.96 o                         
  -5   3   8        273.87        197.78       116.18 o                         
  -3   3   8        716.46        521.21       121.90 o                         
  -1   3   8      21235.62      21176.33       518.46 o                         
   1   3   8      13600.20      14764.10       497.74 o                         
   3   3   8      20364.27      21382.41       546.63 o                         
   5   3   8      38473.01      39085.61       727.51 o                         
   7   3   8       1249.91        685.43       127.74 o                         
   9   3   8          7.89       -167.90       111.93 o                         
  11   3   8        427.42         46.55       150.97 o                         
  13   3   8      15675.90      14852.47       502.10 o                         
  15   3   8      11674.66      11378.69       463.35 o                         
  17   3   8       4493.74       4740.69       324.99 o                         
  19   3   8      18949.48      19569.62       651.50 o                         
 -24   4   8       1966.04       1453.92       233.96 o                         
 -22   4   8       6656.31       6066.78       544.58 o                         
 -20   4   8        230.96        143.86       171.73 o                         
 -18   4   8       8234.32       9328.87       579.20 o                         
 -16   4   8      18719.52      18024.35       628.10 o                         
 -14   4   8        288.36        263.14       171.32 o                         
 -12   4   8       5314.36       4535.78       334.39 o                         
 -10   4   8       3429.66       2510.49       257.11 o                         
  -8   4   8      17586.35      17396.36       594.50 o                         
  -6   4   8       4539.97       4595.17       377.02 o                         
  -4   4   8      11666.76      11605.20       453.50 o                         
  -2   4   8      27790.39      29117.18       642.21 o                         
   0   4   8         19.37       -118.63       124.72 o                         
   2   4   8        573.15        525.84       146.59 o                         
   4   4   8       5549.84       5483.31       396.98 o                         
   6   4   8      16165.69      16350.04       496.51 o                         
   8   4   8       5331.91       4828.53       397.61 o                         
  10   4   8       3629.31       2820.48       394.22 o                         
  12   4   8      17058.01      17162.30       704.64 o                         
  14   4   8       2580.74       1585.51       388.66 o                         
  16   4   8        422.42         -4.71       189.48 o                         
  18   4   8       3131.16       2344.73       366.79 o                         
 -23   5   8        772.59        706.58       213.10 o                         
 -21   5   8       8272.07       7409.45       459.11 o                         
 -19   5   8        146.12       -196.55       174.20 o                         
 -17   5   8      11896.52      12174.64       571.01 o                         
 -15   5   8        322.73         52.21       155.32 o                         
 -13   5   8      10614.91      10969.25       541.84 o                         
 -11   5   8       3862.27       3549.88       296.01 o                         
  -9   5   8        780.93        491.51       146.35 o                         
  -7   5   8      12800.62      12995.05       765.53 o                         
  -5   5   8         12.80       -144.85        96.57 o                         
  -3   5   8      10076.40       9777.08       346.06 o                         
  -1   5   8       1064.48        868.26       177.54 o                         
   1   5   8       2251.59       2016.99       199.97 o                         
   3   5   8       8407.62       7445.93       471.31 o                         
   5   5   8         50.32        -53.99       191.30 o                         
   7   5   8       7249.78       7438.53       534.28 o                         
   9   5   8        885.32        321.23       206.40 o                         
  11   5   8      12549.30      13846.43       656.30 o                         
  13   5   8       1013.29        652.02       225.78 o                         
  15   5   8       2972.92       1938.49       302.34 o                         
  17   5   8       2141.68       1244.49       316.36 o                         
 -22   6   8       3972.67       2819.80       335.05 o                         
 -20   6   8         16.32       -218.09       145.39 o                         
 -18   6   8       3334.71       3035.29       299.35 o                         
 -16   6   8       4976.68       4353.23       326.22 o                         
 -14   6   8       3012.20       3613.07       332.78 o                         
 -12   6   8       1570.50       1239.51       191.90 o                         
 -10   6   8       9880.37      10503.55       489.79 o                         
  -8   6   8       2057.68       1670.22       259.44 o                         
  -6   6   8          4.85       -168.06       112.04 o                         
  -4   6   8       3844.09       3483.40       349.16 o                         
  -2   6   8       2334.26       2445.53       198.91 o                         
   0   6   8       4601.43       4427.11       622.23 o                         
   2   6   8         31.15        180.52       237.40 o                         
   4   6   8       4903.58       4373.08       516.86 o                         
   6   6   8      14780.46      13255.34       740.39 o                         
   8   6   8        588.26        270.86       202.70 o                         
  10   6   8         24.02        112.98       200.71 o                         
  12   6   8       4898.80       3872.42       374.50 o                         
  14   6   8       7512.57       6514.96       573.32 o                         
  16   6   8          2.23        149.86       183.25 o                         
 -19   7   8       2116.51       1529.34       227.10 o                         
 -17   7   8      26130.73      27604.65       778.66 o                         
 -15   7   8       4752.70       5479.11       464.61 o                         
 -13   7   8       2143.94       2646.63       297.44 o                         
 -11   7   8       2174.47       1707.98       267.85 o                         
  -9   7   8       3320.29       2728.89       233.38 o                         
  -7   7   8      27347.83      28818.31       642.04 o                         
  -5   7   8       1912.54       1846.82       201.12 o                         
  -3   7   8      41364.29      42807.11      1393.16 o                         
  -1   7   8       7146.19       7541.64       949.48 o                         
   1   7   8       2486.25       1736.13       285.23 o                         
   3   7   8        283.96        118.90       271.62 o                         
   5   7   8      16803.22      16996.60      1202.83 o                         
   7   7   8      22365.59      23728.06       981.18 o                         
   9   7   8       3190.25       2985.79       432.57 o                         
  11   7   8      15824.15      15660.16       909.51 o                         
  13   7   8      11223.77      12112.18       804.76 o                         
 -16   8   8       9065.06       9381.70       546.39 o                         
 -14   8   8         89.94       -222.91       167.98 o                         
 -12   8   8       2248.67       1655.73       211.74 o                         
 -10   8   8        292.51       -102.24       133.92 o                         
  -8   8   8       4812.79       5184.47       423.68 o                         
  -6   8   8       8903.99       8245.07       737.59 o                         
  -4   8   8       6301.57       6372.43       746.80 o                         
  -2   8   8       7991.65       9306.13       800.75 o                         
   0   8   8         44.06         27.66       235.74 o                         
   2   8   8         43.54        210.70       237.52 o                         
   4   8   8        304.45        182.76       256.31 o                         
   6   8   8      11338.01      12011.39       793.24 o                         
   8   8   8       1096.77        916.18       433.36 o                         
  10   8   8        130.48       -412.09       274.73 o                         
 -13   9   8        994.02       1354.96       273.30 o                         
 -11   9   8       1173.16        589.89       207.48 o                         
  -9   9   8        842.20        667.55       215.94 o                         
  -7   9   8       2327.72       1478.60       268.84 o                         
  -5   9   8         82.25          2.69       151.69 o                         
  -3   9   8       6910.61       9184.14       845.42 o                         
  -1   9   8        504.37        323.84       245.34 o                         
   1   9   8       1003.66        837.34       417.18 o                         
   3   9   8        396.67         60.71       275.17 o                         
   5   9   8        174.89         58.84       273.26 o                         
   7   9   8       5725.08       5986.40       728.25 o                         
  -8  10   8      11858.64      11805.63      1011.76 o                         
  -6  10   8       6306.69       5611.15       568.43 o                         
  -4  10   8      11473.18      11514.77       950.54 o                         
  -2  10   8      17498.21      17822.15      1417.83 o                         
   0  10   8        864.45        437.76       273.57 o                         
   2  10   8       1630.54       1413.37       314.27 o                         
 -11   1   9       9248.91       9534.39       604.15 o                         
  -9   1   9       6102.81       6154.58       422.43 o                         
  -7   1   9      35370.43      34898.22       891.84 o                         
  -5   1   9         28.80       -219.14       146.10 o                         
  -3   1   9        845.25        971.75       199.76 o                         
  -1   1   9        867.96        459.55       167.10 o                         
   1   1   9      17755.54      17594.24       611.64 o                         
   3   1   9      11830.30      11793.90       522.47 o                         
   5   1   9      11157.16      11379.06       497.84 o                         
 -10   2   9         74.48       -233.60       155.73 o                         
  -8   2   9      22860.21      23852.55       771.91 o                         
  -6   2   9      10940.12      10635.46       558.49 o                         
  -4   2   9        846.87        553.86       170.63 o                         
  -2   2   9        141.08         47.16       193.17 o                         
   0   2   9       1502.96       1150.44       236.93 o                         
   2   2   9      16887.78      17360.75       810.25 o                         
   4   2   9       4296.90       4460.20       410.40 o                         
  -9   3   9        123.26       -213.74       161.52 o                         
  -7   3   9          8.94        190.11       147.52 o
[truncated: 408 more chars]
