# Supplementary material for: Heterocyclic 1,3-diazepine-based thio­nes and selones as versatile halogen-bond acceptors
Source: Acta Crystallogr B Struct Sci Cryst Eng Mater. 2022 Aug 31;78(Pt 5):745–55. doi: 10.1107/S2052520622008150 (PMC9533313; doi:10.1107/S2052520622008150)
Supplement: Supplementary file 19 [file b-78-00745-2SDiazMesS_14F4DIB_tsup19.hkl]

data_2SDiazMesS_14F4DIB_t                                                       
_shelx_title ' d8-5304_a.res in P-1'                                            
_shelx_refln_list_code          4                                               
_shelx_F_calc_maximum      211.91                                               
_exptl_crystal_F_000       574.00                                               
_reflns_d_resolution_high  0.7965                                               
                                                                                
loop_                                                                           
 _space_group_symop_operation_xyz                                               
 'x, y, z'                                                                      
 '-x, -y, -z'                                                                   
                                                                                
_cell_length_a     7.5020                                                       
_cell_length_b    12.2475                                                       
_cell_length_c    14.4780                                                       
_cell_angle_alpha 104.905                                                       
_cell_angle_beta   95.822                                                       
_cell_angle_gamma 104.609                                                       
                                                                                
_shelx_F_squared_multiplier     1.000                                           
                                                                                
loop_                                                                           
 _refln_index_h                                                                 
 _refln_index_k                                                                 
 _refln_index_l                                                                 
 _refln_F_squared_calc                                                          
 _refln_F_squared_meas                                                          
 _refln_F_squared_sigma                                                         
 _refln_observed_status                                                         
   1   0   0        174.28        157.84         9.31 o                         
   2   0   0      18769.18      18099.65       197.93 o                         
   3   0   0        665.21        619.61        33.59 o                         
   4   0   0        216.35        217.17        26.24 o                         
   5   0   0       4744.44       4903.51       121.43 o                         
   6   0   0        177.73        104.06        26.91 o                         
   7   0   0       1171.98       1269.26        74.51 o                         
   8   0   0       1092.75       1069.05        73.68 o                         
  -9   1   0       1056.51       1046.98        99.14 o                         
  -8   1   0       1114.07       1168.88        74.85 o                         
  -7   1   0          2.89         -1.57        13.73 o                         
  -6   1   0       2076.93       2116.65       105.13 o                         
  -5   1   0        364.96        378.75        33.52 o                         
  -4   1   0       1498.12       1445.42        55.83 o                         
  -3   1   0        338.37        279.48        18.92 o                         
  -2   1   0        176.55        177.06        12.69 o                         
  -1   1   0      12906.34      12694.78       119.72 o                         
   1   1   0       7798.37       7648.59       124.44 o                         
   2   1   0       7194.49       7035.91       104.88 o                         
   3   1   0       2186.80       2353.21        67.20 o                         
   4   1   0       5273.79       5330.82       101.64 o                         
   5   1   0          0.03         -2.78         9.86 o                         
   6   1   0       4511.33       4264.27       128.65 o                         
   7   1   0        598.08        595.06        54.30 o                         
   8   1   0        318.52        186.66        42.33 o                         
  -9   2   0        697.86        970.56       131.70 o                         
  -8   2   0          0.75         49.49        64.97 o                         
  -7   2   0        793.79        821.40        66.97 o                         
  -6   2   0         20.71         -2.20        11.30 o                         
  -5   2   0        714.40        660.48        41.17 o                         
  -4   2   0        684.42        679.41        35.99 o                         
  -3   2   0        580.21        582.21        24.02 o                         
  -2   2   0      44906.47      43431.29       450.02 o                         
  -1   2   0       1925.10       1916.44        27.29 o                         
   0   2   0       6354.37       6154.00        64.63 o                         
   1   2   0         56.13         50.18        10.21 o                         
   2   2   0       3387.71       3333.55        72.47 o                         
   3   2   0       7777.23       8028.48       136.66 o                         
   4   2   0         35.80         47.97        14.86 o                         
   5   2   0       3412.64       3293.42       126.87 o                         
   6   2   0       2734.09       2602.93       109.21 o                         
   7   2   0        559.55        589.26        53.63 o                         
   8   2   0        593.20        588.15       107.97 o                         
  -9   3   0        121.26        128.82       101.61 o                         
  -8   3   0       2132.36       2225.64       247.80 o                         
  -7   3   0          4.76         19.08        21.68 o                         
  -6   3   0       1454.58       1535.64       121.14 o                         
  -5   3   0        505.23        546.13        40.21 o                         
  -4   3   0       1513.76       1462.26        58.40 o                         
  -3   3   0      10529.68      10503.14       175.17 o                         
  -2   3   0       1701.88       1765.53        39.00 o                         
  -1   3   0        322.73        356.64        14.22 o                         
   0   3   0        535.62        566.40        19.19 o                         
   1   3   0       1503.33       1517.27        60.15 o                         
   2   3   0       5870.33       5915.56       128.00 o                         
   3   3   0        237.83        298.88        28.08 o                         
   4   3   0       3854.37       3808.45       105.81 o                         
   5   3   0       1080.34       1240.25        66.27 o                         
   6   3   0        372.27        303.01        54.86 o                         
   7   3   0         93.99         42.10        16.84 o                         
   8   3   0        127.11        141.90        38.89 o                         
  -9   4   0        675.94        694.47       128.83 o                         
  -8   4   0         15.31         -6.24        16.35 o                         
  -7   4   0       1176.21       1112.41        69.35 o                         
  -6   4   0        733.41        762.46        52.73 o                         
  -5   4   0        805.33        816.73        52.71 o                         
  -4   4   0      14391.53      14453.17       211.73 o                         
  -3   4   0        648.75        684.31        31.99 o                         
  -2   4   0       5029.24       5026.44        65.56 o                         
  -1   4   0          4.85          8.06         3.57 o                         
   0   4   0       3806.65       3952.44        54.81 o                         
   1   4   0       3169.05       3131.30        62.33 o                         
   2   4   0        743.69        751.56        51.50 o                         
   3   4   0       5070.41       5207.53       120.51 o                         
   4   4   0       1416.58       1438.74        67.09 o                         
   5   4   0       1553.36       1612.37        78.12 o                         
   6   4   0        783.04        763.57        60.82 o                         
   7   4   0        393.68        506.55        71.29 o                         
  -9   5   0        219.89        132.51        39.29 o                         
  -8   5   0       1093.70        947.58       114.98 o                         
  -7   5   0         75.33         33.04        37.95 o                         
  -6   5   0       1668.68       1599.33        76.09 o                         
  -5   5   0       6914.73       6977.88       146.32 o                         
  -4   5   0       1508.86       1619.20        61.72 o                         
  -3   5   0        922.27        817.92        28.56 o                         
  -2   5   0         84.23         94.61        10.38 o                         
  -1   5   0       5816.33       5716.86        66.75 o                         
   0   5   0       9992.39      10377.27       118.73 o                         
   1   5   0        551.73        539.41        33.71 o                         
   2   5   0       5446.03       5324.01       148.00 o                         
   3   5   0        303.65        376.37        57.73 o                         
   4   5   0       1329.27       1384.47        72.92 o                         
   5   5   0         95.12         74.09        21.34 o                         
   6   5   0        521.26        503.82        63.44 o                         
   7   5   0       2354.03       2370.00       114.59 o                         
  -9   6   0        633.68        560.13       124.24 o                         
  -8   6   0          0.87         -6.34        18.38 o                         
  -7   6   0        721.63        756.22        84.09 o                         
  -6   6   0       4059.31       4253.66       121.92 o                         
  -5   6   0         87.67         57.70        20.96 o                         
  -4   6   0       4336.11       4518.91        89.40 o                         
  -3   6   0        157.25        173.73        17.00 o                         
  -2   6   0       9420.87       9673.32       103.75 o                         
  -1   6   0       3126.09       3287.12        46.71 o                         
   0   6   0       2055.33       2078.52        59.54 o                         
   1   6   0       8945.82       9273.99       115.48 o                         
   2   6   0        353.71        348.71        27.05 o                         
   3   6   0       3052.68       3111.84       100.49 o                         
   4   6   0         66.89         57.57        17.54 o                         
   5   6   0        932.75       1006.57       125.31 o                         
   6   6   0       2077.92       2215.31       105.89 o                         
   7   6   0          8.09          6.20        28.78 o                         
  -9   7   0          2.04        -11.13        30.17 o                         
  -8   7   0        797.36        907.35        86.71 o                         
  -7   7   0        285.58        369.81        49.39 o                         
  -6   7   0        236.98        267.35        39.06 o                         
  -5   7   0         39.13         14.00        10.72 o                         
  -4   7   0         19.60         12.93         8.06 o                         
  -3   7   0       2588.02       2568.83        52.78 o                         
  -2   7   0       4380.04       4406.95        67.95 o                         
  -1   7   0        421.42        412.54        22.68 o                         
   0   7   0       7896.58       8170.35       122.94 o                         
   1   7   0          1.25         -5.13         4.87 o                         
   2   7   0       6357.00       6672.84       125.91 o                         
   3   7   0         34.52         27.33        13.20 o                         
   4   7   0       2512.27       2576.49        97.52 o                         
   5   7   0       1556.14       1558.12       104.96 o                         
   6   7   0          1.30        -36.88        24.58 o                         
  -9   8   0        810.70        864.22       159.56 o                         
  -8   8   0        919.38        811.77        78.75 o                         
  -7   8   0        663.28        662.98        73.73 o                         
  -6   8   0          5.55         -1.43        10.78 o                         
  -5   8   0        143.72        109.87        18.06 o                         
  -4   8   0       2710.81       2730.12        52.90 o                         
  -3   8   0        506.24        505.37        24.68 o                         
  -2   8   0       1327.74       1331.69        35.58 o                         
  -1   8   0       1978.87       2017.68        51.39 o                         
   0   8   0        503.08        508.89        28.42 o                         
   1   8   0       3659.22       3714.98        78.43 o                         
   2   8   0        885.23        964.09        43.25 o                         
   3   8   0       3093.56       2975.59       180.21 o                         
   4   8   0       2885.41       2754.85       105.54 o                         
   5   8   0          3.57         -2.48        15.58 o                         
   6   8   0        426.16        306.10        81.15 o                         
  -8   9   0        337.67        395.11       125.52 o                         
  -7   9   0        282.12        216.52        32.09 o                         
  -6   9   0        554.54        454.59        40.71 o                         
  -5   9   0        768.04        828.53        38.12 o                         
  -4   9   0        461.09        423.72        26.52 o                         
  -3   9   0        221.48        196.38        19.50 o                         
  -2   9   0       2080.15       2111.90        45.27 o                         
  -1   9   0       1098.52       1043.45        39.79 o                         
   0   9   0        739.11        760.90        40.23 o                         
   1   9   0        492.69        431.90        32.92 o                         
   2   9   0       1455.07       1470.21        58.67 o                         
   3   9   0       1591.01       1644.28        67.78 o                         
   4   9   0        133.24         98.40        21.61 o                         
   5   9   0        473.15        572.91        58.47 o                         
  -8  10   0        159.77         68.05        23.90 o                         
  -7  10   0         87.73         94.28        19.96 o                         
  -6  10   0       3436.86       3708.19       200.06 o                         
  -5  10   0        304.80        387.45        33.82 o                         
  -4  10   0       1269.19       1316.54        43.49 o                         
  -3  10   0        683.59        716.07        33.20 o                         
  -2  10   0        268.32        263.79        20.83 o                         
  -1  10   0       3928.30       3939.51        82.47 o                         
   0  10   0         37.23         28.57        11.14 o                         
   1  10   0       3711.65       3671.16       128.78 o                         
   2  10   0       1447.51       1508.93        59.25 o                         
   3  10   0        171.96        140.02        28.31 o                         
   4  10   0        765.19        803.06        53.53 o                         
  -8  11   0        338.85        294.16        46.26 o                         
  -7  11   0       1815.33       2021.73        85.92 o                         
  -6  11   0        354.63        319.08        33.58 o                         
  -5  11   0        601.01        598.66        36.08 o                         
  -4  11   0       1753.37       1719.48        52.57 o                         
  -3  11   0        481.12        490.11        27.37 o                         
  -2  11   0        904.29        896.72        41.01 o                         
  -1  11   0        380.20        399.32        33.84 o                         
   0  11   0       2351.97       2426.52        71.05 o                         
   1  11   0        833.34        758.73        41.92 o                         
   2  11   0        443.31        516.40        43.34 o                         
   3  11   0        336.65        266.10        35.02 o                         
   4  11   0         12.80        -19.16        32.49 o                         
  -7  12   0         74.47         38.63        24.52 o                         
  -6  12   0        889.88        888.73        80.02 o                         
  -5  12   0        153.73        147.10        23.73 o                         
  -4  12   0        663.70        717.83        36.87 o                         
  -3  12   0       1825.87       1681.89        59.13 o                         
  -2  12   0         44.48         40.64        11.07 o                         
  -1  12   0       3198.86       3254.46        93.43 o                         
   0  12   0        315.89        284.22        46.07 o                         
   1  12   0        657.34        677.90        47.34 o                         
   2  12   0        271.47        289.79        72.66 o                         
   3  12   0        233.22        160.23        42.67 o                         
  -6  13   0         41.07         46.73        23.18 o                         
  -5  13   0        487.61        479.57        32.63 o                         
  -4  13   0        392.29        414.55        41.13 o                         
  -3  13   0        140.29         82.99        19.59 o                         
  -2  13   0       2647.57       2669.11        78.45 o                         
  -1  13   0        427.71        402.08        43.59 o                         
   0  13   0        931.54        963.18        50.70 o                         
   1  13   0         33.33         14.38        14.84 o                         
  -5  14   0         42.79         24.29        19.42 o                         
  -4  14   0         23.78         -9.65        19.32 o                         
  -3  14   0        898.65       1001.29        74.90 o                         
  -2  14   0        480.50        446.56        42.57 o                         
  -1  14   0        506.38        489.21        41.86 o                         
   0  14   0        138.74        121.46        32.83 o                         
   2 -15   1       1024.09        989.33        58.37 o                         
   3 -15   1       1629.44       1474.29       156.58 o                         
   0 -14   1          0.97          4.39        13.92 o                         
   1 -14   1        562.34        657.76        48.35 o                         
   2 -14   1        405.45        425.70        37.92 o                         
   3 -14   1        166.95        109.52        21.19 o                         
   4 -14   1        339.13        322.96        43.20 o                         
   5 -14   1        208.19        271.91        53.84 o                         
  -2 -13   1        447.15        427.42        63.40 o                         
  -1 -13   1         15.53         11.61        12.71 o                         
   0 -13   1       1341.63       1344.51        62.03 o                         
   1 -13   1        790.45        844.38        45.19 o                         
   2 -13   1        753.90        802.88        53.91 o                         
   3 -13   1        301.41        342.59        36.18 o                         
   4 -13   1          6.50          3.96        11.96 o                         
   5 -13   1       2581.01       2561.39        77.80 o                         
   6 -13   1        135.27         71.40        27.70 o                         
  -3 -12   1       1084.83       1052.77        90.77 o                         
  -2 -12   1          2.21         26.19        23.42 o                         
  -1 -12   1       1198.24       1279.14        67.03 o                         
   0 -12   1         24.04          8.20        10.91 o                         
   1 -12   1        799.48        824.86        41.78 o                         
   2 -12   1        255.20        251.09        25.52 o                         
   3 -12   1        305.36        285.92        28.79 o                         
   4 -12   1       1998.54       2024.01        58.29 o                         
   5 -12   1        494.35        497.51        32.89 o                         
   6 -12   1         24.03         -2.13        12.32 o                         
   7 -12   1        877.34        791.21        90.89 o                         
  -4 -11   1        484.68        453.83        57.97 o                         
  -3 -11   1         37.74         -5.67        11.77 o                         
  -2 -11   1       1256.90       1220.41        61.70 o                         
  -1 -11   1        761.13        766.61        45.46 o                         
   0 -11   1       1059.24       1104.88        47.90 o                         
   1 -11   1        286.11        320.84        25.87 o                         
   2 -11   1        314.18        283.15        28.12 o                         
   3 -11   1       3833.45       3868.39        73.34 o                         
   4 -11   1        102.53         55.80        18.17 o                         
   5 -11   1        861.93        790.30        42.52 o                         
   6 -11   1         64.24         46.96        14.25 o                         
   7 -11   1        114.62        114.03        22.55 o                         
   8 -11   1        709.33        744.73        74.24 o                         
  -5 -10   1        871.47        843.18        66.74 o                         
  -4 -10   1         32.89         12.91        12.41 o                         
  -3 -10   1       1775.00       1782.08        68.64 o                         
  -2 -10   1          1.24         -1.90        10.65 o                         
  -1 -10   1       2850.15       2837.59        74.93 o                         
   0 -10   1         41.66         22.90        12.37 o                         
   1 -10   1       1741.09       1733.70        53.41 o                         
   2 -10   1       3332.85       3281.12        65.12 o                         
   3 -10   1         46.85         39.94        10.02 o                         
   4 -10   1       1379.24       1442.47        46.20 o                         
   5 -10   1        966.28        980.82        42.64 o                         
   6 -10   1       1039.68        936.54        50.24 o                         
   7 -10   1       1327.24       1294.61        90.19 o                         
   8 -10   1         19.85        -17.25        19.84 o                         
  -5  -9   1         84.48        117.50        26.63 o                         
  -4  -9   1        992.68       1039.86        66.55 o                         
  -3  -9   1        862.96        833.78        48.85 o                         
  -2  -9   1       1555.66       1603.39        56.83 o                         
  -1  -9   1       2526.71       2531.64        74.98 o                         
   0  -9   1       1568.24       1561.22        59.14 o                         
   1  -9   1       5424.28       5439.80        91.42 o                         
   2  -9   1         69.48         74.74         9.99 o                         
   3  -9   1       1482.85       1540.16        42.63 o                         
   4  -9   1        335.83        352.21        23.36 o                         
   5  -9   1       3999.39       4039.54        93.71 o                         
   6  -9   1       1577.89       1569.46        69.27 o                         
   7  -9   1        379.97        330.15        55.24 o                         
   8  -9   1       1491.82       1426.89        80.33 o                         
  -6  -8   1        298.56        211.84        93.05 o                         
  -5  -8   1       1083.01       1072.09        74.39 o                         
  -4  -8   1        477.34        501.88        53.63 o                         
  -3  -8   1       1091.91       1115.44        62.44 o                         
  -2  -8   1          7.29         -2.07         7.21 o                         
  -1  -8   1       1117.10       1124.99        41.72 o                         
   0  -8   1       3687.08       3762.63        81.22 o                         
   1  -8   1          0.65          4.38         5.26 o                         
   2  -8   1        706.31        744.00        29.48 o                         
   3  -8   1       1112.52       1153.61        34.94 o                         
   4  -8   1       3528.44       3592.19        78.88 o                         
   5  -8   1       3645.56       3666.68       100.05 o                         
   6  -8   1       2396.74       2482.51        87.32 o                         
   7  -8   1       3629.57       3664.64       142.48 o                         
   8  -8   1          2.62        -21.67        23.59 o                         
  -6  -7   1       1258.10       1248.41        97.77 o                         
  -5  -7   1         30.93          6.38        21.57 o                         
  -4  -7   1       4007.34       4087.71       129.70 o                         
  -3  -7   1        511.04        600.42        47.60 o                         
  -2  -7   1       2552.01       2571.80        74.77 o                         
  -1  -7   1       5121.54       4993.85        84.84 o                         
   0  -7   1          2.12         10.19         5.82 o                         
   1  -7   1       1182.34       1164.71        31.83 o                         
   2  -7   1        437.85        445.49        17.90 o                         
   3  -7   1       3153.72       2992.24        50.03 o                         
   4  -7   1       2842.15       3032.07        66.39 o                         
   5  -7   1        346.17        367.13        30.02 o                         
   6  -7   1       3379.55       3467.61       127.71 o                         
   7  -7   1         43.81        -11.26        20.34 o                         
   8  -7   1        583.43        617.83        93.99 o                         
   9  -7   1         16.87        -52.24        46.97 o                         
  -7  -6   1        388.08        451.87       130.82 o                         
  -6  -6   1          1.17        -10.00        17.60 o                         
  -5  -6   1       2170.09       2156.42       170.99 o                         
  -4  -6   1        110.25         65.09        19.17 o                         
  -3  -6   1       4902.15       4884.15       125.29 o                         
  -2  -6   1       3078.10       2982.32        88.45 o                         
  -1  -6   1          1.79          2.15         4.06 o                         
   0  -6   1       1089.75       1136.64        33.82 o                         
   1  -6   1        720.46        759.23        22.77 o                         
   2  -6   1       7471.69       7556.54        73.35 o                         
   3  -6   1       1707.51       1685.15        41.75 o                         
   4  -6   1       1037.16       1041.36        49.19 o                         
   5  -6   1       3905.03       3912.85       106.25 o                         
   6  -6   1          6.46        -14.60        11.85 o                         
   7  -6   1       1143.36       1133.60        90.63 o                         
   8  -6   1          3.85         -0.78        19.67 o                         
   9  -6   1        860.36        803.27        96.80 o                         
  -7  -5   1        156.33        168.30        39.45 o                         
  -6  -5   1       1723.54       1783.00       107.87 o                         
  -5  -5   1        439.62        373.80       150.78 o                         
  -4  -5   1       2431.47       2648.85        92.59 o                         
  -3  -5   1       4839.95       4890.60       115.62 o                         
  -2  -5   1        854.89        866.86        68.69 o                         
  -1  -5   1       2802.80       2935.70        62.30 o                         
   0  -5   1        575.61        659.99        28.59 o                         
   1  -5   1      10830.12      10961.75       127.46 o                         
   2  -5   1       6312.62       6646.18        68.49 o                         
   3  -5   1       2081.62       2029.25        43.75 o                         
   4  -5   1       4147.13       3926.28        95.25 o                         
   5  -5   1         46.00         43.57        16.03 o                         
   6  -5   1        521.94        510.20        70.90 o                         
   7  -5   1        314.20        314.98        38.82 o                         
   8  -5   1       1121.61       1099.23        75.26 o                         
   9  -5   1       2178.62       2179.85       213.77 o                         
  -8  -4   1        287.75        292.69        51.92 o                         
  -7  -4   1       2121.76       1992.78       100.45 o                         
  -6  -4   1         11.65         21.91        17.69 o                         
  -5  -4   1       5676.02       5987.64       150.48 o                         
  -4  -4   1       1092.29       1121.68        59.90 o                         
  -3  -4   1        333.98        334.98        28.91 o                         
  -2  -4   1       1191.84       1131.22        52.76 o                         
  -1  -4   1        141.95        187.33        27.69 o                         
   0  -4   1      17746.39      17297.05       206.93 o                         
   1  -4   1       1999.98       2125.82        34.99 o                         
   2  -4   1       1512.40       1509.19        31.05 o                         
   3  -4   1       5657.35       5629.79       101.56 o                         
   4  -4   1        654.76        702.13        40.33 o                         
   5  -4   1       2041.61       2080.63        95.69 o                         
   6  -4   1         22.73          9.67        13.75 o                         
   7  -4   1        997.04       1133.41        69.22 o                         
   8  -4   1       1989.21       1933.07       132.08 o                         
   9  -4   1          7.66        -34.46        30.31 o                         
  -8  -3   1       1175.50       1108.04        94.79 o                         
  -7  -3   1         38.31         -5.29        18.85 o                         
  -6  -3   1       2038.23       2159.06        94.91 o                         
  -5  -3   1       3565.23       3942.14       146.98 o                         
  -4  -3   1       1601.76       1606.66        73.85 o                         
  -3  -3   1       1109.51       1161.04        50.32 o                         
  -2  -3   1        419.20        473.88        32.32 o                         
  -1  -3   1      10889.61      10812.34       179.24 o                         
   0  -3   1       6434.77       6465.54        58.22 o                         
   1  -3   1      11830.41      11565.56        75.39 o                         
   2  -3   1       5836.21       5884.34       147.86 o                         
   3  -3   1       1909.06       1907.19        57.76 o                         
   4  -3   1        591.04        548.24        49.64 o                         
   5  -3   1         88.34         93.50        27.44 o                         
   6  -3   1       4961.36       5068.11       120.82 o                         
   7  -3   1       3485.21       3498.27       122.53 o                         
   8  -3   1        495.48        366.30        89.12 o                         
   9  -3   1        653.98        605.17        82.41 o                         
  -8  -2   1        187.69         61.27        57.51 o                         
  -7  -2   1       2894.26       2950.97       115.99 o                         
  -6  -2   1         32.95         36.44        16.04 o                         
  -5  -2   1        871.10        953.86        63.32 o                         
  -4  -2   1       1278.43       1305.12        58.77 o                         
  -3  -2   1        764.25        793.08        34.93 o                         
  -2  -2   1      10314.76      10031.29       117.42 o                         
  -1  -2   1        456.45        466.34        23.83 o                         
   0  -2   1        136.89        141.00         6.80 o                         
   1  -2   1      15947.96      16068.20       158.68 o                         
   2  -2   1       6658.59       6369.06       127.74 o                         
   3  -2   1       6091.27       5719.81       150.06 o                         
   4  -2   1         98.95         98.85        18.51 o                         
   5  -2   1       2652.70       2678.91       117.41 o                         
   6  -2   1       5331.64       5475.43       132.93 o                         
   7  -2   1       1176.50       1157.91        67.11 o                         
   8  -2   1        745.76        808.88        63.83 o                         
   9  -2   1         68.47          2.63        39.51 o                         
  -8  -1   1       1946.12       1990.81       105.40 o                         
  -7  -1   1        537.07        549.47        49.64 o                         
  -6  -1   1       1210.35       1215.29        67.61 o                         
  -5  -1   1        890.99        922.10        52.81 o                         
  -4  -1   1       2232.43       2256.37        63.30 o                         
  -3  -1   1       9278.74       9049.86       126.47 o                         
  -2  -1   1       1468.47       1452.57        37.38 o                         
  -1  -1   1        980.38       1074.42        39.46 o                         
   1  -1   1       1233.42       1156.11        54.00 o                         
   2  -1   1        108.05        128.53        16.99 o                         
   3  -1   1        152.98        179.93        23.71 o                         
   4  -1   1       5294.68       5270.75       111.56 o                         
   5  -1   1       3993.74       3947.91       106.38 o                         
   6  -1   1       1063.10       1052.27        60.77 o                         
   7  -1   1       1064.49       1030.57        79.43 o                         
   8  -1   1        345.84        235.99        35.66 o                         
   9  -1   1       1407.95       1495.74       110.86 o                         
  -8   0   1         53.07         -9.29        32.27 o                         
  -7   0   1       1453.74       1482.22        94.52 o                         
  -6   0   1        297.77        321.57        56.56 o                         
  -5   0   1       1811.33       1791.48        71.67 o                         
  -4   0   1       9729.72       9676.39       135.71 o                         
  -3   0   1        418.56        449.14        26.04 o                         
  -2   0   1       8483.98       8294.35        93.23 o                         
  -1   0   1       1720.38       1723.74        37.64 o                         
   1   0   1        796.53        698.66        44.54 o                         
   2   0   1        781.93        790.67        32.24 o                         
   3   0   1       3920.45       3866.00       104.76 o                         
   4   0   1       6541.09       6483.74       129.42 o                         
   5   0   1       2000.11       2158.35       129.42 o                         
   6   0   1        809.12        768.52        54.46 o                         
   7   0   1        417.43        447.22        45.98 o                         
   8   0   1       1623.43       1483.82       117.00 o                         
  -9   1   1         22.99        -51.80        35.56 o                         
  -8   1   1        619.50        616.86        56.99 o                         
  -7   1   1        385.90        390.46        43.33 o                         
  -6   1   1       3269.80       3367.70       165.32 o                         
  -5   1   1       5745.46       5543.16       105.67 o                         
  -4   1   1       1029.40       1085.21        40.11 o                         
  -3   1   1       1764.72       1606.29        42.47 o                         
  -2   1   1      13701.74      13454.92       252.04 o                         
  -1   1   1       8693.00       8037.38       105.93 o                         
   0   1   1       1548.43       1454.46        23.03 o                         
   1   1   1       3153.13       3077.66        63.01 o                         
   2   1   1       4532.03       4468.16        83.03 o                         
   3   1   1       9201.77       9322.42       146.15 o                         
   4   1   1       2324.37       2414.70        79.47 o                         
   5   1   1        242.16        227.20        31.64 o                         
   6   1   1        266.99        185.88        38.71 o                         
   7   1   1       1761.99       1703.69        87.26 o                         
   8   1   1         37.55        -16.28        20.77 o                         
  -9   2   1        613.88        575.49       113.26 o                         
  -8   2   1         28.27        -12.06        21.99 o                         
  -7   2   1       2436.32       2483.32       102.85 o                         
  -6   2   1       2069.60       2101.71        86.77 o                         
  -5   2   1        730.31        791.03        38.05 o                         
  -4   2   1       1192.98       1065.53        39.78 o                         
  -3   2   1        581.53        524.65        24.75 o                         
  -2   2   1      11619.42      11417.52       144.40 o                         
  -1   2   1       1623.68       1540.86        24.81 o                         
   0   2   1        554.10        544.82        18.10 o                         
   1   2   1      12819.00      12576.84       489.67 o                         
   2   2   1      10740.79      11068.82       167.08 o                         
   3   2   1       4518.01       4564.06       122.74 o                         
   4   2   1       1168.10       1180.49        60.49 o                         
   5   2   1       2474.28       2384.17        90.37 o                         
   6   2   1       2434.10       2418.25       101.69 o                         
   7   2   1         31.26         26.87        16.95 o                         
   8   2   1       1017.13        954.18        79.30 o                         
  -9   3   1          5.67        -40.51        27.01 o                         
  -8   3   1       2221.90       2263.40       241.87 o                         
  -7   3   1       2072.86       1998.79        92.41 o                         
  -6   3   1        228.40        194.05        30.65 o                         
  -5   3   1       1187.08       1185.81        45.22 o                         
  -4   3   1        714.57        742.17        62.03 o                         
  -3   3   1      11780.07      12006.65       175.92 o                         
  -2   3   1        926.95        867.16        29.28 o                         
  -1   3   1       2222.76       2190.68        36.85 o                         
   0   3   1       7622.79       7466.26        84.82 o                         
   1   3   1       2813.67       2997.88        63.86 o                         
   2   3   1       4807.64       4926.20        99.41 o                         
   3   3   1        417.97        446.87        35.18 o                         
   4   3   1        500.54        439.96        38.24 o                         
   5   3   1       2396.36       2322.64        92.14 o                         
   6   3   1         15.09         -5.96        14.25 o                         
   7   3   1        891.44        998.59        94.76 o                         
   8   3   1        383.39        304.63        99.63 o                         
  -9   4   1       2009.10       2013.13       124.59 o                         
  -8   4   1       1297.99       1359.68       114.62 o                         
  -7   4   1        230.26        209.31        38.57 o                         
  -6   4   1        281.27        243.91        48.93 o                         
  -5   4   1        106.23         69.58        15.08 o                         
  -4   4   1       7637.47       7596.56       140.57 o                         
  -3   4   1        714.62        726.84        31.84 o                         
  -2   4   1       1151.64       1177.43        29.16 o                         
  -1   4   1       8949.50       8848.66        80.98 o                         
   0   4   1       2345.15       2282.37        45.02 o                         
   1   4   1       7565.23       7765.10       119.41 o                         
   2   4   1          3.79         13.11         8.20 o                         
   3   4   1       6097.29       6591.98       138.34 o                         
   4   4   1       3467.00       3474.38       130.86 o                         
   5   4   1        197.36        181.10        30.04 o                         
   6   4   1       1000.37        941.61        79.38 o                         
   7   4   1        228.82        134.38        31.94 o                         
  -9   5   1        928.44       1062.67        96.07 o                         
  -8   5   1         74.85         31.94        27.66 o                         
  -7   5   1       1217.75       1252.87       178.79 o                         
  -6   5   1          0.10          4.77        13.73 o                         
  -5   5   1       3954.74       3943.34       109.02 o                         
  -4   5   1         47.53         50.49        12.14 o                         
  -3   5   1        979.23        875.06        29.80 o                         
  -2   5   1       4356.97       4330.71        61.98 o                         
  -1   5   1        342.67        356.02        16.31 o                         
   0   5   1       1610.87       1595.42        46.70 o                         
   1   5   1        185.75        225.22        21.79 o                         
   2   5   1       1049.08        999.67        45.17 o                         
   3   5   1       4796.53       4839.92       122.72 o                         
   4   5   1        139.05        131.86        23.25 o                         
   5   5   1       1738.06       1801.39        87.25 o                         
   6   5   1        185.67        162.91        75.23 o                         
   7   5   1        287.68        359.16        55.38 o                         
  -9   6   1        105.08         56.26        29.90 o                         
  -8   6   1        197.97        222.97        51.17 o                         
  -7   6   1          3.90          0.90        15.10 o                         
  -6   6   1       9911.54       9683.29       197.13 o                         
  -5   6   1         78.13         60.90        15.27 o                         
  -4   6   1       2381.74       2461.62        65.00 o                         
  -3   6   1       2820.95       2734.17        58.46 o                         
  -2   6   1        368.84        363.44        21.64 o                         
  -1   6   1       6656.21       6747.52        85.03 o                         
   0   6   1        501.25        653.63        33.51 o                         
   1   6   1       2428.07       2320.31        64.10 o                         
   2   6   1       3020.94       3030.10        81.00 o                         
   3   6   1          1.94          1.97         7.89 o                         
   4   6   1       2283.92       2343.64        82.85 o                         
   5   6   1         97.01         63.99        25.90 o                         
   6   6   1        648.71        644.24        68.16 o                         
  -9   7   1        195.40        175.95        45.72 o                         
  -8   7   1          4.85          7.56        28.58 o                         
  -7   7   1       3134.33       3369.91       121.13 o                         
  -6   7   1        418.72        437.28        71.78 o                         
  -5   7   1       3861.25       3893.23        91.18 o                         
  -4   7   1       3237.79       3333.21        67.56 o                         
  -3   7   1        276.59        295.95        19.53 o                         
  -2   7   1       1713.68       1784.06        41.19 o                         
  -1   7   1          3.35         -1.40         4.16 o                         
   0   7   1       3456.54       3440.38        74.27 o                         
   1   7   1       2123.70       2222.81        62.05 o                         
   2   7   1        132.99         98.80        18.62 o                         
   3   7   1        335.24        451.18        40.27 o                         
   4   7   1        366.36        404.11        47.56 o                         
   5   7   1       1395.21       1582.70        75.35 o                         
   6   7   1        300.18        261.42        39.02 o                         
  -9   8   1        181.58        140.04        72.00 o                         
  -7   8   1         11.99          3.66        51.36 o                         
  -6   8   1       2092.15       2102.92        86.16 o                         
  -5   8   1       1239.21       1293.21        46.21 o                         
  -4   8   1        960.43        942.25        36.04 o                         
  -3   8   1       4168.37       4383.16       118.92 o                         
  -2   8   1        370.24        383.46        21.63 o                         
  -1   8   1       5757.31       5910.54       108.50 o                         
   0   8   1       4592.42       4562.27       101.11 o                         
   1   8   1       1752.98       1768.41        54.43 o                         
   2   8   1       2424.54       2463.22        79.95 o                         
   3   8   1          0.17        -14.31         9.54 o                         
   4   8   1        653.70        688.86        74.31 o                         
   5   8   1        427.58        527.74        98.42 o                         
  -8   9   1          0.12         21.26        24.36 o                         
  -7   9   1       1370.82       1397.56        65.54 o                         
  -6   9   1        651.31        613.91        45.98 o                         
  -5   9   1       1564.19       1532.78        87.96 o                         
  -4   9   1        970.71       1058.07        37.61 o                         
  -3   9   1       1087.87       1113.71        42.49 o                         
  -2   9   1       2145.84       2164.61        64.54 o                         
  -1   9   1       1884.12       1818.35        57.29 o                         
   0   9   1        189.98        207.86        24.24 o                         
   1   9   1        442.02        526.96        39.46 o                         
   2   9   1          5.41         -6.60        10.28 o                         
   3   9   1       1271.47       1261.69        86.10 o                         
   4   9   1        242.11        199.93        27.46 o                         
   5   9   1        919.20        954.19        80.95 o                         
  -8  10   1        735.50        743.47        78.06 o                         
  -7  10   1        190.49        192.66        29.31 o                         
  -6  10   1        314.21        267.90        33.95 o                         
  -5  10   1        863.19        910.63        44.62 o                         
  -4  10   1       1259.88       1275.01        44.22 o                         
  -3  10   1       5280.37       5414.15        93.35 o                         
  -2  10   1        608.59        582.81        31.92 o                         
  -1  10   1       3398.91       3383.24        77.07 o                         
   0  10   1       1398.12       1422.23        51.61 o                         
   1  10   1        754.58        809.11        46.91 o                         
   2  10   1       1363.03       1459.36        67.90 o                         
   3  10   1         14.04         -2.06        12.54 o                         
   4  10   1       1178.88       1145.85        76.44 o                         
  -7  11   1        775.97        667.72        49.47 o                         
  -6  11   1        531.09        474.32        34.46 o                         
  -5  11   1        298.43        259.05        22.59 o                         
  -4  11   1       1230.56       1246.34        45.87 o                         
  -3  11   1       1025.39        981.79        49.72 o                         
  -2  11   1        410.45        412.96        29.99 o                         
  -1  11   1        704.56        656.00        36.23 o                         
   0  11   1         90.62        108.45        18.48 o                         
   1  11   1       2474.09       2469.87        76.01 o                         
   2  11   1        130.19         66.34        18.36 o                         
   3  11   1       1786.30       1679.62        86.20 o                         
  -7  12   1        383.74        338.17        43.39 o                         
  -6  12   1        285.22        297.34        30.22 o                         
  -5  12   1       2716.36       2658.57        69.76 o                         
  -4  12   1        252.30        250.91        24.98 o                         
  -3  12   1        990.93       1053.02        55.04 o                         
  -2  12   1        174.39        150.64        31.04 o                         
  -1  12   1        414.56        469.19        34.70 o                         
   0  12   1       1489.89       1613.07        64.27 o                         
   1  12   1         31.49         16.56        12.26 o                         
   2  12   1       1711.79       1658.37       108.18 o                         
  -6  13   1       1255.29       1283.52        58.77 o                         
  -5  13   1        249.38        200.79        23.38 o                         
  -4  13   1       1192.75       1167.52        54.10 o                         
  -3  13   1         75.57         42.55        17.89 o                         
  -2  13   1        588.06        586.97        40.65 o                         
  -1  13   1        745.01        782.17        64.49 o                         
   0  13   1         25.95         -8.45        11.99 o                         
   1  13   1       1504.06       1410.62       144.70 o                         
  -5  14   1       1098.53       1110.05        75.64 o                         
  -4  14   1        285.19        214.43        37.29 o                         
  -3  14   1       1714.35       1796.94        93.81 o                         
  -2  14   1       1080.91       1004.08        58.43 o                         
  -1  14   1        102.66        161.25        54.84 o                         
   2 -15   2        281.19        168.99        34.48 o                         
   3 -15   2       2481.92       2471.95       155.54 o                         
   4 -15   2        104.34         63.59        43.79 o                         
  -1 -14   2          2.70        -17.07        13.17 o                         
   0 -14   2       1486.11       1411.99        76.30 o                         
   1 -14   2         69.89         39.89        18.47 o                         
   2 -14   2       2631.18       2631.77        79.31 o                         
   3 -14   2          6.38         -9.77        16.09 o                         
   4 -14   2        276.96        315.54        28.91 o                         
   5 -14   2       1129.66       1078.82        63.44 o                         
  -2 -13   2        320.64        311.49        52.94 o                         
  -1 -13   2        557.00        511.51        44.99 o                         
   0 -13   2        563.68        521.27        52.72 o                         
   1 -13   2       3727.24       3618.77       101.86 o                         
   2 -13   2         27.72          0.15        10.64 o                         
   3 -13   2        347.98        281.93        27.39 o                         
   4 -13   2       1074.51       1206.17        54.30 o                         
   5 -13   2        378.90        369.35        40.05 o                         
   6 -13   2       1305.72       1385.28        65.48 o                         
  -3 -12   2        140.24         70.61        47.63 o                         
  -2 -12   2        625.44        682.07        44.33 o                         
  -1 -12   2        795.08        838.07        50.50 o                         
   0 -12   2       4175.81       4147.47        95.70 o                         
   1 -12   2        184.38        169.43        21.25 o                         
   2 -12   2        563.00        543.95        33.63 o                         
   3 -12   2        914.88        954.49        47.13 o                         
   4 -12   2        500.32        521.34        35.05 o                         
   5 -12   2       1377.28       1385.05        50.35 o                         
   6 -12   2         53.56         23.97        15.32 o                         
   7 -12   2       1829.96       1859.39        79.80 o                         
  -4 -11   2        568.79        500.97        51.64 o                         
  -3 -11   2        405.88        391.14        36.62 o                         
  -2 -11   2       1457.91       1481.17        61.20 o                         
  -1 -11   2       3819.30       3941.69        98.09 o                         
   0 -11   2         71.58         55.74        13.26 o                         
   1 -11   2        899.63        898.82        41.05 o                         
   2 -11   2        630.21        622.51        30.03 o                         
   3 -11   2        663.37        651.66        33.02 o                         
   4 -11   2       1207.09       1246.01        48.62 o                         
   5 -11   2        187.21        168.22        24.37 o                         
   6 -11   2       1841.75       1876.81        68.48 o                         
   7 -11   2        152.25        133.59        23.25 o                         
   8 -11   2        193.96        222.26        50.62 o                         
  -5 -10   2         99.46         61.92        25.00 o                         
  -4 -10   2        459.16        519.42        50.04 o                         
  -3 -10   2       1546.86       1496.65        69.26 o                         
  -2 -10   2       2683.65       2744.89        77.13 o                         
  -1 -10   2        495.84        516.35        32.75 o                         
   0 -10   2        532.15        532.25        31.51 o                         
   1 -10   2        283.90        312.84        25.07 o                         
   2 -10   2       4043.85       3977.71        71.41 o                         
   3 -10   2       1075.89        953.23        38.32 o                         
   4 -10   2        500.35        487.77        27.06 o                         
   5 -10   2       1895.67       1974.58        71.88 o                         
   6 -10   2       1207.41       1087.54        51.85 o                         
   7 -10   2        511.00        492.59        53.67 o                         
   8 -10   2        100.78        151.07        60.54 o                         
  -5  -9   2       1265.28       1146.52        84.85 o                         
  -4  -9   2       1810.47       1855.06        85.91 o                         
  -3  -9   2       6243.70       6264.55       141.38 o                         
  -2  -9   2        977.59        934.36        43.54 o                         
  -1  -9   2       1112.80       1136.43        44.89 o                         
   0  -9   2        842.37        863.75        37.55 o                         
   1  -9   2       2218.70       2310.95        57.22 o                         
   2  -9   2       3104.11       3024.15        60.23 o                         
   3  -9   2       1804.23       1778.10        42.21 o                         
   4  -9   2       4319.41       4269.07        75.66 o                         
   5  -9   2        510.42        512.87        33.32 o                         
   6  -9   2        438.71        530.90        41.50 o                         
   7  -9   2        653.50        610.97        75.30 o                         
   8  -9   2        367.87        322.84        41.95 o                         
  -6  -8   2         47.57         55.12        32.93 o                         
  -5  -8   2        242.55        256.19        37.08 o                         
  -4  -8   2       2339.91       2328.19       153.85 o                         
  -3  -8   2         31.24         29.03        15.51 o                         
  -2  -8   2        871.59        920.51        40.97 o                         
  -1  -8   2          6.02         -5.18         6.44 o                         
   0  -8   2       4693.35       4939.77        82.99 o                         
   1  -8   2       1372.94       1320.65        40.40 o                         
   2  -8   2       1421.35       1456.63        33.80 o                         
   3  -8   2       4490.99       4425.01        63.51 o                         
   4  -8   2         42.17         20.59         8.36 o                         
   5  -8   2        964.46       1017.09        65.00 o                         
   6  -8   2        641.12        654.03        46.40 o                         
   7  -8   2        337.69        300.08        82.29 o                         
   8  -8   2       3621.61       3775.95       181.75 o                         
  -6  -7   2       3307.72       3337.33       131.11 o                         
  -5  -7   2       1644.60       1567.06        82.97 o                         
  -4  -7   2       1538.86       1564.39        79.18 o                         
  -3  -7   2        116.18        134.42        24.08 o                         
  -2  -7   2         96.41        130.38        28.09 o                         
  -1  -7   2       2502.43       2509.11        58.02 o                         
   0  -7   2       1164.01       1170.64        36.34 o                         
   1  -7   2       1684.41       1685.12        37.84 o                         
   2  -7   2       6834.75       7001.22        73.26 o                         
   3  -7   2        217.36        224.37        16.24 o                         
   4  -7   2       3084.74       3176.47        78.20 o                         
   5  -7   2         46.94         35.00        11.79 o                         
   6  -7   2       1110.27       1074.04       101.47 o                         
   7  -7   2       2768.19       2682.23       124.34 o                         
   8  -7   2        159.81        138.50        29.29 o                         
   9  -7   2       1398.04       1421.37       179.99 o                         
  -7  -6   2       1489.92       1531.92       109.59 o                         
  -6  -6   2        919.34       1095.83        74.46 o                         
  -5  -6   2        396.14        413.10        51.46 o                         
  -4  -6   2       1024.79       1106.26        61.59 o                         
  -3  -6   2        347.81        325.76        32.98 o                         
  -2  -6   2       5908.66       5877.97       159.09 o                         
  -1  -6   2         10.24         20.17         7.34 o                         
   0  -6   2       1411.09       1397.32        36.45 o                         
   1  -6   2       1018.70        855.69        23.52 o                         
   2  -6   2        251.00        291.28        14.02 o                         
   3  -6   2        293.69        268.69        16.49 o                         
   4  -6   2         29.23         13.33         7.31 o                         
   5  -6   2       1618.22       1771.51        69.88 o                         
   6  -6   2       3095.17       3238.00       108.46 o                         
   7  -6   2        170.04        143.06        43.02 o                         
   8  -6   2       1549.46       1575.22        87.38 o                         
  -7  -5   2        989.57        883.24        72.25 o                         
  -6  -5   2       1050.69        980.48        81.18 o                         
  -5  -5   2         75.88         69.36        27.01 o                         
  -4  -5   2        141.31        125.76        21.12 o                         
  -3  -5   2       4824.87       4575.12       108.30 o                         
  -2  -5   2       1109.59       1077.67        43.64 o                         
  -1  -5   2       4544.85       4665.67        74.74 o                         
   0  -5   2       5794.89       5929.25        78.29 o                         
   1  -5   2        842.97        824.66        22.46 o                         
   2  -5   2       5907.13       5900.45        71.76 o                         
   3  -5   2        555.41        531.79        25.43 o                         
   4  -5   2       5305.20       5456.29       112.24 o                         
   5  -5   2       1874.44       1911.46        72.54 o                         
   6  -5   2         78.35         68.09        20.81 o                         
   7  -5   2       1867.93       1954.77       105.58 o                         
   8  -5   2         24.32         55.10        24.13 o                         
   9  -5   2       1095.37       1145.80       215.31 o                         
  -8  -4   2        334.97        217.67        40.02 o                         
  -7  -4   2        217.31        226.89        36.69 o                         
  -6  -4   2        223.90        308.52        40.13 o                         
  -5  -4   2        247.90        274.99        33.95 o                         
  -4  -4   2       5233.11       5260.04       146.20 o                         
  -3  -4   2         28.53         25.74         9.63 o                         
  -2  -4   2       3398.74       3531.79        74.33 o                         
  -1  -4   2       4369.70       4245.03        63.53 o                         
   0  -4   2        272.24        224.09        11.23 o                         
   1  -4   2         56.71         41.30         5.05 o                         
   2  -4   2         59.00         41.09        10.50 o                         
   3  -4   2       4027.76       3929.03        80.85 o                         
   4  -4   2       5662.74       5772.94       117.28 o                         
   5  -4   2        847.31        940.65        57.86 o                         
   6  -4   2       1680.25       1611.82        76.28 o                         
   7  -4   2        124.01         72.93        21.60 o                         
   8  -4   2        753.74        832.33        88.96 o                         
   9  -4   2        196.02        112.18        41.63 o                         
  -8  -3   2        551.37        513.87        71.36 o                         
  -7  -3   2        335.75        222.10        47.75 o                         
  -6  -3   2        536.24        550.37        50.07 o                         
  -5  -3   2       2741.19       2711.39       120.00 o                         
  -4  -3   2       1065.47       1073.27        47.34 o                         
  -3  -3   2       1757.57       1691.08        52.45 o                         
  -2  -3   2       8654.31       8614.29       110.94 o                         
  -1  -3   2       4603.30       4540.39        68.24 o                         
   0  -3   2      11465.04      11510.56       109.53 o                         
   1  -3   2        176.67        168.95        10.38 o                         
   2  -3   2       9142.26       9111.03       117.62 o                         
   3  -3   2       3583.69       3624.58       113.14 o                         
   4  -3   2        858.23        807.25        60.53 o                         
   5  -3   2       1976.12       1959.50        68.68 o                         
   6  -3   2        172.80        155.03        30.74 o                         
   7  -3   2       1748.20       1931.40       140.20 o                         
   8  -3   2          1.59        -12.19        24.67 o                         
   9  -3   2        547.63        441.24        65.86 o                         
  -8  -2   2          6.32         12.93        51.36 o                         
  -7  -2   2        267.36        225.91        36.36 o                         
  -6  -2   2       4292.69       4270.11       128.61 o                         
  -5  -2   2          2.55         -2.81         8.19 o                         
  -4  -2   2       1437.07       1324.63        50.82 o                         
  -3  -2   2       2989.99       2988.74        67.46 o                         
  -2  -2   2       1129.50       1103.25        40.54 o                         
  -1  -2   2        987.84        981.16        33.13 o                         
   0  -2   2       9206.39       9404.69       117.29 o                         
   1  -2   2      11884.49      11698.32       171.04 o                         
   2  -2   2       7196.30       6933.42       192.72 o                         
   3  -2   2       1205.19       1175.49        43.03 o                         
   4  -2   2       5425.83       5606.36       128.21 o                         
   5  -2   2        110.13        141.36        21.84 o                         
   6  -2   2       2767.42       2823.00        95.32 o                         
   7  -2   2        435.96        470.09        46.01 o                         
   8  -2   2       1126.41       1133.03        77.78 o                         
   9  -2   2       1848.68       1796.24       145.75 o                         
  -8  -1   2       1450.70       1275.52        84.64 o                         
  -7  -1   2       1705.84       1788.30        88.83 o                         
  -6  -1   2          0.33          0.25        12.06 o                         
  -5  -1   2       1344.33       1335.47        61.91 o                         
  -4  -1   2       2195.93       2139.54        63.37 o                         
  -3  -1   2        315.85        268.29        20.01 o                         
  -2  -1   2       9424.66       9134.44       101.92 o                         
  -1  -1   2         40.83         26.10         4.90 o                         
   0  -1   2      34000.16      33292.86       190.69 o                         
   1  -1   2        509.20        525.25        19.43 o                         
   2  -1   2       3455.86       3576.24       130.39 o                         
   3  -1   2        124.72         75.88        17.54 o                         
   4  -1   2        155.48        109.43        26.62 o                         
   5  -1   2       4349.69       4435.81       115.74 o                         
   6  -1   2         67.43         32.36        16.70 o                         
   7  -1   2       1081.73       1140.92        68.22 o                         
   8  -1   2       1573.75       1505.67        86.91 o                         
  -8   0   2       2609.61       2685.08       117.94 o                         
  -7   0   2         38.40         31.03        16.71 o                         
  -6   0   2       2569.34       2607.55        80.67 o                         
  -5   0   2         41.68         23.40        10.48 o                         
  -4   0   2       4714.07       4755.27        90.41 o                         
  -3   0   2        701.52        839.09        32.68 o                         
  -2   0   2       6433.39       6360.78        80.52 o                         
  -1   0   2       2142.00       2118.72        33.40 o                         
   0   0   2         95.24        101.54         7.10 o                         
   1   0   2       5450.40       5226.17        69.47 o                         
   2   0   2        247.42        312.58        27.72 o                         
   3   0   2       4397.62       4457.51        96.45 o                         
   4   0   2       3350.61       3424.48        81.23 o                         
   5   0   2         66.37         62.93        22.18 o                         
   6   0   2       2360.51       2367.69        94.80 o                         
   7   0   2       1176.81       1227.56        73.60 o                         
   8   0   2         35.73         24.26        21.14 o                         
  -9   1   2       1173.99       1101.35       113.34 o                         
  -8   1   2        110.35         99.04        38.43 o                         
  -7   1   2       1422.00       1266.40        75.15 o                         
  -6   1   2       1257.62       1281.93        54.61 o                         
  -5   1   2       2955.24       3101.47        78.96 o                         
  -4   1   2       8800.41       9085.51       141.59 o                         
  -3   1   2       3424.96       3305.22        65.07 o                         
  -2   1   2      41924.52      40854.03       416.80 o                         
  -1   1   2         83.85         65.22         8.03 o                         
   0   1   2       5530.90       5237.80        90.05 o                         
   1   1   2       2055.24       2159.57        45.07 o                         
   2   1   2       2971.53       2982.12        93.73 o                         
   3   1   2       3168.63       3069.25        80.82 o                         
   4   1   2       1228.05       1252.19        57.32 o                         
   5   1   2       2567.42       2432.51        89.39 o                         
   6   1   2        799.05        814.61        56.73 o                         
   7   1   2         79.20          4.41        40.14 o                         
   8   1   2        198.60         53.81        95.26 o                         
  -9   2   2          1.01         13.17        33.36 o                         
  -8   2   2       1273.77       1299.19        97.44 o                         
  -7   2   2         86.66         82.78        21.32 o                         
  -6   2   2       2867.64       2945.70        83.80 o                         
  -5   2   2        559.53        593.28        34.55 o                         
  -4   2   2        854.61        835.00        36.52 o                         
  -3   2   2       7854.99       7694.62       110.50 o                         
  -2   2   2        505.28        499.95        23.22 o                         
  -1   2   2       3854.50       3706.06        62.62 o                         
   0   2   2       1391.88       1264.12        41.82 o                         
   1   2   2       1896.89       1788.71        57.10 o                         
   2   2   2       5692.28       5795.21       177.80 o                         
   3   2   2       2213.21       2379.56        73.97 o                         
   4   2   2       2935.06       2859.52        91.65 o                         
   5   2   2        218.66        233.67        32.35 o                         
   6   2   2        814.89        735.70        54.97 o                         
   7   2   2        604.57        651.73        75.49 o                         
   8   2   2        358.10        439.03        97.46 o                         
  -9   3   2        193.22        157.89        43.24 o                         
  -8   3   2          5.10        -17.15        22.29 o                         
  -7   3   2       1196.69       1264.13        73.40 o                         
  -6   3   2       2414.70       2597.38        75.25 o                         
  -5   3   2       3701.44       3776.08        84.02 o                         
  -4   3   2      15227.56      15463.11       173.84 o                         
  -3   3   2         55.43         70.43        12.24 o                         
  -2   3   2       2059.20       1997.64        48.53 o                         
  -1   3   2         22.96          9.15         4.06 o                         
   0   3   2       3732.78       3654.76        68.32 o                         
   1   3   2      12471.62      12393.31       152.41 o                         
   2   3   2         47.58         22.71         9.24 o                         
   3   3   2       4209.77       4169.62       104.19 o                         
   4   3   2       2010.97       2244.35       101.32 o                         
   5   3   2        892.96        899.25        58.96 o                         
   6   3   2        544.81        586.63        68.45 o                         
   7   3   2        768.64        844.83        78.28 o                         
  -9   4   2        167.83        207.90        50.29 o                         
  -8   4   2       1700.28       1787.57       147.18 o                         
  -7   4   2          7.16         14.05        19.04 o                         
  -6   4   2       1256.42       1466.57        67.80 o                         
  -5   4   2       6953.95       7017.09       116.22 o                         
  -4   4   2       1200.79       1374.99        51.96 o                         
  -3   4   2       3006.67       3066.00        72.82 o                         
  -2   4   2          1.53          1.88         4.00 o                         
  -1   4   2        553.12        519.33        19.90 o                         
   0   4   2      10957.95      10877.18       142.30 o                         
   1   4   2       4861.53       5186.69        97.77 o                         
   2   4   2       3185.22       3180.64        82.78 o                         
   3   4   2          7.37         -0.96         8.62 o                         
   4   4   2        160.45        132.44        25.05 o                         
   5   4   2       1168.35       1100.28        76.37 o                         
   6   4   2       1055.73       1035.10        84.05 o                         
   7   4   2       2897.13       2890.96       124.51 o                         
  -9   5   2       1042.20       1173.39       100.11 o                         
  -8   5   2        167.46        106.24        56.19 o                         
  -7   5   2        790.10        894.47        63.61 o                         
  -6   5   2       4309.38       4282.82       125.83 o                         
  -5   5   2        124.80        130.70        23.22 o                         
  -4   5   2       2149.13       2158.40        62.67 o                         
  -3   5   2        486.52        455.64        22.03 o                         
  -2   5   2       5829.94       5915.97        89.56 o                         
  -1   5   2       5637.53       5783.85        78.94 o                         
   0   5   2       1459.56       1421.49        39.86 o                         
   1   5   2       6648.52       6777.72       122.14 o                         
   2   5   2         15.42         15.44         9.01 o                         
   3   5   2       2692.92       2709.83        79.36 o                         
   4   5   2         40.31         14.64        16.73 o                         
   5   5   2        671.35        630.24        53.15 o                         
   6   5   2       2585.58       2560.52       102.68 o                         
   7   5   2         24.80         20.63        46.53 o                         
  -9   6   2         32.32        -30.88        27.29 o                         
  -8   6   2       2184.23       2194.33       138.09 o                         
  -7   6   2       1103.21       1110.44        70.00 o                         
  -6   6   2        619.78        527.13        48.25 o                         
  -5   6   2        380.48        407.28        36.60 o                         
  -4   6   2         71.92         64.65        11.04 o                         
  -3   6   2       2803.78       2826.43        55.25 o                         
  -2   6   2       5266.56       5307.93        80.65 o                         
  -1   6   2       3817.65       3936.54        63.30 o                         
   0   6   2       3207.64       3244.33        66.21 o                         
   1   6   2        377.39        347.17        29.12 o                         
   2   6   2       2156.81       2377.12       120.72 o                         
   3   6   2         16.30         27.10        11.72 o                         
   4   6   2       2302.53       2424.61        85.35 o                         
   5   6   2       2048.85       1939.36        84.77 o                         
   6   6   2         54.14         57.07        23.06 o                         
  -9   7   2        649.61        767.38        80.59 o                         
  -8   7   2       3053.32       3139.40       167.26 o                         
  -7   7   2        838.96        704.89        59.50 o                         
  -6   7   2       1007.12       1015.67        64.01 o                         
  -5   7   2          1.53         -4.91         9.10 o                         
  -4   7   2       3041.37       3028.78        74.47 o                         
  -3   7   2       4824.57       4964.06        84.51 o                         
  -2   7   2       2690.41       2741.43        61.31 o                         
  -1   7   2       2228.88       2158.76        49.55 o                         
   0   7   2          4.96         12.36         7.37 o                         
   1   7   2       2052.41       2131.87        67.99 o                         
   2   7   2          6.95         -0.04         7.77 o                         
   3   7   2       3230.62       3276.98       112.95 o                         
   4   7   2        876.26        891.32        67.21 o                         
   5   7   2        118.75         81.93        25.79 o                         
   6   7   2        611.47        608.71       103.51 o                         
  -8   8   2        345.86        283.55        79.02 o                         
  -7   8   2        236.37        268.44        47.23 o                         
  -6   8   2        131.60        121.01        23.97 o                         
  -5   8   2       1942.63       2009.34        64.91 o                         
  -4   8   2       5549.06       5560.33       112.55 o                         
  -3   8   2       1526.19       1585.37        48.22 o                         
  -2   8   2       4481.87       4495.63        77.81 o                         
  -1   8   2       1517.07       1421.81        43.14 o                         
   0   8   2       2999.06       3065.01        82.87 o                         
   1   8   2         14.11          6.72         8.69 o                         
   2   8   2       2874.19       2862.27       118.65 o                         
   3   8   2       2926.14       2964.04       142.87 o                         
   4   8   2        328.78        283.23        43.84 o                         
   5   8   2        787.85        922.96        66.91 o                         
  -8   9   2        193.45        163.11        40.62 o                         
  -7   9   2        218.24        177.57        26.04 o                         
  -6   9   2       2508.69       2620.82        88.94 o                         
  -5   9   2       1978.82       2146.32        65.06 o                         
  -4   9   2       1413.67       1425.31        53.73 o                         
  -3   9   2       3154.91       3103.78        75.21 o                         
  -2   9   2        388.82        384.82        27.74 o                         
  -1   9   2       2768.38       2902.35        66.70 o                         
   0   9   2        206.89        197.15        25.10 o                         
   1   9   2       2339.59       2242.77       128.08 o                         
   2   9   2       1928.23       1884.40        79.46 o                         
   3   9   2         23.04         27.88        20.49 o                         
   4   9   2       1176.82       1196.90        89.04 o                         
   5   9   2         89.62         65.94        30.59 o                         
  -8  10   2        355.75       1209.77       246.24 o                         
  -7  10   2       1049.75       1119.33        63.20 o                         
  -6  10   2        658.86        653.66        40.82 o                         
  -5  10   2       1591.63       1646.91        58.81 o                         
  -4  10   2        801.66        762.13        54.99 o                         
  -3  10   2       2352.80       2345.77        85.89 o                         
  -2  10   2       1662.16       1690.56        49.42 o                         
  -1  10   2        367.07        392.19        30.80 o                         
   0  10   2       1111.41       1188.90        53.16 o                         
   1  10   2       1634.29       1570.38        73.70 o                         
   2  10   2         47.31          6.82        15.26 o                         
   3  10   2        980.81       1066.09        66.51 o                         
   4  10   2         83.11         62.78        31.17 o                         
  -7  11   2        145.32          9.32        20.61 o                         
  -6  11   2       1323.97       1340.02        53.34 o                         
  -5  11   2        576.46        619.02        32.99 o                         
  -4  11   2        463.65        453.70        29.55 o                         
  -3  11   2       3322.82       3356.19        85.04 o                         
  -2  11   2        251.84        224.71        21.52 o                         
  -1  11   2       3545.13       3517.14        93.07 o                         
   0  11   2        594.19        564.96        40.52 o                         
   1  11   2        126.61        107.03        20.71 o                         
   2  11   2        384.41        253.16        42.50 o                         
   3  11   2        150.02        167.66        26.67 o                         
  -7  12   2        754.40        730.05        69.74 o                         
  -6  12   2         23.44         23.88        22.16 o                         
  -5  12   2        709.44        682.74        38.06 o                         
  -4  12   2        608.75        557.67        48.09 o                         
  -3  12   2        265.30        225.38        28.19 o                         
  -2  12   2       2066.07       2115.37        96.50 o                         
  -1  12   2        542.13        516.43        49.32 o                         
   0  12   2        474.24        421.04        34.74 o                         
   1  12   2        467.83        433.73        44.36 o                         
   2  12   2        541.16        489.94        60.83 o                         
  -6  13   2        682.41        586.23        54.37 o                         
  -5  13   2        545.86        680.23        73.25 o                         
  -4  13   2         69.79         28.57        17.56 o                         
  -3  13   2        944.29       1015.56        73.82 o                         
  -2  13   2        721.30        703.86        64.30 o                         
  -1  13   2        757.81        717.62        57.59 o                         
   0  13   2        356.74        304.28        48.23 o                         
   1  13   2        524.15        544.58        51.62 o                         
  -4  14   2       1072.66       1033.09        64.20 o                         
  -3  14   2        373.00        283.05        44.35 o                         
  -2  14   2        103.50         83.48        19.89 o                         
  -1  14   2        602.04        623.16        53.33 o                         
   1 -15   3        806.15        852.41        54.44 o                         
   2 -15   3        248.01        206.98        61.83 o                         
   3 -15   3        146.02         91.80        25.20 o                         
   4 -15   3        289.74        222.05        33.74 o                         
  -1 -14   3        122.02         83.65        20.72 o                         
   0 -14   3        779.15        790.14        46.87 o                         
   1 -14   3        693.27        787.61        45.35 o                         
   2 -14   3        480.01        472.13        35.30 o                         
   3 -14   3        207.16        189.10        26.15 o                         
   4 -14   3          6.12          7.58        11.43 o                         
   5 -14   3       1859.93       1753.57        86.36 o                         
  -2 -13   3         35.57         -5.10        17.76 o                         
  -1 -13   3        987.08       1017.60        61.06 o                         
   0 -13   3        145.09         97.07        17.63 o                         
   1 -13   3        367.77        367.83        33.89 o                         
   2 -13   3        184.83        176.68        22.45 o                         
   3 -13   3         31.05         11.58        13.32 o                         
   4 -13   3       1717.48       1679.36        67.32 o                         
   5 -13   3        416.61        377.84        50.55 o                         
   6 -13   3         46.02         57.26        34.46 o                         
  -3 -12   3         76.86         39.84        25.84 o                         
  -2 -12   3       1440.56       1468.36        61.23 o                         
  -1 -12   3        536.50        521.53        41.57 o                         
   0 -12   3        947.99        956.93        53.16 o                         
   1 -12   3        455.07        410.63        29.24 o                         
   2 -12   3          1.75        -10.22         6.81 o                         
   3 -12   3       4936.72       5020.16        94.23 o                         
   4 -12   3        177.05        169.31        22.17 o                         
   5 -12   3       1932.49       1846.28       127.26 o                         
   6 -12   3         43.54         20.54        21.71 o                         
   7 -12   3         34.24         -8.12        23.71 o                         
  -4 -11   3        146.20         97.56        23.54 o                         
  -3 -11   3       1127.82       1092.08        55.06 o                         
  -2 -11   3        148.76        132.32        17.96 o                         
  -1 -11   3       2379.87       2458.52        71.23 o                         
   0 -11   3        145.49        153.88        19.12 o                         
   1 -11   3          7.64         10.27         9.80 o                         
   2 -11   3       3994.06       3979.64        77.84 o                         
   3 -11   3       1396.98       1243.38        60.73 o                         
   4 -11   3       1119.02       1181.01        50.70 o                         
   5 -11   3        118.80         82.21        49.83 o                         
   6 -11   3        315.71        390.46        45.58 o                         
   7 -11   3       1390.64       1514.43       119.39 o                         
  -5 -10   3        184.95        108.72        27.25 o                         
  -4 -10   3        286.30        212.67        34.12 o                         
  -3 -10   3         45.63         23.49        13.56 o                         
  -2 -10   3        851.36        884.50        44.09 o                         
  -1 -10   3        278.87        275.46        28.04 o                         
   0 -10   3        427.63        450.10        28.27 o                         
   1 -10   3       5193.37       5228.36        91.76 o                         
   2 -10   3        100.70         82.64        11.85 o                         
   3 -10   3       2049.28       2076.09        53.91 o                         
   4 -10   3        128.87        118.90        21.95 o                         
   5 -10   3        904.42        869.76        67.53 o                         
   6 -10   3        767.85        874.72        63.80 o                         
   7 -10   3         65.95         71.40        19.44 o                         
   8 -10   3        890.05       1103.50       132.12 o                         
  -5  -9   3        826.84        806.84       141.58 o                         
  -4  -9   3        874.49        838.27        63.85 o                         
  -3  -9   3       3627.64       3688.38       201.92 o                         
  -2  -9   3        155.15        150.39        19.38 o                         
  -1  -9   3        451.11        433.63        25.38 o                         
   0  -9   3       5264.33       5307.64       105.43 o                         
   1  -9   3        223.56        243.88        17.18 o                         
   2  -9   3       2534.29       2543.77        51.87 o                         
   3  -9   3         40.54         52.40        10.13 o                         
   4  -9   3        792.23        911.12        55.38 o                         
   5  -9   3       2756.86       2880.83       104.33 o                         
   6  -9   3        283.86        265.53        57.21 o                         
   7  -9   3        869.45        844.01        49.29 o                         
   8  -9   3          1.08        -23.59        15.73 o                         
  -6  -8   3        844.15        781.55        81.00 o                         
  -5  -8   3         76.59         47.78        16.66 o                         
  -4  -8   3       1950.92       1940.62        97.69 o                         
  -3  -8   3         21.49         12.66        10.86 o                         
  -2  -8   3        839.51        924.86        44.98 o                         
  -1  -8   3       6767.00       6709.29        94.14 o                         
   0  -8   3         95.25         69.52        12.48 o                         
   1  -8   3       2797.39       2862.28        52.88 o                         
   2  -8   3         18.86          4.29         4.72 o                         
   3  -8   3       1905.15       1880.36        55.29 o                         
   4  -8   3       2476.47       2530.27        62.48 o                         
   5  -8   3        372.78        397.38        42.77 o                         
   6  -8   3       1320.74       1341.91        57.45 o                         
   7  -8   3         76.19         52.21        22.96 o                         
   8  -8   3        566.27        472.53        61.56 o                         
  -6  -7   3        236.90        153.29        29.47 o                         
  -5  -7   3       2641.60       2663.32       105.44 o                         
  -4  -7   3         98.67         52.44        17.79 o                         
  -3  -7   3        905.90        796.39        73.97 o                         
  -2  -7   3       3653.51       3752.73        90.34 o                         
  -1  -7   3         10.12         10.00         6.70 o                         
   0  -7   3       6161.64       6388.76        82.27 o                         
   1  -7   3        165.59        172.68        13.16 o                         
   2  -7   3       5280.76       5450.72        83.15 o                         
   3  -7   3       4260.86       4404.71       140.26 o                         
   4  -7   3        871.29        850.85        60.22 o                         
   5  -7   3       4229.85       4349.77        93.91 o                         
   6  -7   3        115.39        105.40        21.99 o                         
   7  -7   3        330.30        439.37        51.63 o                         
   8  -7   3          8.78         -8.89        26.56 o                         
  -7  -6   3         64.84         50.34        48.73 o                         
  -6  -6   3       2814.94       2994.62       208.06 o                         
  -5  -6   3          2.58        -15.80        10.53 o                         
  -4  -6   3        965.04       1136.94        60.55 o                         
  -3  -6   3       5471.96       5409.50       108.55 o                         
  -2  -6   3        414.84        440.02        25.77 o                         
  -1  -6   3       3256.66       3289.31        63.69 o                         
   0  -6   3        629.03        663.30        21.63 o                         
   1  -6   3       5220.17       5302.67        87.31 o                         
   2  -6   3       4787.92       4635.53        69.11 o                         
   3  -6   3       1958.91       1977.79        72.36 o                         
   4  -6   3       1779.25       1821.10        52.63 o                         
   5  -6   3        105.75        134.62        36.70 o                         
   6  -6   3       1595.20       1632.59        72.81 o                         
   7  -6   3        212.93        186.34        36.91 o                         
   8  -6   3        940.75       1017.11        70.52 o                         
   9  -6   3        872.97        805.93       140.92 o                         
  -7  -5   3       2437.19       2316.18       121.22 o                         
  -6  -5   3         89.53         82.33        27.78 o                         
  -5  -5   3       2827.41       2766.41        99.92 o                         
  -4  -5   3       1797.38       1712.48        63.92 o                         
  -3  -5   3        491.23        414.77        28.74 o                         
  -2  -5   3       2884.08       3032.16        89.07 o                         
  -1  -5   3        711.69        778.18        28.54 o                         
   0  -5   3      15373.06      15916.65       171.73 o                         
   1  -5   3       1262.60       1235.25        29.85 o                         
   2  -5   3       6620.75       6851.11        94.09 o                         
   3  -5   3       4598.41       4687.04       106.12 o                         
   4  -5   3          2.12          4.63         7.69 o                         
   5  -5   3       3130.36       3108.84       105.98 o                         
   6  -5   3         26.22          2.27        18.30 o                         
   7  -5   3       1468.97       1553.77        94.78 o                         
   8  -5   3       1474.90       1556.02        88.55 o                         
   9  -5   3         16.33        -40.19        64.97 o                         
  -8  -4   3       1102.91       1021.92       146.19 o                         
  -7  -4   3        101.99         85.48        22.69 o                         
  -6  -4   3        781.95        818.25        60.59 o                         
  -5  -4   3       2254.18       2161.45        88.77 o                         
  -4  -4   3       2293.89       2426.90        81.91 o                         
  -3  -4   3       1744.94       1786.50        55.31 o                         
  -2  -4   3        935.13        936.51        34.96 o                         
  -1  -4   3       6035.35       5976.62        76.27 o                         
   0  -4   3      10552.14      10755.47       142.47 o                         
   1  -4   3      10839.75      10964.42       103.20 o                         
   2  -4   3       1027.66       1016.03        42.09 o                         
   3  -4   3        481.11        583.73        30.17 o                         
   4  -4   3       2564.12       2503.35       109.06 o                         
   5  -4   3        582.65        582.54        83.61 o                         
   6  -4   3       4400.78       4215.17       221.46 o                         
   7  -4   3       1871.47       1711.51       164.63 o                         
   8  -4   3         29.22          1.51        24.64 o                         
   9  -4   3        517.64        570.44       174.92 o                         
  -8  -3   3        556.70        455.80        96.92 o                         
  -7  -3   3       1777.80       1761.83       109.67 o                         
  -6  -3   3        449.07        415.29        55.38 o                         
  -5  -3   3       1235.77       1281.99        57.12 o                         
  -4  -3   3        757.45        776.17        40.58 o                         
  -3  -3   3       3664.10       4001.52        81.12 o                         
  -2  -3   3       7044.59       6994.35       138.77 o                         
  -1  -3   3       2000.97       2135.02        46.66 o                         
   0  -3   3       2789.90       2697.37        30.72 o                         
   1  -3   3       6412.47       6688.83        72.34 o                         
   2  -3   3        583.72        565.26        39.88 o                         
   3  -3   3       4496.49       4320.42       127.11 o                         
   4  -3   3        676.15        684.94        56.96 o                         
   5  -3   3       2495.82       2532.00        78.61 o                         
   6  -3   3       1550.76       1518.42        66.81 o                         
   7  -3   3        139.70         98.54        20.40 o                         
   8  -3   3        375.09        246.65        39.05 o                         
   9  -3   3        103.58         43.46        50.05 o                         
  -8  -2   3        981.56        982.99       184.80 o                         
  -7  -2   3        669.75        662.90        73.33 o                         
  -6  -2   3       1221.96       1191.75        59.05 o                         
  -5  -2   3        973.46       1054.79        49.52 o                         
  -4  -2   3       1699.38       1690.52        57.93 o                         
  -3  -2   3       8785.69       8977.42       211.87 o                         
  -2  -2   3          1.78          8.09         4.87 o                         
  -1  -2   3       6518.34       6569.86        79.44 o                         
   0  -2   3        228.51        235.57         9.40 o                         
   1  -2   3        213.84        209.42        23.07 o                         
   2  -2   3       8142.00       8131.16       325.50 o                         
   3  -2   3          0.30          1.57        10.54 o                         
   4  -2   3       9046.85       8998.59       240.49 o                         
   5  -2   3       2226.74       2225.04        78.70 o                         
   6  -2   3        440.18        454.01        40.65 o                         
   7  -2   3        771.12        772.36        56.50 o                         
   8  -2   3        309.42        305.79        52.94 o                         
  -8  -1   3        350.40        349.21        46.17 o                         
  -7  -1   3       1069.88       1048.97        68.06 o                         
  -6  -1   3        364.69        422.63        42.02 o                         
  -5  -1   3       1465.56       1547.10        57.91 o                         
  -4  -1   3       9509.23       9589.19       142.54 o                         
  -3  -1   3       1703.18       1784.88        48.71 o                         
  -2  -1   3      13898.05      13974.99       161.90 o                         
  -1  -1   3       1304.10       1273.80        34.59 o                         
   0  -1   3       1680.77       1626.68        36.05 o                         
   1  -1   3      14618.38      14378.35       221.37 o                         
   2  -1   3       1000.01       1091.19        71.76 o                         
   3  -1   3      11648.38      11570.50       636.93 o                         
   4  -1   3       3186.23       3002.24        87.17 o                         
   5  -1   3        671.74        712.94        48.24 o                         
   6  -1   3       1146.64       1149.78        72.70 o                         
   7  -1   3        286.35        255.42        53.47 o                         
   8  -1   3       1573.11       1685.62        94.84 o                         
  -9   0   3        191.30        143.27        55.49 o                         
  -8   0   3        875.54        876.97        66.76 o                         
  -7   0   3        251.50        196.61        32.90 o                         
  -6   0   3        747.39        796.73        45.61 o                         
  -5   0   3       4004.80       4007.26        92.44 o                         
  -4   0   3        250.13        253.89        22.82 o                         
  -3   0   3       1345.50       1191.71        39.45 o                         
  -2   0   3          2.78         -2.22         5.17 o                         
  -1   0   3       1451.50       1407.91        27.60 o                         
   0   0   3       5085.26       4857.45        51.14 o                         
   1   0   3        983.08        937.54        23.77 o                         
   2   0   3      19315.97      18416.23       420.74 o                         
   3   0   3       6548.47       6724.12       149.38 o                         
   4   0   3       2111.09       2267.36        76.68 o                         
   5   0   3       1710.47       1786.62        75.03 o                         
   6   0   3        700.21        749.14        54.39 o                         
   7   0   3       1973.75       2022.41        99.36 o                         
   8   0   3        301.46        318.71        77.27 o                         
  -9   1   3       1090.92       1096.72       139.14 o                         
  -8   1   3        104.80         86.85        24.69 o                         
  -7   1   3       2175.99       2220.48        80.57 o                         
  -6   1   3       3682.55       3814.39        97.98 o                         
  -5   1   3         11.26         13.04         9.19 o                         
  -4   1   3       7205.73       7120.03       113.43 o                         
  -3   1   3         95.78        121.86        20.09 o                         
  -2   1   3       7206.65       6998.65        88.91 o                         
  -1   1   3       4410.28       4172.37        48.34 o                         
   0   1   3         65.68         63.15        10.85 o                         
   1   1   3      21588.30      21276.09       206.43 o                         
   2   1   3       1959.19       1962.36        68.84 o                         
   3   1   3       7397.22       7395.57       161.68 o                         
   4   1   3       1893.33       2019.15        74.69 o                         
   5   1   3       1083.25       1091.13        62.23 o                         
   6   1   3       3209.76       3320.17       147.14 o                         
   7   1   3         89.27         77.79        21.79 o                         
   8   1   3        673.12        610.62        96.14 o                         
  -9   2   3         48.81         87.48        38.36 o                         
  -8   2   3        892.93        905.88        77.12 o                         
  -7   2   3       3066.71       3200.14        96.18 o                         
  -6   2   3        285.05        263.65        26.33 o                         
  -5   2   3        557.11        530.67        33.68 o                         
  -4   2   3        240.60        278.01        22.95 o                         
  -3   2   3       1193.01       1055.18        39.61 o                         
  -2   2   3       4684.08       4439.48        78.95 o                         
  -1   2   3       2846.23       2634.22        94.83 o                         
   0   2   3       9279.73       8733.56       129.76 o                         
   1   2   3       1620.71       1525.95        38.84 o                         
   2   2   3       4787.95       4985.25       134.72 o                         
   3   2   3        121.46        161.22        27.42 o                         
   4   2   3       4809.38       4951.16       124.29 o                         
   5   2   3       2062.40       2262.75        90.76 o                         
   6   2   3        110.60         93.90        22.20 o                         
   7   2   3       1262.73       1260.50        99.61 o                         
   8   2   3       1165.07       1355.96       154.09 o                         
  -9   3   3       1285.34       1259.35       115.81 o                         
  -8   3   3       1212.71       1309.95        81.33 o                         
  -7   3   3        435.33        405.22        35.61 o                         
  -6   3   3       1067.63       1074.41        64.57 o                         
  -5   3   3         32.69         35.40         9.73 o                         
  -4   3   3       1147.56       1026.09        41.58 o                         
  -3   3   3       1910.25       1938.13        53.30 o                         
  -2   3   3         54.27         24.46         9.44 o                         
  -1   3   3      12094.27      11994.69       252.82 o                         
   0   3   3       1410.02       1514.35        45.71 o                         
   1   3   3      10004.48      10368.34       146.94 o                         
   2   3   3        616.93        725.56        37.67 o                         
   3   3   3       5352.80       5662.42       106.43 o                         
   4   3   3       3984.95       4140.83       163.25 o                         
   5   3   3         45.19         27.15        16.03 o                         
   6   3   3       1454.60       1479.21       102.40 o                         
   7   3   3        345.16        323.50        45.92 o                         
  -9   4   3       1859.51       1806.09       123.43 o                         
  -8   4   3          2.81          2.67        40.61 o                         
  -7   4   3       1750.22       1887.90        70.70 o                         
  -6   4   3        755.21        741.02        41.73 o                         
  -5   4   3       2592.80       2585.30        73.50 o                         
  -4   4   3       1710.90       1649.50        55.38 o                         
  -3   4   3        330.93        234.83        21.02 o                         
  -2   4   3       5379.45       5363.64       101.37 o                         
  -1   4   3        593.25        613.22        22.46 o                         
   0   4   3       1023.74        892.30        39.50 o                         
   1   4   3        102.20         78.91        13.24 o                         
   2   4   3       1880.71       1691.83        61.27 o                         
   3   4   3       3160.39       3284.84        95.07 o                         
   4   4   3          1.32         -5.55         9.46 o                         
   5   4   3       1719.29       1768.61        74.30 o                         
   6   4   3        432.56        363.57        82.69 o                         
   7   4   3        562.35        535.45        58.11 o                         
  -9   5   3         12.98         18.18        35.12 o                         
  -8   5   3        772.59        792.95       104.70 o                         
  -7   5   3         15.51         11.50        22.37 o                         
  -6   5   3       4843.88       4897.45       104.99 o                         
  -5   5   3        360.18        378.03        29.21 o                         
  -4   5   3       1505.71       1461.05        53.34 o                         
  -3   5   3       4832.28       4859.85        76.52 o                         
  -2   5   3        744.06        770.85        26.94 o                         
  -1   5   3      10757.23      11329.87       153.13 o                         
   0   5   3        604.17        624.43        35.46 o                         
   1   5   3       4333.75       4377.91        99.17 o                         
   2   5   3       3497.31       3509.74       100.67 o                         
   3   5   3        334.05        352.91        35.86 o                         
   4   5   3       3888.74       3819.90       104.91 o                         
   5   5   3         29.76         -7.63        14.23 o                         
   6   5   3       1447.36       1255.23        69.37 o                         
  -9   6   3        258.53        227.59        53.58 o                         
  -8   6   3        143.62         62.85        29.13 o                         
  -7   6   3       1700.57       1781.83        87.96 o                         
  -6   6   3        553.60        682.20        51.78 o                         
  -5   6   3       1818.32       1870.49        66.81 o                         
  -4   6   3       1945.13       2016.92        51.02 o                         
  -3   6   3         97.64        127.89        13.71 o                         
  -2   6   3       2826.99       2803.34        79.22 o                         
  -1   6   3          3.08          0.19         4.17 o                         
   0   6   3       5209.77       5055.48        86.45 o                         
   1   6   3       1929.25       1896.44        83.50 o                         
   2   6   3         20.71         15.78        11.80 o                         
   3   6   3       2435.52       2572.00        82.81 o                         
   4   6   3       1315.79       1228.30        68.75 o                         
   5   6   3       2271.38       2326.32        91.18 o                         
   6   6   3        586.70        605.37        73.15 o                         
  -9   7   3        235.82        123.02        41.12 o                         
  -8   7   3       2448.86       2332.90       144.74 o                         
  -7   7   3        207.84        256.55        47.02 o                         
  -6   7   3        914.67        985.11       144.41 o                         
  -5   7   3       1210.23       1256.72        46.80 o                         
  -4   7   3         63.84         53.78         9.92 o                         
  -3   7   3       3395.83       3383.08        66.99 o                         
  -2   7   3        789.48        756.56        52.31 o                         
  -1   7   3       4468.95       4634.84        83.35 o                         
   0   7   3       2770.36       2723.11        85.25 o                         
   1   7   3          3.97         19.51        10.43 o                         
   2   7   3       2711.63       2543.55        81.18 o                         
   3   7   3          1.07          9.81        14.56 o                         
   4   7   3       1883.35       1895.00        85.25 o                         
   5   7   3        148.55        100.20        21.39 o                         
  -8   8   3         50.43         14.80        29.21 o                         
  -7   8   3        814.16        911.92        99.27 o                         
  -6   8   3        818.88        809.55        44.12 o                         
  -5   8   3        134.66        133.10        20.74 o                         
  -4   8   3        789.99        794.92        36.78 o                         
  -3   8   3       1385.38       1397.94        44.43 o                         
  -2   8   3       2004.61       1986.24        51.17 o                         
  -1   8   3        242.57        248.73        19.28 o                         
   0   8   3        354.83        315.19        28.10 o                         
   1   8   3       1518.47       1712.31        67.72 o                         
   2   8   3          6.48        -17.12        18.00 o                         
   3   8   3       2622.11       2629.67       123.38 o                         
   4   8   3        169.05        182.52        28.00 o                         
   5   8   3       1127.54       1135.16        91.51 o                         
  -8   9   3        439.05        365.36        51.60 o                         
  -7   9   3        328.20        274.65        37.21 o                         
  -6   9   3        175.92        148.00        20.52 o                         
  -5   9   3       1734.24       1842.09        59.49 o                         
  -4   9   3         76.77         94.13        21.04 o                         
  -3   9   3       2373.24       2416.58        87.55 o                         
  -2   9   3       1948.51       1978.82        53.70 o                         
  -1   9   3        150.78        175.15        19.24 o                         
   0   9   3       1876.47       1972.19        82.01 o                         
   1   9   3        256.56        193.61        30.51 o                         
   2   9   3       2580.96       2612.34       122.87 o                         
   3   9   3          1.86         -4.53        13.71 o                         
   4   9   3       1380.44       1378.36        96.70 o                         
  -8  10   3        112.43        105.68        30.59 o                         
  -7  10   3        288.63        298.87        66.05 o                         
  -6  10   3        429.47        424.50        54.43 o                         
  -5  10   3       1067.79       1026.60        49.17 o                         
  -4  10   3        310.27        350.68        27.70 o                         
  -3  10   3        270.77        233.60        42.91 o                         
  -2  10   3        356.28        358.69        73.43 o                         
  -1  10   3        714.71        726.95        60.34 o                         
   0  10   3         43.00         31.79        14.57 o                         
   1  10   3       2161.44       2264.36        89.04 o                         
   2  10   3          7.76         15.59        12.93 o                         
   3  10   3       1332.99       1337.14        75.09 o                         
  -7  11   3       1038.34       1126.09        76.78 o                         
  -6  11   3        705.92        606.28        49.36 o                         
  -5  11   3       3537.36       3494.15        86.46 o                         
  -4  11   3        205.68        184.73        35.25 o                         
  -3  11   3        875.08        778.87        60.26 o                         
  -2  11   3        358.80        353.88        46.38 o                         
  -1  11   3         79.29         64.37        13.66 o                         
   0  11   3       1870.47       1775.01        72.99 o                         
   1  11   3          0.94         -0.96        11.98 o                         
   2  11   3       1781.66       1837.27       120.51 o                         
   3  11   3        505.09        434.11        66.72 o                         
  -6  12   3       1089.66       1248.34        63.07 o                         
  -5  12   3        225.87        168.53        30.72 o                         
  -4  12   3        489.40        574.56        46.57 o                         
  -3  12   3        291.04        284.57        37.79 o                         
  -2  12   3        726.27        793.66        41.30 o                         
  -1  12   3       1524.73       1542.81        61.04 o                         
   0  12   3          4.33         16.82        14.41 o                         
   1  12   3       1018.07       1065.34        65.46 o                         
  -5  13   3        701.81        684.74        96.87 o                         
  -4  13   3        162.62        135.25        25.16 o                         
  -3  13   3       1163.39       1138.27        68.38 o                         
  -2  13   3       1056.72        921.23        58.61 o                         
  -1  13   3         68.13         31.37        14.67 o                         
   0  13   3       1760.33       1857.43       124.22 o                         
  -3  14   3        927.57        986.52        86.95 o                         
   1 -15   4        404.43        364.96        37.28 o                         
   2 -15   4       1255.60       1263.74        56.71 o                         
   3 -15   4        103.48        110.64        21.47 o                         
   4 -15   4        289.36        234.18        35.53 o                         
  -1 -14   4        490.29        537.37        79.68 o                         
   0 -14   4        491.89        529.74        53.89 o                         
   1 -14   4       2208.50       2214.52        81.36 o                         
   2 -14   4        211.28        211.03        31.02 o                         
   3 -14   4        874.60        831.18        44.27 o                         
   4 -14   4        677.87        587.53        44.08 o                         
   5 -14   4        755.72        588.59        60.33 o                         
  -2 -13   4        230.31        191.09        35.28 o                         
  -1 -13   4        313.52        261.25        27.30 o                         
   0 -13   4       2579.00       2705.58        77.62 o                         
   1 -13   4          2.08          8.74        12.95 o                         
   2 -13   4        797.80        769.53        40.46 o                         
   3 -13   4        408.65        441.20        30.79 o                         
   4 -13   4        144.81        128.60        21.20 o                         
   5 -13   4       1321.07       1278.81       114.37 o                         
   6 -13   4        103.33         53.37        33.80 o                         
  -3 -12   4        102.17         85.46        24.32 o                         
  -2 -12   4        748.99        773.56        46.61 o                         
  -1 -12   4       1609.25       1702.22        61.55 o                         
   0 -12   4        142.56        114.31        17.37 o                         
   1 -12   4        658.09        704.97        37.02 o                         
   2 -12   4        223.92        302.17        22.41 o                         
   3 -12   4       1637.73       1580.48        62.13 o                         
   4 -12   4        763.68        849.64        52.31 o                         
   5 -12   4        321.75        281.20        46.62 o                         
   6 -12   4       1480.50       1561.10        86.39 o                         
   7 -12   4        451.79        366.81        60.76 o                         
  -4 -11   4        471.67        406.39        46.05 o                         
  -3 -11   4       1491.85       1487.11        63.15 o                         
  -2 -11   4       2494.94       2547.08        68.50 o                         
  -1 -11   4         88.18         42.04        11.45 o                         
   0 -11   4        960.24        924.04        41.04 o                         
   1 -11   4        326.68        301.93        32.13 o                         
   2 -11   4        581.47        617.21        29.08 o                         
   3 -11   4       1090.31       1139.35        45.91 o                         
   4 -11   4        176.68        165.89        28.46 o                         
   5 -11   4       1635.73       1590.89        97.46 o                         
   6 -11   4        898.96        916.29        68.09 o                         
   7 -11   4        526.03        485.09       100.97 o                         
  -5 -10   4        779.67        685.77        72.61 o                         
  -4 -10   4       1522.20       1538.57        71.72 o                         
  -3 -10   4       4156.69       4336.89       110.75 o                         
  -2 -10   4         94.59         74.59        19.37 o                         
  -1 -10   4        332.83        357.02        27.01 o                         
   0 -10   4        260.86        277.84        22.76 o                         
   1 -10   4       2235.17       2294.68        58.90 o                         
   2 -10   4       1409.55       1456.66        42.30 o                         
   3 -10   4       1494.95       1467.30        55.48 o                         
   4 -10   4        646.88        758.24        53.40 o                         
   5 -10   4        779.83        776.29        62.75 o                         
   6 -10   4        725.06        696.63        66.00 o                         
   7 -10   4        672.12        704.82        63.74 o                         
   8 -10   4       1028.07        878.07       126.40 o                         
  -5  -9   4       1849.62       1992.82       108.64 o                         
  -4  -9   4       2674.37       2823.71       163.75 o                         
  -3  -9   4        482.30        511.77        42.65 o                         
  -2  -9   4       2748.50       2773.30        81.90 o                         
  -1  -9   4          1.56         -4.15         5.24 o                         
   0  -9   4       3552.34       3566.31        71.92 o                         
   1  -9   4       1294.21       1296.05        37.56 o                         
   2  -9   4       1947.10       1993.79        49.32 o                         
   3  -9   4       2211.38       2293.88        66.52 o                         
   4  -9   4         54.55         49.19        26.29 o                         
   5  -9   4        387.48        395.95        42.93 o                         
   6  -9   4        153.00        235.26        73.31 o                         
   7  -9   4        374.80        352.61        60.00 o                         
   8  -9   4       2140.10       2215.20       106.11 o                         
  -6  -8   4       2361.93       2351.26       166.36 o                         
  -5  -8   4       2842.86       2800.95       108.78 o                         
  -4  -8   4        993.89        971.19        55.15 o                         
  -3  -8   4        673.09        800.91        46.66 o                         
  -2  -8   4        400.87        399.14        28.74 o                         
  -1  -8   4       4834.56       4778.22        96.39 o                         
   0  -8   4       4521.45       4401.63       122.59 o                         
   1  -8   4       4784.91       4728.63        64.49 o                         
   2  -8   4       2230.43       2290.78        56.02 o                         
   3  -8   4        192.85        125.77        20.51 o                         
   4  -8   4       1804.01       1937.89       113.53 o                         
   5  -8   4          3.18         -2.21        31.25 o                         
   6  -8   4       2578.43       2515.17        93.31 o                         
   7  -8   4        760.46        723.37        66.93 o                         
   8  -8   4        375.01        298.91       145.07 o                         
  -7  -7   4        578.53        688.71       107.12 o                         
  -6  -7   4        992.14        961.76        70.53 o                         
  -5  -7   4        180.15        160.42        30.24 o                         
  -4  -7   4        949.50        909.50        66.53 o                         
  -3  -7   4        143.43        113.75        19.66 o                         
  -2  -7   4       5658.93       5707.13       120.38 o                         
  -1  -7   4       1488.83       1415.19        38.28 o                         
   0  -7   4       2486.09       2610.57        46.10 o                         
   1  -7   4       4158.04       4124.62        52.36 o                         
   2  -7   4         36.60         40.77         7.88 o                         
   3  -7   4       2996.15       2814.02        85.53 o                         
   4  -7   4        172.15        191.28        33.50 o                         
   5  -7   4       2360.75       2397.55        94.59 o                         
   6  -7   4       3886.10       3888.56       135.59 o                         
   7  -7   4        166.80        109.41        29.21 o                         
   8  -7   4       1142.23       1123.46        86.10 o                         
  -7  -6   4        547.00        532.00        93.73 o                         
  -6  -6   4        850.62        785.19       119.43 o                         
  -5  -6   4          9.95         -8.74        19.44 o                         
  -4  -6   4        145.49        125.54        20.82 o                         
  -3  -6   4       3561.53       3700.76        80.97 o                         
  -2  -6   4       3067.55       3226.39        69.10 o                         
  -1  -6   4       4692.44       4496.63        64.83 o                         
   0  -6   4       3643.34       3668.10        72.32 o                         
   1  -6   4       2666.77       2949.55        45.59 o                         
   2  -6   4       3389.38       3594.29        71.01 o                         
   3  -6   4        552.50        644.07        40.79 o                         
   4  -6   4       3613.79       3614.43       106.08 o                         
   5  -6   4       2425.97       2448.46        79.51 o                         
   6  -6   4         48.95         34.81        16.23 o                         
   7  -6   4       2163.88       2049.93       121.36 o                         
   8  -6   4         30.79        -12.25        23.98 o                         
  -7  -5   4        937.25        986.71        73.58 o                         
  -6  -5   4        235.00        243.31        55.07 o                         
  -5  -5   4        211.58        190.05        29.19 o                         
  -4  -5   4       4840.31       4854.38       106.99 o                         
  -3  -5   4        591.51        551.17        32.02 o                         
  -2  -5   4       4850.26       4963.16        93.36 o                         
  -1  -5   4         46.10         57.34         7.75 o                         
   0  -5   4         12.38          9.46         4.25 o                         
   1  -5   4       1288.94       1290.70        31.47 o                         
   2  -5   4        945.74       1017.56        35.37 o                         
   3  -5   4       3887.56       3843.89       116.88 o                         
   4  -5   4       5603.40       5607.00       110.90 o                         
   5  -5   4        146.35        137.77        21.50 o                         
   6  -5   4       1330.13       1360.47        69.57 o                         
   7  -5   4        126.04         68.70        29.92 o                         
   8  -5   4        948.93        860.61        80.74 o                         
  -8  -4   4        479.83        406.25        51.13 o                         
  -7  -4   4         77.75         39.95        23.07 o                         
  -6  -4   4        130.06         92.50        22.03 o                         
  -5  -4   4       4103.24       4158.51       119.43 o                         
  -4  -4   4       2299.45       2481.59        73.25 o                         
  -3  -4   4       7404.27       7044.64       121.34 o                         
  -2  -4   4       6412.68       6453.84       102.48 o                         
  -1  -4   4       2519.17       2562.72        48.27 o                         
   0  -4   4       2341.97       2350.37        39.79 o                         
   1  -4   4       1236.11       1222.17        31.59 o                         
   2  -4   4       3995.46       3966.80        74.77 o                         
   3  -4   4       7519.40       7409.44       174.88 o                         
   4  -4   4        983.12       1255.35        79.24 o                         
   5  -4   4       3006.63       3082.76       133.66 o                         
   6  -4   4        260.26        211.16        62.78 o                         
   7  -4   4       1473.83       1492.05       153.21 o                         
   8  -4   4        202.67         92.63        39.51 o                         
  -8  -3   4          5.98        -28.53        19.02 o                         
  -7  -3   4        217.07        202.76        39.75 o                         
  -6  -3   4       5043.95       4930.93       183.49 o                         
  -5  -3   4        201.34        133.88        21.34 o                         
  -4  -3   4       5855.53       5845.11       111.13 o                         
  -3  -3   4        722.68        738.94        33.65 o                         
  -2  -3   4        749.27        701.33        26.54 o                         
  -1  -3   4       8531.85       8279.42       177.15 o                         
   0  -3   4       2381.93       2442.79        28.36 o                         
   1  -3   4       8801.75       8723.28       135.49 o                         
   2  -3   4       2745.88       2683.82        86.90 o                         
   3  -3   4        266.12        237.84        31.33 o                         
   4  -3   4       3129.93       3178.20       122.73 o                         
   5  -3   4         83.77         45.18        12.02 o                         
   6  -3   4       1194.18       1260.67        70.54 o                         
   7  -3   4        384.84        316.61        54.00 o                         
   8  -3   4       1121.18       1075.93       132.78 o                         
  -8  -2   4        233.26        132.23        34.17 o                         
  -7  -2   4       2196.60       2139.21        85.60 o                         
  -6  -2   4        346.30        280.28        30.49 o                         
  -5  -2   4       3222.48       3179.28        83.90 o                         
  -4  -2   4       1668.83       1693.43        54.44 o                         
  -3  -2   4       1348.90       1280.81        40.83 o                         
  -2  -2   4      10026.19      10480.20       108.46 o                         
  -1  -2   4       2184.61       2077.86        42.73 o                         
   0  -2   4      12681.59      12431.65       116.17 o                         
   1  -2   4       3347.65       3338.67        41.88 o                         
   2  -2   4       5630.71       5820.29       129.04 o                         
   3  -2   4       1308.79       1237.18        67.78 o                         
   4  -2   4       3427.58       3453.03       127.00 o                         
   5  -2   4       2391.00       2361.48       158.94 o                         
   6  -2   4          1.95        -12.48        12.76 o                         
   7  -2   4       1161.01       1186.73        69.81 o                         
   8  -2   4        997.01        866.06        74.62 o                         
  -8  -1   4       1538.47       1374.89       105.53 o                         
  -7  -1   4          4.55         10.96        16.36 o                         
  -6  -1   4       3875.44       3965.61       102.39 o                         
  -5  -1   4         13.21          7.55         8.22 o                         
  -4  -1   4       2755.07       2894.25        70.92 o                         
  -3  -1   4       1098.69       1043.24        36.91 o                         
  -2  -1   4       1348.99       1382.84        48.83 o                         
  -1  -1   4      18124.94      17559.00       126.36 o                         
   0  -1   4      13104.79      12455.27       107.86 o                         
   1  -1   4       2794.87       2621.87        40.63 o                         
   2  -1   4       2331.47       2207.15        61.15 o                         
   3  -1   4        999.81        897.24        83.85 o                         
   4  -1   4       1903.89       1867.73        86.26 o                         
   5  -1   4         43.74         24.88        12.23 o                         
   6  -1   4       2506.90       2492.24       143.24 o                         
   7  -1   4       1423.50       1430.70        88.73 o                         
   8  -1   4        153.40        152.69        43.02 o                         
  -9   0   4        919.45        919.23        95.09 o                         
  -8   0   4         28.52        -11.59        20.01 o                         
  -7   0   4        629.41        694.23        56.43 o                         
  -6   0   4        358.09        351.19        42.40 o                         
  -5   0   4        505.89        444.91        32.24 o                         
  -4   0   4       4927.00       5191.80       100.15 o                         
  -3   0   4       1117.71       1112.89        38.49 o                         
  -2   0   4       3373.59       3325.83        57.43 o                         
  -1   0   4       4546.90       4533.50        55.48 o                         
   0   0   4       2603.48       2498.07        38.22 o                         
   1   0   4       5870.96       5685.08        68.10 o                         
   2   0   4       2128.43       1858.09        51.92 o                         
   3   0   4       2063.66       1878.83        66.12 o                         
   4   0   4        445.03        438.23        44.86 o                         
   5   0   4       1799.49       1749.78        96.46 o                         
   6   0   4       1306.27       1335.56        91.37 o                         
   7   0   4        369.73        373.20        46.35 o                         
   8   0   4        551.33        566.80        68.82 o                         
  -9   1   4         11.70         12.17        29.19 o                         
  -8   1   4       1540.21       1542.57        73.46 o                         
  -7   1   4        448.20        308.05        40.09 o                         
  -6   1   4       3846.24       3808.39        99.15 o                         
  -5   1   4        231.41        252.92        29.16 o                         
  -4   1   4       5214.28       5378.15       154.77 o                         
  -3   1   4       3716.56       3550.08        68.64 o                         
  -2   1   4       2171.92       2045.66        46.42 o                         
  -1   1   4       4018.22       3933.80        45.59 o                         
   0   1   4          3.52          3.59         4.56 o                         
   1   1   4       2756.70       2701.54        49.72 o                         
   2   1   4       2672.14       2689.62        65.25 o                         
   3   1   4       1304.65       1402.25        75.08 o                         
   4   1   4       2364.07       2305.58       100.16 o                         
   5   1   4       3403.86       3482.80       115.75 o                         
   6   1   4         81.46         59.52        27.26 o                         
   7   1   4        717.72        750.25        63.87 o                         
   8   1   4         58.82         -2.63        38.63 o                         
  -9   2   4        701.87        782.37       202.80 o                         
  -8   2   4        183.06        166.09        25.79 o                         
  -7   2   4       1300.49       1310.46        62.22 o                         
  -6   2   4       4440.97       4470.44       105.97 o                         
  -5   2   4       5988.65       6208.64       117.56 o                         
  -4   2   4       5320.78       5409.96        99.63 o                         
  -3   2   4        344.15        452.78        27.32 o                         
  -2   2   4       4878.76       4709.92        89.28 o                         
  -1   2   4        747.89        764.52        39.73 o                         
   0   2   4       9877.02       9254.85       121.30 o                         
   1   2   4       1045.12        907.40        34.47 o                         
   2   2   4        203.72        180.61        19.50 o                         
   3   2   4       1784.23       1749.53        64.76 o                         
   4   2   4       3241.08       3439.80       101.22 o                         
   5   2   4        547.82        590.24        41.69 o                         
   6   2   4        371.06        408.62        46.35 o                         
   7   2   4        366.97        246.99        37.71 o                         
  -9   3   4        476.20        400.88       117.21 o                         
  -8   3   4       1156.86       1145.44        71.60 o                         
  -7   3   4         29.69         40.25        15.36 o                         
  -6   3   4        993.09       1028.64        50.55 o                         
  -5   3   4       4010.77       4125.67        95.46 o                         
  -4   3   4          7.93          5.19         7.17 o                         
  -3   3   4       5729.99       5680.86       106.64 o                         
  -2   3   4        728.69        946.26        42.42 o                         
  -1   3   4      14045.55      14488.08       733.30 o                         
   0   3   4       3249.01       3166.87        71.50 o                         
   1   3   4       3080.44       3372.70        67.80 o                         
   2   3   4       3889.09       3829.03       110.60 o                         
   3   3   4        393.10        339.77        44.60 o                         
   4   3   4        534.17        578.76        39.75 o                         
   5   3   4       2211.28       2181.93        85.86 o                         
   6   3   4        733.51        867.29        85.39 o                         
   7   3   4       2362.20       2406.07       121.96 o                         
  -9   4   4        625.93        668.96       113.70 o                         
  -8   4   4        170.84        128.36        24.41 o                         
  -7   4   4       1415.26       1508.37        64.81 o                         
  -6   4   4       2223.05       2245.10        73.58 o                         
  -5   4   4         65.56         23.87        12.84 o                         
  -4   4   4       2643.02       2723.34        73.18 o                         
  -3   4   4          0.35         -2.07         5.39 o                         
  -2   4   4       6961.78       6803.38       120.73 o                         
  -1   4   4       3190.94       3043.87        90.80 o                         
   0   4   4         14.66         -1.95         5.96 o                         
   1   4   4       6423.17       6341.00       148.43 o                         
   2   4   4        103.06         90.82        17.00 o                         
   3   4   4       2418.54       2458.31        83.37 o                         
   4   4   4          9.66         -1.26        10.54 o                         
   5   4   4        768.23        783.10        57.30 o                         
   6   4   4       3219.66       3178.22       111.51 o                         
   7   4   4         71.54         46.89        51.20 o                         
  -9   5   4         15.06          3.51        30.73 o                         
  -8   5   4       1375.31       1444.26        66.03 o                         
  -7   5   4        381.14        442.64        53.10 o                         
  -6   5   4          5.10         10.37        16.73 o                         
  -5   5   4       1466.45       1519.38        60.28 o                         
  -4   5   4          0.60         -6.12         6.38 o                         
  -3   5   4       5713.59       5645.62        78.87 o                         
  -2   5   4        902.19        840.43        42.96 o                         
  -1   5   4       1331.94       1394.78        34.71 o                         
   0   5   4       3133.08       2991.60        80.42 o                         
   1   5   4         89.66        111.31        18.35 o                         
   2   5   4       2014.00       2075.46        74.04 o                         
   3   5   4        390.64        384.19        46.28 o                         
   4   5   4       2103.13       2049.81        83.43 o                         
   5   5   4       1703.01       1832.11        84.05 o                         
   6   5   4         75.82         61.96        23.72 o                         
  -9   6   4        512.24        647.05       127.75 o                         
  -8   6   4        836.71        797.76        82.29 o                         
  -7   6   4        193.28        280.09        51.51 o                         
  -6   6   4        578.56        567.22        70.96 o                         
  -5   6   4        334.78        368.99        33.90 o                         
  -4   6   4       4443.77       4451.61        99.57 o                         
  -3   6   4       2791.44       2748.71        84.12 o                         
  -2   6   4        350.66        352.63        30.41 o                         
  -1   6   4       2524.62       2460.85        52.82 o                         
   0   6   4          4.24         -2.74         5.92 o                         
   1   6   4       2619.23       2738.24       116.20 o                         
   2   6   4        157.29        189.43        37.70 o                         
   3   6   4       2418.33       2514.22       103.53 o                         
   4   6   4       2456.78       2423.69       126.60 o                         
   5   6   4          6.01        -16.62        11.90 o                         
   6   6   4        449.13        395.62        60.88 o                         
  -8   7   4        360.27        314.73        50.54 o                         
  -7   7   4        384.64        343.21        58.48 o                         
  -6   7   4        391.10        374.57        42.89 o                         
  -5   7   4       4058.83       3991.25        80.47 o                         
  -4   7   4        645.39        672.17        30.83 o                         
  -3   7   4       2907.79       2847.61        90.83 o                         
  -2   7   4       2528.71       2495.57        82.68 o                         
  -1   7   4         59.25         39.34        13.50 o                         
   0   7   4       1675.34       1730.67        53.07 o                         
   1   7   4        438.37        419.98        45.94 o                         
   2   7   4       1730.03       1744.20        76.04 o                         
   3   7   4       2752.17       2777.79       123.00 o                         
   4   7   4         31.72          6.54        15.28 o                         
   5   7   4        109.70        139.65        30.12 o                         
  -8   8   4        840.13        824.13        86.57 o                         
  -7   8   4        588.08        495.18        46.37 o                         
  -6   8   4       2773.31       2961.78        75.58 o                         
  -5   8   4        642.18        666.49        37.31 o                         
  -4   8   4       1618.23       1605.29        49.73 o                         
  -3   8   4        869.82        846.52        56.45 o                         
  -2   8   4       1683.13       1651.00        60.66 o                         
  -1   8   4       1916.66       1929.56        51.28 o                         
   0   8   4         35.13         44.79        15.88 o                         
   1   8   4       3025.76       3156.46       225.63 o                         
   2   8   4       1585.55       1658.47        94.94 o                         
   3   8   4        177.97         68.69        19.52 o                         
   4   8   4        235.99        285.61        49.05 o                         
   5   8   4         41.43         14.49        24.99 o                         
  -8   9   4        142.63         77.97        24.87 o                         
  -7   9   4       2325.24       2439.67        94.16 o                         
  -6   9   4        753.12        730.17        42.89 o                         
  -5   9   4       3211.66       3139.01        75.62 o                         
  -4   9   4       1267.64       1180.77        64.95 o                         
  -3   9   4       3647.52       3719.77       113.69 o                         
  -2   9   4       3142.90       3100.39       101.99 o                         
  -1   9   4        576.55        532.80        47.46 o                         
   0   9   4       3817.19       3909.51       153.63 o                         
   1   9   4       1818.49       1677.38        82.46 o                         
   2   9   4        517.24        411.31        76.83 o                         
   3   9   4        436.79        382.71        77.81 o                         
   4   9   4         54.79          7.61        19.20 o                         
  -7  10   4        440.86        389.21        67.40 o                         
  -6  10   4         68.39         25.98        25.28 o                         
  -5  10   4       1007.71       1009.08        65.73 o                         
  -4  10   4         99.57         87.23        20.05 o                         
  -3  10   4       2373.28       2326.17        93.61 o                         
  -2  10   4        363.95        305.24        37.44 o                         
  -1  10   4       3961.16       3871.41       292.35 o                         
   0  10   4        441.84        495.56        38.46 o                         
   1  10   4        865.60        824.50        60.71 o                         
   2  10   4        218.91        226.11        30.45 o                         
   3  10   4         74.48         76.56        41.93 o                         
  -7  11   4       1232.62       1208.54        93.86 o                         
  -6  11   4         21.29        -18.17        12.12 o                         
  -5  11   4       1065.35       1046.20       119.39 o                         
  -4  11   4        401.12        415.40        60.62 o                         
  -3  11   4          4.58        -22.01        14.67 o                         
  -2  11   4       2039.83       2093.83       124.68 o                         
  -1  11   4        457.20        453.45        37.84 o                         
   0  11   4        772.51        755.91        42.94 o                         
   1  11   4        344.68        443.58        43.00 o                         
   2  11   4        305.72        214.10        79.66 o                         
  -6  12   4        579.65        544.57        87.50 o                         
  -5  12   4        757.38        767.76        63.16 o                         
  -4  12   4        204.69        183.56        33.49 o                         
  -3  12   4       1293.48       1222.32        65.77 o                         
  -2  12   4        771.15        687.59        63.18 o                         
  -1  12   4        534.50        499.93        39.73 o                         
   0  12   4          5.96        -11.80        13.33 o                         
   1  12   4        166.88        113.49        28.61 o                         
  -5  13   4        130.24         88.08        28.74 o                         
  -4  13   4        987.15       1026.19        83.28 o                         
  -3  13   4        214.48        169.87        28.19 o                         
  -2  13   4        536.95        580.24        71.20 o                         
  -1  13   4        458.95        449.97        49.27 o                         
   1 -15   5        385.45        378.64        39.23 o                         
   2 -15   5        132.89        109.03        17.63 o                         
   3 -15   5        573.08        544.92        44.22 o                         
   4 -15   5        146.07        188.27        34.93 o                         
  -1 -14   5       1072.67       1026.28        66.15 o                         
   0 -14   5        107.57         83.17        18.02 o                         
   1 -14   5        215.58        217.94        26.52 o                         
   2 -14   5        636.92        655.53        56.87 o                         
   3 -14   5         60.69         61.43        17.86 o                         
   4 -14   5       1040.02       1147.34        76.35 o                         
   5 -14   5        330.45        289.26        35.19 o                         
  -2 -13   5       1509.78       1546.80        78.95 o                         
  -1 -13   5         84.18         53.19        17.41 o                         
   0 -13   5        392.01        395.37        32.31 o                         
   1 -13   5       1452.79       1487.38        54.84 o                         
   2 -13   5        213.27        193.23        19.26 o                         
   3 -13   5       4060.70       3629.25       117.33 o                         
   4 -13   5        267.37        221.99        49.83 o                         
   5 -13   5        355.28        294.96        41.56 o                         
   6 -13   5        207.00        122.17        36.44 o                         
  -3 -12   5        686.58        607.39        83.05 o                         
  -2 -12   5        119.13        127.21        20.25 o                         
  -1 -12   5       1130.50       1099.32        62.36 o                         
   0 -12   5        418.51        417.09        30.49 o                         
   1 -12   5        563.01        562.33        46.53 o                         
   2 -12   5       2309.00       2364.90        68.48 o                         
   3 -12   5        311.14        305.92        30.93 o                         
   4 -12   5       1500.28       1459.36       122.70 o                         
   5 -12   5         66.27         59.27        21.14 o                         
   6 -12   5        284.23        222.75        36.66 o                         
   7 -12   5        681.08        814.25       114.36 o                         
  -4 -11   5        236.35        205.46        31.68 o                         
  -3 -11   5          1.23        -16.09        10.73 o                         
  -2 -11   5        336.10        370.44        27.56 o                         
  -1 -11   5       1786.88       1857.34        60.36 o                         
   0 -11   5       1017.30       1036.91        43.02 o                         
   1 -11   5       6086.17       5977.47        92.83 o                         
   2 -11   5          4.06         -4.74         7.74 o                         
   3 -11   5       2205.08       2060.99        61.42 o                         
   4 -11   5        196.26        153.03        27.17 o                         
   5 -11   5       1506.91       1617.92       173.17 o                         
   6 -11   5        976.12       1080.04        74.73 o                         
   7 -11   5         22.10         17.39        21.39 o                         
  -5 -10   5        566.84        640.60        68.53 o                         
  -4 -10   5          1.29        -19.58        13.05 o                         
  -3 -10   5        391.04        410.77        40.12 o                         
  -2 -10   5        395.64        404.69        43.24 o                         
  -1 -10   5        257.98        267.96        23.46 o                         
   0 -10   5       2941.95       3010.11        70.95 o                         
   1 -10   5        392.73        338.09        21.19 o                         
   2 -10   5       2080.33       2113.30        53.32 o                         
   3 -10   5         93.77         68.16        16.55 o                         
   4 -10   5       1801.33       1711.09        78.92 o                         
   5 -10   5       2661.91       2832.63       173.39 o                         
   6 -10   5        224.19        181.05        31.78 o                         
   7 -10   5       1727.54       1856.89       102.03 o                         
   8 -10   5          2.91         -4.97        23.13 o                         
  -5  -9   5          0.08          8.34        19.51 o                         
  -4  -9   5        334.80        448.65        60.75 o                         
  -3  -9   5        764.92        825.46        75.58 o                         
  -2  -9   5        520.13        568.24        30.30 o                         
  -1  -9   5       4127.19       4037.67        75.80 o                         
   0  -9   5         16.83         17.85         7.31 o                         
   1  -9   5       1549.98       1618.90        38.78 o                         
   2  -9   5          5.66          7.97         5.53 o                         
   3  -9   5       1157.04       1197.88        59.82 o                         
   4  -9   5       2945.96       3050.86       102.92 o                         
   5  -9   5         76.97         24.78        17.51 o                         
   6  -9   5       3256.95       3415.54       150.38 o                         
   7  -9   5       1065.33       1053.93        79.04 o                         
   8  -9   5        933.10        866.06        70.98 o                         
  -6  -8   5        451.37        347.67       140.68 o                         
  -5  -8   5       1638.11       1729.36        72.90 o                         
  -4  -8   5        323.71        355.39        40.07 o                         
  -3  -8   5        785.59        712.74        39.45 o                         
  -2  -8   5       3999.29       3989.69        85.94 o                         
  -1  -8   5         13.77         16.19         6.33 o                         
   0  -8   5       2402.64       2447.23        47.64 o                         
   1  -8   5        311.76        320.66        17.86 o                         
   2  -8   5       1509.02       1586.15        43.32 o                         
   3  -8   5       2804.58       2956.32        71.77 o                         
   4  -8   5         51.93         32.28        18.99 o                         
   5  -8   5       2235.89       2080.43        90.45 o                         
   6  -8   5          0.49         -2.04        15.18 o                         
   7  -8   5        225.32        153.61        26.60 o                         
   8  -8   5        133.35         72.82        28.59 o                         
  -7  -7   5          2.84         29.13        34.06 o                         
  -6  -7   5       1501.15       1432.92        82.92 o                         
  -5  -7   5        207.56        209.00        28.27 o                         
  -4  -7   5       1592.09       1607.96        66.16 o                         
  -3  -7   5       4408.04       4376.11        86.66 o                         
  -2  -7   5        161.96        158.51        17.45 o                         
  -1  -7   5       3961.59       3989.26        64.49 o                         
   0  -7   5       1507.55       1557.99        45.46 o                         
   1  -7   5       2452.34       2438.52        44.50 o                         
   2  -7   5       1059.18        999.23        35.96 o                         
   3  -7   5        562.55        633.01        32.33 o                         
   4  -7   5       3970.09       3920.41       123.23 o                         
   5  -7   5          0.97        -12.58        10.26 o                         
   6  -7   5       1783.44       1736.08        80.71 o                         
   7  -7   5         56.59         17.04        17.39 o                         
   8  -7   5        585.70        622.17       117.41 o                         
  -7  -6   5        962.59       1112.84        91.31 o                         
  -6  -6   5         36.81         12.52        20.02 o                         
  -5  -6   5       1378.81       1488.21        75.23 o                         
  -4  -6   5       2279.91       2317.88        76.22 o                         
  -3  -6   5        355.53        340.59        23.55 o                         
  -2  -6   5       4425.32       4824.68        96.64 o                         
  -1  -6   5        306.16        336.55        17.25 o                         
   0  -6   5       6728.52       6870.58       122.26 o                         
   1  -6   5       3293.64       3361.78        52.42 o                         
   2  -6   5       1184.20       1146.78        41.26 o                         
   3  -6   5       2340.50       2260.32        77.12 o                         
   4  -6   5        203.10        188.00        28.12 o                         
   5  -6   5       1408.25       1457.16        59.38 o                         
   6  -6   5         23.71          8.03        13.25 o                         
   7  -6   5        678.82        633.41        59.28 o                         
   8  -6   5       1654.23       1610.13       105.14 o                         
  -7  -5   5          1.51         -6.07        21.37 o                         
  -6  -5   5       1037.58       1129.44        69.24 o                         
  -5  -5   5       1667.13       1666.45        67.45 o                         
  -4  -5   5        549.91        539.68        41.50 o                         
  -3  -5   5        952.88        846.85        35.34 o                         
  -2  -5   5       1669.93       1657.00        52.66 o                         
  -1  -5   5       1818.24       1681.52        41.03 o                         
   0  -5   5       4764.51       4895.02        58.21 o                         
   1  -5   5       1917.82       1839.67        37.86 o                         
   2  -5   5       3881.54       3815.70        73.76 o                         
   3  -5   5        915.03        880.52        48.73 o                         
   4  -5   5       1553.69       1414.15        84.61 o                         
   5  -5   5          0.80          7.98        13.29 o                         
   6  -5   5       1739.16       1534.76       444.45 o                         
   7  -5   5       1245.20       1252.36       138.29 o                         
   8  -5   5          7.23        -27.01        18.00 o                         
  -8  -4   5        105.00         85.58        31.24 o                         
  -7  -4   5        785.18        863.26        58.28 o                         
  -6  -4   5        905.30        944.00        69.57 o                         
  -5  -4   5       1144.47       1157.60        59.77 o                         
  -4  -4   5       1500.13       1438.47        54.51 o                         
  -3  -4   5       3923.18       4019.49       102.13 o                         
  -2  -4   5       1101.93        995.88        38.64 o                         
  -1  -4   5       3650.06       3792.30        60.91 o                         
   0  -4   5        755.93        706.13        18.14 o                         
   1  -4   5       8924.66       8919.61       129.60 o                         
   2  -4   5       2046.18       2155.86        64.56 o                         
   3  -4   5       2442.99       2579.62       108.43 o                         
   4  -4   5        525.06        585.41        56.02 o                         
   5  -4   5       2250.82       2203.08        98.17 o                         
   6  -4   5       1795.81       1595.18       216.43 o                         
   7  -4   5        100.38         50.92        38.63 o                         
   8  -4   5        593.72        597.88       111.95 o                         
  -8  -3   5       1293.66       1391.58        87.83 o                         
  -7  -3   5        627.50        736.25        61.39 o                         
  -6  -3   5        752.73        748.53        48.62 o                         
  -5  -3   5       1128.55       1117.09        53.38 o                         
  -4  -3   5       1775.24       1700.68        57.91 o                         
  -3  -3   5       3098.05       3017.42        67.25 o                         
  -2  -3   5        946.30        879.02        34.94 o                         
  -1  -3   5        115.05         95.98         9.88 o                         
   0  -3   5       3480.49       3468.30        48.40 o                         
   1  -3   5        310.17        292.52        21.36 o                         
   2  -3   5       8411.80       8380.74       113.01 o                         
   3  -3   5         69.94         79.10        16.57 o                         
   4  -3   5       3113.63       3243.42       126.50 o                         
   5  -3   5       3089.22       3125.61       135.93 o                         
   6  -3   5         37.64         57.95        18.44 o                         
   7  -3   5       1136.89       1152.72        75.73 o                         
   8  -3   5         71.03         63.62        20.34 o                         
  -8  -2   5        268.78        373.55        80.78 o                         
  -7  -2   5       1489.04       1637.96       193.36 o                         
  -6  -2   5        983.58       1022.86        54.80 o                         
  -5  -2   5       3226.06       3187.09        93.32 o                         
  -4  -2   5       2086.60       2090.34        60.00 o                         
  -3  -2   5       3058.31       3199.40        76.28 o                         
  -2  -2   5       1586.19       1444.69        59.09 o                         
  -1  -2   5       3066.36       3080.26        60.21 o                         
   0  -2   5       2337.76       2309.30        41.23 o                         
   1  -2   5        714.65        652.39        21.62 o                         
   2  -2   5        761.86        798.87        31.36 o                         
   3  -2   5       5115.46       4894.74       145.61 o                         
   4  -2   5       1843.53       1779.05        79.69 o                         
   5  -2   5         76.34         50.59        20.72 o                         
   6  -2   5       1338.60       1303.14        77.81 o                         
   7  -2   5        114.17         91.17        24.19 o                         
   8  -2   5       2058.86       2045.98       120.92 o                         
  -8  -1   5       1745.35       1679.37        93.87 o                         
  -7  -1   5        220.26        267.57        35.74 o                         
  -6  -1   5       2316.68       2366.10        78.88 o                         
  -5  -1   5       3589.95       3658.66        89.27 o                         
  -4  -1   5         26.60         13.08         7.64 o                         
  -3  -1   5       3150.99       3092.61        63.66 o                         
  -2  -1   5        794.36        795.18        33.34 o                         
  -1  -1   5       4149.48       4077.34        59.87 o                         
   0  -1   5      10234.75      10089.37       100.16 o                         
   1  -1   5       1642.70       1639.75        33.87 o                         
   2  -1   5       6209.45       6287.03        98.82 o                         
   3  -1   5        599.53        587.60        34.05 o                         
   4  -1   5        831.83        883.78        48.85 o                         
   5  -1   5       1236.08       1352.45        83.62 o                         
   6  -1   5        595.02        560.17        53.93 o                         
   7  -1   5       1369.69       1347.57        94.49 o                         
   8  -1   5        503.32        494.76        59.73 o                         
  -9   0   5       1158.61       1185.94       121.80 o                         
  -8   0   5        184.34        145.35        27.76 o                         
  -7   0   5       3228.23       3398.70       117.37 o                         
  -6   0   5       3147.80       3212.53        90.59 o                         
  -5   0   5       1727.00       1802.75        61.64 o                         
  -4   0   5       4919.77       4946.06       110.43 o                         
  -3   0   5       2356.77       2289.86        56.38 o                         
  -2   0   5       6166.32       6037.59        81.99 o                         
  -1   0   5       2982.92       2757.73        44.41 o                         
   0   0   5        433.69        414.64        17.05 o                         
   1   0   5      10606.54      10204.14       104.35 o                         
   2   0   5        365.18        334.04        23.87 o                         
   3   0   5       1596.92       1669.19        59.44 o                         
   4   0   5        122.25        107.34        19.01 o                         
   5   0   5       1591.75       1634.63        63.44 o                         
   6   0   5       3533.84       3494.47       126.29 o                         
   7   0   5        297.79        233.08        44.60 o                         
   8   0   5        829.20       1057.83        86.91 o                         
  -9   1   5          3.56        -34.75        26.34 o                         
  -8   1   5       1475.03       1596.58        74.96 o                         
  -7   1   5        244.41        251.85        36.75 o                         
  -6   1   5          4.28          0.59        12.33 o                         
  -5   1   5        710.37        721.11        39.74 o                         
  -4   1   5        593.57        567.45        32.37 o                         
  -3   1   5       3431.32       3290.26        69.47 o                         
  -2   1   5       6878.32       6927.92        86.39 o                         
  -1   1   5       2326.09       2383.13        46.77 o                         
   0   1   5       7455.65       7022.29       132.26 o                         
   1   1   5        498.47        488.61        22.73 o                         
   2   1   5       2215.58       2314.75        90.14 o                         
   3   1   5        284.41        281.74        26.44 o                         
   4   1   5       3994.21       4005.82       170.06 o                         
   5   1   5       1461.46       1522.51        64.04 o                         
   6   1   5         63.53         49.73        16.82 o                         
   7   1   5        683.35        710.74        71.37 o                         
  -9   2   5       2316.36       2200.66       105.54 o                         
  -8   2   5       2059.46       2152.52        85.34 o                         
  -7   2   5        182.94         58.61        50.95 o                         
  -6   2   5       1657.68       1702.98        66.34 o                         
  -5   2   5         32.35         17.65        10.53 o                         
  -4   2   5       3332.99       3252.79        69.82 o                         
  -3   2   5       5770.08       5909.90       109.19 o                         
  -2   2   5        328.35        300.96        16.98 o                         
  -1   2   5      10732.09      10158.15       200.82 o                         
   0   2   5       1688.50       1911.99        53.17 o                         
   1   2   5       1471.06       1473.78        43.74 o                         
   2   2   5       1962.28       2012.78        61.96 o                         
   3   2   5       2508.77       2403.03        84.29 o                         
   4   2   5       3005.87       2850.70        94.53 o                         
   5   2   5        812.10        770.82        46.99 o                         
   6   2   5        217.22        197.48        34.76 o                         
   7   2   5          1.67        -13.96        23.49 o                         
  -9   3   5       1038.88       1056.75        75.99 o                         
  -8   3   5         75.37         61.05        19.51 o                         
  -7   3   5       1902.95       1895.68        86.16 o                         
  -6   3   5        155.21         93.17        24.21 o                         
  -5   3   5       3225.14       3169.63        84.12 o                         
  -4   3   5       2051.45       2098.82        63.40 o                         
  -3   3   5       2239.93       2152.22        59.64 o                         
  -2   3   5       8804.13       9144.37       143.17 o                         
  -1   3   5         60.35         96.30        18.14 o                         
   0   3   5       1043.69       1094.99        43.09 o                         
   1   3   5        245.44        241.68        19.35 o                         
   2   3   5       3353.31       3252.58        84.88 o                         
   3   3   5       5481.50       5551.59       129.32 o                         
   4   3   5         61.93         37.42        16.60 o                         
   5   3   5        674.60        675.90        47.08 o                         
   6   3   5        469.24        419.53        91.24 o                         
   7   3   5        410.00        340.00        44.59 o                         
  -9   4   5         36.64         40.92        25.01 o                         
  -8   4   5       1111.16       1270.30       112.97 o                         
  -7   4   5         53.59          7.36        22.56 o                         
  -6   4   5       3427.90       3410.80        93.68 o                         
  -5   4   5       1297.74       1429.46       109.20 o                         
  -4   4   5       1446.30       1456.65        54.95 o                         
  -3   4   5       7678.48       7571.97       140.02 o                         
  -2   4   5          3.92         15.42         9.20 o                         
  -1   4   5       6909.14       7399.29       126.15 o                         
   0   4   5        951.39       1048.44        45.58 o                         
   1   4   5       3140.05       3220.03        74.17 o                         
   2   4   5       5480.43       5374.49       124.31 o                         
   3   4   5         66.85         68.30        16.74 o                         
   4   4   5       2417.17       2502.24        95.06 o                         
   5   4   5         49.98         21.49        16.25 o                         
   6   4   5        759.36        841.55        58.30 o                         
  -9   5   5        525.52        492.08       113.26 o                         
  -8   5   5        447.63        416.67        43.60 o                         
  -7   5   5       3245.47       3215.73       111.02 o                         
  -6   5   5        932.87        923.19        49.56 o                         
  -5   5   5       1857.40       1775.42        66.80 o                         
  -4   5   5       2280.11       2325.86        78.58 o                         
  -3   5   5        333.62        391.75        32.29 o                         
  -2   5   5        975.95        986.29        51.34 o                         
  -1   5   5         10.19          5.14         6.23 o                         
   0   5   5       5653.68       5520.85       116.55 o                         
   1   5   5       3324.88       3354.23        92.38 o                         
   2   5   5         95.83         81.05        17.30 o                         
   3   5   5        774.63        794.54        51.62 o                         
   4   5   5        624.68        586.92        49.77 o                         
   5   5   5       1361.42       1279.24        70.33 o                         
   6   5   5        473.73        636.24       123.78 o                         
  -9   6   5        292.78        204.58        77.70 o                         
  -8   6   5       1693.51       1770.95        72.88 o                         
  -7   6   5        341.96        371.76        48.21 o                         
  -6   6   5       1556.11       1516.95        67.44 o                         
  -5   6   5       3117.84       3083.16        89.41 o                         
  -4   6   5        289.97        281.41        32.78 o                         
  -3   6   5       2462.88       2749.99       108.76 o                         
  -2   6   5          1.78         -0.73         8.40 o                         
  -1   6   5       4477.60       4260.24        90.94 o                         
   0   6   5       2895.82       2913.31        88.17 o                         
   1   6   5        942.33        983.63        63.28 o                         
   2   6   5       1782.42       1886.06        77.23 o                         
   3   6   5        115.64         62.53        32.64 o                         
   4   6   5       2485.28       2549.19       112.08 o                         
   5   6   5          3.24        -17.05        13.78 o                         
  -8   7   5        160.59        119.48        35.68 o                         
  -7   7   5       1046.25       1100.50        67.84 o                         
  -6   7   5        610.88        620.62        39.37 o                         
  -5   7   5        526.40        537.36        28.48 o                         
  -4   7   5       1415.71       1472.78        69.42 o                         
  -3   7   5          0.21        -11.48         8.40 o                         
  -2   7   5       4145.40       4229.85        97.32 o                         
  -1   7   5       2553.05       2577.00        59.90 o                         
   0   7   5        282.56        287.48        23.25 o                         
   1   7   5       1128.94       1181.37        75.25 o                         
   2   7   5         62.83         19.22        16.62 o                         
   3   7   5       2071.00       2173.64        95.91 o                         
   4   7   5        211.08        187.50        25.96 o                         
   5   7   5       1045.24       1080.25        88.46 o                         
  -8   8   5        445.28        330.94        58.15 o                         
  -7   8   5        896.34        867.42        44.66 o                         
  -6   8   5        473.98        447.73        47.60 o                         
  -5   8   5        793.35        859.60        37.01 o                         
  -4   8   5          1.57         -8.40         9.92 o                         
  -3   8   5       2160.56       2170.73        85.72 o                         
  -2   8   5       4791.89       4933.98       110.39 o                         
  -1   8   5        219.63        205.06        18.03 o                         
   0   8   5       1572.51       1641.52        55.45 o                         
   1   8   5        167.11         91.51        27.47 o                         
   2   8   5       2676.91       2768.27       152.56 o                         
   3   8   5          5.93         -7.04        14.07 o                         
   4   8   5        943.00       1067.57        83.61 o                         
  -8   9   5         17.88        -30.48        20.32 o                         
  -7   9   5        716.71        662.95        41.79 o                         
  -6   9   5        723.23        697.93        42.43 o                         
  -5   9   5       1372.66       1250.93        73.06 o                         
  -4   9   5       2278.35       2259.51       103.81 o                         
  -3   9   5        436.65        447.51        43.17 o                         
  -2   9   5         56.16         40.93        13.20 o                         
  -1   9   5       2977.78       3012.43        74.38 o                         
   0   9   5          2.86         11.57        13.83 o                         
   1   9   5       3224.06       3264.89       135.41 o                         
   2   9   5         40.35         -6.30        15.67 o                         
   3   9   5        815.64        889.36        79.35 o                         
   4   9   5       1524.47       1609.23       111.93 o                         
  -7  10   5        930.92        876.94        47.04 o                         
  -6  10   5         33.12         25.05        16.78 o                         
  -5  10   5       3148.05       3372.93       158.46 o                         
  -4  10   5       1201.82       1180.89       125.75 o                         
  -3  10   5        759.55        807.17        77.32 o                         
  -2  10   5        885.07        871.11        75.75 o                         
  -1  10   5        101.08         62.83        17.87 o                         
   0  10   5       4947.76       4967.55       138.93 o                         
   1  10   5         48.59         -9.80        15.95 o                         
   2  10   5       1298.82       1260.49        81.00 o                         
   3  10   5        355.65        406.48        83.85 o                         
  -7  11   5        603.75        691.76        52.39 o                         
  -6  11   5        562.54        557.44        88.59 o                         
  -5  11   5         76.64         59.45        18.06 o                         
  -4  11   5        211.85        173.05        30.66 o                         
  -3  11   5        407.72        412.53        60.47 o                         
  -2  11   5        474.39        523.34        51.27 o                         
  -1  11   5       2440.07       2383.94        81.35 o                         
   0  11   5         15.56         11.10        12.14 o                         
   1  11   5       1426.54       1530.14       137.39 o                         
   2  11   5       1232.92        999.44       121.36 o                         
  -6  12   5        111.45         86.80        36.35 o                         
  -5  12   5        521.28        571.16        56.18 o                         
  -4  12   5        150.96         81.84        23.76 o                         
  -3  12   5        849.85        856.20        98.24 o                         
  -2  12   5       1757.49       1915.68       134.49 o                         
  -1  12   5         46.38        -17.58        12.77 o                         
   0  12   5       1001.31       1039.55        61.90 o                         
  -4  13   5        619.18        647.74        70.58 o                         
  -3  13   5       1299.63       1289.99       150.20 o                         
  -2  13   5        424.55        372.67        83.85 o                         
   1 -15   6        870.09        863.98        51.71 o                         
   2 -15   6        310.83        257.34        33.31 o                         
   3 -15   6        598.82        609.25        47.46 o                         
   4 -15   6        759.68        796.62        60.07 o                         
  -1 -14   6        362.60        343.12        84.56 o                         
   0 -14   6       1325.61       1353.86        63.39 o                         
   1 -14   6        197.77        189.98        23.54 o                         
   2 -14   6        448.27        440.46        39.04 o                         
   3 -14   6        107.09        110.16        29.34 o                         
   4 -14   6         72.95         78.71        32.73 o                         
   5 -14   6        847.52        829.74        54.94 o                         
  -2 -13   6        495.72        462.95        46.98 o                         
  -1 -13   6       1222.28       1165.17        63.75 o                         
   0 -13   6        233.98        189.31        31.83 o                         
   1 -13   6       1565.05       1562.54        54.91 o                         
   2 -13   6        245.91        217.44        27.03 o                         
   3 -13   6        873.34        874.84        52.11 o                         
   4 -13   6        316.71        318.59        38.50 o                         
   5 -13   6          0.48         -4.26        22.84 o                         
   6 -13   6       1273.74       1205.37        98.60 o                         
  -3 -12   6       1436.08       1407.08        60.18 o                         
  -2 -12   6       1810.43       1790.49        64.38 o                         
  -1 -12   6        111.95         98.85        29.55 o                         
   0 -12   6       1157.04       1103.46        46.01 o                         
   1 -12   6         54.05         28.15         9.62 o                         
   2 -12   6        403.33        492.41        31.94 o                         
   3 -12   6        721.88        701.52        44.15 o                         
   4 -12   6         16.81         17.71        22.17 o                         
   5 -12   6       1492.32       1577.88        85.63 o                         
   6 -12   6        429.48        338.08        67.75 o                         
   7 -12   6        217.42        130.59        64.10 o                         
  -4 -11   6       1017.28        952.66        81.86 o                         
  -3 -11   6       1892.07       1935.79        76.19 o                         
  -2 -11   6          5.20         -8.08         7.76 o                         
  -1 -11   6       2485.74       2463.41        68.09 o                         
   0 -11   6         15.96         17.75        10.96 o                         
   1 -11   6       2960.94       3053.06        66.66 o                         
   2 -11   6        666.81        734.77        39.23 o                         
   3 -11   6        122.23        133.49        19.09 o                         
   4 -11   6       1538.88       1776.05        84.48 o                         
   5 -11   6       1381.07       1245.82        91.82 o                         
   6 -11   6        644.07        670.23        81.02 o                         
   7 -11   6        425.48        368.08        65.54 o                         
  -5 -10   6       1589.63       1577.58       109.95 o                         
  -4 -10   6       1148.36       1045.26        55.39 o                         
  -3 -10   6         57.84         37.65        13.59 o                         
  -2 -10   6       2108.67       2116.05        58.72 o                         
  -1 -10   6         24.45          3.98         7.30 o                         
   0 -10   6       2103.93       2120.43        53.25 o                         
   1 -10   6        994.82        970.04        37.44 o                         
   2 -10   6        218.56        228.31        17.94 o                         
   3 -10   6       3710.40       3792.50       111.79 o                         
   4 -10   6        180.85        178.62        46.54 o                         
   5 -10   6        440.70        339.75        65.07 o                         
   6 -10   6        143.96         94.43        32.78 o                         
   7 -10   6        120.21         83.88        31.49 o                         
  -5  -9   6        652.60        571.70        60.37 o                         
  -4  -9   6         58.49         43.00        14.61 o                         
  -3  -9   6        583.56        610.30        60.91 o                         
  -2  -9   6        523.24        509.19        27.11 o                         
  -1  -9   6       2609.92       2734.55        60.06 o                         
   0  -9   6        652.91        681.16        27.43 o                         
   1  -9   6        500.92        526.52        26.50 o                         
   2  -9   6       2622.04       2647.95        56.99 o                         
   3  -9   6        363.31        359.97        27.63 o                         
   4  -9   6       2152.81       2278.07       118.95 o                         
   5  -9   6        498.74        516.38        55.15 o                         
   6  -9   6       2778.42       2852.86       129.49 o                         
   7  -9   6       1746.43       1903.90       104.14 o                         
   8  -9   6         84.92          0.73        53.12 o                         
  -6  -8   6        693.90        654.08        93.51 o                         
  -5  -8   6        269.87        224.70        29.31 o                         
  -4  -8   6       1399.71       1380.60        68.18 o                         
  -3  -8   6       1123.67       1288.10        82.10 o                         
  -2  -8   6       2180.49       2284.22        52.98 o                         
  -1  -8   6          4.09         10.07         5.32 o                         
   0  -8   6        616.17        582.51        25.84 o                         
   1  -8   6       4050.65       4146.78        66.08 o                         
   2  -8   6         36.48         46.94         8.41 o                         
   3  -8   6       1413.63       1526.13        53.31 o                         
   4  -8   6         69.34         32.57        13.36 o                         
   5  -8   6        449.33        423.00        44.53 o                         
   6  -8   6       2127.68       2150.94       236.38 o                         
   7  -8   6         71.61         39.19        23.24 o                         
   8  -8   6        346.91        432.38        99.22 o                         
  -7  -7   6        552.89        453.27        59.83 o                         
  -6  -7   6        115.26        132.51        27.54 o                         
  -5  -7   6        880.58        975.39        54.49 o                         
  -4  -7   6        194.16        196.41        27.67 o                         
  -3  -7   6       4359.42       4214.84       102.72 o                         
  -2  -7   6        151.23        108.41        20.78 o                         
  -1  -7   6        792.37        781.73        33.52 o                         
   0  -7   6       1040.53       1025.21        31.37 o                         
   1  -7   6          0.45          1.34         4.60 o                         
   2  -7   6       3953.36       3981.88        82.90 o                         
   3  -7   6          2.40         10.29         7.21 o                         
   4  -7   6       5943.69       6200.78       147.30 o                         
   5  -7   6       1356.94       1442.58        78.25 o                         
   6  -7   6        339.40        274.34        65.41 o                         
   7  -7   6        637.72        611.54        51.89 o                         
   8  -7   6         31.55         -3.50        26.89 o                         
  -7  -6   6        474.26        471.04        66.38 o                         
  -6  -6   6       1148.77       1181.33        83.51 o                         
  -5  -6   6        744.42        834.46        55.51 o                         
  -4  -6   6       4371.16       4332.70        88.68 o                         
  -3  -6   6        476.07        455.40        33.39 o                         
  -2  -6   6       4420.85       4521.09        94.24 o                         
  -1  -6   6       2140.95       2185.70        70.05 o                         
   0  -6   6        131.52        159.96        13.19 o                         
   1  -6   6       3207.63       3344.21        53.03 o                         
   2  -6   6        127.56        127.24        19.18 o                         
   3  -6   6       7692.94       7736.70       119.92 o                         
   4  -6   6       2762.35       2876.86       125.11 o                         
   5  -6   6        223.76        224.16        41.65 o                         
   6  -6   6        999.26       1131.61        70.22 o                         
   7  -6   6        140.22        204.21        31.93 o                         
   8  -6   6       1696.67       1829.23       107.29 o                         
  -7  -5   6        335.20        303.79        37.85 o                         
  -6  -5   6        140.43        109.77        23.80 o                         
  -5  -5   6       3447.17       3486.64        96.35 o                         
  -4  -5   6       1161.37       1150.46        43.74 o                         
  -3  -5   6       1792.33       1802.13        61.47 o                         
  -2  -5   6       5115.74       5161.37       188.13 o                         
  -1  -5   6        483.74        443.64        22.52 o                         
   0  -5   6       3925.84       4137.85        62.15 o                         
   1  -5   6         42.76         42.92         7.18 o                         
   2  -5   6       7587.92       7600.82       113.20 o                         
   3  -5   6       4542.82       4615.64       111.88 o                         
   4  -5   6       2159.54       2155.64        70.98 o                         
   5  -5   6       1971.04       2036.95       125.31 o                         
   6  -5   6          4.07          3.53        20.04 o                         
   8  -5   6        196.62        158.04        63.66 o                         
  -8  -4   6        122.48        102.62        35.00 o                         
  -7  -4   6       1123.82       1115.08        71.68 o                         
  -6  -4   6       2261.46       2313.45        94.75 o                         
  -5  -4   6         12.11         -9.61        11.13 o                         
  -4  -4   6       2630.35       2750.36        73.44 o                         
  -3  -4   6        368.31        328.76        26.63 o                         
  -2  -4   6       1103.22       1090.60        40.69 o                         
  -1  -4   6       5194.30       5382.46        71.45 o                         
   0  -4   6        397.98        457.21        27.64 o                         
   1  -4   6       9549.50       9464.29       115.70 o                         
   2  -4   6        415.60        362.04        29.06 o                         
   3  -4   6        237.06        252.03        35.21 o                         
   4  -4   6        781.46        799.43        47.86 o                         
   5  -4   6          0.36        -15.13        10.09 o                         
   6  -4   6       3899.80       3740.96       124.66 o                         
   7  -4   6        139.51         83.40        55.67 o                         
   8  -4   6       1128.39       1195.72       132.14 o                         
  -8  -3   6        188.26        126.90        31.24 o                         
  -7  -3   6       2283.46       2304.12       112.50 o                         
  -6  -3   6        124.39        137.86        23.95 o                         
  -5  -3   6       2092.83       2190.25        73.61 o                         
  -4  -3   6        950.54        981.87        45.42 o                         
  -3  -3   6       1352.82       1270.51        54.79 o                         
  -2  -3   6       3460.63       3591.68        88.68 o                         
  -1  -3   6       2741.71       2847.19        82.49 o                         
   0  -3   6      14564.16      14672.54       169.56 o                         
   1  -3   6       3758.80       3628.72        54.60 o                         
   2  -3   6       4051.37       4242.99        71.01 o                         
   3  -3   6       1606.03       1768.50        57.35 o                         
   4  -3   6        604.80        678.16        42.34 o                         
   5  -3   6       2653.34       2780.32        79.75 o                         
   6  -3   6         23.02         13.04        31.61 o                         
   7  -3   6       1687.99       1681.30        86.95 o                         
   8  -3   6        666.21        619.84        52.01 o                         
  -8  -2   6       2282.37       2397.16       133.68 o                         
  -7  -2   6         42.18         31.27        17.83 o                         
  -6  -2   6       2406.62       2537.77       101.99 o                         
  -5  -2   6          4.37         -3.71         7.54 o                         
  -4  -2   6       1441.74       1395.61        47.45 o                         
  -3  -2   6       2052.84       2046.07        43.97 o                         
  -2  -2   6        557.37        571.31        59.85 o                         
  -1  -2   6       9110.82       8883.40       113.25 o                         
   0  -2   6        230.33        258.72        18.59 o                         
   1  -2   6        376.21        335.24        17.98 o                         
   2  -2   6        211.71        185.81        18.75 o                         
   3  -2   6         16.57         29.44        10.78 o                         
   4  -2   6       5725.13       5709.93       221.03 o                         
   5  -2   6         34.13         34.05        13.58 o                         
   6  -2   6       1824.74       1871.27        75.33 o                         
   7  -2   6        663.49        622.38        54.71 o                         
   8  -2   6         16.55        -16.30        25.75 o                         
  -8  -1   6        402.89        287.15        41.89 o                         
  -7  -1   6       1799.65       1885.47        86.23 o                         
  -6  -1   6        243.93        274.62        33.29 o                         
  -5  -1   6        998.16        965.95        46.26 o                         
  -4  -1   6       1571.05       1634.63        52.76 o                         
  -3  -1   6       2044.90       2092.03        45.69 o                         
  -2  -1   6      11356.81      10951.01       119.99 o                         
  -1  -1   6        607.14        502.73        24.78 o                         
   0  -1   6       5043.61       5245.18        63.82 o                         
   1  -1   6        345.55        309.29        15.07 o                         
   2  -1   6       2989.12       3036.05        67.56 o                         
   3  -1   6       5407.38       5300.80       105.63 o                         
   4  -1   6         17.51         18.21        10.52 o                         
   5  -1   6       2849.53       2928.65        97.85 o                         
   6  -1   6       1039.54       1073.58        64.25 o                         
   7  -1   6         18.27        -11.17        22.23 o                         
   8  -1   6        624.90        610.59        57.56 o                         
  -8   0   6       2786.62       2693.62       107.87 o                         
  -7   0   6        123.96         53.67        23.48 o                         
  -6   0   6       3726.75       3721.52       131.53 o                         
  -5   0   6       1633.72       1708.16        82.06 o                         
  -4   0   6        787.26        783.15        43.96 o                         
  -3   0   6       8240.43       8045.77       112.30 o                         
  -2   0   6        716.85        716.34        27.33 o                         
  -1   0   6       3930.58       3810.69        57.58 o                         
   0   0   6         10.35         24.88         6.02 o                         
   1   0   6        834.19        731.99        25.52 o                         
   2   0   6       6429.88       6310.68       132.36 o                         
   3   0   6        121.23        114.07        17.99 o                         
   4   0   6       6401.27       6443.45       136.25 o                         
   5   0   6       1187.02       1215.17        74.43 o                         
   6   0   6        445.79        433.49        43.56 o                         
   7   0   6        177.40         87.97        40.60 o                         
  -9   1   6        215.82        179.78        33.75 o                         
  -8   1   6        172.71        137.79        26.08 o                         
  -7   1   6        487.40        450.25        48.37 o                         
  -6   1   6       3160.23       3197.03       106.59 o                         
  -5   1   6       1447.55       1480.54        57.13 o                         
  -4   1   6       5163.75       5240.53       100.83 o                         
  -3   1   6         56.96         43.35         7.98 o                         
  -2   1   6       1017.13        994.57        30.72 o                         
  -1   1   6       1293.28       1277.66        36.72 o                         
   0   1   6       6260.00       6141.95        80.62 o                         
   1   1   6       4364.92       4253.77        71.24 o                         
   2   1   6        265.02        300.72        34.67 o                         
   3   1   6       4255.56       4167.36       102.16 o                         
   4   1   6       2294.77       2469.39       152.76 o                         
   5   1   6       3322.72       3320.08       125.46 o                         
   6   1   6       2214.14       2091.63        81.55 o                         
   7   1   6        833.10        687.91        70.80 o                         
  -9   2   6       1220.42        967.34        73.38 o                         
  -8   2   6       1006.81       1024.52        70.84 o                         
  -7   2   6         34.99          7.87        18.01 o                         
  -6   2   6        923.11        989.61        51.84 o                         
  -5   2   6       5496.62       5723.54       115.35 o                         
  -4   2   6          8.81         10.07         8.34 o                         
  -3   2   6       2014.33       2061.82        70.27 o                         
  -2   2   6        278.53        320.09        16.54 o                         
  -1   2   6       1683.61       1443.83        35.75 o                         
   0   2   6       5625.91       5680.63       129.12 o                         
   1   2   6          1.14          3.39         5.39 o                         
   2   2   6       3863.62       3874.48        89.71 o                         
   3   2   6       1033.75        973.34        51.37 o                         
   4   2   6        572.20        630.90        62.82 o                         
   5   2   6       1308.97       1251.36        97.68 o                         
   6   2   6       1037.37        947.47        69.21 o                         
   7   2   6       2992.70       2919.52       118.50 o                         
  -9   3   6       1142.46       1132.96        78.24 o                         
  -8   3   6        309.65        302.73        37.51 o                         
  -7   3   6       1211.38       1254.52        89.81 o                         
  -6   3   6       1919.74       2009.43        72.82 o                         
  -5   3   6         33.53         40.12        12.19 o                         
  -4   3   6       1958.85       2053.92        65.28 o                         
  -3   3   6          3.95          7.94         5.13 o                         
  -2   3   6       1528.70       1412.98        55.34 o                         
  -1   3   6       1222.73       1057.44        61.88 o                         
   0   3   6         12.43         15.19         7.78 o                         
   1   3   6       2946.32       2982.36        69.12 o                         
   2   3   6         80.95         85.09        16.48 o                         
   3   3   6       2137.21       2323.62        80.25 o                         
   4   3   6        141.34         91.99        20.92 o                         
   5   3   6        739.47        730.71        56.61 o                         
   6   3   6       2810.56       2837.43       118.91 o                         
  -9   4   6        117.62         87.09        34.31 o                         
  -8   4   6        669.28        772.85        69.44 o                         
  -7   4   6       1716.81       1722.03        94.76 o                         
  -6   4   6          8.22         16.20        11.37 o                         
  -5   4   6       1948.62       1941.71        70.06 o                         
  -4   4   6        211.89        202.78        27.24 o                         
  -3   4   6       8150.64       8147.30       151.32 o                         
  -2   4   6       2470.42       2441.28        76.39 o                         
  -1   4   6         94.00         63.34        12.98 o                         
   0   4   6       2435.81       2341.97        72.33 o                         
   1   4   6        675.34        666.16        39.01 o                         
   2   4   6       2465.55       2533.71        82.12 o                         
   3   4   6         91.69         99.19        20.13 o                         
   4   4   6       1589.89       1569.39       128.69 o                         
   5   4   6       1626.55       1671.64        77.46 o                         
   6   4   6          2.01         -0.49        25.16 o                         
  -9   5   6        636.52        634.69        71.92 o                         
  -8   5   6        962.15        935.44        59.43 o                         
  -7   5   6          1.35         -1.39        15.18 o                         
  -6   5   6       1346.28       1375.38        61.69 o                         
  -5   5   6          1.03         -3.04        10.47 o                         
  -4   5   6       2249.35       2246.03        83.72 o                         
  -3   5   6       2349.66       2329.17        84.78 o                         
  -2   5   6        208.66        197.33        22.80 o                         
  -1   5   6       4592.56       4767.48       109.97 o                         
   0   5   6         19.08         27.07        12.05 o                         
   1   5   6       3303.24       3211.50        95.74 o                         
   2   5   6         80.25         63.76        15.71 o                         
   3   5   6       1317.82       1311.52        73.68 o                         
   4   5   6       2695.11       2698.93       105.30 o                         
   5   5   6         59.73         45.33        18.02 o                         
   6   5   6        452.42        385.61        63.60 o                         
  -8   6   6        116.10         98.49        31.43 o                         
  -7   6   6        923.12        878.56        62.72 o                         
  -6   6   6         73.01         62.29        19.04 o                         
  -5   6   6       4810.58       4752.63        90.69 o                         
  -4   6   6        766.67        743.38        49.91 o                         
  -3   6   6        523.18        443.25        38.55 o                         
  -2   6   6       1126.19       1085.43        57.25 o                         
  -1   6   6        163.12         91.46        16.83 o                         
   0   6   6       4371.85       4547.67       115.36 o                         
   1   6   6         44.81         45.36        16.77 o                         
   2   6   6       2884.35       2911.58       101.12 o                         
   3   6   6       1660.32       1698.01        96.30 o                         
   4   6   6         28.46         24.96        24.73 o                         
   5   6   6        757.32        748.42        73.37 o                         
  -8   7   6        670.40        670.48        57.66 o                         
  -7   7   6        269.90        240.09        29.46 o                         
  -6   7   6       2027.32       2109.75        67.06 o                         
  -5   7   6       1207.00       1222.53       104.71 o                         
  -4   7   6        495.38        465.06        43.08 o                         
  -3   7   6       1512.73       1556.65        95.06 o                         
  -2   7   6        759.43        815.54        43.54 o                         
  -1   7   6       2217.62       2108.99        59.82 o                         
   0   7   6          0.48          7.09         6.91 o                         
   1   7   6       2330.29       2270.93       119.40 o                         
   2   7   6       3363.72       3325.43       226.07 o                         
   3   7   6         68.60         34.38        19.07 o                         
   4   7   6        799.23        849.69       108.58 o                         
  -8   8   6        344.36        258.47        66.46 o                         
  -7   8   6       2290.57       2409.39        69.23 o                         
  -6   8   6        432.66        364.32        68.28 o                         
  -5   8   6        688.01        703.14       111.92 o                         
  -4   8   6       1085.62       1010.91        63.30 o                         
  -3   8   6         72.06         85.36        21.34 o                         
  -2   8   6       1492.94       1579.57        62.92 o                         
  -1   8   6        219.91        190.98        27.52 o                         
   0   8   6        979.87       1097.43        45.89 o                         
   1   8   6        917.05       1013.14       109.75 o                         
   2   8   6         29.79         19.94        19.67 o                         
   3   8   6        707.49        757.43        60.20 o                         
   4   8   6          9.04         70.96        31.83 o                         
  -7   9   6          8.34        -17.35        13.33 o                         
  -6   9   6         55.10         48.87        18.93 o                         
  -5   9   6        274.58        243.87       118.73 o                         
  -4   9   6        703.72        626.22        69.75 o                         
  -3   9   6       2177.80       2144.65       126.87 o                         
  -2   9   6        655.31        710.55       103.36 o                         
  -1   9   6        829.69        797.67        40.23 o                         
   0   9   6        214.50        178.62        26.07 o                         
   1   9   6         27.83         16.73        11.55 o                         
   2   9   6         43.11         57.54        24.33 o                         
   3   9   6         56.81         15.37        27.22 o                         
  -7  10   6       2275.36       2301.60       109.55 o                         
  -6  10   6        195.38        200.43        34.61 o                         
  -5  10   6        796.96        836.04        72.47 o                         
  -4  10   6       1361.68       1537.44       126.85 o                         
  -3  10   6         53.75         28.31        15.11 o                         
  -2  10   6       2351.36       2486.63       109.60 o                         
  -1  10   6        406.80        403.93        34.69 o                         
   0  10   6         84.74         71.03        17.47 o                         
   1  10   6         44.97         65.69        30.07 o                         
   2  10   6         50.18         30.38        22.57 o                         
  -6  11   6        742.39        725.55        63.86 o                         
  -5  11   6       1865.14       1826.03       150.35 o                         
  -4  11   6        295.14        226.76        35.87 o                         
  -3  11   6       1262.29       1267.67        66.27 o                         
  -2  11   6        480.55        509.30        64.50 o                         
  -1  11   6        447.94        500.24        35.87 o                         
   0  11   6         42.10         11.88        26.28 o                         
   1  11   6        148.85        124.98        31.41 o                         
  -5  12   6        162.59         78.56        37.12 o                         
  -4  12   6       1350.36       1402.60        85.06 o                         
  -3  12   6        514.09        392.12        75.71 o                         
  -2  12   6        561.60        623.34        68.19 o                         
  -1  12   6        604.09        664.12        44.90 o                         
   1 -15   7        411.54        384.86        64.82 o                         
   2 -15   7        282.85        240.34        60.34 o                         
   3 -15   7         78.56         33.89        21.08 o                         
  -1 -14   7        119.82        127.87        31.24 o                         
   0 -14   7        629.85        678.05        59.87 o                         
   1 -14   7        879.04        842.48        42.41 o                         
   2 -14   7        223.02        236.24        25.24 o                         
   3 -14   7       1893.80       1819.46        83.85 o                         
   4 -14   7        187.00        140.06        37.65 o                         
   5 -14   7        165.18        113.71        21.28 o                         
  -2 -13   7         51.34          2.33        14.62 o                         
  -1 -13   7       1160.43       1083.72        50.05 o                         
   0 -13   7        246.04        267.73        32.79 o                         
   1 -13   7        459.04        488.46        44.42 o                         
   2 -13   7       1400.11       1395.07        62.40 o                         
   3 -13   7        338.54        321.19        39.50 o                         
   4 -13   7       1120.88       1068.06        79.35 o                         
   5 -13   7        146.47        213.34        45.93 o                         
   6 -13   7        422.91        549.15       104.04 o                         
  -3 -12   7         25.82          2.82        16.43 o                         
  -2 -12   7        477.81        502.03        35.95 o                         
  -1 -12   7       1010.11       1000.45        44.80 o                         
   0 -12   7        304.78        268.43        28.90 o                         
   1 -12   7       2785.06       2825.93        76.03 o                         
   2 -12   7        196.93        197.80        22.70 o                         
   3 -12   7        493.45        458.28        44.10 o                         
   4 -12   7        241.99        204.38        33.76 o                         
   5 -12   7       1149.57       1045.37        72.48 o                         
   6 -12   7        920.84        855.53        67.69 o                         
  -4 -11   7         10.52         41.27        34.68 o                         
  -3 -11   7       1120.15       1133.28        90.18 o                         
  -2 -11   7        269.73        237.57        29.94 o                         
  -1 -11   7        728.07        707.63        34.62 o                         
   0 -11   7       1204.74       1314.34        46.17 o                         
   1 -11   7        197.80        194.36        19.79 o                         
   2 -11   7        905.10       1030.31        39.64 o                         
   3 -11   7        316.83        362.35        31.18 o                         
   4 -11   7       1419.11       1282.74        72.10 o                         
   5 -11   7        649.10        684.51       158.90 o                         
   6 -11   7        125.03         82.99        28.15 o                         
   7 -11   7        843.42        737.39        79.01 o                         
  -5 -10   7         19.58        -44.78        29.85 o                         
  -4 -10   7       1801.00       1815.90       218.59 o                         
  -3 -10   7       1859.01       1885.03        76.51 o                         
  -2 -10   7       1833.29       1888.27        63.98 o                         
  -1 -10   7       4693.23       4584.90       126.78 o                         
   0 -10   7          0.08         -2.92         5.78 o                         
   1 -10   7       1104.45       1073.66        41.81 o                         
   2 -10   7        160.61        136.29        15.67 o                         
   3 -10   7       2034.99       2025.92        67.26 o                         
   4 -10   7       1457.14       1368.86        77.28 o                         
   5 -10   7         37.97         31.87        17.63 o                         
   6 -10   7        363.17        365.29        47.84 o                         
   7 -10   7        395.64        383.07        88.90 o                         
  -5  -9   7        949.26        976.66        60.56 o                         
  -4  -9   7        529.07        578.26        62.65 o                         
  -3  -9   7       1282.12       1364.40        90.44 o                         
  -2  -9   7       4903.96       4860.54       133.67 o                         
  -1  -9   7         49.85         41.21        12.96 o                         
   0  -9   7       2554.45       2591.07        57.67 o                         
   1  -9   7        240.74        224.40        17.78 o                         
   2  -9   7       3816.30       3807.19        71.33 o                         
   3  -9   7       1942.68       1926.12        77.59 o                         
   4  -9   7       1275.55       1198.36        67.46 o                         
   5  -9   7       1051.66       1146.86        81.97 o                         
   6  -9   7          8.22         -6.45        15.55 o                         
   7  -9   7        535.43        591.39        75.62 o                         
  -6  -8   7       1093.13       1274.13       100.17 o                         
  -5  -8   7        398.67        381.60        34.70 o                         
  -4  -8   7       1802.66       1927.87       107.11 o                         
  -3  -8   7       2482.45       2474.94       251.97 o                         
  -2  -8   7        113.76         99.84        18.10 o                         
  -1  -8   7       4251.74       4345.21        82.72 o                         
   0  -8   7          4.20         11.95         5.31 o                         
   1  -8   7       6072.78       6080.72        81.39 o                         
   2  -8   7       2687.47       2756.84        59.45 o                         
   3  -8   7         11.43          3.31         9.44 o                         
   4  -8   7       3755.70       3816.55       174.92 o                         
   5  -8   7        422.79        450.19        47.26 o                         
   6  -8   7       1564.56       1715.20       146.63 o                         
   7  -8   7         94.92         30.27        30.62 o                         
   8  -8   7        343.23        245.16        79.51 o                         
  -6  -7   7        110.74         73.93        21.14 o                         
  -5  -7   7       1131.41       1222.41        70.52 o                         
  -4  -7   7       1626.44       1669.00        96.77 o                         
  -3  -7   7        173.33        132.55        20.52 o                         
  -2  -7   7       1174.43       1155.79        49.55 o                         
  -1  -7   7         60.39         46.21        12.56 o                         
   0  -7   7       7794.32       7792.44        86.60 o                         
   1  -7   7       1813.82       1787.60        39.59 o                         
   2  -7   7       1749.76       1814.07        56.90 o                         
   3  -7   7        333.20        342.63        32.01 o                         
   4  -7   7         88.76         81.99        19.08 o                         
   5  -7   7       1077.40       1087.65        68.35 o                         
   6  -7   7        134.25        137.82        38.80 o                         
   7  -7   7        761.73        784.21        45.57 o                         
   8  -7   7       1436.74       1372.54        87.09 o                         
  -7  -6   7        152.58        222.32        47.53 o                         
  -6  -6   7       1531.43       1682.73        89.67 o                         
  -5  -6   7        607.75        556.89        43.17 o                         
  -4  -6   7        839.88        818.82        48.76 o                         
  -3  -6   7        443.44        448.69        33.09 o                         
  -2  -6   7        166.69        142.95        19.94 o                         
  -1  -6   7       6314.69       6532.51       102.82 o                         
   0  -6   7       1919.12       1877.03        41.25 o                         
   1  -6   7       2193.44       2180.95        40.59 o                         
   2  -6   7       3796.72       3948.14        82.49 o                         
   3  -6   7          8.22          9.28         7.54 o                         
   4  -6   7       2048.10       2173.52        68.94 o                         
   5  -6   7          8.44         31.30        23.06 o                         
   6  -6   7        601.05        625.33        51.51 o                         
   7  -6   7       1685.97       1713.14        66.17 o                         
   8  -6   7         48.81         42.01        21.55 o                         
  -7  -5   7        991.12       1053.93        66.38 o                         
  -6  -5   7       1345.29       1227.52        62.82 o                         
  -5  -5   7        846.58        846.96        42.28 o                         
  -4  -5   7       1518.57       1620.33        63.69 o                         
  -3  -5   7        315.91        299.63        26.40 o                         
  -2  -5   7       4290.02       4037.19        84.58 o                         
  -1  -5   7       3039.69       3318.55        58.15 o                         
   0  -5   7       1227.25       1169.69        34.59 o                         
   1  -5   7       2150.73       2119.35        48.81 o                         
   2  -5   7        672.73        752.61        41.45 o                         
   3  -5   7       3032.82       3178.54        94.49 o                         
   4  -5   7        156.09        125.25        41.05 o                         
   5  -5   7       1521.71       1596.24       102.57 o                         
   6  -5   7       2676.52       2856.40       161.97 o                         
   7  -5   7         55.02         53.08        31.05 o                         
   8  -5   7        462.86        414.70        63.06 o                         
  -8  -4   7       1187.55       1295.03       140.42 o                         
  -7  -4   7        283.67        336.12        52.59 o                         
  -6  -4   7        713.37        710.91        48.20 o                         
  -5  -4   7        375.24        441.84        34.28 o                         
  -4  -4   7        421.53        446.71        33.54 o                         
  -3  -4   7       5900.33       6052.57       123.17 o                         
  -2  -4   7       1113.45       1237.20        41.97 o                         
  -1  -4   7       1100.95       1086.72        30.09 o                         
   0  -4   7       3410.67       3577.71        73.38 o                         
   1  -4   7         46.09         18.34        12.73 o                         
   2  -4   7       4785.93       4919.73       106.01 o                         
   3  -4   7        147.84        133.71        26.54 o                         
   4  -4   7       1594.47       1661.42        90.85 o                         
   5  -4   7       3594.48       3630.86       142.64 o                         
   6  -4   7         12.49         16.39        11.87 o                         
   7  -4   7       1050.05       1120.70        55.55 o                         
   8  -4   7         26.71         66.95        24.89 o                         
  -8  -3   7        110.15         84.73        26.83 o                         
  -7  -3   7       1207.74       1168.13        64.01 o                         
  -6  -3   7        849.72        832.92        69.27 o                         
  -5  -3   7       1347.31       1188.77        82.03 o                         
  -4  -3   7       4204.46       4143.27        73.58 o                         
  -3  -3   7       1550.25       1596.14        62.34 o                         
  -2  -3   7       2491.53       2541.69        72.58 o                         
  -1  -3   7       4194.01       4254.11        59.89 o                         
   0  -3   7       3731.77       3677.92        58.22 o                         
   1  -3   7       5219.16       5221.67        73.71 o                         
   2  -3   7         97.55        122.48        22.68 o                         
   3  -3   7       3061.56       3064.59        72.44 o                         
   4  -3   7       4078.54       4134.95        97.09 o                         
   5  -3   7        816.58        807.19        48.82 o                         
   6  -3   7       1292.28       1333.90        63.31 o                         
   7  -3   7        433.80        373.69        37.84 o                         
   8  -3   7        992.15        923.12        70.05 o                         
  -8  -2   7        492.15        345.91        54.01 o                         
  -7  -2   7          2.95         11.28        15.16 o                         
  -6  -2   7        733.35        795.62        52.16 o                         
  -5  -2   7       4421.30       4335.80       114.66 o                         
  -4  -2   7        372.14        373.34        25.13 o                         
  -3  -2   7       2165.72       2144.57        54.32 o                         
  -2  -2   7       2246.43       2386.26        67.78 o                         
  -1  -2   7        917.15        815.57        29.70 o                         
   0  -2   7      12541.96      13060.31       132.53 o                         
   1  -2   7        482.74        492.79        23.04 o                         
   2  -2   7       3919.68       3820.38        74.01 o                         
   3  -2   7       3294.82       3292.48        88.87 o                         
   4  -2   7        376.36        425.84        39.21 o                         
   5  -2   7       1422.39       1484.76        66.62 o                         
   6  -2   7        578.56        529.29        54.76 o                         
   7  -2   7       1094.01       1092.43        66.47 o                         
  -8  -1   7          1.91        -24.69        16.46 o                         
  -7  -1   7        551.00        597.27        69.15 o                         
  -6  -1   7        555.00        631.31        47.23 o                         
  -5  -1   7        733.50        769.03        40.64 o                         
  -4  -1   7       1720.34       1744.27        63.09 o                         
  -3  -1   7        577.60        574.94        28.73 o                         
  -2  -1   7       6081.54       5936.18       102.40 o                         
  -1  -1   7       1781.74       1745.80        47.12 o                         
   0  -1   7        687.62        723.26        25.19 o                         
   1  -1   7       4508.17       4463.16        64.07 o                         
   2  -1   7       4865.35       4969.24        92.21 o                         
   3  -1   7       1801.66       1815.18        61.16 o                         
   4  -1   7        693.44        751.35        44.75 o                         
   5  -1   7        767.91        813.60        78.36 o                         
   6  -1   7       2399.47       2508.82        95.01 o                         
   7  -1   7        124.63        143.98        28.04 o                         
  -8   0   7       1636.31       1673.44        94.00 o                         
  -7   0   7        406.73        490.07        48.90 o                         
  -6   0   7         24.52          0.80        16.23 o                         
  -5   0   7        480.81        464.91        33.59 o                         
  -4   0   7        656.85        635.08        38.96 o                         
  -3   0   7       5729.78       5768.61        92.51 o                         
  -2   0   7       5046.41       5034.36        87.24 o                         
  -1   0   7       2507.56       2625.80        49.98 o                         
   0   0   7       2781.82       2627.84        50.21 o                         
   1   0   7       2236.07       2208.61        47.51 o                         
   2   0   7       2982.26       3150.47        81.42 o                         
   3   0   7        542.42        588.68        36.77 o                         
   4   0   7        749.87        818.90        59.35 o                         
   5   0   7        181.05        143.49        38.19 o                         
   6   0   7       1800.48       1727.24        80.82 o                         
   7   0   7        117.97        126.25        63.38 o                         
  -8   1   7       2069.85       2048.11        87.70 o                         
  -7   1   7         89.29         44.75        17.34 o                         
  -6   1   7        599.16        581.58        48.90 o                         
  -5   1   7         81.90         67.68        18.93 o                         
  -4   1   7       2347.52       2301.85        62.51 o                         
  -3   1   7       2503.49       2557.22        58.06 o                         
  -2   1   7       2379.71       2361.56        52.29 o                         
  -1   1   7       3105.68       3011.06        62.99 o                         
   0   1   7       3455.36       3503.11        78.89 o                         
   1   1   7       2953.77       2969.01        61.23 o                         
   2   1   7       1300.53       1296.00        53.14 o                         
   3   1   7       5964.35       5894.91       125.23 o                         
   4   1   7       2432.40       2359.17        86.34 o                         
   5   1   7         75.87         64.31        21.73 o                         
   6   1   7        352.60        430.74        48.29 o                         
   7   1   7         78.02         40.32        26.71 o                         
  -9   2   7        240.26        187.49        47.47 o                         
  -8   2   7         13.37        -11.24        14.95 o                         
  -7   2   7       1008.73       1001.70        58.31 o                         
  -6   2   7         29.97         21.39        13.29 o                         
  -5   2   7       3962.43       4058.59        98.55 o                         
  -4   2   7       1334.33       1439.20        53.82 o                         
  -3   2   7       1710.62       1741.69        48.92 o                         
  -2   2   7       2642.87       2604.92        75.67 o                         
  -1   2   7         83.22         39.32         7.66 o                         
   0   2   7       5226.62       5169.22       100.68 o                         
   1   2   7        440.98        430.44        25.36 o                         
   2   2   7       2247.30       2280.46        71.60 o                         
   3   2   7       3500.29       3562.67       100.96 o                         
   4   2   7        537.01        534.84        92.63 o                         
   5   2   7       1142.90       1337.04        84.25 o                         
   6   2   7        835.96        860.18        65.04 o                         
  -9   3   7         27.01         18.38        27.06 o                         
  -8   3   7        793.64        851.81        57.23 o                         
  -7   3   7        171.07        105.75        21.75 o                         
  -6   3   7       3248.98       3348.08        96.29 o                         
  -5   3   7       1363.32       1251.92        58.46 o                         
  -4   3   7        991.15       1016.12        37.94 o                         
  -3   3   7       2011.22       1920.01        71.24 o                         
  -2   3   7        823.97        861.45        45.10 o                         
  -1   3   7       2693.71       2763.23        75.67 o                         
   0   3   7        126.60         79.10        15.37 o                         
   1   3   7       7214.56       6974.63       133.69 o                         
   2   3   7       2692.39       2876.05        99.23 o                         
   3   3   7        183.51        206.35        33.09 o                         
   4   3   7       1458.44       1539.42       118.97 o                         
   5   3   7         50.44         31.38        19.06 o                         
   6   3   7        311.11        273.57        50.26 o                         
  -8   4   7         54.68         32.73        21.92 o                         
  -7   4   7       3312.85       3434.05       105.04 o                         
  -6   4   7        116.09        113.59        20.45 o                         
  -5   4   7       2593.72       2630.84        83.29 o                         
  -4   4   7        738.19        827.28        50.52 o                         
  -3   4   7         59.97         63.23        15.88 o                         
  -2   4   7       3402.97       3345.56       100.24 o                         
  -1   4   7        269.60        298.01        27.57 o                         
   0   4   7       4531.23       4472.30       105.91 o                         
   1   4   7       1482.65       1447.58        62.42 o                         
   2   4   7          1.56         -1.10         8.91 o                         
   3   4   7       1252.32       1120.73        61.27 o                         
   4   4   7        118.98         83.49        25.74 o                         
   5   4   7        840.24        882.34        58.80 o                         
   6   4   7        789.37        778.69        75.07 o                         
  -8   5   7       1578.70       1675.10        78.20 o                         
  -7   5   7        375.68        391.01        40.61 o                         
  -6   5   7        741.39        678.05        58.48 o                         
  -5   5   7       1236.28       1385.41        72.16 o                         
  -4   5   7          0.74          0.37         9.77 o                         
  -3   5   7       3118.20       3334.70       100.84 o                         
  -2   5   7         86.25         88.68        18.73 o                         
  -1   5   7       6084.09       5863.97       215.75 o                         
   0   5   7       1922.88       1769.67        69.59 o                         
   1   5   7        717.14        735.79        48.01 o                         
   2   5   7       1110.63       1112.51        58.90 o                         
   3   5   7          1.18        -16.90        12.86 o                         
   4   5   7       1061.75       1065.60        68.21 o                         
   5   5   7        325.49        298.46        57.10 o                         
  -8   6   7         53.90         62.53        27.69 o                         
  -7   6   7       1095.84       1092.03        76.60 o                         
  -6   6   7         18.78         24.78        21.90 o                         
  -5   6   7         29.46         35.10        19.35 o                         
  -4   6   7       1134.19       1232.51        70.39 o                         
  -3   6   7         14.24          9.09         8.90 o                         
  -2   6   7       5268.91       5369.68       112.95 o                         
  -1   6   7       1383.33       1440.77        64.12 o                         
   0   6   7         34.69         36.15        14.46 o                         
   1   6   7        260.07        239.65        65.61 o                         
   2   6   7          8.38         22.75        26.51 o                         
   3   6   7        821.44        992.49        69.81 o                         
   4   6   7        531.30        532.04        53.94 o                         
   5   6   7        743.23        662.84        82.10 o                         
  -8   7   7        341.75        345.67        62.34 o                         
  -7   7   7        522.04        450.11        42.92 o                         
  -6   7   7        273.52        203.21        49.04 o                         
  -5   7   7        587.99        744.68        73.18 o                         
  -4   7   7         27.41         43.39        18.10 o                         
  -3   7   7       2650.31       2732.78        99.80 o                         
  -2   7   7       2627.89       2673.24       103.53 o                         
  -1   7   7       2504.68       2494.59       124.35 o                         
   0   7   7       1644.51       1731.54        91.01 o                         
   1   7   7        454.12        317.80        64.97 o                         
   2   7   7       1606.92       1560.50       139.17 o                         
   3   7   7        160.08        167.20        30.26 o                         
   4   7   7       1243.32       1208.70        94.31 o                         
  -8   8   7         33.22         -1.71        18.88 o                         
  -7   8   7        266.27        207.51        27.36 o                         
  -6   8   7       1528.96       1527.94        97.79 o                         
  -5   8   7        335.51        338.65        92.63 o                         
  -4   8   7       2983.07       3319.37       149.93 o                         
  -3   8   7        551.99        600.82        55.61 o                         
  -2   8   7         31.31         41.93        15.47 o                         
   0   8   7        179.57        200.65        27.72 o                         
   1   8   7       3235.36       3213.86       254.38 o                         
   2   8   7        376.26        474.30        56.28 o                         
   3   8   7       1496.92       1532.44       147.51 o                         
  -7   9   7        401.75        600.02       103.97 o                         
  -6   9   7          5.11        -11.30        14.71 o                         
  -5   9   7       1962.86       1937.98       100.95 o                         
  -4   9   7        582.06        506.93       102.07 o                         
  -3   9   7        930.85        954.22        71.06 o                         
  -2   9   7        241.18        197.77        34.11 o                         
  -1   9   7        608.20        511.52        61.75 o                         
   0   9   7       2764.52       2776.79        87.56 o                         
   1   9   7          0.35         -8.81        16.14 o                         
   2   9   7       2624.97       2918.65       202.82 o                         
   3   9   7        304.29        395.94        90.00 o                         
  -6  10   7       1585.81       1722.50        96.40 o                         
  -5  10   7        106.63         80.36        23.12 o                         
  -4  10   7        459.39        426.04        50.63 o                         
  -3  10   7        121.70         82.84        20.53 o                         
  -2  10   7        438.30        441.58        50.57 o                         
  -1  10   7       1753.29       2049.69       212.28 o                         
   0  10   7          9.49          3.83        12.33 o                         
   1  10   7       2179.36       2210.45        98.50 o                         
   2  10   7        452.28        377.50        54.39 o                         
  -6  11   7        487.82        453.66        75.16 o                         
  -5  11   7        463.02        383.95        77.52 o                         
  -4  11   7        205.84         95.50        48.47 o                         
  -3  11   7        707.73        759.70        65.48 o                         
  -2  11   7       1484.75       1665.48       100.41 o                         
  -1  11   7         32.11          0.74        24.93 o                         
   0  11   7       1063.21       1101.86        97.34 o                         
  -4  12   7        475.95        432.93       106.46 o                         
  -3  12   7       1424.74       1491.57       296.09 o                         
  -2  12   7         12.88          2.77        24.27 o                         
   2 -15   8        468.84        454.68        87.58 o                         
  -1 -14   8       1347.40       1340.19        79.47 o                         
   0 -14   8        194.03        176.86        25.10 o                         
   1 -14   8        412.23        397.97        41.74 o                         
   2 -14   8        555.26        577.75        44.10 o                         
   3 -14   8        220.16        251.01        46.95 o                         
   4 -14   8       1391.57       1422.58        97.06 o                         
  -2 -13   8       1060.48       1047.82       109.31 o                         
  -1 -13   8         25.30         15.81        12.73 o                         
   0 -13   8        359.24        370.50        30.19 o                         
   1 -13   8        167.94        137.53        23.65 o                         
   2 -13   8        450.24        466.37        36.97 o                         
   3 -13   8       1151.77       1262.85        66.79 o                         
   4 -13   8         37.29         18.10        16.95 o                         
   5 -13   8       1040.97       1092.01        75.00 o                         
  -3 -12   8       1666.80       1656.20       135.65 o                         
  -2 -12   8          9.14         -3.36        12.17 o                         
  -1 -12   8       1559.38       1601.36        63.00 o                         
   0 -12   8         44.80         34.49        10.75 o                         
   1 -12   8       1206.93       1158.98        46.34 o                         
   2 -12   8        909.99        926.83        47.04 o                         
   3 -12   8        125.94        124.53        20.74 o                         
   4 -12   8       1659.41       1558.73        66.36 o                         
   5 -12   8        495.95        570.35        94.59 o                         
   6 -12   8        624.49        566.00        58.12 o                         
  -4 -11   8        930.90        942.90       107.12 o                         
  -3 -11   8          3.27         -5.09        21.05 o                         
  -2 -11   8        129.60        127.05        23.09 o                         
  -1 -11   8         26.73          8.73        12.41 o                         
   0 -11   8       1698.18       1696.05        49.02 o                         
   1 -11   8       1200.03       1217.91        59.55 o                         
   2 -11   8        748.42        694.38        37.39 o                         
   3 -11   8       1344.94       1411.69        58.92 o                         
   4 -11   8         83.22         68.54        21.37 o                         
   5 -11   8        489.31        511.23        62.88 o                         
   6 -11   8        171.16        136.11        34.87 o                         
   7 -11   8        516.71        490.64        68.11 o                         
  -5 -10   8       1191.96       1030.04        99.04 o                         
  -4 -10   8         72.73         22.48        22.13 o                         
  -3 -10   8       1022.33       1130.43        71.91 o                         
  -2 -10   8         24.53        -14.19        17.52 o                         
  -1 -10   8        740.97        663.65        74.71 o                         
   0 -10   8        913.83        873.28        33.04 o                         
   1 -10   8        259.46        263.60        21.45 o                         
   2 -10   8       2934.04       2944.57        63.13 o                         
   3 -10   8        156.26        147.00        18.56 o                         
   4 -10   8       1336.52       1320.74        55.33 o                         
   5 -10   8        512.29        553.87        63.73 o                         
   6 -10   8       1537.07       1604.29       117.30 o                         
   7 -10   8       1665.16       1732.39       167.70 o                         
  -5  -9   8         61.80         47.06        24.37 o                         
  -4  -9   8        589.07        641.68        91.98 o                         
  -3  -9   8          9.53         -4.34        14.93 o                         
  -2  -9   8       1081.96       1061.50        86.72 o                         
  -1  -9   8       1461.83       1404.90        61.15 o                         
   0  -9   8         40.38         19.94         8.27 o                         
   1  -9   8       2372.76       2535.37        54.72 o                         
   2  -9   8          0.04         -5.24         5.42 o                         
   3  -9   8        830.55        878.87        45.72 o                         
   4  -9   8         55.18         22.36        18.38 o                         
   5  -9   8        568.89        464.52       105.36 o                         
   6  -9   8       1196.69       1266.16        85.77 o                         
   7  -9   8         26.47          4.79        32.05 o                         
  -6  -8   8         88.83         59.99        30.21 o                         
  -5  -8   8        663.16        706.11        51.35 o                         
  -4  -8   8        145.81        125.23        31.98 o                         
  -3  -8   8       2228.92       2400.07       108.74 o                         
  -2  -8   8        403.52        401.19        32.86 o                         
  -1  -8   8         12.90         21.34         8.25 o                         
   0  -8   8       3685.26       3626.54        67.60 o                         
   1  -8   8        924.21        957.83        30.79 o                         
   2  -8   8       4877.31       4805.52        79.10 o                         
   3  -8   8        207.13        152.32        19.95 o                         
   4  -8   8       3933.25       4119.37        95.60 o                         
   5  -8   8       3055.73       3054.15       173.99 o                         
   6  -8   8        228.22        176.03        43.65 o                         
   7  -8   8        750.19        769.80       105.34 o                         
  -6  -7   8        443.96        378.34        61.80 o                         
  -5  -7   8        706.96        686.15        54.01 o                         
  -4  -7   8       2062.70       2184.00       110.12 o                         
  -3  -7   8        754.38        778.50        45.89 o                         
  -2  -7   8       1216.57       1264.92        51.27 o                         
  -1  -7   8       1812.70       1822.18        48.05 o                         
   0  -7   8         68.65         70.51        11.76 o                         
   1  -7   8        403.35        439.91        24.77 o                         
   2  -7   8        259.84        272.17        18.07 o                         
   3  -7   8        856.10        918.47        61.97 o                         
   4  -7   8       2346.74       2228.28        68.98 o                         
   5  -7   8          1.10          1.39        20.57 o                         
   6  -7   8       1349.18       1360.11        93.37 o                         
   7  -7   8         98.24         48.29        40.83 o                         
  -7  -6   8        305.73        215.54        56.69 o                         
  -6  -6   8        676.63        641.51        46.42 o                         
  -5  -6   8       2581.82       2436.69       122.99 o                         
  -4  -6   8         43.86         35.56        11.28 o                         
  -3  -6   8        596.10        611.13        37.49 o                         
  -2  -6   8       2265.28       2322.23        62.70 o                         
  -1  -6   8       1065.66       1032.75        33.82 o                         
   0  -6   8       4610.93       4707.63        85.28 o                         
   1  -6   8        351.53        379.03        22.61 o                         
   2  -6   8       2651.13       2675.20        78.36 o                         
   3  -6   8       3195.98       3346.56        88.07 o                         
   4  -6   8        527.71        597.08        48.10 o                         
   5  -6   8        423.55        375.65        42.25 o                         
   6  -6   8         29.83         16.14        16.22 o                         
   7  -6   8        690.33        640.75        54.83 o                         
  -7  -5   8       1168.66       1139.58       140.46 o                         
  -6  -5   8       1965.40       2085.54        70.58 o                         
  -5  -5   8        145.35        109.44        20.20 o                         
  -4  -5   8       1989.31       1902.63        67.81 o                         
  -3  -5   8       2535.15       2545.66       101.94 o                         
  -2  -5   8       1453.87       1412.52        46.56 o                         
  -1  -5   8       2545.45       2605.18        50.38 o                         
   0  -5   8       1587.96       1560.71        47.57 o                         
   1  -5   8       4006.84       3857.09        80.71 o                         
   2  -5   8       1668.58       1554.70        60.23 o                         
   3  -5   8        245.39        259.50        29.12 o                         
   4  -5   8        763.56        805.32        55.12 o                         
   5  -5   8          7.09         -8.73        11.86 o                         
   6  -5   8       1619.59       1787.74        74.41 o                         
   7  -5   8          3.64        -26.06        30.73 o                         
  -7  -4   8       1585.27       1502.46       113.12 o                         
  -6  -4   8        194.88        151.32        23.08 o                         
  -5  -4   8        272.00        301.19        32.18 o                         
  -4  -4   8       1836.06       1888.34        65.89 o                         
  -3  -4   8        898.16        916.67        41.66 o                         
  -2  -4   8       4957.81       4872.06        86.33 o                         
  -1  -4   8        760.99        729.59        32.80 o                         
   0  -4   8       4613.87       4552.85        64.87 o                         
   1  -4   8       2897.00       2975.26        55.01 o                         
   2  -4   8       2273.89       2174.63        58.79 o                         
   3  -4   8        923.91        968.26        34.87 o                         
   4  -4   8        636.19        608.76        68.26 o                         
   5  -4   8       1255.53       1377.68       107.25 o                         
   6  -4   8        112.92        106.69        20.18 o                         
   7  -4   8       1334.69       1406.31        67.18 o                         
  -8  -3   8       1623.60       1605.62       116.80 o                         
  -7  -3   8          8.39          2.16        15.91 o                         
  -6  -3   8        822.27        705.00        47.19 o                         
  -5  -3   8        710.06        633.51        31.75 o                         
  -4  -3   8        906.63        849.11        36.66 o                         
  -3  -3   8       2230.56       2278.15        78.97 o                         
  -2  -3   8       1808.43       1841.57        63.69 o                         
  -1  -3   8       2377.03       2284.61        55.56 o                         
   0  -3   8        607.58        524.38        21.74 o                         
   1  -3   8         60.63         48.79         8.23 o                         
   2  -3   8        670.00        632.48        25.11 o                         
   3  -3   8        194.16        177.81        30.42 o                         
   4  -3   8       5017.56       5087.87       110.46 o                         
   5  -3   8          1.82         10.07        11.32 o                         
   6  -3   8       1292.11       1242.35       115.02 o                         
   7  -3   8        183.48        144.63        26.63 o                         
  -8  -2   8          5.98         -5.29        30.84 o                         
  -7  -2   8       1829.76       1899.55        77.69 o                         
  -6  -2   8        142.94        127.19        21.88 o                         
  -5  -2   8       2450.97       2587.85        72.31 o                         
  -4  -2   8       1856.86       1867.62        66.96 o                         
  -3  -2   8        647.03        623.56        30.04 o                         
  -2  -2   8       6484.54       6511.75       137.23 o                         
  -1  -2   8       2959.72       3058.22        61.27 o                         
   0  -2   8       1973.23       1992.92        70.56 o                         
   1  -2   8        806.18        793.04        43.28 o                         
   2  -2   8        316.98        253.89        25.34 o                         
   3  -2   8       4813.99       5019.42       122.46 o                         
   4  -2   8          1.25          3.84         9.91 o                         
   5  -2   8       3071.06       3075.27       105.97 o                         
   6  -2   8        329.92        340.01        44.70 o                         
   7  -2   8         83.46          5.48        27.99 o                         
  -8  -1   8       1092.85       1137.39        74.39 o                         
  -7  -1   8        156.39        134.42        27.68 o                         
  -6  -1   8       4352.92       4293.71       130.41 o                         
  -5  -1   8       1335.75       1391.56        54.73 o                         
  -4  -1   8       3272.87       3211.49        70.94 o                         
  -3  -1   8       1656.96       1533.13        50.41 o                         
  -2  -1   8        236.23        250.44        24.83 o                         
  -1  -1   8        446.28        387.88        21.70 o                         
   0  -1   8        182.80        162.57        13.35 o                         
   1  -1   8          4.01          9.87         5.85 o                         
   2  -1   8       5917.29       5877.66       114.57 o                         
   3  -1   8        313.76        252.25        32.04 o                         
   4  -1   8       4464.73       4500.80       112.19 o                         
   5  -1   8         28.85         33.37        18.16 o                         
   6  -1   8        399.30        252.63        44.09 o                         
   7  -1   8        595.87        628.69        66.13 o                         
  -8   0   8          2.48        -21.19        16.61 o                         
  -7   0   8       2557.38       2748.03       108.25 o                         
  -6   0   8        708.42        765.54        51.25 o                         
  -5   0   8       4886.33       4988.67       106.88 o                         
  -4   0   8       5128.10       5149.85        98.24 o                         
  -3   0   8         42.97         20.74         7.71 o                         
  -2   0   8       2976.41       3095.72        69.58 o                         
  -1   0   8         88.30         85.46        15.45 o                         
   0   0   8       3070.44       3023.76        57.34 o                         
   1   0   8       4959.29       4739.07       105.13 o                         
   2   0   8         16.97         13.42         8.00 o                         
   3   0   8       2033.44       1969.64        69.06 o                         
   4   0   8       1200.68       1134.43        60.76 o                         
   5   0   8         17.97         38.74        16.65 o                         
   6   0   8       1676.77       1581.67        81.35 o                         
   7   0   8        612.20        469.12        65.85 o                         
  -8   1   8       1561.65       1686.04        90.82 o                         
  -7   1   8        925.13        804.19        59.64 o                         
  -6   1   8       2046.67       2048.61       104.50 o                         
  -5   1   8       3178.27       3220.08        87.46 o                         
  -4   1   8        284.89        272.04        22.77 o                         
  -3   1   8       2762.15       2751.52        61.98 o                         
  -2   1   8         25.33          7.44         5.92 o                         
  -1   1   8       1296.02       1138.68        40.40 o                         
   0   1   8       7024.28       7226.30        98.63 o                         
   1   1   8        558.27        601.10        34.62 o                         
   2   1   8       2619.66       2569.08        72.44 o                         
   3   1   8        255.22        277.06        28.98 o                         
   4   1   8         31.31        -12.87        11.91 o                         
   5   1   8        221.50        171.97        33.56 o                         
   6   1   8       1169.69       1051.90        80.85 o                         
  -8   2   8        209.18        193.18        33.25 o                         
  -7   2   8        764.58        806.18        51.28 o                         
  -6   2   8       1566.10       1549.45        76.97 o                         
  -5   2   8         70.06         30.11        13.28 o                         
  -4   2   8       1868.01       1942.52        55.32 o                         
  -3   2   8         68.21         65.09        10.76 o                         
  -2   2   8       3801.13       3819.63        97.93 o                         
  -1   2   8       8974.74       8993.80       108.84 o                         
   0   2   8        915.78        949.56        34.43 o                         
   1   2   8       6338.86       6230.31       146.39 o                         
   2   2   8          4.59          6.52        10.85 o                         
   3   2   8        542.44        616.14        68.02 o                         
   4   2   8       1731.64       1895.99        93.98 o                         
   5   2   8       1413.63       1339.73        86.85 o                         
   6   2   8       1655.05       1649.97       112.66 o                         
  -8   3   8        722.08        814.74        67.37 o                         
  -7   3   8       1460.61       1475.72        70.27 o                         
  -6   3   8         43.07         56.47        17.40 o                         
  -5   3   8       1219.87       1323.41        68.64 o                         
  -4   3   8          5.88          5.49         8.05 o                         
  -3   3   8       1573.11       1610.46        67.66 o                         
  -2   3   8       6537.02       6840.60       146.74 o                         
  -1   3   8        225.45        206.36        40.85 o                         
   0   3   8       4500.27       4672.85       108.16 o                         
   1   3   8         55.27         60.70        14.34 o                         
   2   3   8        857.31        939.15        50.56 o                         
   3   3   8        978.71        948.48        55.91 o                         
   4   3   8       1659.00       1840.31       102.43 o                         
   5   3   8       2050.43       2093.19       152.56 o                         
   6   3   8         20.02        -30.46        23.22 o                         
  -8   4   8        284.02        379.16        57.51 o                         
  -7   4   8          7.39         20.78        16.43 o                         
  -6   4   8        974.30       1065.33        95.69 o                         
  -5   4   8        331.33        336.62        24.31 o                         
  -4   4   8       1476.58       1443.37        79.35 o                         
  -3   4   8       2689.10       2729.19        92.04 o                         
  -2   4   8        509.30        505.15        48.19 o                         
  -1   4   8       4283.53       4196.45       113.61 o                         
   0   4   8        192.95        197.44        30.22 o                         
   1   4   8       1187.31       1148.87        58.01 o                         
   2   4   8       1627.32       1756.37        72.36 o                         
   3   4   8       1613.00       1562.14        80.66 o                         
   4   4   8       2812.57       2720.85       139.13 o                         
   5   4   8          1.49        -35.90        29.85 o                         
  -8   5   8        566.80        541.84        56.64 o                         
  -7   5   8       1261.01       1282.09        65.79 o                         
  -6   5   8        402.08        377.94        80.78 o                         
  -5   5   8       4838.66       4705.54       143.57 o                         
  -4   5   8       1904.63       1957.77        93.73 o                         
  -3   5   8       1211.29       1187.04        64.85 o                         
  -2   5   8        822.57        823.35        51.82 o                         
  -1   5   8          4.98         22.44        10.89 o                         
   0   5   8       2136.07       2276.82        81.72 o                         
   1   5   8        669.67        643.43        47.84 o                         
   2   5   8       4268.86       4260.04       145.97 o                         
   3   5   8       2025.94       1938.37       103.33 o                         
   4   5   8         13.66        -16.11        16.08 o                         
   5   5   8        969.84       1136.00        86.30 o                         
  -8   6   8        684.21        525.92        74.36 o                         
  -7   6   8        218.33        174.00        30.08 o                         
  -6   6   8       2023.80       2041.38       175.20 o                         
  -4   6   8       2616.48       2447.48        95.62 o                         
  -3   6   8       2061.39       2085.07        87.04 o                         
  -2   6   8       1401.52       1449.80        59.66 o                         
  -1   6   8        295.26        291.84        32.34 o                         
   0   6   8        564.54        587.74        52.67 o                         
   1   6   8       1636.91       1792.62        95.77 o                         
   2   6   8       2389.04       2623.68       176.92 o                         
   3   6   8        108.16         74.25        22.61 o                         
   4   6   8        560.51        526.35        62.62 o                         
  -8   7   8        483.93        459.83        71.53 o                         
  -7   7   8       1921.56       1843.34        64.13 o                         
  -6   7   8        758.49        756.22        61.82 o                         
  -5   7   8        746.81        741.14        75.99 o                         
  -4   7   8        871.78        906.71       145.75 o                         
  -3   7   8       1349.16       1352.74        86.44 o                         
  -2   7   8       2036.61       2032.52        84.17 o                         
  -1   7   8          1.15          3.42         8.69 o                         
   0   7   8       2555.25       2490.19       342.18 o                         
   1   7   8        877.09       1003.92       106.68 o                         
   2   7   8         25.50         33.11        23.52 o                         
   3   7   8        573.48        537.10        53.36 o                         
   4   7   8        197.34         66.60        42.36 o                         
  -7   8   8        274.03        327.71        60.28 o                         
  -6   8   8        835.22        780.52        67.36 o                         
  -5   8   8        871.88        968.41        80.12 o                         
  -4   8   8        882.92        895.97        82.23 o                         
  -3   8   8       2015.49       2074.41       119.16 o                         
  -2   8   8          7.54        -10.78        20.57 o                         
  -1   8   8       2548.18       2655.06       130.74 o                         
   0   8   8       1606.19       1552.77        58.20 o                         
   1   8   8         21.61         -6.52        21.29 o                         
   2   8   8        795.47        684.28        74.35 o                         
   3   8   8         92.10         64.10        64.97 o                         
  -7   9   8        225.06        128.03        42.81 o                         
  -6   9   8        100.95         38.33        25.67 o                         
  -5   9   8        360.22        452.82        53.86 o                         
  -4   9   8        822.80        909.04        67.05 o                         
  -3   9   8         54.91         42.17        16.40 o                         
  -2   9   8       2299.92       2372.34        87.03 o                         
  -1   9   8        935.21        905.45        55.05 o                         
   0   9   8         69.53         85.49        20.36 o                         
   1   9   8       1003.70       1046.44        68.85 o                         
  -6  10   8        888.43       1111.40       164.39 o                         
  -5  10   8        452.54        520.31        71.75 o                         
  -4  10   8         85.79         71.06        24.86 o                         
  -3  10   8       1195.73       1109.48        63.79 o                         
  -2  10   8        384.78        370.44        39.93 o                         
  -1  10   8        126.21         89.09        77.48 o                         
   0  10   8        780.44        742.84        84.07 o                         
   1  10   8         99.44         91.66        33.65 o                         
  -5  11   8        121.07         96.44        82.31 o                         
  -4  11   8        950.51        979.45        96.88 o                         
  -3  11   8        189.14        128.44        45.22 o                         
  -2  11   8        187.19        121.74        43.46 o                         
  -1  11   8        280.21        314.48       118.73 o                         
  -1 -14   9        581.39        474.55        57.56 o                         
   0 -14   9        234.73        202.06        26.13 o                         
   1 -14   9        324.90        292.97        44.05 o                         
   2 -14   9       1183.87       1077.40        62.41 o                         
   3 -14   9        286.32        338.86        38.99 o                         
   4 -14   9        644.07        668.32        51.00 o                         
  -2 -13   9        603.90        423.16        84.29 o                         
  -1 -13   9        377.26        299.41        33.87 o                         
   0 -13   9         81.33         58.04        14.48 o                         
   1 -13   9       1235.32       1352.56        54.03 o                         
   2 -13   9        421.53        449.76        37.97 o                         
   3 -13   9       1128.54       1020.91        51.85 o                         
   4 -13   9        158.60        162.92        28.55 o                         
   5 -13   9        378.79        304.93        36.49 o                         
  -3 -12   9       1220.16       1109.73        93.00 o                         
  -2 -12   9        159.45        151.89        74.61 o                         
  -1 -12   9        410.89        368.99        40.88 o                         
   0 -12   9       1454.00       1548.16        51.75 o                         
   1 -12   9        639.97        601.49        35.47 o                         
   2 -12   9       1282.30       1265.78        49.82 o                         
   3 -12   9        116.56        120.13        23.11 o                         
   4 -12   9        948.84        950.48        60.11 o                         
   5 -12   9        755.20        752.67        71.99 o                         
   6 -12   9         32.36        -13.84        21.87 o                         
  -4 -11   9        754.58        715.00       148.58 o                         
  -3 -11   9        453.05        463.10       152.56 o                         
  -2 -11   9        726.92        802.77        65.53 o                         
  -1 -11   9       1507.80       1623.01        75.77 o                         
   0 -11   9        178.14        144.60        16.32 o                         
   1 -11   9       1557.95       1569.16        52.40 o                         
   2 -11   9        160.99        152.49        19.59 o                         
   3 -11   9       1099.14       1118.37        44.15 o                         
   4 -11   9       1296.35       1330.21        58.71 o                         
   5 -11   9          5.35         20.72        21.07 o                         
   6 -11   9        853.63        933.88        71.01 o                         
  -5 -10   9       1059.95       1058.88       141.56 o                         
  -4 -10   9          2.73        -18.17        31.39 o                         
  -3 -10   9        513.19        473.52        80.92 o                         
  -2 -10   9       1574.70       1637.82        91.37 o                         
  -1 -10   9        104.38         81.66        43.90 o                         
   0 -10   9       2047.67       2047.62        61.04 o                         
   1 -10   9        113.54         71.55        19.14 o                         
   2 -10   9       1906.70       1982.63        54.37 o                         
   3 -10   9       1736.18       1771.37        53.32 o                         
   4 -10   9        112.41         93.15        17.33 o                         
   5 -10   9       1594.71       1628.36       113.68 o                         
   6 -10   9        313.21        281.00        51.95 o                         
   7 -10   9        287.00        244.79        49.05 o                         
  -5  -9   9        197.04         47.69        35.12 o                         
  -4  -9   9       1133.46       1137.61        62.63 o                         
  -3  -9   9       1148.91       1260.13        71.87 o                         
  -2  -9   9         14.38          6.15        10.19 o                         
  -1  -9   9       2717.14       2612.94       108.88 o                         
   0  -9   9       1113.98       1079.85        41.29 o                         
   1  -9   9       2858.52       2946.62        58.41 o                         
   2  -9   9        180.23        157.30        16.06 o                         
   3  -9   9         42.47         28.70        17.12 o                         
   4  -9   9        920.62        938.84        62.23 o                         
   5  -9   9         59.19         41.88        33.07 o                         
   6  -9   9        256.70        312.15        64.26 o                         
   7  -9   9        173.35        165.73        38.61 o                         
  -6  -8   9         89.27         80.51        29.49 o                         
  -5  -8   9        484.11        494.06        45.77 o                         
  -4  -8   9       1556.94       1550.28       254.82 o                         
  -3  -8   9         30.59         33.27        24.58 o                         
  -2  -8   9       2658.18       2663.67        74.05 o                         
  -1  -8   9        510.11        454.04        38.29 o                         
   0  -8   9       6336.38       6401.38       110.72 o                         
   1  -8   9         70.72         57.21        11.35 o                         
   2  -8   9       3310.75       3250.98        74.05 o                         
   3  -8   9        451.18        454.12        34.10 o                         
   4  -8   9         28.23         16.64        13.16 o                         
   5  -8   9       1011.74        972.29        84.38 o                         
   6  -8   9        201.52        267.10        80.95 o                         
   7  -8   9       1105.60        823.93       130.39 o                         
  -6  -7   9        922.15       1025.99       111.49 o                         
  -5  -7   9        898.59        883.22        60.73 o                         
  -4  -7   9         44.78         34.97        14.98 o                         
  -3  -7   9       2119.48       2078.79        68.50 o                         
  -2  -7   9         20.69         20.41        10.81 o                         
  -1  -7   9       4389.34       4585.27        77.79 o                         
   0  -7   9       1911.87       1799.36        54.33 o                         
   1  -7   9        279.40        293.59        21.57 o                         
   2  -7   9       1671.22       1637.47        57.10 o                         
   3  -7   9        108.87         87.71        16.19 o                         
   4  -7   9       2166.39       2077.83        81.96 o                         
   5  -7   9         19.91         26.90        22.81 o                         
   6  -7   9       1020.04       1056.08        81.61 o                         
   7  -7   9        995.04        903.68        89.75 o                         
  -7  -6   9        678.26        522.19        74.56 o                         
  -6  -6   9        962.06        984.38        64.25 o                         
  -5  -6   9        112.62         91.87        22.81 o                         
  -4  -6   9       1545.31       1536.01        62.23 o                         
  -3  -6   9        406.44        362.70        34.28 o                         
  -2  -6   9       3501.24       3491.11        81.16 o                         
  -1  -6   9        715.15        754.69        34.52 o                         
   0  -6   9        987.36       1091.73        41.14 o                         
   1  -6   9        599.49        656.35        35.69 o                         
   2  -6   9          4.21         -5.05         7.20 o                         
   3  -6   9       2109.64       2295.85        84.17 o                         
   4  -6   9        344.81        419.15        54.62 o                         
   5  -6   9       3927.84       3678.03       317.38 o                         
   6  -6   9       1430.74       1454.83        94.33 o                         
   7  -6   9        112.66         58.41        22.46 o                         
  -7  -5   9        189.42        164.46        28.83 o                         
  -6  -5   9        914.75        925.21        56.78 o                         
  -5  -5   9       1237.70       1396.87        90.24 o                         
  -4  -5   9        821.93        759.99        43.78 o                         
  -3  -5   9       4663.17       4597.08        97.73 o                         
  -2  -5   9        889.82        790.28        35.88 o                         
  -1  -5   9       1305.44       1311.14        63.05 o                         
   0  -5   9       1204.38       1186.42        35.36 o                         
   1  -5   9         99.31        101.20        13.42 o                         
   2  -5   9       3262.67       3263.43       113.60 o                         
   3  -5   9         23.41         14.31         8.88 o                         
   4  -5   9       2230.71       2252.76        58.83 o                         
   5  -5   9       1591.30       1562.49        67.07 o                         
   6  -5   9          2.43         -9.40        10.87 o                         
   7  -5   9        996.25        943.62        66.67 o                         
  -7  -4   9        307.08        321.86        58.90 o                         
  -6  -4   9       1404.37       1336.52        85.21 o                         
  -5  -4   9       1224.14       1330.30        63.06 o                         
  -4  -4   9       4672.14       4691.95       105.31 o                         
  -3  -4   9        108.02         87.63        15.85 o                         
  -2  -4   9       1474.73       1559.99        60.08 o                         
  -1  -4   9        685.99        601.61        46.00 o                         
   0  -4   9        721.33        735.93        27.19 o                         
   1  -4   9       5100.61       5296.21        81.91 o                         
   2  -4   9         50.42         52.99        17.56 o                         
   3  -4   9       4047.02       3926.63        75.40 o                         
   4  -4   9       1881.13       1919.03        64.05 o                         
   5  -4   9        510.03        560.20        42.90 o                         
   6  -4   9        948.87        881.47        56.61 o                         
   7  -4   9        555.30        480.46        45.91 o                         
  -8  -3   9        257.58        249.93        38.21 o                         
  -7  -3   9        407.90        433.71        53.61 o                         
  -6  -3   9        314.87        312.33        63.26 o                         
  -5  -3   9       3834.30       3770.78        73.87 o                         
  -4  -3   9        142.23         68.33        17.55 o                         
  -3  -3   9       1835.23       1861.23        70.76 o                         
  -2  -3   9         66.08         44.77        11.79 o                         
  -1  -3   9        463.04        472.06        22.05 o                         
   0  -3   9       4993.70       4985.28        88.36 o                         
   1  -3   9       1095.09       1186.05        38.92 o                         
   2  -3   9       5014.21       4996.47        81.84 o                         
   3  -3   9        361.39        384.65        30.39 o                         
   4  -3   9          7.19          0.05         9.72 o                         
   5  -3   9       1200.35       1266.11        68.07 o                         
   6  -3   9        161.97         75.60        21.32 o                         
   7  -3   9       1368.36       1303.13        87.51 o                         
  -8  -2   9        150.81        147.20        33.13 o                         
  -7  -2   9        310.43        374.91        38.43 o                         
  -6  -2   9       2338.42       2357.96        83.27 o                         
  -5  -2   9        591.38        587.43        35.30 o                         
  -4  -2   9       2497.08       2505.18        68.16 o                         
  -3  -2   9        102.99        117.68        15.25 o                         
  -2  -2   9       2529.90       2588.76        58.17 o                         
  -1  -2   9       5243.33       5283.66       115.26 o                         
   0  -2   9        277.48        325.97        24.56 o                         
   1  -2   9       7142.89       7395.47       109.41 o                         
   2  -2   9        165.88        155.91        20.86 o                         
   3  -2   9       1941.96       2116.40        66.15 o                         
   4  -2   9        441.52        381.74        34.73 o                         
   5  -2   9        813.99        679.36        54.09 o                         
   6  -2   9       1265.05       1390.99        73.00 o                         
   7  -2   9        528.39        496.84        49.36 o                         
  -8  -1   9        955.14        983.35        81.11 o                         
  -7  -1   9       1758.33       1770.02        73.20 o                         
  -6  -1   9        778.45        810.96        44.99 o                         
  -5  -1   9        394.87        377.54        30.73 o                         
  -4  -1   9       1686.16       1813.97        58.32 o                         
  -3  -1   9        783.12        772.10        35.32 o                         
  -2  -1   9       5311.49       5567.50        90.77 o                         
  -1  -1   9        736.90        730.92        32.16 o                         
   0  -1   9       5878.74       5956.65        82.81 o                         
   1  -1   9        358.61        326.39        20.69 o                         
   2  -1   9       1232.19       1322.75        43.85 o                         
   3  -1   9         67.38         60.82        17.53 o                         
   4  -1   9       1516.55       1455.44        63.81 o                         
   5  -1   9        773.55        776.10        60.22 o                         
   6  -1   9        605.64        670.49        69.77 o                         
   7  -1   9        933.23        977.61        81.87 o                         
  -8   0   9       1327.94       1525.21        83.79 o                         
  -7   0   9          0.35         -1.67        16.01 o                         
  -6   0   9       1152.75       1281.49        86.26 o                         
  -5   0   9         33.28         24.09        11.76 o                         
  -4   0   9        801.95        785.36        40.95 o                         
  -3   0   9       5418.30       5661.85        98.89 o                         
  -2   0   9        175.36        179.16        16.57 o                         
  -1   0   9       3957.94       3801.17        82.68 o                         
   0   0   9        959.92        940.33        40.54 o                         
   1   0   9       2183.34       2244.62        55.51 o                         
   2   0   9       2624.01       2730.35        67.97 o                         
   3   0   9       4982.35       5030.76       116.87 o                         
   4   0   9       2860.59       2982.31       109.88 o                         
   5   0   9        134.97         89.17        26.79 o                         
   6   0   9       1493.41       1550.87       107.97 o                         
  -8   1   9          1.73        -26.95        17.97 o                         
  -7   1   9        894.20        985.85        64.50 o                         
  -6   1   9         61.20         31.92        16.67 o                         
  -5   1   9       3386.98       3329.89        95.11 o                         
  -4   1   9       3577.81       3641.67        86.49 o                         
  -3   1   9        836.14        866.70        35.70 o                         
  -2   1   9       3751.05       3616.62        94.25 o                         
  -1   1   9        262.02        286.57        18.69 o                         
   0   1   9        628.08        713.79        30.70 o                         
   1   1   9         78.70         65.09        14.43 o                         
   2   1   9        560.08        557.24        35.98 o                         
   3   1   9       1127.50       1090.40        56.64 o                         
   4   1   9       1150.52       1105.18        71.37 o                         
   5   1   9       1750.53       1908.35       109.53 o                         
   6   1   9        256.38        279.37        61.44 o                         
  -8   2   9        782.63        740.11        73.24 o                         
  -7   2   9        157.59        107.48        21.93 o                         
  -6   2   9       1547.56       1710.25       101.73 o                         
  -5   2   9       2026.19       2091.70        90.17 o                         
  -4   2   9       1365.33       1396.33        47.42 o                         
  -3   2   9       3217.03       3115.96        86.60 o                         
  -2   2   9         33.18         26.88        12.19 o                         
  -1   2   9       1927.57       1993.82        52.88 o                         
   0   2   9        619.59        662.08        31.38 o                         
   1   2   9       6941.18       7157.06       137.53 o                         
   2   2   9       1695.06       1829.88        70.52 o                         
   3   2   9          0.58         14.21        11.27 o                         
   4   2   9       1349.78       1389.68        83.25 o                         
   5   2   9        101.94        113.53        25.37 o                         
   6   2   9        756.86        713.94        61.70 o                         
  -8   3   9         22.40        -20.11        23.61 o                         
  -7   3   9       2790.14       2829.07       211.43 o                         
  -6   3   9        937.70        947.56        53.07 o                         
  -5   3   9       1450.82       1473.74        97.01 o                         
  -4   3   9       2247.84       2239.31        54.47 o                         
  -3   3   9         19.24         14.71        11.87 o                         
  -2   3   9       3454.10       3464.79       100.65 o                         
  -1   3   9          1.84          0.47        10.26 o                         
   0   3   9       1169.81       1153.47        70.13 o                         
   1   3   9        819.42        770.42        57.65 o                         
   2   3   9       1159.79       1152.53        56.72 o                         
   3   3   9       2367.59       2361.04        88.46 o                         
   4   3   9         11.25         -2.77        17.56 o                         
   5   3   9        746.36        734.48        71.13 o                         
  -8   4   9        857.11        871.71        71.69 o                         
  -7   4   9        669.44        753.59        53.00 o                         
  -6   4   9        183.69        161.76        23.13 o                         
  -5   4   9        836.25        859.33        38.56 o                         
  -4   4   9        158.77        128.55        25.99 o                         
  -3   4   9       1978.05       1901.35        79.86 o                         
  -2   4   9         57.87         47.65        14.70 o                         
  -1   4   9       7440.29       7567.72       184.07 o                         
   0   4   9        908.02        875.83        50.20 o                         
   1   4   9         56.68         23.25        13.77 o                         
   2   4   9        829.43        831.83        80.12 o                         
   3   4   9          5.29        -10.14        15.97 o                         
   4   4   9        782.75        873.63        65.63 o                         
   5   4   9        175.22         91.13        30.58 o                         
  -8   5   9        185.01        116.26        31.99 o                         
  -7   5   9       1289.57       1293.53        80.20 o                         
  -6   5   9        214.94        195.19        22.40 o                         
  -5   5   9          8.28         37.25        21.62 o                         
  -4   5   9       1478.08       1541.08        84.87 o                         
  -3   5   9         97.43         69.61        18.06 o                         
  -2   5   9       3616.89       3700.34        95.26 o                         
  -1   5   9        421.01        418.03        38.04 o                         
   0   5   9         47.47         18.19        11.15 o                         
   1   5   9       1784.54       1817.46        90.71 o                         
   2   5   9          0.05        -11.02        14.94 o                         
   3   5   9       1280.27       1332.12        89.97 o                         
   4   5   9        190.51        133.15        34.69 o                         
  -8   6   9        218.37        217.60        86.02 o                         
  -7   6   9        419.67        457.27        37.77 o                         
  -6   6   9         39.37         -7.68        19.30 o                         
  -5   6   9       1186.01       1129.37       164.43 o                         
  -4   6   9         71.71         44.78        32.05 o                         
  -3   6   9       3305.26       3364.85       329.67 o                         
  -2   6   9       2533.22       2410.25       110.06 o                         
  -1   6   9         87.97         71.13        21.53 o                         
   0   6   9       2022.44       1977.35       104.24 o                         
   1   6   9        297.23        183.07        45.22 o                         
   2   6   9       1476.05       1456.06       137.85 o                         
   3   6   9        397.53        346.84        51.18 o                         
   4   6   9        677.35        656.16        98.32 o                         
  -7   7   9        120.59        124.31        52.24 o                         
  -6   7   9       1186.88       1138.59        87.34 o                         
  -5   7   9        108.14        102.01        25.72 o                         
  -4   7   9       2173.31       2495.52       162.19 o                         
  -3   7   9        161.41        152.82        41.49 o                         
  -2   7   9        245.71         65.56        53.56 o                         
   0   7   9        112.77        103.17        39.51 o                         
   1   7   9       1837.83       1952.76       109.87 o                         
   2   7   9        108.94        102.34        31.31 o                         
   3   7   9        604.32        606.66       114.58 o                         
  -7   8   9        706.11        614.99        87.46 o                         
  -6   8   9         64.33         34.88        41.93 o                         
  -5   8   9       3395.56       3216.93       126.64 o                         
  -4   8   9        309.49        284.87        81.00 o                         
  -3   8   9        395.79        379.29        38.64 o                         
  -2   8   9       1140.15       1128.69        60.89 o                         
  -1   8   9        644.19        569.69        51.54 o                         
   0   8   9       1408.08       1446.25        52.52 o                         
   1   8   9          0.51         16.51        21.09 o                         
   2   8   9        760.73        614.13       101.41 o                         
  -6   9   9       1963.18       2245.61       146.54 o                         
  -5   9   9         95.13        166.82        61.46 o                         
  -4   9   9         55.57         51.06        22.49 o                         
  -3   9   9        394.46        372.86        43.98 o                         
  -2   9   9        393.75        370.82        39.45 o                         
  -1   9   9       1656.48       1740.14        84.80 o                         
   0   9   9        117.84        108.14        21.85 o                         
   1   9   9        765.16        686.36        59.17 o                         
  -5  10   9        393.27        423.07       203.24 o                         
  -4  10   9        469.22        292.13        58.17 o                         
  -3  10   9        912.14        841.54        84.54 o                         
  -2  10   9       1397.06       1370.89       143.56 o                         
  -1  10   9         49.16          7.22        24.80 o                         
   0  10   9        787.04        767.30       113.70 o                         
   0 -14  10       1077.84       1078.11       104.92 o                         
   1 -14  10        160.15        154.77        32.19 o                         
   2 -14  10        780.73        812.30        54.86 o                         
   3 -14  10        778.62        821.74        56.58 o                         
  -2 -13  10        146.02        139.92        49.39 o                         
  -1 -13  10       1006.21        980.60        60.13 o                         
   0 -13  10         54.70         56.14        13.63 o                         
   1 -13  10        914.47       1001.27        50.55 o                         
   2 -13  10       1564.16       1556.98        78.98 o                         
   3 -13  10        250.70        175.47        36.07 o                         
   4 -13  10       1594.84       1478.39        70.75 o                         
   5 -13  10         84.87        107.07        30.16 o                         
  -3 -12  10          3.50         -9.87        29.63 o                         
  -2 -12  10        381.23        319.11        90.00 o                         
  -1 -12  10        272.18        266.94        35.16 o                         
   0 -12  10       1450.17       1353.12        85.11 o                         
   1 -12  10       1199.21       1219.78        48.27 o                         
   2 -12  10       1088.46       1005.20        44.55 o                         
   3 -12  10        268.30        362.00        34.80 o                         
   4 -12  10        256.72        285.81        46.88 o                         
   5 -12  10        104.66         70.78        26.73 o                         
  -4 -11  10         21.87          5.17        42.58 o                         
  -3 -11  10        776.28        653.40        80.97 o                         
  -2 -11  10          0.24        -17.30        11.95 o                         
  -1 -11  10        696.06        727.61        64.25 o                         
   0 -11  10       2377.50       2214.72        57.95 o                         
   1 -11  10        374.44        357.17        34.32 o                         
   2 -11  10       1699.86       1671.91        51.48 o                         
   3 -11  10         24.38         16.08        10.03 o                         
   4 -11  10        232.25        237.69        23.59 o                         
   5 -11  10        592.53        645.90        57.56 o                         
   6 -11  10       1048.66       1008.81       114.94 o                         
  -4 -10  10        336.26        379.76        48.90 o                         
  -3 -10  10         14.06         -6.22        11.02 o                         
  -2 -10  10       1724.92       1702.60        74.12 o                         
  -1 -10  10       2053.79       2021.49       157.58 o                         
   0 -10  10       1291.65       1383.27        92.08 o                         
   1 -10  10       1224.76       1199.43        40.44 o                         
   2 -10  10         41.56         60.97        15.27 o                         
   3 -10  10        527.42        539.97        29.53 o                         
   4 -10  10        380.47        334.20        61.84 o                         
   5 -10  10       1789.42       1790.54       110.98 o                         
   6 -10  10        928.11        977.39        73.02 o                         
  -5  -9  10        676.32        687.22        96.48 o                         
  -4  -9  10        176.82        133.46        30.16 o                         
  -3  -9  10       1763.14       1754.28        77.88 o                         
  -2  -9  10        899.76        962.43        52.70 o                         
  -1  -9  10        729.36        743.66        59.94 o                         
   0  -9  10       2945.54       2922.77        87.68 o                         
   1  -9  10        686.88        670.28        35.13 o                         
   2  -9  10       2572.43       2677.95        78.42 o                         
   3  -9  10       1500.01       1529.75        61.74 o                         
   4  -9  10       2569.26       2699.19        83.92 o                         
   5  -9  10       1308.73       1296.02        93.87 o                         
   6  -9  10         40.68          2.25        24.51 o                         
  -6  -8  10        328.72        343.45        83.19 o                         
  -5  -8  10         90.49         81.12        27.05 o                         
  -4  -8  10       2311.63       2245.00        80.68 o                         
  -3  -8  10       1242.14       1273.78        64.50 o                         
  -2  -8  10       3162.86       3171.89        80.34 o                         
  -1  -8  10        214.65        201.74        24.84 o                         
   0  -8  10        427.95        430.14        29.01 o                         
   1  -8  10        839.94        838.60        42.43 o                         
   2  -8  10        462.66        475.65        33.90 o                         
   3  -8  10       4030.93       4193.36       113.98 o                         
   4  -8  10       1604.94       1638.87        65.77 o                         
   5  -8  10         12.65          9.75        17.80 o                         
   6  -8  10        946.96        945.09       119.29 o                         
   7  -8  10          3.35        -36.69        27.47 o                         
  -6  -7  10        124.80         38.88        33.15 o                         
  -5  -7  10       1290.93       1312.39        71.61 o                         
  -4  -7  10        681.74        685.54        52.95 o                         
  -3  -7  10       1504.54       1503.99        58.09 o                         
  -2  -7  10       2071.46       2106.56        61.94 o                         
  -1  -7  10         10.02         27.93        10.96 o                         
   0  -7  10       4697.03       4796.04       127.44 o                         
   1  -7  10        188.30        168.56        20.19 o                         
   2  -7  10       8262.08       8616.99       193.61 o                         
   3  -7  10       2058.45       2002.02        78.32 o                         
   4  -7  10        405.42        362.39        33.91 o                         
   5  -7  10        989.56       1082.25        61.53 o                         
   6  -7  10         10.32        -20.94        15.45 o                         
  -6  -6  10        959.82       1041.32        62.55 o                         
  -5  -6  10        997.02        988.82        55.71 o                         
  -4  -6  10       1174.12       1229.17        66.32 o                         
  -3  -6  10        173.53        162.18        21.59 o                         
  -2  -6  10        339.47        336.58        24.91 o                         
  -1  -6  10        380.95        412.18        30.20 o                         
   0  -6  10        232.99        217.62        20.94 o                         
   1  -6  10       4213.77       4187.72       241.38 o                         
   2  -6  10       1837.92       2001.22        90.44 o                         
   3  -6  10        504.64        429.92        54.98 o                         
   4  -6  10       1547.86       1506.27        96.32 o                         
   5  -6  10         38.90         10.25        17.18 o                         
   6  -6  10       1354.90       1384.94        77.17 o                         
   7  -6  10        161.34         83.85        42.58 o                         
  -7  -5  10        696.27        702.80       125.75 o                         
  -6  -5  10         84.12         11.84        17.55 o                         
  -5  -5  10        611.74        642.25        54.26 o                         
  -4  -5  10        502.40        526.05        39.67 o                         
  -3  -5  10        335.26        372.29        28.90 o                         
  -2  -5  10       2361.30       2384.46        60.20 o                         
  -1  -5  10          6.93          1.58         6.95 o                         
   0  -5  10       5257.39       5305.75        90.48 o                         
   1  -5  10       1468.00       1503.17        42.62 o                         
   2  -5  10        543.58        569.62        51.83 o                         
   3  -5  10        961.06       1061.00       111.27 o                         
   4  -5  10        517.14        545.53        41.96 o                         
   5  -5  10       1007.52       1143.48        52.76 o                         
   6  -5  10        987.61        974.26        56.17 o                         
   7  -5  10        386.49        414.07        42.15 o                         
  -7  -4  10         14.94        -22.55        25.60 o                         
  -6  -4  10       1586.88       1491.90        74.55 o                         
  -5  -4  10         95.57        129.22        31.21 o                         
  -4  -4  10        699.81        663.81        40.63 o                         
  -3  -4  10       1686.34       1720.95        58.07 o                         
  -2  -4  10        487.68        509.10        28.56 o                         
  -1  -4  10       4405.74       4555.08       103.07 o                         
   0  -4  10       1234.17       1222.61        36.62 o                         
   1  -4  10        173.24        188.58        17.74 o                         
   2  -4  10       2167.23       2184.42        56.45 o                         
   3  -4  10        686.63        667.89        32.50 o                         
   4  -4  10       1470.99       1445.57        51.32 o                         
   5  -4  10         17.85         25.83        14.50 o                         
   6  -4  10        678.85        678.55        50.29 o                         
   7  -4  10        729.32        715.32        56.01 o                         
  -7  -3  10       1288.35       1322.49        63.27 o                         
  -6  -3  10          7.95        -11.39        10.18 o                         
  -5  -3  10       1175.14       1253.73        73.89 o                         
  -4  -3  10       1303.09       1244.17        63.86 o                         
  -3  -3  10         37.81         38.76        13.68 o                         
  -2  -3  10       7070.90       7152.44       139.42 o                         
  -1  -3  10       1059.85       1153.71        41.65 o                         
   0  -3  10       1583.16       1562.09        46.89 o                         
   1  -3  10       1185.96       1257.44        42.62 o                         
   2  -3  10        501.68        466.68        28.74 o                         
   3  -3  10       3786.91       3735.07        77.07 o                         
   4  -3  10        354.30        300.68        47.18 o                         
   5  -3  10       1709.81       1759.18        96.38 o                         
   6  -3  10        392.79        439.61        59.76 o                         
   7  -3  10          3.19        -15.06        20.67 o                         
  -8  -2  10        629.73        744.05        57.31 o                         
  -7  -2  10         36.11         37.28        15.73 o                         
  -6  -2  10       1825.57       1860.25        59.91 o                         
  -5  -2  10        363.58        385.44        40.22 o                         
  -4  -2  10       2931.46       2746.49        73.24 o                         
  -3  -2  10       1885.20       1821.38        54.79 o                         
  -2  -2  10        415.88        384.54        23.93 o                         
  -1  -2  10        627.28        627.66        30.81 o                         
   0  -2  10       1319.55       1288.89        49.60 o                         
   1  -2  10       2272.55       2198.14        58.81 o                         
   2  -2  10       2890.23       2958.38        91.41 o                         
   3  -2  10        603.16        596.66        36.84 o                         
   4  -2  10       3623.86       3705.24       124.45 o                         
   5  -2  10        908.25        898.84        61.63 o                         
   6  -2  10        433.28        543.89        92.19 o                         
  -8  -1  10          1.50         -6.30        21.26 o                         
  -7  -1  10        936.47        996.27        56.66 o                         
  -6  -1  10        637.74        622.04        47.48 o                         
  -5  -1  10        229.12        233.77        35.79 o                         
  -4  -1  10       2602.67       2728.78        78.40 o                         
  -3  -1  10        145.88        134.41        16.66 o                         
  -2  -1  10       2286.52       2397.60        60.42 o                         
  -1  -1  10        389.05        378.08        21.43 o                         
   0  -1  10       2650.83       2636.48        55.41 o                         
   1  -1  10       2954.22       2967.04       103.27 o                         
   2  -1  10        149.13        117.57        15.93 o                         
   3  -1  10       2231.54       2441.57        77.61 o                         
   4  -1  10       1013.60       1036.45        62.56 o                         
   5  -1  10        104.14         95.96        22.42 o                         
   6  -1  10        734.43        752.18       177.56 o                         
  -8   0  10        740.69        657.98       114.52 o                         
  -7   0  10        251.52        196.99        23.74 o                         
  -6   0  10       1041.69       1092.14        69.21 o                         
  -5   0  10        413.33        506.22        34.74 o                         
  -4   0  10          3.23          5.55         7.32 o                         
  -3   0  10         10.42         16.27         7.76 o                         
  -2   0  10        235.56        233.50        23.36 o                         
  -1   0  10       3263.58       3337.50        65.85 o                         
   0   0  10       3006.09       2944.26        62.26 o                         
   1   0  10         68.36         70.22        12.27 o                         
   2   0  10       3907.61       4031.67        88.74 o                         
   3   0  10        105.28         64.53        15.82 o                         
   4   0  10       1336.29       1414.90        76.27 o                         
   5   0  10        741.64        854.96        57.70 o                         
   6   0  10        325.18        356.55        51.19 o                         
  -8   1  10        116.21         81.88        28.16 o                         
  -7   1  10        629.25        628.11        43.68 o                         
  -6   1  10       1122.66       1226.71        68.85 o                         
  -5   1  10         80.02         66.79        18.02 o                         
  -4   1  10        849.31        932.72        53.10 o                         
  -3   1  10          1.32          3.50         7.22 o                         
  -2   1  10       2052.29       2025.20        96.28 o                         
  -1   1  10       1950.05       1984.49        51.17 o                         
   0   1  10         82.65         70.24        12.89 o                         
   1   1  10       2635.02       2575.44        65.87 o                         
   2   1  10        513.97        497.83        38.97 o                         
   3   1  10        121.67        106.87        22.98 o                         
   4   1  10       1350.62       1447.19        90.69 o                         
   5   1  10        579.06        560.55        54.23 o                         
   6   1  10       1689.85       1741.93       107.18 o                         
  -8   2  10        968.68       1014.20        76.81 o                         
  -7   2  10       1041.38       1174.12        74.38 o                         
  -6   2  10        110.72        126.31        22.38 o                         
  -5   2  10        449.42        541.35        37.59 o                         
  -4   2  10         59.95         53.48        13.73 o                         
  -3   2  10       1812.90       1785.03        74.64 o                         
  -2   2  10       1834.32       1803.62        85.23 o                         
  -1   2  10        483.61        481.77        25.90 o                         
   0   2  10       1746.66       1796.59        59.44 o                         
   1   2  10        519.75        437.61        35.42 o                         
   2   2  10        975.23        877.93        93.51 o                         
   3   2  10        272.13        244.42        39.73 o                         
   4   2  10        958.55        930.92        69.85 o                         
   5   2  10       1453.41       1452.30        92.42 o                         
  -8   3  10        469.21        413.77        52.10 o                         
  -7   3  10          4.41        -20.37        13.58 o                         
  -6   3  10       1577.54       1625.48        67.60 o                         
  -5   3  10        152.48         87.84        16.44 o                         
  -4   3  10       4387.69       4786.17       189.19 o                         
  -3   3  10       2157.55       2272.43       100.18 o                         
  -2   3  10          7.19         -0.84        14.48 o                         
  -1   3  10       4253.05       4281.59        75.30 o                         
   0   3  10         76.18         76.16        12.70 o                         
   1   3  10       1384.20       1371.50        64.65 o                         
   2   3  10        454.84        460.29        50.03 o                         
   3   3  10       2243.27       2239.79       109.93 o                         
   4   3  10       2265.32       2286.80        99.64 o                         
   5   3  10         63.43         39.45        17.68 o                         
  -8   4  10        155.77        167.92        32.19 o                         
  -7   4  10        660.34        667.91        48.57 o                         
  -6   4  10          4.72         14.51        10.76 o                         
  -5   4  10       2632.78       2829.84       136.65 o                         
  -4   4  10        914.98        865.24        76.50 o                         
  -3   4  10        557.32        542.37        91.75 o                         
  -2   4  10       1226.84       1241.74        54.32 o                         
  -1   4  10         21.01          1.03        12.14 o                         
   0   4  10       1526.97       1567.95        51.16 o                         
   1   4  10        660.23        621.54        57.72 o                         
   2   4  10       3023.52       2774.37       121.67 o                         
   3   4  10       1494.80       1625.35       109.07 o                         
   4   4  10        106.12        135.13        33.03 o                         
  -7   5  10        198.96        167.05        28.34 o                         
  -6   5  10       2067.16       2204.14       131.74 o                         
  -5   5  10        996.81       1129.37       104.90 o                         
  -4   5  10        813.79        712.42        87.34 o                         
  -3   5  10        597.56        680.82        71.54 o                         
  -2   5  10        900.19        847.24        55.78 o                         
  -1   5  10        241.20        245.43        35.49 o                         
   0   5  10        819.04        784.81        38.16 o                         
   1   5  10       2042.06       2205.44        90.45 o                         
   3   5  10        232.76        266.66        85.15 o                         
   4   5  10        108.68         93.15        34.47 o                         
  -7   6  10       1313.63       1252.61       104.03 o                         
  -6   6  10        236.07        198.14        33.90 o                         
  -5   6  10        334.48        336.21        45.74 o                         
  -4   6  10        775.13        810.06        76.51 o                         
  -3   6  10       1242.84       1081.37        86.24 o                         
  -2   6  10        722.41        735.43        71.95 o                         
  -1   6  10         81.98         38.71        30.07 o                         
   1   6  10       1596.90       1618.88       142.24 o                         
   2   6  10        161.14        165.81        54.66 o                         
   3   6  10        172.24        235.12       108.19 o                         
  -7   7  10        490.68        426.51        80.34 o                         
  -6   7  10        642.14        663.34        83.50 o                         
  -5   7  10        171.73        178.01        32.47 o                         
  -4   7  10        542.03        468.72        51.14 o                         
  -3   7  10        204.69        237.17        48.70 o                         
  -2   7  10        181.98        105.21        33.05 o                         
  -1   7  10       1676.00       1812.49       151.90 o                         
   0   7  10        750.06        759.30        61.85 o                         
   1   7  10        183.15         94.25        29.18 o                         
   2   7  10        269.10        136.17        64.97 o                         
  -6   8  10        236.26        121.52        55.31 o                         
  -5   8  10       1246.34       1173.28       104.97 o                         
  -4   8  10        633.63        713.14        62.50 o                         
  -3   8  10          1.73        -15.25        11.36 o                         
  -2   8  10       1762.59       1841.49        78.35 o                         
  -1   8  10        526.73        516.28        45.13 o                         
   0   8  10        501.84        465.26        66.43 o                         
   1   8  10        125.15        111.51        46.53 o                         
  -5   9  10        479.25        475.48        76.83 o                         
  -4   9  10        162.26        112.35        37.12 o                         
  -3   9  10       2403.93       2621.97       129.68 o                         
  -2   9  10        405.23        356.62        48.39 o                         
  -1   9  10        397.69        248.44        47.17 o                         
   0   9  10        197.97        273.46       105.80 o                         
  -4  10  10        952.56        807.69       149.26 o                         
  -3  10  10        438.31        280.00       105.56 o                         
  -2  10  10        463.61        318.72        65.12 o                         
   1 -14  11        734.21        570.32        60.60 o                         
   2 -14  11        533.94        515.81        45.97 o                         
  -1 -13  11        476.50        497.58        46.89 o                         
   0 -13  11       1032.78       1560.06       172.09 o                         
   1 -13  11        110.74         62.26        16.34 o                         
   2 -13  11        442.74        477.15        36.45 o                         
   3 -13  11        160.72        120.63        19.82 o                         
   4 -13  11        510.28        527.00        43.37 o                         
  -2 -12  11        851.56        963.05        84.36 o                         
  -1 -12  11        782.24        753.68        80.01 o                         
   0 -12  11         62.37         47.23        36.66 o                         
   1 -12  11        696.58        685.37        42.62 o                         
   2 -12  11        288.32        248.72        22.20 o                         
   3 -12  11        933.53        950.98        83.08 o                         
   4 -12  11        844.57        863.52        45.08 o                         
   5 -12  11         11.79          4.50        17.96 o                         
  -3 -11  11        688.80        576.51        52.30 o                         
  -2 -11  11       1959.53       1992.34       177.12 o                         
  -1 -11  11         18.23         23.49        13.72 o                         
   0 -11  11        793.93        887.62        82.20 o                         
   1 -11  11         32.52         47.60        24.68 o                         
   2 -11  11        866.05        861.11        45.68 o                         
   3 -11  11       1631.68       1770.86        70.34 o                         
   4 -11  11          0.41        -11.56         9.95 o                         
   5 -11  11       1614.74       1630.72       108.35 o                         
  -4 -10  11        685.46        692.90        61.99 o                         
  -3 -10  11       1122.42       1160.12        67.96 o                         
  -2 -10  11         37.72          2.53        13.77 o                         
  -1 -10  11       1577.21       1616.51       136.73 o                         
   0 -10  11          9.11          3.00        24.80 o                         
   1 -10  11       1103.37       1023.98       111.83 o                         
   2 -10  11        210.55        208.75        25.60 o                         
   3 -10  11          6.81         -4.20        12.21 o                         
   4 -10  11       1743.67       1649.47        68.38 o                         
   5 -10  11         38.84         25.33        19.45 o                         
   6 -10  11        365.97        376.78        77.84 o                         
  -5  -9  11        543.22        506.29        68.54 o                         
  -4  -9  11        776.68        754.14        58.94 o                         
  -3  -9  11          0.75         24.29        13.08 o                         
  -2  -9  11       1708.39       1834.97        77.01 o                         
  -1  -9  11          2.99        -18.94        12.63 o                         
   0  -9  11       2024.55       2048.75       111.30 o                         
   1  -9  11       1609.22       1589.89        66.68 o                         
   2  -9  11         42.21         40.89        12.02 o                         
   3  -9  11       1743.71       1687.72        65.92 o                         
   4  -9  11          1.23         -1.77        16.25 o                         
   5  -9  11        338.67        384.41        91.80 o                         
   6  -9  11        368.00        429.76        61.98 o                         
  -5  -8  11        330.06        378.88        62.28 o                         
  -4  -8  11         67.01         52.84        26.25 o                         
  -3  -8  11        904.84        920.32        48.35 o                         
  -2  -8  11        140.37        116.44        42.07 o                         
  -1  -8  11        892.13        931.29        48.67 o                         
   0  -8  11        673.13        674.64        49.60 o                         
   1  -8  11        249.99        180.98        21.92 o                         
   2  -8  11       1422.63       1458.57        73.08 o                         
   3  -8  11         14.69          9.70        13.94 o                         
   4  -8  11        115.17         54.12        19.39 o                         
   5  -8  11        164.65        150.23        22.95 o                         
   6  -8  11        217.75        146.77        30.15 o                         
  -6  -7  11        243.45        237.02        46.61 o                         
  -5  -7  11        646.65        564.65        47.15 o                         
  -4  -7  11       1734.51       1663.39        66.79 o                         
  -3  -7  11       1090.21       1064.66        95.67 o                         
  -2  -7  11       4205.78       4408.51        89.80 o                         
  -1  -7  11        295.79        256.25        35.95 o                         
   0  -7  11        337.85        346.17        26.25 o                         
   1  -7  11       2139.10       2278.28       111.53 o                         
   2  -7  11        103.41         86.37        20.48 o                         
   3  -7  11        805.07        879.79        57.78 o                         
   4  -7  11        458.65        313.46        50.67 o                         
   5  -7  11        923.56        843.59        60.29 o                         
   6  -7  11       1067.80       1077.31        83.51 o                         
  -6  -6  11        374.75        245.01        48.20 o                         
  -5  -6  11       1411.56       1370.27        67.70 o                         
  -4  -6  11        848.03        766.41        52.58 o                         
  -3  -6  11       2102.76       2115.02        66.75 o                         
  -2  -6  11       1277.84       1303.96        51.20 o                         
  -1  -6  11        325.84        346.97        29.06 o                         
   0  -6  11       2697.70       2631.37       124.70 o                         
   1  -6  11       1645.36       1691.85        69.88 o                         
   2  -6  11        939.62        963.66        73.31 o                         
   3  -6  11        360.61        381.61        47.04 o                         
   4  -6  11       1023.29       1111.34        51.86 o                         
   5  -6  11       1413.97       1440.56       107.97 o                         
   6  -6  11         50.63         54.40        20.52 o                         
  -7  -5  11        137.42        125.82        35.87 o                         
  -6  -5  11       1160.38       1124.23        80.46 o                         
  -5  -5  11       1391.91       1261.23        72.71 o                         
  -4  -5  11       2721.57       2948.53        85.44 o                         
  -3  -5  11          1.17         -0.08        20.19 o                         
  -2  -5  11        167.28        179.39        25.01 o                         
  -1  -5  11       2345.76       2336.73        68.30 o                         
   0  -5  11        974.15        983.62        44.28 o                         
   1  -5  11       2141.37       2209.09        79.64 o                         
   2  -5  11          6.60          1.84        11.67 o                         
   3  -5  11       2826.27       2886.36        82.80 o                         
   4  -5  11       2461.79       2350.02        81.28 o                         
   5  -5  11        409.69        342.59        30.67 o                         
   6  -5  11        811.81        857.91        63.79 o                         
  -7  -4  11        708.99        614.61        61.69 o                         
  -6  -4  11        651.22        617.69        49.99 o                         
  -5  -4  11       2162.78       1986.12        75.09 o                         
  -4  -4  11        197.84        191.21        34.21 o                         
  -3  -4  11        515.97        537.14        34.13 o                         
  -2  -4  11        881.88        953.49        38.11 o                         
  -1  -4  11       2775.61       2799.02        57.80 o                         
   0  -4  11       1598.72       1573.35        47.64 o                         
   1  -4  11          0.38          5.16         7.29 o                         
   2  -4  11       1675.98       1752.50        53.72 o                         
   3  -4  11        527.69        627.57        58.69 o                         
   4  -4  11          2.33         -4.16         9.02 o                         
   5  -4  11        641.03        741.97        47.18 o                         
   6  -4  11         16.48          7.23        20.95 o                         
  -7  -3  11        780.70        809.47        82.47 o                         
  -6  -3  11       2015.75       2053.01       125.13 o                         
  -5  -3  11        187.91        146.27        26.24 o                         
  -4  -3  11        717.24        756.07        51.42 o                         
  -3  -3  11       1099.89       1221.56        70.92 o                         
  -2  -3  11       1285.89       1478.92        55.41 o                         
  -1  -3  11       2415.87       2528.97        55.61 o                         
   0  -3  11          0.82         13.58         7.13 o                         
   1  -3  11       4606.77       4560.91        92.18 o                         
   2  -3  11        421.19        412.95        30.24 o                         
   3  -3  11        414.17        414.53        50.08 o                         
   4  -3  11        190.28        172.38        63.59 o                         
   5  -3  11        231.26        126.20        55.60 o                         
   6  -3  11       1366.75       1470.18        83.04 o                         
  -7  -2  11        620.50        577.99        54.00 o                         
  -6  -2  11          3.24          3.67        15.89 o                         
  -5  -2  11        343.73        249.41        45.50 o                         
  -4  -2  11       1010.77        970.53        53.57 o                         
  -3  -2  11       3886.08       4009.36        86.61 o                         
  -2  -2  11       1742.24       1789.78        60.30 o                         
  -1  -2  11         87.49         57.87        11.65 o                         
   0  -2  11       2657.47       2761.89        76.86 o                         
   1  -2  11        370.43        364.06        32.25 o                         
   2  -2  11        283.87        319.88        27.19 o                         
   3  -2  11        118.03        119.89        18.17 o                         
   4  -2  11        114.15        107.28        36.88 o                         
   5  -2  11       1583.15       1567.02        72.73 o                         
   6  -2  11        226.64        153.93        32.91 o                         
  -7  -1  11         41.89         10.82        23.23 o                         
  -6  -1  11       1171.17       1090.10        54.00 o                         
  -5  -1  11         42.30         38.90        14.03 o                         
  -4  -1  11       3696.22       3771.73        99.03 o                         
  -3  -1  11       3420.46       3453.47        79.13 o                         
  -2  -1  11        295.80        264.85        25.28 o                         
  -1  -1  11       5648.98       5517.22        96.56 o                         
   0  -1  11        122.79        123.95        17.19 o                         
   1  -1  11        685.01        696.66        32.46 o                         
   2  -1  11        957.25        968.14        54.48 o                         
   3  -1  11        697.33        682.33        43.02 o                         
   4  -1  11       1645.15       1718.98        82.14 o                         
   5  -1  11        134.13         62.23        42.66 o                         
   6  -1  11        106.61         77.83        28.22 o                         
  -8   0  11          4.60        -38.71        25.81 o                         
  -7   0  11        255.82        259.54        37.21 o                         
  -6   0  11        325.65        302.48        33.68 o                         
  -5   0  11       4373.94       4376.60       103.17 o                         
  -4   0  11       1672.51       1691.05        57.56 o                         
  -3   0  11       2010.22       2057.68        60.72 o                         
  -2   0  11       4270.89       4329.21       109.23 o                         
  -1   0  11         50.52         27.15        12.38 o                         
   0   0  11        995.71       1022.87        38.21 o                         
   1   0  11          7.35          3.64         9.93 o                         
   2   0  11       1101.69       1121.86        58.28 o                         
   3   0  11       2324.12       2475.65        96.55 o                         
   4   0  11         37.24          0.90        29.69 o                         
   5   0  11        872.33        900.76       103.17 o                         
  -8   1  11        259.43        184.81        44.83 o                         
  -7   1  11         32.47          9.33        23.20 o                         
  -6   1  11       1678.39       1814.23        83.81 o                         
  -5   1  11       1351.75       1352.91        62.61 o                         
  -4   1  11        812.76        753.79        56.65 o                         
  -3   1  11       3795.39       3847.08        82.65 o                         
  -2   1  11        345.76        400.29        36.71 o                         
  -1   1  11       2321.06       2392.42        58.74 o                         
   0   1  11       1929.73       2025.28        56.32 o                         
   1   1  11       2689.63       2814.86        71.21 o                         
   2   1  11       5037.16       5062.00       123.45 o                         
   3   1  11          5.06          7.13        14.89 o                         
   4   1  11        721.05        742.55        54.66 o                         
   5   1  11        310.88        232.61        47.39 o                         
  -8   2  11         15.58        -29.45        19.63 o                         
  -7   2  11       2237.53       2238.12        89.81 o                         
  -6   2  11        840.90        886.94        53.44 o                         
  -5   2  11        613.17        627.40        53.20 o                         
  -4   2  11       1892.58       1876.97        63.89 o                         
  -3   2  11        618.65        579.50        46.14 o                         
  -2   2  11        203.32        191.50        27.36 o                         
  -1   2  11        348.72        277.73        27.11 o                         
   0   2  11        584.81        618.44        32.61 o                         
   1   2  11       2656.99       2675.05        72.53 o                         
   2   2  11        215.13        113.99        42.58 o                         
   3   2  11       1509.50       1473.04        75.89 o                         
   4   2  11         57.13         46.62        21.26 o                         
   5   2  11        532.96        624.00       130.14 o                         
  -7   3  11        334.37        346.00        61.08 o                         
  -6   3  11        354.59        374.68        34.31 o                         
  -5   3  11       1205.53       1177.62        98.12 o                         
  -4   3  11         84.38         78.59        29.28 o                         
  -3   3  11       2650.62       2688.76       182.18 o                         
  -2   3  11         83.53         65.49        15.38 o                         
  -1   3  11       4587.37       4688.93        82.69 o                         
   0   3  11       1472.19       1502.80        53.94 o                         
   1   3  11         88.94         69.06        34.59 o                         
   2   3  11        917.65        978.67        71.19 o                         
   3   3  11        108.61         32.51        34.88 o                         
   4   3  11        952.53       1016.32        80.05 o                         
  -7   4  11        810.98        815.89        54.60 o                         
  -6   4  11        924.85        905.98        67.58 o                         
  -5   4  11        356.02        448.85        60.99 o                         
  -4   4  11        443.24        410.72        65.19 o                         
  -3   4  11        131.95         76.18        25.58 o                         
  -2   4  11       1999.34       2077.87        83.30 o                         
  -1   4  11       2149.44       2372.42        85.46 o                         
   0   4  11         63.82         30.94        11.09 o                         
   1   4  11       1065.50       1190.32        66.41 o                         
   2   4  11          0.43        -13.73        16.90 o                         
   3   4  11       1502.43       1377.19       129.95 o                         
   4   4  11        176.75        107.79        42.80 o                         
  -7   5  11        450.06        315.52       102.95 o                         
  -6   5  11        168.24        124.35        41.69 o                         
  -5   5  11       1149.50       1204.17        98.09 o                         
  -4   5  11         42.66         31.42        22.19 o                         
  -3   5  11       3329.39       3168.73       145.96 o                         
  -2   5  11       2236.21       2284.39       101.91 o                         
  -1   5  11        199.17        180.37        31.75 o                         
   0   5  11       1115.44       1203.22        46.61 o                         
   1   5  11        175.11         57.58        44.06 o                         
   2   5  11       1604.81       1702.55       170.77 o                         
   3   5  11        348.00        235.41        43.94 o                         
  -7   6  11        687.27        584.07        82.74 o                         
  -6   6  11        546.37        630.06       215.53 o                         
  -5   6  11         92.60         62.53        22.36 o                         
  -4   6  11       1882.74       1695.24       114.12 o                         
  -3   6  11        783.36        715.38       192.48 o                         
  -2   6  11        371.73        450.68        60.42 o                         
   0   6  11        209.01        130.90        18.79 o                         
   1   6  11       1940.17       2138.66       113.09 o                         
   2   6  11         29.40         -6.66        22.69 o                         
  -6   7  11          2.36        -25.77        29.50 o                         
  -5   7  11       2759.35       2635.51       228.26 o                         
  -4   7  11        776.09        824.31        77.31 o                         
  -3   7  11        226.09        144.79        25.70 o                         
  -2   7  11       1009.37        972.38        58.13 o                         
  -1   7  11        718.32        718.64        62.35 o                         
   0   7  11       2479.17       2438.19       126.76 o                         
   1   7  11         77.16         31.77        38.85 o                         
   2   7  11        369.89        373.55        86.05 o                         
  -5   8  11         47.86         24.23        35.37 o                         
  -4   8  11        142.52        150.35        49.09 o                         
  -3   8  11        351.72        287.77        45.58 o                         
  -2   8  11        434.82        393.29        48.60 o                         
  -1   8  11       1383.38       1330.82        80.51 o                         
   0   8  11          3.58          5.71        30.73 o                         
  -4   9  11        181.65         85.17        65.85 o                         
  -3   9  11       1002.78        888.04       104.44 o                         
  -2   9  11       1569.73       2065.92       248.68 o                         
  -1   9  11         34.50        -10.06        34.02 o                         
  -1 -13  12         30.89         -1.09        17.80 o                         
   0 -13  12       1286.37        961.78       143.56 o                         
   1 -13  12        215.84        144.05        38.38 o                         
   2 -13  12        287.65        206.28        65.68 o                         
   3 -13  12        142.03        102.79        23.06 o                         
  -2 -12  12         16.22          6.09        28.23 o                         
  -1 -12  12        689.31        731.60        79.88 o                         
   0 -12  12       1436.59       1538.01       107.61 o                         
   1 -12  12        160.75        105.55        32.24 o                         
   2 -12  12       1918.04       1843.52        75.00 o                         
   3 -12  12          1.38        -11.20        16.60 o                         
   4 -12  12        167.37        122.21        36.58 o                         
  -3 -11  12          0.87        -12.86        29.19 o                         
  -2 -11  12        938.07        856.64        77.00 o                         
  -1 -11  12        441.60        434.02        44.77 o                         
   0 -11  12        271.54        198.68        34.08 o                         
   1 -11  12       1286.81       1373.73        85.08 o                         
   2 -11  12         13.29          1.32        12.65 o                         
   3 -11  12        595.70        614.43        44.93 o                         
   4 -11  12        429.69        218.54        90.98 o                         
   5 -11  12        786.98        752.48        72.33 o                         
  -4 -10  12         70.03         19.46        22.22 o                         
  -3 -10  12        886.25        853.45        57.01 o                         
  -2 -10  12        649.68        536.99        74.11 o                         
  -1 -10  12         47.93         26.35        17.80 o                         
   0 -10  12       1192.70       1120.50        88.60 o                         
   1 -10  12          0.84        -17.67        15.16 o                         
   2 -10  12        979.24        982.13       121.09 o                         
   3 -10  12        212.77        186.75        38.39 o                         
   4 -10  12       2206.81       2205.31        93.65 o                         
   5 -10  12        823.47        839.65        54.35 o                         
  -4  -9  12       2141.22       2338.13        98.22 o                         
  -3  -9  12        177.29        131.01        21.09 o                         
  -2  -9  12       1153.44       1066.60        65.03 o                         
  -1  -9  12        596.63        658.26        41.01 o                         
   0  -9  12        293.81        327.54        31.68 o                         
   1  -9  12        682.98        623.58        44.94 o                         
   2  -9  12         97.65         68.49        20.26 o                         
   3  -9  12       3294.81       3352.59       112.96 o                         
   4  -9  12        967.54       1009.21        63.23 o                         
   5  -9  12         25.14        -31.28        20.85 o                         
   6  -9  12        550.83        512.42        55.43 o                         
  -5  -8  12       1135.07       1213.11        78.24 o                         
  -4  -8  12        872.11        873.91        53.23 o                         
  -3  -8  12        260.06        252.80        26.89 o                         
  -2  -8  12       1215.60       1171.53        64.04 o                         
  -1  -8  12          4.45         22.49        11.18 o                         
   0  -8  12       1186.85       1207.92        58.33 o                         
   1  -8  12        180.43        130.19        22.84 o                         
   2  -8  12       3804.43       4004.86       163.11 o                         
   3  -8  12         74.33         62.19        21.80 o                         
   4  -8  12        173.18         97.06        24.23 o                         
   5  -8  12        299.38        163.96        44.08 o                         
   6  -8  12          1.21        -24.34        40.61 o                         
  -6  -7  12       1886.93       1807.22       118.57 o                         
  -5  -7  12        219.87        143.17        25.04 o                         
  -4  -7  12       1593.71       1614.58        67.09 o                         
  -3  -7  12        180.21        139.10        22.86 o                         
  -2  -7  12        917.97        806.10        85.63 o                         
  -1  -7  12        384.91        386.03        39.66 o                         
   0  -7  12         71.44         55.39        13.66 o                         
   1  -7  12       4246.32       4207.94       113.23 o                         
   2  -7  12        332.49        287.60        36.55 o                         
   3  -7  12        334.80        306.25        40.18 o                         
   4  -7  12         45.96         26.81        24.06 o                         
   5  -7  12         51.69         17.82        16.76 o                         
   6  -7  12       1190.71       1150.58        85.80 o                         
  -6  -6  12        468.67        428.01        67.83 o                         
  -5  -6  12        568.45        504.68        42.90 o                         
  -4  -6  12       2341.80       2197.54        87.27 o                         
  -3  -6  12        215.66        222.09        24.41 o                         
  -2  -6  12       2763.97       2792.24       109.31 o                         
  -1  -6  12        159.11        156.31        24.26 o                         
   0  -6  12       7188.62       7139.54       123.88 o                         
   1  -6  12        357.93        407.10        28.67 o                         
   2  -6  12        474.90        537.42        56.16 o                         
   3  -6  12        150.21        203.02        49.81 o                         
   4  -6  12         55.44         46.83        33.36 o                         
   5  -6  12        613.17        715.97        49.44 o                         
   6  -6  12         13.67         22.50        34.46 o                         
  -6  -5  12        650.81        761.36       116.86 o                         
  -5  -5  12          3.14        -19.12        22.29 o                         
  -4  -5  12        272.32        229.73        27.10 o                         
  -3  -5  12       1480.74       1410.82        53.92 o                         
  -2  -5  12        170.90        117.55        22.04 o                         
  -1  -5  12       5379.39       5330.93       108.85 o                         
   0  -5  12        625.69        644.72        32.88 o                         
   1  -5  12        461.78        449.06        28.68 o                         
   2  -5  12       1214.87       1148.95        53.91 o                         
   3  -5  12        676.61        631.52        56.45 o                         
   4  -5  12       2444.47       2381.01        72.48 o                         
   5  -5  12          0.88        -16.83        11.71 o                         
   6  -5  12        509.17        434.03        40.00 o                         
  -7  -4  12        896.43        909.11        93.03 o                         
  -6  -4  12         46.27          0.65        21.35 o                         
  -5  -4  12        520.20        553.13        49.09 o                         
  -4  -4  12        500.24        527.01        38.07 o                         
  -3  -4  12         87.06         91.08        16.93 o                         
  -2  -4  12       7780.47       7625.31       237.88 o                         
  -1  -4  12        130.71        125.76        14.35 o                         
   0  -4  12        452.24        523.24        30.98 o                         
   1  -4  12        396.10        426.47        28.62 o                         
   2  -4  12          1.85         13.24         9.09 o                         
   3  -4  12       4835.06       4952.28       154.30 o                         
   4  -4  12         92.54         48.28        15.62 o                         
   5  -4  12       1055.42       1049.89        50.64 o                         
   6  -4  12        487.69        564.10        71.34 o                         
  -7  -3  12          4.17          7.18        32.77 o                         
  -6  -3  12       1583.75       1727.06       116.09 o                         
  -5  -3  12        650.79        708.59        61.27 o                         
  -4  -3  12        211.62        188.63        27.24 o                         
  -3  -3  12       3533.06       4001.25       127.61 o                         
  -2  -3  12          1.94         17.69        10.59 o                         
  -1  -3  12        515.82        517.21        27.49 o                         
   0  -3  12        378.52        454.40        29.59 o                         
   1  -3  12        859.21        911.49        41.00 o                         
   2  -3  12       2473.05       2707.42        82.40 o                         
   3  -3  12         36.54         19.51        10.26 o                         
   4  -3  12       1750.94       1847.49        67.48 o                         
   5  -3  12        973.64        985.50        57.92 o                         
   6  -3  12        544.95        564.52        74.63 o                         
  -7  -2  12        605.72        811.17        84.54 o                         
  -6  -2  12        720.20        721.59        46.19 o                         
  -5  -2  12         14.10         26.16        14.69 o                         
  -4  -2  12       5325.49       5427.24       109.14 o                         
  -3  -2  12          3.00          6.27         8.79 o                         
  -2  -2  12        833.73        775.84        56.54 o                         
  -1  -2  12          4.42         10.70         9.53 o                         
   0  -2  12        528.00        559.01        37.58 o                         
   1  -2  12       3483.06       3365.31        90.61 o                         
   2  -2  12          2.92         -0.84         9.92 o                         
   3  -2  12       1472.27       1579.49        55.54 o                         
   4  -2  12        232.35        227.29        31.36 o                         
   5  -2  12        646.61        694.21        99.48 o                         
  -7  -1  12        257.53        188.85        41.85 o                         
  -6  -1  12        482.15        555.09        41.72 o                         
  -5  -1  12       2738.19       2788.99        82.19 o                         
  -4  -1  12         32.71         46.27        14.64 o                         
  -3  -1  12        259.33        249.01        23.50 o                         
  -2  -1  12        695.58        642.46        35.57 o                         
  -1  -1  12       1553.73       1572.19        45.92 o                         
   0  -1  12       2991.21       3025.78        65.26 o                         
   1  -1  12         18.57          7.05         9.69 o                         
   2  -1  12       1814.63       1906.32        66.52 o                         
   3  -1  12        698.47        731.74        45.13 o                         
   4  -1  12       1085.95       1101.77        61.06 o                         
   5  -1  12         50.93         22.68        22.57 o                         
  -7   0  12         36.10         30.23        21.90 o                         
  -6   0  12       3293.59       3338.95        96.03 o                         
  -5   0  12          8.28          8.18        13.55 o                         
  -4   0  12        975.98       1014.05        46.63 o                         
  -3   0  12        609.17        577.50        34.73 o                         
  -2   0  12        659.78        623.70        44.84 o                         
  -1   0  12       3729.70       3851.78       106.00 o                         
   0   0  12         36.60         33.36         9.07 o                         
   1   0  12       1010.92       1018.25        43.83 o                         
   2   0  12        117.97         93.41        22.98 o                         
   3   0  12        966.45       1065.56        66.98 o                         
   4   0  12        130.16         94.94        24.00 o                         
   5   0  12        559.69        554.42        58.32 o                         
  -7   1  12       1059.95       1036.01        66.79 o                         
  -6   1  12         70.23         51.79        15.85 o                         
  -5   1  12        237.44        286.07        28.09 o                         
  -4   1  12        172.47        134.60        23.19 o                         
  -3   1  12       1945.76       1977.23        81.98 o                         
  -2   1  12       6933.21       7007.31       153.13 o                         
  -1   1  12        159.88        125.98        18.44 o                         
   0   1  12       4269.55       4320.85        86.28 o                         
   1   1  12         72.86         75.13        17.11 o                         
   2   1  12       1893.74       1982.70        75.62 o                         
   3   1  12        175.68        137.35        33.33 o                         
   4   1  12        624.35        628.47        66.27 o                         
   5   1  12       1322.70       1308.52        97.90 o                         
  -7   2  12        289.60        285.68        80.59 o                         
  -6   2  12        581.99        602.63        42.77 o                         
  -5   2  12          1.05        -15.65        10.43 o                         
  -4   2  12        971.64       1030.86        63.09 o                         
  -3   2  12       1766.31       1853.56        82.26 o                         
  -2   2  12        375.27        378.35        32.40 o                         
  -1   2  12       2788.56       2971.48        68.13 o                         
   0   2  12        783.78        753.86        37.19 o                         
   1   2  12       2387.13       2300.57       117.24 o                         
   2   2  12        179.93        151.89        34.24 o                         
   3   2  12        493.10        379.13        89.12 o                         
   4   2  12       1432.40       1420.72       127.95 o                         
  -7   3  12         93.29         67.09        22.98 o                         
  -6   3  12        140.42         91.41        41.27 o                         
  -5   3  12       2417.07       2371.50       276.11 o                         
  -4   3  12        564.86        606.54        68.57 o                         
  -3   3  12        601.71        631.69        49.63 o                         
  -2   3  12        662.19        633.02        42.16 o                         
  -1   3  12         38.78         31.26         9.92 o                         
   0   3  12       1977.66       1993.76        60.56 o                         
   1   3  12        186.33        126.64        18.33 o                         
   2   3  12        677.85        596.23        62.81 o                         
   3   3  12       1389.29       1312.94       134.34 o                         
   4   3  12         37.14         25.44        26.43 o                         
  -7   4  12         35.54         -6.32        16.64 o                         
  -6   4  12       1765.10       1834.22       123.06 o                         
  -5   4  12       1125.57       1142.73        74.53 o                         
  -4   4  12        418.83        475.84        97.02 o                         
  -3   4  12        621.95        717.98        76.94 o                         
  -2   4  12         91.28         55.52        15.79 o                         
  -1   4  12       1605.61       1596.31        73.37 o                         
   0   4  12         18.75          8.83         9.63 o                         
   1   4  12       1234.82       1295.52        55.36 o                         
   3   4  12         63.33         44.78        30.29 o                         
  -6   5  12        519.96        429.16        70.26 o                         
  -5   5  12        179.82        178.93        34.42 o                         
  -4   5  12       1106.84       1089.20        72.63 o                         
  -3   5  12        278.17        162.90        51.72 o                         
  -2   5  12       1494.60       1686.37        80.63 o                         
  -1   5  12          8.98        -20.10        13.40 o                         
   0   5  12        667.00        751.63        58.12 o                         
   1   5  12       1406.01       1349.38        66.60 o                         
   2   5  12        147.58         70.58        32.19 o                         
  -6   6  12        276.98        180.61        92.17 o                         
  -5   6  12        157.99        121.66        34.99 o                         
  -4   6  12        174.21        155.37        35.19 o                         
  -3   6  12       1261.34       1291.95        80.67 o                         
  -2   6  12         97.70         55.01        23.83 o                         
  -1   6  12       1214.02       1406.83        97.63 o                         
   0   6  12        842.18        918.14        75.69 o                         
   1   6  12          1.25        -22.25        14.83 o                         
   2   6  12        174.48        176.97        43.88 o                         
  -5   7  12        449.23        490.22       118.53 o                         
  -4   7  12       1425.54       1457.05        85.90 o                         
  -3   7  12          2.19        -19.91        19.06 o                         
  -2   7  12        730.43        706.11        59.93 o                         
  -1   7  12       1654.45       1421.06        96.91 o                         
   0   7  12        210.68        179.85        41.13 o                         
   1   7  12        548.48        532.47       100.09 o                         
  -4   8  12         69.84         38.01        42.66 o                         
  -3   8  12       1111.18       1175.87       108.45 o                         
  -2   8  12        474.69        444.22        73.25 o                         
  -1   8  12         45.64         43.46        45.66 o                         
   0 -13  13         51.78        -61.24        40.83 o                         
   1 -13  13        118.90         49.48        33.25 o                         
   2 -13  13        280.28        236.14        62.32 o                         
  -1 -12  13        233.74        214.88        85.15 o                         
   0 -12  13        335.43        266.27        61.00 o                         
   1 -12  13         49.47         -4.71        66.73 o                         
   2 -12  13        446.86        408.35        61.49 o                         
   3 -12  13       1225.23       1308.07        77.12 o                         
  -3 -11  13        848.65        893.02        90.81 o                         
  -2 -11  13        127.84        110.13        38.76 o                         
  -1 -11  13        554.14        514.19        58.29 o                         
   0 -11  13          4.13         -6.01        19.49 o                         
   1 -11  13       1560.89       1556.20       125.31 o                         
   2 -11  13        708.76        626.38        84.12 o                         
   3 -11  13         13.65        -14.37        17.67 o                         
   4 -11  13        448.18        489.63        65.34 o                         
  -3 -10  13        120.72        132.78        25.80 o                         
  -2 -10  13        637.25        602.39        63.48 o                         
  -1 -10  13         15.25        -14.71        15.16 o                         
   0 -10  13       1830.20       1721.69       101.62 o                         
   1 -10  13       1346.95       1369.78        78.96 o                         
   2 -10  13        107.52        100.89        24.67 o                         
   3 -10  13       1037.98       1114.14        79.77 o                         
   4 -10  13         35.43         -5.30        32.81 o                         
   5 -10  13        201.47        162.07        30.08 o                         
  -4  -9  13        127.34        127.99        27.41 o                         
  -3  -9  13        491.04        506.70        37.45 o                         
  -2  -9  13          8.03         -4.50        16.58 o                         
  -1  -9  13       2355.73       2385.88        79.17 o                         
   0  -9  13        766.93        702.93       120.29 o                         
   1  -9  13        580.06        551.83        44.15 o                         
   2  -9  13       1680.69       1771.24        79.18 o                         
   3  -9  13          7.84         14.08        13.59 o                         
   4  -9  13       1161.92       1187.33        85.83 o                         
   5  -9  13        337.53        240.86        36.73 o                         
  -5  -8  13        168.38        143.60        40.90 o                         
  -4  -8  13        372.82        352.61        37.05 o                         
  -3  -8  13         93.41         73.62        15.73 o                         
  -2  -8  13       2982.19       3141.04       109.18 o                         
  -1  -8  13       1533.13       1605.80        72.00 o                         
   0  -8  13        160.14        156.68        26.56 o                         
   1  -8  13       1705.15       1804.24        77.18 o                         
   2  -8  13         17.67         -5.30        15.54 o                         
   3  -8  13       2440.51       2482.65        99.93 o                         
   4  -8  13        430.32        451.92       110.63 o                         
   5  -8  13        981.92        865.80        68.17 o                         
  -5  -7  13         57.56         -0.61        24.59 o                         
  -4  -7  13        167.83        129.41        23.57 o                         
  -3  -7  13        414.93        476.35        40.47 o                         
  -2  -7  13        523.23        452.41        68.49 o                         
  -1  -7  13        315.57        258.00        36.29 o                         
   0  -7  13        832.60        863.41        55.57 o                         
   1  -7  13        355.79        254.05        33.44 o                         
   2  -7  13        542.83        623.44        52.24 o                         
   3  -7  13        687.33        737.04        72.20 o                         
   5  -7  13       2797.24       2959.04       150.43 o                         
  -6  -6  13        764.65        826.70        89.25 o                         
  -5  -6  13        399.88        338.82        61.89 o                         
  -4  -6  13       2834.90       2949.00        87.07 o                         
  -3  -6  13         30.71          4.61        16.79 o                         
  -2  -6  13         89.27        112.29        22.94 o                         
  -1  -6  13        506.49        535.64        56.71 o                         
   0  -6  13        537.35        517.09        35.24 o                         
   1  -6  13       1428.20       1542.90        56.12 o                         
   2  -6  13         58.06         11.28        34.02 o                         
   3  -6  13        525.80        554.27        75.73 o                         
   4  -6  13       2779.36       2762.41       186.58 o                         
   5  -6  13        216.27        181.05        26.28 o                         
  -6  -5  13         44.89         38.10        22.54 o                         
  -5  -5  13       2059.70       2100.76        82.64 o                         
  -4  -5  13        393.18        300.12        37.76 o                         
  -3  -5  13        757.12        704.69        44.10 o                         
  -2  -5  13        597.54        642.37        47.06 o                         
  -1  -5  13       1766.12       1759.21        64.25 o                         
   0  -5  13        404.74        450.24        29.32 o                         
   1  -5  13          1.84          7.13         8.43 o                         
   2  -5  13        783.24        872.52        42.41 o                         
   3  -5  13       1048.57       1044.34        56.01 o                         
   4  -5  13        322.34        264.10        53.54 o                         
   5  -5  13        169.50        178.85        23.71 o                         
  -6  -4  13       1391.99       1359.16        97.91 o                         
  -5  -4  13        166.02        105.26        36.50 o                         
  -4  -4  13        341.80        333.35        47.39 o                         
  -3  -4  13        784.17        818.38        85.28 o                         
  -2  -4  13        975.24        928.50        67.86 o                         
  -1  -4  13       2225.98       2351.45        65.68 o                         
   0  -4  13          2.27         -3.23        13.31 o                         
   1  -4  13       2376.36       2371.50        67.13 o                         
   2  -4  13       1469.39       1393.70        53.75 o                         
   3  -4  13        698.04        710.87        50.12 o                         
   4  -4  13        368.69        386.30        30.26 o                         
   5  -4  13        152.34        115.76        43.68 o                         
  -6  -3  13         88.92        -10.10        35.56 o                         
  -5  -3  13        412.17        369.96        43.80 o                         
  -4  -3  13        414.62        422.68        51.11 o                         
  -3  -3  13       2958.52       2927.92       100.12 o                         
  -2  -3  13        952.82       1039.91        62.66 o                         
  -1  -3  13          1.23         11.36        11.47 o                         
   0  -3  13       1169.07       1241.26        49.12 o                         
   1  -3  13       1545.55       1519.16        55.70 o                         
   2  -3  13       1327.27       1356.41        55.32 o                         
   3  -3  13        212.49        139.32        39.90 o                         
   4  -3  13        194.68        172.50        22.29 o                         
   5  -3  13       1197.97       1084.32        67.99 o                         
  -7  -2  13         51.80         12.63        25.79 o                         
  -6  -2  13        276.26        253.70        71.56 o                         
  -5  -2  13        263.01        186.68        30.08 o                         
  -4  -2  13       1524.12       1539.56        81.20 o                         
  -3  -2  13        829.12        928.95        67.23 o                         
  -2  -2  13         34.78         17.79        11.66 o                         
  -1  -2  13       2799.87       2851.61        87.00 o                         
   0  -2  13       1212.16       1140.60        61.45 o                         
   1  -2  13       1678.27       1626.56        58.07 o                         
   2  -2  13        307.31        300.43        30.48 o                         
   3  -2  13        598.07        547.61        55.09 o                         
   4  -2  13       2100.31       2092.61        72.10 o                         
   5  -2  13        142.15         36.46        46.75 o                         
  -7  -1  13        188.40        172.55        66.71 o                         
  -6  -1  13        103.50         69.11        21.35 o                         
  -5  -1  13       2784.28       2734.06        82.41 o                         
  -4  -1  13        278.82        302.76        29.89 o                         
  -3  -1  13        364.62        389.89        31.75 o                         
  -2  -1  13        163.67        180.06        26.41 o                         
  -1  -1  13        200.54        181.44        39.34 o                         
   0  -1  13       1851.84       1817.50        52.37 o                         
   1  -1  13        217.89        202.87        26.92 o                         
   2  -1  13        928.48        958.04        62.86 o                         
   3  -1  13       2141.78       2333.70       112.02 o                         
   4  -1  13        374.11        276.82        52.65 o                         
   5  -1  13        596.09        589.09        72.88 o                         
  -7   0  13          6.52        -22.26        18.45 o                         
  -6   0  13       2033.58       2058.86        85.26 o                         
  -5   0  13        631.28        636.44        57.97 o                         
  -4   0  13        212.59        183.16        23.73 o                         
  -3   0  13        825.77        847.01        59.82 o                         
  -2   0  13         95.32         48.67        16.05 o                         
  -1   0  13        343.38        350.33        25.93 o                         
   0   0  13          1.97         13.57         9.87 o                         
   1   0  13        481.00        521.87        33.78 o                         
   2   0  13       1889.19       1880.76        78.77 o                         
   3   0  13         33.77         27.27        21.00 o                         
   4   0  13        417.96        478.57        98.56 o                         
  -7   1  13       2377.07       2467.72        96.79 o                         
  -6   1  13        423.31        487.76        57.93 o                         
  -5   1  13        509.90        523.69        33.73 o                         
  -4   1  13        852.66        925.44        44.78 o                         
  -3   1  13        416.38        344.64        40.10 o                         
  -2   1  13        790.40        816.81        45.03 o                         
  -1   1  13        650.44        636.60        33.19 o                         
   0   1  13        565.31        636.48        35.34 o                         
   1   1  13        974.83       1129.07        69.78 o                         
   2   1  13          0.85        -23.59        15.73 o                         
   3   1  13        452.60        310.13        53.57 o                         
   4   1  13         88.60         42.14        39.95 o                         
  -7   2  13        485.42        524.64        55.38 o                         
  -6   2  13        136.26        125.20        23.35 o                         
  -5   2  13       1402.81       1565.92        76.79 o                         
  -4   2  13        398.19        339.71        60.84 o                         
  -3   2  13       3622.98       3694.54       120.49 o                         
  -2   2  13        121.86         85.67        19.83 o                         
  -1   2  13       1424.53       1379.63        48.08 o                         
   0   2  13       1229.43       1263.70        52.72 o                         
   1   2  13         23.17         -1.01        15.21 o                         
   2   2  13        526.31        605.75        47.84 o                         
   3   2  13          3.03         -3.51        26.34 o                         
  -6   3  13        311.09        200.53        39.11 o                         
  -5   3  13        244.96        217.12        44.25 o                         
  -4   3  13        259.61        149.10        29.05 o                         
  -3   3  13          1.47          9.70        17.64 o                         
  -2   3  13        940.68       1046.36        54.48 o                         
  -1   3  13       2444.32       2474.48        62.37 o                         
   0   3  13         42.55         31.38        11.48 o                         
   1   3  13        263.64        247.42        37.75 o                         
   2   3  13          7.69         -9.07        18.95 o                         
   3   3  13       1048.00       1251.48       129.07 o                         
  -6   4  13        110.18        201.90        52.42 o                         
  -5   4  13       2079.93       2190.14       208.75 o                         
  -4   4  13          3.10         -5.32        18.88 o                         
  -3   4  13       1815.67       1746.84        72.98 o                         
  -2   4  13        985.85       1018.81        54.89 o                         
  -1   4  13        124.85        115.95        32.69 o                         
   0   4  13        885.32        883.55        78.83 o                         
   1   4  13          0.02          9.08        19.07 o                         
   2   4  13       1108.71       1131.41        72.03 o                         
  -6   5  13        296.46        233.86        54.94 o                         
  -5   5  13        122.42         99.29        49.61 o                         
  -4   5  13        956.03        917.03        88.51 o                         
  -3   5  13       1485.03       1608.54       114.89 o                         
  -2   5  13        366.33        440.16        55.54 o                         
  -1   5  13        174.13        108.14        32.59 o                         
   0   5  13        236.12        232.04       137.83 o                         
   1   5  13       1144.76       1169.05        65.36 o                         
   2   5  13        217.72        115.24        39.43 o                         
  -5   6  13       1027.06        748.63       107.27 o                         
  -4   6  13        284.37        308.51        56.27 o                         
  -3   6  13        261.14        243.00        38.87 o                         
  -2   6  13        233.53        151.75        37.71 o                         
  -1   6  13        246.91        129.07        54.44 o                         
   0   6  13       1084.92       1054.32        83.97 o                         
   1   6  13        164.90        195.64        40.82 o                         
  -4   7  13        404.90        400.56        67.47 o                         
  -3   7  13         97.13         45.81        27.50 o                         
  -2   7  13        631.76        543.00        67.78 o                         
  -1   7  13        665.93        805.62        79.13 o                         
   0 -12  14         52.80          0.77        29.29 o                         
   1 -12  14        846.04        894.61       127.75 o                         
   2 -12  14         16.11        -23.52        25.19 o                         
  -2 -11  14       1129.64       1152.63        91.57 o                         
  -1 -11  14        245.59        280.47       111.51 o                         
   0 -11  14       1267.98       1348.22       201.72 o                         
   1 -11  14          7.23        -24.66        28.75 o                         
   2 -11  14        721.86        713.59        97.73 o                         
   3 -11  14         89.98         50.46        22.19 o                         
  -3 -10  14        210.76        181.33        45.87 o                         
  -2 -10  14        222.86        279.65        59.68 o                         
  -1 -10  14       1288.44       1354.47       115.90 o                         
   0 -10  14          8.19         -0.47        16.86 o                         
   1 -10  14        944.63       1020.34        86.55 o                         
   2 -10  14          3.50         -2.79        24.35 o                         
   3 -10  14        106.34         75.33        40.52 o                         
   4 -10  14        820.96        656.71       106.68 o                         
  -4  -9  14        611.51        609.57        53.88 o                         
  -3  -9  14        311.55        311.62        34.04 o                         
  -2  -9  14        603.15        517.20        49.02 o                         
  -1  -9  14         66.61         53.75        17.60 o                         
   0  -9  14       1129.65       1153.06        73.12 o                         
   1  -9  14          1.25        -16.98        12.02 o                         
   2  -9  14       1306.35       1492.41        86.41 o                         
   3  -9  14        563.35        661.18        57.79 o                         
   4  -9  14          9.85         15.52        38.85 o                         
  -4  -8  14       1010.89       1056.91        65.20 o                         
  -3  -8  14        829.75        820.90        43.30 o                         
  -2  -8  14        499.38        485.22        76.82 o                         
  -1  -8  14       1329.21       1448.48        71.21 o                         
   0  -8  14          0.85        -12.72        17.43 o                         
   1  -8  14       1120.66       1210.08        64.00 o                         
   2  -8  14       1324.99       1252.61        79.88 o                         
   3  -8  14         27.32          2.56        18.61 o                         
   4  -8  14        211.47        201.22        41.68 o                         
   5  -8  14         39.08        -15.25        23.51 o                         
  -5  -7  14          6.28         -6.37        28.10 o                         
  -4  -7  14        932.96        810.73        50.80 o                         
  -3  -7  14        397.57        477.20        63.65 o                         
  -2  -7  14       1522.87       1734.72       102.06 o                         
  -1  -7  14         21.56         17.16        12.51 o                         
   0  -7  14       1759.10       1792.11        74.24 o                         
   1  -7  14        989.31       1072.74        67.47 o                         
   2  -7  14        230.23        160.47        30.10 o                         
   3  -7  14        275.76        302.18       115.22 o                         
   4  -7  14         11.95        -11.41        27.66 o                         
   5  -7  14        426.21        259.01        75.27 o                         
  -5  -6  14          1.87        -11.11        16.22 o                         
  -4  -6  14        544.89        506.58        46.83 o                         
  -3  -6  14        847.24        899.03        77.39 o                         
  -2  -6  14        296.85        255.56        44.23 o                         
  -1  -6  14       2057.20       2082.99       146.69 o                         
   0  -6  14        813.01        753.66        59.87 o                         
   1  -6  14        310.25        361.69        55.67 o                         
   2  -6  14        962.27        854.18       106.02 o                         
   3  -6  14        266.84        172.79        53.56 o                         
   4  -6  14       1310.59       1353.14        99.57 o                         
   5  -6  14        223.60        215.99        60.58 o                         
  -5  -5  14       1049.49       1017.46        56.84 o                         
  -4  -5  14       1088.33       1052.55        78.30 o                         
  -3  -5  14        246.57        179.29        25.44 o                         
  -2  -5  14       2322.36       2354.58        92.83 o                         
  -1  -5  14        185.80        212.20        25.78 o                         
   0  -5  14        578.10        615.87        36.45 o                         
   1  -5  14        190.42        232.47        34.32 o                         
   2  -5  14        107.13        110.80        36.59 o                         
   3  -5  14       1756.86       1762.09        86.04 o                         
   4  -5  14          0.78         -1.18        17.69 o                         
   5  -5  14        505.83        548.05        43.36 o                         
  -6  -4  14        745.90        698.64        60.26 o                         
  -5  -4  14        662.34        763.64        74.32 o                         
  -4  -4  14        147.09        114.62        20.49 o                         
  -3  -4  14       2166.45       2167.23        68.57 o                         
  -2  -4  14        165.40        144.49        25.39 o                         
  -1  -4  14        881.44        890.25        42.88 o                         
   0  -4  14        232.72        224.77        39.47 o                         
   1  -4  14       1036.14        965.61        66.11 o                         
   2  -4  14       2606.78       2682.36       109.17 o                         
   3  -4  14         13.07          5.22        17.30 o                         
   4  -4  14        680.19        606.79        86.21 o                         
   5  -4  14        372.55        373.75        43.10 o                         
  -6  -3  14        334.82        251.81        96.12 o                         
  -5  -3  14        195.47        166.35        39.81 o                         
  -4  -3  14       2233.15       2334.31        92.88 o                         
  -3  -3  14        125.31        107.03        21.76 o                         
  -2  -3  14        540.08        595.82        45.49 o                         
  -1  -3  14        155.82        174.38        27.20 o                         
   0  -3  14        225.40        202.54        24.68 o                         
   1  -3  14       2542.98       2461.69        73.46 o                         
   2  -3  14          2.73         -6.64        16.03 o                         
   3  -3  14        971.02       1213.04       127.51 o                         
   4  -3  14        275.68        280.10        46.37 o                         
  -6  -2  14        163.71         38.73        20.76 o                         
  -5  -2  14       1009.97       1079.68        66.36 o                         
  -4  -2  14         28.67         -0.07        19.98 o                         
  -3  -2  14       1269.11       1350.23        54.96 o                         
  -2  -2  14        157.23        122.92        22.04 o                         
  -1  -2  14       1109.96       1147.12        58.02 o                         
   0  -2  14       2472.46       2374.70        72.28 o                         
   1  -2  14          7.88          3.04        12.02 o                         
   2  -2  14        652.29        674.96        48.29 o                         
   3  -2  14        212.92        136.18        28.85 o                         
   4  -2  14        264.72        200.34        46.38 o                         
  -6  -1  14       1418.26       1435.12        75.23 o                         
  -5  -1  14         48.50         22.88        20.78 o                         
  -4  -1  14        256.11        206.14        54.37 o                         
  -3  -1  14         93.76         62.03        16.03 o                         
  -2  -1  14       1707.58       1733.01        55.88 o                         
  -1  -1  14       3931.93       4045.75       107.80 o                         
   0  -1  14        349.84        344.52        35.68 o                         
   1  -1  14       1154.95       1231.69        55.39 o                         
   2  -1  14        172.87        145.89        25.45 o                         
   3  -1  14        540.44        482.65        91.01 o                         
   4  -1  14        457.81        373.32        73.09 o                         
  -6   0  14         48.13          8.19        34.60 o                         
  -5   0  14        772.14        743.60        62.22 o                         
  -4   0  14          6.15        -14.19         9.56 o                         
  -3   0  14       1086.74       1093.57        64.15 o                         
  -2   0  14       4566.08       4686.04       100.09 o                         
  -1   0  14        424.74        435.94        32.50 o                         
   0   0  14       2909.87       3010.51        77.10 o                         
   1   0  14          0.78        -13.12        11.52 o                         
   2   0  14        565.01        629.39        55.89 o                         
   3   0  14        360.64        286.08        43.33 o                         
   4   0  14        295.46        172.80        36.16 o                         
  -6   1  14        212.39        228.28        53.90 o                         
  -5   1  14         74.39         77.52        31.37 o                         
  -4   1  14        719.35        726.36        59.27 o                         
  -3   1  14       1240.12       1400.60        75.99 o                         
  -2   1  14        294.48        264.82        26.10 o                         
  -1   1  14       1112.67       1175.34        46.48 o                         
   0   1  14        118.48         87.82        15.35 o                         
   1   1  14       2735.61       2700.65       104.10 o                         
   2   1  14         91.07         48.26        23.39 o                         
   3   1  14        760.16        812.61        71.40 o                         
  -6   2  14          3.50        -13.25        20.99 o                         
  -5   2  14       2047.59       1987.49       123.20 o                         
  -4   2  14       2210.58       2213.80        99.79 o                         
  -3   2  14        702.49        599.90        54.08 o                         
  -2   2  14       1426.99       1504.49        66.93 o                         
  -1   2  14        178.15        256.20        37.55 o                         
   0   2  14       1555.24       1541.94        58.72 o                         
   1   2  14         90.40         88.29        38.47 o                         
   2   2  14       1304.66       1177.72        82.87 o                         
   3   2  14       1749.44       1891.54       104.65 o                         
  -6   3  14        183.92         85.51        42.61 o                         
  -5   3  14       1571.09       1674.88       115.93 o                         
  -4   3  14         76.25         63.54        25.58 o                         
  -3   3  14        501.72        582.74        44.79 o                         
  -2   3  14          6.83         -8.02        21.39 o                         
  -1   3  14       1484.20       1523.94        74.04 o                         
   0   3  14         65.39         29.78        16.52 o                         
   1   3  14       1010.72        971.57        68.58 o                         
   2   3  14        508.60        572.59        61.28 o                         
  -5   4  14        350.43        216.00        47.52 o                         
  -4   4  14        341.45        247.73        47.03 o                         
  -3   4  14        220.73        179.50        42.54 o                         
  -2   4  14        930.94        969.03        72.99 o                         
  -1   4  14         98.99         74.52        24.02 o                         
   0   4  14        570.81        522.73        86.92 o                         
   1   4  14       1686.19       1825.83       165.29 o                         
  -5   5  14        447.04        521.28       101.85 o                         
  -4   5  14        313.81        239.18        41.47 o                         
  -3   5  14       1264.81       1250.30       110.57 o                         
  -2   5  14         11.81        -10.07        22.19 o                         
  -1   5  14        925.70        845.88       119.85 o                         
   0   5  14        428.31        489.89        61.36 o                         
  -4   6  14       1348.80       1383.39        87.27 o                         
  -3   6  14          0.06        -29.87        19.91 o                         
  -2   6  14        818.67        668.33        64.81 o                         
  -1   6  14       1319.59       1498.75       177.12 o                         
  -1 -11  15          0.50        -19.76        23.05 o                         
   0 -11  15        339.46        309.09        64.97 o                         
   1 -11  15        804.31        827.75        89.44 o                         
   2 -11  15        100.65         65.16        25.98 o                         
  -2 -10  15        104.39        102.12        34.64 o                         
  -1 -10  15        686.85        619.82        62.58 o                         
   0 -10  15        842.80        877.30       130.17 o                         
   1 -10  15          3.11         -9.45        27.66 o                         
   2 -10  15        373.45        342.52        45.04 o                         
   3 -10  15         36.99         -6.31        23.97 o                         
  -3  -9  15          0.47        -32.38        26.26 o                         
  -2  -9  15        844.55        890.47        77.97 o                         
  -1  -9  15        554.16        616.57        59.41 o                         
   0  -9  15        245.72        166.59        32.96 o                         
   1  -9  15        219.13        104.92        39.73 o                         
   2  -9  15          4.21         10.94        22.47 o                         
   3  -9  15        920.06        857.43        70.16 o                         
  -4  -8  15        616.94        353.65        64.94 o                         
  -3  -8  15       1196.21       1261.92        95.93 o                         
  -2  -8  15        741.49        657.76        57.09 o                         
  -1  -8  15        574.04        556.33        44.32 o                         
   0  -8  15        327.95        286.88        41.97 o                         
   1  -8  15        109.66         75.35        24.35 o                         
   2  -8  15        879.01        955.12        66.17 o                         
   3  -8  15        181.01        119.70        45.76 o                         
   4  -8  15       1415.81       1353.68       109.35 o                         
  -4  -7  15       1727.08       1692.14        68.34 o                         
  -3  -7  15        751.85        677.21        77.51 o                         
  -2  -7  15        382.33        400.74        45.39 o                         
  -1  -7  15        601.94        616.60        74.47 o                         
   0  -7  15         58.97         71.08        18.74 o                         
   1  -7  15       1589.88       1634.11        61.26 o                         
   2  -7  15         30.49         -3.78        19.55 o                         
   3  -7  15        761.89        738.26        74.85 o                         
   4  -7  15        685.75        735.93        78.27 o                         
  -5  -6  15        883.14        813.29       165.51 o                         
  -4  -6  15        363.36        262.59        34.40 o                         
  -3  -6  15        696.51        741.43        99.02 o                         
  -2  -6  15        355.55        293.94        49.05 o                         
  -1  -6  15        172.38        142.22        32.18 o                         
   0  -6  15       1655.79       1741.85        62.74 o                         
   1  -6  15        104.24         77.88        15.98 o                         
   2  -6  15       1661.29       1627.27        72.10 o                         
   3  -6  15        707.17        661.50        94.39 o                         
   4  -6  15        150.02         80.91        75.95 o                         
  -5  -5  15        192.78        175.20        31.18 o                         
  -4  -5  15        378.57        266.30        30.32 o                         
  -3  -5  15        192.39        274.55        70.44 o                         
  -2  -5  15        261.78        201.72        59.68 o                         
  -1  -5  15       2412.60       2565.44       217.93 o                         
   0  -5  15        226.80        158.06        22.87 o                         
   1  -5  15       1218.64       1363.25        76.92 o                         
   2  -5  15        874.38        769.27        52.70 o                         
   3  -5  15         76.79         60.84        22.66 o                         
   4  -5  15        503.71        581.80        50.25 o                         
  -5  -4  15       1223.89       1237.84        70.82 o                         
  -4  -4  15          5.35         -2.92        15.86 o                         
  -3  -4  15        593.01        573.69        79.86 o                         
  -2  -4  15       1112.67       1161.21        67.45 o                         
  -1  -4  15         46.96         -0.73        12.53 o                         
   0  -4  15       2086.39       2259.31        70.50 o                         
   1  -4  15        311.84        341.04        35.04 o                         
   2  -4  15        433.87        357.04        41.63 o                         
   3  -4  15        239.75        282.75        51.23 o                         
   4  -4  15        187.39        116.86        30.22 o                         
  -5  -3  15         83.03          6.44        23.26 o                         
  -4  -3  15       1185.35       1233.58        74.42 o                         
  -3  -3  15       1634.17       1627.32        79.23 o                         
  -2  -3  15         39.88          9.48        13.24 o                         
  -1  -3  15       1987.77       1967.42        90.16 o                         
   0  -3  15        425.95        455.31        54.14 o                         
   1  -3  15       1297.14       1256.51        65.52 o                         
   2  -3  15        274.48        293.66        75.74 o                         
   3  -3  15        427.26        418.74        53.39 o                         
   4  -3  15       1671.89       1688.89       104.30 o                         
  -6  -2  15         11.03         83.41        61.02 o                         
  -5  -2  15       1480.15       1546.07       102.71 o                         
  -4  -2  15        873.16        889.50        48.32 o                         
  -3  -2  15        150.13        132.19        21.14 o                         
  -2  -2  15        945.45        974.87        57.53 o                         
  -1  -2  15        376.91        298.60        36.16 o                         
   0  -2  15        665.54        688.41        45.55 o                         
   1  -2  15        284.04        285.18        30.00 o                         
   2  -2  15        983.82       1028.60        61.49 o                         
   3  -2  15        722.78        678.10        73.34 o                         
  -6  -1  15        991.00       1068.32        71.56 o                         
  -5  -1  15       1172.81       1215.97        68.76 o                         
  -4  -1  15        146.90         82.45        20.05 o                         
  -3  -1  15       1268.59       1291.35        69.18 o                         
  -2  -1  15        156.01        122.87        17.68 o                         
  -1  -1  15        586.23        635.22        45.58 o                         
   0  -1  15        234.58        285.42        41.97 o                         
   1  -1  15        479.41        482.28        63.78 o                         
   2  -1  15       1872.71       2061.72       100.53 o                         
   3  -1  15         13.47         -7.08        22.38 o                         
  -6   0  15        436.40        377.63        45.07 o                         
  -5   0  15        135.97        101.79        28.45 o                         
  -4   0  15       1429.32       1484.51        80.04 o                         
  -3   0  15          5.22         -0.03        21.94 o                         
  -2   0  15       1401.87       1500.67        58.14 o                         
  -1   0  15        302.00        287.53        40.55 o                         
   0   0  15        233.51        293.42        50.30 o                         
   1   0  15       1664.03       1747.50        89.08 o                         
   2   0  15        515.39        554.49        55.67 o                         
   3   0  15        251.83        183.68        41.55 o                         
  -5   1  15        401.35        392.59        90.61 o                         
  -4   1  15        216.20        148.88        46.96 o                         
  -3   1  15       1046.87       1083.51        55.05 o                         
  -2   1  15         19.23         38.46        14.29 o                         
  -1   1  15        714.84        690.95        41.58 o                         
   0   1  15       1406.79       1352.56        57.05 o                         
   1   1  15        573.78        434.70        43.77 o                         
   2   1  15        916.39        930.83        72.12 o                         
  -5   2  15        670.51        607.01        77.01 o                         
  -4   2  15       1105.94       1197.85       107.79 o                         
  -3   2  15         19.43          9.74        16.32 o                         
  -2   2  15       1087.30       1065.17        56.16 o                         
  -1   2  15       1074.49       1106.83        46.83 o                         
   0   2  15          0.54        -20.09        15.68 o                         
   1   2  15        608.00        578.76        59.93 o                         
   2   2  15        296.92        198.08        34.99 o                         
  -5   3  15       1308.62       1202.15       146.17 o                         
  -4   3  15         13.41         24.39        29.81 o                         
  -3   3  15       1520.50       1597.19        83.54 o                         
  -2   3  15        740.23        549.64        71.69 o                         
  -1   3  15         12.52        -32.59        21.73 o                         
   0   3  15        953.36        995.67        57.20 o                         
   1   3  15          5.82        -21.29        14.19 o                         
  -4   4  15        543.91        420.63        57.13 o                         
  -3   4  15        637.60        396.19        66.27 o                         
  -2   4  15        107.83        124.82        71.12 o                         
  -1   4  15        379.06        473.21        93.95 o                         
   0   4  15         26.72        -45.44        30.29 o                         
  -3   5  15          1.70        -28.83        19.22 o                         
  -2   5  15        436.09        395.78        99.00 o                         
  -1 -10  16         17.60        -21.71        23.80 o                         
   0 -10  16        958.59        879.47       116.78 o                         
   1 -10  16         44.53         78.55        26.67 o                         
  -2  -9  16         81.47         38.00        27.86 o                         
  -1  -9  16        710.44        683.23        56.99 o                         
   0  -9  16          5.07        -45.77        30.51 o                         
   1  -9  16        629.63        320.39        53.50 o
[truncated: 12,153 more chars]
