# Supplementary material for: Heterocyclic 1,3-diazepine-based thio­nes and selones as versatile halogen-bond acceptors
Source: Acta Crystallogr B Struct Sci Cryst Eng Mater. 2022 Aug 31;78(Pt 5):745–55. doi: 10.1107/S2052520622008150 (PMC9533313; doi:10.1107/S2052520622008150)
Supplement: Supplementary file 20 [file b-78-00745-2SDiazMesSe_14F4DIB_tsup20.hkl]

data_2SDiazMesSe_14F4DIB_t                                                      
_shelx_title ' d8-5287_a.res in P-1'                                            
_shelx_refln_list_code          4                                               
_shelx_F_calc_maximum      153.13                                               
_exptl_crystal_F_000       610.00                                               
_reflns_d_resolution_high  0.7088                                               
                                                                                
loop_                                                                           
 _space_group_symop_operation_xyz                                               
 'x, y, z'                                                                      
 '-x, -y, -z'                                                                   
                                                                                
_cell_length_a     7.5969                                                       
_cell_length_b    12.1995                                                       
_cell_length_c    14.4439                                                       
_cell_angle_alpha 104.613                                                       
_cell_angle_beta   95.746                                                       
_cell_angle_gamma 104.119                                                       
                                                                                
_shelx_F_squared_multiplier     1.000                                           
                                                                                
loop_                                                                           
 _refln_index_h                                                                 
 _refln_index_k                                                                 
 _refln_index_l                                                                 
 _refln_F_squared_calc                                                          
 _refln_F_squared_meas                                                          
 _refln_F_squared_sigma                                                         
 _refln_observed_status                                                         
   1   0   0        384.04        413.77         8.82 o                         
   2   0   0      11002.49       9240.40       287.14 o                         
   3   0   0         23.44         42.41         1.88 o                         
   4   0   0       1581.45       1547.44        20.25 o                         
   5   0   0       7517.75       7645.03        74.19 o                         
   6   0   0         12.80         10.69         1.54 o                         
   7   0   0       1004.33       1034.04        19.62 o                         
   8   0   0       1051.01       1025.92        32.50 o                         
   9   0   0          0.19          2.64         3.72 o                         
  10   0   0        218.79        233.76        15.38 o                         
 -10   1   0         44.23         41.56         6.53 o                         
  -9   1   0        930.96        966.16        21.00 o                         
  -8   1   0        894.82        912.45        18.94 o                         
  -7   1   0         93.86         94.72         4.98 o                         
  -6   1   0       4162.36       4200.57        56.19 o                         
  -5   1   0       2134.22       2165.85        29.12 o                         
  -4   1   0         99.38         96.70         3.27 o                         
  -3   1   0         97.55        142.11         3.00 o                         
  -2   1   0        606.08        591.59        13.06 o                         
   1   1   0       3521.55       3377.97        40.46 o                         
   2   1   0       3417.05       3335.09        34.04 o                         
   3   1   0       5524.58       5617.59        78.14 o                         
   4   1   0       7858.39       7639.02        70.71 o                         
   5   1   0         45.94         51.82         2.85 o                         
   6   1   0       4254.52       4306.09        47.34 o                         
   7   1   0        526.77        554.41        10.94 o                         
   8   1   0        264.76        254.29        12.60 o                         
   9   1   0          1.75          5.03         3.70 o                         
  10   1   0        277.72        272.57        38.35 o                         
 -10   2   0        986.03        995.76        31.67 o                         
  -9   2   0        555.38        530.58        23.01 o                         
  -8   2   0        123.76        133.85         7.31 o                         
  -7   2   0       2264.31       2264.26        30.69 o                         
  -6   2   0        427.76        442.98         9.05 o                         
  -5   2   0          2.47          2.18         1.34 o                         
  -4   2   0         32.15         47.11         2.40 o                         
  -3   2   0       3062.95       3008.08        34.69 o                         
  -1   2   0        138.55        160.08         2.79 o                         
   0   2   0       2621.75       2595.35        28.85 o                         
   1   2   0        430.88        474.91         7.58 o                         
   2   2   0       6704.65       6685.81        76.36 o                         
   3   2   0      10676.36      10299.03        97.03 o                         
   4   2   0          0.16          2.66         1.43 o                         
   5   2   0       3330.32       3237.09        36.83 o                         
   6   2   0       2734.04       2798.62        33.34 o                         
   7   2   0        614.45        603.51        12.58 o                         
   8   2   0        240.09        256.41        10.41 o                         
   9   2   0        889.36        867.76        23.75 o                         
 -10   3   0        683.88        641.46        23.43 o                         
  -9   3   0        472.85        479.81        16.04 o                         
  -8   3   0       4251.65       4176.06        54.07 o                         
  -7   3   0        546.64        579.28        13.55 o                         
  -6   3   0        192.29        191.45         5.42 o                         
  -5   3   0          5.13          5.31         1.18 o                         
  -4   3   0       5515.86       5341.42        55.16 o                         
  -3   3   0      18097.36      16807.41       516.31 o                         
  -2   3   0        324.07        367.33         6.41 o                         
  -1   3   0       2175.31       2239.75        24.29 o                         
   0   3   0          7.58         13.60         1.09 o                         
   1   3   0       3878.53       3764.69        42.80 o                         
   2   3   0       7875.57       7746.58        81.37 o                         
   3   3   0        177.66        194.43         4.66 o                         
   4   3   0       3780.46       3787.23        39.85 o                         
   5   3   0       1072.80       1073.24        15.05 o                         
   6   3   0        197.44        192.81         6.12 o                         
   7   3   0          3.49          2.11         1.98 o                         
   8   3   0        859.21        826.79        16.81 o                         
   9   3   0       2830.58       2782.19        69.94 o                         
 -10   4   0         86.24         81.59        10.30 o                         
  -9   4   0       1993.86       1931.47        38.10 o                         
  -8   4   0        246.07        250.48         9.68 o                         
  -7   4   0        204.41        195.56         7.02 o                         
  -6   4   0          5.18          8.74         2.17 o                         
  -5   4   0       3485.13       3291.32        36.53 o                         
  -4   4   0      21673.21      21566.61       399.05 o                         
  -3   4   0         12.19         14.88         1.59 o                         
  -2   4   0       2256.52       2330.71        29.28 o                         
  -1   4   0        488.31        495.03         7.01 o                         
   0   4   0       6286.57       6256.80        73.78 o                         
   1   4   0       4041.86       3932.20        48.27 o                         
   2   4   0        754.02        760.24        12.20 o                         
   3   4   0       5512.20       5507.50        57.39 o                         
   4   4   0       1397.70       1426.05        18.12 o                         
   5   4   0       1345.91       1383.68        18.43 o                         
   6   4   0        159.03        163.64         5.61 o                         
   7   4   0       1550.52       1635.54        25.97 o                         
   8   4   0       2808.40       2758.62        42.13 o                         
   9   4   0        510.44        385.38        45.08 o                         
 -10   5   0       1585.59       1605.46        39.75 o                         
  -9   5   0         36.52         37.36         4.86 o                         
  -8   5   0        148.26        144.51         7.77 o                         
  -7   5   0        167.51        168.66         5.86 o                         
  -6   5   0       5151.44       5184.38        55.85 o                         
  -5   5   0      12042.68      11824.91       124.09 o                         
  -4   5   0        401.20        430.93         7.93 o                         
  -3   5   0         69.13         50.55         2.87 o                         
  -2   5   0        872.33        874.95        11.71 o                         
  -1   5   0       8302.66       7941.39        87.58 o                         
   0   5   0      10633.93      10685.27       170.87 o                         
   1   5   0        672.58        682.76        11.40 o                         
   2   5   0       5729.12       5762.72        94.86 o                         
   3   5   0        370.32        385.81         8.90 o                         
   4   5   0        826.38        837.82        14.60 o                         
   5   5   0         28.58         28.39         2.48 o                         
   6   5   0       1875.49       1929.19        28.29 o                         
   7   5   0       4335.40       4320.87        60.21 o                         
   8   5   0        551.24        544.60        21.25 o                         
 -10   6   0          4.07         10.02         5.13 o                         
  -9   6   0         62.13         60.09         5.92 o                         
  -8   6   0        668.46        676.02        17.29 o                         
  -7   6   0       2510.42       2459.17        30.60 o                         
  -6   6   0       7190.49       7285.34        75.94 o                         
  -5   6   0        120.63        123.21         4.07 o                         
  -4   6   0       2168.18       2372.48        30.81 o                         
  -3   6   0         20.58         18.66         2.25 o                         
  -2   6   0      11768.09      11903.11       162.95 o                         
  -1   6   0       3430.15       3520.68        38.82 o                         
   0   6   0       2666.64       2696.67        46.27 o                         
   1   6   0       9844.57       9793.53       117.31 o                         
   2   6   0        449.89        447.14         9.36 o                         
   3   6   0       2148.29       2243.21        30.85 o                         
   4   6   0        128.83        140.78         5.81 o                         
   5   6   0       2764.25       2769.64        39.13 o                         
   6   6   0       3880.69       4033.43        68.39 o                         
   7   6   0        233.87        257.56        14.85 o                         
   8   6   0        184.56        164.68        13.45 o                         
 -10   7   0        217.63        214.94        10.96 o                         
  -9   7   0        394.31        396.42        12.39 o                         
  -8   7   0       2715.03       2713.86        43.17 o                         
  -7   7   0       1303.38       1284.37        18.75 o                         
  -6   7   0         11.96         15.18         2.25 o                         
  -5   7   0        395.64        425.13         8.59 o                         
  -4   7   0        395.92        360.89         7.82 o                         
  -3   7   0       3682.65       3666.20        54.52 o                         
  -2   7   0       3827.35       3924.65        49.89 o                         
  -1   7   0        717.04        696.96        11.69 o                         
   0   7   0       8993.62       9274.32       110.85 o                         
   1   7   0         17.40         28.58         2.39 o                         
   2   7   0       4372.74       4551.42        55.29 o                         
   3   7   0        771.05        764.44        14.58 o                         
   4   7   0       4977.50       5150.79        64.23 o                         
   5   7   0       3078.85       3095.40        63.03 o                         
   6   7   0        129.28        158.86        17.31 o                         
   7   7   0        403.12        440.70        19.30 o                         
   8   7   0         75.09         70.07        14.82 o                         
 -10   8   0        447.66        465.35        17.80 o                         
  -9   8   0       2443.48       2377.57        50.34 o                         
  -8   8   0       2142.67       2146.46        38.81 o                         
  -7   8   0         99.46        104.91         5.04 o                         
  -6   8   0        262.84        247.34         7.23 o                         
  -5   8   0        445.49        466.00         9.40 o                         
  -4   8   0       3406.18       3458.21        46.05 o                         
  -3   8   0        460.07        492.31         9.58 o                         
  -2   8   0       2212.60       2299.36        29.34 o                         
  -1   8   0       2703.90       2606.75        34.87 o                         
   0   8   0        764.04        768.54        15.41 o                         
   1   8   0       2533.17       2653.56        35.15 o                         
   2   8   0         63.94         62.09         4.04 o                         
   3   8   0       6477.93       6342.69        76.86 o                         
   4   8   0       4468.53       4518.21        93.12 o                         
   5   8   0         91.61         92.01         7.24 o                         
   6   8   0         30.83         17.54         5.00 o                         
   7   8   0        142.95        117.59        15.15 o                         
 -10   9   0       1917.34       1909.13        50.19 o                         
  -9   9   0       1476.87       1457.59        30.16 o                         
  -8   9   0         52.42         48.57         4.46 o                         
  -7   9   0         65.56         63.98         4.94 o                         
  -6   9   0       1179.45       1194.78        19.62 o                         
  -5   9   0       1152.17       1191.48        19.26 o                         
  -4   9   0        188.03        174.27         5.76 o                         
  -3   9   0        600.58        596.95        14.36 o                         
  -2   9   0       2694.34       2735.64        34.76 o                         
  -1   9   0        652.47        663.36        11.74 o                         
   0   9   0         66.56         87.72         7.25 o                         
   1   9   0       1973.75       1931.80        27.31 o                         
   2   9   0       3325.33       3411.89        47.26 o                         
   3   9   0       3008.47       3086.41        52.21 o                         
   4   9   0          7.12          8.35         3.61 o                         
   5   9   0         42.20         26.81         4.85 o                         
   6   9   0        172.98        168.87        12.86 o                         
   7   9   0       1055.15       1063.96        47.74 o                         
  -9  10   0         56.07         42.82         5.24 o                         
  -8  10   0         17.33         16.99         4.03 o                         
  -7  10   0        318.23        329.44        10.63 o                         
  -6  10   0       3685.65       3712.15        51.91 o                         
  -5  10   0        195.79        207.23         9.83 o                         
  -4  10   0       2271.94       2283.73        33.21 o                         
  -3  10   0       1251.06       1251.09        16.92 o                         
  -2  10   0        151.44        147.34         5.17 o                         
  -1  10   0       2334.61       2275.81        32.70 o                         
   0  10   0        959.51        948.91        18.09 o                         
   1  10   0       7163.64       6849.43        87.25 o                         
   2  10   0       2312.59       2317.74        40.45 o                         
   3  10   0         16.89         15.02         3.98 o                         
   4  10   0        125.95        128.35         8.69 o                         
   5  10   0        600.99        588.83        19.02 o                         
   6  10   0       1095.46       1166.51        36.30 o                         
  -9  11   0         83.53         59.54         7.79 o                         
  -8  11   0        673.71        674.49        17.00 o                         
  -7  11   0       2345.94       2377.66        40.02 o                         
  -6  11   0         61.17         67.64         5.71 o                         
  -5  11   0       1197.92       1224.57        21.49 o                         
  -4  11   0       2288.97       2314.98        34.62 o                         
  -3  11   0        140.83        140.82         4.75 o                         
  -2  11   0        158.00        167.93         5.78 o                         
  -1  11   0       1794.81       1780.94        30.91 o                         
   0  11   0       4568.33       4587.22        61.87 o                         
   1  11   0       1753.33       1682.44        36.14 o                         
   2  11   0        140.30        161.80         7.48 o                         
   3  11   0         16.05          6.67         3.03 o                         
   4  11   0        488.34        512.43        16.64 o                         
   5  11   0       2098.90       2139.44        87.95 o                         
  -9  12   0        338.86        300.14        25.09 o                         
  -8  12   0        811.37        788.09        20.08 o                         
  -7  12   0         14.55         18.53         4.57 o                         
  -6  12   0       1612.90       1599.51        29.50 o                         
  -5  12   0        483.90        453.75        12.52 o                         
  -4  12   0        360.12        380.83        10.97 o                         
  -3  12   0        660.48        635.33        12.30 o                         
  -2  12   0        877.43        866.02        17.40 o                         
  -1  12   0       5845.00       5740.17        88.63 o                         
   0  12   0        643.39        690.26        18.42 o                         
   1  12   0        299.84        308.31        23.85 o                         
   2  12   0          1.25          5.44         4.25 o                         
   3  12   0        963.34        997.48        23.07 o                         
   4  12   0       1835.45       1834.10        46.07 o                         
  -8  13   0        167.53        142.85        11.83 o                         
  -7  13   0        725.86        688.24        18.07 o                         
  -6  13   0        128.65        124.28         6.93 o                         
  -5  13   0        110.43        115.32         7.73 o                         
  -4  13   0         17.79         16.00         2.96 o                         
  -3  13   0       1104.23       1081.37        22.24 o                         
  -2  13   0       4534.45       4473.80        77.14 o                         
  -1  13   0        756.82        770.41        20.30 o                         
   0  13   0        421.90        433.69        17.66 o                         
   1  13   0         85.34         94.75        15.69 o                         
   2  13   0        959.64        939.30        27.35 o                         
   3  13   0       1583.00       1623.71        41.60 o                         
   4  13   0          1.16          7.13         5.03 o                         
  -8  14   0        762.45        735.49        30.98 o                         
  -7  14   0         82.49         72.19         6.82 o                         
  -6  14   0        340.13        325.06        10.79 o                         
  -5  14   0         83.13        100.16         9.18 o                         
  -4  14   0        521.04        492.92        20.44 o                         
  -3  14   0       2323.92       2253.65        39.52 o                         
  -2  14   0        825.15        802.61        20.50 o                         
  -1  14   0        246.02        231.99        11.25 o                         
   0  14   0         24.53         20.61         5.55 o                         
   1  14   0        930.39        926.08        27.49 o                         
   2  14   0       1311.89       1326.63        35.80 o                         
   3  14   0          4.27         -0.18         5.01 o                         
  -7  15   0        185.69        142.34        15.60 o                         
  -6  15   0         18.57         19.83         5.74 o                         
  -5  15   0       1397.64       1448.08        43.37 o                         
  -4  15   0       1327.64       1260.86        31.75 o                         
  -3  15   0         29.09         18.07         4.39 o                         
  -2  15   0         65.60         69.46         8.99 o                         
  -1  15   0         77.89         90.75        11.23 o                         
   0  15   0        776.94        785.30        31.94 o                         
   1  15   0       1044.04       1065.81        31.95 o                         
  -5  16   0       2344.80       2352.79       140.34 o                         
  -4  16   0         58.16         64.74         9.91 o                         
  -3  16   0        158.43        150.84        13.35 o                         
  -2  16   0        143.03        123.78        10.38 o                         
  -1  16   0        949.48        973.90        33.58 o                         
   0 -16   1        153.36        148.30        20.48 o                         
   1 -16   1       1183.42       1144.23        33.25 o                         
   2 -16   1        466.07        429.10        17.31 o                         
   3 -16   1        545.36        498.55        22.21 o                         
   4 -16   1        454.58        451.48        19.66 o                         
   5 -16   1        144.55        174.99        21.16 o                         
  -2 -15   1        252.87        244.94        14.60 o                         
  -1 -15   1        570.91        563.46        22.65 o                         
   0 -15   1        888.32        894.93        32.37 o                         
   1 -15   1       1348.73       1417.85        42.18 o                         
   2 -15   1        545.25        579.02        19.45 o                         
   3 -15   1       1904.20       1895.58        29.01 o                         
   4 -15   1        522.96        528.82        18.97 o                         
   5 -15   1        363.30        389.01        15.59 o                         
   6 -15   1         17.36         21.80         8.34 o                         
   7 -15   1       1657.74       1698.31        43.26 o                         
  -3 -14   1         54.50         55.82        13.43 o                         
  -2 -14   1        951.98        940.54        28.22 o                         
  -1 -14   1       1631.45       1664.95        35.75 o                         
   0 -14   1         80.92         81.32         9.65 o                         
   1 -14   1        321.38        297.33        15.35 o                         
   2 -14   1        524.96        502.04        14.11 o                         
   3 -14   1         61.42         68.29         4.70 o                         
   4 -14   1        270.19        255.82         9.87 o                         
   5 -14   1        232.04        238.66         9.48 o                         
   6 -14   1       2488.86       2461.37        47.21 o                         
   7 -14   1        996.50        968.39        22.42 o                         
   8 -14   1          2.81         -4.99         4.99 o                         
  -4 -13   1        264.41        274.52        15.73 o                         
  -3 -13   1       1373.45       1341.46        29.04 o                         
  -2 -13   1        883.29        908.44        28.42 o                         
  -1 -13   1        282.12        319.26        14.72 o                         
   0 -13   1       1073.68       1107.05        29.78 o                         
   1 -13   1       1120.76       1144.89        29.66 o                         
   2 -13   1        545.75        555.61        13.58 o                         
   3 -13   1        217.72        214.53         7.00 o                         
   4 -13   1         42.66         41.73         6.33 o                         
   5 -13   1       3740.90       3651.83        55.18 o                         
   6 -13   1        735.96        682.85        16.96 o                         
   7 -13   1        154.78        141.35        10.54 o                         
   8 -13   1          1.07         -0.61         5.07 o                         
  -5 -12   1         19.11          9.25         8.09 o                         
  -4 -12   1       1023.59       1003.68        25.23 o                         
  -3 -12   1       1936.84       1944.37        37.88 o                         
  -2 -12   1         88.05         90.38         6.66 o                         
  -1 -12   1       1001.11       1042.64        22.76 o                         
   0 -12   1        156.70        175.05         6.77 o                         
   1 -12   1        460.79        460.93        10.56 o                         
   2 -12   1        148.10        178.54         6.59 o                         
   3 -12   1        491.58        514.73         9.95 o                         
   4 -12   1       3423.92       3516.50        71.69 o                         
   5 -12   1       1878.25       1876.76        31.92 o                         
   6 -12   1         86.12         84.55         7.78 o                         
   7 -12   1        199.28        199.07         9.18 o                         
   8 -12   1        520.42        524.02        15.97 o                         
   9 -12   1       1725.34       1648.13        40.80 o                         
  -5 -11   1       1835.98       1881.04        39.82 o                         
  -4 -11   1        933.33        918.12        23.61 o                         
  -3 -11   1        230.66        219.63        10.31 o                         
  -2 -11   1       1205.41       1172.48        20.84 o                         
  -1 -11   1       1409.40       1486.03        28.75 o                         
   0 -11   1        579.87        596.46        12.29 o                         
   1 -11   1        134.83        165.60         5.98 o                         
   2 -11   1        535.33        550.06        11.22 o                         
   3 -11   1       6135.99       6307.83        69.26 o                         
   4 -11   1        862.59        822.02        16.03 o                         
   5 -11   1         66.12         54.72         4.21 o                         
   6 -11   1         84.50         68.46         5.62 o                         
   7 -11   1        612.52        616.81        16.09 o                         
   8 -11   1       2152.34       2077.32        39.02 o                         
   9 -11   1        353.69        317.55        13.25 o                         
  -6 -10   1       2432.14       2480.76        56.09 o                         
  -5 -10   1       1575.71       1568.24        43.16 o                         
  -4 -10   1          3.04          4.32         3.37 o                         
  -3 -10   1       2059.05       2066.92        35.75 o                         
  -2 -10   1        110.90        111.94         6.84 o                         
  -1 -10   1       2145.14       2150.10        32.30 o                         
   0 -10   1          2.07          5.63         1.91 o                         
   1 -10   1       2543.40       2575.76        35.99 o                         
   2 -10   1       5628.47       5691.47        69.93 o                         
   3 -10   1       1192.02       1231.73        17.04 o                         
   4 -10   1        299.51        299.58         8.04 o                         
   5 -10   1        223.30        234.44        10.88 o                         
   6 -10   1       2914.92       2927.01        43.34 o                         
   7 -10   1       3006.24       2925.99        46.98 o                         
   8 -10   1        195.55        190.31         9.32 o                         
   9 -10   1        555.13        554.76        16.72 o                         
  -7  -9   1       2285.83       2308.34        53.85 o                         
  -6  -9   1       1167.39       1217.62        34.00 o                         
  -5  -9   1         27.21         24.91         4.58 o                         
  -4  -9   1       1234.45       1222.99        26.14 o                         
  -3  -9   1       1786.07       1811.57        29.80 o                         
  -2  -9   1        707.44        664.37        14.22 o                         
  -1  -9   1       1929.33       1953.30        30.16 o                         
   0  -9   1       2342.86       2340.83        33.14 o                         
   1  -9   1       9533.63       9398.03       113.73 o                         
   2  -9   1       1053.66       1062.32        18.25 o                         
   3  -9   1        146.29        159.25         4.59 o                         
   4  -9   1          9.76          9.45         2.02 o                         
   5  -9   1       6346.44       6246.18        78.07 o                         
   6  -9   1       4254.06       4253.19        57.27 o                         
   7  -9   1          2.45          0.13         2.14 o                         
   8  -9   1        768.53        721.78        19.07 o                         
   9  -9   1         36.72         34.71         4.83 o                         
  10  -9   1        391.02        385.18        24.68 o                         
  -7  -8   1        857.31        839.38        27.70 o                         
  -6  -8   1        168.09        168.16        17.29 o                         
  -5  -8   1       1706.84       1702.08        32.42 o                         
  -4  -8   1        104.27        111.34         6.43 o                         
  -3  -8   1        650.89        639.93        12.81 o                         
  -2  -8   1        174.71        162.15         5.99 o                         
  -1  -8   1       2236.69       2187.65        31.99 o                         
   0  -8   1       7019.44       6907.96        86.46 o                         
   1  -8   1        965.84        979.50        15.06 o                         
   2  -8   1          5.53          6.30         1.72 o                         
   3  -8   1        185.54        201.73         6.23 o                         
   4  -8   1       6742.59       6674.07        82.84 o                         
   5  -8   1       7326.50       7297.02        80.05 o                         
   6  -8   1        901.55        925.51        16.62 o                         
   7  -8   1       2510.89       2514.10        38.50 o                         
   8  -8   1         70.37         64.89         7.34 o                         
   9  -8   1        532.77        548.51        15.55 o                         
  10  -8   1        145.60        142.64         9.42 o                         
  -8  -7   1        452.84        455.16        27.78 o                         
  -7  -7   1         12.21          9.31         4.77 o                         
  -6  -7   1       1930.90       2032.69        53.84 o                         
  -5  -7   1        104.22        118.25         7.50 o                         
  -4  -7   1       2702.14       2734.67        37.96 o                         
  -3  -7   1        198.24        219.43         6.78 o                         
  -2  -7   1       4534.41       4507.18        54.72 o                         
  -1  -7   1      10189.55      10001.40       135.29 o                         
   0  -7   1        881.16        942.44        16.70 o                         
   1  -7   1         57.00         63.26         2.99 o                         
   2  -7   1         28.41         26.79         2.51 o                         
   3  -7   1       6105.93       5837.13        72.12 o                         
   4  -7   1       6061.40       6000.84        65.91 o                         
   5  -7   1         19.38         28.33         3.18 o                         
   6  -7   1       2264.10       2217.19        30.36 o                         
   7  -7   1        184.22        175.72         6.00 o                         
   8  -7   1       1187.98       1180.21        23.87 o                         
   9  -7   1         15.31         17.93         3.39 o                         
  10  -7   1        735.78        735.62        19.62 o                         
  -8  -6   1         71.99         64.58        10.46 o                         
  -7  -6   1        934.40        984.02        26.67 o                         
  -6  -6   1        206.13        210.23         9.89 o                         
  -5  -6   1       1233.28       1258.25        20.62 o                         
  -4  -6   1          2.11          5.64         2.59 o                         
  -3  -6   1       7897.42       7810.61        85.28 o                         
  -2  -6   1       7240.44       7069.68        81.32 o                         
  -1  -6   1       1042.48       1031.55        25.17 o                         
   0  -6   1         53.42         76.87         3.60 o                         
   1  -6   1         56.67         69.75         3.11 o                         
   2  -6   1      12655.85      12575.57       122.86 o                         
   3  -6   1       4988.04       4837.92        83.71 o                         
   4  -6   1        201.62        214.72         5.53 o                         
   5  -6   1       2383.68       2418.79        28.53 o                         
   6  -6   1        201.93        214.18         6.25 o                         
   7  -6   1       1543.02       1542.92        23.90 o                         
   8  -6   1          0.01         -2.23         2.66 o                         
   9  -6   1       1399.17       1399.19        28.06 o                         
  10  -6   1       1761.81       1745.02        43.67 o                         
  -8  -5   1       1014.87       1018.42        25.99 o                         
  -7  -5   1          0.28         -3.25         3.52 o                         
  -6  -5   1        931.44        905.82        20.15 o                         
  -5  -5   1         64.38         66.20         6.66 o                         
  -4  -5   1       4697.97       4615.99        56.91 o                         
  -3  -5   1      10117.50       9963.73       146.77 o                         
  -2  -5   1          9.33         15.03         1.86 o                         
  -1  -5   1        676.19        727.00        16.77 o                         
   0  -5   1         12.53         31.77         2.98 o                         
   2  -5   1      11350.39      11395.38       117.07 o                         
   3  -5   1        453.94        408.33         7.17 o                         
   4  -5   1       2697.59       2671.55        29.91 o                         
   5  -5   1          0.82          4.86         1.58 o                         
   6  -5   1        875.31        884.77        13.93 o                         
   7  -5   1        201.42        218.60         7.37 o                         
   8  -5   1       1908.78       1937.74        34.01 o                         
   9  -5   1       3340.30       3303.72        53.26 o                         
  10  -5   1         38.75         40.57         5.77 o                         
  -9  -4   1        468.27        482.47        24.62 o                         
  -8  -4   1         17.09         16.23         4.12 o                         
  -7  -4   1       1255.77       1278.35        21.55 o                         
  -6  -4   1        102.60        103.40         4.77 o                         
  -5  -4   1      10069.84      10066.03        97.82 o                         
  -4  -4   1       4170.79       4157.94        43.28 o                         
  -3  -4   1        156.21        165.63         5.06 o                         
  -2  -4   1         59.41         70.68         3.01 o                         
  -1  -4   1        110.94        108.66         4.59 o                         
   1  -4   1       5684.19       5598.90        68.46 o                         
   2  -4   1        417.52        413.64         6.53 o                         
   3  -4   1       4036.69       4165.23        60.46 o                         
   4  -4   1       1324.15       1443.12        20.25 o                         
   5  -4   1       2110.77       2020.53        28.11 o                         
   6  -4   1          0.60          2.08         1.29 o                         
   7  -4   1       1669.60       1661.30        25.97 o                         
   8  -4   1       3385.20       3499.70        52.64 o                         
   9  -4   1        114.76        113.92         8.03 o                         
  10  -4   1          3.58          2.30         6.61 o                         
  -9  -3   1        126.71        121.87        10.97 o                         
  -8  -3   1        487.91        512.09        12.65 o                         
  -7  -3   1        102.22        105.22         5.37 o                         
  -6  -3   1       4405.12       4401.69        48.98 o                         
  -5  -3   1       8088.85       8112.07        79.56 o                         
  -4  -3   1        123.44        137.77         4.33 o                         
  -3  -3   1         76.48         96.09         3.18 o                         
  -2  -3   1       1839.85       1970.49        24.88 o                         
   1  -3   1       7655.35       7338.65       114.31 o                         
   2  -3   1       4197.45       4158.67        49.75 o                         
   3  -3   1       2240.73       2382.69        30.31 o                         
   4  -3   1        728.27        735.52        11.22 o                         
   5  -3   1         12.52         21.58         1.96 o                         
   6  -3   1       6825.96       6917.17        72.71 o                         
   7  -3   1       5568.03       5505.00        67.25 o                         
   8  -3   1         50.79         59.47         5.05 o                         
   9  -3   1        131.19        118.44        11.43 o                         
  10  -3   1        388.52        425.16        36.64 o                         
  -9  -2   1        453.25        467.11        16.38 o                         
  -8  -2   1        817.69        797.57        15.53 o                         
  -7  -2   1       6183.61       6179.15        70.87 o                         
  -6  -2   1       1253.91       1342.71        18.67 o                         
  -5  -2   1         20.36         19.19         1.89 o                         
  -4  -2   1        152.52        172.45         4.53 o                         
  -3  -2   1       2467.86       2407.86        25.26 o                         
  -1  -2   1       2026.13       2068.72        28.32 o                         
   0  -2   1         30.23         39.81         2.04 o                         
   2  -2   1       8431.87       8507.81        92.51 o                         
   3  -2   1       5920.11       5917.42        62.33 o                         
   4  -2   1        480.50        516.02         9.90 o                         
   5  -2   1       4235.61       4119.97        59.71 o                         
   6  -2   1       8125.43       8081.67        83.99 o                         
   7  -2   1        316.04        309.61         9.02 o                         
   8  -2   1         92.12        100.17         6.88 o                         
   9  -2   1        859.64        874.59        26.45 o                         
  10  -2   1       1718.23       1705.05        49.53 o                         
 -10  -1   1        320.60        293.36        16.91 o                         
  -9  -1   1        351.55        363.23        14.82 o                         
  -8  -1   1       4403.50       4400.18        60.80 o                         
  -7  -1   1       2501.94       2491.65        31.29 o                         
  -6  -1   1         73.31         83.10         4.68 o                         
  -5  -1   1         89.84         99.04         3.73 o                         
  -4  -1   1       4749.39       4719.70        49.04 o                         
  -3  -1   1      14206.07      13183.94       122.38 o                         
  -2  -1   1       3292.61       3305.73        35.11 o                         
  -1  -1   1       1803.46       1989.46        20.09 o                         
   1  -1   1       1263.70       1298.64        14.41 o                         
   2  -1   1        175.14        210.01         4.11 o                         
   3  -1   1          7.47         21.05         1.36 o                         
   4  -1   1       8350.12       8532.00       105.71 o                         
   5  -1   1       6483.63       6244.99        61.48 o                         
   6  -1   1        217.63        231.69         5.20 o                         
   7  -1   1        198.83        175.93         7.25 o                         
   8  -1   1       1980.43       1952.52        38.96 o                         
   9  -1   1       3779.33       3824.94        75.94 o                         
  10  -1   1        327.35        346.56        18.30 o                         
 -10   0   1        189.24        211.30        14.32 o                         
  -9   0   1       3091.95       3219.92        57.80 o                         
  -8   0   1       1112.13       1104.42        28.91 o                         
  -7   0   1        331.72        318.90         9.49 o                         
  -6   0   1          7.73          8.83         1.94 o                         
  -5   0   1       3974.99       3921.31        41.71 o                         
  -4   0   1      14575.08      14006.31       130.58 o                         
  -3   0   1         63.73         81.62         2.43 o                         
  -2   0   1       7097.63       6658.75        59.28 o                         
  -1   0   1       1439.35       1355.65        23.35 o                         
   1   0   1        342.83        337.46         6.75 o                         
   2   0   1        132.70        151.83         3.49 o                         
   3   0   1       6606.70       6473.49        65.00 o                         
   4   0   1      10062.25       9989.35        99.68 o                         
   5   0   1        704.75        725.48        11.74 o                         
   6   0   1         11.23         12.63         1.69 o                         
   7   0   1       2297.70       2332.69        28.82 o                         
   8   0   1       4219.77       4214.14        78.30 o                         
   9   0   1        628.54        641.65        20.21 o                         
  10   0   1        214.21        227.39        15.09 o                         
 -10   1   1       1694.37       1677.14        49.29 o                         
  -9   1   1        704.13        703.10        18.54 o                         
  -8   1   1         23.37         25.36         3.38 o                         
  -7   1   1          3.99          3.35         2.34 o                         
  -6   1   1       5739.22       5704.69        67.67 o                         
  -5   1   1       8630.92       8145.21        87.44 o                         
  -4   1   1       2169.63       2327.05        26.13 o                         
  -3   1   1       1411.84       1341.35        15.50 o                         
   0   1   1        752.83        757.10        15.83 o                         
   1   1   1       1549.82       1623.74        17.19 o                         
   2   1   1       7493.91       7383.74        76.82 o                         
   3   1   1      13651.64      13316.86       145.03 o                         
   4   1   1        676.22        715.28        10.56 o                         
   5   1   1         96.53        108.47         3.99 o                         
   6   1   1       2177.34       2188.31        27.59 o                         
   7   1   1       4474.58       4441.74        56.40 o                         
   8   1   1        508.59        496.64        11.93 o                         
   9   1   1        311.93        296.24        13.67 o                         
 -10   2   1        386.40        342.04        26.92 o                         
  -9   2   1         77.30         72.65         7.08 o                         
  -8   2   1        112.74        110.05         6.53 o                         
  -7   2   1       4593.48       4665.58        62.54 o                         
  -6   2   1       3743.31       3699.44        39.70 o                         
  -5   2   1        396.49        495.14         8.28 o                         
  -4   2   1       1010.53        918.77        11.64 o                         
  -3   2   1        621.56        566.22         9.40 o                         
  -2   2   1       9465.97       8840.71       205.07 o                         
  -1   2   1        549.65        537.45         7.53 o                         
   0   2   1       1950.20       1944.87        23.75 o                         
   2   2   1      15751.89      15931.21       488.65 o                         
   3   2   1       1875.76       1906.85        22.28 o                         
   4   2   1         11.89         16.43         1.70 o                         
   5   2   1       6678.46       6529.12        65.34 o                         
   6   2   1       5456.18       5628.12        64.62 o                         
   7   2   1        448.85        439.76        10.42 o                         
   8   2   1        381.00        391.13        13.26 o                         
   9   2   1        159.34        165.15        10.98 o                         
 -10   3   1         53.34         45.66         6.28 o                         
  -9   3   1        197.67        206.43        10.42 o                         
  -8   3   1       3852.85       3870.91        58.33 o                         
  -7   3   1       3281.90       3252.66        40.66 o                         
  -6   3   1         22.21         18.97         2.02 o                         
  -5   3   1       1098.35       1109.75        15.04 o                         
  -4   3   1       1070.70       1145.71        15.39 o                         
  -3   3   1       9937.64       9807.85       102.12 o                         
  -2   3   1        177.67        181.47         4.47 o                         
  -1   3   1       5376.89       5201.46        48.63 o                         
   1   3   1       5636.10       5749.63        69.26 o                         
   2   3   1       1915.73       1982.77        23.84 o                         
   3   3   1         82.84         80.92         3.57 o                         
   4   3   1       2795.35       2683.55        31.52 o                         
   5   3   1       5535.03       5453.24        56.05 o                         
   6   3   1        415.11        431.31         9.54 o                         
   7   3   1        282.28        303.47        10.30 o                         
   8   3   1         34.77         32.66         5.51 o                         
   9   3   1        606.44        585.94        26.40 o                         
 -10   4   1         14.77         18.37         5.20 o                         
  -9   4   1       3566.62       3629.37        61.25 o                         
  -8   4   1       2432.73       2476.02        40.26 o                         
  -7   4   1        153.83        160.43         5.77 o                         
  -6   4   1        320.33        327.95         7.21 o                         
  -5   4   1        246.23        243.73         5.72 o                         
  -4   4   1       5746.16       5727.16        66.89 o                         
  -3   4   1         49.67         45.63         2.75 o                         
  -2   4   1       3322.27       3356.63        36.50 o                         
   0   4   1       5085.12       4931.03        70.15 o                         
   1   4   1       3788.45       3992.35        54.76 o                         
   2   4   1       1364.25       1489.25        20.74 o                         
   3   4   1      12182.87      12072.64       126.70 o                         
   4   4   1       6428.85       6279.72        70.27 o                         
   5   4   1          4.51          6.31         2.06 o                         
   6   4   1        266.66        266.81         7.24 o                         
   7   4   1          2.45          4.41         2.24 o                         
   8   4   1        863.92        868.68        20.93 o                         
   9   4   1        116.74        159.66        16.72 o                         
 -10   5   1       1194.71       1277.98        32.14 o                         
  -9   5   1       1499.78       1526.29        31.11 o                         
  -8   5   1         13.96         13.22         2.64 o                         
  -7   5   1       1488.98       1495.15        21.93 o                         
  -6   5   1         44.77         60.95         3.06 o                         
  -5   5   1       2729.74       2748.37        31.19 o                         
  -4   5   1        105.97        124.67         3.89 o                         
  -3   5   1       3292.60       3152.51        35.45 o                         
  -2   5   1       8756.21       8297.81        91.75 o                         
  -1   5   1       1503.91       1515.29        17.99 o                         
   0   5   1        136.32        130.56         4.14 o                         
   1   5   1        349.35        344.69         6.30 o                         
   2   5   1       4167.43       4028.61        45.40 o                         
   3   5   1       8519.37       8363.63        95.83 o                         
   4   5   1          3.26          6.45         1.61 o                         
   5   5   1        724.06        743.94        13.33 o                         
   6   5   1         11.19         12.80         2.95 o                         
   7   5   1        891.38        902.98        18.97 o                         
   8   5   1        412.14        397.37        22.42 o                         
 -10   6   1        490.06        488.45        15.80 o                         
  -9   6   1         94.35         78.21         8.29 o                         
  -8   6   1        399.81        405.34        10.82 o                         
  -7   6   1         21.78         29.57         3.08 o                         
  -6   6   1       8068.36       8077.44        83.20 o                         
  -5   6   1        164.89        191.81         4.93 o                         
  -4   6   1       5371.39       5346.27        62.09 o                         
  -3   6   1       5875.48       5628.85        73.29 o                         
  -2   6   1       1872.69       1942.99        26.19 o                         
  -1   6   1       3023.42       3015.54        35.61 o                         
   0   6   1       3074.68       3313.23        42.24 o                         
   1   6   1       6170.86       5844.79        66.78 o                         
   2   6   1       5390.35       5287.18        58.37 o                         
   3   6   1        106.88        110.09         5.36 o                         
   4   6   1       1179.45       1219.50        23.54 o                         
   5   6   1         56.01         57.65         4.80 o                         
   6   6   1       1277.19       1235.05        26.41 o                         
   7   6   1         59.96         45.68         7.92 o                         
   8   6   1        406.70        444.57        21.83 o                         
 -10   7   1         41.57         42.23         5.16 o                         
  -9   7   1        306.82        323.88        14.13 o                         
  -8   7   1         39.32         35.58         4.12 o                         
  -7   7   1       2347.37       2343.40        32.31 o                         
  -6   7   1          2.34          5.77         1.44 o                         
  -5   7   1       7826.61       7609.04        82.58 o                         
  -4   7   1       6623.76       6405.34        74.10 o                         
  -3   7   1          9.29         11.01         1.76 o                         
  -2   7   1        196.08        189.30         4.49 o                         
  -1   7   1       1216.66       1177.74        15.56 o                         
   0   7   1       7071.33       6794.75        96.72 o                         
   1   7   1       4003.32       3996.61        45.51 o                         
   2   7   1          0.78          3.72         1.20 o                         
   3   7   1         13.99         21.08         2.61 o                         
   4   7   1         11.88         13.34         2.85 o                         
   5   7   1       2399.63       2412.91        46.95 o                         
   6   7   1        244.80        208.91        14.16 o                         
   7   7   1       1527.17       1499.03        39.59 o                         
 -10   8   1         48.97         44.70         7.20 o                         
  -9   8   1        104.93        111.18         7.48 o                         
  -8   8   1       1545.25       1535.72        27.22 o                         
  -7   8   1        485.13        492.06        10.60 o                         
  -6   8   1       4930.42       4957.14        60.43 o                         
  -5   8   1       2873.47       2794.72        34.40 o                         
  -4   8   1         99.39        100.15         5.38 o                         
  -3   8   1       1497.71       1555.12        23.07 o                         
  -2   8   1       2147.73       2165.02        26.20 o                         
  -1   8   1      10779.36      10720.61       119.62 o                         
   0   8   1       6282.87       6246.04        77.49 o                         
   1   8   1       1190.63       1171.31        20.23 o                         
   2   8   1       1211.61       1188.77        19.26 o                         
   3   8   1        192.34        198.49         7.28 o                         
   4   8   1       1089.78       1038.83        23.14 o                         
   5   8   1        316.68        318.08        13.31 o                         
   6   8   1       1639.43       1735.25        43.06 o                         
   7   8   1       1221.72       1241.88        37.93 o                         
 -10   9   1         32.54         26.90         6.22 o                         
  -9   9   1       1258.96       1228.18        27.56 o                         
  -8   9   1        279.73        271.24        12.25 o                         
  -7   9   1       3203.35       3116.99        43.71 o                         
  -6   9   1       2211.03       2188.55        31.73 o                         
  -5   9   1        529.55        509.96        12.59 o                         
  -4   9   1         55.80         64.84         4.04 o                         
  -3   9   1       3681.93       3731.78        83.85 o                         
  -2   9   1       4243.22       4228.41        50.33 o                         
  -1   9   1       3387.94       3448.45        49.98 o                         
   0   9   1         25.76         26.45         2.84 o                         
   1   9   1         90.55        118.63         5.90 o                         
   2   9   1        120.60        128.64         5.82 o                         
   3   9   1       1673.61       1656.21        44.66 o                         
   4   9   1        104.08         89.04         6.96 o                         
   5   9   1       1544.35       1580.91        41.92 o                         
   6   9   1       1213.30       1253.20        35.79 o                         
  -9  10   1        288.97        260.05        13.15 o                         
  -8  10   1       2173.96       2138.21        38.65 o                         
  -7  10   1        823.93        833.15        17.85 o                         
  -6  10   1          4.13          7.44         2.13 o                         
  -5  10   1         37.97         36.31         3.40 o                         
  -4  10   1       3282.76       3187.68        44.11 o                         
  -3  10   1       8880.11       8821.61       116.40 o                         
  -2  10   1       1022.89       1048.89        16.36 o                         
  -1  10   1       2753.84       2724.57        41.97 o                         
   0  10   1        568.16        546.48        13.17 o                         
   1  10   1       1442.75       1442.83        28.97 o                         
   2  10   1       1503.68       1472.89        28.27 o                         
   3  10   1         16.35         19.89         3.28 o                         
   4  10   1       1862.03       1779.55        39.68 o                         
   5  10   1       1168.54       1200.04        28.93 o                         
   6  10   1         35.55         42.22        13.95 o                         
  -9  11   1       1807.19       1761.53        37.27 o                         
  -8  11   1        955.28        879.90        19.72 o                         
  -7  11   1        167.77        160.39         7.70 o                         
  -6  11   1         29.15         26.43         4.17 o                         
  -5  11   1       1568.61       1545.06        27.15 o                         
  -4  11   1       2572.25       2530.02        46.96 o                         
  -3  11   1       1713.40       1751.81        29.46 o                         
  -2  11   1        256.22        254.47         8.04 o                         
  -1  11   1        384.48        385.98        11.60 o                         
   0  11   1        387.13        389.46        11.07 o                         
   1  11   1       2507.27       2424.13        49.42 o                         
   2  11   1          1.80         -0.02         3.02 o                         
   3  11   1       2618.30       2642.86        51.12 o                         
   4  11   1        708.96        682.49        19.21 o                         
   5  11   1         13.28          5.59         5.10 o                         
  -9  12   1        534.02        557.54        25.23 o                         
  -8  12   1          7.88          4.25         3.23 o                         
  -7  12   1          3.62          2.94         2.51 o                         
  -6  12   1       1237.47       1247.14        22.54 o                         
  -5  12   1       4520.74       4549.04        65.65 o                         
  -4  12   1        426.10        450.72        13.43 o                         
  -3  12   1        729.32        747.19        20.15 o                         
  -2  12   1         20.13         20.39         3.33 o                         
  -1  12   1        701.95        744.54        17.81 o                         
   0  12   1       1467.66       1393.22        26.81 o                         
   1  12   1         18.96         15.94         3.94 o                         
   2  12   1       2659.71       2588.46        64.93 o                         
   3  12   1       1446.31       1429.87        36.59 o                         
   4  12   1        341.42        339.42        21.11 o                         
  -8  13   1          4.21          5.18         3.79 o                         
  -7  13   1       1330.13       1263.13        25.41 o                         
  -6  13   1       2462.32       2471.71        41.66 o                         
  -5  13   1        330.11        324.01        11.90 o                         
  -4  13   1        998.87       1025.80        29.61 o                         
  -3  13   1          0.49          0.70         2.49 o                         
  -2  13   1        780.28        793.46        19.42 o                         
  -1  13   1        567.58        613.03        17.56 o                         
   0  13   1         40.72         43.37        10.08 o                         
   1  13   1       2424.37       2313.38        51.67 o                         
   2  13   1        867.91        857.14        31.01 o                         
   3  13   1         30.44         27.86         5.79 o                         
  -7  14   1       1931.57       1867.48        44.38 o                         
  -6  14   1        187.77        178.92        11.38 o                         
  -5  14   1       1092.23       1114.61        26.61 o                         
  -4  14   1        105.06        133.51        11.38 o                         
  -3  14   1       2158.70       2266.08        56.66 o                         
  -2  14   1        647.20        649.73        17.64 o                         
  -1  14   1        427.19        425.70        15.09 o                         
   0  14   1       1517.81       1470.19        36.79 o                         
   1  14   1        560.35        595.37        21.54 o                         
   2  14   1        667.22        690.99        23.56 o                         
  -6  15   1        146.28        133.27        32.78 o                         
  -5  15   1         23.18         15.95         6.58 o                         
  -4  15   1        745.99        739.06        23.00 o                         
  -3  15   1        512.51        524.80        23.36 o                         
  -2  15   1        799.15        846.44        21.16 o                         
  -1  15   1       1403.60       1401.76        37.21 o                         
   0  15   1        263.48        254.61        18.87 o                         
   1  15   1         59.21         43.85         9.06 o                         
  -5  16   1       1109.86       1273.08        52.95 o                         
  -4  16   1        175.75        161.18        24.40 o                         
  -3  16   1        646.02        691.43        39.39 o                         
  -2  16   1       1475.66       1496.45       105.76 o                         
  -1  16   1         46.37         41.12         7.71 o                         
   0 -16   2        652.42        652.51        23.17 o                         
   1 -16   2         16.78         13.31         5.22 o                         
   2 -16   2        113.11        103.58         8.27 o                         
   3 -16   2        294.61        256.06        24.83 o                         
   4 -16   2       1513.46       1549.74        98.61 o                         
   5 -16   2        647.52        666.64        27.09 o                         
   6 -16   2         10.59          0.02         5.98 o                         
  -2 -15   2       1365.66       1362.31        49.26 o                         
  -1 -15   2       1285.61       1258.98        43.13 o                         
   0 -15   2          2.30          0.25         4.05 o                         
   1 -15   2        403.17        392.59        16.95 o                         
   2 -15   2        439.21        420.88        12.42 o                         
   3 -15   2       4372.93       4475.89        93.30 o                         
   4 -15   2        721.41        714.32        23.13 o                         
   5 -15   2          6.61          4.34         3.39 o                         
   6 -15   2        615.48        620.91        25.86 o                         
   7 -15   2        156.36        138.51        16.46 o                         
  -3 -14   2        884.25        871.07        30.22 o                         
  -2 -14   2        923.38        866.86        26.51 o                         
  -1 -14   2        141.21        153.97        10.23 o                         
   0 -14   2        855.63        809.18        22.77 o                         
   1 -14   2        198.73        200.10         8.64 o                         
   2 -14   2       4170.89       4099.76        56.09 o                         
   3 -14   2        541.01        537.57        14.16 o                         
   4 -14   2          5.10          0.70         2.63 o                         
   5 -14   2        518.07        521.39        14.25 o                         
   6 -14   2        157.36        171.31         8.61 o                         
   7 -14   2       1344.09       1345.65        31.97 o                         
   8 -14   2        315.02        308.98        18.56 o                         
  -4 -13   2       1374.33       1372.97        31.32 o                         
  -3 -13   2        514.01        503.81        17.12 o                         
  -2 -13   2         11.29          4.72         3.22 o                         
  -1 -13   2        243.05        243.66        13.23 o                         
   0 -13   2        913.75        895.43        21.11 o                         
   1 -13   2       6533.80       6343.73        97.52 o                         
   2 -13   2        696.99        685.65        15.01 o                         
   3 -13   2          8.60          3.91         1.79 o                         
   4 -13   2        610.55        607.96        15.35 o                         
   5 -13   2        853.57        857.20        19.28 o                         
   6 -13   2       2240.98       2277.13        38.77 o                         
   7 -13   2         72.49         52.22         6.21 o                         
   8 -13   2        656.45        639.66        24.69 o                         
  -5 -12   2       1539.17       1525.48        57.42 o                         
  -4 -12   2        215.37        218.23        11.70 o                         
  -3 -12   2          1.31          0.74         3.13 o                         
  -2 -12   2        239.74        236.74        10.43 o                         
  -1 -12   2       1405.88       1447.71        26.70 o                         
   0 -12   2       6702.48       6528.56        79.12 o                         
   1 -12   2         64.90         61.09         4.22 o                         
   2 -12   2         68.06         60.24         4.98 o                         
   3 -12   2        346.33        338.03         7.87 o                         
   4 -12   2        789.98        815.10        17.53 o                         
   5 -12   2       2337.72       2394.08        39.15 o                         
   6 -12   2         28.80         29.54         5.13 o                         
   7 -12   2       2209.70       2241.22        43.33 o                         
   8 -12   2       1024.99        982.00        26.70 o                         
   9 -12   2        143.01        154.95        12.45 o                         
  -6 -11   2       1091.41       1104.97        35.43 o                         
  -5 -11   2        677.99        664.24        20.75 o                         
  -4 -11   2         84.61         71.65         7.43 o                         
  -3 -11   2        155.74        145.42         8.72 o                         
  -2 -11   2       2216.29       2215.89        37.52 o                         
  -1 -11   2       7014.53       6831.68       105.00 o                         
   0 -11   2        214.33        211.99        11.81 o                         
   1 -11   2        214.28        192.66         6.55 o                         
   2 -11   2        244.66        261.30         7.56 o                         
   3 -11   2       1405.11       1375.34        19.24 o                         
   4 -11   2       2082.16       2104.42        31.65 o                         
   5 -11   2         62.09         57.24         5.09 o                         
   6 -11   2       1663.82       1726.39        30.65 o                         
   7 -11   2        366.45        368.79        13.53 o                         
   8 -11   2         59.48         63.66         7.41 o                         
   9 -11   2         29.05         43.83        10.17 o                         
  -6 -10   2        659.25        660.30        24.17 o                         
  -5 -10   2         12.30         14.86         4.47 o                         
  -4 -10   2        181.10        188.37        11.35 o                         
  -3 -10   2       2716.38       2681.66        43.71 o                         
  -2 -10   2       5415.27       5366.51        70.43 o                         
  -1 -10   2         15.69         11.72         2.66 o                         
   0 -10   2         39.75         40.88         5.52 o                         
   1 -10   2         48.56         63.60         3.93 o                         
   2 -10   2       4978.22       4891.63        63.77 o                         
   3 -10   2       1978.86       1923.26        24.46 o                         
   4 -10   2        200.31        194.99         6.72 o                         
   5 -10   2       2224.72       2246.17        36.16 o                         
   6 -10   2       1828.29       1815.85        33.32 o                         
   7 -10   2        283.23        287.02        11.89 o                         
   8 -10   2          1.03          3.34         3.39 o                         
   9 -10   2        829.68        833.74        22.98 o                         
  -7  -9   2        297.95        314.50        17.35 o                         
  -6  -9   2          3.07          0.54         3.79 o                         
  -5  -9   2        803.56        808.18        20.21 o                         
  -4  -9   2       2754.00       2685.48        46.18 o                         
  -3  -9   2      11052.12      11049.32       199.57 o                         
  -2  -9   2         60.09         63.46         4.60 o                         
  -1  -9   2        448.24        429.93        11.77 o                         
   0  -9   2        478.11        478.01        12.90 o                         
   1  -9   2       3110.02       3152.34        47.67 o                         
   2  -9   2       4536.73       4557.56        54.36 o                         
   3  -9   2       1415.37       1426.98        19.01 o                         
   4  -9   2       4750.52       4845.24        58.99 o                         
   5  -9   2        831.95        843.73        16.24 o                         
   6  -9   2         88.57         96.65         8.29 o                         
   7  -9   2        200.13        204.79        10.37 o                         
   8  -9   2       1100.72       1098.76        25.01 o                         
   9  -9   2       2523.03       2509.07        46.90 o                         
  10  -9   2         93.42        106.21        18.75 o                         
  -7  -8   2          6.72         -0.95         4.58 o                         
  -6  -8   2         34.48         28.30         4.94 o                         
  -5  -8   2        967.25        974.09        25.43 o                         
  -4  -8   2       4718.10       4645.83        63.09 o                         
  -3  -8   2        733.04        729.59        14.90 o                         
  -2  -8   2        191.93        210.75         6.99 o                         
  -1  -8   2         11.79         11.01         2.39 o                         
   0  -8   2       5456.73       5516.19        85.46 o                         
   1  -8   2       2284.20       2241.94        50.51 o                         
   2  -8   2        948.70       1028.68        18.24 o                         
   3  -8   2       5440.71       5217.57        54.06 o                         
   4  -8   2        389.62        359.13         8.39 o                         
   5  -8   2        488.76        475.67        10.39 o                         
   6  -8   2        132.31        140.53         6.05 o                         
   7  -8   2       1377.35       1405.51        25.93 o                         
   8  -8   2       6403.68       6378.09        93.02 o                         
   9  -8   2        796.96        781.69        19.72 o                         
  10  -8   2        496.03        487.21        20.46 o                         
  -8  -7   2         63.46         51.44         8.51 o                         
  -7  -7   2        118.49        103.68         9.97 o                         
  -6  -7   2       5351.38       5209.15        94.99 o                         
  -5  -7   2       4163.33       4161.12        52.59 o                         
  -4  -7   2        496.73        470.33        11.48 o                         
  -3  -7   2          0.12          3.67         2.14 o                         
  -2  -7   2         32.06         26.98         2.52 o                         
  -1  -7   2       3191.42       3188.93        54.09 o                         
   0  -7   2       1778.56       1819.30        35.68 o                         
   1  -7   2       1499.91       1444.81        23.12 o                         
   2  -7   2       8058.73       7946.10        83.70 o                         
   3  -7   2        773.18        856.65        12.03 o                         
   4  -7   2       1702.37       1768.18        24.89 o                         
   5  -7   2        118.12        122.61         4.40 o                         
   6  -7   2       2703.92       2691.22        40.80 o                         
   7  -7   2       5922.20       5745.77        75.88 o                         
   8  -7   2       1322.78       1343.96        28.24 o                         
   9  -7   2        441.28        419.21        13.75 o                         
  10  -7   2          4.70         -1.16         5.46 o                         
  -8  -6   2         93.47         80.14        14.67 o                         
  -7  -6   2       2962.78       3044.39        62.27 o                         
  -6  -6   2       2553.88       2588.83        43.91 o                         
  -5  -6   2          5.75          6.31         2.06 o                         
  -4  -6   2        490.96        485.08        10.60 o                         
  -3  -6   2        497.40        503.72        10.23 o                         
  -2  -6   2       6790.06       6698.50       112.24 o                         
  -1  -6   2         30.27         19.92         2.23 o                         
   0  -6   2       1343.97       1390.37        20.08 o                         
   1  -6   2       1815.56       1559.52        22.04 o                         
   2  -6   2          4.17          9.26         1.27 o                         
   3  -6   2          0.53          8.40         2.08 o                         
   4  -6   2        514.72        500.39         8.88 o                         
   5  -6   2       4497.79       4536.00        49.18 o                         
   6  -6   2       6600.36       6634.55        87.98 o                         
   7  -6   2         92.92         84.03         5.20 o                         
   8  -6   2        430.40        426.81        13.08 o                         
   9  -6   2         14.01         14.14         4.37 o                         
  10  -6   2       1487.24       1473.85        31.36 o                         
  -9  -5   2         98.49        100.58        33.03 o                         
  -8  -5   2       3010.70       3033.84        54.85 o                         
  -7  -5   2       2900.51       2944.99        47.82 o                         
  -6  -5   2        276.45        265.58         9.03 o                         
  -5  -5   2          1.66          2.61         2.61 o                         
  -4  -5   2        212.71        219.50         6.61 o                         
  -3  -5   2       5450.64       5280.99        59.06 o                         
  -2  -5   2       1347.13       1404.04        21.65 o                         
  -1  -5   2       5184.65       5153.10        62.66 o                         
   0  -5   2       8023.17       7995.27       127.64 o                         
   1  -5   2         88.23         80.88         3.36 o                         
   2  -5   2       3360.56       3491.60        55.11 o                         
   3  -5   2       2403.16       2479.21        28.76 o                         
   4  -5   2       9326.55       9124.97        91.64 o                         
   5  -5   2       5063.30       5007.02        59.72 o                         
   6  -5   2        331.02        339.10         8.34 o                         
   7  -5   2        557.57        564.78        14.71 o                         
   8  -5   2        711.73        714.36        20.57 o                         
   9  -5   2       2698.86       2624.68        45.20 o                         
  10  -5   2        249.64        265.49        17.35 o                         
  -9  -4   2       2117.70       2198.60        60.86 o                         
  -8  -4   2       1326.60       1372.98        29.63 o                         
  -7  -4   2          4.45          7.37         2.34 o                         
  -6  -4   2         93.10         97.12         4.52 o                         
  -5  -4   2        237.15        216.20         7.94 o                         
  -4  -4   2       5825.03       5750.99        69.98 o                         
  -3  -4   2         65.13         68.25         3.67 o                         
  -2  -4   2       4371.64       4430.10        51.77 o                         
  -1  -4   2       7043.67       6821.11        88.02 o                         
   0  -4   2         20.10         27.70         2.20 o                         
   1  -4   2        266.90        343.74         6.54 o                         
   2  -4   2        857.22        788.99        11.07 o                         
   3  -4   2       8874.21       8582.87        84.86 o                         
   4  -4   2      11219.81      11037.63       130.71 o                         
   5  -4   2         38.72         44.35         2.96 o                         
   6  -4   2        250.23        229.29         6.48 o                         
   7  -4   2        163.58        179.16         7.37 o                         
   8  -4   2       2545.67       2512.16        42.29 o                         
   9  -4   2        691.29        710.34        20.24 o                         
  10  -4   2        546.34        577.43        26.24 o                         
  -9  -3   2       1559.63       1631.25        61.03 o                         
  -8  -3   2        156.22        142.59         7.48 o                         
  -7  -3   2        262.17        252.01         7.38 o                         
  -6  -3   2        653.78        650.04        11.39 o                         
  -5  -3   2       2975.31       2888.76        31.75 o                         
  -4  -3   2       1034.17       1044.07        14.20 o                         
  -3  -3   2       2554.94       2584.05        32.12 o                         
  -2  -3   2      12779.30      12520.25       146.21 o                         
  -1  -3   2       1811.11       1862.34        40.28 o                         
   0  -3   2       7044.44       6868.78        92.44 o                         
   1  -3   2       2098.10       2149.26        54.55 o                         
   3  -3   2       8287.06       8013.42        79.12 o                         
   4  -3   2         15.82         16.51         1.99 o                         
   5  -3   2        426.44        401.34         8.05 o                         
   6  -3   2       1599.49       1600.58        23.24 o                         
   7  -3   2       3857.37       3905.97        63.22 o                         
   8  -3   2        131.36        126.31         7.39 o                         
   9  -3   2        307.83        329.08        13.10 o                         
  10  -3   2        661.67        679.52        33.70 o                         
  -9  -2   2          3.31          7.61         4.02 o                         
  -8  -2   2          5.71          0.99         2.59 o                         
  -7  -2   2        290.78        312.02         7.68 o                         
  -6  -2   2       4494.81       4439.06        46.34 o                         
  -5  -2   2         23.05         19.86         1.83 o                         
  -4  -2   2       2603.54       2478.94        27.82 o                         
  -3  -2   2       6141.61       5873.55        54.37 o                         
  -2  -2   2         51.82         63.16         2.28 o                         
  -1  -2   2         12.57         16.29         1.36 o                         
   3  -2   2         38.47         35.27         1.87 o                         
   4  -2   2       1983.24       2051.02        24.44 o                         
   5  -2   2       1363.90       1430.82        17.41 o                         
   6  -2   2       5833.46       5933.82        63.89 o                         
   7  -2   2       1073.43       1073.45        19.24 o                         
   8  -2   2        829.04        821.11        18.61 o                         
   9  -2   2       1471.45       1477.10        42.29 o                         
  10  -2   2         41.58         38.20         7.13 o                         
 -10  -1   2        849.43        809.11        31.30 o                         
  -9  -1   2          6.20          2.60         3.67 o                         
  -8  -1   2       1705.89       1725.41        29.25 o                         
  -7  -1   2       1772.83       1806.55        28.68 o                         
  -6  -1   2         75.28        103.94         3.76 o                         
  -5  -1   2       2520.60       2505.52        27.21 o                         
  -4  -1   2       4619.96       4498.07        44.52 o                         
  -3  -1   2        126.76        192.35         3.48 o                         
  -2  -1   2       4747.40       4743.95        52.92 o                         
  -1  -1   2        658.81        686.69         9.61 o                         
   1  -1   2        146.61        164.85         4.56 o                         
   2  -1   2        634.69        679.93        12.23 o                         
   3  -1   2        329.80        438.49         7.01 o                         
   4  -1   2       1524.21       1398.88        17.47 o                         
   5  -1   2       7541.52       7416.07        79.74 o                         
   6  -1   2         14.20         17.12         1.86 o                         
   7  -1   2        741.53        775.63        13.05 o                         
   8  -1   2       1381.78       1393.82        26.37 o                         
   9  -1   2         63.56         58.72         7.66 o                         
  10  -1   2        636.98        631.38        24.60 o                         
 -10   0   2          1.07          5.11         4.52 o                         
  -9   0   2       1145.35       1146.65        24.85 o                         
  -8   0   2       2562.36       2577.14        46.14 o                         
  -7   0   2        135.72        141.64         7.41 o                         
  -6   0   2       4552.26       4531.61        60.04 o                         
  -5   0   2       1005.37       1031.58        14.46 o                         
  -4   0   2       2012.59       2107.87        22.71 o                         
  -3   0   2       2943.54       3338.96        31.51 o                         
   0   0   2        572.72        572.24        11.75 o                         
   1   0   2       2016.57       2002.17        29.46 o                         
   2   0   2       2212.10       2462.98        29.24 o                         
   3   0   2       9266.79       9277.11       117.57 o                         
   4   0   2       6231.78       6064.19        62.82 o                         
   5   0   2          5.52          8.42         1.48 o                         
   6   0   2       1960.60       1905.49        23.36 o                         
   7   0   2        921.76        955.92        15.34 o                         
   8   0   2         67.20         69.23         4.08 o                         
   9   0   2        275.48        278.14        13.42 o                         
  10   0   2         17.49         10.69         6.11 o                         
 -10   1   2        802.79        861.46        31.77 o                         
  -9   1   2       1165.56       1157.86        27.15 o                         
  -8   1   2        421.14        428.65        12.18 o                         
  -7   1   2       3034.36       3065.72        40.49 o                         
  -6   1   2       3275.47       3414.16        41.14 o                         
  -5   1   2        818.77        834.45        16.88 o                         
  -4   1   2       4452.08       4762.05        49.18 o                         
  -3   1   2       7981.30       7642.76        68.90 o                         
  -1   1   2        529.73        532.08         6.90 o                         
   0   1   2       1860.91       1847.06        24.43 o                         
   1   1   2       5836.42       6037.88        59.47 o                         
   2   1   2       6963.54       7102.17        74.38 o                         
   3   1   2       5643.70       5471.88        59.25 o                         
   4   1   2        847.57        903.64        14.20 o                         
   5   1   2       2275.51       2188.31        26.97 o                         
   6   1   2        632.80        647.29        11.33 o                         
   7   1   2         76.11         85.21         7.21 o                         
   8   1   2         59.49         63.02         5.18 o                         
   9   1   2        726.12        709.27        21.89 o                         
 -10   2   2        828.35        851.63        25.94 o                         
  -9   2   2         47.75         46.87         5.50 o                         
  -8   2   2       2674.72       2695.36        51.16 o                         
  -7   2   2       1169.23       1182.65        18.45 o                         
  -6   2   2       1144.00       1132.76        16.32 o                         
  -5   2   2          2.90          4.50         1.33 o                         
  -4   2   2       4129.16       3941.76        40.51 o                         
  -3   2   2      14601.37      13342.64       211.05 o                         
  -2   2   2       2607.19       2628.77        40.93 o                         
  -1   2   2       1120.75       1055.71        12.04 o                         
   0   2   2         77.21         79.02         2.37 o                         
   1   2   2       4782.88       4676.24        46.92 o                         
   2   2   2       8072.40       7787.26        86.88 o                         
   3   2   2       1869.28       2074.41        24.18 o                         
   4   2   2       2490.80       2404.07        27.21 o                         
   5   2   2        112.70        109.05         4.67 o                         
   6   2   2        868.36        879.69        14.74 o                         
   7   2   2        247.14        248.33         8.53 o                         
   8   2   2       1410.11       1433.08        25.87 o                         
   9   2   2       2936.14       2815.26       110.15 o                         
 -10   3   2        673.22        681.96        20.70 o                         
  -9   3   2        977.27        936.28        22.83 o                         
  -8   3   2        249.15        267.64         9.03 o                         
  -7   3   2        156.15        161.68         7.28 o                         
  -6   3   2        496.17        520.87         9.97 o                         
  -5   3   2       8376.28       8398.55        84.98 o                         
  -4   3   2      23447.62      21873.04       301.69 o                         
  -3   3   2        380.13        338.16         6.50 o                         
  -2   3   2        317.56        303.69         5.05 o                         
  -1   3   2        384.49        411.00         6.01 o                         
   0   3   2       6892.01       6713.79        85.31 o                         
   1   3   2      15735.80      15180.93      1257.98 o                         
   2   3   2         23.82         12.54         1.22 o                         
   3   3   2       4239.17       4067.62        44.21 o                         
   4   3   2       1724.76       1795.57        23.08 o                         
   5   3   2        856.84        865.95        14.51 o                         
   6   3   2        147.23        150.00         5.89 o                         
   7   3   2       2043.67       2020.74        31.28 o                         
   8   3   2       3417.43       3442.31        50.63 o                         
   9   3   2        345.91        345.88        17.60 o                         
 -10   4   2       1857.09       1823.80        41.48 o                         
  -9   4   2         64.62         70.32         6.84 o                         
  -8   4   2        523.49        524.31        15.71 o                         
  -7   4   2        320.79        332.07         8.37 o                         
  -6   4   2       4618.70       4619.94        50.02 o                         
  -5   4   2      12009.66      11744.94       131.73 o                         
  -4   4   2        168.89        228.11         5.62 o                         
  -3   4   2        855.75        884.54        15.69 o                         
  -2   4   2        644.28        680.56         9.95 o                         
  -1   4   2       1753.91       1712.82        19.50 o                         
   0   4   2      12383.75      12046.60       151.48 o                         
   1   4   2       4721.86       5078.61        60.58 o                         
   2   4   2       2720.12       2661.70        31.75 o                         
   3   4   2          8.91         15.08         2.08 o                         
   4   4   2         48.54         50.21         3.86 o                         
   5   4   2        464.60        468.94        10.34 o                         
   6   4   2       3007.15       3049.01        39.56 o                         
   7   4   2       4994.22       5045.20        69.80 o                         
   8   4   2        120.72        139.08         8.41 o                         
 -10   5   2         34.32         39.16         5.09 o                         
  -9   5   2        220.78        215.36        11.16 o                         
  -8   5   2        154.83        173.90         9.07 o                         
  -7   5   2       2671.91       2637.23        34.11 o                         
  -6   5   2       8336.38       8304.00        85.20 o                         
  -5   5   2        123.00        135.82         5.67 o                         
  -4   5   2        578.74        623.48        20.39 o                         
  -3   5   2       1739.76       1745.56        21.41 o                         
  -2   5   2       8362.58       8387.06        87.24 o                         
  -1   5   2       6631.94       6576.88        77.41 o                         
   0   5   2       2009.53       2037.34        30.69 o                         
   1   5   2       6878.64       7111.75        79.82 o                         
   2   5   2          9.93         15.32         1.96 o                         
   3   5   2       2090.31       2144.18        30.57 o                         
   4   5   2        132.67        119.16         5.37 o                         
   5   5   2       2046.39       2119.65        26.54 o                         
   6   5   2       4576.68       4543.65        58.34 o                         
   7   5   2        256.94        250.07        10.20 o                         
   8   5   2        649.86        637.57        18.90 o                         
 -10   6   2        533.03        517.17        16.01 o                         
  -9   6   2        549.87        534.12        14.84 o                         
  -8   6   2       5621.72       5611.16        78.33 o                         
  -7   6   2       2938.49       2905.42        48.27 o                         
  -6   6   2         26.99         29.54         3.22 o                         
  -5   6   2          1.59          2.66         1.52 o                         
  -4   6   2        642.90        646.76        10.31 o                         
  -3   6   2       4371.08       4377.93        48.33 o                         
  -2   6   2       5308.80       5337.08        56.53 o                         
  -1   6   2       4216.50       4346.90        51.38 o                         
   0   6   2       3375.18       3433.43        41.42 o                         
   1   6   2        343.40        361.00         6.84 o                         
   2   6   2       1383.17       1475.74        20.88 o                         
   3   6   2        233.52        246.39         6.40 o                         
   4   6   2       4984.83       5040.25        67.32 o                         
   5   6   2       3806.74       3658.70        68.43 o                         
   6   6   2        348.98        331.72        12.65 o                         
   7   6   2         51.92         41.54         7.27 o                         
   8   6   2         93.59         92.29        13.05 o                         
 -10   7   2         72.90         80.51        10.08 o                         
  -9   7   2       2200.09       2227.79        43.25 o                         
  -8   7   2       5398.41       5333.98        81.15 o                         
  -7   7   2        140.31        132.50         7.38 o                         
  -6   7   2        227.82        237.75         5.81 o                         
  -5   7   2        117.02        118.14         4.06 o                         
  -4   7   2       4317.03       4244.59        48.10 o                         
  -3   7   2       5081.40       5208.34        54.04 o                         
  -2   7   2       3761.00       3862.47        42.66 o                         
  -1   7   2       2609.13       2559.88        37.01 o                         
   0   7   2         41.87         53.23         3.09 o                         
   1   7   2       1242.63       1271.42        19.25 o                         
   2   7   2        593.88        591.61        10.45 o                         
   3   7   2       6360.28       6269.69        69.95 o                         
   4   7   2       1876.11       1943.18        42.02 o                         
   5   7   2          5.18         -1.10         3.68 o                         
   6   7   2        112.59         94.81         9.60 o                         
   7   7   2        418.51        396.01        20.00 o                         
 -10   8   2       1754.29       1772.39        45.20 o                         
  -9   8   2       1442.47       1390.96        29.29 o                         
  -8   8   2         37.04         29.52         3.46 o                         
  -7   8   2          7.80          6.90         1.74 o                         
  -6   8   2        564.97        573.25        11.25 o                         
  -5   8   2       2909.90       2940.26        37.89 o                         
  -4   8   2       5194.35       5147.18        62.95 o                         
  -3   8   2       2184.33       2183.82        30.65 o                         
  -2   8   2       4834.53       4713.96        63.50 o                         
  -1   8   2       1192.75       1206.59        24.08 o                         
   0   8   2       1566.45       1578.53        22.44 o                         
   1   8   2        737.14        729.10        13.29 o                         
   2   8   2       5739.83       5734.01        67.75 o                         
   3   8   2       4833.93       4691.30        73.31 o                         
   4   8   2         99.75        118.37         8.65 o                         
   5   8   2        170.90        178.13        10.25 o                         
   6   8   2        792.24        799.39        26.84 o                         
   7   8   2       1643.50       1695.15        44.19 o                         
 -10   9   2       1042.28       1036.67        30.44 o                         
  -9   9   2         96.32         78.07         5.79 o                         
  -8   9   2          2.80          3.42         1.92 o                         
  -7   9   2        574.25        571.44        12.97 o                         
  -6   9   2       3211.90       3210.96        41.89 o                         
  -5   9   2       1834.87       1834.88        26.33 o                         
  -4   9   2       2318.68       2357.47        33.40 o                         
  -3   9   2       4032.39       3979.86        54.85 o                         
  -2   9   2        659.05        652.29        12.52 o                         
  -1   9   2       1526.67       1507.02        25.75 o                         
   0   9   2         87.60         93.70         4.55 o                         
   1   9   2       5084.63       5108.82        62.03 o                         
   2   9   2       3223.92       3260.70        60.88 o                         
   3   9   2         31.30         25.07         3.68 o                         
   4   9   2        355.41        349.04        14.17 o                         
   5   9   2        924.76        963.19        24.78 o                         
   6   9   2       1847.93       1919.17        48.00 o                         
  -9  10   2         44.79         38.47         4.33 o                         
  -8  10   2        864.74        818.84        18.46 o                         
  -7  10   2       1476.14       1506.22        25.27 o                         
  -6  10   2        339.78        337.74         9.08 o                         
  -5  10   2       2430.08       2476.54        37.29 o                         
  -4  10   2        977.35        965.01        18.86 o                         
  -3  10   2       1607.28       1519.45        29.10 o                         
  -2  10   2        414.83        439.63        13.25 o                         
  -1  10   2       1739.23       1704.05        27.93 o                         
   0  10   2       2576.43       2613.73        37.42 o                         
   1  10   2       2944.04       2820.58        44.64 o                         
   2  10   2          8.84          9.47         3.84 o                         
   3  10   2        269.67        282.18        13.38 o                         
   4  10   2        913.73        910.74        22.69 o                         
   5  10   2       2260.49       2261.75        44.62 o                         
  -9  11   2        569.98        541.21        32.62 o                         
  -8  11   2       1586.29       1561.08        30.52 o                         
  -7  11   2         62.50         81.04         8.40 o                         
  -6  11   2       2119.03       2167.34        36.28 o                         
  -5  11   2        971.47        976.14        21.57 o                         
  -4  11   2        250.40        252.71         9.57 o                         
  -3  11   2       1758.23       1752.93        33.40 o                         
  -2  11   2       1663.51       1651.04        28.53 o                         
  -1  11   2       5983.44       6062.16        84.60 o                         
   0  11   2       1161.18       1169.73        21.66 o                         
   1  11   2          1.74          3.92         4.13 o                         
   2  11   2          7.11          6.28         3.35 o                         
   3  11   2        963.93        934.63        31.02 o                         
   4  11   2       1092.84       1070.15        38.51 o                         
   5  11   2        400.65        424.41        20.03 o                         
  -9  12   2        607.19        581.60        32.47 o                         
  -8  12   2         66.55         78.75         7.59 o                         
  -7  12   2       1258.45       1258.30        30.54 o                         
  -6  12   2         93.75        108.83         8.01 o                         
  -5  12   2        259.84        260.99        10.28 o                         
  -4  12   2         61.48         66.66         5.69 o                         
  -3  12   2       1422.67       1422.54        33.51 o                         
  -2  12   2       4011.48       4034.81        69.19 o                         
  -1  12   2       1097.53       1083.72        23.31 o                         
   0  12   2        133.48        122.90         7.18 o                         
   1  12   2         20.58         20.51         4.68 o                         
   2  12   2       1766.91       1781.40        43.12 o                         
   3  12   2       1607.48       1684.78        46.49 o                         
   4  12   2         12.88         14.67         5.57 o                         
  -8  13   2        762.38        687.40        23.62 o                         
  -7  13   2        221.19        216.04        10.73 o                         
  -6  13   2        292.60        268.35        11.10 o                         
  -5  13   2         72.41         67.16         6.74 o                         
  -4  13   2        699.61        735.66        19.33 o                         
  -3  13   2       2302.42       2271.45        49.15 o                         
  -2  13   2       1304.76       1366.43        46.29 o                         
  -1  13   2        423.20        394.83        13.81 o                         
   0  13   2          9.65          0.15         6.16 o                         
   1  13   2       1555.70       1506.03        32.66 o                         
   2  13   2       1067.16       1081.88        41.17 o                         
   3  13   2        306.43        289.85        23.03 o                         
  -7  14   2        192.16        189.17        14.71 o                         
  -6  14   2         47.33         40.42         7.50 o                         
  -5  14   2       1331.48       1327.81        42.02 o                         
  -4  14   2       2102.55       2072.63        46.96 o                         
  -3  14   2        853.27        843.10        28.96 o                         
  -2  14   2          3.28          7.56         3.70 o                         
  -1  14   2         86.13         89.91         8.03 o                         
   0  14   2       1913.98       1837.81        42.91 o                         
   1  14   2       1586.40       1558.70        38.80 o                         
   2  14   2         42.01         41.35         7.52 o                         
  -6  15   2        574.03        588.58        56.29 o                         
  -5  15   2       1364.32       1353.61        42.73 o                         
  -4  15   2        509.44        492.13        18.55 o                         
  -3  15   2        120.38        111.30        11.82 o                         
  -2  15   2         39.84         42.30         8.48 o                         
  -1  15   2       1026.59       1061.61        29.65 o                         
   0  15   2       1148.24       1135.46        38.26 o                         
  -4  16   2         58.90         49.09        11.75 o                         
  -3  16   2        112.97        110.83        28.25 o                         
   2 -17   3        964.44        936.18        39.21 o                         
   3 -17   3        231.62        246.21        24.00 o                         
  -1 -16   3        110.67        100.14        11.73 o                         
   0 -16   3       1257.86       1178.62        32.19 o                         
   1 -16   3       1213.09       1267.46        33.45 o                         
   2 -16   3        341.30        307.99        10.29 o                         
   3 -16   3       1144.22       1090.53        58.73 o                         
   4 -16   3         93.67         94.47        13.27 o                         
   5 -16   3        117.55        107.15        10.78 o                         
   6 -16   3          0.89         -5.02         5.02 o                         
  -2 -15   3        448.61        416.03        17.16 o                         
  -1 -15   3       1980.79       1955.36        46.08 o                         
   0 -15   3         20.01         13.14         4.34 o                         
   1 -15   3        468.54        464.08        15.79 o                         
   2 -15   3        329.24        308.85        13.52 o                         
   3 -15   3        100.64        107.23        11.44 o                         
   4 -15   3        366.15        377.19        19.39 o                         
   5 -15   3          7.38         16.20         5.43 o                         
   6 -15   3       1230.24       1240.68        37.18 o                         
   7 -15   3       1111.16       1095.61        46.81 o                         
  -3 -14   3        386.14        340.80        30.39 o                         
  -2 -14   3       2038.62       1993.86        38.82 o                         
  -1 -14   3        650.18        638.55        16.59 o                         
   0 -14   3        583.30        588.60        17.53 o                         
   1 -14   3        884.72        894.01        18.92 o                         
   2 -14   3        395.17        398.72        10.20 o                         
   3 -14   3        148.38        161.56         6.47 o                         
   4 -14   3          3.02          2.90         4.72 o                         
   5 -14   3       2440.12       2458.05        47.47 o                         
   6 -14   3       1311.11       1280.95        32.04 o                         
   7 -14   3         26.33         12.30         5.25 o                         
   8 -14   3          1.51         -4.87         4.87 o                         
  -4 -13   3        507.11        477.02        17.53 o                         
  -3 -13   3       2537.71       2405.72        45.59 o                         
  -2 -13   3         20.59         19.70         4.31 o                         
  -1 -13   3        802.48        795.16        21.37 o                         
   0 -13   3        266.55        232.90        10.85 o                         
   1 -13   3        191.18        194.23         7.40 o                         
   2 -13   3        184.24        216.54         7.69 o                         
   3 -13   3         54.90         66.81         3.97 o                         
   4 -13   3       2845.20       2827.25        50.22 o                         
   5 -13   3       1411.99       1416.16        31.24 o                         
   6 -13   3         37.28         28.28         6.51 o                         
   7 -13   3          4.98          3.59         4.58 o                         
   8 -13   3        272.63        266.32        15.84 o                         
  -5 -12   3        894.65        844.08        35.59 o                         
  -4 -12   3       1641.67       1621.41        34.94 o                         
  -3 -12   3        403.04        405.70        14.47 o                         
  -2 -12   3       1307.86       1289.77        27.86 o                         
  -1 -12   3        940.24        962.77        21.51 o                         
   0 -12   3        764.73        799.74        16.26 o                         
   1 -12   3        340.81        331.35         9.16 o                         
   2 -12   3         30.96         37.05         3.41 o                         
   3 -12   3       6488.88       6437.05        71.64 o                         
   4 -12   3       1137.29       1109.96        21.26 o                         
   5 -12   3        697.81        679.75        14.57 o                         
   6 -12   3         44.46         33.22         4.69 o                         
   7 -12   3        443.57        432.06        15.47 o                         
   8 -12   3       2048.24       2045.42        45.30 o                         
   9 -12   3        417.60        418.19        30.53 o                         
  -6 -11   3       1899.69       1870.58        49.69 o                         
  -5 -11   3       1194.37       1213.40        33.70 o                         
  -4 -11   3         25.19         17.84         4.19 o                         
  -3 -11   3       1108.73       1080.43        23.18 o                         
  -2 -11   3        400.49        381.46        13.98 o                         
  -1 -11   3       1713.62       1698.78        30.96 o                         
   0 -11   3         86.27         98.45         5.16 o                         
   1 -11   3         64.01         95.86         4.88 o                         
   2 -11   3       6270.40       6244.37        91.40 o                         
   3 -11   3       3793.41       3612.60        42.35 o                         
   4 -11   3        291.05        309.90         8.58 o                         
   5 -11   3         14.45         18.19         2.55 o                         
   6 -11   3       1429.22       1439.49        30.69 o                         
   7 -11   3       3004.83       2944.61        53.28 o                         
   8 -11   3        372.93        374.30        15.41 o                         
   9 -11   3        456.76        460.21        23.53 o                         
  -6 -10   3        525.15        553.31        21.93 o                         
  -5 -10   3         58.27         45.65         7.76 o                         
  -4 -10   3        283.66        274.50        12.01 o                         
  -3 -10   3        211.06        219.95         9.62 o                         
  -2 -10   3        445.23        438.47        12.82 o                         
  -1 -10   3        145.12        164.01         7.40 o                         
   0 -10   3        885.95        893.86        14.74 o                         
   1 -10   3       7841.17       7962.28        98.54 o                         
   2 -10   3       1078.06       1065.61        17.76 o                         
   3 -10   3        575.66        608.79        10.46 o                         
   4 -10   3         20.01         18.03         2.27 o                         
   5 -10   3       2431.12       2433.59        38.65 o                         
   6 -10   3       2558.03       2586.38        48.78 o                         
   7 -10   3        109.78        122.24         9.74 o                         
   8 -10   3        313.24        286.75        13.49 o                         
   9 -10   3        442.84        459.50        16.33 o                         
  -7  -9   3       1241.55       1323.65        52.85 o                         
  -6  -9   3        357.11        371.15        18.81 o                         
  -5  -9   3       1233.69       1203.52        28.26 o                         
  -4  -9   3        344.93        342.24        12.39 o                         
  -3  -9   3       2950.95       2953.57        46.23 o                         
  -2  -9   3        417.73        415.29        10.49 o                         
  -1  -9   3        936.75        916.83        16.38 o                         
   0  -9   3       8810.00       8763.79       100.15 o                         
   1  -9   3       1929.52       2013.12        29.67 o                         
   2  -9   3        973.91        968.40        14.26 o                         
   3  -9   3        179.44        192.05         4.88 o                         
   4  -9   3       2572.19       2565.46        34.20 o                         
   5  -9   3       5913.73       6081.48        86.78 o                         
   6  -9   3          5.90         10.62         4.76 o                         
   7  -9   3        322.55        314.66        13.53 o                         
   8  -9   3        110.22        110.78         8.74 o                         
   9  -9   3         45.88         52.34         7.75 o                         
  10  -9   3         30.49         28.19         6.41 o                         
  -7  -8   3         84.84         94.93        15.63 o                         
  -6  -8   3       1133.04       1183.77        32.18 o                         
  -5  -8   3        507.32        541.98        15.64 o                         
  -4  -8   3       1101.45       1101.65        19.96 o                         
  -3  -8   3          1.85          6.01         1.87 o                         
  -2  -8   3       1805.98       1878.52        27.27 o                         
  -1  -8   3      10749.05      10513.25       125.74 o                         
   0  -8   3        276.10        310.19         7.48 o                         
   1  -8   3        805.67        823.39        14.87 o                         
   2  -8   3        598.28        575.86        11.15 o                         
   3  -8   3       4426.01       4255.00        47.60 o                         
   4  -8   3       5449.57       5394.80        64.14 o                         
   5  -8   3         27.31         23.21         2.78 o                         
   6  -8   3        569.08        565.04        15.38 o                         
   7  -8   3          0.23          2.18         2.58 o                         
   8  -8   3       1187.49       1204.43        24.66 o                         
   9  -8   3          0.51          6.15         4.31 o                         
  10  -8   3        734.26        740.51        36.15 o                         
  -8  -7   3        184.19        215.48        13.23 o                         
  -7  -7   3        558.83        601.71        29.32 o                         
  -6  -7   3         19.68         16.75         4.66 o                         
  -5  -7   3       1991.95       1935.55        32.53 o                         
  -4  -7   3        386.65        376.28         9.61 o                         
  -3  -7   3       1968.47       1978.67        28.53 o                         
  -2  -7   3       7253.84       7184.80        83.38 o                         
  -1  -7   3        819.43        811.23        13.95 o                         
   0  -7   3       3140.12       3332.02        53.34 o                         
   1  -7   3       1290.97       1276.81        19.58 o                         
   2  -7   3       9420.07       9359.94        98.58 o                         
   3  -7   3       8450.57       8490.11        86.55 o                         
   4  -7   3         84.79         91.59         4.62 o                         
   5  -7   3       2470.72       2497.19        33.50 o                         
   6  -7   3          0.48          7.86         2.32 o                         
   7  -7   3        578.22        616.68        15.13 o                         
   8  -7   3         38.43         39.80         4.53 o                         
   9  -7   3        274.13        278.71        11.76 o                         
  10  -7   3       1025.63       1064.38        29.00 o                         
  -8  -6   3        962.87        980.65        23.72 o                         
  -7  -6   3          8.93         12.39         3.42 o                         
  -6  -6   3       1888.22       1918.41        35.32 o                         
  -5  -6   3        165.25        165.60         7.12 o                         
  -4  -6   3       2403.86       2404.21        31.51 o                         
  -3  -6   3      10348.56      10094.09       127.39 o                         
  -2  -6   3         80.70         87.03         4.55 o                         
  -1  -6   3        952.49       1002.34        21.25 o                         
   0  -6   3       2381.28       2431.81        36.42 o                         
   1  -6   3       9442.53       9258.61       119.15 o                         
   2  -6   3       8871.11       8510.45       107.76 o                         
   3  -6   3        376.54        406.11         7.83 o                         
   4  -6   3        796.25        768.64        13.87 o                         
   5  -6   3          7.31         11.48         2.85 o                         
   6  -6   3       2512.89       2563.63        35.38 o                         
   7  -6   3        187.18        187.00         7.26 o                         
   8  -6   3       1283.06       1329.40        26.89 o                         
   9  -6   3       1467.81       1539.76        35.02 o                         
  10  -6   3        407.15        380.22        17.04 o                         
  -9  -5   3        354.73        381.22        44.89 o                         
  -8  -5   3         40.74         43.13         5.69 o                         
  -7  -5   3       1657.17       1683.90        31.15 o                         
  -6  -5   3        466.42        506.93        12.41 o                         
  -5  -5   3       5408.51       5306.94        64.95 o                         
  -4  -5   3       4676.10       4645.43        53.58 o                         
  -3  -5   3         63.67         73.48         3.88 o                         
  -2  -5   3        920.63        979.98        22.82 o                         
  -1  -5   3       2343.67       2424.28        32.29 o                         
   1  -5   3       3970.44       3779.29        57.08 o                         
   2  -5   3       3939.52       4111.77        53.01 o                         
   3  -5   3       2768.11       2803.80        52.98 o                         
   4  -5   3        210.99        240.88         6.34 o                         
   5  -5   3       3602.31       3662.60        48.66 o                         
   6  -5   3          7.82          6.43         1.92 o                         
   7  -5   3       2163.06       2141.43        31.52 o                         
   8  -5   3       2385.96       2430.94        42.44 o                         
   9  -5   3        227.16        226.15        11.13 o                         
  10  -5   3         46.77         33.74        10.05 o                         
  -9  -4   3        126.44        133.41        12.63 o                         
  -8  -4   3        534.89        522.51        14.69 o                         
  -7  -4   3        594.55        586.21        13.50 o                         
  -6  -4   3       2221.48       2271.61        32.42 o                         
  -5  -4   3       5598.45       5508.47        62.71 o                         
  -4  -4   3        413.80        465.18         9.39 o                         
  -3  -4   3        288.42        292.09         7.80 o                         
  -2  -4   3       3094.94       3105.01        45.46 o                         
  -1  -4   3      10294.98       9724.24       123.65 o                         
   1  -4   3       6391.60       6505.14       124.76 o                         
   2  -4   3        396.08        358.87         6.05 o                         
   3  -4   3        966.09       1070.58        15.40 o                         
   4  -4   3       3330.95       3271.78        35.19 o                         
   5  -4   3        414.24        459.25         9.85 o                         
   6  -4   3       5857.40       5741.54        62.08 o                         
   7  -4   3       3169.74       3340.79        44.67 o                         
   8  -4   3         65.47         80.92         6.02 o                         
   9  -4   3        119.72        122.51         8.93 o                         
  10  -4   3         72.92         88.49        13.52 o                         
  -9  -3   3       1677.75       1757.90        50.97 o                         
  -8  -3   3       1220.82       1229.70        22.30 o                         
  -7  -3   3       4243.04       4102.49        53.99 o                         
  -6  -3   3       2445.27       2521.48        29.30 o                         
  -5  -3   3         73.33         89.43         3.62 o                         
  -4  -3   3         18.99         18.27         1.75 o                         
  -3  -3   3       7082.30       7305.25       109.30 o                         
  -2  -3   3      11653.13      11387.50       111.42 o                         
  -1  -3   3       4488.44       4504.69        50.98 o                         
   0  -3   3       1262.08       1176.03        23.15 o                         
   1  -3   3       4733.33       4890.79        68.73 o                         
   2  -3   3       1212.40       1265.67        15.31 o                         
   3  -3   3       5011.27       4790.04        52.55 o                         
   4  -3   3       1018.47       1117.47        14.75 o                         
   5  -3   3       3727.10       3582.37        37.51 o                         
   6  -3   3       2800.97       2731.26        33.24 o                         
   7  -3   3          5.27          4.46         3.00 o                         
   8  -3   3          9.32         13.31         3.11 o                         
   9  -3   3        935.08        893.23        25.52 o                         
  10  -3   3       1439.04       1533.21        41.41 o                         
 -10  -2   3        612.09        617.71        40.57 o                         
  -9  -2   3         82.62         83.32        10.60 o                         
  -8  -2   3       2614.15       2667.52        43.25 o                         
  -7  -2   3       2740.88       2742.80        35.47 o                         
  -6  -2   3         79.93         74.45         4.18 o                         
  -5  -2   3        128.99        139.02         4.08 o                         
  -4  -2   3       3903.26       3887.55        39.54 o                         
  -3  -2   3      13902.26      13381.31       130.51 o                         
  -2  -2   3        534.41        484.09         7.31 o                         
  -1  -2   3       4189.93       4106.14        46.13 o                         
   0  -2   3         15.63         20.26         1.19 o                         
   1  -2   3        336.30        329.52         6.40 o                         
   2  -2   3       8165.69       8131.95       113.06 o                         
   3  -2   3         80.83         84.32         2.87 o                         
   4  -2   3      12279.79      12078.05       119.67 o                         
   5  -2   3       3789.31       3771.70        44.27 o                         
   6  -2   3         33.09         45.29         3.22 o                         
   7  -2   3        118.96        118.95         6.17 o                         
   8  -2   3       1692.15       1628.73        28.33 o                         
   9  -2   3       2478.14       2542.43        50.88 o                         
  10  -2   3        351.66        348.27        23.47 o                         
 -10  -1   3        639.69        649.80        20.21 o                         
  -9  -1   3       2732.43       2693.74        58.37 o                         
  -8  -1   3       1945.24       1956.89        31.39 o                         
  -7  -1   3        120.17        123.35         6.60 o                         
  -6  -1   3          2.77          6.80         1.66 o                         
  -5  -1   3       3657.88       3697.88        36.50 o                         
  -4  -1   3      14481.49      13549.70       121.02 o                         
  -3  -1   3       3493.43       3649.66        34.34 o                         
  -2  -1   3      11070.20      10782.83       505.22 o                         
  -1  -1   3        781.35        840.62        10.79 o                         
   0  -1   3       2066.92       2071.46        24.01 o                         
   2  -1   3        462.08        522.84         9.69 o                         
   3  -1   3      14951.12      14704.71       160.44 o                         
   4  -1   3       5158.09       5225.47        67.18 o                         
   5  -1   3         72.63         86.88         3.81 o                         
   6  -1   3        122.60        119.05         4.75 o                         
   7  -1   3       1852.91       1906.30        26.52 o                         
   8  -1   3       4018.00       4016.33        58.28 o                         
   9  -1   3        217.12        213.58        14.24 o                         
  10  -1   3         57.07         47.53         8.32 o                         
 -10   0   3       2117.78       2038.49        75.39 o                         
  -9   0   3       1216.64       1162.08        29.54 o                         
  -8   0   3         80.98         93.95         5.73 o                         
  -7   0   3         12.36         14.68         2.51 o                         
  -6   0   3       2093.12       2060.61        25.61 o                         
  -5   0   3       6994.99       6678.96        78.27 o                         
  -4   0   3       1031.70       1043.76        12.88 o                         
  -3   0   3        849.56        742.15         9.51 o                         
  -2   0   3         14.10         25.56         1.55 o                         
  -1   0   3       1282.35       1251.36        17.03 o                         
   0   0   3       3985.66       4014.21        51.40 o                         
   1   0   3       2180.44       2194.78        27.83 o                         
   3   0   3      10124.23      10302.56       107.61 o                         
   4   0   3        671.61        793.34        13.39 o                         
   5   0   3        309.27        309.10         7.72 o                         
   6   0   3       2975.90       3071.95        36.52 o                         
   7   0   3       4822.31       5025.83        63.58 o                         
   8   0   3       1224.23       1213.84        25.06 o                         
   9   0   3        248.80        262.13        15.94 o                         
 -10   1   3        485.92        432.28        22.08 o                         
  -9   1   3        257.52        253.98        10.59 o                         
  -8   1   3         39.40         43.52         3.86 o                         
  -7   1   3       4479.57       4539.12        53.75 o                         
  -6   1   3       6278.62       6155.52        64.98 o                         
  -5   1   3         63.40         61.13         2.80 o                         
  -4   1   3       5727.05       5782.31        56.63 o                         
  -3   1   3        164.71        191.01         5.08 o                         
  -2   1   3       6297.01       6142.15        63.72 o                         
  -1   1   3       3167.56       3094.18        34.10 o                         
   0   1   3        694.44        732.71        12.64 o                         
   2   1   3       3837.79       3900.00        45.67 o                         
   3   1   3       4290.14       4684.58        55.13 o                         
   4   1   3        267.12        320.79         8.12 o                         
   5   1   3       3969.88       3985.22        44.83 o                         
   6   1   3       6795.31       6723.70        72.10 o                         
   7   1   3        713.29        714.60        14.28 o                         
   8   1   3         98.33         98.89         6.75 o                         
   9   1   3          0.90          1.13         3.02 o                         
 -10   2   3         63.14         68.85         7.17 o                         
  -9   2   3        103.17        108.86         8.00 o                         
  -8   2   3       2137.23       2138.25        33.58 o                         
  -7   2   3       4958.33       4867.72        60.15 o                         
  -6   2   3        876.40        958.45        15.13 o                         
  -5   2   3        413.18        386.96         7.23 o                         
  -4   2   3        287.79        377.41         6.71 o                         
  -3   2   3        756.93        693.90        10.87 o                         
  -2   2   3       2970.23       2897.64        31.37 o                         
  -1   2   3       5560.97       5525.07        86.49 o                         
   1   2   3       3722.80       3837.94        41.63 o                         
   2   2   3       2151.57       2367.07        29.33 o                         
   3   2   3        337.76        348.52         8.50 o                         
   4   2   3      10119.93      10317.86       110.66 o                         
   5   2   3       4961.85       5088.62        55.83 o                         
   6   2   3        858.36        887.17        18.91 o                         
   7   2   3        521.92        550.50        13.57 o                         
   8   2   3        314.91        323.94        11.20 o                         
   9   2   3       1418.46       1388.47        29.10 o                         
 -10   3   3         34.83         39.56         7.03 o                         
  -9   3   3       2841.47       2883.92        50.40 o                         
  -8   3   3       2567.24       2566.11        49.51 o                         
  -7   3   3        295.83        291.77         8.51 o                         
  -6   3   3        800.51        770.23        12.71 o                         
  -5   3   3          8.95          9.97         1.47 o                         
  -4   3   3        655.95        583.46        13.14 o                         
  -3   3   3        936.77       1016.57        23.74 o                         
  -2   3   3        911.66        799.99        11.85 o                         
   0   3   3       3219.47       3334.78        38.04 o                         
   1   3   3       5901.93       6095.42        64.69 o                         
   2   3   3        103.54         80.09         3.32 o                         
   3   3   3      11608.05      11617.14       122.13 o                         
   4   3   3       7846.66       7856.66        81.93 o                         
   5   3   3         78.20         76.42         4.34 o                         
   6   3   3        483.59        499.78        11.57 o                         
   7   3   3          2.15          6.23         2.78 o                         
   8   3   3        744.10        736.24        17.66 o                         
   9   3   3        305.37        297.31        15.61 o                         
 -10   4   3       1102.87       1073.91        25.30 o                         
  -9   4   3       3131.66       3170.44        53.69 o                         
  -8   4   3         48.32         49.11         4.97 o                         
  -7   4   3       1843.25       1852.80        27.29 o                         
  -6   4   3        601.41        589.42        10.13 o                         
  -5   4   3       1818.39       1795.06        27.40 o                         
  -4   4   3        729.15        672.49        11.81 o                         
  -3   4   3       1765.88       1622.55        20.83 o                         
  -2   4   3       9742.26       9453.12       111.12 o                         
  -1   4   3       2017.64       2035.57        24.30 o                         
   0   4   3         25.83         18.91         1.70 o                         
   1   4   3        455.43        440.14         7.97 o                         
   2   4   3       5538.33       5301.87        55.18 o                         
   3   4   3       6320.80       6288.29        65.64 o                         
   4   4   3        207.13        207.54         6.78 o                         
   5   4   3        756.46        803.26        15.28 o                         
   6   4   3          8.12          3.80         2.29 o                         
   7   4   3       1610.88       1554.35        28.25 o                         
   8   4   3        489.97        489.88        21.12 o                         
 -10   5   3       1269.26       1224.00        27.09 o                         
  -9   5   3          3.62          3.20         2.85 o                         
  -8   5   3        838.71        842.56        16.92 o                         
  -7   5   3         37.42         34.07         3.06 o                         
  -6   5   3       3597.62       3699.45        52.38 o                         
  -5   5   3          4.09          6.54         1.68 o                         
  -4   5   3       3895.91       3810.15        50.27 o                         
  -3   5   3       8747.59       8533.37        95.54 o                         
  -2   5   3       2267.62       2318.57        27.79 o                         
  -1   5   3       5977.64       6195.66        74.28 o                         
   0   5   3       3756.31       3844.82        48.14 o                         
   1   5   3       9175.18       8975.06       100.65 o                         
   2   5   3       6518.93       6349.11        85.40 o                         
   3   5   3       1086.37       1139.00        18.16 o                         
   4   5   3       2210.90       2214.82        32.07 o                         
   5   5   3        231.91        250.01         8.77 o                         
   6   5   3       2519.98       2489.06        38.63 o                         
   7   5   3         23.26         27.18         4.01 o                         
   8   5   3        369.48        353.41        17.09 o                         
 -10   6   3          7.61         16.45         4.48 o                         
  -9   6   3        307.74        306.01        10.57 o                         
  -8   6   3         30.59         40.48         5.34 o                         
  -7   6   3       1171.63       1203.82        32.48 o                         
  -6   6   3         57.72         59.07         4.96 o                         
  -5   6   3       4323.37       4355.93        53.92 o                         
  -4   6   3       4410.17       4317.61        51.29 o                         
  -3   6   3        100.09        104.32         5.00 o                         
  -2   6   3        691.70        705.74        10.05 o                         
  -1   6   3        982.78        958.67        15.30 o                         
   0   6   3       9885.79       9519.72       113.39 o                         
   1   6   3       3987.02       3986.70        51.35 o                         
   2   6   3         74.76         92.15         3.72 o                         
   3   6   3       1200.03       1277.90        20.57 o                         
   4   6   3        347.64        330.15        12.65 o                         
   5   6   3       3846.49       3798.79        54.70 o                         
   6   6   3        665.62        639.78        15.98 o                         
   7   6   3        923.23        914.17        29.74 o                         
 -10   7   3        251.02        246.39        10.68 o                         
  -9   7   3        191.15        179.19         8.00 o                         
  -8   7   3       1544.13       1580.56        28.27 o                         
  -7   7   3          3.76          6.44         2.93 o                         
  -6   7   3       2676.09       2722.23        43.29 o                         
  -5   7   3       2958.04       2976.84        38.02 o                         
  -4   7   3        142.92        150.99         5.00 o                         
  -3   7   3        991.12       1027.58        18.24 o                         
  -2   7   3       3616.04       3592.93        42.69 o                         
  -1   7   3       8709.67       8565.99       102.92 o                         
   0   7   3       4855.75       4721.70        55.91 o                         
   1   7   3        120.51        113.25         5.06 o                         
   2   7   3       1425.99       1399.51        27.69 o                         
   3   7   3        341.97        346.83         8.88 o                         
   4   7   3       2757.63       2748.88        64.19 o                         
   5   7   3        117.92        116.93         8.69 o                         
   6   7   3        923.22        952.50        28.25 o                         
   7   7   3        994.25        961.16        35.95 o                         
 -10   8   3         52.60         64.46        13.11 o                         
  -9   8   3        777.66        754.77        29.69 o                         
  -8   8   3         43.44         39.29         6.96 o                         
  -7   8   3       2523.57       2510.52        35.73 o                         
  -6   8   3       2381.94       2413.33        32.39 o                         
  -5   8   3         41.82         43.29         3.18 o                         
  -4   8   3          2.60          5.85         1.84 o                         
  -3   8   3       4429.09       4450.31        61.67 o                         
  -2   8   3       4281.70       4149.54        52.65 o                         
  -1   8   3        963.04        997.32        18.61 o                         
   0   8   3         78.62         73.65         3.88 o                         
   1   8   3        613.27        685.17        12.99 o                         
   2   8   3        387.52        439.49        10.91 o                         
   3   8   3       3519.87       3480.73        50.49 o                         
   4   8   3        111.08        110.57         9.59 o                         
   5   8   3       1714.97       1695.30        36.50 o                         
   6   8   3       1555.59       1513.82        43.63 o                         
 -10   9   3        756.20        772.22        36.29 o                         
  -9   9   3        265.12        290.21        20.65 o                         
  -8   9   3       1575.70       1565.20        28.46 o                         
  -7   9   3       1260.03       1241.48        22.05 o                         
  -6   9   3         23.49         23.31         3.08 o                         
  -5   9   3        354.61        366.19        10.19 o                         
  -4   9   3       1241.67       1260.85        20.93 o                         
  -3   9   3       4959.13       4969.34        69.12 o                         
  -2   9   3       3085.60       3116.00        41.87 o                         
  -1   9   3         35.86         41.86         3.54 o                         
   0   9   3        938.27        928.68        18.22 o                         
   1   9   3        924.25        942.96        17.64 o                         
   2   9   3       3123.02       3141.97        51.37 o                         
   3   9   3         25.61         23.60         5.44 o                         
   4   9   3       1975.46       2114.21        53.76 o                         
   5   9   3        748.34        722.87        20.93 o                         
   6   9   3          7.67          4.36         4.68 o                         
  -9  10   3       2474.52       2445.65       105.41 o                         
  -8  10   3        786.02        749.02        27.68 o                         
  -7  10   3         11.23         11.01         2.44 o                         
  -6  10   3          2.61          3.91         1.98 o                         
  -5  10   3       2981.45       3072.24        56.84 o                         
  -4  10   3       1153.56       1161.39        32.38 o                         
  -3  10   3        974.40        984.92        19.59 o                         
  -2  10   3        642.77        679.51        13.40 o                         
  -1  10   3        284.46        321.16         9.25 o                         
   0  10   3        486.04        497.29        11.65 o                         
   1  10   3       2435.61       2375.49        35.58 o                         
   2  10   3         31.00         25.41         3.96 o                         
   3  10   3       1930.86       1897.28        42.35 o                         
   4  10   3        977.41        917.96        31.47 o                         
   5  10   3         88.82         67.95         9.08 o                         
  -9  11   3        363.46        354.85        28.89 o                         
  -8  11   3        156.67        151.05        10.23 o                         
  -7  11   3        207.06        194.12         8.93 o                         
  -6  11   3       2453.11       2437.53        42.68 o                         
  -5  11   3       5646.28       5797.53       158.00 o                         
  -4  11   3        425.94        471.63        13.80 o                         
  -3  11   3        516.96        535.07        15.50 o                         
  -2  11   3         77.60         79.68         5.59 o                         
  -1  11   3        325.41        329.15         9.75 o                         
   0  11   3       1938.28       1927.60        30.83 o                         
   1  11   3         85.16         69.38         6.99 o                         
   2  11   3       2823.06       2788.24        55.82 o                         
   3  11   3        587.82        610.05        24.25 o                         
   4  11   3          4.47         -2.57         5.03 o                         
  -8  12   3          3.32         -0.97         3.30 o                         
  -7  12   3       1519.72       1510.72        26.07 o                         
  -6  12   3       2318.56       2341.70        42.33 o                         
  -5  12   3        510.55        521.83        15.09 o                         
  -4  12   3        381.44        375.77        12.59 o                         
  -3  12   3         48.53         53.16         6.63 o                         
  -2  12   3       1231.52       1256.30        25.63 o                         
  -1  12   3       1370.08       1401.43        29.51 o                         
   0  12   3         88.16         77.30        12.22 o                         
   1  12   3       1509.96       1512.29        34.91 o                         
   2  12   3        240.14        225.40        13.16 o                         
   3  12   3        110.97        118.43        23.52 o                         
   4  12   3         23.47         24.08         6.28 o                         
  -8  13   3       1761.52       1690.03        41.79 o                         
  -7  13   3       1540.77       1498.98        28.44 o                         
  -6  13   3        363.56        356.32        13.66 o                         
  -5  13   3        528.20        546.82        18.61 o                         
  -4  13   3         19.27         21.78         5.45 o                         
  -3  13   3       1630.45       1636.92        43.12 o                         
  -2  13   3        717.03        664.97        19.59 o                         
  -1  13   3        315.05        303.50        12.07 o                         
   0  13   3       2774.42       2830.15        58.23 o                         
   1  13   3        470.11        456.09        15.70 o                         
   2  13   3        299.57        313.24        35.66 o                         
   3  13   3          3.72         -0.16         8.86 o                         
  -7  14   3          3.22         -0.69         4.21 o                         
  -6  14   3        122.81        119.09        11.58 o                         
  -5  14   3         13.38         10.94         5.06 o                         
  -4  14   3        823.07        777.04        27.14 o                         
  -3  14   3        629.00        638.97        26.28 o                         
  -2  14   3        850.89        878.60        21.98 o                         
  -1  14   3        696.50        668.46        19.19 o                         
   0  14   3         54.75         37.81         7.23 o                         
   1  14   3          7.79          7.48         4.81 o                         
  -6  15   3          5.21         -1.32        26.47 o                         
  -5  15   3        845.88        798.41        36.61 o                         
  -4  15   3        251.87        229.47        15.47 o                         
  -3  15   3        255.78        215.66        23.35 o                         
  -2  15   3       1659.16       1663.90        46.99 o                         
  -1  15   3         21.66         19.29         5.46 o                         
   0  15   3        249.97        272.50        18.45 o                         
   2 -17   4          0.88         -0.40        17.17 o                         
   3 -17   4        149.10        140.56        20.34 o                         
   4 -17   4        546.14        605.94        35.41 o                         
  -1 -16   4        723.00        694.49        28.16 o                         
   0 -16   4          4.39          2.03         4.57 o                         
   1 -16   4         71.94         57.34        15.66 o                         
   2 -16   4         18.22         14.53         5.74 o                         
   3 -16   4       1208.29       1210.80        26.59 o                         
   4 -16   4        902.02        897.39        37.12 o                         
   5 -16   4          5.78          4.69         7.57 o                         
   6 -16   4         70.65         86.46        24.23 o                         
  -2 -15   4        788.40        747.20        20.32 o                         
  -1 -15   4         69.65         66.42         8.50 o                         
   0 -15   4        119.48        104.30         7.73 o                         
   1 -15   4        746.93        741.53        23.90 o                         
   2 -15   4       2118.41       2031.69        40.60 o                         
   3 -15   4        869.34        886.07        21.37 o                         
   4 -15   4          3.81          9.97         5.54 o                         
   5 -15   4        167.36        136.02        16.90 o                         
   6 -15   4        351.48        372.67        29.38 o                         
   7 -15   4        833.88        854.66        29.48 o                         
  -3 -14   4        640.84        658.31        22.20 o                         
  -2 -14   4        171.59        177.51         9.73 o                         
  -1 -14   4        302.16        313.38        13.26 o                         
   0 -14   4        761.23        743.99        19.21 o                         
   1 -14   4       3879.18       3867.30        77.86 o                         
   2 -14   4       1156.83       1150.75        20.30 o                         
   3 -14   4        244.73        243.64        11.44 o                         
   4 -14   4        321.16        320.96        17.83 o                         
   5 -14   4       1347.13       1348.21        35.78 o                         
   6 -14   4       1140.65       1134.70        33.08 o                         
   7 -14   4        111.09         83.98        16.25 o                         
   8 -14   4        428.83        416.15        26.15 o                         
  -4 -13   4        560.77        537.85        23.06 o                         
  -3 -13   4         26.89         28.52         4.84 o                         
  -2 -13   4         52.05         41.84         5.21 o                         
  -1 -13   4        666.88        647.26        18.66 o                         
   0 -13   4       4305.90       4329.86        93.62 o                         
   1 -13   4        374.43        384.77         9.92 o                         
   2 -13   4        152.22        158.64         5.51 o                         
   3 -13   4        110.22        125.97         6.08 o                         
   4 -13   4        393.86        439.05        13.78 o                         
   5 -13   4       2500.71       2578.41        48.25 o                         
   6 -13   4          0.67         -4.28         4.28 o                         
   7 -13   4       1000.05       1005.34        26.36 o                         
   8 -13   4        252.58        219.03        20.10 o                         
  -5 -12   4        722.17        685.81        30.72 o                         
  -4 -12   4        312.34        304.96        13.64 o                         
  -3 -12   4         24.09         21.67         3.99 o                         
  -2 -12   4       1392.22       1391.80        33.48 o                         
  -1 -12   4       3312.40       3340.65        52.19 o                         
   0 -12   4       1226.03       1297.28        23.11 o                         
   1 -12   4        142.43        134.10         5.93 o                         
   2 -12   4         44.86         70.68         3.39 o                         
   3 -12   4       2769.40       2690.02        36.71 o                         
   4 -12   4       1368.64       1496.66        22.33 o                         
   5 -12   4         84.23         86.06         8.85 o                         
   6 -12   4       1301.38       1359.12        30.76 o                         
   7 -12   4        649.27        610.00        19.27 o                         
   8 -12   4        244.52        215.33        12.82 o                         
   9 -12   4          2.79          5.40         6.89 o                         
  -6 -11   4        761.02        780.00        26.68 o                         
  -5 -11   4        359.61        393.85        17.73 o                         
  -4 -11   4        226.78        224.46        11.47 o                         
  -3 -11   4       2477.60       2500.02        68.28 o                         
  -2 -11   4       4927.68       4864.42        98.46 o                         
  -1 -11   4        117.25        118.17         7.42 o                         
   0 -11   4        216.67        202.70         6.74 o                         
   1 -11   4         76.26         77.53         4.54 o                         
   2 -11   4        946.82        974.01        16.95 o                         
   3 -11   4       2258.89       2274.48        34.05 o                         
   4 -11   4         14.24         15.45         1.83 o                         
   5 -11   4       1563.01       1548.68        36.96 o                         
   6 -11   4       1264.90       1281.19        28.70 o                         
   7 -11   4        324.78        329.03        13.51 o                         
   8 -11   4         91.64         94.82         8.89 o                         
   9 -11   4        752.56        775.24        22.91 o                         
  -6 -10   4        266.53        276.15        15.51 o                         
  -5 -10   4        372.21        350.11        14.64 o                         
  -4 -10   4       2663.30       2550.92        47.10 o                         
  -3 -10   4       7268.33       7069.99       104.17 o                         
  -2 -10   4        171.87        171.18         8.64 o                         
  -1 -10   4         33.45         36.69         3.45 o                         
   0 -10   4         52.60         68.20         3.89 o                         
   1 -10   4       3398.79       3497.87        44.07 o                         
   2 -10   4       2245.11       2407.13        33.06 o                         
   3 -10   4        872.48        870.67        15.12 o                         
   4 -10   4        615.05        667.98        11.01 o                         
   5 -10   4       1074.82       1082.96        24.30 o                         
   6 -10   4        300.98        304.37        16.64 o                         
   7 -10   4        305.61        278.48        12.83 o                         
   8 -10   4       1790.28       1661.17        38.75 o                         
   9 -10   4       2957.91       2915.23        60.32 o                         
  -7  -9   4        255.40        228.18        15.39 o                         
  -6  -9   4        135.51        115.24         9.63 o                         
  -5  -9   4       3387.07       3412.58        66.94 o                         
  -4  -9   4       5015.58       4872.87        72.36 o                         
  -3  -9   4         17.65         14.86         2.86 o                         
  -2  -9   4       1628.24       1554.03        24.28 o                         
  -1  -9   4         89.16         85.89         4.27 o                         
   0  -9   4       4490.50       4482.50        53.53 o                         
   1  -9   4       2459.17       2457.62        32.05 o                         
   2  -9   4       1357.93       1433.93        24.40 o                         
   3  -9   4       2552.33       2563.00        30.29 o                         
   4  -9   4        226.41        241.98         5.98 o                         
   5  -9   4        135.84        126.81         6.74 o                         
   6  -9   4          7.22          9.74         2.89 o                         
   7  -9   4       1316.78       1349.00        32.00 o                         
   8  -9   4       4092.31       4036.24        80.54 o                         
   9  -9   4        882.48        832.72        20.81 o                         
  -7  -8   4         56.78         35.21         5.98 o                         
  -6  -8   4       3894.25       3941.77        62.06 o                         
  -5  -8   4       5667.15       5636.10        81.29 o                         
  -4  -8   4        163.60        173.95         7.15 o                         
  -3  -8   4        192.58        191.05         7.50 o                         
  -2  -8   4        166.81        171.62         6.30 o                         
  -1  -8   4       6289.50       6049.60       100.75 o                         
   0  -8   4       6077.73       6087.52        76.78 o                         
   1  -8   4       3962.79       3943.49        52.17 o                         
   2  -8   4       2736.31       2735.00        56.31 o                         
   3  -8   4        533.56        522.27        11.98 o                         
   4  -8   4       1021.73       1063.06        15.60 o                         
   5  -8   4        142.49        159.07         6.76 o                         
   6  -8   4       4456.34       4386.40        69.41 o                         
   7  -8   4       2409.95       2449.83        60.40 o                         
   8  -8   4         10.00          5.15         3.14 o                         
   9  -8   4        254.67        284.71        12.70 o                         
  10  -8   4        224.52        234.51        17.01 o                         
  -8  -7   4        163.64        147.00        14.34 o                         
  -7  -7   4       1525.28       1573.74        40.30 o                         
  -6  -7   4       2593.25       2642.07        48.35 o                         
  -5  -7   4         45.42         41.67         4.79 o                         
  -4  -7   4        433.41        426.22        10.98 o                         
  -3  -7   4        346.53        333.71         8.89 o                         
  -2  -7   4       6606.66       6662.83        78.47 o                         
  -1  -7   4       2284.05       2281.90        32.22 o                         
   0  -7   4       2185.46       2242.16        32.61 o                         
   1  -7   4       5336.70       5227.03        78.14 o                         
   2  -7   4        349.80        380.25         8.13 o                         
   3  -7   4       1842.37       1789.40        24.38 o                         
   4  -7   4          4.47          7.08         1.75 o                         
   5  -7   4       5167.79       5244.92        74.47 o                         
   6  -7   4       7147.53       7027.17       104.60 o                         
   7  -7   4         70.93         68.32         6.75 o                         
   8  -7   4        322.87        309.70        13.44 o                         
   9  -7   4        188.44        182.25        12.17 o                         
  10  -7   4       2271.87       2140.92        46.03 o                         
  -8  -6   4       3679.22       3651.35        63.63 o                         
  -7  -6   4       1981.18       2024.87        36.17 o                         
  -6  -6   4        219.38        227.89         9.58 o                         
  -5  -6   4         99.96        100.09         5.87 o                         
  -4  -6   4         66.19         77.51         4.36 o                         
  -3  -6   4       4356.45       4384.68        53.68 o                         
  -2  -6   4       3910.29       3957.90        59.92 o                         
  -1  -6   4       4839.57       4679.66        70.37 o                         
   0  -6   4       4601.39       4443.73        53.70 o                         
   1  -6   4       4246.72       4681.70        63.11 o                         
   2  -6   4       1837.27       1954.87        33.36 o                         
   3  -6   4         46.93         64.30         2.77 o                         
   4  -6   4       6683.66       6422.25        69.44 o                         
   5  -6   4       5562.60       5595.59        76.85 o                         
   6  -6   4        266.38        252.25         8.61 o                         
   7  -6   4        656.43        658.67        15.32 o                         
   8  -6   4        745.71        734.25        18.70 o                         
   9  -6   4       2305.56       2308.01        41.89 o                         
  10  -6   4        171.29        176.59        17.21 o                         
  -9  -5   4       1854.28       1927.89        47.00 o                         
  -8  -5   4       2306.60       2266.14        38.73 o                         
  -7  -5   4        227.66        208.09         9.14 o                         
  -6  -5   4         87.30         90.45         5.82 o                         
  -5  -5   4        321.02        295.12         8.81 o                         
  -4  -5   4       5947.46       5910.31        66.25 o                         
  -3  -5   4        943.02        945.52        16.46 o                         
  -2  -5   4       5445.90       5791.37       151.25 o                         
  -1  -5   4         62.34         49.00         4.81 o                         
   0  -5   4        130.14        153.40         5.44 o                         
   1  -5   4        275.05        250.32         6.17 o                         
   2  -5   4        116.60        167.11         6.15 o                         
   3  -5   4       7980.82       7659.84        99.94 o                         
   4  -5   4      10608.31      10686.35       106.39 o                         
   5  -5   4        145.71        154.90         4.19 o                         
   6  -5   4        189.66        199.18         9.41 o                         
   7  -5   4        114.48        132.94         6.94 o                         
   8  -5   4       2946.34       2908.19        48.24 o                         
   9  -5   4        732.16        720.16        19.89 o                         
  10  -5   4        673.77        671.62        23.03 o                         
  -9  -4   4       1191.69       1243.00        66.51 o                         
  -8  -4   4        124.26        131.91         9.87 o                         
  -7  -4   4          6.95          3.87         2.56 o                         
  -6  -4   4        283.16        268.74         8.78 o                         
  -5  -4   4       4645.64       4653.99        57.33 o                         
  -4  -4   4       2536.26       2738.72        33.47 o                         
  -3  -4   4       8790.39       8989.38       112.44 o                         
  -2  -4   4       9392.36       9522.25       153.39 o                         
  -1  -4   4       1018.54       1038.69        15.65 o                         
   0  -4   4        869.98        916.01        16.70 o                         
   1  -4   4       3664.26       3671.99        86.79 o                         
   2  -4   4       7887.12       7753.50        87.54 o                         
   3  -4   4      13361.20      13221.18       129.81 o                         
   4  -4   4          8.69         22.78         3.32 o                         
   5  -4   4        890.75        981.95        15.68 o                         
   6  -4   4       1818.90       1874.96        26.34 o                         
   7  -4   4       3379.43       3447.94        49.71 o                         
   8  -4   4        877.88        853.93        21.55 o                         
   9  -4   4        304.80        312.87        15.10 o                         
  10  -4   4        663.13        691.51        23.52 o                         
  -9  -3   4         79.21         79.10         8.85 o                         
  -8  -3   4          7.73         16.43         4.62 o                         
  -7  -3   4        298.40        329.15         9.00 o                         
  -6  -3   4       5766.72       5595.27        63.56 o                         
  -5  -3   4        207.19        203.68         5.95 o                         
  -4  -3   4       7669.38       7760.38        75.70 o                         
  -3  -3   4       1878.11       1845.88        22.63 o                         
  -2  -3   4         45.12         37.00         2.30 o                         
  -1  -3   4       4973.45       4843.40        68.31 o                         
   0  -3   4       5360.04       5232.35        62.29 o                         
   2  -3   4       6701.43       6550.86        69.21 o                         
   3  -3   4        158.15        181.89         4.61 o                         
   4  -3   4        903.37        976.37        13.58 o                         
   5  -3   4       1207.20       1212.40        15.97 o                         
   6  -3   4       3549.28       3653.09        39.55 o                         
   7  -3   4       1044.25       1030.98        27.40 o                         
   8  -3   4        741.37        729.59        19.68 o                         
   9  -3   4       1417.25       1361.55        33.71 o                         
  10  -3   4         69.25         55.94         7.39 o                         
 -10  -2   4        109.09        116.89        31.48 o                         
  -9  -2   4        242.24        234.78        11.02 o                         
  -8  -2   4        368.59        354.57        11.50 o                         
  -7  -2   4       2365.16       2365.84        34.94 o                         
  -6  -2   4        213.29        205.31         5.08 o                         
  -5  -2   4       4456.11       4389.38        44.95 o                         
  -4  -2   4       3344.41       3464.26        34.06 o                         
  -3  -2   4        187.39        152.92         3.88 o                         
  -2  -2   4       5769.27       5926.95        59.14 o                         
  -1  -2   4       5577.00       5416.74        74.60 o                         
   1  -2   4       8264.61       8062.21        91.06 o                         
   2  -2   4       2214.32       2309.48        34.37 o                         
   3  -2   4         37.23         20.99         3.29 o                         
   4  -2   4       7743.69       7724.80        78.67 o                         
   5  -2   4       5096.65       4982.17        51.21 o                         
   6  -2   4        176.98        188.58         5.68 o                         
   7  -2   4        678.62        710.56        13.33 o                         
   8  -2   4        715.84        695.51        17.70 o                         
   9  -2   4         11.57          4.31         6.06 o                         
  10  -2   4        742.33        739.58        27.71 o                         
 -10  -1   4         61.03         40.14         8.85 o                         
  -9  -1   4        215.03        222.08         9.47 o                         
  -8  -1   4       1745.08       1709.63        27.91 o                         
  -7  -1   4          0.09          2.35         2.65 o                         
  -6  -1   4       5795.83       5842.50        65.79 o                         
  -5  -1   4        278.03        268.36         4.74 o                         
  -4  -1   4        924.31       1049.77        11.73 o                         
  -3  -1   4         40.29         39.03         1.80 o                         
  -2  -1   4       4267.10       4191.46        46.83 o                         
   1  -1   4        507.86        486.27         9.74 o                         
   2  -1   4        397.39        412.06        11.02 o                         
   3  -1   4       3688.60       3677.01        43.92 o                         
   4  -1   4       4596.88       4535.06        54.21 o                         
   5  -1   4        334.40        358.46         8.48 o                         
   6  -1   4       2065.84       2036.24        26.41 o                         
   7  -1   4       1007.20       1028.57        18.30 o                         
   8  -1   4        334.56        325.70         9.64 o                         
   9  -1   4         89.41         93.23        10.01 o                         
 -10   0   4        311.83        316.92        16.48 o                         
  -9   0   4       1078.46       1096.20        23.52 o                         
  -8   0   4          1.92          2.68         2.43 o                         
  -7   0   4       1451.22       1427.12        23.52 o                         
  -6   0   4       1247.50       1332.30        18.13 o                         
  -5   0   4          3.64         17.34         1.72 o                         
  -4   0   4       2096.25       2329.28        26.52 o                         
  -3   0   4       3893.30       3787.72        46.62 o                         
  -2   0   4       8475.94       8064.01        83.12 o                         
  -1   0   4       9692.57       9792.99       172.79 o                         
   0   0   4        455.54        453.41         8.59 o                         
   1   0   4       1991.51       2085.10        29.52 o                         
   2   0   4       5851.93       5562.96        67.77 o                         
   3   0   4       4161.97       3967.40        46.84 o                         
   4   0   4       1003.16       1085.27        16.25 o                         
   5   0   4       1264.64       1250.28        19.16 o                         
   6   0   4        861.10        902.83        15.18 o                         
   7   0   4        458.11        464.38        11.62 o                         
   8   0   4        416.10        420.93        13.04 o                         
   9   0   4        704.99        666.33        39.79 o                         
 -10   1   4       1102.15       1110.24        31.70 o                         
  -9   1   4         68.52         61.17        12.84 o                         
  -8   1   4       3046.49       3038.03        48.48 o                         
  -7   1   4          4.89          7.96         2.08 o                         
  -6   1   4       1901.62       1929.34        25.66 o                         
  -5   1   4       1671.40       1827.03        21.24 o                         
  -4   1   4      10789.34      10516.15       109.72 o                         
  -3   1   4       8574.47       8015.44        88.00 o                         
  -2   1   4       5674.22       5426.60        64.16 o                         
  -1   1   4       1373.84       1366.31        17.37 o                         
   0   1   4        953.14       1004.62        22.03 o                         
   1   1   4       6028.37       5920.95        70.96 o                         
   2   1   4       4780.71       4788.57        55.52 o                         
   3   1   4       2119.47       2288.27        32.19 o                         
   4   1   4       1857.07       1780.37        23.83 o                         
   5   1   4       2682.06       2676.64        32.56 o                         
   6   1   4        196.01        201.61         6.88 o                         
   7   1   4        408.93        390.72        10.52 o                         
   8   1   4        486.22        503.30        13.19 o                         
   9   1   4       2001.91       2004.18        56.65 o                         
 -10   2   4        383.31        395.25        14.63 o                         
  -9   2   4       1552.68       1507.98        35.29 o                         
  -8   2   4        831.53        812.76        16.88 o                         
  -7   2   4        212.75        219.33         7.82 o                         
  -6   2   4       1862.36       1983.42        24.74 o                         
  -5   2   4      11188.25      10975.30       109.56 o                         
  -4   2   4      10693.98      10206.62       113.42 o                         
  -3   2   4         73.54         48.05         3.48 o                         
  -2   2   4       1882.24       1934.84        34.14 o                         
  -1   2   4          6.43          9.03         1.08 o                         
   1   2   4       2355.06       2298.49        28.32 o                         
   2   2   4        474.41        513.70         9.58 o                         
   3   2   4       1379.80       1341.52        18.65 o                         
   4   2   4       2710.55       2901.02        35.76 o                         
   5   2   4        463.89        457.81         9.89 o                         
   6   2   4         97.48        108.05         5.80 o                         
   7   2   4       1218.68       1247.49        21.17 o                         
   8   2   4       3188.27       3137.26        47.84 o                         
   9   2   4        268.96        269.18        20.13 o                         
 -10   3   4       1118.68       1156.56        30.32 o                         
  -9   3   4         16.64          7.93         6.09 o                         
  -8   3   4        278.91        286.81         9.07 o                         
  -7   3   4        253.73        261.67        11.02 o                         
  -6   3   4       3807.49       3842.84        42.60 o                         
  -5   3   4       8264.59       8084.34        81.92 o                         
  -4   3   4        764.38        678.24        12.62 o                         
  -3   3   4       2563.98       2624.84        31.38 o                         
  -2   3   4       3013.80       3414.93        44.80 o                         
   0   3   4       4335.00       4489.98        54.59 o                         
   1   3   4       2636.54       2995.47        33.97 o                         
   2   3   4       3428.34       3375.11        41.32 o                         
   3   3   4        248.34        236.25         6.63 o                         
   4   3   4        545.46        554.58        11.15 o                         
   5   3   4       1375.06       1422.34        21.85 o                         
   6   3   4       2115.28       2178.25        31.93 o                         
   7   3   4       3844.12       3846.45        56.43 o                         
   8   3   4         73.81         72.18         8.05 o                         
 -10   4   4          2.20          6.29         4.06 o                         
  -9   4   4         28.19         32.25         4.22 o                         
  -8   4   4        108.75        106.72         5.83 o                         
  -7   4   4       3662.48       3779.43        45.28 o                         
  -6   4   4       5555.51       5527.25        62.60 o                         
  -5   4   4        963.24        974.64        18.49 o                         
  -4   4   4        834.06        857.21        15.20 o                         
  -3   4   4        575.98        636.30         9.68 o                         
  -2   4   4      10227.37       9649.18       167.80 o                         
  -1   4   4       4593.31       4491.22        50.89 o                         
   0   4   4          9.40          4.87         1.40 o                         
   1   4   4       6473.84       6530.06        85.06 o                         
   2   4   4         41.79         50.27         3.56 o                         
   3   4   4       2024.36       2105.20        25.84 o                         
   4   4   4        128.86        113.11         5.11 o                         
   5   4   4       2116.39       2159.03        34.21 o                         
   6   4   4       5552.59       5558.83        81.73 o                         
   7   4   4        325.88        320.85        11.42 o                         
   8   4   4        150.63        167.98        11.84 o                         
 -10   5   4        288.51        277.20        13.22 o                         
  -9   5   4        493.80        479.38        13.61 o                         
  -8   5   4       3995.02       4058.40        57.39 o                         
  -7   5   4       1698.61       1745.68        25.12 o                         
  -6   5   4        328.18        322.04         9.54 o                         
  -5   5   4        352.63        374.61        12.61 o                         
  -4   5   4        450.13        456.27         7.85 o                         
  -3   5   4       8128.09       8038.62        90.33 o                         
  -2   5   4       1087.78       1044.98        13.75 o                         
  -1   5   4       1270.33       1320.90        17.87 o                         
   0   5   4       3039.42       2986.58        36.59 o                         
   1   5   4         63.65         91.77         4.21 o                         
   2   5   4       1582.72       1619.18        25.63 o                         
   3   5   4         12.49         16.29         2.17 o                         
   4   5   4       4532.46       4603.16        57.87 o                         
   5   5   4       3078.46       3026.32        55.14 o                         
   6   5   4         12.37         17.18         3.76 o                         
   7   5   4          2.72          1.19         3.88 o                         
   8   5   4        100.71         81.83        11.69 o                         
 -10   6   4         85.63         73.39        10.67 o                         
  -9   6   4       1945.95       1998.49        38.40 o                         
  -8   6   4       2512.79       2552.49        55.66 o                         
  -7   6   4         24.64         29.33         4.15 o                         
  -6   6   4         42.02         46.27         4.75 o                         
  -5   6   4       1328.07       1308.23        17.91 o                         
  -4   6   4       6481.29       6353.71        69.00 o                         
  -3   6   4       3251.28       3296.40        42.78 o                         
  -2   6   4        518.06        553.57         8.80 o                         
  -1   6   4       2716.09       2722.88        34.29 o                         
   0   6   4          6.47         13.16         1.92 o                         
   1   6   4       1800.28       1795.99        27.25 o                         
   2   6   4         62.18         53.09         4.00 o                         
   3   6   4       5084.52       5090.91        67.52 o                         
   4   6   4       4076.10       4037.20        74.42 o                         
   5   6   4         47.23         39.12         5.55 o                         
   6   6   4         65.04         57.62         5.69 o                         
   7   6   4        145.87        159.81         8.95 o                         
 -10   7   4       2802.66       2907.36        85.31 o                         
  -9   7   4       1079.03       1089.23        28.12 o                         
  -8   7   4         27.98         24.90         5.90 o                         
  -7   7   4         19.39         23.97         4.48 o                         
  -6   7   4       1329.22       1374.01        24.16 o                         
  -5   7   4       5543.75       5443.65        78.73 o                         
  -4   7   4        631.54        652.87        12.63 o                         
  -3   7   4       3556.21       3493.63        45.07 o                         
  -2   7   4       2724.56       2680.87        35.15 o                         
  -1   7   4         37.74         34.85         2.97 o                         
   0   7   4        904.59        917.84        14.80 o                         
   1   7   4          4.43          6.15         1.75 o                         
   2   7   4       4049.40       4081.76        54.33 o                         
   3   7   4       4374.67       4247.21        66.90 o                         
   4   7   4         28.05         28.75         4.78 o                         
   5   7   4         47.32         31.29         4.02 o                         
   6   7   4        201.91        202.59        12.12 o                         
   7   7   4       1231.34       1209.62        52.86 o                         
 -10   8   4       1773.22       1667.62        56.96 o                         
  -9   8   4          6.16          4.33         5.48 o                         
  -8   8   4        224.48        215.15        16.52 o                         
  -7   8   4       1323.50       1288.66        28.20 o                         
  -6   8   4       3865.06       3920.09        49.98 o                         
  -5   8   4        608.59        620.74        11.34 o                         
  -4   8   4       2221.47       2230.88        29.76 o                         
  -3   8   4       1164.42       1158.30        19.71 o                         
  -2   8   4       1308.95       1314.59        20.00 o                         
  -1   8   4        985.43       1002.38        16.23 o                         
   0   8   4        802.54        783.89        13.94 o                         
   1   8   4       5933.35       6041.80        78.01 o                         
   2   8   4       2661.82       2599.10        40.98 o                         
   3   8   4         22.97         16.60         2.74 o                         
   4   8   4          2.13          3.33         2.32 o                         
   5   8   4        221.18        216.29        15.99 o                         
   6   8   4       1544.31       1517.54        53.42 o                         
  -9   9   4          1.98         11.44         6.57 o                         
  -8   9   4        607.82        576.42        46.62 o                         
  -7   9   4       2904.56       2972.85        49.95 o                         
  -6   9   4        639.02        630.74        12.48 o                         
  -5   9   4       4230.14       4269.16        52.82 o                         
  -4   9   4       1356.02       1351.60        21.00 o                         
  -3   9   4       3349.64       3391.91        60.91 o                         
  -2   9   4       1508.66       1505.51        22.94 o                         
  -1   9   4       2093.72       2102.27        29.19 o                         
   0   9   4       6702.16       6741.83        84.39 o                         
   1   9   4       3140.04       3002.99        59.85 o                         
   2   9   4        154.28        148.57         7.38 o                         
   3   9   4         16.46         15.52         3.06 o                         
   4   9   4        849.70        878.71        30.38 o                         
   5   9   4       1940.84       1948.19        51.36 o                         
   6   9   4        727.37        682.54        26.31 o                         
  -9  10   4        280.93        288.57        20.47 o                         
  -8  10   4       1448.21       1407.53        28.66 o                         
  -7  10   4        362.28        359.09        11.07 o                         
  -6  10   4        219.47        222.13         7.04 o                         
  -5  10   4       1542.18       1516.67        24.87 o                         
  -4  10   4         10.78          9.83         2.51 o                         
  -3  10   4       1278.65       1259.34        25.42 o                         
  -2  10   4       1943.73       1930.96        28.70 o                         
  -1  10   4       6732.65       6702.51        79.53 o                         
   0  10   4       1064.45       1059.65        19.07 o                         
   1  10   4        348.25        348.81        11.59 o                         
   2  10   4          3.48          2.78         2.33 o                         
   3  10   4        813.45        864.57        25.12 o                         
   4  10   4       1829.51       1819.69        49.52 o                         
   5  10   4        453.06        453.98        20.58 o                         
  -9  11   4        795.60        804.12        35.54 o                         
  -8  11   4        164.80        167.89         8.38 o                         
  -7  11   4       1714.88       1701.63        28.14 o                         
  -6  11   4          4.36          6.64         2.64 o                         
  -5  11   4        608.92        627.36        21.23 o                         
  -4  11   4          7.34         10.98         2.54 o                         
  -3  11   4        492.52        480.32        15.55 o                         
  -2  11   4       3993.59       4122.58        60.74 o                         
  -1  11   4        976.97        949.70        18.34 o                         
   0  11   4        296.68        288.46        10.20 o                         
   1  11   4          5.05          8.59         3.27 o                         
   2  11   4       1335.65       1404.11        34.46 o                         
   3  11   4       3521.02       3539.13        80.14 o                         
   4  11   4        216.55        196.06        16.25 o                         
  -8  12   4        733.01        691.22        17.81 o                         
  -7  12   4        601.65        601.27        15.06 o                         
  -6  12   4        251.95        255.72        10.25 o                         
  -5  12   4        166.96        160.08         8.28 o                         
  -4  12   4       1199.37       1175.82        26.25 o                         
  -3  12   4       2860.88       2848.70        50.02 o                         
  -2  12   4       1410.44       1412.79        25.38 o                         
  -1  12   4        182.70        181.51         8.17 o                         
   0  12   4        218.68        222.57        10.08 o                         
   1  12   4        921.77        926.35        24.96 o                         
   2  12   4        889.94        855.76        27.05 o                         
   3  12   4        612.67        613.19        26.74 o                         
  -8  13   4          9.41         16.93         9.30 o                         
  -7  13   4        681.58        661.56        16.36 o                         
  -6  13   4         28.41         30.44         4.62 o                         
  -5  13   4        926.83        882.20        21.68 o                         
  -4  13   4       2103.31       2105.42        49.07 o                         
  -3  13   4        593.02        570.65        25.67 o                         
  -2  13   4        221.73        223.99        10.07 o                         
  -1  13   4         18.19         11.83         3.87 o                         
   0  13   4       2128.38       2202.67        42.79 o                         
   1  13   4       2205.05       2183.79        42.67 o                         
   2  13   4          8.30          4.08         5.30 o                         
  -7  14   4         43.82         41.23        14.67 o                         
  -6  14   4       1337.49       1311.86        47.33 o                         
  -5  14   4       2105.19       2083.35        85.04 o                         
  -4  14   4        320.01        318.45        16.28 o                         
  -3  14   4        295.09        292.15        15.98 o                         
  -2  14   4         47.71         38.20         5.47 o                         
  -1  14   4       1389.49       1360.06        29.77 o                         
   0  14   4       1111.70       1068.44        30.85 o                         
   1  14   4        133.73        135.47        14.87 o                         
  -5  15   4        116.87         98.88        16.44 o                         
  -4  15   4        334.56        333.07        25.56 o                         
  -3  15   4         77.03         71.31        16.70 o                         
  -2  15   4       2237.96       2406.75       219.76 o                         
  -1  15   4       1446.36       1432.10        94.71 o                         
   2 -17   5        788.60        831.06        30.85 o                         
   4 -17   5        417.84        463.05        20.72 o                         
  -1 -16   5       1484.60       1502.28        38.29 o                         
   0 -16   5        479.51        474.11        26.16 o                         
   1 -16   5        449.68        451.51        22.48 o                         
   2 -16   5        288.14        265.80        13.87 o                         
   3 -16   5         78.28         71.24        15.64 o                         
   4 -16   5        498.85        493.70        38.93 o                         
   5 -16   5          2.70          2.57         5.17 o                         
   6 -16   5       1098.35       1082.69        33.79 o                         
  -2 -15   5       1562.56       1502.41        30.84 o                         
  -1 -15   5        515.28        524.24        19.78 o                         
   0 -15   5        317.27        295.36        12.60 o                         
   1 -15   5        407.67        371.41        10.89 o                         
   2 -15   5        127.54        135.82         8.41 o                         
   3 -15   5        561.62        555.52        16.71 o                         
   4 -15   5        187.76        198.89        13.17 o                         
   5 -15   5       1651.58       1751.69        45.18 o                         
   6 -15   5       1245.30       1145.80        66.02 o                         
   7 -15   5          4.36         -1.79         7.06 o                         
  -3 -14   5       2555.18       2495.84        53.76 o                         
  -2 -14   5         27.97         30.10         5.09 o                         
  -1 -14   5        854.82        809.98        24.53 o                         
   0 -14   5        162.33        162.71         8.44 o                         
   1 -14   5        133.71        120.83         6.31 o                         
   2 -14   5        772.69        794.89        18.77 o                         
   3 -14   5         55.64         57.03         6.04 o                         
   4 -14   5       1788.33       1801.97        31.93 o                         
   5 -14   5        875.12        905.24        33.56 o                         
   6 -14   5          1.15         -0.02         5.22 o                         
   7 -14   5        195.26        166.62        15.16 o                         
  -4 -13   5       2075.82       2004.28        70.97 o                         
  -3 -13   5        454.90        463.74        16.53 o                         
  -2 -13   5       1341.63       1380.87        33.95 o                         
  -1 -13   5        184.99        187.27         9.90 o                         
   0 -13   5        317.90        311.08        11.07 o                         
   1 -13   5       1303.43       1280.58        22.39 o                         
   2 -13   5        293.03        320.55         9.69 o                         
   3 -13   5       5033.29       5057.34        67.40 o                         
   4 -13   5       1205.65       1161.37        20.78 o                         
   5 -13   5         34.73         28.51         6.00 o                         
   6 -13   5         15.53         14.49         5.09 o                         
   7 -13   5        411.55        414.36        17.25 o                         
   8 -13   5       2269.96       2259.44        64.29 o                         
  -5 -12   5       1188.61       1159.26        38.42 o                         
  -4 -12   5          6.34          4.35         3.65 o                         
  -3 -12   5        556.59        525.63        17.05 o                         
  -2 -12   5        244.66        247.06        11.34 o                         
  -1 -12   5        791.33        741.39        24.26 o                         
   0 -12   5        437.73        471.55        11.39 o                         
   1 -12   5        640.83        633.14        12.78 o                         
   2 -12   5       3802.29       3795.55        53.37 o                         
   3 -12   5       1181.20       1189.72        22.12 o                         
   4 -12   5        572.18        560.65        11.89 o                         
   5 -12   5         21.73         16.21         3.59 o                         
   6 -12   5       1102.63       1114.65        31.95 o                         
   7 -12   5       1991.69       2038.78        42.20 o                         
   8 -12   5        392.41        378.29        17.41 o                         
  -6 -11   5       1254.93       1307.88        36.21 o                         
  -5 -11   5         39.48         20.90         4.77 o                         
  -4 -11   5        269.29        267.18        11.41 o                         
  -3 -11   5         25.95         16.17         5.71 o                         
  -2 -11   5        147.30        148.87         8.37 o                         
  -1 -11   5       1624.11       1551.40        25.14 o                         
   0 -11   5       1436.21       1393.42        22.06 o                         
   1 -11   5       8269.64       8093.06       104.67 o                         
   2 -11   5        557.26        610.50        16.46 o                         
   3 -11   5        874.78        796.65        15.00 o                         
   4 -11   5          6.29          5.23         1.95 o                         
   5 -11   5       3489.76       3453.56        93.33 o                         
   6 -11   5       2607.79       2588.17        49.24 o                         
   7 -11   5        149.62        173.28        11.10 o                         
   8 -11   5        108.36         99.70         9.88 o                         
   9 -11   5        291.10        233.84        18.76 o                         
  -6 -10   5         65.51         82.19        17.48 o                         
  -5 -10   5        774.26        811.60        28.91 o                         
  -4 -10   5        109.02        119.10         9.20 o                         
  -3 -10   5        186.59        165.64         8.55 o                         
  -2 -10   5        289.16        300.36        10.38 o                         
  -1 -10   5        421.57        456.99        10.67 o                         
   0 -10   5       5142.92       4982.14        60.42 o                         
   1 -10   5       1759.20       1719.06        24.47 o                         
   2 -10   5        770.46        743.50        13.99 o                         
   3 -10   5         67.94         79.63         4.44 o                         
   4 -10   5       3738.90       3600.08        41.09 o                         
   5 -10   5       5605.08       5554.55        93.40 o                         
   6 -10   5          9.46         17.79         3.96 o                         
   7 -10   5        865.25        910.24        25.73 o                         
   8 -10   5        129.66        115.64        10.24 o                         
   9 -10   5        346.23        344.40        19.21 o                         
  -7  -9   5         11.97          5.59         6.18 o                         
  -6  -9   5        251.36        259.83        14.45 o                         
  -5  -9   5         55.98         63.84         6.92 o                         
  -4  -9   5        143.80        152.55         9.54 o                         
  -3  -9   5        674.59        681.99        16.48 o                         
  -2  -9   5       1170.02       1147.99        21.03 o                         
  -1  -9   5       6963.57       6833.35        79.82 o                         
   0  -9   5        356.57        361.92         8.48 o                         
   1  -9   5        333.79        328.61         9.79 o                         
   2  -9   5        222.79        221.48         7.77 o                         
   3  -9   5       3283.05       3225.38        38.99 o                         
   4  -9   5       5655.80       5534.54        62.50 o                         
   5  -9   5        143.20        160.81         7.44 o                         
   6  -9   5       1797.90       1840.08        36.44 o                         
   7  -9   5        516.40        500.35        18.39 o                         
   8  -9   5       1728.94       1734.71        42.76 o                         
   9  -9   5        598.01        556.45        17.99 o                         
  -7  -8   5       1093.34       1059.36        30.61 o                         
  -6  -8   5        158.90        146.39         9.86 o                         
  -5  -8   5       1219.47       1192.04        26.88 o                         
  -4  -8   5        148.46        157.66         7.38 o                         
  -3  -8   5       1604.58       1592.60        26.33 o                         
  -2  -8   5       7654.68       7506.60       112.39 o                         
  -1  -8   5        963.57        924.65        16.82 o                         
   0  -8   5        933.25       1057.86        16.68 o                         
   1  -8   5       1465.00       1494.47        25.58 o                         
   2  -8   5       3926.33       3969.91        61.51 o                         
   3  -8   5       5938.33       6091.55        71.47 o                         
   4  -8   5        176.51        175.04         5.73 o                         
   5  -8   5       1066.94       1076.36        19.36 o                         
   6  -8   5        132.14        141.22         7.53 o                         
   7  -8   5        556.90        534.04        15.76 o                         
   8  -8   5        274.89        268.49        11.19 o                         
   9  -8   5         71.08         84.55         7.58 o                         
  -8  -7   5        242.49        225.64        14.92 o                         
  -7  -7   5         57.58         46.98         5.69 o                         
  -6  -7   5        891.05        913.35        19.50 o                         
  -5  -7   5         64.52         69.80         5.14 o                         
  -4  -7   5       3004.66       3097.08        44.22 o                         
  -3  -7   5       7948.69       7802.57        91.83 o                         
  -2  -7   5        156.81        170.91         8.84 o                         
  -1  -7   5       1722.64       1656.85        25.03 o                         
   0  -7   5       3125.08       3254.86        40.10 o                         
   1  -7   5       5596.93       5669.72        81.11 o                         
   2  -7   5       3241.93       3066.55        41.11 o                         
   3  -7   5          1.56          6.87         1.66 o                         
   4  -7   5       2264.76       2213.51        27.49 o                         
   5  -7   5         93.93         99.32         3.55 o                         
   6  -7   5       3030.99       3120.62        52.09 o                         
   7  -7   5        117.91        117.05         8.28 o                         
   8  -7   5        769.77        744.07        19.57 o                         
   9  -7   5       2285.85       2249.97        50.69 o                         
  10  -7   5        614.32        642.84        22.83 o                         
  -8  -6   5        281.37        279.85        11.51 o                         
  -7  -6   5        603.92        619.82        16.49 o                         
  -6  -6   5          9.13         11.58         2.95 o                         
  -5  -6   5       2901.86       2867.67        41.60 o                         
  -4  -6   5       5015.04       5025.39        61.45 o                         
  -3  -6   5         76.11         68.65         4.02 o                         
  -2  -6   5       1899.83       2067.86        35.67 o                         
  -1  -6   5       1461.68       1461.40        28.89 o                         
   0  -6   5      11757.52      11842.80       165.52 o                         
   1  -6   5       7240.26       7047.65        92.55 o                         
   2  -6   5        148.37        169.98         5.55 o                         
   3  -6   5       1011.53        912.51        13.72 o                         
   4  -6   5        615.62        671.48        12.78 o                         
   5  -6   5       2056.19       2093.47        27.97 o                         
   6  -6   5          0.45          1.82         2.04 o                         
   7  -6   5       1119.06       1092.83        23.96 o                         
   8  -6   5       2286.82       2276.77        45.28 o                         
   9  -6   5        215.33        203.74        12.51 o                         
  10  -6   5        321.86        289.33        16.44 o                         
  -9  -5   5        138.49        154.86        14.72 o                         
  -8  -5   5        335.81        331.26        12.85 o                         
  -7  -5   5        100.99         92.29         6.60 o                         
  -6  -5   5       2535.79       2677.64        39.53 o                         
  -5  -5   5       4382.30       4367.46        51.67 o                         
  -4  -5   5          8.92         13.05         2.07 o                         
  -3  -5   5         60.20         37.78         2.72 o                         
  -2  -5   5       3953.21       3987.84        62.36 o                         
  -1  -5   5       4197.07       3834.22        45.42 o                         
   0  -5   5       8712.53       8733.70        95.28 o                         
   1  -5   5        418.55        372.77         8.09 o                         
   2  -5   5       2411.06       2333.77        37.72 o                         
   3  -5   5       1849.99       1877.89        27.23 o                         
   4  -5   5       2324.54       2159.77        26.91 o                         
   5  -5   5          0.52          5.96         1.82 o                         
   6  -5   5       2290.86       2260.84        28.69 o                         
   7  -5   5       2189.22       2205.84        47.42 o                         
   8  -5   5        138.73        148.10         8.94 o                         
   9  -5   5         85.72         77.17         8.58 o                         
  10  -5   5         21.28         18.48         6.62 o                         
  -9  -4   5       1409.65       1374.36        39.21 o                         
  -8  -4   5        404.06        410.18        11.05 o                         
  -7  -4   5       2354.44       2372.31        35.62 o                         
  -6  -4   5       2946.70       3047.60        42.94 o                         
  -5  -4   5         84.64         87.53         4.40 o                         
  -4  -4   5        297.54        323.68         6.86 o                         
  -3  -4   5       6985.40       7123.08        72.55 o                         
  -2  -4   5       3431.54       3040.24        37.20 o                         
  -1  -4   5       7025.71       6759.70       126.21 o                         
   0  -4   5         49.81         52.09         2.51 o                         
   1  -4   5       6331.82       6269.87        75.57 o                         
   2  -4   5       2849.41       2878.24        34.95 o                         
   3  -4   5       3162.92       3153.97        53.91 o                         
   4  -4   5        631.66        698.17        11.79 o                         
   5  -4   5       3115.97       3066.58        36.94 o                         
   6  -4   5       2557.85       2494.88        29.00 o                         
   7  -4   5          2.90          3.10         2.32 o                         
   8  -4   5        100.99        112.96         8.23 o                         
   9  -4   5        792.96        802.90        24.67 o                         
  10  -4   5       1173.06       1224.84        34.27 o                         
  -9  -3   5        147.17        145.66        10.53 o                         
  -8  -3   5       3157.01       3170.54        64.47 o                         
  -7  -3   5       2446.88       2393.46        34.80 o                         
  -6  -3   5         20.61         19.09         2.26 o                         
  -5  -3   5        191.58        194.76         5.17 o                         
  -4  -3   5       3957.19       3907.36        42.15 o                         
  -3  -3   5       6511.00       6162.76        62.85 o                         
  -2  -3   5       3000.40       3001.59        36.19 o                         
  -1  -3   5         68.78        106.86         3.75 o                         
   0  -3   5       2163.55       2083.09        25.26 o                         
   1  -3   5        828.48        799.07        11.72 o                         
   2  -3   5       9101.93       9159.59        95.88 o                         
   3  -3   5         18.10         28.22         3.25 o                         
   4  -3   5       4355.82       4201.72        50.89 o                         
   5  -3   5       4601.04       4789.71        54.77 o                         
   6  -3   5         41.03         51.38         3.77 o                         
   7  -3   5        341.72        356.50         8.68 o                         
   8  -3   5        851.70        872.08        22.06 o                         
   9  -3   5       2612.64       2645.93        53.36 o                         
 -10  -2   5       1145.64       1067.81        56.51 o                         
  -9  -2   5       2486.32       2512.57        75.97 o                         
  -8  -2   5       1356.72       1360.15        28.93 o                         
  -7  -2   5        341.49        363.68        10.47 o                         
  -6  -2   5        148.43        146.98         4.21 o                         
  -5  -2   5       6294.24       6309.75        62.48 o                         
  -4  -2   5       4712.66       4632.89        48.43 o                         
  -3  -2   5       5648.03       5938.00        60.07 o                         
  -2  -2   5        739.15        670.88        11.80 o                         
  -1  -2   5       2273.89       2267.22        26.98 o                         
   0  -2   5       2897.95       2842.12        30.96 o                         
   1  -2   5        782.61        667.95        11.74 o                         
   2  -2   5       1170.57       1225.48        18.25 o                         
   3  -2   5       6907.14       6629.56       117.12 o                         
   4  -2   5       2928.65       2926.30        37.34 o                         
   5  -2   5         39.71         41.50         2.87 o                         
   6  -2   5        283.30        282.04         7.37 o                         
   7  -2   5       1198.52       1173.44        20.47 o                         
   8  -2   5       4398.38       4447.56        65.68 o                         
   9  -2   5        407.91        394.02        17.41 o                         
 -10  -1   5       1880.14       1961.98        54.76 o                         
  -9  -1   5        471.04        484.94        16.63 o                         
  -8  -1   5        466.58        462.70        13.57 o                         
  -7  -1   5         22.72         17.96         2.72 o                         
  -6  -1   5       4543.62       4624.85        53.29 o                         
  -5  -1   5       6956.15       6796.69        70.09 o                         
  -4  -1   5        569.14        518.44         7.27 o                         
  -3  -1   5       2034.86       2070.17        24.37 o                         
  -2  -1   5        399.41        399.67         6.94 o                         
  -1  -1   5       4828.21       4738.10        49.73 o                         
   0  -1   5       9980.64       9761.10       122.55 o                         
   1  -1   5       2616.41       2739.38        34.93 o                         
   2  -1   5       8605.73       8606.14       139.08 o                         
   3  -1   5       1626.51       1596.48        25.97 o                         
   4  -1   5        164.27        197.60         5.82 o                         
   5  -1   5        209.08        221.41         6.91 o                         
   6  -1   5       2458.17       2485.80        31.27 o                         
   7  -1   5       4127.62       4165.99        49.47 o                         
   8  -1   5       1611.59       1605.19        28.30 o                         
   9  -1   5         10.93         18.87         5.12 o                         
 -10   0   5        405.73        385.91        16.30 o                         
  -9   0   5        255.11        261.36        11.14 o                         
  -8   0   5         29.64         28.70         3.57 o                         
  -7   0   5       5889.71       5909.45        75.88 o                         
  -6   0   5       5620.54       5551.07        59.32 o                         
  -5   0   5       3090.77       3221.66        35.95 o                         
  -4   0   5       3706.21       3850.38        43.15 o                         
  -3   0   5       1939.15       1975.38        22.90 o                         
  -2   0   5       6229.28       6215.93        61.30 o                         
  -1   0   5       2192.23       2073.62        24.23 o                         
   0   0   5       1100.70       1111.98        18.70 o                         
   1   0   5      14117.34      13843.14       174.27 o                         
   2   0   5       1178.35       1199.52        19.10 o                         
   3   0   5        517.70        595.18        14.83 o                         
   4   0   5        166.19        191.34         5.87 o                         
   5   0   5       4691.61       4814.17        53.24 o                         
   6   0   5       7086.58       7091.61        94.54 o                         
   7   0   5         12.76         13.44         2.96 o                         
   8   0   5        122.36        132.24         7.34 o                         
   9   0   5        100.96         93.61        10.50 o                         
 -10   1   5         82.11         95.50        14.96 o                         
  -9   1   5        295.19        299.58        11.59 o                         
  -8   1   5       2981.29       3007.09        43.59 o                         
  -7   1   5       1106.09       1120.78        22.98 o                         
  -6   1   5        265.64        268.42         7.96 o                         
  -5   1   5        450.91        427.33         7.58 o                         
  -4   1   5        451.59        486.77         7.76 o                         
  -3   1   5       3341.79       3300.10        38.27 o                         
  -2   1   5       5423.72       5568.92        55.02 o                         
  -1   1   5       4075.18       4064.25        45.37 o                         
   0   1   5      10767.91      10414.70       138.99 o                         
   1   1   5       1599.20       1583.56        24.17 o                         
   2   1   5        642.06        684.00        12.64 o                         
   3   1   5        130.81        154.49         5.41 o                         
   4   1   5       8923.34       8990.97        97.15 o                         
   5   1   5       4226.13       4267.42        50.80 o                         
   6   1   5        692.62        704.85        14.39 o                         
   7   1   5        288.26        291.42        11.04 o                         
   8   1   5        508.31        526.88        14.08 o                         
   9   1   5       1374.17       1460.76        41.39 o                         
 -10   2   5          7.81          5.40         5.54 o                         
  -9   2   5       4468.20       4489.45        71.96 o                         
  -8   2   5       3894.64       3862.47        53.22 o                         
  -7   2   5         30.07         36.34         4.23 o                         
  -6   2   5       1156.31       1217.85        17.01 o                         
  -5   2   5         44.04         53.52         2.86 o                         
  -4   2   5       3059.01       2948.80        34.17 o                         
  -3   2   5       4355.00       4469.31        58.93 o                         
  -2   2   5       1461.97       1391.13        15.95 o                         
  -1   2   5      15007.75      14469.67       221.39 o                         
   0   2   5       3347.98       3598.73        44.82 o                         
   1   2   5        312.15        337.08         6.95 o                         
   2   2   5        254.80        317.98         7.93 o                         
   3   2   5       6833.19       6770.97        78.84 o                         
   4   2   5       6149.21       6009.78        67.62 o                         
   5   2   5        204.66        198.01         7.00 o                         
   6   2   5         30.36         18.15         2.79 o                         
   7   2   5        323.11        304.79        11.82 o                         
   8   2   5        465.78        482.64        18.17 o                         
 -10   3   5       1221.91       1276.52        27.70 o                         
  -9   3   5       2325.15       2366.67        42.18 o                         
  -8   3   5        264.45        253.97         8.34 o                         
  -7   3   5       1855.56       1831.36        29.08 o                         
  -6   3   5        177.64        177.25         4.98 o                         
  -5   3   5       2699.86       2683.12        31.74 o                         
  -4   3   5       1084.90       1119.48        18.96 o                         
  -3   3   5       4560.31       4445.18        54.38 o                         
  -2   3   5      13386.20      12963.78       221.55 o                         
  -1   3   5        156.17        130.31         4.28 o                         
   0   3   5         40.14         46.31         2.73 o                         
   1   3   5        275.60        298.83         7.18 o                         
   2   3   5       7998.25       7742.46        88.41 o                         
   3   3   5       9460.95       9277.47       108.16 o                         
   4   3   5         64.04         60.51         3.96 o                         
   5   3   5        132.49        138.26         6.41 o                         
   6   3   5          2.53          1.89         2.41 o                         
   7   3   5       1539.26       1536.96        37.28 o                         
   8   3   5        439.80        454.09        15.43 o                         
 -10   4   5       1051.81       1085.17        24.47 o                         
  -9   4   5          6.48          8.07         2.87 o                         
  -8   4   5       1014.53       1007.43        19.53 o                         
  -7   4   5         64.60         68.39         4.26 o                         
  -6   4   5       2898.70       2852.51        34.35 o                         
  -5   4   5        521.55        561.42         9.16 o                         
  -4   4   5       3475.41       3325.91        37.89 o                         
  -3   4   5      11698.97      11384.36       134.36 o                         
  -2   4   5        365.02        413.46         7.39 o                         
  -1   4   5       3538.38       3891.40        48.85 o                         
   0   4   5          8.95         11.30         1.39 o                         
   1   4   5       7743.57       7795.96        88.36 o                         
   2   4   5       9296.12       9115.12       103.43 o                         
   3   4   5         43.75         36.28         3.19 o                         
   4   4   5        938.52        981.46        19.11 o                         
   5   4   5        212.45        213.55         9.07 o                         
   6   4   5       1730.21       1701.80        33.48 o                         
   7   4   5        209.42        205.51        10.53 o                         
   8   4   5        142.18        159.56        13.08 o                         
 -10   5   5         28.45         33.76        14.31 o                         
  -9   5   5        496.79        477.71        13.83 o                         
  -8   5   5        408.63        416.48        10.88 o                         
  -7   5   5       2676.40       2642.23        39.96 o                         
  -6   5   5        284.15        280.18         8.86 o                         
  -5   5   5       4114.04       4011.77        45.38 o                         
  -4   5   5       4613.07       4555.59        50.66 o                         
  -3   5   5         11.47         19.67         2.96 o                         
  -2   5   5         24.43         23.38         1.83 o                         
  -1   5   5       1194.97       1168.64        16.37 o                         
   0   5   5      11023.83      10905.82       120.80 o                         
   1   5   5       6043.92       6245.18        71.97 o                         
   2   5   5         30.77         34.05         3.33 o                         
   3   5   5        160.74        192.80         6.82 o                         
   4   5   5         53.05         31.02         5.18 o                         
   5   5   5       2916.77       2899.25        58.96 o                         
   6   5   5        626.18        602.90        20.05 o                         
   7   5   5        688.34        698.40        19.26 o                         
 -10   6   5        420.65        427.51        16.26 o                         
  -9   6   5        267.41        272.46         9.19 o                         
  -8   6   5       1179.57       1187.43        44.98 o                         
  -7   6   5         18.40         20.07         3.25 o                         
  -6   6   5       3541.01       3470.33        60.25 o                         
  -5   6   5       5732.44       5601.95        62.21 o                         
  -4   6   5          4.05          6.21         1.35 o                         
  -3   6   5        587.41        639.33        10.71 o                         
  -2   6   5        915.77        961.16        14.08 o                         
  -1   6   5       8816.05       8731.82        98.13 o                         
   0   6   5       5221.42       5014.48        59.10 o                         
   1   6   5        309.47        316.35         7.84 o                         
   2   6   5        611.40        628.96        13.79 o                         
   3   6   5        991.10        941.80        21.51 o                         
   4   6   5       3861.08       3734.60        88.19 o                         
   5   6   5          6.44         12.17         6.19 o                         
   6   6   5        919.21        909.23        29.13 o                         
   7   6   5       1010.32        992.40        31.97 o                         
 -10   7   5        320.85        340.99        32.31 o                         
  -9   7   5        727.67        694.50        49.85 o                         
  -8   7   5          2.24          2.36         4.65 o                         
  -7   7   5       2738.09       2694.49        47.96 o                         
  -6   7   5       1851.32       1905.81        25.23 o                         
  -5   7   5         16.69         19.64         2.94 o                         
  -4   7   5        182.29        176.40         4.69 o                         
  -3   7   5        738.85        765.20        16.55 o                         
  -2   7   5       8236.82       8013.77        90.17 o                         
  -1   7   5       4185.30       4200.79        54.30 o                         
   0   7   5         34.37         35.12         2.76 o                         
   1   7   5        350.09        365.98         8.78 o                         
   2   7   5         81.44        110.04         5.99 o                         
   3   7   5       3333.60       3315.42        54.76 o                         
   4   7   5        211.30        213.23        14.15 o                         
   5   7   5       1506.58       1550.53        44.53 o                         
   6   7   5       1302.14       1244.08        24.10 o                         
 -10   8   5        459.41        432.99        24.97 o                         
  -9   8   5        148.01        128.86        15.30 o                         
  -8   8   5       1478.44       1509.21        61.64 o                         
  -7   8   5       2235.33       2294.08        33.13 o                         
  -6   8   5         33.05         33.95         2.67 o                         
  -5   8   5         32.64         44.49         3.22 o                         
  -4   8   5        652.02        670.97        12.79 o                         
  -3   8   5       4777.51       4823.10        65.64 o                         
  -2   8   5       7394.74       7311.63        85.75 o                         
  -1   8   5         20.07         27.93         3.04 o                         
   0   8   5        580.08        603.78        11.71 o                         
   1   8   5        977.46        942.12        17.74 o                         
   2   8   5       3446.34       3477.09        56.32 o                         
   3   8   5         45.29         32.73         5.49 o                         
   4   8   5       1207.91       1248.35        32.77 o                         
   5   8   5        464.88        452.44        16.01 o                         
   6   8   5         18.90         12.60         7.20 o                         
  -9   9   5       1892.79       1955.65        61.96 o                         
  -8   9   5        381.22        379.52        32.54 o                         
  -7   9   5        156.63        156.73         6.34 o                         
  -6   9   5         11.51          8.82         2.29 o                         
  -5   9   5       3551.80       3491.66        43.77 o                         
  -4   9   5       4487.22       4414.65        57.28 o                         
  -3   9   5       1192.14       1213.00        23.88 o                         
  -2   9   5          0.45          1.82         1.38 o                         
  -1   9   5       1824.20       1832.81        27.05 o                         
   0   9   5        215.80        247.83         7.90 o                         
   1   9   5       3800.20       3594.50        49.49 o                         
   2   9   5          0.63         -2.46         2.47 o                         
   3   9   5       1228.05       1258.56        29.36 o                         
   4   9   5       1659.13       1681.36        39.90 o                         
   5   9   5        118.90         85.63        18.66 o                         
  -9  10   5        679.92        651.08        30.89 o                         
  -8  10   5         31.86         31.79         3.94 o                         
  -7  10   5        161.92        138.56         6.92 o                         
  -6  10   5       1032.36       1071.89        22.87 o                         
  -5  10   5       5334.99       5311.02        64.05 o                         
  -4  10   5       1920.00       1943.09        36.15 o                         
  -3  10   5        323.18        321.31        10.62 o                         
  -2  10   5        403.41        389.39        10.39 o                         
  -1  10   5        528.26        537.31        11.85 o                         
   0  10   5       5468.25       5344.27        65.38 o                         
   1  10   5          2.42          5.93         2.48 o                         
   2  10   5       1777.88       1728.69        33.12 o                         
   3  10   5        370.72        353.99        11.97 o                         
   4  10   5         31.94         27.56         6.57 o                         
  -9  11   5         27.37         15.31         7.25 o                         
  -8  11   5        410.11        405.97        28.21 o                         
  -7  11   5       1623.78       1651.18        26.52 o                         
  -6  11   5       1644.61       1622.43        40.42 o                         
  -5  11   5        359.31        345.11        10.89 o                         
  -4  11   5        116.88        105.70         6.22 o                         
  -3  11   5         66.34         77.08         5.95 o                         
  -2  11   5       1057.00       1107.01        20.20 o                         
  -1  11   5       2407.45       2306.87        37.89 o                         
   0  11   5        181.24        187.07         7.37 o                         
   1  11   5       1899.71       1943.71        36.01 o                         
   2  11   5       1298.90       1262.16        29.50 o                         
   3  11   5        187.49        180.76        13.99 o                         
   4  11   5        295.49        311.92        22.89 o                         
  -8  12   5       1442.24       1363.96        36.93 o                         
  -7  12   5       1518.95       1482.33        26.83 o                         
  -6  12   5        317.49        314.60        12.85 o                         
  -5  12   5        260.21        251.57        13.84 o                         
  -4  12   5         16.55         19.05         3.17 o                         
  -3  12   5       1425.26       1424.82        29.61 o                         
  -2  12   5       1542.15       1546.65        27.16 o                         
  -1  12   5        248.35        227.95         9.08 o                         
   0  12   5       1613.61       1649.33        33.35 o                         
   1  12   5        465.25        463.02        14.37 o                         
   2  12   5         28.86         18.55         5.09 o                         
   3  12   5         72.18         59.48         9.03 o                         
  -7  13   5        215.89        204.28        12.35 o                         
  -6  13   5         57.82         51.07         6.26 o                         
  -5  13   5          1.89         -1.75         3.55 o                         
  -4  13   5       1107.47       1151.67        32.46 o                         
  -3  13   5        947.61        934.67        25.13 o                         
  -2  13   5       1016.15        986.28        22.05 o                         
  -1  13   5        464.71        469.02        17.49 o                         
   0  13   5        112.38         88.61         9.18 o                         
   1  13   5         74.92         64.19         7.63 o                         
   2  13   5        137.95        122.46        21.61 o                         
  -6  14   5         13.75         18.06         5.19 o                         
  -5  14   5        665.61        659.24        30.17 o                         
  -4  14   5        935.88        913.52        28.30 o                         
  -3  14   5        251.28        271.01        18.41 o                         
  -2  14   5       1535.62       1514.86        50.78 o                         
  -1  14   5        307.23        286.63        12.34 o                         
   0  14   5        107.63         84.25        13.31 o                         
  -4  15   5        544.63        578.80        44.12 o                         
  -3  15   5        295.84        341.48        29.75 o                         
   2 -17   6         58.96         43.41         6.97 o                         
   3 -17   6       1927.86       1989.80        75.83 o                         
   4 -17   6        992.29        956.07        62.49 o                         
  -1 -16   6         27.54         29.20         6.21 o                         
   0 -16   6        268.88        262.77        11.49 o                         
   1 -16   6        172.79        148.97        10.05 o                         
   2 -16   6       1909.27       1907.89        46.78 o                         
   3 -16   6       2513.90       2654.41        65.26 o                         
   4 -16   6         55.87         53.67        10.68 o                         
   5 -16   6        794.95        867.01        29.07 o                         
   6 -16   6        178.95        190.56        20.06 o                         
  -2 -15   6         99.30        107.11         9.70 o                         
  -1 -15   6        310.54        277.92        14.32 o                         
   0 -15   6        271.48        258.46        10.31 o                         
   1 -15   6       1746.49       1686.81        34.71 o                         
   2 -15   6       1192.30       1241.74        39.45 o                         
   3 -15   6        138.75        127.77         9.11 o                         
   4 -15   6        360.51        366.40        16.39 o                         
   5 -15   6        690.21        686.48        25.33 o                         
   6 -15   6       1194.23       1209.35        36.67 o                         
   7 -15   6        118.93        114.86        12.55 o                         
  -3 -14   6         54.54         46.32         7.63 o                         
  -2 -14   6          0.24          1.59         3.57 o                         
  -1 -14   6        652.04        645.20        21.28 o                         
   0 -14   6       2464.38       2429.06        47.18 o                         
   1 -14   6        993.85       1019.66        27.67 o                         
   2 -14   6         43.71         58.51         6.20 o                         
   3 -14   6         12.67         15.14         3.62 o                         
   4 -14   6        274.44        323.19        12.88 o                         
   5 -14   6       1838.75       1936.97        53.73 o                         
   6 -14   6         14.99          7.22         5.05 o                         
   7 -14   6        508.79        526.20        23.83 o                         
  -4 -13   6        180.66        182.88        13.03 o                         
  -3 -13   6        167.51        179.61        11.92 o                         
  -2 -13   6        940.51        958.26        26.52 o                         
  -1 -13   6       2464.17       2361.17        43.90 o                         
   0 -13   6       1269.82       1244.30        26.58 o                         
   1 -13   6        739.68        734.40        21.88 o                         
   2 -13   6         58.30         53.42         5.65 o                         
   3 -13   6       1779.28       1807.10        30.24 o                         
   4 -13   6        771.29        812.26        22.68 o                         
   5 -13   6        119.09        104.32         9.26 o                         
   6 -13   6       1106.89       1139.09        33.55 o                         
   7 -13   6        558.29        557.12        28.69 o                         
   8 -13   6        264.66        265.49        19.99 o                         
  -5 -12   6        219.46        223.68        14.62 o                         
  -4 -12   6        195.70        170.67        12.46 o                         
  -3 -12   6       2223.99       2193.84        42.94 o                         
  -2 -12   6       3685.11       3687.70        69.31 o                         
  -1 -12   6        801.08        832.81        17.07 o                         
   0 -12   6        366.71        393.90        10.95 o                         
   1 -12   6          1.57          0.65         2.22 o                         
   2 -12   6        838.39        942.36        17.60 o                         
   3 -12   6       1765.69       1802.13        26.06 o                         
   4 -12   6        134.06        111.19         6.10 o                         
   5 -12   6       1154.75       1193.86        30.34 o                         
   6 -12   6        597.06        604.80        19.23 o                         
   7 -12   6        113.66        114.12         9.92 o                         
   8 -12   6        211.01        162.21        20.66 o                         
  -6 -11   6         38.07         33.89         8.06 o                         
  -5 -11   6         16.68         13.17         4.70 o                         
  -4 -11   6       1736.57       1657.53        39.32 o                         
  -3 -11   6       3609.00       3571.94        68.02 o                         
  -2 -11   6        342.61        341.20        12.15 o                         
  -1 -11   6       1492.38       1414.34        23.93 o                         
   0 -11   6         10.45          8.15         2.32 o                         
   1 -11   6       4610.26       4696.27        73.11 o                         
   2 -11   6       1334.18       1473.15        39.11 o                         
   3 -11   6          3.68          7.83         2.23 o                         
   4 -11   6       1419.30       1527.62        23.75 o                         
   5 -11   6       1613.82       1600.52        33.81 o                         
   6 -11   6        454.75        440.67        16.57 o                         
   7 -11   6        189.02        199.60        12.23 o                         
   8 -11   6       1198.25       1169.83        40.09 o                         
   9 -11   6       2102.99       2108.36        52.64 o                         
  -6 -10   6          2.21         -5.73         5.73 o                         
  -5 -10   6       2598.13       2740.24        51.46 o                         
  -4 -10   6       2643.43       2583.17        47.26 o                         
  -3 -10   6        145.16        138.14         8.47 o                         
  -2 -10   6        944.94        913.11        21.63 o                         
  -1 -10   6        174.54        192.42         6.51 o                         
   0 -10   6       2909.75       2924.44        38.38 o                         
   1 -10   6       2134.67       2100.31        34.83 o                         
   2 -10   6         36.31         36.65         3.84 o                         
   3 -10   6       3688.77       3699.27        57.44 o                         
   4 -10   6        361.19        345.43         9.78 o                         
   5 -10   6        260.74        265.91        11.41 o                         
   6 -10   6         84.41         71.42        11.01 o                         
   7 -10   6        598.32        586.81        38.80 o                         
   8 -10   6       1974.89       1945.93        45.06 o                         
   9 -10   6        259.66        234.09        20.33 o                         
  -7  -9   6          9.16          8.62         5.90 o                         
  -6  -9   6       1635.10       1668.15        40.40 o                         
  -5  -9   6       1959.48       1930.70        43.91 o                         
  -4  -9   6        135.34        131.21         8.29 o                         
  -3  -9   6        121.79        131.79         7.75 o                         
  -2  -9   6        961.31        905.96        19.32 o                         
  -1  -9   6       3623.50       3552.99        48.64 o                         
   0  -9   6       1167.93       1213.05        20.41 o                         
   1  -9   6        212.37        227.45         8.99 o                         
   2  -9   6       2693.07       2793.35        39.40 o                         
   3  -9   6        720.46        692.76        12.64 o                         
   4  -9   6       1554.40       1531.80        23.28 o                         
   5  -9   6        187.97        186.18         6.08 o                         
   6  -9   6       4403.01       4385.60        65.22 o                         
   7  -9   6       3685.73       3704.25        62.11 o                         
   8  -9   6         46.30         55.07         6.30 o                         
   9  -9   6         20.80          2.79         6.34 o                         
  -7  -8   6       2653.37       2637.94        45.37 o                         
  -6  -8   6       2104.66       2155.99        42.45 o                         
  -5  -8   6          4.26          5.42         2.28 o                         
  -4  -8   6        822.83        796.70        18.23 o                         
  -3  -8   6       1638.21       1616.59        28.47 o                         
  -2  -8   6       3044.60       3057.51        42.98 o                         
  -1  -8   6         71.07         78.34         7.16 o                         
   0  -8   6        317.10        321.17         9.25 o                         
   1  -8   6       4270.59       4247.63        66.07 o                         
   2  -8   6        197.99        213.48         6.98 o                         
   3  -8   6        912.08        938.90        17.34 o                         
   4  -8   6          6.96          5.76         1.77 o                         
   5  -8   6       1432.00       1382.76        19.55 o                         
   6  -8   6       4564.71       4559.12        72.43 o                         
   7  -8   6        785.83        840.54        21.21 o                         
   8  -8   6         27.78         28.60         4.61 o                         
   9  -8   6         16.80         21.31         5.00 o                         
  -8  -7   6       3551.99       3537.52        73.30 o                         
  -7  -7   6       1855.97       1821.81        33.62 o                         
  -6  -7   6         26.51         28.37         4.03 o                         
  -5  -7   6        432.87        451.21        12.21 o                         
  -4  -7   6        400.07        402.27        11.22 o                         
  -3  -7   6       5775.49       5637.90        67.89 o                         
  -2  -7   6        470.90        478.46        15.78 o                         
  -1  -7   6        671.93        670.82        13.17 o                         
   0  -7   6       1352.97       1316.38        20.84 o                         
   1  -7   6        113.24        137.97         5.57 o                         
   2  -7   6       2577.66       2653.00        34.24 o                         
   3  -7   6        201.62        201.18         7.03 o                         
   4  -7   6       9728.67       9585.97       102.46 o                         
   5  -7   6       3263.49       3294.49        41.62 o                         
   6  -7   6          6.26         11.96         2.93 o                         
   7  -7   6         18.63         16.17         3.75 o                         
   8  -7   6        143.56        142.07         8.97 o                         
   9  -7   6       1203.48       1197.32        30.99 o                         
  -8  -6   6       2699.24       2732.16        44.74 o                         
  -7  -6   6         45.47         41.18         4.74 o                         
  -6  -6   6        752.40        733.00        16.21 o                         
  -5  -6   6       1090.06       1112.33        20.49 o                         
  -4  -6   6       5511.47       5583.95        62.84 o                         
  -3  -6   6        863.00        863.94        13.63 o                         
  -2  -6   6       4382.98       4436.67        57.32 o                         
  -1  -6   6       3163.72       3128.34        41.11 o                         
   0  -6   6          1.12          5.19         1.24 o                         
   1  -6   6       1888.38       1990.67        31.00 o                         
   2  -6   6         28.71         35.89         5.17 o                         
   3  -6   6      11745.96      11552.41       121.22 o                         
   4  -6   6       6197.26       6358.69        69.98 o                         
   5  -6   6         46.81         43.91         3.06 o                         
   6  -6   6        175.99        193.90         6.19 o                         
   7  -6   6        127.04        143.29        11.68 o                         
   8  -6   6       3945.37       3827.10        60.99 o                         
   9  -6   6        422.10        425.46        19.77 o                         
  -9  -5   6        392.63        380.16        21.62 o                         
  -8  -5   6         12.50         10.65         3.33 o                         
  -7  -5   6         99.95        103.46         6.76 o                         
  -6  -5   6        322.29        325.35         9.26 o                         
  -5  -5   6       4182.69       4199.64        49.74 o                         
  -4  -5   6       1496.79       1577.66        20.58 o                         
  -3  -5   6       1941.14       1971.95        23.73 o                         
  -2  -5   6       6894.48       6812.52        78.60 o                         
  -1  -5   6         77.05         71.31         3.35 o                         
   0  -5   6       2260.99       2404.19        29.98 o                         
   1  -5   6        645.23        654.15        11.41 o                         
   2  -5   6      12319.51      11998.75       145.70 o                         
   3  -5   6       8487.53       8557.06        91.57 o                         
   4  -5   6        613.05        655.09        11.34 o                         
   5  -5   6        386.41        409.51         8.95 o                         
   6  -5   6        621.57        643.22        12.20 o                         
   7  -5   6       3775.53       3819.65        59.59 o                         
   8  -5   6       1000.04       1030.39        24.25 o                         
   9  -5   6        755.50        732.04        23.81 o                         
  -9  -4   6         39.14         28.19         5.64 o                         
  -8  -4   6         40.91         50.05         8.70 o                         
  -7  -4   6       1440.22       1473.65        26.92 o                         
  -6  -4   6       2853.71       2863.90        40.41 o                         
  -5  -4   6         39.95         31.15         3.11 o                         
  -4  -4   6       3187.43       3353.37        37.34 o                         
  -3  -4   6        937.38        826.07        12.71 o                         
  -2  -4   6        289.88        314.03         8.27 o                         
  -1  -4   6       2859.60       3069.69        50.56 o                         
   0  -4   6       1703.94       1885.49        25.88 o                         
   1  -4   6      15367.31      14640.51       170.86 o                         
   2  -4   6       2381.18       2382.40        30.13 o                         
   3  -4   6        151.58        161.54         5.57 o                         
   4  -4   6         33.27         32.47         2.66 o                         
   5  -4   6        721.74        753.10        13.15 o                         
   6  -4   6       7752.85       7619.64        92.65 o                         
   7  -4   6        662.78        693.34        15.03 o                         
   8  -4   6        659.78        673.22        21.80 o                         
   9  -4   6        487.74        523.24        20.46 o                         
  -9  -3   6          1.05          1.66         3.52 o                         
  -8  -3   6        355.92        369.20        14.40 o                         
  -7  -3   6       2709.07       2701.75        37.92 o                         
  -6  -3   6        140.14        153.53         5.12 o                         
  -5  -3   6       2721.83       2738.03        30.35 o                         
  -4  -3   6       2120.74       2100.19        24.67 o                         
  -3  -3   6        385.75        409.10         7.45 o                         
  -2  -3   6       1427.17       1506.97        20.12 o                         
  -1  -3   6       5833.35       5917.51        83.73 o                         
   1  -3   6       7665.92       7564.49        84.39 o                         
   2  -3   6       1597.85       1798.53        27.43 o                         
   3  -3   6         90.34        108.74         4.66 o                         
   4  -3   6       2704.04       2796.34        36.55 o                         
   5  -3   6       5448.09       5381.68        67.07 o                         
   6  -3   6        478.81        486.01        10.91 o                         
   7  -3   6       1080.32       1108.98        20.40 o                         
   8  -3   6        424.60        408.90        10.93 o                         
   9  -3   6         18.00          9.80         6.37 o                         
  -9  -2   6        640.30        701.78        27.66 o                         
  -8  -2   6       3086.33       3092.51        66.19 o                         
  -7  -2   6         51.04         46.48         6.59 o                         
  -6  -2   6       3527.27       3543.29        40.01 o                         
  -5  -2   6        294.96        271.16         5.58 o                         
  -4  -2   6        418.18        393.40         7.94 o                         
  -3  -2   6        550.29        575.27        11.32 o                         
  -2  -2   6       2388.80       2394.04        29.49 o                         
  -1  -2   6      15545.79      14533.88       222.46 o                         
   0  -2   6        218.52        199.25         4.52 o                         
   1  -2   6        143.52        188.83         5.09 o                         
   2  -2   6        142.22        175.40         5.05 o                         
   3  -2   6        575.58        526.36        11.52 o                         
   4  -2   6      10159.97       9962.43       112.98 o                         
   5  -2   6        310.36        320.32         8.00 o                         
   6  -2   6       1240.83       1268.90        21.47 o                         
   7  -2   6        315.93        295.64         9.45 o                         
   8  -2   6        111.04         87.78         6.23 o                         
   9  -2   6        228.17        242.21        16.13 o                         
 -10  -1   6        310.90        334.81        19.50 o                         
  -9  -1   6       2273.66       2369.41        52.21 o                         
  -8  -1   6        275.91        260.98        12.71 o                         
  -7  -1   6       3054.15       3043.34        50.34 o                         
  -6  -1   6       1043.81       1097.08        17.90 o                         
  -5  -1   6        159.10        157.20         5.68 o                         
  -4  -1   6        374.71        391.89         8.55 o                         
  -3  -1   6       5039.54       5149.44        58.74 o                         
  -1  -1   6       2788.86       2692.06        31.43 o                         
   0  -1   6       2179.65       2379.85        30.41 o                         
   1  -1   6        197.63        249.11         6.02 o                         
   2  -1   6       7235.14       7065.44        85.90 o                         
   3  -1   6       8661.72       8618.50       104.61 o                         
   4  -1   6        320.32        347.99         9.36 o                         
   5  -1   6       1960.35       1969.29        28.74 o                         
   6  -1   6        522.74        556.47        13.44 o                         
   7  -1   6        112.35        115.17         7.22 o                         
   8  -1   6        635.42        618.53        16.02 o                         
   9  -1   6         74.21         72.93         8.31 o                         
 -10   0   6       1517.89       1491.96        50.37 o                         
  -9   0   6          6.60          4.63         3.97 o                         
  -8   0   6       4373.20       4400.32        64.77 o                         
  -7   0   6        731.77        725.50        14.74 o                         
  -6   0   6       2114.54       2142.84        27.83 o                         
  -5   0   6        328.65        343.55         7.14 o                         
  -4   0   6       2973.19       2972.66        39.42 o                         
  -3   0   6      14556.48      13995.85       176.54 o                         
  -2   0   6       3103.84       3090.70        33.46 o                         
  -1   0   6       1205.79       1250.44        24.40 o                         
   0   0   6        911.33        995.30        16.36 o                         
   1   0   6       3087.65       2902.37        44.35 o                         
   2   0   6      10652.67      10566.33       126.17 o                         
   3   0   6        455.87        474.99        10.02 o                         
   4   0   6       5529.00       5573.16        66.88 o                         
   5   0   6        707.98        701.75        14.43 o                         
   6   0   6        709.26        693.42        15.18 o                         
   7   0   6         41.17         27.83         3.89 o                         
   8   0   6        777.13        769.08        18.78 o                         
   9   0   6       1047.53       1063.19        34.41 o                         
 -10   1   6          2.26         14.16         5.79 o                         
  -9   1   6        574.22        590.55        16.98 o                         
  -8   1   6        715.58        721.15        16.38 o                         
  -7   1   6         20.08         20.46         2.66 o                         
  -6   1   6       1242.92       1312.11        18.06 o                         
  -5   1   6       4265.80       4244.84        48.12 o                         
  -4   1   6      10106.84       9666.01       125.55 o                         
  -3   1   6       1180.46       1184.95        16.48 o                         
  -2   1   6         25.85         21.31         1.39 o                         
  -1   1   6         64.55         66.03         2.16 o                         
   0   1   6      11088.44      10806.89       177.58 o                         
   1   1   6       6895.50       6491.91        78.95 o                         
   2   1   6         46.91         57.34         3.83 o                         
   3   1   6       3265.27       3329.50        45.24 o                         
   4   1   6       1617.76       1678.13        25.22 o                         
   5   1   6       3995.03       4089.31        52.70 o                         
   6   1   6       1882.08       1845.92        27.88 o                         
   7   1   6       1944.70       2006.98        37.40 o                         
   8   1   6       4324.94       4180.14        63.20 o                         
 -10   2   6       1432.54       1454.80        40.86 o                         
  -9   2   6        417.28        399.87        12.76 o                         
  -8   2   6        232.81        231.48         8.10 o                         
  -7   2   6        239.67        244.75         6.69 o                         
  -6   2   6       3229.80       3211.77        36.68 o                         
  -5   2   6      10340.29      10102.97       113.01 o                         
  -4   2   6        733.89        745.40        11.99 o                         
  -3   2   6        381.84        403.39         7.37 o                         
  -2   2   6       2009.12       2050.12        31.04 o                         
  -1   2   6       3988.35       3681.25        49.22 o                         
   0   2   6       7903.19       8104.97        96.58 o                         
   1   2   6         41.57         42.90         2.76 o                         
   2   2   6       3493.42       3466.64        42.94 o                         
   3   2   6        684.56        701.73        13.38 o                         
   4   2   6        729.70        777.15        15.11 o                         
   5   2   6        846.43        854.08        18.07 o                         
   6   2   6       2060.94       2004.14        52.95 o                         
   7   2   6       4737.69       4699.94        72.93 o                         
   8   2   6        316.56        322.94        13.15 o                         
 -10   3   6         94.28         92.70         8.15 o                         
  -9   3   6        300.09        298.77        10.63 o                         
  -8   3   6          3.88          5.72         3.05 o                         
  -7   3   6       3303.83       3355.14        39.09 o                         
  -6   3   6       4881.65       4962.15        56.09 o                         
  -5   3   6        296.77        297.81         6.94 o                         
  -4   3   6        462.74        482.65        13.28 o                         
  -3   3   6        664.34        737.76        12.28 o                         
  -2   3   6       3523.27       3214.73        45.90 o                         
  -1   3   6       2321.40       2229.63        42.23 o                         
   0   3   6          3.68          6.97         2.60 o                         
   1   3   6       2360.44       2395.55        34.07 o                         
   2   3   6          2.45          8.42         1.85 o                         
   3   3   6       2138.05       2089.33        29.54 o                         
   4   3   6          0.77          0.57         1.79 o                         
   5   3   6       2007.40       2027.43        36.34 o                         
   6   3   6       4882.52       4964.88        75.37 o                         
   7   3   6        282.09        300.28        14.94 o                         
   8   3   6        389.90        363.22        17.44 o                         
 -10   4   6        119.84        124.06         8.22 o                         
  -9   4   6         56.55         60.80         6.34 o                         
  -8   4   6       2436.17       2516.99        41.75 o                         
  -7   4   6       4434.35       4457.20        52.16 o                         
  -6   4   6        343.64        343.06         7.25 o                         
  -5   4   6        548.89        605.30        10.09 o                         
  -4   4   6       1454.15       1556.91        21.43 o                         
  -3   4   6      11574.49      11476.81       135.77 o                         
  -2   4   6       3267.31       3149.03        39.94 o                         
  -1   4   6         61.95         62.83         3.63 o                         
   0   4   6       2311.95       2320.99        31.29 o                         
   1   4   6        451.58        507.62         9.86 o                         
   2   4   6       2323.51       2351.40        31.74 o                         
   3   4   6         38.47         28.30         2.94 o                         
   4   4   6       3243.60       3235.60        50.88 o                         
   5   4   6       2789.90       2802.24        50.37 o                         
   6   4   6        126.10        121.16         9.75 o                         
   7   4   6         94.38         76.57         9.06 o                         
 -10   5   6         38.50         49.84        16.24 o                         
  -9   5   6       2206.03       2240.55        54.35 o                         
  -8   5   6       2840.37       2864.05        46.01 o                         
  -7   5   6        349.08        312.65         8.01 o                         
  -6   5   6        367.40        363.79         9.16 o                         
  -5   5   6        406.92        437.56         8.80 o                         
  -4   5   6       3957.98       3953.32        47.43 o                         
  -3   5   6       3170.73       3183.15        49.15 o                         
  -2   5   6        170.41        164.85         4.49 o                         
  -1   5   6       4744.87       4741.19        59.87 o                         
   0   5   6          0.04          2.00         2.08 o                         
   1   5   6       2807.00       2775.22        37.86 o                         
   2   5   6         75.70         80.89         4.35 o                         
   3   5   6       3190.42       3229.93        45.76 o                         
   4   5   6       4476.16       4400.49        71.83 o                         
   5   5   6        253.62        263.68        13.89 o                         
   6   5   6         59.22         55.74         7.27 o                         
   7   5   6        222.33        228.75        12.48 o                         
 -10   6   6       1931.30       1937.37        44.54 o                         
  -9   6   6       2017.47       1996.84        50.44 o                         
  -8   6   6         21.76         15.93         4.60 o                         
  -7   6   6        216.61        216.07         7.07 o                         
  -6   6   6        781.24        836.47        14.91 o                         
  -5   6   6       6647.48       6687.31        77.70 o                         
  -4   6   6        923.13        911.54        14.51 o                         
  -3   6   6        583.34        578.33        13.46 o                         
  -2   6   6       1183.84       1159.93        17.04 o                         
  -1   6   6        158.58        186.79         6.30 o                         
   0   6   6       3448.15       3550.17        47.05 o                         
   1   6   6        158.28        146.06         6.57 o                         
   2   6   6       5199.40       5383.95        92.87 o                         
   3   6   6       2728.54       2823.39        63.99 o                         
   4   6   6         22.33         20.93         6.00 o                         
   5   6   6        167.60        192.78        14.80 o                         
   6   6   6        411.20        384.69        18.82 o                         
   7   6   6       1278.44       1329.34        41.30 o                         
 -10   7   6       1152.41       1122.94        41.48 o                         
  -9   7   6         27.02         11.90         5.56 o                         
  -8   7   6        114.78        113.83        11.60 o                         
  -7   7   6        972.79       1035.46        22.11 o                         
  -6   7   6       3209.60       3152.12        41.08 o                         
  -5   7   6       1337.55       1312.35        23.67 o                         
  -4   7   6        573.66        560.96         9.85 o                         
  -3   7   6       1607.64       1618.49        40.28 o                         
  -2   7   6        702.97        724.49        13.39 o                         
  -1   7   6       1421.63       1365.86        20.15 o                         
   0   7   6        456.94        476.04         9.77 o                         
   1   7   6       4833.15       4753.55        58.12 o                         
   2   7   6       5219.77       4898.50        84.85 o                         
   3   7   6          3.78          8.89         3.47 o                         
   4   7   6        153.31        146.11        12.53 o                         
   5   7   6        281.44        314.41        23.79 o                         
   6   7   6       2818.76       2834.32        63.38 o                         
  -9   8   6         43.56         65.97        19.08 o                         
  -8   8   6       1173.07       1164.33        39.88 o                         
  -7   8   6       3020.06       3049.23        42.15 o                         
  -6   8   6        476.25        461.68        10.70 o                         
  -5   8   6       1050.77       1044.34        16.45 o                         
  -4   8   6       1232.93       1224.70        18.24 o                         
  -3   8   6         67.49         75.14         6.68 o                         
  -2   8   6        520.27        545.56        11.60 o                         
  -1   8   6       1233.49       1251.64        19.39 o                         
   0   8   6       2337.13       2527.06        35.71 o                         
   1   8   6       1886.67       1822.30        31.05 o                         
   2   8   6         28.56         14.53         3.17 o                         
   3   8   6        124.00        127.84         8.42 o                         
   4   8   6        554.19        586.27        20.52 o                         
   5   8   6       2079.29       2106.95        44.99 o                         
  -9   9   6       1154.65       1211.27        45.59 o                         
  -8   9   6       1840.80       1880.14        56.45 o                         
  -7   9   6         12.61         23.96         3.35 o                         
  -6   9   6         89.63        100.15         4.69 o                         
  -5   9   6        507.86        491.39        10.80 o                         
  -4   9   6        496.85        455.18        13.56 o                         
  -3   9   6       1225.98       1241.74        28.34 o                         
  -2   9   6       2550.90       2512.71        34.87 o                         
  -1   9   6       2082.13       2071.40        29.42 o                         
   0   9   6        644.63        654.68        12.96 o                         
   1   9   6         26.00         32.29         3.79 o                         
   2   9   6        112.22        103.27         6.79 o                         
   3   9   6        831.50        815.47        22.82 o                         
   4   9   6       1905.12       1832.66        39.87 o                         
   5   9   6       1195.24       1252.36        40.38 o                         
  -9  10   6       2177.48       2185.00        65.51 o                         
  -8  10   6         76.86         84.24         5.71 o                         
  -7  10   6       2959.41       2983.85        41.99 o                         
  -6  10   6        286.04        312.32        10.84 o                         
  -5  10   6        614.91        647.23        12.56 o                         
  -4  10   6        461.65        456.36        14.90 o                         
  -3  10   6        779.97        737.99        19.67 o                         
  -2  10   6       4270.63       4307.03        57.11 o                         
  -1  10   6        908.98        902.06        17.60 o                         
   0  10   6          4.35          8.15         2.24 o                         
   1  10   6        127.10        121.64         6.95 o                         
   2  10   6        720.42        784.02        19.29 o                         
   3  10   6       1895.51       1923.11        41.24 o                         
   4  10   6        171.62        170.76        15.70 o                         
  -8  11   6        127.49        134.83         8.71 o                         
  -7  11   6        587.44        582.84        13.72 o                         
  -6  11   6        472.91        475.31        10.95 o                         
  -5  11   6        956.19        997.71        17.99 o                         
  -4  11   6       1416.28       1433.82        43.45 o                         
  -3  11   6       2783.63       2888.79        57.99 o                         
  -2  11   6       1049.60       1046.25        25.76 o                         
  -1  11   6        126.77        125.87         6.80 o                         
   0  11   6        131.68        126.88        10.29 o                         
   1  11   6       1021.27       1069.52        25.34 o                         
   2  11   6       1248.92       1241.61        29.75 o                         
   3  11   6        529.71        515.70        16.63 o                         
  -8  12   6          3.03         -3.95         4.75 o                         
  -7  12   6        712.09        715.29        17.21 o                         
  -6  12   6         18.95         27.84         6.43 o                         
  -5  12   6        976.79        963.62        32.20 o                         
  -4  12   6       2524.02       2500.26        53.07 o                         
  -3  12   6       1090.34       1102.08        27.88 o                         
  -2  12   6        208.03        210.44         8.11 o                         
  -1  12   6         80.27         85.08        10.29 o                         
   0  12   6       1193.27       1237.59        27.52 o                         
   1  12   6       3066.37       2971.10        47.40 o                         
   2  12   6        209.81        207.14        11.14 o                         
  -7  13   6         78.88         67.56         7.46 o                         
  -6  13   6       1750.23       1833.52        49.03 o                         
  -5  13   6       1434.23       1428.19        90.04 o                         
  -4  13   6        160.27        164.68        24.82 o                         
  -3  13   6         17.19         19.14         6.18 o                         
  -2  13   6        270.02        273.80        11.25 o                         
  -1  13   6        860.37        907.01        20.59 o                         
   0  13   6       1214.27       1123.64        26.11 o                         
   1  13   6        275.68        331.55        20.86 o                         
  -5  14   6         84.63         96.87        17.41 o                         
  -4  14   6        266.85        258.45        22.23 o                         
  -3  14   6         77.48         93.49        24.57 o                         
  -2  14   6       1880.45       1985.36        69.26 o                         
  -1  14   6       1146.66       1192.07        43.47 o                         
   2 -17   7         20.46         20.45         5.93 o                         
   3 -17   7         61.24         51.90         6.68 o                         
  -1 -16   7        451.32        454.52        23.21 o                         
   0 -16   7        660.69        699.85        31.20 o                         
   1 -16   7        462.08        443.67        15.89 o                         
   2 -16   7        449.45        472.15        17.24 o                         
   3 -16   7        717.82        734.04        20.61 o                         
   4 -16   7        132.06        118.99        16.57 o                         
   5 -16   7        302.87        302.51        27.47 o                         
  -2 -15   7        437.08        379.05        28.57 o                         
  -1 -15   7        903.63        900.74        26.00 o                         
   0 -15   7        268.63        267.24        12.19 o                         
   1 -15   7        356.32        352.95        13.73 o                         
   2 -15   7        359.77        363.89        16.41 o                         
   3 -15   7         51.56         46.61         5.44 o                         
   4 -15   7       1125.50       1145.54        27.84 o                         
   5 -15   7        956.68        951.44        30.66 o                         
   6 -15   7          3.30         -5.75         5.75 o                         
  -3 -14   7        591.41        583.83        63.31 o                         
  -2 -14   7       1277.37       1339.29        30.93 o                         
  -1 -14   7        172.77        165.34        10.60 o                         
   0 -14   7        648.58        653.67        16.64 o                         
   1 -14   7        993.94       1006.32        25.49 o                         
   2 -14   7        255.45        251.70        10.59 o                         
   3 -14   7       2337.02       2406.14        41.48 o                         
   4 -14   7        790.80        848.87        23.61 o                         
   5 -14   7          5.45          6.51         5.02 o                         
   6 -14   7        144.00        147.37        13.02 o                         
   7 -14   7        402.43        361.85        20.02 o                         
  -4 -13   7        124.75        129.90        13.94 o                         
  -3 -13   7        566.11        565.62        20.62 o                         
  -2 -13   7        145.02        145.27         9.55 o                         
  -1 -13   7        996.83        974.29        21.49 o                         
   0 -13   7        304.49        318.07        10.66 o                         
   1 -13   7        508.06        517.34        19.24 o                         
   2 -13   7       2214.41       2276.80        58.37 o                         
   3 -13   7       1023.56       1097.54        25.63 o                         
   4 -13   7        423.60        413.35        13.93 o                         
   5 -13   7          7.82         12.32         5.08 o                         
   6 -13   7       1119.75       1111.63        33.91 o                         
   7 -13   7       1534.91       1511.41        48.89 o                         
   8 -13   7        277.90        254.05        20.42 o                         
  -5 -12   7        134.51        126.08        17.03 o                         
  -4 -12   7        888.99        923.47        31.18 o                         
  -3 -12   7         75.60         78.77         9.95 o                         
  -2 -12   7        376.94        379.23        15.16 o                         
  -1 -12   7        991.68        944.19        22.15 o                         
   0 -12   7        403.34        445.07        12.04 o                         
   1 -12   7       3884.44       3904.68        57.54 o                         
   2 -12   7       1021.18       1042.54        19.11 o                         
   3 -12   7         81.60         92.37         6.88 o                         
   4 -12   7         30.22         31.40         3.74 o                         
   5 -12   7       2481.81       2528.79        38.02 o                         
   6 -12   7       2308.24       2311.60        46.56 o                         
   7 -12   7        100.32        121.23        18.18 o                         
   8 -12   7         71.86         65.09        11.15 o                         
  -6 -11   7          0.87          2.49         4.72 o                         
  -5 -11   7        925.66        958.72        28.51 o                         
  -4 -11   7          5.59         -1.36         2.82 o                         
  -3 -11   7       1060.87       1031.09        24.63 o                         
  -2 -11   7        265.52        287.25        12.75 o                         
  -1 -11   7       1043.67       1058.46        19.25 o                         
   0 -11   7       2267.43       2482.31        39.66 o                         
   1 -11   7        975.39       1023.01        21.79 o                         
   2 -11   7        206.53        239.08         8.80 o                         
   3 -11   7         23.24         38.87         4.47 o                         
   4 -11   7       2835.81       2875.00        39.33 o                         
   5 -11   7       2254.38       2257.43        36.81 o                         
   6 -11   7         23.50         20.29         4.53 o                         
   7 -11   7        279.79        286.35        16.00 o                         
   8 -11   7          0.07          1.59         6.11 o                         
  -6 -10   7        777.68        820.09        26.35 o                         
  -5 -10   7          2.63          4.62         4.40 o                         
  -4 -10   7       1530.57       1530.21        32.24 o                         
  -3 -10   7       1730.94       1699.49        33.95 o                         
  -2 -10   7       2641.43       2622.61        43.79 o                         
  -1 -10   7       7422.36       7264.34        92.95 o                         
   0 -10   7        389.70        400.57        15.34 o                         
   1 -10   7        318.46        279.06        13.39 o                         
   2 -10   7          8.72          5.95         2.19 o                         
   3 -10   7       4171.50       4106.52        52.07 o                         
   4 -10   7       3491.12       3603.83        50.05 o                         
   5 -10   7        125.93        133.41         7.96 o                         
   6 -10   7         27.41         33.39         5.90 o                         
   7 -10   7        105.81         96.86        11.49 o                         
   8 -10   7        564.05        526.04        22.34 o                         
   9 -10   7        343.85        298.35        17.77 o                         
  -7  -9   7       1122.50       1110.59        36.95 o                         
  -6  -9   7         25.19         28.74         5.00 o                         
  -5  -9   7        671.22        608.69        17.40 o                         
  -4  -9   7        360.93        361.63        12.87 o                         
  -3  -9   7       1904.50       1912.41        35.80 o                         
  -2  -9   7       7608.12       7488.18       102.30 o                         
  -1  -9   7        169.61        159.25         6.20 o                         
   0  -9   7       1239.55       1207.54        25.41 o                         
   1  -9   7          5.38          6.04         2.12 o                         
   2  -9   7       6562.86       6365.11        80.79 o                         
   3  -9   7       4608.22       4525.02        52.92 o                         
   4  -9   7        241.00        250.43        10.75 o                         
   5  -9   7        348.52        368.55         9.98 o                         
   6  -9   7        270.84        285.56        10.62 o                         
   7  -9   7       1096.74       1098.74        25.43 o                         
   8  -9   7        111.82        107.06        10.10 o                         
   9  -9   7        531.27        486.24        19.20 o                         
  -7  -8   7          0.36         -2.87         3.53 o                         
  -6  -8   7        781.60        774.06        20.86 o                         
  -5  -8   7        236.62        228.12        10.33 o                         
  -4  -8   7       2931.49       2956.41        43.35 o                         
  -3  -8   7       4624.89       4543.96        59.22 o                         
  -2  -8   7        129.03        120.15         6.15 o                         
  -1  -8   7       2174.60       2133.07        29.57 o                         
   0  -8   7        308.12        323.64        11.43 o                         
   1  -8   7      10362.44      10101.47       122.38 o                         
   2  -8   7       5529.43       5522.57        70.43 o                         
   3  -8   7        277.10        289.61         8.84 o                         
   4  -8   7       2074.31       2047.21        29.35 o                         
   5  -8   7        104.21        105.40         4.67 o                         
   6  -8   7       2518.34       2577.75        38.84 o                         
   7  -8   7        326.23        312.56        12.68 o                         
   8  -8   7        398.01        426.18        18.39 o                         
   9  -8   7       1895.80       1838.48        44.64 o                         
  -8  -7   7        211.60        229.71        10.96 o                         
  -7  -7   7        288.43        299.95        11.47 o                         
  -6  -7   7         19.63         16.20         3.49 o                         
  -5  -7   7       2147.91       2220.74        39.47 o                         
  -4  -7   7       3731.69       3802.95        50.79 o                         
  -3  -7   7         77.38         82.27         4.00 o                         
  -2  -7   7        207.74        189.33         7.55 o                         
  -1  -7   7        117.70        119.25         5.46 o                         
   0  -7   7      12360.79      12461.38       150.46 o                         
   1  -7   7       4548.82       4643.70        59.63 o                         
   2  -7   7        566.45        585.47        11.97 o                         
   3  -7   7          1.76          5.49         3.13 o                         
   4  -7   7         11.14         11.95         2.02 o                         
   5  -7   7       1884.46       1837.82        26.36 o                         
   6  -7   7        244.30        249.61         7.66 o                         
   7  -7   7        945.71        976.13        24.12 o                         
   8  -7   7       1717.93       1696.87        37.82 o                         
   9  -7   7        106.31         90.79        16.33 o                         
  -8  -6   7        416.47        408.49        12.61 o                         
  -7  -6   7         52.32         57.82         7.34 o                         
  -6  -6   7       2974.14       3062.87        48.01 o                         
  -5  -6   7       2153.51       2142.94        32.95 o                         
  -4  -6   7         53.91         66.39         3.90 o                         
  -3  -6   7          5.06          4.79         1.47 o                         
  -2  -6   7       1097.44       1077.38        17.25 o                         
  -1  -6   7      10394.92      10307.97       123.78 o                         
   0  -6   7       4517.98       4582.02        54.13 o                         
   1  -6   7        751.88        753.60        12.58 o                         
   2  -6   7       2302.24       2328.10        37.01 o                         
   3  -6   7        330.18        347.76         7.65 o                         
   4  -6   7       3007.72       2972.52        38.03 o                         
   5  -6   7         73.31         78.21         4.91 o                         
   6  -6   7        757.10        724.61        14.77 o                         
   7  -6   7       2519.07       2519.20        47.02 o                         
   8  -6   7        131.79        125.68        10.67 o                         
   9  -6   7        125.48        130.87        13.63 o                         
  -9  -5   7        649.90        735.81        30.12 o                         
  -8  -5   7         23.16         15.80         4.09 o                         
  -7  -5   7       2397.84       2450.64        39.85 o                         
  -6  -5   7       3417.10       3363.40        42.70 o                         
  -5  -5   7         63.56         77.41         4.04 o                         
  -4  -5   7        395.51        417.55         8.35 o                         
  -3  -5   7       1407.09       1387.22        18.12 o                         
  -2  -5   7       8160.49       7729.57        88.20 o                         
  -1  -5   7       6430.88       6693.38        88.07 o                         
   0  -5   7        223.39        229.97         6.24 o                         
   1  -5   7        917.47        883.90        14.07 o                         
   2  -5   7       1315.96       1304.83        19.10 o                         
   3  -5   7       4377.59       4315.41        64.15 o                         
   4  -5   7        157.93        160.66         5.39 o                         
   5  -5   7       2114.99       2120.15        28.15 o                         
   6  -5   7       3213.34       3123.13        48.33 o                         
   7  -5   7          3.31          8.10         2.29 o                         
   8  -5   7         90.63         91.94         9.29 o                         
   9  -5   7        686.30        672.83        26.98 o                         
  -9  -4   7         12.37          6.83         6.32 o                         
  -8  -4   7       2632.30       2629.37        52.49 o                         
  -7  -4   7       1460.33       1488.68        25.87 o                         
  -6  -4   7         52.67         41.09         3.82 o                         
  -5  -4   7          1.72          1.16         1.38 o                         
  -4  -4   7       1632.07       1709.65        21.43 o                         
  -3  -4   7      10064.10      10019.15       100.21 o                         
  -2  -4   7       3011.90       3080.45        37.73 o                         
  -1  -4   7        287.10        254.46         5.68 o                         
   0  -4   7       2117.24       2179.34        29.79 o                         
   1  -4   7        338.89        259.26         6.72 o                         
   2  -4   7       5716.06       5615.33        65.32 o                         
   3  -4   7        114.81        134.23         4.96 o                         
   4  -4   7       2053.05       1967.62        29.39 o                         
   5  -4   7       5106.35       5026.98        61.94 o                         
   6  -4   7         19.55         18.95         2.57 o                         
   7  -4   7        459.37        479.49        11.84 o                         
   8  -4   7        546.04        563.11        17.88 o                         
   9  -4   7       1720.33       1679.26        41.93 o                         
  -9  -3   7       1533.98       1514.73        60.62 o                         
  -8  -3   7        839.60        821.57        29.08 o                         
  -7  -3   7        218.03        217.79         9.52 o                         
  -6  -3   7        100.68        103.00         4.05 o                         
  -5  -3   7       3297.04       3174.36        38.35 o                         
  -4  -3   7       7761.13       7662.57        82.73 o                         
  -3  -3   7       3696.79       3781.73        49.10 o                         
  -2  -3   7       1181.43       1258.64        16.49 o                         
  -1  -3   7       2697.10       2684.47        30.64 o                         
   0  -3   7       4893.92       4830.99        58.97 o                         
   1  -3   7       6114.37       6185.26        72.76 o                         
   2  -3   7        191.62        236.50         7.24 o                         
   3  -3   7       4291.74       4231.21        51.42 o                         
   4  -3   7       5150.86       5186.16        62.51 o                         
   5  -3   7        314.96        316.45         8.43 o                         
   6  -3   7        398.06        393.10        10.61 o                         
   7  -3   7       1686.94       1646.94        27.35 o                         
   8  -3   7       2523.75       2575.23        40.43 o                         
   9  -3   7        845.49        822.31        26.85 o                         
  -9  -2   7        335.51        336.93        18.68 o                         
  -8  -2   7          2.73          7.18         4.60 o                         
  -7  -2   7        379.62        374.94        14.83 o                         
  -6  -2   7       1942.71       1985.12        31.95 o                         
  -5  -2   7       7645.95       7438.82        80.55 o                         
  -4  -2   7       1390.35       1462.43        21.03 o                         
  -3  -2   7       1135.69       1141.75        15.97 o                         
  -2  -2   7       1394.82       1461.51        22.68 o                         
  -1  -2   7       1484.86       1346.97        16.51 o                         
   0  -2   7      12885.18      13736.28       149.55 o                         
   1  -2   7        759.67        743.25        13.63 o                         
   2  -2   7       5070.42       5085.13        64.07 o                         
   3  -2   7       4882.04       5064.12        72.53 o                         
   4  -2   7         52.49         51.19         3.93 o                         
   5  -2   7        490.27        520.18        11.35 o                         
   6  -2   7       2119.30       2151.79        32.11 o                         
   7  -2   7       3588.45       3674.87        58.57 o                         
   8  -2   7       1578.07       1593.43        29.15 o                         
   9  -2   7        168.32        173.61        15.34 o                         
 -10  -1   7        343.95        308.99        18.97 o                         
  -9  -1   7         69.70         68.37        12.08 o                         
  -8  -1   7        293.81        338.48        13.77 o                         
  -7  -1   7       1613.46       1621.11        33.93 o                         
  -6  -1   7       1805.34       1833.75        34.49 o                         
  -5  -1   7       1978.71       2031.90        29.38 o                         
  -4  -1   7        906.94        942.22        14.28 o                         
  -3  -1   7        229.44        240.79         6.12 o                         
  -2  -1   7       6844.22       6636.63        69.45 o                         
  -1  -1   7       1498.33       1427.45        19.78 o                         
   0  -1   7       1274.70       1272.11        18.20 o                         
   1  -1   7       6470.03       6524.41        92.66 o                         
   2  -1   7       6627.36       6799.29       106.09 o                         
   3  -1   7        882.76        893.50        16.43 o                         
   4  -1   7         12.92         12.32         2.19 o                         
   5  -1   7       2921.49       2936.37        39.93 o                         
   6  -1   7       4871.99       4743.27        71.95 o                         
   7  -1   7        737.73        760.14        18.15 o                         
   8  -1   7        480.71        465.96        14.26 o                         
   9  -1   7          6.86          3.69         4.29 o                         
 -10   0   7        132.76        132.23        14.75 o                         
  -9   0   7        267.29        236.96        12.83 o                         
  -8   0   7       3209.31       3227.54        56.81 o                         
  -7   0   7       1605.61       1597.30        26.91 o                         
  -6   0   7        459.23        455.90        11.25 o                         
  -5   0   7        162.53        180.82         5.68 o                         
  -4   0   7        383.14        421.43         9.06 o                         
  -3   0   7       6241.14       6427.90        68.03 o                         
  -2   0   7       4515.77       4680.15        49.76 o                         
  -1   0   7       3734.15       3933.09        55.39 o                         
   0   0   7       4289.84       4207.87        62.43 o                         
   1   0   7       3659.33       3812.17        61.98 o                         
   2   0   7       1485.16       1666.94        25.16 o                         
   3   0   7          3.35          7.75         1.78 o                         
   4   0   7       2980.40       2978.01        39.68 o                         
   5   0   7       1642.63       1638.29        27.83 o                         
   6   0   7       3710.72       3618.11        49.30 o                         
   7   0   7          0.35          6.00         3.21 o                         
   8   0   7        135.41        142.56         9.24 o                         
 -10   1   7          8.18         11.49         5.02 o                         
  -9   1   7       1878.60       1892.83        35.15 o                         
  -8   1   7       3967.41       3902.14        57.29 o                         
  -7   1   7        444.65        449.60        10.84 o                         
  -6   1   7        358.59        378.14         7.87 o                         
  -5   1   7         34.81         30.74         2.50 o                         
  -4   1   7       2410.71       2424.63        32.59 o                         
  -3   1   7       1731.82       1756.38        20.58 o                         
  -2   1   7       3961.76       3982.29        48.25 o                         
  -1   1   7       5184.96       4981.30        56.16 o                         
   0   1   7       5702.81       5722.43        75.90 o                         
   1   1   7       1439.95       1461.60        25.03 o                         
   2   1   7         82.78         80.64         3.96 o                         
   3   1   7      11687.92      11713.42       185.05 o                         
   4   1   7       4736.50       4656.88        58.19 o                         
   5   1   7         35.34         40.33         4.23 o                         
   6   1   7          1.02          4.02         3.35 o                         
   7   1   7         96.13         75.84         7.26 o                         
   8   1   7        231.86        257.45        12.97 o                         
 -10   2   7       1467.27       1508.15        31.35 o                         
  -9   2   7       1097.18       1154.48        24.19 o                         
  -8   2   7        143.49        146.70         6.48 o                         
  -7   2   7        781.71        795.99        14.69 o                         
  -6   2   7          2.44          6.41         1.47 o                         
  -5   2   7       3933.60       3923.84        47.23 o                         
  -4   2   7        803.59        806.43        12.83 o                         
  -3   2   7       3088.16       3176.95        37.50 o                         
  -2   2   7       4532.95       4358.71        66.74 o                         
  -1   2   7        608.26        571.55        10.96 o                         
   0   2   7       2773.68       2851.56        37.55 o                         
   1   2   7         53.01         60.48         3.36 o                         
   2   2   7       5868.82       5720.73        67.64 o                         
   3   2   7       7453.15       7590.40        88.79 o                         
   4   2   7       1680.86       1681.42        30.17 o                         
   5   2   7        444.37        470.10        14.64 o                         
   6   2   7         82.57         96.90         8.42 o                         
   7   2   7        722.26        771.97        21.36 o                         
   8   2   7        896.02        882.05        31.27 o                         
 -10   3   7       1441.46       1455.21        36.63 o                         
  -9   3   7         12.79         11.67         2.99 o                         
  -8   3   7        621.19        629.60        14.89 o                         
  -7   3   7        266.64        283.51         7.62 o                         
  -6   3   7       3152.91       3077.56        39.11 o                         
  -5   3   7        622.69        650.02        11.27 o                         
  -4   3   7       2404.65       2429.38        32.93 o                         
  -3   3   7       3972.55       3899.44        48.25 o                         
  -2   3   7       2056.94       2157.24        28.70 o                         
  -1   3   7        960.53       1022.31        17.41 o                         
   0   3   7        342.43        391.09        10.72 o                         
   1   3   7      13279.09      12987.25       151.11 o                         
   2   3   7       5022.76       5025.49        79.82 o                         
   3   3   7          7.25          5.87         2.19 o                         
   4   3   7        339.20        323.61        11.07 o                         
   5   3   7        152.70        171.01         9.66 o                         
   6   3   7       1114.42       1162.49        28.34 o                         
   7   3   7        982.71        964.16        24.75 o                         
   8   3   7         34.07         25.58         7.33 o                         
 -10   4   7          5.99          4.02         3.82 o                         
  -9   4   7        341.67        348.52        12.21 o                         
  -8   4   7         94.26         98.13         5.40 o                         
  -7   4   7       2748.86       2816.19        37.15 o                         
  -6   4   7          0.81          4.06         1.46 o                         
  -5   4   7       4436.90       4377.72        52.29 o                         
  -4   4   7       1968.73       1971.55        25.97 o                         
  -3   4   7        101.31         84.88         4.22 o                         
  -2   4   7       1318.67       1361.61        19.92 o                         
  -1   4   7       2365.74       2479.41        34.62 o                         
   0   4   7       9289.41       9275.01       121.02 o                         
   1   4   7       3588.93       3621.39        44.86 o                         
   2   4   7        243.82        217.80         7.13 o                         
   3   4   7        425.39        431.96        11.41 o                         
   4   4   7         84.61         76.66         9.40 o                         
   5   4   7       2223.58       2268.78        43.48 o                         
   6   4   7       1135.70       1136.65        28.31 o                         
   7   4   7        678.49        709.38        25.30 o                         
 -10   5   7        135.11        131.20        12.99 o                         
  -9   5   7        305.00        297.95        10.20 o                         
  -8   5   7       1367.87       1372.14        24.45 o                         
  -7   5   7         41.07         52.46         3.44 o                         
  -6   5   7       1820.91       1853.22        28.25 o                         
  -5   5   7       2801.31       2975.98        40.26 o                         
  -4   5   7        280.05        321.61         9.37 o                         
  -3   5   7       1176.35       1324.98        22.14 o                         
  -2   5   7        434.87        450.16         9.87 o                         
  -1   5   7      10927.55      10803.25       129.31 o                         
   0   5   7       3656.17       3673.33        47.62 o                         
   1   5   7        221.39        233.01         8.97 o                         
   2   5   7        216.51        202.71         7.09 o                         
   3   5   7        464.77        478.77        14.13 o                         
   4   5   7       2280.52       2295.14        42.55 o                         
   5   5   7        519.66        509.16        24.79 o                         
   6   5   7        569.73        589.39        22.57 o                         
   7   5   7        949.13        958.77        28.60 o                         
 -10   6   7        275.39        255.95        12.12 o                         
  -9   6   7        888.96        874.91        19.06 o                         
  -8   6   7          5.69          4.78         2.97 o                         
  -7   6   7       2362.33       2375.75        33.79 o                         
  -6   6   7        442.64        509.54        10.22 o                         
  -5   6   7        191.74        199.42         5.97 o                         
  -4   6   7        154.87        171.22         6.64 o                         
  -3   6   7       1054.33       1003.30        19.24 o                         
  -2   6   7      10229.81      10018.72       111.90 o                         
  -1   6   7       2745.09       2855.42        42.96 o                         
   0   6   7         90.16         87.19         4.42 o                         
   1   6   7          0.72          0.28         2.03 o                         
   2   6   7        206.32        235.49        11.09 o                         
   3   6   7       1917.83       2037.69        51.39 o                         
   4   6   7        594.77        575.03        23.41 o                         
   5   6   7       1080.10       1199.77        38.20 o                         
   6   6   7        700.86        738.19        44.38 o                         
  -9   7   7         22.15         35.45         6.89 o                         
  -8   7   7       1190.99       1159.49        33.32 o                         
  -7   7   7       1563.85       1606.71        24.97 o                         
  -6   7   7          4.09          8.37         2.19 o                         
  -5   7   7          7.99         19.90         1.91 o                         
  -4   7   7        984.41        988.06        19.62 o                         
  -3   7   7       5429.03       5365.29        73.63 o                         
  -2   7   7       4461.49       4471.46        57.64 o                         
  -1   7   7       1681.92       1578.21        27.55 o                         
   0   7   7        535.02        522.51        12.52 o                         
   1   7   7       1676.58       1564.52        25.85 o                         
   2   7   7       2416.78       2447.63        54.04 o                         
   3   7   7        136.83        147.68        11.81 o                         
   4   7   7       1507.24       1551.09        43.83 o                         
   5   7   7        299.35        276.41        18.01 o                         
   6   7   7         17.35         17.17         6.67 o                         
  -9   8   7       1710.30       1733.04        53.04 o                         
  -8   8   7        473.23        460.99        21.69 o                         
  -7   8   7          3.62          1.43         2.00 o                         
  -6   8   7        362.21        365.10         9.14 o                         
  -5   8   7       1917.25       1885.72        35.36 o                         
  -4   8   7       5993.49       6206.81       101.18 o                         
  -3   8   7       1297.34       1295.30        23.06 o                         
  -2   8   7         23.58         20.74         2.57 o                         
  -1   8   7        434.55        413.34        11.00 o                         
   0   8   7        813.40        881.90        16.91 o                         
   1   8   7       4489.51       4349.18       112.87 o                         
   2   8   7        239.27        259.96        10.98 o                         
   3   8   7       1996.79       2013.56        42.66 o                         
   4   8   7       1162.72       1197.67        44.58 o                         
   5   8   7        131.31         91.85         9.71 o                         
  -9   9   7        658.18        688.14        31.06 o                         
  -8   9   7         48.20         36.01         6.23 o                         
  -7   9   7          9.34          3.35         3.31 o                         
  -6   9   7        714.89        699.33        13.47 o                         
  -5   9   7       3773.91       3769.01        56.25 o                         
  -4   9   7       1235.18       1241.67        30.08 o                         
  -3   9   7        377.00        386.66        13.59 o                         
  -2   9   7          9.56         10.83         2.90 o                         
  -1   9   7       1599.34       1637.68        27.28 o                         
   0   9   7       3503.53       3576.14        53.66 o                         
   1   9   7         38.38         51.07         5.73 o                         
   2   9   7       3105.51       3069.96        58.57 o                         
   3   9   7        290.21        280.88        12.66 o                         
   4   9   7          8.46          6.86         4.63 o                         
  -8  10   7          5.34          7.15         5.54 o                         
  -7  10   7       1541.62       1507.29        28.09 o                         
  -6  10   7       3346.62       3369.84        62.01 o                         
  -5  10   7        385.90        399.65        15.34 o                         
  -4  10   7        211.89        190.28        13.93 o                         
  -3  10   7          8.26         19.29         7.10 o                         
  -2  10   7       1011.14       1045.10        23.46 o                         
  -1  10   7       2034.56       2024.18        41.52 o                         
   0  10   7         25.26         17.96         3.91 o                         
   1  10   7       2981.44       2949.08        56.29 o                         
   2  10   7        459.74        452.38        15.87 o                         
   3  10   7        261.29        218.73        13.80 o                         
   4  10   7         65.02         59.33         6.70 o                         
  -8  11   7        601.19        581.56        29.71 o                         
  -7  11   7       2787.86       2788.63        42.04 o                         
  -6  11   7        978.77       1000.29        23.36 o                         
  -5  11   7        153.67        152.79        13.92 o                         
  -4  11   7         24.81         25.76         5.41 o                         
  -3  11   7       1359.72       1350.22        36.69 o                         
  -2  11   7       1628.72       1684.54        33.38 o                         
  -1  11   7        201.98        190.99         9.74 o                         
   0  11   7       1405.16       1405.40        34.35 o                         
   1  11   7          4.96          1.65         3.37 o                         
   2  11   7        203.53        197.52        10.90 o                         
   3  11   7         60.45         62.69         7.06 o                         
  -7  12   7        385.73        385.07        19.04 o                         
  -6  12   7        164.15        158.78        13.91 o                         
  -5  12   7         21.52         32.65         6.96 o                         
  -4  12   7        950.90        978.18        33.07 o                         
  -3  12   7       1193.80       1217.05        45.05 o                         
  -2  12   7        201.52        211.58         9.48 o                         
  -1  12   7       2032.08       2118.41        45.93 o                         
   0  12   7        182.22        171.72        10.74 o                         
   1  12   7        151.51        148.50         9.75 o                         
   2  12   7         10.77          9.75         3.81 o                         
  -6  13   7         17.70         25.78         7.89 o                         
  -5  13   7        628.88        634.49        43.42 o                         
  -4  13   7       1615.62       1614.49        47.83 o                         
  -3  13   7         73.16         62.93        13.33 o                         
  -2  13   7        987.58        912.03        65.52 o                         
  -1  13   7        109.09         98.67         9.98 o                         
   0  13   7        157.59        163.37        11.66 o                         
  -4  14   7        516.17        508.99        43.50 o                         
  -3  14   7        943.79        970.74        43.65 o                         
  -2  14   7         83.89         94.76        13.73 o                         
   2 -17   8        739.79        783.27        38.70 o                         
  -1 -16   8        665.54        669.86        35.64 o                         
   0 -16   8        696.22        722.74        31.51 o                         
   1 -16   8       2224.23       2227.12       103.68 o                         
   2 -16   8        305.38        275.77        13.63 o                         
   3 -16   8         92.78         87.20         9.91 o                         
   4 -16   8        130.10         99.22        10.09 o                         
   5 -16   8        805.29        902.34        30.98 o                         
  -2 -15   8        252.72        222.79        17.50 o                         
  -1 -15   8         78.17         65.71        15.01 o                         
   0 -15   8       2084.45       2137.09        69.74 o                         
   1 -15   8       1291.29       1391.54        34.90 o                         
   2 -15   8         85.72         62.32         6.61 o                         
   3 -15   8        208.12        219.68        10.90 o                         
   4 -15   8        469.64        504.68        15.44 o                         
   5 -15   8       2011.79       2107.69        51.81 o                         
   6 -15   8         94.91        107.89        13.52 o                         
  -3 -14   8        312.92        272.45        14.66 o                         
  -2 -14   8        521.91        501.41        17.05 o                         
  -1 -14   8       2495.99       2425.67        62.12 o                         
   0 -14   8        920.20        961.99        32.25 o                         
   1 -14   8         79.43         76.07         8.07 o                         
   2 -14   8        240.84        264.88        12.66 o                         
   3 -14   8        569.35        614.55        17.47 o                         
   4 -14   8       2418.64       2497.16        42.86 o                         
   5 -14   8         63.53         57.42         7.40 o                         
   6 -14   8       1140.43       1202.34        36.66 o                         
   7 -14   8        188.40        163.45        18.31 o                         
  -4 -13   8        161.38        156.82        12.19 o                         
  -3 -13   8       1346.32       1393.58        35.24 o                         
  -2 -13   8       2264.39       2143.68        41.78 o                         
  -1 -13   8        434.43        456.35        13.51 o                         
   0 -13   8         47.67         48.83         6.01 o                         
   1 -13   8         26.80         29.81         5.65 o                         
   2 -13   8        837.89        858.90        18.84 o                         
   3 -13   8       2204.69       2301.44        40.04 o                         
   4 -13   8          7.01          7.57         3.47 o                         
   5 -13   8        730.14        737.81        17.28 o                         
   6 -13   8        635.83        623.40        24.87 o                         
   7 -13   8          3.37         -6.04         7.00 o                         
  -5 -12   8        159.65        164.79        12.71 o                         
  -4 -12   8       1157.76       1165.13        32.06 o                         
  -3 -12   8       3215.38       3166.69        62.72 o                         
  -2 -12   8        239.79        246.94        11.15 o                         
  -1 -12   8        814.36        793.85        20.26 o                         
   0 -12   8          2.58          1.34         3.50 o                         
   1 -12   8       2127.43       2185.83        77.11 o                         
   2 -12   8       1892.24       1920.97        35.55 o                         
   3 -12   8          5.07          3.66         2.53 o                         
   4 -12   8       1420.68       1420.54        25.69 o                         
   5 -12   8        469.87        445.66        12.98 o                         
   6 -12   8        556.09        586.75        24.35 o                         
   7 -12   8        266.36        244.20        18.47 o                         
   8 -12   8        531.27        539.74        35.90 o                         
  -6 -11   8        174.31        167.52        12.21 o                         
  -5 -11   8       1938.39       1980.85        45.76 o                         
  -4 -11   8       2279.47       2188.80        84.40 o                         
  -3 -11   8        218.52        221.80        10.61 o                         
  -2 -11   8          4.20          3.91         2.45 o                         
  -1 -11   8          5.23         12.43         3.02 o                         
   0 -11   8       2364.21       2483.25        58.44 o                         
   1 -11   8       2338.19       2358.28        36.37 o                         
   2 -11   8        380.06        385.16        13.41 o                         
   3 -11   8       1151.13       1172.94        20.63 o                         
   4 -11   8        151.48        139.41         7.35 o                         
   5 -11   8        332.02        331.26        11.56 o                         
   6 -11   8        147.29        142.42        10.61 o                         
   7 -11   8       1057.12       1031.22        51.20 o                         
   8 -11   8       2170.73       1990.90        96.34 o                         
  -6 -10   8       1450.62       1442.40        33.20 o                         
  -5 -10   8       2782.14       2662.15        49.13 o                         
  -4 -10   8         62.38         63.56         6.29 o                         
  -3 -10   8        570.11        592.05        16.10 o                         
  -2 -10   8        158.93        140.13         9.22 o                         
  -1 -10   8       1370.35       1405.42        27.98 o                         
   0 -10   8       1924.66       1889.85        40.60 o                         
   1 -10   8         62.56         73.40         5.50 o                         
   2 -10   8       2857.96       2904.68        45.63 o                         
   3 -10   8        185.37        191.35         7.84 o                         
   4 -10   8       1146.77       1134.91        21.39 o                         
   5 -10   8        248.64        243.56         9.39 o                         
   6 -10   8       2594.46       2535.63        53.86 o                         
   7 -10   8       3103.13       3035.20        75.95 o                         
   8 -10   8        105.06         86.50         9.02 o                         
  -7  -9   8       2007.40       1965.27        44.34 o                         
  -6  -9   8       2406.52       2388.63        45.36 o                         
  -5  -9   8         62.07         64.82         6.59 o                         
  -4  -9   8        192.36        191.37         9.68 o                         
  -3  -9   8         88.78         82.43         4.84 o                         
  -2  -9   8       1825.84       1888.97        35.40 o                         
  -1  -9   8       2632.84       2633.84        38.26 o                         
   0  -9   8          4.75         10.50         2.92 o                         
   1  -9   8       2445.49       2545.34        38.79 o                         
   2  -9   8         60.27         63.06         4.47 o                         
   3  -9   8        640.70        647.19        13.61 o                         
   4  -9   8        181.69        196.83         7.29 o                         
   5  -9   8       1350.77       1367.99        24.14 o                         
   6  -9   8       2827.17       2811.88        39.63 o                         
   7  -9   8         81.58        101.33        10.05 o                         
   8  -9   8        284.50        300.95        15.97 o                         
   9  -9   8        167.50        157.47        12.59 o                         
  -7  -8   8        926.59        955.69        24.97 o                         
  -6  -8   8         22.69         18.48         3.91 o                         
  -5  -8   8        275.30        269.20        11.13 o                         
  -4  -8   8        392.82        384.34        11.09 o                         
  -3  -8   8       3194.52       3327.75        51.37 o                         
  -2  -8   8        959.85        897.37        17.58 o                         
  -1  -8   8         45.28         59.62         3.98 o                         
   0  -8   8       3967.63       4044.63        68.49 o                         
   1  -8   8       1453.99       1471.42        26.85 o                         
   2  -8   8       3879.34       3849.29        51.77 o                         
   3  -8   8         54.55         64.35         4.43 o                         
   4  -8   8       6637.20       6569.17        73.33 o                         
   5  -8   8       5153.27       5081.17        63.04 o                         
   6  -8   8          6.24          4.36         2.08 o                         
   7  -8   8        109.28        101.18         8.15 o                         
   8  -8   8        175.53        169.99        12.66 o                         
   9  -8   8       1481.07       1433.97        42.62 o                         
  -8  -7   8       1556.69       1500.10        29.88 o                         
  -7  -7   8        250.00        256.45        13.23 o                         
  -6  -7   8        157.44        156.52         7.97 o                         
  -5  -7   8       1169.97       1176.32        21.95 o                         
  -4  -7   8       2880.86       2921.02        38.51 o                         
  -3  -7   8       1336.99       1309.82        20.30 o                         
  -2  -7   8       1095.36       1065.30        18.03 o                         
  -1  -7   8       2157.89       2208.61        27.95 o                         
   0  -7   8        269.71        270.68         7.01 o                         
   1  -7   8        134.37        147.37         5.90 o                         
   2  -7   8         44.85         53.91         3.71 o                         
   3  -7   8       1879.40       1870.06        24.81 o                         
   4  -7   8       5139.58       4959.56        57.13 o                         
   5  -7   8        342.43        361.91         9.39 o                         
   6  -7   8        503.84        472.71        14.41 o                         
   7  -7   8        162.70        174.88         6.36 o                         
   8  -7   8       2932.83       2836.10        55.16 o                         
   9  -7   8        491.02        492.20        19.97 o                         
  -8  -6   8          2.60          3.32         5.42 o                         
  -7  -6   8         74.47         78.59         5.83 o                         
  -6  -6   8       1038.43       1032.46        22.54 o                         
  -5  -6   8       3444.48       3369.55        43.36 o                         
  -4  -6   8        189.30        195.00         5.84 o                         
  -3  -6   8        592.76        574.07        10.98 o                         
  -2  -6   8       3017.95       2976.02        41.87 o                         
  -1  -6   8        562.45        566.03        10.18 o                         
   0  -6   8       3360.08       3398.10        41.81 o                         
   1  -6   8       1233.87       1292.59        20.17 o                         
   2  -6   8       5515.92       5340.35        67.92 o                         
   3  -6   8       5773.65       5777.58        73.40 o                         
   4  -6   8         14.95         17.06         2.28 o                         
   5  -6   8          8.08          5.50         2.09 o                         
   6  -6   8        574.47        616.74        16.91 o                         
   7  -6   8       2174.64       2191.12        33.95 o                         
   8  -6   8       1705.24       1686.69        38.63 o                         
   9  -6   8        434.51        439.34        19.32 o                         
  -9  -5   8        108.37         98.08        12.80 o                         
  -8  -5   8        141.21        126.09         7.49 o                         
  -7  -5   8       1596.90       1612.56        28.14 o                         
  -6  -5   8       2532.69       2569.61        33.71 o                         
  -5  -5   8        334.26        296.98         7.28 o                         
  -4  -5   8       2208.87       2205.41        26.94 o                         
  -3  -5   8       3483.43       3467.51        40.80 o                         
  -2  -5   8        675.13        664.30        11.87 o                         
  -1  -5   8       1484.52       1536.68        20.17 o                         
   0  -5   8       2906.32       2931.73        36.43 o                         
   1  -5   8       7127.75       7081.47        90.19 o                         
   2  -5   8       4330.59       4050.64        49.17 o                         
   3  -5   8         41.59         44.90         5.21 o                         
   4  -5   8         81.60         82.58         4.66 o                         
   5  -5   8        876.45        877.41        21.39 o                         
   6  -5   8       3902.60       3943.40        55.82 o                         
   7  -5   8        242.60        249.42         9.36 o                         
   8  -5   8        194.09        186.66        13.36 o                         
   9  -5   8         55.77         63.43         9.40 o                         
  -9  -4   8         23.89          7.86         5.67 o                         
  -8  -4   8        517.67        513.39        22.67 o                         
  -7  -4   8       2175.44       2183.16        35.45 o                         
  -6  -4   8        346.12        357.54         9.89 o                         
  -5  -4   8        391.15        411.69        11.31 o                         
  -4  -4   8       2946.71       2958.51        36.16 o                         
  -3  -4   8        289.48        288.67         5.70 o                         
  -2  -4   8       3077.80       3002.95        37.15 o                         
  -1  -4   8       2286.66       2312.06        29.42 o                         
   0  -4   8       8516.02       8286.34        93.25 o                         
   1  -4   8       5961.11       6233.56        76.17 o                         
   2  -4   8        692.51        667.04        13.53 o                         
   3  -4   8         19.10         23.91         2.50 o                         
   4  -4   8       2417.40       2415.18        33.17 o                         
   5  -4   8       3223.11       3273.14        43.38 o                         
   6  -4   8        755.66        755.74        15.78 o                         
   7  -4   8        854.49        821.10        19.50 o                         
   8  -4   8        125.91        140.26         7.77 o                         
   9  -4   8         20.38         12.59         5.29 o                         
  -9  -3   8       1483.79       1477.59        56.79 o                         
  -8  -3   8       2208.89       2298.57        58.13 o                         
  -7  -3   8          6.93         12.23         4.32 o                         
  -6  -3   8       1363.47       1363.97        23.22 o                         
  -5  -3   8       1469.18       1439.12        20.53 o                         
  -4  -3   8        293.87        276.81         6.92 o                         
  -3  -3   8        993.72       1020.24        16.09 o                         
  -2  -3   8       3869.91       3894.46        46.37 o                         
  -1  -3   8       5227.45       4886.28        70.55 o                         
   0  -3   8       2707.53       2475.52        30.93 o                         
   1  -3   8        362.11        362.92         9.22 o                         
   2  -3   8         14.58          9.29         1.83 o                         
   3  -3   8       1738.59       1682.94        24.41 o                         
   4  -3   8       9263.05       9140.51       139.09 o                         
   5  -3   8        201.58        190.31         7.79 o                         
   6  -3   8        646.11        654.34        15.50 o                         
   7  -3   8         14.69         13.17         3.34 o                         
   8  -3   8          1.01          2.73         3.32 o                         
   9  -3   8        550.44        573.87        21.89 o                         
  -9  -2   8       1429.02       1457.09        45.70 o                         
  -8  -2   8          3.41          5.57         3.65 o                         
  -7  -2   8       2695.80       2676.98        50.01 o                         
  -6  -2   8        539.61        558.81        14.22 o                         
  -5  -2   8       1445.31       1493.31        20.43 o                         
  -4  -2   8        641.08        634.13        10.87 o                         
  -3  -2   8       2411.69       2336.90        34.60 o                         
  -2  -2   8      11322.45      11145.33       211.74 o                         
  -1  -2   8       6253.90       6261.05        76.23 o                         
   0  -2   8        483.03        536.05        10.82 o                         
   1  -2   8          2.39          6.27         1.38 o                         
   2  -2   8       1929.45       1876.60        27.52 o                         
   3  -2   8       8126.78       7892.91        91.16 o                         
   4  -2   8        280.47        274.39         8.25 o                         
   5  -2   8       2259.22       2232.53        32.67 o                         
   6  -2   8         99.99         98.55         6.15 o                         
   7  -2   8          1.24          2.85         3.01 o                         
   8  -2   8        595.90        584.31        17.48 o                         
   9  -2   8         94.94         90.49        10.79 o                         
  -9  -1   8         28.52         20.21         9.35 o                         
  -8  -1   8       1799.64       1824.86        37.04 o                         
  -7  -1   8        512.16        514.47        14.21 o                         
  -6  -1   8       2985.37       2873.97        44.20 o                         
  -5  -1   8        281.87        288.51         9.04 o                         
  -4  -1   8       6728.32       6605.11        75.38 o                         
  -3  -1   8       4426.50       4184.66        49.29 o                         
  -2  -1   8       1769.15       1807.06        21.43 o                         
  -1  -1   8         29.55         47.43         3.18 o                         
   0  -1   8        132.00        173.59         4.77 o                         
   1  -1   8        727.66        628.75        11.86 o                         
   2  -1   8       9998.72       9795.23       123.79 o                         
   3  -1   8        904.04        921.32        16.83 o                         
   4  -1   8       3283.34       3205.16        40.06 o                         
   5  -1   8         34.26         31.20         4.37 o                         
   6  -1   8        707.73        707.92        19.36 o                         
   7  -1   8        452.15        447.25        13.96 o                         
   8  -1   8        739.16        725.64        25.88 o                         
 -10   0   8         24.58         24.39         6.88 o                         
  -9   0   8        562.09        582.80        20.19 o                         
  -8   0   8        132.00        164.18        11.67 o                         
  -7   0   8       1375.01       1399.07        24.40 o                         
  -6   0   8         39.43         32.84         3.19 o                         
  -5   0   8       9065.79       8924.74       108.60 o                         
  -4   0   8       9150.83       8916.70       107.33 o                         
  -3   0   8        927.64        893.20        12.40 o                         
  -2   0   8       1048.88       1073.09        16.76 o                         
  -1   0   8        323.02        340.87         7.18 o                         
   0   0   8       6734.61       6650.38       144.87 o                         
   1   0   8       7700.36       7341.00        97.22 o                         
   2   0   8         34.17         40.78         3.48 o                         
   3   0   8       1329.77       1297.42        20.74 o                         
   4   0   8        712.40        734.37        15.90 o                         
   5   0   8        166.28        176.00         8.05 o                         
   6   0   8       1780.83       1744.30        38.44 o                         
   7   0   8       1344.02       1358.59        29.96 o                         
   8   0   8       2438.83       2524.37        47.85 o                         
 -10   1   8       1488.74       1450.97        42.23 o                         
  -9   1   8         13.50         10.29         6.07 o                         
  -8   1   8        663.70        657.73        16.57 o                         
  -7   1   8        152.72        147.78         6.88 o                         
  -6   1   8       4395.60       4391.72        57.63 o                         
  -5   1   8       6516.31       6535.10        80.81 o                         
  -4   1   8         58.77         62.19         3.35 o                         
  -3   1   8        804.70        860.47        10.92 o                         
  -2   1   8        427.46        466.60         9.19 o                         
  -1   1   8       3830.32       3554.09        44.81 o                         
   0   1   8      10483.00      10695.08       137.67 o                         
   1   1   8        244.39        270.48         8.40 o                         
   2   1   8       1826.30       1886.96        27.25 o                         
   3   1   8        697.56        659.86        13.41 o                         
   4   1   8         57.45         64.21         5.89 o                         
   5   1   8         63.37         69.30         5.70 o                         
   6   1   8       2030.06       2107.15        42.44 o                         
   7   1   8       2033.68       2070.77        39.62 o                         
   8   1   8         38.93         57.92        13.69 o                         
 -10   2   8        244.78        222.38        14.78 o                         
  -9   2   8        304.77        332.42        13.94 o                         
  -8   2   8         12.99         18.25         3.35 o                         
  -7   2   8       2535.24       2542.15        40.55 o                         
  -6   2   8       3897.39       3972.96        56.69 o                         
  -5   2   8       1077.30       1069.74        14.82 o                         
  -4   2   8        424.22        465.78         8.77 o                         
  -3   2   8        934.58        977.35        13.91 o                         
  -2   2   8       6959.86       6857.01        88.46 o                         
  -1   2   8      11820.67      11791.42       148.91 o                         
   0   2   8        646.45        668.50        12.40 o                         
   1   2   8       5370.84       5277.76        86.94 o                         
   2   2   8         49.62         55.08         3.80 o                         
   3   2   8        852.84        878.95        16.33 o                         
   4   2   8       1326.36       1339.66        35.03 o                         
   5   2   8       2980.80       2941.29        52.96 o                         
   6   2   8       2780.86       2875.32        53.57 o                         
   7   2   8         13.04          8.11         4.21 o                         
   8   2   8         26.13         22.91         5.62 o                         
 -10   3   8        174.37        172.34        20.51 o                         
  -9   3   8         40.69         22.16         4.94 o                         
  -8   3   8       2259.87       2277.82        36.24 o                         
  -7   3   8       3847.68       3887.66        51.59 o                         
  -6   3   8        161.92        172.55         5.49 o                         
  -5   3   8        229.86        254.40         5.81 o                         
  -4   3   8        437.37        452.19         8.63 o                         
  -3   3   8       3597.15       3630.05        50.74 o                         
  -2   3   8       8670.21       8588.30       102.46 o                         
  -1   3   8        118.87        126.99         5.14 o                         
   0   3   8       3804.41       3907.15        50.51 o                         
   1   3   8          3.59          8.27         1.76 o                         
   2   3   8        786.66        814.33        18.17 o                         
   3   3   8        421.25        446.45        11.79 o                         
   4   3   8       3021.82       3180.10        54.90 o                         
   5   3   8       3354.45       3427.67        59.98 o                         
   6   3   8        159.41        151.77        14.03 o                         
   7   3   8         50.09         42.02         5.76 o                         
 -10   4   8        112.52        125.55        13.79 o                         
  -9   4   8       2712.95       2695.20        50.63 o                         
  -8   4   8       1348.98       1370.50        23.92 o                         
  -7   4   8        248.33        243.81         7.25 o                         
  -6   4   8        190.60        164.13         5.82 o                         
  -5   4   8       1452.45       1513.91        25.05 o                         
  -4   4   8       3211.65       3205.69        39.32 o                         
  -3   4   8       3688.73       3674.70        56.31 o                         
  -2   4   8        417.69        402.86         8.71 o                         
  -1   4   8       3868.06       3839.70        59.05 o                         
   0   4   8        411.72        401.62         9.79 o                         
   1   4   8       1151.04       1131.56        17.99 o                         
   2   4   8        862.85        912.25        17.33 o                         
   3   4   8       3321.67       3332.14        55.68 o                         
   4   4   8       4183.68       4377.58        66.71 o                         
   5   4   8         45.65         39.47         5.64 o                         
   6   4   8         73.89         58.82         6.85 o                         
   7   4   8        112.99         90.39         9.59 o                         
 -10   5   8       2063.65       2019.20        46.95 o                         
  -9   5   8       2348.11       2346.51        42.71 o                         
  -8   5   8         71.67         76.03         6.14 o                         
  -7   5   8        404.00        371.76         9.92 o                         
  -6   5   8       1710.48       1732.37        25.00 o                         
  -5   5   8       7453.73       7223.90        89.22 o                         
  -4   5   8       2375.74       2349.39        33.68 o                         
  -3   5   8       1250.95       1243.40        24.67 o                         
  -2   5   8        636.89        649.21        13.54 o                         
  -1   5   8         21.20         19.15         2.42 o                         
   0   5   8       1703.90       1790.06        26.13 o                         
   1   5   8         94.12         99.10         4.79 o                         
   2   5   8       6974.75       6775.56        85.98 o                         
   3   5   8       3108.15       3086.52        67.73 o                         
   4   5   8        169.00        176.65         9.49 o                         
   5   5   8        327.37        328.10        16.39 o                         
   6   5   8        641.34        638.80        24.21 o                         
  -9   6   8         37.45         33.03         5.06 o                         
  -8   6   8        106.08        101.00         5.20 o                         
  -7   6   8        894.72        917.43        18.71 o                         
  -6   6   8       3415.03       3351.17        42.78 o                         
  -5   6   8       2102.04       2167.45        32.43 o                         
  -4   6   8       2765.37       2638.69        56.17 o                         
  -3   6   8       1910.39       1866.87        30.05 o                         
  -2   6   8       1489.74       1510.86        21.37 o                         
  -1   6   8        151.88        147.03         5.16 o                         
   0   6   8         71.70         55.52         3.78 o                         
   1   6   8       3690.49       3739.60        50.86 o                         
   2   6   8       3736.18       3712.19        59.86 o                         
   3   6   8         17.35         16.11         5.08 o                         
   4   6   8         80.21         74.52         9.76 o                         
   5   6   8        295.97        273.55        17.79 o                         
   6   6   8       2458.78       2493.32        68.30 o                         
  -9   7   8        118.45         97.77        10.73 o                         
  -8   7   8       1456.13       1449.18        26.37 o                         
  -7   7   8       2977.76       3043.02        43.21 o                         
  -6   7   8        954.59        943.93        17.93 o                         
  -5   7   8        917.55        877.54        20.70 o                         
  -4   7   8        819.65        808.17        16.32 o                         
  -3   7   8       1345.21       1294.75        23.23 o                         
  -2   7   8       1054.58       1083.88        16.72 o                         
  -1   7   8        343.39        316.54         9.27 o                         
   0   7   8       4523.76       4721.86        62.29 o                         
   1   7   8       1665.85       1748.06        39.04 o                         
   2   7   8         13.78         11.91         3.15 o                         
   3   7   8         97.94         85.05        15.88 o                         
   4   7   8       1244.54       1224.68        38.10 o                         
   5   7   8       1849.12       1843.49        62.38 o                         
  -9   8   8        507.66        510.41        23.52 o                         
  -8   8   8       1445.19       1451.59        26.62 o                         
  -7   8   8        330.18        335.32         9.10 o                         
  -6   8   8        836.13        850.07        22.94 o                         
  -5   8   8       1030.59       1047.05        19.76 o                         
  -4   8   8        764.13        732.53        15.32 o                         
  -3   8   8       1384.45       1370.06        24.46 o                         
  -2   8   8        299.29        316.64         8.87 o                         
  -1   8   8       4746.84       4652.71        62.21 o                         
   0   8   8       2597.49       2554.36        37.58 o                         
   1   8   8         22.17         30.13         6.64 o                         
   2   8   8        149.47        136.68         9.03 o                         
   3   8   8       1028.49       1014.86        29.64 o                         
   4   8   8       2020.72       2026.91        45.54 o                         
   5   8   8        763.92        746.04        23.45 o                         
  -9   9   8       1421.36       1371.94        47.10 o                         
  -8   9   8        326.27        324.43        17.61 o                         
  -7   9   8        370.95        350.54         8.85 o                         
  -6   9   8        108.93         98.50         7.21 o                         
  -5   9   8        244.39        251.99        10.26 o                         
  -4   9   8        249.48        246.00        10.28 o                         
  -3   9   8        119.58        112.66         7.89 o                         
  -2   9   8       4050.98       4118.21        60.89 o                         
  -1   9   8       1749.22       1796.51        31.70 o                         
   0   9   8          6.89         12.49         3.49 o                         
   1   9   8        266.11        271.68        10.64 o                         
   2   9   8        597.71        649.36        19.81 o                         
   3   9   8       2683.31       2749.31        55.24 o                         
   4   9   8        276.40        229.34        12.72 o                         
  -8  10   8        209.29        206.40        11.41 o                         
  -7  10   8         19.89         19.68         4.45 o                         
  -6  10   8        683.41        667.23        18.76 o                         
  -5  10   8        104.96         94.52         6.44 o                         
  -4  10   8        814.64        836.64        24.43 o                         
  -3  10   8       2645.07       2741.10        67.23 o                         
  -2  10   8        830.73        834.84        34.83 o                         
  -1  10   8          4.29          5.74         2.95 o                         
   0  10   8        116.23        117.84         9.65 o                         
   1  10   8        903.22        916.03        27.13 o                         
   2  10   8       2852.27       2893.44        56.85 o                         
   3  10   8       1659.70       1629.76        44.99 o                         
  -7  11   8        632.53        642.64        18.84 o                         
  -6  11   8          0.22         -0.31         3.48 o                         
  -5  11   8        877.06        911.70        26.63 o                         
  -4  11   8       1991.13       2019.84        46.97 o                         
  -3  11   8        550.41        572.12        41.26 o                         
  -2  11   8         13.08         18.53         3.98 o                         
  -1  11   8          6.35          7.71         3.62 o                         
   0  11   8       1294.26       1324.74        33.54 o                         
   1  11   8       2096.04       2053.15        39.29 o                         
   2  11   8        146.34        136.14         9.99 o                         
  -7  12   8        114.53         91.95        26.12 o                         
  -6  12   8       1061.32       1065.57        39.35 o                         
  -5  12   8       1257.51       1279.12        39.67 o                         
  -4  12   8         15.57         14.18         5.88 o                         
  -3  12   8         60.83         50.95         7.81 o                         
  -2  12   8        173.50        181.94        15.94 o                         
  -1  12   8       1723.42       1751.63        38.35 o                         
   0  12   8       1720.29       1766.99        44.09 o                         
   1  12   8        284.18        291.58        16.01 o                         
  -5  13   8        416.21        452.80        26.80 o                         
  -4  13   8         16.62         15.02         6.97 o                         
  -3  13   8          8.24          0.81        10.53 o                         
  -2  13   8       1992.99       2003.26        54.76 o                         
  -1  13   8        989.88        974.96        31.06 o                         
  -1 -16   9        234.16        278.31        34.11 o                         
   0 -16   9          4.18         11.21         8.60 o                         
   1 -16   9        182.65        183.78        10.77 o                         
   2 -16   9        176.97        168.76        11.76 o                         
   3 -16   9          1.95         -0.37         4.90 o                         
   4 -16   9        612.89        599.34        19.53 o                         
   5 -16   9       1397.83       1446.19        60.00 o                         
  -2 -15   9        697.08        711.06        25.99 o                         
  -1 -15   9        115.84        117.11        16.13 o                         
   0 -15   9        689.37        697.89        23.65 o                         
   1 -15   9        561.01        548.00        18.14 o                         
   2 -15   9        200.96        206.35        11.78 o                         
   3 -15   9        906.41        938.26        25.46 o                         
   4 -15   9        603.54        607.48        17.76 o                         
   5 -15   9          7.01          0.44         3.19 o                         
   6 -15   9        107.17        121.91        17.58 o                         
  -3 -14   9        400.52        382.37        15.72 o                         
  -2 -14   9         43.21         26.78         5.32 o                         
  -1 -14   9        492.29        453.80        13.44 o                         
   0 -14   9        322.59        336.00        14.71 o                         
   1 -14   9        291.88        278.04        16.20 o                         
   2 -14   9       1621.69       1667.17        42.70 o                         
   3 -14   9        834.80        820.80        23.37 o                         
   4 -14   9        289.57        294.55        12.24 o                         
   5 -14   9         14.45          1.07         4.14 o                         
   6 -14   9        836.79        857.31        32.29 o                         
   7 -14   9       1119.98       1138.12        42.05 o                         
  -4 -13   9        441.41        436.69        19.30 o                         
  -3 -13   9        102.74         98.34         8.34 o                         
  -2 -13   9        592.11        611.44        19.86 o                         
  -1 -13   9        465.75        451.64        13.42 o                         
   0 -13   9         88.94         89.56         9.67 o                         
   1 -13   9       1781.72       1797.33        33.49 o                         
   2 -13   9       1124.52       1096.17        42.68 o                         
   3 -13   9        526.17        529.90        21.05 o                         
   4 -13   9         13.63          9.61         5.07 o                         
   5 -13   9       1001.02       1018.20        22.69 o                         
   6 -13   9       1718.71       1753.20        46.39 o                         
   7 -13   9        286.08        303.26        21.05 o                         
  -5 -12   9        497.88        487.57        25.32 o                         
  -4 -12   9          0.06         -4.54         4.54 o                         
  -3 -12   9       1132.66       1115.79        29.80 o                         
  -2 -12   9        197.91        221.23         8.26 o                         
  -1 -12   9        642.05        643.96        17.20 o                         
   0 -12   9       2149.80       2172.71        95.83 o                         
   1 -12   9       1594.28       1609.59        37.62 o                         
   2 -12   9        520.87        529.65        17.47 o                         
   3 -12   9         10.75         13.66         4.00 o                         
   4 -12   9       2130.68       2219.90        39.97 o                         
   5 -12   9       2043.08       2053.70        37.76 o                         
   6 -12   9        353.01        336.65        18.41 o                         
   7 -12   9        315.00        333.09        21.52 o                         
   8 -12   9          0.09          0.19         6.64 o                         
  -6 -11   9        412.00        426.19        19.16 o                         
  -5 -11   9         59.96         54.02         8.31 o                         
  -4 -11   9        627.59        602.13        18.45 o                         
  -3 -11   9        474.55        461.52        15.30 o                         
  -2 -11   9        894.17        893.56        21.82 o                         
  -1 -11   9       2546.27       2619.08        51.79 o                         
   0 -11   9        767.75        745.49        22.01 o                         
   1 -11   9        795.76        788.41        18.87 o                         
   2 -11   9          2.48          9.68         3.95 o                         
   3 -11   9       2263.46       2319.23        36.61 o                         
   4 -11   9       3094.97       3091.59        43.82 o                         
   5 -11   9        369.64        348.56        15.32 o                         
   6 -11   9        288.63        305.79        10.16 o                         
   7 -11   9         27.95         19.77         6.68 o                         
   8 -11   9        347.74        313.62        37.77 o                         
  -6 -10   9        192.16        201.58        12.01 o                         
  -5 -10   9        954.77        920.86        30.54 o                         
  -4 -10   9          0.58          7.12         3.44 o                         
  -3 -10   9        843.93        805.09        16.92 o                         
  -2 -10   9       2689.68       2663.36        54.26 o                         
  -1 -10   9         56.47         54.75         5.75 o                         
   0 -10   9        932.43        896.61        24.68 o                         
   1 -10   9        562.78        577.15        16.57 o                         
   2 -10   9       3838.89       3857.01        63.78 o                         
   3 -10   9       3731.25       3809.48        75.44 o                         
   4 -10   9         41.00         39.35         4.51 o                         
   5 -10   9        799.01        807.28        17.25 o                         
   6 -10   9         17.80         21.50         3.94 o                         
   7 -10   9        823.88        840.15        24.28 o                         
   8 -10   9        931.55        872.74        42.54 o                         
  -7  -9   9          7.71         11.57         5.52 o                         
  -6  -9   9       1377.53       1378.55        30.35 o                         
  -5  -9   9        163.88        168.36        10.60 o                         
  -4  -9   9       1734.34       1782.14        34.96 o                         
  -3  -9   9       2449.16       2463.73        38.91 o                         
  -2  -9   9        258.09        255.44        11.19 o                         
  -1  -9   9       1553.16       1500.53        26.44 o                         
   0  -9   9       2423.48       2327.19        37.86 o                         
   1  -9   9       5340.33       5448.51        71.02 o                         
   2  -9   9       1077.57       1141.12        24.11 o                         
   3  -9   9        603.23        589.83        13.14 o                         
   4  -9   9        274.87        282.37         9.19 o                         
   5  -9   9          6.50          6.01         2.82 o                         
   6  -9   9        682.72        695.26        16.24 o                         
   7  -9   9        556.92        549.46        21.68 o                         
   8  -9   9         86.36         83.39         9.05 o                         
  -7  -8   9        718.21        677.01        22.34 o                         
  -6  -8   9         35.67         32.26         4.52 o                         
  -5  -8   9        967.43        975.77        22.68 o                         
  -4  -8   9       3187.32       3183.31        43.98 o                         
  -3  -8   9        180.18        176.68         7.62 o                         
  -2  -8   9       1283.35       1259.19        25.38 o                         
  -1  -8   9       1268.36       1225.76        19.91 o                         
   0  -8   9       9628.71       9717.86       131.98 o                         
   1  -8   9        967.74       1007.71        18.60 o                         
   2  -8   9       1670.70       1706.20        30.38 o                         
   3  -8   9         38.38         41.29         3.59 o                         
   4  -8   9        432.46        441.27         9.63 o                         
   5  -8   9       2056.89       2049.91        32.09 o                         
   6  -8   9        364.91        379.55        11.17 o                         
   7  -8   9       1087.77       1107.19        21.46 o                         
   8  -8   9        745.96        734.65        25.66 o                         
   9  -8   9        257.47        224.97        18.51 o                         
  -8  -7   9        858.61        894.68        36.61 o                         
  -7  -7   9         25.78         19.46         3.46 o                         
  -6  -7   9       1880.36       1877.40        32.61 o                         
  -5  -7   9       2296.54       2290.72        36.36 o                         
  -4  -7   9        168.22        146.76         5.65 o                         
  -3  -7   9        995.94        922.33        15.54 o                         
  -2  -7   9        547.85        522.20        10.40 o                         
  -1  -7   9       7497.99       7467.24        81.36 o                         
   0  -7   9       4282.05       4379.60        53.25 o                         
   1  -7   9         29.07         30.15         2.55 o                         
   2  -7   9        745.75        757.49        13.66 o                         
   3  -7   9        498.05        535.13        10.62 o                         
   4  -7   9       3110.25       3090.30        40.72 o                         
   5  -7   9        180.97        184.05         7.62 o                         
   6  -7   9       1167.95       1142.16        20.20 o                         
   7  -7   9       1561.89       1604.05        42.85 o                         
   8  -7   9         31.15         33.31         8.74 o                         
   9  -7   9         93.89         72.19         8.37 o                         
  -8  -6   9          9.97          9.63         4.02 o                         
  -7  -6   9       1574.29       1586.00        32.60 o                         
  -6  -6   9       2445.08       2414.90        35.16 o                         
  -5  -6   9         38.97         39.02         3.28 o                         
  -4  -6   9        601.05        533.01        10.16 o                         
  -3  -6   9       1457.64       1396.50        18.73 o                         
  -2  -6   9       6318.24       6319.94        74.08 o                         
  -1  -6   9       2257.62       2368.43        38.46 o                         
   0  -6   9        198.97        219.35         6.32 o                         
   1  -6   9         76.78         73.56         3.71 o                         
   2  -6   9        126.63        120.82         5.48 o                         
   3  -6   9       3211.00       3188.69        41.45 o                         
   4  -6   9        463.25        468.98        10.25 o                         
   5  -6   9       4216.39       4136.71        53.11 o                         
   6  -6   9       1591.74       1690.59        28.53 o                         
   7  -6   9         22.36         22.51         4.59 o                         
   8  -6   9        272.10        220.59         9.99 o                         
   9  -6   9        274.52        280.37        16.17 o                         
  -8  -5   9       1633.19       1681.62        47.30 o                         
  -7  -5   9       1053.09       1076.47        23.74 o                         
  -6  -5   9        173.37        184.35         9.95 o                         
  -5  -5   9        394.23        378.48        10.80 o                         
  -4  -5   9       2412.95       2364.37        30.83 o                         
  -3  -5   9       8220.59       7774.51        79.54 o                         
  -2  -5   9       2550.57       2478.21        32.33 o                         
  -1  -5   9        351.54        380.98         8.30 o                         
   0  -5   9        460.05        455.16         9.24 o                         
   1  -5   9        527.70        527.26        10.39 o                         
   2  -5   9       4092.46       4137.29        50.64 o                         
   3  -5   9         87.75         87.55         4.67 o                         
   4  -5   9       2465.66       2527.94        34.92 o                         
   5  -5   9       2382.67       2402.98        35.10 o                         
   6  -5   9          6.70          5.48         2.53 o                         
   7  -5   9        583.79        590.94        15.28 o                         
   8  -5   9        337.16        313.86        11.05 o                         
   9  -5   9       1487.44       1520.51        38.72 o                         
  -9  -4   9       1439.42       1490.56        45.84 o                         
  -8  -4   9       1381.01       1341.71        40.03 o                         
  -7  -4   9          0.94          0.62         3.06 o                         
  -6  -4   9        501.03        483.90        12.82 o                         
  -5  -4   9       2902.03       2832.43        38.38 o                         
  -4  -4   9       7815.36       7948.39        92.17 o                         
  -3  -4   9        872.98        870.83        15.02 o                         
  -2  -4   9        476.29        495.07         9.58 o                         
  -1  -4   9        198.45        168.47         5.42 o                         
   0  -4   9       1508.04       1551.66        20.30 o                         
   1  -4   9       6513.53       6591.04        77.81 o                         
   2  -4   9         27.13         35.05         4.46 o                         
   3  -4   9       4897.61       4867.09        67.61 o                         
   4  -4   9       2156.56       2214.90        31.54 o                         
   5  -4   9        231.95        213.85         9.49 o                         
   6  -4   9        302.51        305.23         9.92 o                         
   7  -4   9       1749.70       1710.64        32.04 o                         
   8  -4   9       2462.38       2466.88        40.34 o                         
  -9  -3   9        261.98        277.82        17.53 o                         
  -8  -3   9          0.81         -1.15         4.53 o                         
  -7  -3   9         32.95         31.01         4.19 o                         
  -6  -3   9       1225.06       1285.55        21.01 o                         
  -5  -3   9       6712.35       6768.18        75.02 o                         
  -4  -3   9        950.59        964.83        15.29 o                         
  -3  -3   9        825.28        849.53        15.27 o                         
  -2  -3   9          4.49          9.68         1.84 o                         
  -1  -3   9        922.27        882.73        13.27 o                         
   0  -3   9       5579.93       5614.25        75.50 o                         
   1  -3   9       1130.88       1263.97        19.91 o                         
   2  -3   9       6032.48       5954.70        78.03 o                         
   3  -3   9        790.36        755.90        14.77 o                         
   4  -3   9        102.20        102.10         5.40 o                         
   5  -3   9        592.84        612.28        15.86 o                         
   6  -3   9       1053.56       1052.89        22.01 o                         
   7  -3   9       3605.50       3671.66        55.54 o                         
   8  -3   9        900.73        908.10        21.05 o                         
  -9  -2   9        176.98        158.31        28.73 o                         
  -8  -2   9          7.95         13.98         4.65 o                         
  -7  -2   9       1242.61       1189.88        26.48 o                         
  -6  -2   9       4734.75       4696.86        67.65 o                         
  -5  -2   9       1894.81       1916.52        25.07 o                         
  -4  -2   9       1357.91       1440.82        20.85 o                         
  -3  -2   9          0.81          2.07         1.51 o                         
  -2  -2   9       3391.35       3566.49        42.72 o                         
  -1  -2   9       5693.78       5754.55        70.40 o                         
   0  -2   9        490.77        551.02        12.01 o                         
   1  -2   9       8801.40       8795.76       106.08 o                         
   2  -2   9        387.53        361.06         9.22 o                         
   3  -2   9       1262.48       1246.93        21.73 o                         
   4  -2   9          1.78          3.51         1.80 o                         
   5  -2   9       2642.09       2609.04        37.46 o                         
   6  -2   9       3047.28       3072.53        47.71 o                         
   7  -2   9       1590.68       1548.01        31.18 o                         
   8  -2   9        216.32        203.64        10.54 o                         
  -9  -1   9         12.43          9.30         4.99 o                         
  -8  -1   9       2361.52       2529.92        47.17 o                         
  -7  -1   9       3687.35       3932.92        59.29 o                         
  -6  -1   9       1861.25       1880.31        29.58 o                         
  -5  -1   9        121.44        121.71         5.56 o                         
  -4  -1   9       1394.03       1423.31        18.90 o                         
  -3  -1   9       1121.07       1137.94        16.35 o                         
  -2  -1   9       5418.88       5585.82        63.76 o                         
  -1  -1   9       1189.24       1224.95        19.94 o                         
   0  -1   9       7379.00       7312.58        90.04 o                         
   1  -1   9        911.37        899.97        15.95 o                         
   2  -1   9        463.58        531.54        11.09 o                         
   3  -1   9         58.92         52.46         3.90 o                         
   4  -1   9       3799.97       3892.65        50.56 o                         
   5  -1   9       2668.40       2774.95        39.57 o                         
   6  -1   9       1589.41       1592.43        33.74 o                         
   7  -1   9        301.77        284.80        13.09 o                         
   8  -1   9          1.50         -4.05         4.79 o                         
  -9   0   9       1204.95       1213.94        31.55 o                         
  -8   0   9       2869.49       2861.48        48.32 o                         
  -7   0   9        170.23        172.54         7.44 o                         
  -6   0   9        777.68        770.11        15.51 o                         
  -5   0   9          3.26         10.47         2.47 o                         
  -4   0   9       1210.30       1199.99        21.30 o                         
  -3   0   9       5176.06       5048.24        51.84 o                         
  -2   0   9        529.38        548.57        15.00 o                         
  -1   0   9       5603.02       5383.52        71.27 o                         
   0   0   9       1700.08       1732.10        26.06 o                         
   1   0   9       1101.53       1083.77        20.22 o                         
   2   0   9        702.58        673.86        14.14 o                         
   3   0   9       9778.45       9719.13       111.95 o                         
   4   0   9       5223.13       5164.69        74.65 o                         
   5   0   9        730.41        752.26        23.36 o                         
   6   0   9        596.10        604.32        20.50 o                         
   7   0   9         84.22         81.27         7.94 o                         
   8   0   9       1016.94        975.95        27.81 o                         
  -9   1   9       1821.60       1823.32        45.37 o                         
  -8   1   9         81.83         96.54         7.32 o                         
  -7   1   9        527.88        541.93        14.96 o                         
  -6   1   9         11.82         13.26         2.30 o                         
  -5   1   9       3866.84       3801.20        50.19 o                         
  -4   1   9       3129.79       3104.20        40.90 o                         
  -3   1   9       1838.06       1860.91        21.05 o                         
  -2   1   9       5537.11       5437.65        77.92 o                         
  -1   1   9        809.69        832.14        14.74 o                         
   0   1   9         77.43         88.13         4.77 o                         
   1   1   9        152.86        136.24         5.57 o                         
   2   1   9       2258.40       2265.45        31.33 o                         
   3   1   9       3437.99       3395.50        44.68 o                         
   4   1   9       2583.53       2607.98        43.71 o                         
   5   1   9        779.20        772.86        21.62 o                         
   6   1   9         17.98         25.14         9.53 o                         
   7   1   9       1468.04       1449.72        32.07 o                         
   8   1   9       1188.60       1149.38        36.92 o                         
 -10   2   9       1473.06       1461.17        47.85 o                         
  -9   2   9         33.84         25.49         5.28 o                         
  -8   2   9        581.12        548.26        26.09 o                         
  -7   2   9        297.48        304.69        10.84 o                         
  -6   2   9       1729.96       1748.17        31.08 o                         
  -5   2   9       1407.24       1376.76        23.17 o                         
  -4   2   9       2549.28       2551.72        31.80 o                         
  -3   2   9       5015.26       4861.83        56.02 o                         
  -2   2   9        379.29        391.60        12.16 o                         
  -1   2   9        684.45        689.24        10.42 o                         
   0   2   9         15.41         16.34         2.04 o                         
   1   2   9      12908.43      12514.12       140.05 o                         
   2   2   9       3404.87       3432.10        44.29 o                         
   3   2   9        160.49        166.08         6.90 o                         
   4   2   9        406.47        394.52        14.09 o                         
   5   2   9         89.31         83.52         9.31 o                         
   6   2   9       2096.79       2047.71        42.68 o                         
   7   2   9        771.30        740.22        22.07 o                         
 -10   3   9         83.03         97.87        28.97 o                         
  -9   3   9        140.99        141.23        10.01 o                         
  -8   3   9         64.14         70.76         7.90 o                         
  -7   3   9       2615.54       2670.06        43.10 o                         
  -6   3   9        594.54        597.72        10.99 o                         
  -5   3   9       2596.10       2671.56        33.36 o                         
  -4   3   9       3736.22       3710.21        47.73 o                         
  -3   3   9         79.77         82.97         6.85 o                         
  -2   3   9       1628.62       1671.79        24.11 o                         
  -1   3   9        581.10        602.17        12.70 o                         
   0   3   9       3430.33       3397.79        45.29 o                         
   1   3   9       2680.66       2713.80        35.85 o                         
   2   3   9       2524.53       2504.85        37.27 o                         
   3   3   9       1301.60       1286.03        25.23 o                         
   4   3   9        380.40        381.85        13.22 o                         
   5   3   9       2143.77       2210.67        43.66 o                         
   6   3   9        652.39        641.57        21.72 o                         
   7   3   9        168.45        156.18        11.20 o                         
  -9   4   9        144.20        142.85         9.50 o                         
  -8   4   9        949.92        946.43        20.03 o                         
  -7   4   9        259.82        259.92         6.70 o                         
  -6   4   9        710.68        742.84        12.18 o                         
  -5   4   9       1997.85       2068.82        27.88 o                         
  -4   4   9        841.36        838.40        16.87 o                         
  -3   4   9        610.04        638.10        14.77 o                         
  -2   4   9        446.35        446.34         9.66 o                         
  -1   4   9      12568.44      12326.01       163.29 o                         
   0   4   9       2159.86       2151.74        33.63 o                         
   1   4   9        483.10        501.94        10.80 o                         
   2   4   9        138.35        140.35         6.58 o                         
   3   4   9        299.99        297.64        11.60 o                         
   4   4   9       2004.84       1964.89        38.81 o                         
   5   4   9        365.40        352.88        14.45 o                         
   6   4   9        217.13        210.95        18.74 o                         
  -9   5   9       1067.58       1071.13        26.25 o                         
  -8   5   9         41.67         43.45         3.94 o                         
  -7   5   9       2404.00       2413.95        34.51 o                         
  -6   5   9        887.47        888.19        14.27 o                         
  -5   5   9        162.78        128.27         5.67 o                         
  -4   5   9        462.84        513.93        11.70 o                         
  -3   5   9        257.71        282.16         8.63 o                         
  -2   5   9       7239.14       7289.08        89.56 o                         
  -1   5   9       1344.84       1340.37        22.12 o                         
   0   5   9        514.44        531.53        10.86 o                         
   1   5   9        706.08        748.73        17.85 o                         
   2   5   9        408.45        386.44        12.25 o                         
   3   5   9       2611.81       2732.74        62.27 o                         
   4   5   9        302.88        299.02        19.13 o                         
   5   5   9        233.05        222.32        11.91 o                         
   6   5   9        728.38        751.68        27.04 o                         
  -9   6   9          7.29         10.53         2.67 o                         
  -8   6   9        863.73        850.09        16.85 o                         
  -7   6   9       1171.13       1197.86        22.45 o                         
  -6   6   9         65.35         62.69         3.62 o                         
  -5   6   9        216.21        234.07         8.96 o                         
  -4   6   9        266.92        308.41         8.96 o                         
  -3   6   9       6627.12       6614.62       102.88 o                         
  -2   6   9       4369.48       4290.34        51.94 o                         
  -1   6   9          2.04          4.22         2.02 o                         
   0   6   9        858.60        783.37        13.88 o                         
   1   6   9       1379.86       1326.87        22.04 o                         
   2   6   9       2401.15       2454.67        66.01 o                         
   3   6   9        490.95        463.53        16.80 o                         
   4   6   9        810.99        823.97        29.82 o                         
   5   6   9        968.94        915.25        33.99 o                         
  -9   7   9       1424.00       1403.31        32.46 o                         
  -8   7   9        431.72        427.21        11.49 o                         
  -7   7   9          3.29          5.87         2.07 o                         
  -6   7   9        337.80        332.53        12.65 o                         
  -5   7   9       1302.81       1287.43        35.82 o                         
  -4   7   9       4573.79       4533.10        65.68 o                         
  -3   7   9        722.10        691.17        15.47 o                         
  -2   7   9        856.65        807.20        13.85 o                         
  -1   7   9        415.72        430.42        13.07 o                         
   0   7   9        816.89        836.87        16.24 o                         
   1   7   9       2972.10       2923.25        55.04 o                         
   2   7   9         84.58         72.21         7.05 o                         
   3   7   9        761.07        779.67        27.70 o                         
   4   7   9       1069.62       1078.65        46.99 o                         
   5   7   9         40.34         38.36         8.76 o                         
  -9   8   9         28.00         23.75         6.13 o                         
  -8   8   9         10.23         17.29         2.75 o                         
  -7   8   9         69.42         71.50         7.44 o                         
  -6   8   9        971.64        987.65        21.92 o                         
  -5   8   9       5834.45       5857.12        81.94 o                         
  -4   8   9        802.50        786.83        18.59 o                         
  -3   8   9        110.78         99.23         5.66 o                         
  -2   8   9        406.66        387.80        11.78 o                         
  -1   8   9       1784.81       1703.65        28.30 o                         
   0   8   9       1924.89       1919.55        37.04 o                         
   1   8   9         18.80          4.87         2.86 o                         
   2   8   9       1017.30       1010.87        27.33 o                         
   3   8   9        453.39        502.19        17.93 o                         
   4   8   9         61.48         51.15         7.41 o                         
  -8   9   9        116.76         97.61         6.54 o                         
  -7   9   9       1555.64       1553.62        28.07 o                         
  -6   9   9       3959.36       3912.18        58.72 o                         
  -5   9   9        393.47        390.50        11.98 o                         
  -4   9   9         11.82          8.57         2.68 o                         
  -3   9   9         50.31         45.00        10.00 o                         
  -2   9   9       1118.71       1167.45        23.17 o                         
  -1   9   9       2188.52       2211.11        40.60 o                         
   0   9   9         38.49         29.52         5.24 o                         
   1   9   9       1065.82       1107.19        27.80 o                         
   2   9   9         48.22         31.75         5.08 o                         
   3   9   9        138.10        142.91        11.29 o                         
  -8  10   9        396.70        424.99        26.23 o                         
  -7  10   9       2825.00       2879.54        50.19 o                         
  -6  10   9        205.92        206.36        10.39 o                         
  -5  10   9        138.56        146.12         8.71 o                         
  -4  10   9        119.78        120.62        10.18 o                         
  -3  10   9       1695.39       1666.66        45.21 o                         
  -2  10   9       1588.83       1653.24        31.71 o                         
  -1  10   9        197.60        202.84        10.01 o                         
   0  10   9       1038.46       1007.33        33.14 o                         
   1  10   9        259.70        265.35        11.92 o                         
   2  10   9         54.66         42.28         5.95 o                         
  -7  11   9        166.82        152.16        16.63 o                         
  -6  11   9         69.98         69.42         7.75 o                         
  -5  11   9         12.26         15.76         6.27 o                         
  -4  11   9       1728.25       1687.64        50.75 o                         
  -3  11   9       1529.01       1619.78        45.77 o                         
  -2  11   9         18.39         15.64         3.80 o                         
  -1  11   9       1649.84       1668.11        33.95 o                         
   0  11   9         40.83         30.89        11.46 o                         
   1  11   9         45.81         36.25         6.52 o                         
  -6  12   9         10.96         10.64         6.04 o                         
  -5  12   9       1268.54       1256.73        40.11 o                         
  -4  12   9       1067.08       1071.84        36.01 o                         
  -3  12   9        497.15        551.23        24.76 o                         
  -2  12   9       1051.16       1089.72        36.47 o                         
  -1  12   9         95.74         90.08         8.54 o                         
   0  12   9        439.12        487.44        19.48 o                         
  -3  13   9       1353.76       1353.37        74.41 o                         
   0 -16  10        848.07        858.89        38.42 o                         
   1 -16  10       1076.24       1127.45        33.30 o                         
   2 -16  10         44.53         43.43         6.70 o                         
   3 -16  10        100.13         93.39        22.06 o                         
   4 -16  10        292.24        346.44        18.01 o                         
  -2 -15  10       1122.62       1148.41        40.35 o                         
  -1 -15  10       1903.41       1921.61        54.64 o                         
   0 -15  10        353.58        338.52        13.99 o                         
   1 -15  10        127.12        128.85        11.65 o                         
   2 -15  10         82.85         79.38         8.81 o                         
   3 -15  10        331.57        374.25        16.10 o                         
   4 -15  10       2067.37       2076.92        44.47 o                         
   5 -15  10         10.23          3.88         4.65 o                         
  -3 -14  10        633.87        615.05        19.88 o                         
  -2 -14  10       1897.63       1861.51        42.70 o                         
  -1 -14  10        417.79        428.46        24.34 o                         
   0 -14  10        546.46        556.92        17.63 o                         
   1 -14  10         30.19         42.82         5.45 o                         
   2 -14  10       1434.87       1562.87        39.15 o                         
   3 -14  10       1533.81       1608.44        40.99 o                         
   4 -14  10         15.93         20.01         4.70 o                         
   5 -14  10        235.30        232.34        11.25 o                         
   6 -14  10        117.23         75.11        10.05 o                         
  -4 -13  10        991.75       1041.10        34.19 o                         
  -3 -13  10       1968.60       1900.52        39.40 o                         
  -2 -13  10        743.36        752.04        23.07 o                         
  -1 -13  10        484.36        477.89        17.49 o                         
   0 -13  10          4.01          1.62         3.91 o                         
   1 -13  10       1520.01       1604.33        38.72 o                         
   2 -13  10       2859.80       2992.47        62.73 o                         
   3 -13  10         72.37         85.02         8.07 o                         
   4 -13  10       1436.53       1479.98        31.04 o                         
   5 -13  10         50.87         48.55         5.88 o                         
   6 -13  10        245.50        241.63        16.81 o                         
   7 -13  10        357.32        371.70        23.42 o                         
  -5 -12  10       1343.32       1332.88        35.92 o                         
  -4 -12  10       1005.90       1007.69        29.35 o                         
  -3 -12  10        142.19        153.34        11.23 o                         
  -2 -12  10         66.48         61.22         7.40 o                         
  -1 -12  10        106.83         99.89        11.28 o                         
   0 -12  10       2201.41       2358.19        58.00 o                         
   1 -12  10       2217.77       2347.29        50.12 o                         
   2 -12  10        514.94        516.84        20.38 o                         
   3 -12  10        177.86        183.18         9.90 o                         
   4 -12  10        306.98        314.77        12.48 o                         
   5 -12  10        104.21        108.24         8.34 o                         
   6 -12  10        457.57        471.90        14.27 o                         
   7 -12  10       1205.80       1139.56        43.16 o                         
  -5 -11  10       1824.36       1673.24        35.93 o                         
  -4 -11  10        112.55        110.98         8.63 o                         
  -3 -11  10        383.53        357.36        13.26 o                         
  -2 -11  10         78.45         69.73         6.63 o                         
  -1 -11  10       1240.99       1314.02        31.90 o                         
   0 -11  10       3912.60       3936.41        73.35 o                         
   1 -11  10        123.85        132.99        10.47 o                         
   2 -11  10       1717.28       1731.77        32.34 o                         
   3 -11  10          6.09          3.61         2.90 o                         
   4 -11  10        171.89        183.48        10.97 o                         
   5 -11  10        464.80        482.26        15.13 o                         
   6 -11  10       1496.89       1538.93        40.44 o                         
   7 -11  10       1211.30       1159.83        47.47 o                         
   8 -11  10         15.82         10.19        10.33 o                         
  -6 -10  10        878.96        878.26        25.37 o                         
  -5 -10  10         46.06         42.97         5.52 o                         
  -4 -10  10         63.08         62.22         7.68 o                         
  -3 -10  10        122.95        117.74         6.41 o                         
  -2 -10  10       2651.81       2639.51        53.70 o                         
  -1 -10  10       3006.91       3034.64        78.96 o                         
   0 -10  10        821.76        817.35        22.80 o                         
   1 -10  10       1118.10       1164.74        26.25 o                         
   2 -10  10        121.37        123.86         7.51 o                         
   3 -10  10        450.76        462.30        12.97 o                         
   4 -10  10        253.24        267.07        10.10 o                         
   5 -10  10       2652.72       2658.09        49.59 o                         
   6 -10  10       2055.02       2033.52        40.22 o                         
   7 -10  10        210.49        158.72        11.67 o                         
   8 -10  10        107.63         80.28        12.09 o                         
  -7  -9  10       1184.99       1196.52        33.22 o                         
  -6  -9  10          2.85          1.58         4.04 o                         
  -5  -9  10        385.66        387.32        13.81 o                         
  -4  -9  10        463.79        407.15        11.07 o                         
  -3  -9  10       2695.79       2710.06        47.08 o                         
  -2  -9  10       1665.26       1687.63        29.17 o                         
  -1  -9  10        530.04        511.04        13.22 o                         
   0  -9  10       2966.51       3119.47        53.45 o                         
   1  -9  10        622.76        613.82        16.37 o                         
   2  -9  10       2277.18       2288.13        43.50 o                         
   3  -9  10       1159.90       1171.28        20.79 o                         
   4  -9  10       3961.41       4017.09        52.93 o                         
   5  -9  10       2504.30       2435.18        41.33 o                         
   6  -9  10         69.69         72.32         5.97 o                         
   7  -9  10         18.38         11.01         3.01 o                         
   8  -9  10        148.42        135.11        12.53 o                         
  -7  -8  10         26.86         16.89         5.85 o                         
  -6  -8  10         95.24         88.13         7.02 o                         
  -5  -8  10        240.59        249.05         8.57 o                         
  -4  -8  10       3237.20       3234.23        48.58 o                         
  -3  -8  10       2098.24       2021.56        36.01 o                         
  -2  -8  10       2801.26       2783.54        37.37 o                         
  -1  -8  10        280.73        297.30         8.28 o                         
   0  -8  10        261.60        273.78         8.88 o                         
   1  -8  10        541.59        534.48        10.89 o                         
   2  -8  10        189.60        194.34         7.54 o                         
   3  -8  10       6053.28       5983.08        73.11 o                         
   4  -8  10       3418.66       3406.55        44.63 o                         
   5  -8  10         86.61         85.00         5.64 o                         
   6  -8  10        338.02        344.27        11.63 o                         
   7  -8  10        324.16        298.35        10.73 o                         
   8  -8  10       1820.02       1755.13        48.34 o                         
  -8  -7  10         19.51         13.36        12.65 o                         
  -7  -7  10         31.60         40.14         6.44 o                         
  -6  -7  10        288.92        283.40        12.42 o                         
  -5  -7  10       1893.95       1931.56        26.95 o                         
  -4  -7  10       1223.93       1210.30        17.37 o                         
  -3  -7  10       1253.92       1267.46        20.39 o                         
  -2  -7  10       2479.53       2543.38        32.53 o                         
  -1  -7  10          3.67          4.85         1.96 o                         
   0  -7  10       4094.36       4140.79        62.17 o                         
   1  -7  10         20.11         21.26         2.40 o                         
   2  -7  10      11975.22      11700.59       124.31 o                         
   3  -7  10       3793.94       3776.18        49.01 o                         
   4  -7  10         25.15         22.69         4.67 o                         
   5  -7  10        201.99        226.17         9.70 o                         
   6  -7  10        385.14        378.48        13.43 o                         
   7  -7  10       1843.33       1848.43        33.85 o                         
   8  -7  10       1155.25       1198.25        47.81 o                         
  -8  -6  10          8.16         -1.77         5.03 o                         
  -7  -6  10        439.18        455.01        14.96 o                         
  -6  -6  10       1484.55       1589.41        28.80 o                         
  -5  -6  10       1588.66       1549.90        24.93 o                         
  -4  -6  10       1123.33       1109.43        15.32 o                         
  -3  -6  10        326.51        346.43         8.20 o                         
  -2  -6  10         87.65        107.56         4.51 o                         
  -1  -6  10         74.92         74.48         4.05 o                         
   0  -6  10         41.16         42.29         3.18 o                         
   1  -6  10       6677.15       6759.08       100.24 o                         
   2  -6  10       4138.23       4110.20        55.16 o                         
   3  -6  10         54.16         62.05         4.31 o                         
   4  -6  10        556.99        541.86        14.79 o                         
   5  -6  10        895.39        898.23        17.72 o                         
   6  -6  10       3170.27       3157.84        47.88 o                         
   7  -6  10        726.03        750.02        19.14 o                         
   8  -6  10        239.51        209.28        10.88 o                         
  -8  -5  10       1078.80       1072.53        35.45 o                         
  -7  -5  10       1163.46       1140.39        24.92 o                         
  -6  -5  10        195.19        199.65         8.04 o                         
  -5  -5  10        719.85        741.76        15.67 o                         
  -4  -5  10        886.12        867.01        16.03 o                         
  -3  -5  10        107.41        133.16         4.24 o                         
  -2  -5  10       1582.77       1581.69        21.33 o                         
  -1  -5  10        341.21        349.69         8.11 o                         
   0  -5  10       8753.51       8625.49        97.95 o                         
   1  -5  10       3131.44       3221.66        38.24 o                         
   2  -5  10         11.25         15.89         2.46 o                         
   3  -5  10         93.05         93.11         5.07 o                         
   4  -5  10       1923.22       1934.21        29.07 o                         
   5  -5  10       2885.76       2879.69        40.21 o                         
   6  -5  10       2360.14       2254.61        36.75 o                         
   7  -5  10        132.00        122.45         7.83 o                         
   8  -5  10        743.99        757.99        18.73 o                         
  -9  -4  10        649.74        659.62        28.61 o                         
  -8  -4  10       2645.64       2659.93        64.82 o                         
  -7  -4  10         63.17         38.57         6.82 o                         
  -6  -4  10       1946.66       1888.23        43.96 o                         
  -5  -4  10        321.29        334.63         8.79 o                         
  -4  -4  10        287.17        303.48         8.47 o                         
  -3  -4  10        899.58        903.62        16.76 o                         
  -2  -4  10       1333.56       1358.49        18.51 o                         
  -1  -4  10       7594.28       7777.80        88.50 o                         
   0  -4  10       3150.11       3225.62        37.66 o                         
   1  -4  10         32.40         29.41         3.00 o                         
   2  -4  10        648.55        712.23        14.24 o                         
   3  -4  10       2637.27       2524.52        34.71 o                         
   4  -4  10       3552.28       3528.20        46.53 o                         
   5  -4  10        298.18        313.38        10.55 o                         
   6  -4  10        212.81        223.77         9.02 o                         
   7  -4  10        296.25        298.29        11.76 o                         
   8  -4  10          9.99         14.24         4.22 o                         
  -9  -3  10       1148.07       1198.11        38.44 o                         
  -8  -3  10        299.55        301.46        19.73 o                         
  -7  -3  10       1643.98       1707.62        34.68 o                         
  -6  -3  10        110.99        109.41         4.86 o                         
  -5  -3  10        631.07        663.32        12.34 o                         
  -4  -3  10        503.31        488.12        11.38 o                         
  -3  -3  10        173.11        159.51         5.92 o                         
  -2  -3  10      11866.19      11791.36       130.59 o                         
  -1  -3  10       2822.52       3049.86        37.92 o                         
   0  -3  10        374.64        368.47         8.85 o                         
   1  -3  10         94.44        117.24         4.99 o                         
   2  -3  10       2182.18       2144.74        31.63 o                         
   3  -3  10       6936.48       6858.32        81.36 o                         
   4  -3  10       1159.99       1127.91        21.74 o                         
   5  -3  10       1111.17       1126.37        22.69 o                         
   6  -3  10        125.08        137.90         7.59 o                         
   7  -3  10        124.38        127.85         9.65 o                         
   8  -3  10        545.49        503.77        16.38 o                         
  -9  -2  10         58.99         52.76        11.68 o                         
  -8  -2  10        997.90       1056.98        24.64 o                         
  -7  -2  10        252.70        252.12        10.47 o                         
  -6  -2  10        952.19        931.39        18.83 o                         
  -5  -2  10         16.34         17.15         2.05 o                         
  -4  -2  10       5294.41       5373.94        68.38 o                         
  -3  -2  10       4039.09       3971.30        52.24 o                         
  -2  -2  10       1710.26       1676.65        22.46 o                         
  -1  -2  10         14.12         19.73         2.13 o                         
   0  -2  10        208.80        217.90         6.57 o                         
   1  -2  10       5454.16       5220.11        66.15 o                         
   2  -2  10       5479.31       5505.23        70.54 o                         
   3  -2  10       1381.98       1411.60        22.57 o                         
   4  -2  10       2558.27       2555.62        39.12 o                         
   5  -2  10        322.08        329.49        10.66 o                         
   6  -2  10        971.34        973.38        26.04 o                         
   7  -2  10        308.09        286.94        14.93 o                         
   8  -2  10        130.82        141.82        11.23 o                         
  -9  -1  10        625.91        591.36        34.24 o                         
  -8  -1  10        111.87         99.07         9.95 o                         
  -7  -1  10        417.34        448.65        13.41 o                         
  -6  -1  10         94.99         98.64         5.50 o                         
  -5  -1  10       1113.67       1119.71        19.60 o                         
  -4  -1  10       5258.16       5325.47        66.98 o                         
  -3  -1  10       1159.94       1187.35        18.96 o                         
  -2  -1  10        660.27        709.92        11.71 o                         
  -1  -1  10         39.45         43.49         3.06 o                         
   0  -1  10       5722.24       5766.14       100.51 o                         
   1  -1  10       5627.51       5505.55        81.94 o                         
   2  -1  10        587.01        604.45        12.40 o                         
   3  -1  10       1609.65       1654.08        27.96 o                         
   4  -1  10        589.30        605.71        13.89 o
[truncated: 186,870 more chars]
