# Supplementary material for: Heterocyclic 1,3-diazepine-based thio­nes and selones as versatile halogen-bond acceptors
Source: Acta Crystallogr B Struct Sci Cryst Eng Mater. 2022 Aug 31;78(Pt 5):745–55. doi: 10.1107/S2052520622008150 (PMC9533313; doi:10.1107/S2052520622008150)
Supplement: Supplementary file 21 [file b-78-00745-2SDiazMesS_14F4DIB_msup21.hkl]

data_2SDiazMesS_14F4DIB_m                                                       
_shelx_title ' d8-5296_a.res in P2(1)/c'                                        
_shelx_refln_list_code          4                                               
_shelx_F_calc_maximum      236.80                                               
_exptl_crystal_F_000      1148.00                                               
_reflns_d_resolution_high  0.7693                                               
                                                                                
loop_                                                                           
 _space_group_symop_operation_xyz                                               
 'x, y, z'                                                                      
 '-x, y+1/2, -z+1/2'                                                            
 '-x, -y, -z'                                                                   
 'x, -y-1/2, z-1/2'                                                             
                                                                                
_cell_length_a    13.3377                                                       
_cell_length_b    15.2129                                                       
_cell_length_c    13.0613                                                       
_cell_angle_alpha  90.000                                                       
_cell_angle_beta  109.998                                                       
_cell_angle_gamma  90.000                                                       
                                                                                
_shelx_F_squared_multiplier     1.000                                           
                                                                                
loop_                                                                           
 _refln_index_h                                                                 
 _refln_index_k                                                                 
 _refln_index_l                                                                 
 _refln_F_squared_calc                                                          
 _refln_F_squared_meas                                                          
 _refln_F_squared_sigma                                                         
 _refln_observed_status                                                         
   2   0   0          0.56          5.42         2.22 o                         
   3   0   0      21189.33      20157.20       651.30 o                         
   5   0   0       2623.07       2807.05        92.46 o                         
   6   0   0        749.38       1030.57        38.94 o                         
   7   0   0        426.57        231.32        19.51 o                         
   8   0   0      20293.85      20234.29       397.74 o                         
   9   0   0        705.69        840.30        43.25 o                         
  10   0   0        334.65        348.23        26.18 o                         
  11   0   0       2718.86       2783.07        90.55 o                         
  12   0   0       5342.52       5479.55       146.29 o                         
  13   0   0         68.98         63.20        19.41 o                         
  14   0   0        107.90        118.23        18.35 o                         
  15   0   0        674.72        749.96        66.40 o                         
  16   0   0       1331.04       1376.82       115.80 o                         
   1   1   0      15203.98      14248.71       391.25 o                         
   2   1   0      21136.26      20446.62       355.60 o                         
   3   1   0       1789.54       1876.11        37.42 o                         
   4   1   0        137.84        104.88         8.77 o                         
   5   1   0      10693.58       9990.91       117.09 o                         
   6   1   0        153.40        305.36        14.78 o                         
   7   1   0       1983.14       1955.54        45.92 o                         
   8   1   0       2799.05       2767.35        55.64 o                         
   9   1   0       4805.07       4465.00        79.45 o                         
  10   1   0        993.72       1010.89        34.53 o                         
  11   1   0        574.29        595.39        26.66 o                         
  12   1   0        766.64        851.84        35.99 o                         
  13   1   0       2894.24       3016.99        88.78 o                         
  14   1   0         37.03         28.90         8.21 o                         
  15   1   0        125.20        103.39        19.74 o                         
  16   1   0        255.50        198.37        33.28 o                         
   0   2   0      18827.71      18695.82       253.90 o                         
   1   2   0       8368.75       8309.57        83.91 o                         
   2   2   0        829.77        785.95        17.04 o                         
   3   2   0       3381.62       3383.89        43.71 o                         
   4   2   0       2865.76       2926.67        48.32 o                         
   5   2   0       2748.77       2936.45        82.42 o                         
   6   2   0        300.86        249.69        13.66 o                         
   7   2   0        708.90        737.47        23.53 o                         
   8   2   0       1562.84       1684.44        50.96 o                         
   9   2   0         58.98         39.24         6.59 o                         
  10   2   0         64.10         55.54         7.98 o                         
  11   2   0        515.23        473.05        25.43 o                         
  12   2   0        294.18        234.49        31.01 o                         
  13   2   0        137.78         81.01        16.98 o                         
  14   2   0         38.53         12.83         8.22 o                         
  15   2   0         25.11         22.64        20.54 o                         
  16   2   0          0.03         -6.69        17.86 o                         
   1   3   0        196.78        176.69         5.45 o                         
   2   3   0      11859.49      11894.83       105.92 o                         
   3   3   0       1418.19       1472.43        42.55 o                         
   4   3   0        227.81        278.11        11.59 o                         
   5   3   0       6099.98       6070.88        77.72 o                         
   6   3   0      18142.05      18034.63       212.02 o                         
   7   3   0        684.34        725.52        23.83 o                         
   8   3   0         23.24          7.44         3.89 o                         
   9   3   0       5914.70       5955.38        95.10 o                         
  10   3   0       1752.72       1809.63        46.03 o                         
  11   3   0        206.62        163.67        22.11 o                         
  12   3   0        211.23        146.95        26.54 o                         
  13   3   0        536.80        663.92        34.28 o                         
  14   3   0       2929.91       2885.01        73.40 o                         
  15   3   0         67.35         86.74        17.74 o                         
  16   3   0        509.74        555.71        71.26 o                         
   0   4   0      22429.75      21690.07       214.13 o                         
   1   4   0      17150.54      17115.76       117.96 o                         
   2   4   0       1984.25       1997.73        26.77 o                         
   3   4   0       9463.17       9078.55        93.22 o                         
   4   4   0      34264.61      33261.82       394.00 o                         
   5   4   0       5624.11       5804.22        80.82 o                         
   6   4   0          7.25         18.05         4.06 o                         
   7   4   0      10812.15      10741.86       152.47 o                         
   8   4   0      15222.81      15667.30       220.90 o                         
   9   4   0       2300.20       2254.39        50.27 o                         
  10   4   0        535.35        521.57        24.59 o                         
  11   4   0       4420.64       4676.79       116.64 o                         
  12   4   0       3193.74       3129.93        86.83 o                         
  13   4   0        199.05        156.78        15.26 o                         
  14   4   0        430.52        515.78        39.27 o                         
  15   4   0        808.16        878.43        52.04 o                         
   1   5   0      14107.24      13909.99       130.39 o                         
   2   5   0      15106.95      14940.46       189.10 o                         
   3   5   0       1184.33       1121.84        21.84 o                         
   4   5   0       1905.49       1650.31        30.52 o                         
   5   5   0       7071.15       6995.21        88.91 o                         
   6   5   0       6065.78       6139.12        83.96 o                         
   7   5   0         47.43         43.42         6.54 o                         
   8   5   0        430.97        509.09        22.14 o                         
   9   5   0       3623.32       3654.69        67.79 o                         
  10   5   0       2643.16       2525.23        57.11 o                         
  11   5   0       1390.19       1424.99        50.27 o                         
  12   5   0        684.96        680.93        40.68 o                         
  13   5   0       1604.44       1680.98        48.12 o                         
  14   5   0        369.18        304.30        41.70 o                         
  15   5   0          0.28         -0.66        17.48 o                         
   0   6   0       5209.51       5813.58        74.05 o                         
   1   6   0       1256.03       1412.39        20.26 o                         
   2   6   0       2788.89       2829.10        32.34 o                         
   3   6   0       1932.32       1996.17        30.22 o                         
   4   6   0       1069.04       1138.73        25.73 o                         
   5   6   0        903.52       1002.00        25.15 o                         
   6   6   0        601.58        720.08        24.21 o                         
   7   6   0        215.65        220.50        15.36 o                         
   8   6   0        757.34        759.84        27.70 o                         
   9   6   0        746.98        737.87        28.70 o                         
  10   6   0        209.13        187.19        20.34 o                         
  11   6   0        446.41        422.74        31.00 o                         
  12   6   0         17.03         27.04         7.33 o                         
  13   6   0          1.63         -3.55        13.92 o                         
  14   6   0          6.19         -1.52        12.90 o                         
  15   6   0        184.80        158.55        24.45 o                         
   1   7   0       6465.03       6386.29        58.89 o                         
   2   7   0      27738.68      28294.86       229.95 o                         
   3   7   0       3878.01       4151.40        47.15 o                         
   4   7   0       1400.86       1400.77        27.52 o                         
   5   7   0       7044.09       6954.70        93.44 o                         
   6   7   0       8553.11       8373.00       121.25 o                         
   7   7   0        523.88        613.88        24.44 o                         
   8   7   0       1387.08       1423.05        41.40 o                         
   9   7   0         18.34         18.32         5.84 o                         
  10   7   0       1548.15       1676.60        53.61 o                         
  11   7   0        151.15        139.81        31.25 o                         
  12   7   0         39.90         33.88         8.70 o                         
  13   7   0       1489.20       1600.50        62.68 o                         
  14   7   0       1407.72       1552.44        81.03 o                         
  15   7   0          1.89        -11.57        15.91 o                         
   0   8   0      10263.51      10251.88       122.87 o                         
   1   8   0      10659.90      10470.75        88.67 o                         
   2   8   0        479.48        510.08        12.50 o                         
   3   8   0      23044.20      23546.82       188.40 o                         
   4   8   0      24647.96      25049.97       225.40 o                         
   5   8   0       7978.99       8076.69        90.25 o                         
   6   8   0        285.53        226.31        15.13 o                         
   7   8   0       9180.75       8992.09       120.60 o                         
   8   8   0       2903.23       2921.01        55.95 o                         
   9   8   0       3434.16       3584.67        68.62 o                         
  10   8   0          5.95          3.85         6.82 o                         
  11   8   0       2346.08       2391.28        75.83 o                         
  12   8   0        550.34        556.72        30.44 o                         
  13   8   0        937.71        977.79        85.43 o                         
  14   8   0        398.94        357.61        42.39 o                         
   1   9   0        530.46        557.86        15.14 o                         
   2   9   0      14330.57      14465.97       126.19 o                         
   3   9   0       1395.78       1537.57        26.82 o                         
   4   9   0         10.17          4.67         2.63 o                         
   5   9   0        892.59        887.72        23.38 o                         
   6   9   0       6436.43       6396.32        76.07 o                         
   7   9   0         89.73         79.33         9.67 o                         
   8   9   0       2522.00       2418.87        53.45 o                         
   9   9   0         16.48         18.75         5.75 o                         
  10   9   0       1110.68       1090.82        40.12 o                         
  11   9   0        494.68        480.57        26.54 o                         
  12   9   0        479.44        473.16        25.87 o                         
  13   9   0        555.34        571.71        36.15 o                         
  14   9   0       1211.68       1230.03        71.99 o                         
   0  10   0          7.80         28.25         5.61 o                         
   1  10   0        487.94        509.39        14.50 o                         
   2  10   0        436.37        473.87        15.01 o                         
   3  10   0       1733.12       1742.90        28.04 o                         
   4  10   0       1138.12       1084.58        24.68 o                         
   5  10   0       1389.94       1362.25        29.13 o                         
   6  10   0        676.49        703.71        21.31 o                         
   7  10   0          1.59         -3.79         3.79 o                         
   8  10   0       6210.23       6309.71        90.16 o                         
   9  10   0         37.99         16.65         7.96 o                         
  10  10   0         46.06         46.01         9.43 o                         
  11  10   0          1.00         -6.47         6.63 o                         
  12  10   0        253.97        208.43        24.19 o                         
  13  10   0        668.16        702.60        48.51 o                         
  14  10   0        263.40        229.77        31.05 o                         
   1  11   0       4821.56       4679.86        55.33 o                         
   2  11   0       1328.38       1299.78        26.71 o                         
   3  11   0       4359.80       4366.23        55.74 o                         
   4  11   0         12.38          3.42         3.40 o                         
   5  11   0       8179.19       8042.21        90.40 o                         
   6  11   0       1604.62       1573.23        36.26 o                         
   7  11   0        126.04        134.56        13.67 o                         
   8  11   0         99.97         78.38         8.48 o                         
   9  11   0       6824.02       6917.98        97.92 o                         
  10  11   0        809.23        782.83        31.44 o                         
  11  11   0       1201.78       1228.46        41.98 o                         
  12  11   0        870.44        929.54        51.83 o                         
  13  11   0       2710.96       2801.22        85.78 o                         
   0  12   0      18792.26      18381.87       214.26 o                         
   1  12   0       7331.26       7396.90        78.89 o                         
   2  12   0        451.52        377.71        16.08 o                         
   3  12   0       4798.78       4642.25        55.92 o                         
   4  12   0      14824.52      15069.72       153.26 o                         
   5  12   0        150.08        154.13        14.78 o                         
   6  12   0         94.22        114.93        10.64 o                         
   7  12   0       3975.87       4004.25        63.71 o                         
   8  12   0       6020.95       6101.88        88.49 o                         
   9  12   0        787.18        737.67        29.05 o                         
  10  12   0          7.19          4.43         6.59 o                         
  11  12   0       1514.70       1562.08        46.35 o                         
  12  12   0       4035.03       4078.17        96.78 o                         
   1  13   0       1619.78       1650.61        30.97 o                         
   2  13   0       1545.95       1668.45        32.96 o                         
   3  13   0        569.10        585.77        20.92 o                         
   4  13   0          6.04         -3.62         3.62 o                         
   5  13   0       2366.54       2359.80        40.30 o                         
   6  13   0        409.46        413.59        18.29 o                         
   7  13   0       1407.66       1339.78        36.33 o                         
   8  13   0          7.23         -5.78         5.93 o                         
   9  13   0       2818.47       2870.42        56.15 o                         
  10  13   0        123.17         84.41        11.55 o                         
  11  13   0        868.32        843.75        38.24 o                         
  12  13   0         81.75         60.35        16.98 o                         
   0  14   0        816.87        793.30        31.96 o                         
   1  14   0          7.84          2.51         5.31 o                         
   2  14   0        495.76        484.76        18.71 o                         
   3  14   0         77.18         70.58         8.08 o                         
   4  14   0        114.69         90.22         8.23 o                         
   5  14   0        635.52        618.46        24.38 o                         
   6  14   0         49.11         33.47         6.93 o                         
   7  14   0        161.40        109.39        15.21 o                         
   8  14   0        174.63        188.00        17.83 o                         
   9  14   0         23.70         18.92         7.11 o                         
  10  14   0        217.86        187.52        17.38 o                         
  11  14   0        153.78         97.52        14.83 o                         
   1  15   0       3194.35       3350.16        53.64 o                         
   2  15   0       5378.53       5420.16        74.09 o                         
   3  15   0       2342.99       2408.62        48.58 o                         
   4  15   0          1.06         -4.69         4.69 o                         
   5  15   0       1610.22       1635.37        38.92 o                         
   6  15   0       1102.63       1165.30        38.61 o                         
   7  15   0        676.65        633.79        38.63 o                         
   8  15   0        127.45         98.94        12.24 o                         
   9  15   0       1004.87       1073.48        33.62 o                         
  10  15   0       1508.40       1531.53        45.32 o                         
   0  16   0      20905.95      20911.76       260.42 o                         
   1  16   0       1780.74       1850.01        42.19 o                         
   2  16   0          9.11         -3.52         4.69 o                         
   3  16   0       2809.96       2746.11        56.08 o                         
   4  16   0       4080.12       4108.48        80.45 o                         
   5  16   0       1346.20       1406.64        41.44 o                         
   6  16   0         49.65         19.15         9.15 o                         
   7  16   0       1830.18       1996.24        45.92 o                         
   8  16   0       2316.87       2335.44        50.52 o                         
   9  16   0         98.69         63.72        10.81 o                         
   1  17   0       2948.98       3006.93        59.98 o                         
   2  17   0        965.70        936.08        31.77 o                         
   3  17   0         80.41         68.36        10.64 o                         
   4  17   0        622.52        585.52        26.96 o                         
   5  17   0       1114.11       1092.56        36.72 o                         
   6  17   0          5.86         -8.09         8.09 o                         
   7  17   0        291.53        281.55        17.52 o                         
   8  17   0          0.91        -12.71        12.71 o                         
   0  18   0        408.45        375.93        38.48 o                         
   1  18   0         44.39         25.09         9.34 o                         
   2  18   0          8.19          2.85         9.73 o                         
   3  18   0          3.96         -7.34         7.34 o                         
   4  18   0         38.66         22.72         9.52 o                         
   5  18   0        100.49         83.42        12.59 o                         
   6  18   0        156.91        102.91        16.68 o                         
   1  19   0        356.84        444.01        31.08 o                         
   2  19   0       2630.50       2668.81        60.68 o                         
   3  19   0          3.46         -9.78         9.78 o                         
   4  19   0        165.40        124.84        18.87 o                         
 -16   1   1        319.74        377.34        57.08 o                         
 -15   1   1        156.88        100.48        16.83 o                         
 -14   1   1        378.30        331.32        24.73 o                         
 -13   1   1       7149.29       6779.47       164.52 o                         
 -12   1   1       1832.36       1794.78        48.64 o                         
 -11   1   1       1711.18       1728.53        42.94 o                         
 -10   1   1       3372.07       3256.66        66.45 o                         
  -9   1   1       7086.68       7046.93        93.53 o                         
  -8   1   1        109.64         59.61         7.95 o                         
  -7   1   1       6853.38       7475.85       106.18 o                         
  -6   1   1       6181.17       6098.45        83.10 o                         
  -5   1   1      19010.50      18263.27       204.06 o                         
  -4   1   1       2566.85       2300.02        39.28 o                         
  -3   1   1      10952.39      10782.22       129.97 o                         
  -2   1   1      21465.76      20759.89       243.84 o                         
   0   1   1       8132.59       7612.59       209.89 o                         
   1   1   1       1359.83       1314.41        18.18 o                         
   2   1   1       3669.54       3423.88        46.31 o                         
   3   1   1      13190.80      13309.43       184.96 o                         
   4   1   1        221.80        186.66         9.98 o                         
   5   1   1       5892.56       5687.34       120.47 o                         
   6   1   1       4563.43       4546.88        69.46 o                         
   7   1   1         42.32         59.05         7.44 o                         
   8   1   1        180.51        176.40        14.26 o                         
   9   1   1       2284.33       2087.02        50.55 o                         
  10   1   1       1009.47       1038.05        36.49 o                         
  11   1   1       1241.17       1166.53        44.04 o                         
  12   1   1        407.26        453.76        31.96 o                         
  13   1   1        102.97        111.09        14.12 o                         
  14   1   1        932.18        964.10        47.32 o                         
  15   1   1        248.33        210.72        34.40 o                         
 -16   2   1        934.77        878.06        83.74 o                         
 -15   2   1        926.97        966.61        48.00 o                         
 -14   2   1       1151.23       1318.04        45.70 o                         
 -13   2   1        781.79        716.01        33.55 o                         
 -12   2   1       1887.46       1889.53        51.17 o                         
 -11   2   1       3849.56       3878.52        68.35 o                         
 -10   2   1       2446.81       2471.42        50.74 o                         
  -9   2   1          2.78          3.70         3.81 o                         
  -8   2   1       9543.53       9342.07       116.40 o                         
  -7   2   1      11757.55      11889.35       142.72 o                         
  -6   2   1       2708.43       2347.63        43.67 o                         
  -5   2   1       7479.34       8057.14        92.52 o                         
  -4   2   1      34959.02      33749.38       346.24 o                         
  -3   2   1       7507.52       7153.57        76.40 o                         
  -2   2   1       3494.47       3599.28        46.71 o                         
  -1   2   1        647.22        637.68        14.45 o                         
   0   2   1      24968.07      24209.06       269.11 o                         
   1   2   1      19914.29      19556.06       242.66 o                         
   2   2   1        170.11        210.10         8.29 o                         
   3   2   1      22007.19      21637.48       217.14 o                         
   4   2   1      41505.74      40669.26       519.16 o                         
   5   2   1       3804.80       3971.62        63.97 o                         
   6   2   1        650.70        658.42        22.50 o                         
   7   2   1      11436.15      10785.99       135.79 o                         
   8   2   1      20018.92      19254.06       287.58 o                         
   9   2   1       1845.94       2068.44        50.69 o                         
  10   2   1       1074.27       1005.95        33.66 o                         
  11   2   1       8178.84       7887.51       144.05 o                         
  12   2   1       5608.70       5582.79       121.58 o                         
  13   2   1         50.39         37.50        10.53 o                         
  14   2   1        389.16        462.94        33.62 o                         
  15   2   1       1049.67       1291.58        77.51 o                         
 -16   3   1        124.24         76.73        22.58 o                         
 -15   3   1        573.25        487.87        39.72 o                         
 -14   3   1         41.23         16.20         9.04 o                         
 -13   3   1       2337.63       2354.56        60.38 o                         
 -12   3   1        526.30        554.17        30.82 o                         
 -11   3   1        837.38        827.23        32.60 o                         
 -10   3   1         46.77         46.82         7.12 o                         
  -9   3   1      13412.79      13366.98       167.37 o                         
  -8   3   1       1284.96       1197.49        34.08 o                         
  -7   3   1       2676.23       2964.16        54.77 o                         
  -6   3   1       1188.56       1021.65        26.13 o                         
  -5   3   1      32967.06      30940.18       504.32 o                         
  -4   3   1       1648.16       1499.27        50.50 o                         
  -3   3   1       6556.54       6448.05        76.74 o                         
  -2   3   1       5613.66       5295.36        70.16 o                         
  -1   3   1       8224.57       8122.37        78.61 o                         
   0   3   1        172.58        154.06         3.84 o                         
   1   3   1       2454.34       2229.45        26.19 o                         
   2   3   1       2090.34       1991.88        31.41 o                         
   3   3   1       9146.45       9115.13       146.03 o                         
   4   3   1       2206.33       2507.93        45.81 o                         
   5   3   1       7533.14       7697.66       124.43 o                         
   6   3   1      11286.03      11386.57       138.32 o                         
   7   3   1       8170.99       8599.00       118.09 o                         
   8   3   1       1587.39       1552.75        41.34 o                         
   9   3   1       1707.70       1716.28        45.29 o                         
  10   3   1       1747.28       1824.61        46.92 o                         
  11   3   1        210.77        205.39        22.97 o                         
  12   3   1       1417.12       1366.66        60.61 o                         
  13   3   1        711.75        696.48        42.05 o                         
  14   3   1        923.78        963.18        52.97 o                         
  15   3   1         50.07         20.65        15.48 o                         
 -16   4   1         88.48         60.60        20.87 o                         
 -15   4   1         68.93         41.59        16.46 o                         
 -14   4   1        680.38        667.91        32.33 o                         
 -13   4   1         70.51         44.21        11.95 o                         
 -12   4   1       1734.79       1675.56        54.34 o                         
 -11   4   1       1778.51       1735.70        46.23 o                         
 -10   4   1        673.43        636.08        26.59 o                         
  -9   4   1        160.02        181.18        13.70 o                         
  -8   4   1         26.30          9.80         4.17 o                         
  -7   4   1         74.52         40.81         6.30 o                         
  -6   4   1        501.93        635.98        23.10 o                         
  -5   4   1         17.10         16.90         3.46 o                         
  -4   4   1        105.84        106.98         7.28 o                         
  -3   4   1       2086.32       2203.49        34.23 o                         
  -2   4   1       5513.96       5763.14        72.03 o                         
  -1   4   1       1394.47       1519.79        18.88 o                         
   0   4   1        135.27        120.09         4.00 o                         
   1   4   1      10707.30      10876.33       100.18 o                         
   2   4   1         18.92         14.99         2.37 o                         
   3   4   1        439.63        492.37        13.48 o                         
   4   4   1         80.15         89.44         7.18 o                         
   5   4   1       2838.01       2798.73        53.26 o                         
   6   4   1          9.24         22.29         4.69 o                         
   7   4   1         63.87         58.19         7.22 o                         
   8   4   1        109.39         97.96        10.81 o                         
   9   4   1        291.08        305.95        18.99 o                         
  10   4   1        642.23        573.91        26.14 o                         
  11   4   1         17.55         17.23         8.25 o                         
  12   4   1          3.26          0.42         7.10 o                         
  13   4   1        673.81        666.95        32.57 o                         
  14   4   1       1262.60       1231.13        59.95 o                         
  15   4   1        302.88        309.48        38.65 o                         
 -16   5   1        777.41        971.90        59.35 o                         
 -15   5   1        113.35        139.35        30.86 o                         
 -14   5   1        904.65        947.40        43.53 o                         
 -13   5   1       1196.59       1212.14        42.18 o                         
 -12   5   1       2370.00       2389.47        66.12 o                         
 -11   5   1         34.38         39.28         9.95 o                         
 -10   5   1       7070.87       7304.22       114.55 o                         
  -9   5   1       1953.67       1895.13        45.79 o                         
  -8   5   1       3198.26       3169.27        62.05 o                         
  -7   5   1         65.98         31.61         5.70 o                         
  -6   5   1      11821.41      11150.89       136.10 o                         
  -5   5   1       2652.17       2588.06        42.69 o                         
  -4   5   1       4311.90       4375.29        56.72 o                         
  -3   5   1        635.08        571.18        14.61 o                         
  -2   5   1      14653.82      14426.22       117.49 o                         
  -1   5   1       1376.33       1259.10        17.21 o                         
   0   5   1       1970.58       2036.11        23.09 o                         
   1   5   1       4533.08       4580.27        41.69 o                         
   2   5   1      11206.65      10916.25        91.91 o                         
   3   5   1        964.12        955.52        20.57 o                         
   4   5   1         81.82         85.73         7.11 o                         
   5   5   1       4409.30       4303.01        63.83 o                         
   6   5   1       7646.68       7642.52        99.19 o                         
   7   5   1        139.61        154.82        12.22 o                         
   8   5   1         28.92         36.81         6.98 o                         
   9   5   1      11302.27      11109.99       143.01 o                         
  10   5   1       2823.61       2812.47        69.51 o                         
  11   5   1        190.85        196.64        22.00 o                         
  12   5   1         93.09         36.35        12.17 o                         
  13   5   1       1318.24       1371.11        46.96 o                         
  14   5   1        577.11        564.25        51.06 o                         
  15   5   1        238.68        188.60        27.23 o                         
 -15   6   1       2501.61       2579.55       115.92 o                         
 -14   6   1        166.34        175.87        21.77 o                         
 -13   6   1          9.34         -6.69         6.69 o                         
 -12   6   1        985.41       1033.51        43.39 o                         
 -11   6   1      10668.04      10724.78       167.84 o                         
 -10   6   1          4.83          3.96         5.46 o                         
  -9   6   1       4508.40       4480.38        81.80 o                         
  -8   6   1       9178.64       9137.86       128.54 o                         
  -7   6   1      18935.72      18351.43       253.97 o                         
  -6   6   1       1615.51       1832.74        39.91 o                         
  -5   6   1       2207.03       2309.73        39.71 o                         
  -4   6   1       6582.77       6364.63        74.81 o                         
  -3   6   1      19849.91      18647.68       156.21 o                         
  -2   6   1       1418.31       1382.93        21.40 o                         
  -1   6   1      12438.57      12733.70       102.61 o                         
   0   6   1      32835.86      32216.98       273.19 o                         
   1   6   1      16980.48      16366.54       137.89 o                         
   2   6   1        389.31        310.78         9.71 o                         
   3   6   1      13773.46      13454.60       127.79 o                         
   4   6   1      22539.35      22759.16       215.95 o                         
   5   6   1       8363.89       8265.44        97.42 o                         
   6   6   1       3891.21       3696.66        65.14 o                         
   7   6   1       7234.72       7133.57       105.55 o                         
   8   6   1       4663.53       4593.95        77.18 o                         
   9   6   1       4176.05       4297.16        77.03 o                         
  10   6   1       1031.51       1054.97        44.77 o                         
  11   6   1       1197.82       1275.58        51.51 o                         
  12   6   1       2486.27       2519.28        71.94 o                         
  13   6   1       2448.75       2490.66        90.05 o                         
  14   6   1       1508.51       1596.58        72.83 o                         
  15   6   1        382.28        338.95        35.09 o                         
 -15   7   1         29.54         14.10        19.14 o                         
 -14   7   1       1388.86       1390.01        57.96 o                         
 -13   7   1        304.31        291.73        30.10 o                         
 -12   7   1        798.99        881.08        38.24 o                         
 -11   7   1        263.97        280.02        26.76 o                         
 -10   7   1       5885.01       5638.98       108.44 o                         
  -9   7   1       6030.90       6318.60        98.15 o                         
  -8   7   1       3321.39       3151.08        61.24 o                         
  -7   7   1        278.30        280.66        16.56 o                         
  -6   7   1       8490.73       8669.21       103.26 o                         
  -5   7   1       3349.03       3335.66        50.99 o                         
  -4   7   1       6467.25       6625.61        70.34 o                         
  -3   7   1         13.06          4.73         2.44 o                         
  -2   7   1       5941.80       5562.56        71.32 o                         
  -1   7   1       1042.46        900.68        15.37 o                         
   0   7   1       6619.04       6903.99        59.19 o                         
   1   7   1       2723.54       2682.43        30.65 o                         
   2   7   1      14630.44      14931.61       120.25 o                         
   3   7   1        177.54        149.43         8.20 o                         
   4   7   1       4041.83       4412.45        56.01 o                         
   5   7   1       2308.21       2123.43        42.44 o                         
   6   7   1       5275.43       5092.12        85.86 o                         
   7   7   1        492.39        535.64        22.43 o                         
   8   7   1          0.22          0.45         4.05 o                         
   9   7   1       2703.80       2696.81        62.58 o                         
  10   7   1       1350.58       1252.14        56.86 o                         
  11   7   1         94.46         56.10        11.70 o                         
  12   7   1          4.99         -3.46         7.14 o                         
  13   7   1       2022.58       2093.32        74.94 o                         
  14   7   1        347.38        354.42        41.04 o                         
 -15   8   1         19.40          9.78        18.82 o                         
 -14   8   1        105.87         81.40        16.34 o                         
 -13   8   1         48.24         37.18        10.94 o                         
 -12   8   1        672.39        686.32        31.47 o                         
 -11   8   1          0.44         10.66         7.55 o                         
 -10   8   1        115.13        103.24        17.75 o                         
  -9   8   1         68.64         52.28         7.94 o                         
  -8   8   1        642.01        632.11        24.19 o                         
  -7   8   1         27.80         24.89         6.03 o                         
  -6   8   1         52.85         78.76        10.52 o                         
  -5   8   1         71.37         52.16         5.71 o                         
  -4   8   1         11.94         28.38         3.90 o                         
  -3   8   1        225.99        291.85        11.18 o                         
  -2   8   1         32.46         15.25         2.86 o                         
  -1   8   1       2764.40       3053.60        34.32 o                         
   0   8   1       1555.51       1630.88        24.60 o                         
   1   8   1        657.11        806.23        15.58 o                         
   2   8   1        138.83        180.31         8.01 o                         
   3   8   1        692.94        772.46        18.91 o                         
   4   8   1        560.49        633.11        18.23 o                         
   5   8   1        192.41        171.53        11.33 o                         
   6   8   1        101.32         69.97         8.10 o                         
   7   8   1        620.06        585.30        21.57 o                         
   8   8   1         29.71         14.89         5.66 o                         
   9   8   1         39.00         31.38         6.66 o                         
  10   8   1        148.96         98.81        12.30 o                         
  11   8   1         83.74         72.07        13.37 o                         
  12   8   1        102.80         67.07        11.76 o                         
  13   8   1        325.36        266.16        45.58 o                         
  14   8   1          1.17        -13.13        13.13 o                         
 -14   9   1        391.45        391.48        33.10 o                         
 -13   9   1        437.94        447.30        36.42 o                         
 -12   9   1        680.13        713.88        28.96 o                         
 -11   9   1        341.99        326.28        23.80 o                         
 -10   9   1       2575.12       2593.64        67.81 o                         
  -9   9   1       6596.84       6570.88       104.42 o                         
  -8   9   1        797.10        724.79        26.36 o                         
  -7   9   1        326.62        333.40        16.52 o                         
  -6   9   1       3256.78       3251.17        52.91 o                         
  -5   9   1      12141.03      12198.88       120.72 o                         
  -4   9   1        441.89        398.31        14.12 o                         
  -3   9   1        105.04         96.24         5.93 o                         
  -2   9   1       8788.45       8533.02        88.98 o                         
  -1   9   1       7594.35       7381.21        69.53 o                         
   0   9   1        288.67        384.06        11.93 o                         
   1   9   1       2772.47       2771.40        36.04 o                         
   2   9   1       6862.40       6601.98        64.88 o                         
   3   9   1       8913.20       9259.92        89.15 o                         
   4   9   1        261.91        308.31        13.27 o                         
   5   9   1       3540.56       3454.78        52.39 o                         
   6   9   1       3981.62       3837.94        59.49 o                         
   7   9   1      11236.06      11455.87       141.47 o                         
   8   9   1       1561.07       1524.86        39.65 o                         
   9   9   1       1761.34       1721.12        46.33 o                         
  10   9   1        470.53        487.04        24.26 o                         
  11   9   1        383.60        386.81        22.75 o                         
  12   9   1        547.46        547.62        34.55 o                         
  13   9   1        970.32        978.24        53.69 o                         
  14   9   1        325.46        298.43        40.93 o                         
 -14  10   1        608.22        562.05        35.96 o                         
 -13  10   1         37.97         34.70        12.29 o                         
 -12  10   1       1155.38       1093.04        40.00 o                         
 -11  10   1       2064.24       2064.85        52.58 o                         
 -10  10   1       1746.18       1768.31        51.29 o                         
  -9  10   1       1105.62       1114.89        36.14 o                         
  -8  10   1       3570.88       3575.15        60.98 o                         
  -7  10   1       8711.17       8697.55       102.38 o                         
  -6  10   1        197.22        225.16        12.64 o                         
  -5  10   1       1567.22       1676.00        31.86 o                         
  -4  10   1       9192.26       9094.85        90.15 o                         
  -3  10   1       7612.47       7570.55        82.17 o                         
  -2  10   1          5.83          5.19         2.73 o                         
  -1  10   1       4184.46       4231.81        48.64 o                         
   0  10   1      16797.56      16974.87       136.70 o                         
   1  10   1       2589.44       2443.07        35.12 o                         
   2  10   1         12.45         10.09         2.83 o                         
   3  10   1       4245.40       4078.37        50.63 o                         
   4  10   1      12364.45      12331.91       124.01 o                         
   5  10   1       3974.88       4059.40        57.25 o                         
   6  10   1        947.08        934.01        25.61 o                         
   7  10   1       9739.66       9614.96       107.16 o                         
   8  10   1       6890.21       6923.65        94.55 o                         
   9  10   1       1451.32       1448.94        40.76 o                         
  10  10   1       1544.28       1488.40        45.19 o                         
  11  10   1       2653.70       2631.87        60.70 o                         
  12  10   1       3587.77       3703.90        92.33 o                         
  13  10   1        304.41        242.40        35.47 o                         
 -13  11   1        933.05       1015.89        40.27 o                         
 -12  11   1       1036.77       1104.00        38.34 o                         
 -11  11   1         87.72         50.64        10.95 o                         
 -10  11   1       4020.54       4120.44        79.60 o                         
  -9  11   1       1802.56       1678.13        49.53 o                         
  -8  11   1        238.54        227.11        14.82 o                         
  -7  11   1        123.11        120.52        11.77 o                         
  -6  11   1       5868.76       5694.80        71.81 o                         
  -5  11   1        985.86        941.86        22.55 o                         
  -4  11   1        139.66        111.95         8.99 o                         
  -3  11   1        119.65        121.90         8.86 o                         
  -2  11   1       5801.38       5722.40        65.50 o                         
  -1  11   1       4103.75       4104.65        49.58 o                         
   0  11   1       1401.70       1525.23        27.47 o                         
   1  11   1        428.81        373.53        16.08 o                         
   2  11   1       6541.66       6544.15        79.64 o                         
   3  11   1       1402.46       1426.26        25.89 o                         
   4  11   1          5.33          1.10         3.07 o                         
   5  11   1       3022.57       2966.96        45.38 o                         
   6  11   1         84.92         54.21         6.95 o                         
   7  11   1        171.14        165.02        12.02 o                         
   8  11   1        332.89        286.04        17.64 o                         
   9  11   1       1898.13       1938.71        46.08 o                         
  10  11   1        620.00        611.10        26.16 o                         
  11  11   1        396.04        360.75        27.27 o                         
  12  11   1         32.36         44.47        16.16 o                         
  13  11   1        608.45        682.97        41.84 o                         
 -13  12   1          0.38        -10.36        10.36 o                         
 -12  12   1        129.49         90.62        14.22 o                         
 -11  12   1        306.92        319.51        22.35 o                         
 -10  12   1         44.74         49.98        10.62 o                         
  -9  12   1        674.62        643.29        27.28 o                         
  -8  12   1         74.84         50.49         7.48 o                         
  -7  12   1        632.54        615.94        21.23 o                         
  -6  12   1         63.21         66.03         9.41 o                         
  -5  12   1        347.99        357.33        14.87 o                         
  -4  12   1        860.15        884.59        24.10 o                         
  -3  12   1         33.62         35.91         5.02 o                         
  -2  12   1        111.93         82.24         7.07 o                         
  -1  12   1          9.12         10.40         3.12 o                         
   0  12   1        107.58         98.97         7.33 o                         
   1  12   1         28.69         35.31         5.58 o                         
   2  12   1        330.72        302.22        14.38 o                         
   3  12   1         12.81         12.90         4.54 o                         
   4  12   1        242.87        265.29        12.66 o                         
   5  12   1         58.07         37.48         5.90 o                         
   6  12   1        373.90        333.56        15.84 o                         
   7  12   1         69.35         65.85         8.51 o                         
   8  12   1        314.86        303.56        18.77 o                         
   9  12   1         32.19         21.57         7.08 o                         
  10  12   1         10.79         -7.13         7.13 o                         
  11  12   1         32.05         10.38         9.68 o                         
  12  12   1         44.90         31.44        13.00 o                         
 -12  13   1        474.01        462.46        27.61 o                         
 -11  13   1        255.66        240.53        19.19 o                         
 -10  13   1        193.54        192.06        15.63 o                         
  -9  13   1       4937.02       4999.33        79.64 o                         
  -8  13   1         22.46         -1.63         5.55 o                         
  -7  13   1       1418.87       1389.26        34.16 o                         
  -6  13   1        297.46        294.23        14.76 o                         
  -5  13   1       6065.56       6127.40       101.69 o                         
  -4  13   1        144.00        140.32        10.86 o                         
  -3  13   1       2370.60       2432.05        40.41 o                         
  -2  13   1       2436.59       2446.92        41.72 o                         
  -1  13   1       9464.56       9586.33        95.61 o                         
   0  13   1         48.01         32.74         5.63 o                         
   1  13   1       1890.66       1864.60        37.55 o                         
   2  13   1       4450.74       4651.77        65.42 o                         
   3  13   1       4326.39       4547.02        64.21 o                         
   4  13   1        240.81        239.53        17.09 o                         
   5  13   1       1816.52       1874.03        37.08 o                         
   6  13   1       4030.23       4083.41        63.89 o                         
   7  13   1       1542.95       1530.78        37.02 o                         
   8  13   1       1066.76       1062.31        30.35 o                         
   9  13   1        163.98        118.06        10.61 o                         
  10  13   1        665.67        658.38        31.04 o                         
  11  13   1        415.81        463.90        36.86 o                         
 -11  14   1       1332.30       1365.90        39.31 o                         
 -10  14   1        785.62        771.59        28.86 o                         
  -9  14   1          6.46         -5.66         5.66 o                         
  -8  14   1       3820.73       3969.45        91.70 o                         
  -7  14   1       2270.95       2282.11        50.82 o                         
  -6  14   1        953.10        935.31        28.87 o                         
  -5  14   1       1550.57       1602.47        37.98 o                         
  -4  14   1      11069.70      11297.94       114.37 o                         
  -3  14   1       1973.89       1897.33        36.39 o                         
  -2  14   1        583.47        599.40        19.90 o                         
  -1  14   1       1147.57       1185.05        27.36 o                         
   0  14   1       7638.34       7780.37        97.87 o                         
   1  14   1       4071.55       3903.72        60.09 o                         
   2  14   1        242.56        230.65        14.40 o                         
   3  14   1       2400.23       2382.13        47.14 o                         
   4  14   1       9501.57       9594.07       112.23 o                         
   5  14   1        865.43        852.95        24.49 o                         
   6  14   1         33.43         30.34         6.83 o                         
   7  14   1       2979.47       3073.15        53.84 o                         
   8  14   1       5731.61       5875.84        89.52 o                         
   9  14   1        281.36        260.43        18.69 o                         
  10  14   1        233.76        215.61        28.79 o                         
  11  14   1       2261.59       2246.88        63.45 o                         
 -10  15   1         53.66         41.35        17.19 o                         
  -9  15   1       2603.95       2571.30        63.04 o                         
  -8  15   1         67.11         43.48         9.67 o                         
  -7  15   1        401.33        376.13        24.99 o                         
  -6  15   1       1558.76       1538.95        53.05 o                         
  -5  15   1       4820.77       4811.07        71.70 o                         
  -4  15   1         86.02         67.10         8.58 o                         
  -3  15   1        622.51        614.70        20.78 o                         
  -2  15   1        903.92        824.63        26.09 o                         
  -1  15   1       3790.00       3814.78        58.16 o                         
   0  15   1         36.84         27.80         5.80 o                         
   1  15   1         63.64         46.24         7.53 o                         
   2  15   1        421.75        428.85        19.28 o                         
   3  15   1       3015.66       3114.59        59.26 o                         
   4  15   1        516.42        458.22        24.38 o                         
   5  15   1        200.83        150.61        21.35 o                         
   6  15   1       1900.29       1880.92        38.08 o                         
   7  15   1        230.69        203.47        22.42 o                         
   8  15   1         78.44         80.90        10.39 o                         
   9  15   1        441.32        448.04        25.22 o                         
  10  15   1        478.73        393.59        29.85 o                         
  -9  16   1          6.26         -1.26         8.81 o                         
  -8  16   1         29.29         -3.75        16.44 o                         
  -7  16   1       1017.70       1033.99        36.69 o                         
  -6  16   1        242.77        194.44        17.29 o                         
  -5  16   1         30.12          4.22         7.22 o                         
  -4  16   1        106.11         68.90        11.74 o                         
  -3  16   1       1532.39       1518.32        41.95 o                         
  -2  16   1        151.28        123.56        11.30 o                         
  -1  16   1         25.34         16.90         5.96 o                         
   0  16   1         59.81         42.82         8.00 o                         
   1  16   1       2109.18       1985.22        44.56 o                         
   2  16   1         79.69         63.90         9.01 o                         
   3  16   1        318.95        330.80        19.64 o                         
   4  16   1         14.29          6.03         8.30 o                         
   5  16   1        688.88        711.74        27.23 o                         
   6  16   1        119.25        104.33        13.82 o                         
   7  16   1          0.48          0.66         6.83 o                         
   8  16   1         23.22         45.32        10.89 o                         
   9  16   1        379.86        326.03        23.36 o                         
  -8  17   1        754.16        669.09        34.33 o                         
  -7  17   1        174.19        163.36        17.30 o                         
  -6  17   1       3441.04       3540.27        77.28 o                         
  -5  17   1        465.83        525.86        33.59 o                         
  -4  17   1        469.38        432.69        26.96 o                         
  -3  17   1       1594.27       1634.08        50.76 o                         
  -2  17   1       3584.87       3757.34        65.29 o                         
  -1  17   1        619.31        562.13        27.34 o                         
   0  17   1        294.05        294.12        28.90 o                         
   1  17   1       1368.40       1398.32        35.90 o                         
   2  17   1       2435.00       2564.07        51.59 o                         
   3  17   1        389.62        376.83        20.75 o                         
   4  17   1        214.41        169.25        15.44 o                         
   5  17   1       2728.87       2856.25        64.65 o                         
   6  17   1       1492.52       1653.91        53.37 o                         
   7  17   1         38.56         29.49        10.89 o                         
  -7  18   1       1622.01       1547.99        64.19 o                         
  -6  18   1        223.06        263.98        35.27 o                         
  -5  18   1        187.43        158.66        23.30 o                         
  -4  18   1       1843.51       1888.78        54.73 o                         
  -3  18   1       2511.22       2483.64        65.64 o                         
  -2  18   1        370.25        393.09        25.42 o                         
  -1  18   1        276.55        238.56        21.92 o                         
   0  18   1       2960.38       3050.68        65.12 o                         
   1  18   1       3661.41       3665.02        70.13 o                         
   2  18   1        216.62        122.22        13.86 o                         
   3  18   1       2839.16       2781.08        65.13 o                         
   4  18   1       3510.93       3509.36        93.89 o                         
   5  18   1       2027.78       2015.94        55.76 o                         
   6  18   1        184.18        138.07        16.66 o                         
  -4  19   1        150.58         99.90        15.08 o                         
  -3  19   1         11.89          5.63        10.60 o                         
  -2  19   1        975.72        980.08        36.71 o                         
  -1  19   1         63.64         34.94        11.08 o                         
   0  19   1        765.64        764.13        32.71 o                         
   1  19   1         56.07         39.64        10.47 o                         
   2  19   1       1202.45       1198.66        38.93 o                         
   3  19   1        378.93        333.85        24.83 o                         
   4  19   1        112.44         99.05        15.16 o                         
 -16   0   2       1025.05        965.67       105.66 o                         
 -15   0   2        669.20        780.92        53.58 o                         
 -14   0   2       4425.83       4557.99       136.36 o                         
 -13   0   2        105.17        109.15        20.47 o                         
 -12   0   2       4344.74       4506.67       122.42 o                         
 -11   0   2       1470.23       1387.28        52.81 o                         
 -10   0   2       3854.12       3757.82       148.11 o                         
  -9   0   2       2687.01       2863.21        98.76 o                         
  -8   0   2       7857.17       7977.06       154.97 o                         
  -7   0   2      20080.22      20151.15       324.54 o                         
  -6   0   2       1276.45       1127.45        34.40 o                         
  -5   0   2       1444.99       1613.29        38.88 o                         
  -4   0   2      10192.78      10175.47       126.58 o                         
  -3   0   2      12296.81      11850.14       196.28 o                         
  -2   0   2       1439.12       1337.50        22.49 o                         
  -1   0   2      23041.45      22294.61      1144.09 o                         
   0   0   2       4652.94       4812.66        71.74 o                         
   1   0   2      10546.84      10273.14       120.73 o                         
   2   0   2      32479.80      31514.13       429.33 o                         
   3   0   2      52840.34      52437.69      1002.80 o                         
   4   0   2      16348.09      15399.98       314.73 o                         
   5   0   2      19395.71      21218.09       477.34 o                         
   6   0   2        188.75        176.42        16.70 o                         
   7   0   2      19580.20      20013.77       316.52 o                         
   8   0   2       3163.23       3218.89        88.58 o                         
   9   0   2       3288.73       3160.28        98.06 o                         
  10   0   2       1032.66       1007.97        51.06 o                         
  11   0   2       4414.86       4311.94       173.81 o                         
  12   0   2       3432.73       3216.86       132.22 o                         
  13   0   2       1078.53       1176.34        56.66 o                         
  14   0   2          7.29         26.94        19.87 o                         
  15   0   2       3218.16       3147.36       140.23 o                         
 -16   1   2        115.61        106.98        23.53 o                         
 -15   1   2         12.01         36.45         9.68 o                         
 -14   1   2       1380.43       1244.61        44.96 o                         
 -13   1   2       1539.49       1520.54        53.94 o                         
 -12   1   2        542.90        539.67        26.90 o                         
 -11   1   2         12.21         25.52         6.63 o                         
 -10   1   2       2009.52       1906.26        43.01 o                         
  -9   1   2      11554.02      11400.09       141.00 o                         
  -8   1   2        800.46        806.60        23.62 o                         
  -7   1   2        386.92        493.39        19.30 o                         
  -6   1   2       8553.90       8385.22        91.88 o                         
  -5   1   2      25223.08      24635.84       267.23 o                         
  -4   1   2       2022.22       2334.05        31.49 o                         
  -3   1   2       1848.58       1805.50        23.12 o                         
  -2   1   2      27157.94      26113.08       237.72 o                         
  -1   1   2        949.09        948.65        14.23 o                         
   0   1   2        790.45        698.37        11.10 o                         
   1   1   2      24529.61      24810.81       398.99 o                         
   2   1   2       6884.33       6644.63        70.69 o                         
   3   1   2      12710.00      12827.77       143.22 o                         
   4   1   2        850.11       1102.56        25.42 o                         
   5   1   2       1630.68       1450.96        32.59 o                         
   6   1   2      11518.22      11499.56       186.64 o                         
   7   1   2       5985.67       6010.63        89.62 o                         
   8   1   2        184.39        168.89        14.19 o                         
   9   1   2       2628.97       2664.24        59.07 o                         
  10   1   2       3457.38       3342.92        70.79 o                         
  11   1   2       3787.03       3412.87        95.23 o                         
  12   1   2        606.37        616.71        41.72 o                         
  13   1   2        146.69        153.62        16.21 o                         
  14   1   2       1677.78       1638.49        65.52 o                         
  15   1   2        149.69        101.80        17.99 o                         
 -16   2   2         19.27          6.19        16.54 o                         
 -15   2   2        274.83        234.45        23.59 o                         
 -14   2   2         24.16         16.16        10.24 o                         
 -13   2   2        167.62        106.41        14.35 o                         
 -12   2   2        906.94        874.94        31.37 o                         
 -11   2   2       1266.83       1298.52        50.24 o                         
 -10   2   2        135.59        147.43        11.62 o                         
  -9   2   2        214.92        186.67        13.55 o                         
  -8   2   2        500.89        569.77        19.84 o                         
  -7   2   2        495.30        613.44        19.22 o                         
  -6   2   2       3151.42       3077.83        45.40 o                         
  -5   2   2       2297.02       2255.03        37.45 o                         
  -4   2   2        552.20        545.70        16.90 o                         
  -3   2   2       3579.57       3730.44        47.74 o                         
  -2   2   2       3254.63       3366.03        38.35 o                         
  -1   2   2      12650.54      12938.33       197.97 o                         
   0   2   2       4304.84       4313.98        45.00 o                         
   1   2   2       2126.12       2114.26        22.07 o                         
   2   2   2       1032.13       1104.10        20.10 o                         
   3   2   2       8640.13       9205.21        93.64 o                         
   4   2   2        381.75        378.10        16.37 o                         
   5   2   2       1525.17       2011.47        39.89 o                         
   6   2   2       3091.27       3222.44        57.01 o                         
   7   2   2        472.66        490.42        21.42 o                         
   8   2   2         52.59         45.74         7.21 o                         
   9   2   2          1.53          0.80         4.44 o                         
  10   2   2        927.23        994.36        41.98 o                         
  11   2   2        954.52       1005.95        54.36 o                         
  12   2   2         62.17         34.53        11.64 o                         
  13   2   2        139.57        138.67        20.11 o                         
  14   2   2         55.65         38.08        15.23 o                         
  15   2   2          3.38         -6.41        13.33 o                         
 -16   3   2        902.65       1129.15        65.62 o                         
 -15   3   2        636.04        556.37        38.26 o                         
 -14   3   2        251.50        237.70        18.78 o                         
 -13   3   2        426.06        453.96        30.98 o                         
 -12   3   2       2640.07       2637.59        59.58 o                         
 -11   3   2          3.35          1.81         5.15 o                         
 -10   3   2       1367.86       1375.79        36.06 o                         
  -9   3   2        769.34        668.38        24.52 o                         
  -8   3   2       4713.34       4631.35        73.79 o                         
  -7   3   2       2882.55       3107.63        48.90 o                         
  -6   3   2       8677.38       8742.15        91.82 o                         
  -5   3   2       7876.58       7297.79        84.98 o                         
  -4   3   2       7502.02       7154.88        75.74 o                         
  -3   3   2      28163.00      28037.56       255.29 o                         
  -1   3   2      36576.65      35641.29       454.54 o                         
   0   3   2      10246.48      10601.96        81.04 o                         
   1   3   2      33749.52      33744.84       236.02 o                         
   2   3   2      14058.91      14341.27       127.76 o                         
   3   3   2       4029.75       3918.86        49.48 o                         
   4   3   2       3684.20       3727.81        53.56 o                         
   5   3   2       3128.96       2921.16        52.83 o                         
   6   3   2       6346.89       6219.15        89.09 o                         
   7   3   2       3448.42       3714.54        66.27 o                         
   8   3   2        299.82        263.53        17.40 o                         
   9   3   2       5175.18       5135.10        89.24 o                         
  10   3   2       3021.82       3083.55        78.84 o                         
  11   3   2        686.96        716.69        38.20 o                         
  12   3   2          7.21         12.65         8.33 o                         
  13   3   2       2909.63       2936.84        67.20 o                         
  14   3   2         14.35         22.67        13.49 o                         
  15   3   2         63.53         26.00        18.26 o                         
 -16   4   2        270.44        207.52        39.07 o                         
 -15   4   2       2117.05       2102.25        84.12 o                         
 -14   4   2       1276.14       1384.60        43.34 o                         
 -13   4   2         90.91         46.10         9.30 o                         
 -12   4   2         29.69         20.31         7.47 o                         
 -11   4   2       5546.89       5451.71        84.70 o                         
 -10   4   2        529.57        520.09        22.99 o                         
  -9   4   2       1062.34       1070.90        31.85 o                         
  -8   4   2       1560.56       1448.95        33.27 o                         
  -7   4   2      10332.87       9692.47       137.51 o                         
  -6   4   2       4463.42       4584.15        60.34 o                         
  -5   4   2       1469.47       1679.53        29.61 o                         
  -4   4   2      24371.47      24136.54       250.77 o                         
  -3   4   2      26633.41      26609.20       320.49 o                         
  -2   4   2       2847.57       3320.21        47.13 o                         
  -1   4   2      12515.00      12697.47       149.28 o                         
   0   4   2      46410.09      44629.68       323.08 o                         
   1   4   2       9852.97       9884.27        76.02 o                         
   2   4   2       1250.86       1282.15        21.68 o                         
   3   4   2       7686.75       7352.77        77.23 o                         
   4   4   2      23716.54      23363.89       278.08 o                         
   5   4   2       7017.83       7368.97        94.69 o                         
   6   4   2         64.09         24.56         4.83 o                         
   7   4   2      10175.96       9925.69       174.44 o                         
   8   4   2       6784.48       6725.73       103.41 o                         
   9   4   2       5271.69       5467.31        88.18 o                         
  10   4   2       1024.60       1049.20        46.10 o                         
  11   4   2       4239.86       4212.43        92.68 o                         
  12   4   2       2989.59       2982.35        73.24 o                         
  13   4   2       1600.49       1513.75        53.88 o                         
  14   4   2        959.86       1066.89        60.12 o                         
  15   4   2       1334.25       1489.59        71.23 o                         
 -16   5   2        177.00        119.43        23.26 o                         
 -15   5   2         25.37         -4.46        13.82 o                         
 -14   5   2        100.99         88.42        12.01 o                         
 -13   5   2       1524.31       1492.64        47.60 o                         
 -12   5   2        159.36        216.34        20.94 o                         
 -11   5   2        246.03        242.84        17.82 o                         
 -10   5   2       2312.99       2368.33        49.69 o                         
  -9   5   2       3182.02       3038.63        54.63 o                         
  -8   5   2       2164.47       2223.81        48.10 o                         
  -7   5   2       1339.34       1526.21        32.77 o                         
  -6   5   2       9740.49       9922.99       111.26 o                         
  -5   5   2       1557.55       1312.67        28.25 o                         
  -4   5   2       7818.19       8246.72        91.51 o                         
  -3   5   2       8416.97       8825.10        88.82 o                         
  -2   5   2       2071.58       1963.65        27.63 o                         
  -1   5   2      19776.17      19301.92       164.06 o                         
   0   5   2         58.64         22.17         2.34 o                         
   1   5   2         40.16         25.96         2.56 o                         
   2   5   2      35724.21      35978.05       300.63 o                         
   3   5   2      11977.55      11847.05       109.67 o                         
   4   5   2       1047.50       1160.84        28.67 o                         
   5   5   2       5821.50       5877.48        91.43 o                         
   6   5   2       2493.15       2362.60        46.52 o                         
   7   5   2       4254.42       4422.92        71.74 o                         
   8   5   2         47.02         43.68         6.82 o                         
   9   5   2        382.77        360.83        19.33 o                         
  10   5   2        694.09        704.69        34.89 o                         
  11   5   2        426.48        454.66        28.53 o                         
  12   5   2          9.66         13.49         7.04 o                         
  13   5   2        478.44        502.21        38.53 o                         
  14   5   2        590.57        603.79        48.39 o                         
 -16   6   2         22.51         84.36        39.44 o                         
 -15   6   2          0.93        -10.37        10.37 o                         
 -14   6   2         25.76         57.02        12.42 o                         
 -13   6   2         54.27         27.11         7.60 o                         
 -12   6   2        252.29        209.15        22.72 o                         
 -11   6   2         69.40         55.49         8.36 o                         
 -10   6   2         76.93         57.97         7.90 o                         
  -9   6   2        549.45        513.44        21.31 o                         
  -8   6   2        285.90        366.66        19.17 o                         
  -7   6   2        257.31        241.55        14.10 o                         
  -6   6   2        893.37        973.42        27.86 o                         
  -5   6   2        270.38        246.30        10.60 o                         
  -4   6   2         56.67         43.00         4.91 o                         
  -3   6   2          7.13          7.66         2.09 o                         
  -2   6   2        641.27        695.31        14.47 o                         
  -1   6   2        107.38        137.03         5.58 o                         
   0   6   2         66.09        102.46         4.94 o                         
   1   6   2       1694.57       1918.52        23.93 o                         
   2   6   2        394.64        369.52        10.51 o                         
   3   6   2         87.93         82.69         5.90 o                         
   4   6   2        264.14        249.79        11.19 o                         
   5   6   2        658.34        700.18        20.64 o                         
   6   6   2        101.11         84.65         9.06 o                         
   7   6   2         86.82        120.46        11.14 o                         
   8   6   2       2821.77       2888.48        55.72 o                         
   9   6   2        221.93        187.57        16.28 o                         
  10   6   2          0.66         -5.76         5.76 o                         
  11   6   2        370.52        357.85        25.79 o                         
  12   6   2        179.40        184.72        16.63 o                         
  13   6   2          6.29        -10.70        10.70 o                         
  14   6   2         10.71         20.23        18.39 o                         
 -15   7   2         39.25          2.97        12.56 o                         
 -14   7   2        988.57        888.20        42.27 o                         
 -13   7   2        816.11        790.33        32.55 o                         
 -12   7   2       2927.63       2892.44        74.36 o                         
 -11   7   2        793.37        744.82        32.02 o                         
 -10   7   2       5714.32       5757.37        97.12 o                         
  -9   7   2       6250.38       6236.90        92.22 o                         
  -8   7   2       1586.55       1462.67        39.33 o                         
  -7   7   2       2105.12       2212.69        45.54 o                         
  -6   7   2       3926.76       3860.42        55.16 o                         
  -5   7   2       4282.80       4268.62        53.88 o                         
  -4   7   2        792.18        616.61        17.83 o                         
  -3   7   2        205.86        214.70        10.12 o                         
  -2   7   2       9406.32       9153.74        79.25 o                         
  -1   7   2       3314.24       3156.30        35.26 o                         
   0   7   2       8711.16       8909.62        75.51 o                         
   1   7   2      10474.40      11428.78        91.14 o                         
   2   7   2       8846.77       8276.11        82.65 o                         
   3   7   2       3334.17       3196.97        47.79 o                         
   4   7   2       2528.16       2597.45        41.80 o                         
   5   7   2       8570.53       8551.92       102.80 o                         
   6   7   2       4946.80       5012.09        70.49 o                         
   7   7   2       2195.09       2157.88        43.48 o                         
   8   7   2       4563.93       4603.38        74.00 o                         
   9   7   2       6060.49       5797.42       133.30 o                         
  10   7   2       1371.03       1474.12        50.41 o                         
  11   7   2        212.10        205.41        28.44 o                         
  12   7   2          7.24         12.15         6.92 o                         
  13   7   2       1161.21       1307.34        59.91 o                         
  14   7   2        213.96        129.51        35.93 o                         
 -15   8   2       2889.15       2996.27        99.77 o                         
 -14   8   2        151.38        173.03        20.66 o                         
 -13   8   2         65.37         62.73        10.35 o                         
 -12   8   2       2506.76       2513.69        69.16 o                         
 -11   8   2       7376.08       7379.51       119.23 o                         
 -10   8   2       3043.25       2991.90        70.13 o                         
  -9   8   2        211.95        210.06        14.85 o                         
  -8   8   2       1764.50       1748.94        45.89 o                         
  -7   8   2      13452.68      13315.82       140.52 o                         
  -6   8   2       1072.49       1019.92        24.50 o                         
  -5   8   2         96.80        112.99         8.25 o                         
  -4   8   2      13090.95      12833.13       130.63 o                         
  -3   8   2       8514.93       7952.77        80.34 o                         
  -2   8   2         56.90         86.08         6.12 o                         
  -1   8   2       3022.89       3006.04        35.62 o                         
   0   8   2      22598.72      22809.00       175.33 o                         
   1   8   2       6676.50       6468.29        69.27 o                         
   2   8   2       3115.99       3192.85        39.08 o                         
   3   8   2       2224.54       2088.61        32.71 o                         
   4   8   2      10801.84      10490.45       103.86 o                         
   5   8   2       5526.94       5652.55        67.73 o                         
   6   8   2         11.81         13.42         4.17 o                         
   7   8   2       2339.64       2267.74        45.56 o                         
   8   8   2      14912.07      15238.85       164.76 o                         
   9   8   2       2894.46       2807.07        61.19 o                         
  10   8   2       1487.61       1481.91        44.92 o                         
  11   8   2       2398.61       2460.48        58.71 o                         
  12   8   2       3516.69       3700.79        83.43 o                         
  13   8   2        191.43        105.64        18.18 o                         
  14   8   2       1755.96       1969.28        70.79 o                         
 -15   9   2         20.63          2.98        14.52 o                         
 -14   9   2        405.16        370.09        45.92 o                         
 -13   9   2        273.51        241.06        21.88 o                         
 -12   9   2        505.52        548.27        25.45 o                         
 -11   9   2       1077.55       1124.47        38.21 o                         
 -10   9   2        651.11        696.13        27.40 o                         
  -9   9   2       1921.57       1935.37        41.98 o                         
  -8   9   2        286.09        269.94        16.00 o                         
  -7   9   2        215.79        232.68        12.64 o                         
  -6   9   2       4372.23       4537.54        64.48 o                         
  -5   9   2       8390.59       8243.31        95.16 o                         
  -4   9   2        679.53        514.35        17.82 o                         
  -3   9   2       5172.10       5382.80        62.38 o                         
  -2   9   2      11260.75      11615.79       102.70 o                         
  -1   9   2       3063.22       3055.93        37.46 o                         
   0   9   2        614.86        508.44        13.85 o                         
   1   9   2       4641.38       4545.69        53.19 o                         
   2   9   2       4103.61       4099.21        54.99 o                         
   3   9   2       1031.07       1014.89        22.09 o                         
   4   9   2       2432.75       2481.13        47.05 o                         
   5   9   2       5663.09       5618.51        68.11 o                         
   6   9   2       3716.95       3815.07        55.42 o                         
   7   9   2       4760.37       4786.54        66.43 o                         
   8   9   2       6670.05       6935.73       108.14 o                         
   9   9   2       4604.62       4632.17        83.55 o                         
  10   9   2       2427.29       2401.31        56.00 o                         
  11   9   2        546.30        528.31        25.47 o                         
  12   9   2         76.98         34.97        12.29 o                         
  13   9   2        857.86        909.52        46.03 o                         
 -14  10   2        397.20        409.73        32.17 o                         
 -13  10   2        292.36        217.03        22.07 o                         
 -12  10   2         14.48          8.98         7.23 o                         
 -11  10   2        204.25        216.26        18.51 o                         
 -10  10   2         63.04         64.01         9.01 o                         
  -9  10   2         58.70         54.59         7.13 o                         
  -8  10   2          2.04         -3.77         3.94 o                         
  -7  10   2         13.59         12.38         4.57 o                         
  -6  10   2       7166.53       7014.13        88.02 o                         
  -5  10   2       2315.08       2333.00        43.32 o                         
  -4  10   2       1313.89       1332.81        31.12 o                         
  -3  10   2         48.45         40.75         5.77 o                         
  -2  10   2         70.57         42.50         4.96 o                         
  -1  10   2       2181.34       2207.93        34.06 o                         
   0  10   2        559.64        602.48        15.02 o                         
   1  10   2        227.51        242.22        11.22 o                         
   2  10   2       2817.94       3128.04        43.07 o                         
   3  10   2        915.37        929.24        29.48 o                         
   4  10   2        177.68        182.75        10.60 o                         
   5  10   2          7.79          8.88         3.88 o                         
   6  10   2        370.85        362.79        15.91 o                         
   7  10   2        543.40        542.28        22.50 o                         
   8  10   2       2121.73       2114.82        46.55 o                         
   9  10   2        124.56         88.66         9.70 o                         
  10  10   2          3.39          8.00         7.35 o                         
  11  10   2        512.75        495.88        27.62 o                         
  12  10   2         11.82         10.03        11.39 o                         
  13  10   2          0.72         -3.85        10.84 o                         
 -14  11   2        274.24        226.39        29.98 o                         
 -13  11   2        537.99        641.07        32.43 o                         
 -12  11   2         21.31         19.26        13.27 o                         
 -11  11   2          6.61         17.31         6.68 o                         
 -10  11   2        867.86        889.57        29.32 o                         
  -9  11   2       1531.37       1554.57        34.93 o                         
  -8  11   2       1156.38       1074.22        30.60 o                         
  -7  11   2        245.67        301.41        17.69 o                         
  -6  11   2       6869.48       7272.48        97.29 o                         
  -5  11   2       2832.56       2897.43        50.70 o                         
  -4  11   2       3110.22       3105.19        51.59 o                         
  -3  11   2       1984.46       2146.83        37.11 o                         
  -2  11   2       5486.32       5394.67        60.37 o                         
  -1  11   2       7371.38       7453.59        73.03 o                         
   0  11   2        582.08        585.07        19.41 o                         
   1  11   2       1023.74       1075.25        24.63 o                         
   2  11   2      13567.54      13631.84       128.88 o                         
   3  11   2       2630.31       2797.74        41.61 o                         
   4  11   2         54.36         40.56         5.50 o                         
   5  11   2       1651.03       1677.67        33.19 o                         
   6  11   2       2714.91       2863.84        48.42 o                         
   7  11   2       4644.82       4790.64        71.36 o                         
   8  11   2        683.26        654.35        23.74 o                         
   9  11   2        650.29        654.06        24.74 o                         
  10  11   2       3474.51       3662.54        64.47 o                         
  11  11   2        547.82        560.14        32.71 o                         
  12  11   2        325.85        273.68        28.83 o                         
 -13  12   2         20.71         -7.51        11.71 o                         
 -12  12   2        155.30        132.42        21.25 o                         
 -11  12   2        883.61        925.93        31.22 o                         
 -10  12   2       1933.05       2020.77        42.43 o                         
  -9  12   2        582.85        553.87        27.57 o                         
  -8  12   2       2213.87       2383.07        58.91 o                         
  -7  12   2       1414.51       1413.13        47.52 o                         
  -6  12   2       2555.98       2547.17        45.51 o                         
  -5  12   2       3033.87       3190.68        52.16 o                         
  -4  12   2       8905.21       9185.38       111.79 o                         
  -3  12   2       3290.04       3111.43        45.02 o                         
  -2  12   2       2203.36       2137.48        35.38 o                         
  -1  12   2       2815.92       2828.27        43.19 o                         
   0  12   2      14303.62      14490.90       162.55 o                         
   1  12   2       3932.53       4082.91        55.49 o                         
   2  12   2       2325.31       2274.82        40.67 o                         
   3  12   2       6713.65       6881.72        79.08 o                         
   4  12   2       7952.60       8175.69        88.50 o                         
   5  12   2       1390.93       1350.31        31.27 o                         
   6  12   2         15.01         11.22         4.94 o                         
   7  12   2       4883.68       4937.74        72.95 o                         
   8  12   2       2133.88       2156.29        43.83 o                         
   9  12   2       1296.84       1331.85        35.07 o                         
  10  12   2         82.50         61.48        13.82 o                         
  11  12   2       2045.88       2091.74        82.93 o                         
  12  12   2       1310.27       1377.92        57.95 o                         
 -12  13   2        307.75        321.49        30.11 o                         
 -11  13   2        170.32        166.77        21.68 o                         
 -10  13   2        204.14        165.51        19.67 o                         
  -9  13   2       1392.41       1414.48        41.19 o                         
  -8  13   2        125.80        127.77        12.29 o                         
  -7  13   2         37.68         26.58         7.07 o                         
  -6  13   2       2828.95       2944.21        53.12 o                         
  -5  13   2       5382.65       5295.70        80.00 o                         
  -4  13   2        117.31        104.81        13.68 o                         
  -3  13   2        595.58        596.23        18.10 o                         
  -2  13   2       7528.81       7309.54        83.27 o                         
  -1  13   2       5994.90       6109.17        73.66 o                         
   0  13   2         36.30         15.99         4.29 o                         
   1  13   2        602.38        551.51        19.87 o                         
   2  13   2       3597.90       3607.81        55.29 o                         
   3  13   2       2151.14       2234.61        42.11 o                         
   4  13   2         21.16         13.71         4.15 o                         
   5  13   2        124.00         97.23         9.78 o                         
   6  13   2       1578.56       1612.42        36.41 o                         
   7  13   2       1358.87       1341.92        34.18 o                         
   8  13   2       1273.14       1187.69        32.11 o                         
   9  13   2          3.05         -6.73         6.73 o                         
  10  13   2       1370.16       1351.16        48.04 o                         
  11  13   2        417.68        391.13        27.18 o                         
 -12  14   2        902.03        992.97        49.16 o                         
 -11  14   2        320.11        370.97        31.36 o                         
 -10  14   2         71.88         79.29        13.59 o                         
  -9  14   2         28.60         33.52        10.84 o                         
  -8  14   2         26.86          6.05         7.03 o                         
  -7  14   2        599.83        572.28        23.70 o                         
  -6  14   2         19.02         13.32         9.32 o                         
  -5  14   2        197.91        140.54        14.75 o                         
  -4  14   2         58.60         42.31         6.99 o                         
  -3  14   2         67.27         57.93         7.80 o                         
  -2  14   2        113.04        101.45         9.44 o                         
  -1  14   2         15.54         16.27         4.94 o                         
   0  14   2        571.31        453.33        18.27 o                         
   1  14   2       2878.24       2830.40        48.89 o                         
   2  14   2          5.03         -1.71         4.05 o                         
   3  14   2         17.61          1.23         5.32 o                         
   4  14   2        177.73        145.64        12.13 o                         
   5  14   2        297.16        291.66        17.72 o                         
   6  14   2        469.29        422.86        20.39 o                         
   7  14   2        221.76        198.15        16.00 o                         
   8  14   2         13.04          2.02         6.67 o                         
   9  14   2         42.94         26.84        12.73 o                         
  10  14   2         32.45         22.91        10.70 o                         
 -11  15   2        102.91         34.27        13.24 o                         
 -10  15   2        864.91        813.72        40.89 o                         
  -9  15   2       2346.44       2394.00        68.91 o                         
  -8  15   2       1213.35       1158.89        39.23 o                         
  -7  15   2        242.16        234.56        19.58 o                         
  -6  15   2       4107.65       3993.52        80.80 o                         
  -5  15   2       3150.44       3072.15        61.57 o                         
  -4  15   2       1313.02       1249.07        38.73 o                         
  -3  15   2        789.59        795.53        25.94 o                         
  -2  15   2       3759.68       3836.52        62.17 o                         
  -1  15   2       1464.38       1390.54        36.64 o                         
   0  15   2        833.76        749.10        24.77 o                         
   1  15   2       1358.38       1325.87        34.60 o                         
   2  15   2       2513.62       2545.31        49.15 o                         
   3  15   2        879.10        899.79        33.87 o                         
   4  15   2        177.80        163.50        13.45 o                         
   5  15   2       1604.59       1537.91        38.81 o                         
   6  15   2       3238.79       3278.33        57.34 o                         
   7  15   2        629.43        578.58        23.93 o                         
   8  15   2          5.93         -5.34         7.89 o                         
   9  15   2       1826.49       1857.28        55.59 o                         
 -10  16   2        475.29        473.55        30.21 o                         
  -9  16   2         98.75        104.13        15.54 o                         
  -8  16   2       1988.90       1993.97        63.45 o                         
  -7  16   2       3496.20       3494.36       100.58 o                         
  -6  16   2        558.31        475.33        28.85 o                         
  -5  16   2        140.36        151.88        17.01 o                         
  -4  16   2       3707.72       3688.25        66.19 o                         
  -3  16   2       2555.40       2607.53        55.77 o                         
  -2  16   2        187.26        163.54        19.30 o                         
  -1  16   2       3148.22       3170.03        55.47 o                         
   0  16   2       1109.49       1262.81        34.07 o                         
   1  16   2       1379.25       1420.98        39.73 o                         
   2  16   2        212.33        186.31        13.11 o                         
   3  16   2       2670.59       2608.08        54.14 o                         
   4  16   2       3667.76       3855.02        66.69 o                         
   5  16   2       2634.51       2565.44        48.75 o                         
   6  16   2          4.30          2.68         7.68 o                         
   7  16   2       1853.92       1808.53        44.90 o                         
   8  16   2       2755.68       2864.36        75.36 o                         
  -8  17   2         67.65         68.27        14.14 o                         
  -7  17   2         36.69         32.15        10.33 o                         
  -6  17   2        897.92        956.75        49.89 o                         
  -5  17   2       1230.41       1164.61        48.36 o                         
  -4  17   2        303.06        295.81        20.91 o                         
  -3  17   2          3.29         -1.08         6.77 o                         
  -2  17   2       2224.48       2271.62        47.25 o                         
  -1  17   2        167.78        136.56        11.59 o                         
   0  17   2          0.83         -6.21         6.21 o                         
   1  17   2        482.88        483.52        22.07 o                         
   2  17   2       1944.17       2036.33        44.22 o                         
   3  17   2       2953.60       2944.73        58.23 o                         
   4  17   2         47.87         41.71         9.01 o                         
   5  17   2         13.98          7.29         8.82 o                         
   6  17   2       3667.79       3699.61        67.02 o                         
   7  17   2        322.31        377.61        30.88 o                         
  -7  18   2        223.60        176.39        23.81 o                         
  -6  18   2        506.11        607.59        38.65 o                         
  -5  18   2         21.08         22.89        12.31 o                         
  -4  18   2        152.63        103.35        19.57 o                         
  -3  18   2       1402.88       1355.36        41.98 o                         
  -2  18   2          5.17          4.40         7.16 o                         
  -1  18   2         80.28         46.28         8.74 o                         
   0  18   2        559.90        571.78        29.69 o                         
   1  18   2        129.40         98.98        11.32 o                         
   2  18   2         64.08         56.72        11.94 o                         
   3  18   2         23.17          7.57         9.71 o                         
   4  18   2          6.07         -9.38         9.38 o                         
   5  18   2         98.74         69.84        13.71 o                         
  -4  19   2        321.93        258.75        25.38 o                         
  -3  19   2       1057.11        952.23        48.24 o                         
  -2  19   2       2966.56       2918.03        68.81 o                         
  -1  19   2       1662.01       1593.23        58.88 o                         
   0  19   2        989.89       1020.76        46.40 o                         
   1  19   2       2189.00       2047.49        51.98 o                         
   2  19   2       2023.23       2138.58        55.05 o                         
   3  19   2        798.28        787.63        35.61 o                         
 -17   1   3         38.01         -2.03        19.47 o                         
 -16   1   3        335.45        410.44        36.15 o                         
 -15   1   3        311.29        362.42        23.93 o                         
 -14   1   3        414.68        432.16        32.22 o                         
 -13   1   3       1050.20       1060.93        40.08 o                         
 -12   1   3        171.80        190.20        16.33 o                         
 -11   1   3        730.13        703.38        26.91 o                         
 -10   1   3       5403.82       5508.06        80.49 o                         
  -9   1   3       4154.10       4100.01        63.11 o                         
  -8   1   3       2608.94       2407.72        43.02 o                         
  -7   1   3        250.67        271.87        12.64 o                         
  -6   1   3      12693.76      12844.18       131.80 o                         
  -5   1   3       8202.33       7999.99        78.10 o                         
  -4   1   3         77.40         65.26         4.29 o                         
  -3   1   3       2820.45       2830.69        34.82 o                         
  -2   1   3      21563.47      21503.83       186.09 o                         
  -1   1   3       5736.30       5656.51        61.86 o                         
   0   1   3      15219.23      14782.51       127.33 o                         
   1   1   3         76.22         90.88         4.72 o                         
   2   1   3      55117.79      53705.51       727.09 o                         
   3   1   3       6325.88       6005.32        67.44 o                         
   4   1   3         89.14        145.27         8.58 o                         
   5   1   3       3798.79       3861.96        55.41 o                         
   6   1   3      13741.52      13763.04       158.34 o                         
   7   1   3       3647.49       3752.12        78.34 o                         
   8   1   3          1.59          0.53         3.70 o                         
   9   1   3       3444.85       3355.33        62.25 o                         
  10   1   3       2707.71       2918.96        79.59 o                         
  11   1   3        443.56        482.73        27.93 o                         
  12   1   3         72.12         55.06         9.96 o                         
  13   1   3        412.64        410.30        33.37 o                         
  14   1   3       1713.04       1805.62        78.22 o                         
 -16   2   3        138.14         59.44        17.55 o                         
 -15   2   3       2311.01       2236.56        63.09 o                         
 -14   2   3       2534.51       2637.06        64.59 o                         
 -13   2   3         35.87         25.67        13.90 o                         
 -12   2   3       2889.64       2822.74        65.48 o                         
 -11   2   3      11170.02      10821.58       132.46 o                         
 -10   2   3       1781.33       1719.19        41.64 o                         
  -9   2   3       1221.15       1343.53        32.80 o                         
  -8   2   3       3521.30       3420.10        53.56 o                         
  -7   2   3      15511.76      15132.75       160.39 o                         
  -6   2   3       6457.89       5906.14        79.87 o                         
  -5   2   3         29.32         51.93         4.22 o                         
  -4   2   3      15594.28      15712.84       208.12 o                         
  -3   2   3      56072.49      52451.44      1379.55 o                         
  -2   2   3      27081.93      26945.82       238.00 o                         
  -1   2   3       2459.91       2605.63        47.68 o                         
   0   2   3      33196.29      32937.75       283.76 o                         
   1   2   3       6691.86       6424.11        61.01 o                         
   2   2   3        532.60        550.30        12.34 o                         
   3   2   3       3510.18       3294.90        44.20 o                         
   4   2   3       3994.13       3613.90        50.85 o                         
   5   2   3       3378.18       3146.94        55.11 o                         
   6   2   3        430.10        472.91        18.65 o                         
   7   2   3      11332.22      10646.07       125.36 o                         
   8   2   3       4196.85       4089.04        67.21 o                         
   9   2   3       5047.96       5115.04        80.71 o                         
  10   2   3         97.78         77.39        11.95 o                         
  11   2   3       2353.28       2546.17        65.89 o                         
  12   2   3       1644.88       1624.28        47.64 o                         
  13   2   3        852.20        872.38        48.03 o                         
  14   2   3        108.58        121.80        26.34 o                         
 -16   3   3         38.32         56.38        21.28 o                         
 -15   3   3        297.60        445.37        29.94 o                         
 -14   3   3       1707.90       1655.99        54.38 o                         
 -13   3   3        931.67        951.22        41.16 o                         
 -12   3   3         14.95          2.32         5.23 o                         
 -11   3   3         61.44         46.53         7.10 o                         
 -10   3   3       6580.88       6460.26        89.85 o                         
  -9   3   3       2071.33       1954.40        41.41 o                         
  -8   3   3        344.99        448.36        17.35 o                         
  -7   3   3        750.57        751.23        20.17 o                         
  -6   3   3      20653.38      20854.40       188.61 o                         
  -5   3   3       3403.87       3018.99        42.18 o                         
  -4   3   3         20.35          6.74         1.54 o                         
  -3   3   3       1176.43       1270.97        17.56 o                         
  -1   3   3      28214.75      27704.45       290.46 o                         
   0   3   3       1095.22       1146.25        18.26 o                         
   1   3   3       2525.67       2377.14        28.73 o                         
   2   3   3      39165.71      38943.16       327.40 o                         
   3   3   3       1312.51       1173.69        23.44 o                         
   4   3   3          3.27         14.48         3.25 o                         
   5   3   3          4.95          8.56         3.34 o                         
   6   3   3       7771.07       7449.18        92.44 o                         
   7   3   3       4391.95       4445.74        68.19 o                         
   8   3   3        305.37        349.53        18.24 o                         
   9   3   3        230.07        176.30        14.46 o                         
  10   3   3       5581.95       5783.07       109.58 o                         
  11   3   3        885.92        939.78        38.24 o                         
  12   3   3         52.13         51.36         9.49 o                         
  13   3   3        234.57        229.72        25.85 o                         
  14   3   3        672.87        741.29        51.13 o                         
 -16   4   3        143.39        110.05        26.66 o                         
 -15   4   3        226.78        205.63        23.28 o                         
 -14   4   3          1.07         -3.93         9.61 o                         
 -13   4   3        108.65         77.05        14.83 o                         
 -12   4   3        340.26        337.12        20.63 o                         
 -11   4   3       1993.33       2101.34        47.40 o                         
 -10   4   3       2294.15       2186.91        46.12 o                         
  -9   4   3        353.25        328.90        16.41 o                         
  -8   4   3        750.93        738.25        21.65 o                         
  -7   4   3        773.43        860.82        22.07 o                         
  -6   4   3          2.75          5.91         2.25 o                         
  -5   4   3       2207.55       2620.75        38.83 o                         
  -4   4   3       4544.07       4728.60        62.69 o                         
  -3   4   3         67.82         67.40         4.79 o                         
  -2   4   3       1037.15       1116.11        22.66 o                         
  -1   4   3       4788.18       5039.38        49.15 o                         
   0   4   3        893.13        907.09        14.90 o                         
   1   4   3        992.68       1028.70        17.90 o                         
   2   4   3       7521.81       8197.11        77.33 o                         
   3   4   3       1611.79       1603.53        29.13 o                         
   4   4   3       2216.93       2333.33        39.07 o                         
   5   4   3        421.63        479.23        17.44 o                         
   6   4   3          2.44          1.67         2.98 o                         
   7   4   3        768.12        764.60        25.21 o                         
   8   4   3        223.68        229.10        14.98 o                         
   9   4   3        363.33        363.47        19.56 o                         
  10   4   3          0.21          4.17         6.93 o                         
  11   4   3        411.95        386.87        24.67 o                         
  12   4   3        390.12        427.70        23.65 o                         
  13   4   3        148.01        113.77        20.34 o                         
  14   4   3        139.35        125.04        25.87 o                         
 -16   5   3       1176.16       1206.95        76.07 o                         
 -15   5   3        545.62        448.66        32.31 o                         
 -14   5   3        373.87        325.56        30.64 o                         
 -13   5   3       1489.22       1494.71        49.41 o                         
 -12   5   3        515.50        597.87        29.51 o                         
 -11   5   3        500.20        475.63        22.44 o                         
 -10   5   3        575.75        595.48        23.46 o                         
  -9   5   3       3707.19       3830.40        62.30 o                         
  -8   5   3       5082.83       5156.58        94.44 o                         
  -7   5   3       3148.77       3571.27        51.63 o                         
  -6   5   3       4989.27       5161.82        68.77 o                         
  -5   5   3      14366.92      14803.06       227.69 o                         
  -4   5   3       6333.08       6164.69        78.56 o                         
  -3   5   3       9788.15      10080.97       108.32 o                         
  -2   5   3       2165.69       2093.74        24.51 o                         
  -1   5   3       6151.85       5909.31        63.22 o                         
   0   5   3       5579.54       5719.70        54.79 o                         
   1   5   3      11786.48      11755.31        89.11 o                         
   2   5   3      15968.37      16900.30       141.15 o                         
   3   5   3      13445.88      13855.17       130.79 o                         
   4   5   3       1297.75       1499.07        29.38 o                         
   5   5   3       9959.83       9782.57       106.07 o                         
   6   5   3       3937.37       4045.63        67.49 o                         
   7   5   3       1377.35       1495.52        37.83 o                         
   8   5   3        714.42        753.38        27.12 o                         
   9   5   3       3350.31       3251.05        66.56 o                         
  10   5   3       1400.70       1329.60        45.22 o                         
  11   5   3       1988.82       2002.39        59.45 o                         
  12   5   3          6.53          8.35         6.70 o                         
  13   5   3       2254.16       2450.55        82.33 o                         
  14   5   3       1438.73       1448.58        68.90 o                         
 -16   6   3        611.41        442.18        51.33 o                         
 -15   6   3       1447.82       1469.94        61.35 o                         
 -14   6   3       1052.27       1022.25        38.45 o                         
 -13   6   3        111.36        154.80        16.72 o                         
 -12   6   3       2303.10       2226.72        58.01 o                         
 -11   6   3       5838.59       6011.42        93.16 o                         
 -10   6   3       2882.89       2878.27        55.27 o                         
  -9   6   3        781.27        740.50        24.76 o                         
  -8   6   3      11969.19      11855.29       127.07 o                         
  -7   6   3      14239.64      14051.01       141.49 o                         
  -6   6   3       2496.14       2394.42        38.21 o                         
  -5   6   3       1796.04       1827.10        33.14 o                         
  -4   6   3      17730.76      17493.99       162.22 o                         
  -3   6   3      12297.70      11720.54       117.07 o                         
  -2   6   3       1105.14        934.67        15.70 o                         
  -1   6   3       2196.64       2421.16        26.54 o                         
   0   6   3      22445.80      22673.75       162.63 o                         
   1   6   3      31204.77      31822.94       224.82 o                         
   2   6   3       2345.69       2332.10        32.34 o                         
   3   6   3        268.89        258.70        10.58 o                         
   4   6   3      26868.91      27053.88       230.96 o                         
   5   6   3       9320.90       9244.46       109.62 o                         
   6   6   3         77.05         35.66         5.59 o                         
   7   6   3        776.53        802.44        25.30 o                         
   8   6   3       6556.27       6843.75        92.47 o                         
   9   6   3         56.30         67.38         9.75 o                         
  10   6   3       1092.62       1055.19        40.47 o                         
  11   6   3        939.24        933.30        42.51 o                         
  12   6   3       3112.17       3269.23        80.32 o                         
  13   6   3        645.95        528.02        39.53 o                         
  14   6   3        237.86        273.63        31.82 o                         
 -16   7   3        938.89        909.90        74.87 o                         
 -15   7   3        212.95        155.27        25.66 o                         
 -14   7   3        122.35         85.32        12.63 o                         
 -13   7   3        822.60        780.69        35.48 o                         
 -12   7   3       2157.31       2239.59        62.86 o                         
 -11   7   3        730.90        632.66        29.64 o                         
 -10   7   3        231.38        215.09        19.30 o                         
  -9   7   3       2470.04       2436.13        48.98 o                         
  -8   7   3        459.61        461.12        17.63 o                         
  -7   7   3        876.18        855.94        26.41 o                         
  -6   7   3       4252.77       4341.06        61.08 o                         
  -5   7   3       4083.00       4040.90        56.23 o                         
  -4   7   3       3673.10       3632.83        50.45 o                         
  -3   7   3       3341.52       3187.62        46.24 o                         
  -2   7   3       4516.00       4551.03        49.62 o                         
  -1   7   3       9341.71       9729.49        83.13 o                         
   0   7   3        176.35        175.44         6.87 o                         
   1   7   3       5644.08       5579.96        61.57 o                         
   2   7   3       2355.07       2275.98        36.17 o                         
   3   7   3       7191.08       7321.91        75.72 o                         
   4   7   3        731.58        738.55        19.20 o                         
   5   7   3       7741.03       7731.25        86.82 o                         
   6   7   3       1893.28       1890.00        38.57 o                         
   7   7   3        986.71        918.18        26.48 o                         
   8   7   3         67.45         44.88         7.12 o                         
   9   7   3       2116.76       2061.20        48.93 o                         
  10   7   3        927.18        881.67        36.95 o                         
  11   7   3       2316.60       2308.97        53.91 o                         
  12   7   3          4.43         17.72        10.18 o                         
  13   7   3       1453.65       1390.17        74.45 o                         
 -15   8   3          4.06         -5.74        12.44 o                         
 -14   8   3         78.82         95.51        15.67 o                         
 -13   8   3         40.43         16.44         8.40 o                         
 -12   8   3        147.95         91.76        16.01 o                         
 -11   8   3        502.82        460.96        24.53 o                         
 -10   8   3        615.03        655.76        27.93 o                         
  -9   8   3         94.61         73.22         8.52 o                         
  -8   8   3        341.25        336.97        13.52 o                         
  -7   8   3         11.96          8.89         4.11 o                         
  -6   8   3          3.71          4.59         3.52 o                         
  -5   8   3        359.72        304.03        13.41 o                         
  -4   8   3        335.27        390.37        14.64 o                         
  -3   8   3        166.08        184.10         9.03 o                         
  -2   8   3          4.62          7.35         1.84 o                         
  -1   8   3       1554.06       1626.30        23.16 o                         
   0   8   3        450.27        481.92        12.75 o                         
   1   8   3         39.03         51.93         4.15 o                         
   2   8   3        912.03        930.41        22.06 o                         
   3   8   3       1048.05       1006.52        21.57 o                         
   4   8   3          0.10         -2.44         2.44 o                         
   5   8   3        486.21        477.16        17.53 o                         
   6   8   3          4.58         15.44         4.01 o                         
   7   8   3       1857.91       1853.50        39.49 o                         
   8   8   3         28.02         35.34         6.78 o                         
   9   8   3          0.10         -5.38         5.38 o                         
  10   8   3         97.12         62.99         8.73 o                         
  11   8   3        113.07         89.33        10.46 o                         
  12   8   3         11.12         12.81        10.56 o                         
  13   8   3         11.38         28.19        11.73 o                         
 -15   9   3         64.93         70.94        17.22 o                         
 -14   9   3       1243.30       1186.41        48.73 o                         
 -13   9   3       1336.02       1319.68        49.78 o                         
 -12   9   3        475.92        541.59        27.78 o                         
 -11   9   3         63.02         52.59         8.89 o                         
 -10   9   3        904.85        914.09        29.26 o                         
  -9   9   3       4256.46       4428.29        70.12 o                         
  -8   9   3        535.20        527.08        22.56 o                         
  -7   9   3          4.50          5.70         4.29 o                         
  -6   9   3       5968.06       6157.70        84.86 o                         
  -5   9   3       6034.10       5907.26        75.30 o                         
  -4   9   3        728.81        662.34        21.66 o                         
  -3   9   3        736.81        837.83        20.09 o                         
  -2   9   3      14558.26      15211.12       126.55 o                         
  -1   9   3       4768.25       4675.71        49.87 o                         
   0   9   3       2261.04       2390.58        33.00 o                         
   1   9   3       3328.81       3491.76        41.82 o                         
   2   9   3       9460.11       9848.86        93.44 o                         
   3   9   3       1866.35       1845.85        31.98 o                         
   4   9   3        759.86        750.30        20.12 o                         
   5   9   3       2576.10       2529.67        42.75 o                         
   6   9   3       5830.56       5843.52        74.01 o                         
   7   9   3         73.85         49.23         7.49 o                         
   8   9   3         77.84         48.27         8.08 o                         
   9   9   3        174.44        131.71        12.79 o                         
  10   9   3       5371.93       5453.51        85.86 o                         
  11   9   3        275.49        283.27        23.61 o                         
  12   9   3          1.83         -8.82         8.82 o                         
  13   9   3       1191.18       1249.63        54.80 o                         
 -14  10   3        647.50        777.94        41.93 o                         
 -13  10   3        301.22        262.20        24.70 o                         
 -12  10   3        987.15       1033.91        33.49 o                         
 -11  10   3       3628.98       3609.29        65.13 o                         
 -10  10   3       1543.85       1562.00        36.16 o                         
  -9  10   3         52.27         51.99         9.76 o                         
  -8  10   3       3158.45       3194.52        61.34 o                         
  -7  10   3       9932.51      10053.00       115.08 o                         
  -6  10   3       3532.14       3523.30        56.25 o                         
  -5  10   3         81.59         56.21         7.11 o                         
  -4  10   3      10025.57      10132.15       109.77 o                         
  -3  10   3      12339.88      12499.11       135.39 o                         
  -2  10   3       3112.81       3084.48        40.58 o                         
  -1  10   3       1236.86       1294.00        23.82 o                         
   0  10   3      13240.18      13199.51       121.84 o                         
   1  10   3       8011.17       8279.77        84.68 o                         
   2  10   3       3595.94       3731.65        46.94 o                         
   3  10   3       5398.93       5500.15        67.27 o                         
   4  10   3       6031.25       6031.14        70.67 o                         
   5  10   3       6963.44       7323.21        82.07 o                         
   6  10   3          7.95          2.41         4.04 o                         
   7  10   3        792.75        758.16        25.83 o                         
   8  10   3       3082.34       3107.10        58.66 o                         
   9  10   3       1247.20       1342.80        36.28 o                         
  10  10   3          4.87         -2.61         6.04 o                         
  11  10   3       1236.39       1275.10        53.28 o                         
  12  10   3       1848.46       1768.07        66.31 o                         
 -14  11   3          6.40         -1.62        11.73 o                         
 -13  11   3        264.37        258.29        20.75 o                         
 -12  11   3        316.15        318.51        19.13 o                         
 -11  11   3        400.51        362.72        25.08 o                         
 -10  11   3         36.26         41.66        10.87 o                         
  -9  11   3       3124.18       3140.56        67.85 o                         
  -8  11   3        316.42        263.61        18.71 o                         
  -7  11   3       2351.96       2390.37        49.61 o                         
  -6  11   3       1092.58       1127.76        30.76 o                         
  -5  11   3       6807.49       6829.26        86.17 o                         
  -4  11   3       1105.75       1078.55        28.25 o                         
  -3  11   3       1475.69       1491.50        31.38 o                         
  -2  11   3       1534.03       1484.71        27.26 o                         
  -1  11   3       3449.42       3450.35        46.54 o                         
   0  11   3       2640.34       2566.46        37.56 o                         
   1  11   3       1307.52       1297.03        28.76 o                         
   2  11   3       4565.00       4489.21        59.73 o                         
   3  11   3       5138.82       5044.86        62.05 o                         
   4  11   3       1306.34       1346.58        28.81 o                         
   5  11   3       5329.52       5132.68        65.95 o                         
   6  11   3       3315.31       3309.32        58.82 o                         
   7  11   3       1504.42       1443.30        35.92 o                         
   8  11   3         60.59         30.52         5.83 o                         
   9  11   3        448.80        464.76        21.78 o                         
  10  11   3        772.98        761.06        32.70 o                         
  11  11   3        591.49        608.65        40.46 o                         
  12  11   3         99.45         82.73        17.99 o                         
 -13  12   3         38.37         16.09        14.54 o                         
 -12  12   3          5.45         -4.98        10.72 o                         
 -11  12   3        984.13       1033.92        49.55 o                         
 -10  12   3        204.98        206.10        16.65 o                         
  -9  12   3        509.28        455.75        26.21 o                         
  -8  12   3         20.99          7.76         6.27 o                         
  -7  12   3        478.37        447.54        22.91 o                         
  -6  12   3          6.75          5.92         4.91 o                         
  -5  12   3        250.67        245.09        14.73 o                         
  -4  12   3         47.51         39.32         6.63 o                         
  -3  12   3       1252.06       1218.37        26.32 o                         
  -2  12   3          0.60          4.78         3.08 o                         
  -1  12   3       4047.32       4045.79        51.33 o                         
   0  12   3        151.31        151.43         9.98 o                         
   1  12   3        318.45        304.09        15.87 o                         
   2  12   3          1.52         -2.08         3.15 o                         
   3  12   3        154.56        158.87        11.52 o                         
   4  12   3         63.08         60.17         6.98 o                         
   5  12   3        811.46        858.66        25.89 o                         
   6  12   3        595.10        573.14        22.40 o                         
   7  12   3        492.19        480.06        22.01 o                         
   8  12   3        396.25        430.91        20.34 o                         
   9  12   3          2.57          0.06         6.25 o                         
  10  12   3        233.29        210.57        19.81 o                         
  11  12   3        318.80        267.53        37.64 o                         
 -12  13   3        325.86        342.02        38.03 o                         
 -11  13   3        207.41        223.34        22.80 o                         
 -10  13   3       3137.50       3202.58        76.04 o                         
  -9  13   3       1977.33       1995.14        50.07 o                         
  -8  13   3         12.96          1.30         6.93 o                         
  -7  13   3        216.89        207.47        16.30 o                         
  -6  13   3      10087.40      10360.41       123.60 o                         
  -5  13   3        671.51        624.74        25.50 o                         
  -4  13   3        496.97        475.90        22.27 o                         
  -3  13   3         71.93         54.08         6.59 o                         
  -2  13   3       8723.63       8983.21        92.88 o                         
  -1  13   3       5093.99       5192.60        67.76 o                         
   0  13   3        770.74        769.69        22.98 o                         
   1  13   3          5.56         -3.93         3.93 o                         
   2  13   3       8501.74       8272.04        95.29 o                         
   3  13   3       1206.55       1195.59        30.64 o                         
   4  13   3         49.55         44.34         7.03 o                         
   5  13   3       1333.31       1372.99        33.41 o                         
   6  13   3       6146.68       6270.08        83.29 o                         
   7  13   3        918.24        973.73        28.87 o                         
   8  13   3         26.26         19.46         6.01 o                         
   9  13   3       1139.61       1091.49        49.84 o                         
  10  13   3       2345.87       2381.79        64.59 o                         
 -12  14   3        441.42        336.19        29.52 o                         
 -11  14   3       3637.62       3835.65       138.79 o                         
 -10  14   3       1397.30       1370.66        51.61 o                         
  -9  14   3        590.43        561.00        27.26 o                         
  -8  14   3        912.61        989.12        34.36 o                         
  -7  14   3       3517.44       3590.33        60.51 o                         
  -6  14   3       2581.33       2666.27        58.03 o                         
  -5  14   3        481.83        528.10        28.47 o                         
  -4  14   3       1431.59       1499.44        36.74 o                         
  -3  14   3       9014.85       9347.95       105.42 o                         
  -2  14   3       3475.06       3502.11        56.14 o                         
  -1  14   3       1645.37       1709.98        37.11 o                         
   0  14   3       3061.83       3021.78        65.32 o                         
   1  14   3       3406.00       3479.01        56.90 o                         
   2  14   3        324.29        333.41        18.65 o                         
   3  14   3       2638.93       2560.65        45.70 o                         
   4  14   3       1703.91       1719.57        37.37 o                         
   5  14   3        987.20       1053.32        28.11 o                         
   6  14   3        162.22        160.32        13.64 o                         
   7  14   3       5619.77       5565.63        76.82 o                         
   8  14   3        816.32        778.34        29.23 o                         
   9  14   3       1537.47       1554.88        53.75 o                         
  10  14   3        173.19        140.33        25.88 o                         
 -11  15   3          0.48         10.38        11.39 o                         
 -10  15   3       1654.44       1663.34        55.71 o                         
  -9  15   3        460.91        494.82        34.21 o                         
  -8  15   3          6.54         -0.56         6.48 o                         
  -7  15   3        243.53        244.25        18.11 o                         
  -6  15   3       1077.35       1134.93        36.60 o                         
  -5  15   3       1203.24       1192.94        33.28 o                         
  -4  15   3        251.51        246.99        17.92 o                         
  -3  15   3          1.29          1.25         5.81 o                         
  -2  15   3       5469.30       5407.50        78.68 o                         
  -1  15   3       2867.78       2913.45        53.78 o                         
   0  15   3        259.88        236.36        15.96 o                         
   1  15   3        426.97        386.16        18.39 o                         
   2  15   3       5473.28       5325.41        74.23 o                         
   3  15   3        771.23        768.09        27.81 o                         
   4  15   3         37.97         30.53         6.76 o                         
   5  15   3         15.22         20.78         7.18 o                         
   6  15   3       1220.12       1207.79        32.76 o                         
   7  15   3       1444.71       1454.64        43.24 o                         
   8  15   3        293.11        257.34        21.73 o                         
   9  15   3        681.86        713.48        34.34 o                         
 -10  16   3        101.28        100.62        13.67 o                         
  -9  16   3        113.53         96.45        24.91 o                         
  -8  16   3        206.74        175.79        25.75 o                         
  -7  16   3         67.41         14.57        11.54 o                         
  -6  16   3         16.14         11.65         7.47 o                         
  -5  16   3        122.34        109.60        10.31 o                         
  -4  16   3        460.34        476.53        24.29 o                         
  -3  16   3        138.14        102.74        11.53 o                         
  -2  16   3        254.87        206.71        17.15 o                         
  -1  16   3          0.32         -4.30         4.68 o                         
   0  16   3        788.34        781.20        26.71 o                         
   1  16   3        269.91        236.85        17.34 o                         
   2  16   3        299.78        301.79        17.37 o                         
   3  16   3          4.93         -5.70         5.70 o                         
   4  16   3        373.10        366.19        22.19 o                         
   5  16   3        122.31        111.30        10.82 o                         
   6  16   3        223.64        186.82        15.41 o                         
   7  16   3        316.70        358.21        22.22 o                         
   8  16   3       1147.83       1137.69        39.73 o                         
  -8  17   3       1164.22       1153.82        62.33 o                         
  -7  17   3        463.46        414.47        28.96 o                         
  -6  17   3        324.82        277.83        19.71 o                         
  -5  17   3       2844.00       2901.85        62.05 o                         
  -4  17   3       1313.79       1327.69        40.83 o                         
  -3  17   3        430.01        433.28        23.12 o                         
  -2  17   3       1761.59       1783.77        41.13 o                         
  -1  17   3       2388.23       2379.53        49.01 o                         
   0  17   3        379.93        367.16        30.14 o                         
   1  17   3       1166.04       1141.99        35.47 o                         
   2  17   3       3567.10       3540.15        63.82 o                         
   3  17   3       1301.43       1292.69        40.99 o                         
   4  17   3         78.67         52.55        10.39 o                         
   5  17   3       1009.18       1005.87        39.20 o                         
   6  17   3       1078.17       1142.22        38.83 o                         
  -7  18   3       2494.37       2658.50        89.84 o                         
  -6  18   3        263.77        221.26        24.31 o                         
  -5  18   3        285.92        304.52        34.52 o                         
  -4  18   3       2288.14       2395.28        65.23 o                         
  -3  18   3       2527.52       2538.67        61.66 o                         
  -2  18   3       1444.32       1395.62        38.24 o                         
  -1  18   3        143.04        139.86        15.04 o                         
   0  18   3       4758.25       4756.32        80.62 o                         
   1  18   3       2535.54       2559.66        54.67 o                         
   2  18   3        694.81        758.60        56.84 o                         
   3  18   3        609.79        622.08        38.28 o                         
   4  18   3       2944.87       2843.53        64.82 o                         
   5  18   3       1023.36       1051.48        44.65 o                         
  -4  19   3        133.63        116.45        16.62 o                         
  -3  19   3         94.65         83.66        16.29 o                         
  -2  19   3       1014.37        971.25        34.40 o                         
  -1  19   3       1265.95       1330.44        45.35 o                         
   0  19   3        163.56        115.60        17.53 o                         
   1  19   3       1156.95       1126.64        38.74 o                         
   2  19   3        387.86        396.48        33.20 o                         
 -17   0   4        304.97        162.56        44.31 o                         
 -16   0   4         14.75        -10.52        13.67 o                         
 -15   0   4       2228.56       2276.72        90.07 o                         
 -14   0   4       2279.26       2377.63        91.74 o                         
 -13   0   4        752.70        685.26        47.90 o                         
 -12   0   4       4212.67       4310.52       104.58 o                         
 -11   0   4      14637.23      14324.13       235.85 o                         
 -10   0   4       9961.95       9982.20       271.71 o                         
  -9   0   4       2147.82       2205.54        60.46 o                         
  -8   0   4       2272.18       2180.68        56.55 o                         
  -7   0   4      39741.28      40588.51       464.08 o                         
  -6   0   4       2998.50       2582.31        55.06 o                         
  -5   0   4       2744.40       2945.91        51.34 o                         
  -4   0   4      37572.73      37763.82       624.51 o                         
  -3   0   4      29329.33      28341.64       315.61 o                         
  -2   0   4      17902.38      17702.78       261.78 o                         
  -1   0   4       9079.43       9172.09       224.58 o                         
   0   0   4      16831.57      16509.24       210.90 o                         
   1   0   4      37989.49      37319.56       573.66 o                         
   2   0   4       1523.69       1259.26        29.41 o                         
   3   0   4       1169.93       1041.27        31.23 o                         
   4   0   4      20029.96      20588.49       285.48 o                         
   5   0   4      24205.53      24279.04       439.10 o                         
   6   0   4       1555.01       1603.53        50.03 o                         
   7   0   4       5849.81       5659.42       128.90 o                         
   8   0   4       6712.88       6801.58       133.87 o                         
   9   0   4       6976.65       7070.60       159.54 o                         
  10   0   4       2718.73       2475.94        87.39 o                         
  11   0   4        979.95        946.64        55.48 o                         
  12   0   4       1258.55       1271.90        66.26 o                         
  13   0   4       1634.03       1562.42        92.03 o                         
  14   0   4         33.55         18.31        28.63 o                         
 -17   1   4        208.33        152.56        30.63 o                         
 -16   1   4        727.97        763.12        42.27 o                         
 -15   1   4        530.62        578.05        32.43 o                         
 -14   1   4        780.93        736.39        34.45 o                         
 -13   1   4        481.26        481.06        27.13 o                         
 -12   1   4       2263.89       2260.39        51.09 o                         
 -11   1   4        181.26        171.17        13.66 o                         
 -10   1   4        547.13        493.77        24.84 o                         
  -9   1   4       1067.04       1079.67        28.67 o                         
  -8   1   4       1596.93       1458.59        31.33 o                         
  -7   1   4       2368.24       2276.87        34.82 o                         
  -6   1   4      13735.01      14104.11       144.31 o                         
  -5   1   4       3603.46       3581.23        41.63 o                         
  -4   1   4       7158.70       6895.04        68.71 o                         
  -3   1   4        122.64        113.06         5.31 o                         
  -2   1   4      15062.16      15240.26       147.09 o                         
  -1   1   4         18.75         17.29         2.92 o                         
   0   1   4         80.90         66.26         5.90 o                         
   1   1   4         60.27         99.17         5.19 o                         
   2   1   4      21779.04      22133.30       206.88 o                         
   3   1   4       3672.06       3679.69        53.28 o                         
   4   1   4        169.10        215.06        10.71 o                         
   5   1   4       3771.47       3681.99        57.65 o                         
   6   1   4      12725.95      12273.36       134.98 o                         
   7   1   4        915.64        918.43        28.03 o                         
   8   1   4          4.64          4.39         4.11 o                         
   9   1   4        546.56        506.24        24.70 o                         
  10   1   4       8158.78       8180.38       128.79 o                         
  11   1   4         48.25         38.32         9.90 o                         
  12   1   4         35.95         12.71         9.18 o                         
  13   1   4        759.33        787.13        46.63 o                         
  14   1   4       2346.87       2336.62        84.17 o                         
 -17   2   4        168.11        140.06        26.66 o                         
 -16   2   4         51.48         -1.12        14.37 o                         
 -15   2   4        170.46        139.46        21.59 o                         
 -14   2   4         63.69         66.56        12.75 o                         
 -13   2   4       2400.08       2418.84        65.95 o                         
 -12   2   4       1282.44       1319.95        40.52 o                         
 -11   2   4          0.03         -2.86         4.48 o                         
 -10   2   4        433.72        414.20        19.84 o                         
  -9   2   4        838.25        875.80        26.03 o                         
  -8   2   4       1130.31       1106.49        26.01 o                         
  -7   2   4        390.90        439.21        15.45 o                         
  -6   2   4        113.70        118.73         6.90 o                         
  -5   2   4        332.16        330.12        10.37 o                         
  -4   2   4        348.83        352.82         9.58 o                         
  -3   2   4       5017.39       5189.71        68.68 o                         
  -2   2   4       4286.52       4656.42        50.95 o                         
  -1   2   4       1866.15       1974.82        30.42 o                         
   0   2   4       5878.62       6323.10        69.08 o                         
   1   2   4        209.55        187.56         7.34 o                         
   2   2   4         63.21         94.55         6.64 o                         
   3   2   4        288.19        312.63        13.38 o                         
   4   2   4        640.88        597.93        17.96 o                         
   5   2   4          0.07         11.51         3.48 o                         
   6   2   4          0.25         -1.55         3.06 o                         
   7   2   4        954.00        972.97        30.34 o                         
   8   2   4       1295.05       1218.97        34.42 o                         
   9   2   4        270.17        296.94        18.87 o                         
  10   2   4        370.11        331.28        22.02 o                         
  11   2   4        217.17        145.21        16.74 o                         
  12   2   4        125.13         99.21        12.59 o                         
  13   2   4        240.91        227.48        28.03 o                         
  14   2   4          6.15         -8.93        18.76 o                         
 -17   3   4        167.07        184.10        35.56 o                         
 -16   3   4       1028.25       1022.19        65.59 o                         
 -15   3   4          0.22         -0.90         7.56 o                         
 -14   3   4         41.65         21.41         8.53 o                         
 -13   3   4       4364.11       4372.93        94.39 o                         
 -12   3   4         82.69         89.10        11.46 o                         
 -11   3   4        228.97        200.83        14.42 o                         
 -10   3   4       2544.44       2429.58        48.73 o                         
  -9   3   4       7300.01       7358.51        89.38 o                         
  -8   3   4       1232.77       1229.47        32.06 o                         
  -7   3   4         33.76         44.40         5.28 o                         
  -6   3   4        263.57        258.93        11.05 o                         
  -5   3   4      10713.65      10795.73       103.14 o                         
  -4   3   4       1717.52       1417.03        21.20 o                         
  -3   3   4        500.61        486.77        12.19 o                         
  -2   3   4       6305.87       6358.56        73.86 o                         
  -1   3   4       3097.43       2866.14        43.02 o                         
   0   3   4        273.26        351.88         9.62 o                         
   1   3   4       3324.49       3237.71        40.02 o                         
   2   3   4       3337.62       3060.01        39.73 o                         
   3   3   4      16823.17      17283.39       152.61 o                         
   4   3   4        656.28        765.62        20.75 o                         
   5   3   4       6493.96       6359.02        80.56 o                         
   6   3   4       8269.12       8657.35       104.86 o                         
   7   3   4       6225.05       6227.22        86.89 o                         
   8   3   4       1039.69       1007.08        31.28 o                         
   9   3   4        768.99        704.40        29.07 o                         
  10   3   4       1632.44       1697.50        50.71 o                         
  11   3   4       3397.77       3311.72        79.78 o                         
  12   3   4         57.77         44.21        10.42 o                         
  13   3   4        434.60        358.42        37.93 o                         
  14   3   4        649.35        545.95        44.05 o                         
 -16   4   4        468.29        344.82        50.86 o                         
 -15   4   4       2497.88       2579.48        66.30 o                         
 -14   4   4       1579.31       1692.57        48.98 o                         
 -13   4   4        180.06        201.85        19.66 o                         
 -12   4   4       4770.69       4582.34        77.98 o                         
 -11   4   4       8839.97       8868.98       115.24 o                         
 -10   4   4       7756.74       7811.07       103.53 o                         
  -9   4   4         44.89         35.96         5.59 o                         
  -8   4   4       9369.06       9517.11       139.52 o                         
  -7   4   4      15788.94      15458.71       149.31 o                         
  -6   4   4       5634.18       5153.50        62.04 o                         
  -5   4   4        290.51        359.03        11.83 o                         
  -4   4   4       5590.39       5021.53        49.28 o                         
  -3   4   4      19404.49      18652.82       243.03 o                         
  -2   4   4       9720.82       9152.63        81.70 o                         
  -1   4   4       2280.38       2354.65        34.47 o                         
   0   4   4      15009.79      14626.80       115.19 o                         
   1   4   4      21813.81      22011.65       186.73 o                         
   2   4   4       6663.06       6563.77        76.48 o                         
   3   4   4       2961.31       2954.14        41.69 o                         
   4   4   4      11464.08      10833.79       111.80 o                         
   5   4   4      12816.29      13168.22       140.62 o                         
   6   4   4       2182.04       2200.83        44.16 o                         
   7   4   4       1285.81       1227.96        35.26 o                         
   8   4   4       9234.96       8907.86       115.72 o                         
   9   4   4       4512.57       4293.08        80.30 o                         
  10   4   4        223.12        172.95        16.47 o                         
  11   4   4       1485.38       1642.13        52.94 o                         
  12   4   4       2757.90       2856.72        79.11 o                         
  13   4   4        525.88        485.99        39.38 o                         
  14   4   4        150.20        121.30        21.62 o                         
 -16   5   4        728.10        829.76        73.16 o                         
 -15   5   4         14.51          3.28         9.86 o                         
 -14   5   4        201.33        164.01        23.04 o                         
 -13   5   4       2043.99       2061.72        55.96 o                         
 -12   5   4       2671.49       2797.30        64.85 o                         
 -11   5   4       2186.38       2163.05        48.35 o                         
 -10   5   4        603.34        592.70        24.50 o                         
  -9   5   4       4599.68       4732.45        67.44 o                         
  -8   5   4       3159.88       2994.52        49.13 o                         
  -7   5   4          0.04          8.06         2.66 o                         
  -6   5   4       2674.12       2457.32        37.93 o                         
  -5   5   4       6580.60       6902.37       101.60 o                         
  -4   5   4       4122.61       5031.86        62.17 o                         
  -3   5   4       2365.83       2591.42        45.51 o                         
  -2   5   4       4031.36       3955.19        46.52 o                         
  -1   5   4        564.42        497.59        13.88 o                         
   0   5   4       1323.45       1409.91        22.98 o                         
   1   5   4       2112.95       2155.50        29.68 o                         
   2   5   4       8351.49       8216.75        89.17 o                         
   3   5   4       3725.98       3729.88        47.16 o                         
   4   5   4       3316.50       3510.52        47.42 o                         
   5   5   4       3444.67       3452.92        52.86 o                         
   6   5   4       9592.23       9579.22       123.10 o                         
   7   5   4       3903.44       4013.43        66.40 o                         
   8   5   4         19.68         11.43         5.70 o                         
   9   5   4       5522.80       5304.44       116.38 o                         
  10   5   4       2777.58       2769.55        64.17 o                         
  11   5   4        919.39        840.24        31.90 o                         
  12   5   4         73.69         46.57        12.91 o                         
  13   5   4        329.79        368.36        38.04 o                         
 -16   6   4         98.80         88.99        19.84 o                         
 -15   6   4         90.50         63.79        13.40 o                         
 -14   6   4         26.27         16.67        10.28 o                         
 -13   6   4         25.28          4.83         7.40 o                         
 -12   6   4         50.86         52.81         9.42 o                         
 -11   6   4        264.85        232.79        17.13 o                         
 -10   6   4         24.96         32.53         6.41 o                         
  -9   6   4          0.04         -2.76         2.76 o                         
  -8   6   4         39.29         41.15         5.91 o                         
  -7   6   4         12.61         11.00         3.18 o                         
  -6   6   4        139.88         95.99         9.00 o                         
  -5   6   4       1034.39       1162.91        27.62 o                         
  -4   6   4       3259.26       3430.86        47.73 o                         
  -3   6   4        477.63        566.84        23.27 o                         
  -2   6   4        408.67        483.69        13.55 o                         
  -1   6   4        248.16        285.50        10.31 o                         
   0   6   4        379.16        464.45        13.43 o                         
   1   6   4       3020.01       3492.63        41.97 o                         
   2   6   4         37.44         47.41         5.20 o                         
   3   6   4         44.26         47.10         4.92 o                         
   4   6   4          1.20          2.29         2.26 o                         
   5   6   4        614.54        587.40        18.55 o                         
   6   6   4        114.12        119.10         9.77 o                         
   7   6   4        477.14        420.12        19.04 o                         
   8   6   4        811.83        748.86        27.74 o                         
   9   6   4         70.00         45.20        12.24 o                         
  10   6   4         60.37         40.78        10.59 o                         
  11   6   4         80.82         91.08        11.50 o                         
  12   6   4         34.62         39.72        14.71 o                         
  13   6   4          3.88         11.55        12.03 o                         
 -16   7   4        111.89        100.92        18.24 o                         
 -15   7   4        170.99        188.22        20.18 o                         
 -14   7   4         38.62         27.01        10.00 o                         
 -13   7   4       1048.02       1092.10        39.98 o                         
 -12   7   4       1608.29       1736.09        47.51 o                         
 -11   7   4         97.30         86.87        12.32 o                         
 -10   7   4          4.03         -1.83         4.08 o                         
  -9   7   4       5332.21       5178.52        72.78 o                         
  -8   7   4       2396.46       2373.86        47.93 o                         
  -7   7   4         99.34        104.18         8.80 o                         
  -6   7   4       4245.96       4234.32        71.02 o                         
  -5   7   4       5972.69       5766.80        70.61 o                         
  -4   7   4        752.23        732.08        18.32 o                         
  -3   7   4       6151.18       6323.95        64.09 o                         
  -2   7   4       9322.31      10223.63        91.68 o                         
  -1   7   4      11912.56      11823.50       103.15 o                         
   0   7   4        759.48        762.97        19.68 o                         
   1   7   4        157.25        126.31         7.76 o                         
   2   7   4       7065.76       7055.20        78.49 o                         
   3   7   4      10097.45      10432.40       103.86 o                         
   4   7   4        213.00        184.76         9.98 o                         
   5   7   4       2319.64       2159.20        38.46 o                         
   6   7   4       5739.33       5782.82        75.30 o                         
   7   7   4       4389.36       4373.78        68.77 o                         
   8   7   4       3821.66       3759.86        67.39 o                         
   9   7   4       1644.95       1600.92        44.39 o                         
  10   7   4       1608.41       1659.68        43.96 o                         
  11   7   4       2003.19       2007.51        54.39 o                         
  12   7   4        146.36        102.68        22.62 o                         
  13   7   4        244.91        208.15        26.86 o                         
 -15   8   4        323.61        295.41        29.35 o                         
 -14   8   4       2195.75       2495.37        69.93 o                         
 -13   8   4        139.16        157.51        15.69 o                         
 -12   8   4       2107.92       1975.31        51.24 o                         
 -11   8   4       3522.14       3623.52        87.09 o                         
 -10   8   4       1659.40       1735.17        45.04 o                         
  -9   8   4        781.37        762.07        23.49 o                         
  -8   8   4       5721.62       5781.49        80.09 o                         
  -7   8   4       7297.09       7597.07        93.34 o                         
  -6   8   4       4300.20       4138.17        64.08 o                         
  -5   8   4         93.19         61.32         6.29 o                         
  -4   8   4      10672.00      10839.84       109.17 o                         
  -3   8   4      11650.47      11448.15       111.21 o                         
  -2   8   4       4463.75       4187.86        51.88 o                         
  -1   8   4          2.87         -1.23         2.46 o                         
   0   8   4      23498.97      23017.42       178.12 o                         
   1   8   4       8974.95       8670.83        79.85 o                         
   2   8   4       5885.77       5963.60        61.89 o                         
   3   8   4       3361.15       3211.98        43.11 o                         
   4   8   4       9759.44       9901.80       112.95 o                         
   5   8   4       3931.84       4010.20        55.20 o                         
   6   8   4        342.82        390.18        16.39 o                         
   7   8   4       3787.19       3745.16        59.74 o                         
   8   8   4       4065.82       4084.87        67.86 o                         
   9   8   4       5482.31       5751.44        89.99 o                         
  10   8   4         22.28         16.75         7.55 o                         
  11   8   4       1561.89       1478.51        51.52 o                         
  12   8   4       2170.34       2145.67        87.20 o                         
  13   8   4        932.33        968.62       167.06 o                         
 -15   9   4         15.27         -8.10        21.73 o                         
 -14   9   4         13.39         12.50         9.26 o                         
 -13   9   4        800.09        810.87        38.25 o                         
 -12   9   4       1144.44       1127.22        37.45 o                         
 -11   9   4        209.51        156.10        13.97 o                         
 -10   9   4         20.82         12.91         6.46 o                         
  -9   9   4       3547.69       3622.23        67.04 o                         
  -8   9   4        935.81        890.68        27.94 o                         
  -7   9   4        202.09        196.81        13.50 o                         
  -6   9   4        541.72        546.38        19.47 o                         
  -5   9   4       1540.28       1415.11        30.50 o                         
  -4   9   4       4013.25       3887.43        51.04 o                         
  -3   9   4       1497.91       1619.40        27.41 o                         
  -2   9   4       2725.18       2656.86        32.65 o                         
  -1   9   4      12457.75      12436.74       111.83 o                         
   0   9   4       2107.44       2165.49        35.79 o                         
   1   9   4       2655.70       2761.82        41.35 o                         
   2   9   4       3622.84       3662.94        44.47 o                         
   3   9   4       2850.22       2737.16        41.71 o                         
   4   9   4         31.83         21.53         3.92 o                         
   5   9   4       1081.98       1091.18        29.88 o                         
   6   9   4        820.37        798.13        24.51 o                         
   7   9   4       4241.36       4259.61        66.90 o                         
   8   9   4        648.36        607.21        24.62 o                         
   9   9   4        719.30        697.83        27.90 o                         
  10   9   4        374.86        343.84        19.72 o                         
  11   9   4       2867.59       2840.99        78.59 o                         
  12   9   4         51.45         69.21        18.68 o                         
 -14  10   4         25.28          1.06         9.48 o                         
 -13  10   4        171.09        159.71        18.61 o                         
 -12  10   4        138.85        100.31        10.64 o                         
 -11  10   4         79.37         45.98        10.14 o                         
 -10  10   4         52.48         29.00         9.04 o                         
  -9  10   4        574.87        508.04        28.84 o                         
  -8  10   4        927.81        911.71        31.98 o                         
  -7  10   4        769.13        783.28        25.23 o                         
  -6  10   4        787.77        776.36        23.94 o                         
  -5  10   4        913.37       1005.16        28.20 o                         
  -4  10   4       4770.76       4659.23        69.37 o                         
  -3  10   4       2906.21       2915.56        39.15 o                         
  -2  10   4         20.22         22.91         3.57 o                         
  -1  10   4        352.49        393.94        12.35 o                         
   0  10   4        105.48        128.95         9.27 o                         
   1  10   4       1739.82       1772.80        27.98 o                         
   2  10   4       1296.34       1373.43        24.86 o                         
   3  10   4        492.05        441.03        15.08 o                         
   4  10   4        924.65        937.27        23.30 o                         
   5  10   4       1696.29       1739.43        35.77 o                         
   6  10   4         24.40         20.10         5.56 o                         
   7  10   4        298.71        284.83        16.52 o                         
   8  10   4         19.16         13.58         6.31 o                         
   9  10   4        498.96        544.39        24.75 o                         
  10  10   4        178.50        164.61        16.41 o                         
  11  10   4        122.78        109.04        16.24 o                         
  12  10   4          0.63         16.58        11.71 o                         
 -14  11   4       1598.37       1535.76        48.86 o                         
 -13  11   4       1917.94       1987.99        73.61 o                         
 -12  11   4       1224.23       1352.61        55.07 o                         
 -11  11   4        498.91        485.85        26.43 o                         
 -10  11   4       2257.87       2167.42        56.14 o                         
  -9  11   4       2003.56       1955.46        48.48 o                         
  -8  11   4        887.25        889.27        31.62 o                         
  -7  11   4        314.09        333.77        17.87 o                         
  -6  11   4       3906.51       3881.71        61.24 o                         
  -5  11   4       7387.93       7343.96        84.22 o                         
  -4  11   4         28.64         23.27         5.10 o                         
  -3  11   4         31.36         25.76         4.40 o                         
  -2  11   4       8008.53       8377.95        82.03 o                         
  -1  11   4       2551.33       2485.92        35.74 o                         
   0  11   4       1475.62       1550.28        27.04 o                         
   1  11   4        277.68        275.99        12.30 o                         
   2  11   4      10951.60      11367.82       112.81 o                         
   3  11   4       1887.34       1873.22        34.60 o                         
   4  11   4        589.82        633.75        19.66 o                         
   5  11   4        444.04        404.39        17.50 o                         
   6  11   4       5876.46       5989.38        80.70 o                         
   7  11   4        897.90        916.14        27.74 o                         
   8  11   4         86.22         78.71         9.73 o                         
   9  11   4       1031.17       1020.15        33.90 o                         
  10  11   4       3059.30       3062.85        71.77 o                         
  11  11   4        134.27        107.14        15.23 o                         
 -13  12   4         16.26         55.97        14.75 o                         
 -12  12   4        292.18        244.45        38.10 o                         
 -11  12   4       5500.47       5553.37       102.19 o                         
 -10  12   4       2343.30       2263.48        53.45 o                         
  -9  12   4         23.02         11.06         6.41 o                         
  -8  12   4       2718.04       2549.96        64.30 o                         
  -7  12   4      15582.84      15782.71       179.98 o                         
  -6  12   4       1701.46       1637.35        39.71 o                         
  -5  12   4        941.91       1024.25        26.85 o                         
  -4  12   4       1518.76       1576.21        33.09 o                         
  -3  12   4      13311.44      13096.38       129.79 o                         
  -2  12   4        375.84        309.49        12.50 o                         
  -1  12   4        309.22        333.21        13.06 o                         
   0  12   4       1647.96       1724.26        30.02 o                         
   1  12   4       9797.03       9562.41       105.77 o                         
   2  12   4       1127.24       1129.85        25.18 o                         
   3  12   4       2527.21       2433.73        43.42 o                         
   4  12   4       3049.96       3072.29        52.78 o                         
   5  12   4      17312.63      17517.65       190.78 o                         
   6  12   4        259.16        270.89        16.09 o                         
   7  12   4       1518.42       1519.66        35.36 o                         
   8  12   4       3972.58       3994.33        65.00 o                         
   9  12   4       2706.83       2783.45        61.35 o                         
  10  12   4          1.46         -0.50        11.93 o                         
 -13  13   4        354.14        397.43        32.24 o                         
 -12  13   4        507.36        486.78        35.73 o                         
 -11  13   4        167.50        122.13        24.28 o                         
 -10  13   4        659.18        656.19        31.04 o                         
  -9  13   4       1294.00       1250.29        42.41 o                         
  -8  13   4        382.07        361.46        22.37 o                         
  -7  13   4         46.73         25.60         6.70 o                         
  -6  13   4        832.04        866.38        26.56 o                         
  -5  13   4        212.50        209.96        15.30 o                         
  -4  13   4        123.18        120.73        15.54 o                         
  -3  13   4        465.36        465.96        18.36 o                         
  -2  13   4       1701.49       1690.13        31.36 o                         
  -1  13   4        151.69        157.92         9.60 o                         
   0  13   4         69.20         36.80         5.86 o                         
   1  13   4        827.05        797.83        23.43 o                         
   2  13   4       2091.31       2200.40        41.51 o                         
   3  13   4       1094.99        994.61        29.87 o                         
   4  13   4        209.33        177.93        12.00 o                         
   5  13   4       1794.17       1777.50        37.50 o                         
   6  13   4       4664.03       4591.05        65.56 o                         
   7  13   4       1226.83       1209.16        43.60 o                         
   8  13   4        900.98        903.55        31.62 o                         
   9  13   4        738.67        765.64        33.70 o                         
  10  13   4       2258.34       2259.06        60.35 o                         
 -12  14   4        495.36        493.91        46.80 o                         
 -11  14   4        104.82         71.55        19.81 o                         
 -10  14   4         46.80         58.12        12.60 o                         
  -9  14   4          2.66         -2.55         6.61 o                         
  -8  14   4        262.37        208.72        15.87 o                         
  -7  14   4        126.39        102.55        10.55 o                         
  -6  14   4        322.28        312.93        19.41 o                         
  -5  14   4        451.37        445.76        20.41 o                         
  -4  14   4         11.82         -0.48         6.16 o                         
  -3  14   4         75.06         64.44         7.93 o                         
  -2  14   4        159.29        132.03         9.54 o                         
  -1  14   4         44.17         28.70         6.01 o                         
   0  14   4        923.67        886.35        25.50 o                         
   1  14   4        165.23        116.18        10.25 o                         
   2  14   4         67.85         50.68         7.96 o                         
   3  14   4         40.10         40.92         6.70 o                         
   4  14   4        374.93        337.63        17.24 o                         
   5  14   4         26.23         10.57         5.25 o                         
   6  14   4          0.41         -0.01         5.63 o                         
   7  14   4         30.29         14.81         7.32 o                         
   8  14   4        320.50        325.47        30.32 o                         
   9  14   4         19.77          1.24        10.09 o                         
 -11  15   4          6.86         -6.30        16.66 o                         
 -10  15   4        128.19        100.57        18.04 o                         
  -9  15   4        950.59        958.03        45.94 o                         
  -8  15   4        256.00        254.79        16.28 o                         
  -7  15   4         48.27         45.24         8.70 o                         
  -6  15   4       2681.33       2716.33        50.70 o                         
  -5  15   4       2828.97       2752.35        52.07 o                         
  -4  15   4       1563.63       1460.19        35.82 o                         
  -3  15   4        336.36        374.98        17.93 o                         
  -2  15   4       1516.43       1491.91        34.78 o                         
  -1  15   4       4819.43       4813.71        66.82 o                         
   0  15   4         16.60         16.59         5.41 o                         
   1  15   4        254.36        273.36        17.13 o                         
   2  15   4       3553.98       3680.02        58.84 o                         
   3  15   4       2826.99       2790.44        52.31 o                         
   4  15   4         11.71         -5.54         5.54 o                         
   5  15   4        968.13        910.46        29.07 o                         
   6  15   4       2063.11       2059.79        44.98 o                         
   7  15   4       1220.86       1249.34        38.35 o                         
   8  15   4          8.55         -2.58         9.47 o                         
 -10  16   4        984.71       1051.40        44.09 o                         
  -9  16   4          7.30         -2.96        11.34 o                         
  -8  16   4        930.25        916.06        57.02 o                         
  -7  16   4       3234.57       3394.62        65.78 o                         
  -6  16   4       1501.21       1453.53        39.31 o                         
  -5  16   4         33.00         22.33         9.26 o                         
  -4  16   4       4494.29       4571.91        71.18 o                         
  -3  16   4       5456.22       5555.07        81.81 o                         
  -2  16   4       2106.18       2047.84        40.42 o                         
  -1  16   4        404.47        400.21        18.25 o                         
   0  16   4       4058.49       4154.45        64.61 o                         
   1  16   4       5728.09       5771.23        78.98 o                         
   2  16   4        234.54        281.61        15.61 o                         
   3  16   4        190.76        215.43        17.39 o                         
   4  16   4       3845.13       3824.77        66.82 o                         
   5  16   4       1924.08       2056.97        45.49 o                         
   6  16   4        225.57        191.64        20.02 o                         
   7  16   4       1167.89       1205.71        50.74 o                         
  -8  17   4        386.63        416.97        31.42 o                         
  -7  17   4         19.40         24.30        10.24 o                         
  -6  17   4       1719.57       1821.10        44.97 o                         
  -5  17   4        644.95        617.28        33.39 o                         
  -4  17   4        562.38        503.27        29.08 o                         
  -3  17   4         56.39         47.12         9.14 o                         
  -2  17   4        810.18        803.14        26.29 o                         
  -1  17   4        775.45        770.62        32.24 o                         
   0  17   4        137.97        145.20        17.41 o                         
   1  17   4          0.58         -6.13         6.13 o                         
   2  17   4       1348.92       1364.32        36.93 o                         
   3  17   4        879.36        820.32        29.28 o                         
   4  17   4        197.19        181.26        23.77 o                         
   5  17   4        541.42        484.67        34.10 o                         
  -6  18   4        317.00        284.08        25.10 o                         
  -5  18   4          1.98         -9.57         9.57 o                         
  -4  18   4        208.18        154.55        19.29 o                         
  -3  18   4         13.48          8.65         9.09 o                         
  -2  18   4         42.90         34.35         9.86 o                         
  -1  18   4         90.69         75.84         9.80 o                         
   0  18   4        161.07        129.60        12.35 o                         
   1  18   4         14.67         -8.03         8.03 o                         
   2  18   4         39.95         29.40        11.82 o                         
   3  18   4        429.19        426.45        29.66 o                         
   4  18   4         26.24         54.24        13.23 o                         
  -3  19   4         80.42         53.35        12.23 o                         
  -2  19   4       1368.54       1370.51        44.79 o                         
  -1  19   4       1244.02       1251.87        53.27 o                         
   0  19   4        377.66        329.93        23.16 o                         
 -17   1   5        518.29        480.14        81.64 o                         
 -16   1   5        509.97        574.02        33.21 o                         
 -15   1   5         77.84         90.40        11.53 o                         
 -14   1   5         78.43         50.06        11.54 o                         
 -13   1   5        220.14        205.70        16.21 o                         
 -12   1   5       1080.46       1210.80        36.18 o                         
 -11   1   5          5.36          2.66         4.87 o                         
 -10   1   5        802.07        769.98        27.04 o                         
  -9   1   5       3352.28       3417.83        52.47 o                         
  -8   1   5       5734.34       5457.14        65.31 o                         
  -7   1   5         10.72         26.34         4.72 o                         
  -6   1   5       7023.52       6902.60        70.91 o                         
  -5   1   5      14938.29      14830.82       128.71 o                         
  -4   1   5       2101.33       1943.82        27.95 o                         
  -3   1   5       1679.73       1790.55        29.27 o                         
  -2   1   5       9685.59       9678.06        83.40 o                         
  -1   1   5       6598.68       6416.97        66.47 o                         
   0   1   5       2391.34       2356.89        31.59 o                         
   1   1   5       5802.13       5984.38        61.39 o                         
   2   1   5       2545.68       2444.03        35.72 o                         
   3   1   5       2700.49       2675.65        38.77 o                         
   4   1   5       7881.14       8583.36        97.11 o                         
   5   1   5       2128.85       1971.05        43.44 o                         
   6   1   5       4714.94       4675.96        69.06 o                         
   7   1   5       5648.23       5896.03        84.21 o                         
   8   1   5        118.88        102.21        10.22 o                         
   9   1   5        804.49        796.30        30.56 o                         
  10   1   5       2300.92       2299.76        60.66 o                         
  11   1   5        703.89        731.37        31.10 o                         
  12   1   5         79.08         62.75        15.10 o                         
  13   1   5        570.88        658.13        41.71 o                         
 -17   2   5        239.56        286.55        32.73 o                         
 -16   2   5          3.24         -9.03         9.03 o                         
 -15   2   5       1984.76       2008.17        58.33 o                         
 -14   2   5        874.64        981.39        40.31 o                         
 -13   2   5        261.83        210.29        16.83 o                         
 -12   2   5        925.54        907.25        33.16 o                         
 -11   2   5       2498.41       2682.19        53.26 o                         
 -10   2   5       6031.58       5875.42        82.69 o                         
  -9   2   5         32.96         25.72         4.87 o                         
  -8   2   5       3649.24       3651.19        52.47 o                         
  -7   2   5      25929.70      25565.77       216.14 o                         
  -6   2   5       6952.41       6956.46        71.58 o                         
  -5   2   5        331.27        422.52        12.63 o                         
  -4   2   5      10093.70      10397.34        98.55 o                         
  -3   2   5      16469.03      15764.59       139.22 o                         
  -2   2   5      10623.25      10193.94       110.75 o                         
  -1   2   5       2341.94       2600.19        39.62 o                         
   0   2   5      25190.31      25776.05       233.90 o                         
   1   2   5      53511.11      53388.02       418.71 o                         
   2   2   5       8070.73       8459.77        84.12 o                         
   3   2   5       8054.68       8519.41        89.04 o                         
   4   2   5      12476.71      12700.89       132.60 o                         
   5   2   5      14983.94      15009.95       156.41 o                         
   6   2   5       1035.17       1127.76        32.00 o                         
   7   2   5        840.40        808.76        26.87 o                         
   8   2   5       2924.41       3004.48        58.91 o                         
   9   2   5       9321.82       8997.18       135.15 o                         
  10   2   5         31.48          3.26         9.10 o                         
  11   2   5        780.34        786.56        32.29 o                         
  12   2   5       2940.36       3135.07        92.54 o                         
  13   2   5       2347.50       2371.10        82.93 o                         
 -17   3   5        173.80        128.11        23.62 o                         
 -16   3   5        968.42        978.14        49.55 o                         
 -15   3   5        218.09        306.01        22.61 o                         
 -14   3   5        227.18        185.58        21.11 o                         
 -13   3   5        668.21        655.18        31.82 o                         
 -12   3   5       2499.14       2590.68        55.13 o                         
 -11   3   5         32.54         19.67         6.86 o                         
 -10   3   5       1232.80       1178.11        30.47 o                         
  -9   3   5       3367.08       3478.25        54.20 o                         
  -8   3   5       5053.21       5116.70        66.25 o                         
  -7   3   5        109.03        113.61         8.70 o                         
  -6   3   5        990.98        886.55        18.83 o                         
  -5   3   5       4647.59       4654.11        57.06 o                         
  -4   3   5      17300.32      17740.61       157.37 o                         
  -3   3   5       1653.80       2028.68        32.10 o                         
  -2   3   5       4579.47       4676.72        66.63 o                         
  -1   3   5       7735.10       7820.46        86.88 o                         
   0   3   5      21527.05      22372.14       218.37 o                         
   1   3   5       1549.95       1608.37        25.25 o                         
   2   3   5       3402.53       3191.53        42.60 o                         
   3   3   5       8276.99       8584.48        92.99 o                         
   4   3   5       4222.69       4227.22        58.85 o                         
   5   3   5       4188.14       4287.80        74.57 o                         
   6   3   5        803.61        802.95        25.47 o                         
   7   3   5         14.07          7.82         5.13 o                         
   8   3   5        865.15        817.27        30.18 o                         
   9   3   5       1025.67       1056.91        38.46 o                         
  10   3   5       1316.22       1310.05        43.79 o                         
  11   3   5        822.07        816.39        33.31 o                         
  12   3   5        376.01        392.66        33.70 o                         
  13   3   5       1333.25       1443.63        74.37 o                         
 -16   4   5          4.55        -11.84        11.84 o                         
 -15   4   5        104.74         91.35        12.97 o                         
 -14   4   5         34.29         37.00         9.07 o                         
 -13   4   5          3.56         -3.86         6.20 o                         
 -12   4   5       1121.85       1156.39        37.39 o                         
 -11   4   5         37.46         34.13         6.72 o                         
 -10   4   5       1403.13       1320.33        38.71 o                         
  -9   4   5        286.11        285.53        14.51 o                         
  -8   4   5        106.66         95.66         7.92 o                         
  -7   4   5        810.87        867.98        24.81 o                         
  -6   4   5        379.48        337.56        13.37 o                         
  -5   4   5       1310.39       1503.53        24.30 o                         
  -4   4   5        259.10        332.61        11.56 o                         
  -3   4   5          0.20          3.60         1.86 o                         
  -2   4   5       6925.50       6971.60        75.23 o                         
  -1   4   5        935.65       1078.62        27.77 o                         
   0   4   5       1031.00        998.84        21.64 o                         
   1   4   5       2012.31       2248.88        35.17 o                         
   2   4   5       1816.61       1795.77        29.98 o                         
   3   4   5       1336.72       1563.70        30.56 o                         
   4   4   5       1236.59       1282.12        27.38 o                         
   5   4   5        689.66        697.34        21.20 o                         
   6   4   5       3758.35       3680.08        69.83 o                         
   7   4   5        171.47        188.92        13.56 o                         
   8   4   5         60.41         45.51         7.80 o                         
   9   4   5        808.94        734.09        31.98 o                         
  10   4   5         81.11         60.19        10.22 o                         
  11   4   5         86.98         87.97        11.48 o                         
  12   4   5          0.07          3.39        12.52 o                         
  13   4   5        223.69        186.21        25.20 o                         
 -16   5   5        438.49        550.96        63.59 o                         
 -15   5   5        214.16        296.66        24.04 o                         
 -14   5   5         14.20          2.60         8.82 o                         
 -13   5   5       5247.62       5170.16        88.19 o                         
 -12   5   5       1325.17       1364.90        43.20 o                         
 -11   5   5        620.03        650.58        25.65 o                         
 -10   5   5        418.89        387.46        17.91 o                         
  -9   5   5       4732.81       4711.77        66.61 o                         
  -8   5   5        362.07        361.83        15.02 o                         
  -7   5   5        747.84        832.47        24.06 o                         
  -6   5   5       1811.93       1948.92        30.63 o                         
  -5   5   5      12874.18      12640.92       135.09 o                         
  -4   5   5       3059.13       3183.52        44.32 o                         
  -3   5   5       3797.12       3914.50        56.25 o                         
  -2   5   5       7500.82       7856.88        70.98 o                         
  -1   5   5      20827.67      20631.73       194.60 o                         
   0   5   5        125.34        203.24         7.50 o                         
   1   5   5         14.45          9.27         2.61 o                         
   2   5   5       6069.66       6073.76        68.51 o                         
   3   5   5       1178.98        879.69        22.74 o                         
   4   5   5         25.56         24.73         4.32 o                         
   5   5   5          3.94          2.16         3.60 o                         
   6   5   5       4790.99       4631.83        67.61 o                         
   7   5   5       8718.74       8624.04       112.24 o                         
   8   5   5        419.37        405.87        21.64 o                         
   9   5   5        663.97        700.67        31.70 o                         
  10   5   5       1662.93       1655.42        46.45 o                         
  11   5   5       1193.62       1216.42        46.31 o                         
  12   5   5        644.24        653.78        42.85 o                         
  13   5   5         97.37         58.91        17.66 o                         
 -16   6   5        608.14        531.17        39.11 o                         
 -15   6   5        276.86        168.69        17.74 o                         
 -14   6   5       1251.49       1487.76        49.40 o                         
 -13   6   5         52.84         44.40         8.76 o                         
 -12   6   5        523.20        451.14        25.10 o                         
 -11   6   5       1932.55       1771.34        42.99 o                         
 -10   6   5       1759.82       1759.61        38.77 o                         
  -9   6   5         90.91         90.50         8.57 o                         
  -8   6   5       6018.68       6266.68        78.37 o                         
  -7   6   5       4359.44       4133.85        53.59 o                         
  -6   6   5      13153.94      12672.61       127.21 o                         
  -5   6   5       5994.91       6580.09        86.81 o                         
  -4   6   5      35410.06      36751.26       435.91 o                         
  -3   6   5      23003.31      22844.12       194.06 o                         
  -2   6   5      16038.51      15866.16       136.02 o                         
  -1   6   5       6707.01       7379.45        75.66 o                         
   0   6   5      16299.12      16367.00       136.58 o                         
   1   6   5       4738.63       4530.05        51.98 o                         
   2   6   5      13460.61      13468.10       143.49 o                         
   3   6   5       2192.53       2229.17        39.65 o                         
   4   6   5       9907.97       9973.93       117.29 o                         
   5   6   5       6441.13       6333.66        75.84 o                         
   6   6   5      10188.94      10625.83       121.26 o                         
   7   6   5       4308.62       4310.34        70.97 o                         
   8   6   5       5434.70       5349.92        89.22 o                         
   9   6   5       3531.98       3642.14        73.42 o                         
  10   6   5       2189.39       2238.38        52.64 o                         
  11   6   5       2946.36       2976.45        79.87 o                         
  12   6   5       1630.32       1611.69        67.08 o                         
  13   6   5        298.34        301.92        32.12 o                         
 -16   7   5        130.99        143.84        33.30 o                         
 -15   7   5         55.19         76.05        23.07 o                         
 -14   7   5         10.85         18.69         8.79 o                         
 -13   7   5       3703.82       3754.79        71.92 o                         
 -12   7   5        165.68        193.04        15.77 o                         
 -11   7   5        728.92        743.04        29.73 o                         
 -10   7   5         13.24          0.86         4.67 o                         
  -9   7   5       4373.52       4280.09        67.35 o                         
  -8   7   5        373.58        356.20        16.78 o                         
  -7   7   5        969.07        928.81        24.82 o                         
  -6   7   5        241.49        244.57        11.97 o                         
  -5   7   5       8950.92       8654.93       100.97 o                         
  -4   7   5       2697.06       2712.31        46.34 o                         
  -3   7   5         17.01         23.79         3.51 o                         
  -2   7   5       5224.09       5360.89        60.01 o                         
  -1   7   5       9436.47       9284.41        93.47 o                         
   0   7   5        229.88        225.42         9.45 o                         
   1   7   5          5.86          5.31         2.58 o                         
   2   7   5       6052.14       6547.44        76.07 o                         
   3   7   5       5880.98       6005.21        80.74 o                         
   4   7   5          2.88         -0.84         3.85 o                         
   5   7   5         44.77         24.28         4.58 o                         
   6   7   5       2324.00       2350.19        42.83 o                         
   7   7   5       2922.38       2952.06        53.85 o                         
   8   7   5        294.12        346.29        22.85 o                         
   9   7   5        946.78        946.91        31.03 o                         
  10   7   5       1076.51       1050.28        35.40 o                         
  11   7   5       1563.87       1479.34        51.81 o                         
  12   7   5        507.92        562.94        38.32 o                         
 -15   8   5         40.95         30.12        14.05 o                         
 -14   8   5         35.29         11.66         9.72 o                         
 -13   8   5         15.74         -3.21         7.02 o                         
 -12   8   5          9.81         -5.77         5.77 o                         
 -11   8   5         66.75         14.18         9.45 o                         
 -10   8   5        289.76        231.16        14.49 o                         
  -9   8   5         28.21         18.90         5.34 o                         
  -8   8   5         33.44         14.70         5.86 o                         
  -7   8   5       1152.15       1268.73        30.66 o                         
  -6   8   5         17.33         25.28         4.46 o                         
  -5   8   5        102.82         90.19         8.15 o                         
  -4   8   5        123.60        112.67        10.91 o                         
  -3   8   5         33.62         31.75         5.34 o                         
  -2   8   5        420.49        398.73        12.66 o                         
  -1   8   5         95.60        117.25         7.41 o                         
   0   8   5        132.80        124.84        10.16 o                         
   1   8   5        379.83        413.40        16.06 o                         
   2   8   5        496.75        482.01        17.14 o                         
   3   8   5          9.38          3.05         3.13 o                         
   4   8   5         65.40         55.96         7.55 o                         
   5   8   5        445.48        489.69        17.13 o                         
   6   8   5        443.21        431.44        17.66 o                         
   7   8   5         77.05         50.96         6.90 o                         
   8   8   5        281.65        336.86        19.88 o                         
   9   8   5        325.78        317.21        18.16 o                         
  10   8   5        175.15        149.87        14.97 o                         
  11   8   5         64.87         51.46        19.43 o                         
  12   8   5         28.30         18.10        14.71 o                         
 -15   9   5        109.31        163.50        22.47 o                         
 -14   9   5        223.75        138.53        16.69 o                         
 -13   9   5        550.31        592.96        30.61 o                         
 -12   9   5       2305.86       2362.31        48.80 o                         
 -11   9   5         64.15         72.80        10.59 o                         
 -10   9   5       1453.18       1549.47        45.26 o                         
  -9   9   5       1230.36       1285.90        40.23 o                         
  -8   9   5       1134.21       1116.40        31.07 o                         
  -7   9   5        331.32        287.51        16.05 o                         
  -6   9   5       2753.05       2736.67        48.42 o                         
  -5   9   5       2121.73       1968.39        34.69 o                         
  -4   9   5       6840.06       6728.07        84.47 o                         
  -3   9   5          1.20         -1.76         2.83 o                         
  -2   9   5      13503.53      13606.43       190.98 o                         
  -1   9   5       5378.47       5234.52        64.29 o                         
   0   9   5       3324.44       3315.97        46.85 o                         
   1   9   5        823.17        849.36        21.91 o                         
   2   9   5       5599.35       5682.81        68.84 o                         
   3   9   5       7514.07       7636.97        90.64 o                         
   4   9   5        262.15        269.07        14.73 o                         
   5   9   5        387.17        369.96        15.65 o                         
   6   9   5       3354.20       3575.73        56.28 o                         
   7   9   5       2913.78       2987.56        54.47 o                         
   8   9   5        128.21        117.02        11.58 o                         
   9   9   5       1241.34       1203.69        33.97 o                         
  10   9   5       1677.80       1734.03        51.36 o                         
  11   9   5        860.96        925.86        40.87 o                         
 -14  10   5       2132.33       2183.88        65.53 o                         
 -13  10   5         42.48         24.43        11.94 o                         
 -12  10   5        460.20        427.02        23.93 o                         
 -11  10   5       4142.62       4092.49        80.67 o                         
 -10  10   5        996.60        984.75        34.64 o                         
  -9  10   5        131.71        101.31        11.70 o                         
  -8  10   5       2664.19       2712.92        54.24 o                         
  -7  10   5       5284.98       5357.34        73.32 o                         
  -6  10   5       4186.31       4022.48        58.82 o                         
  -5  10   5          3.63         -0.72         2.81 o                         
  -4  10   5       8938.19       8901.19       105.20 o                         
  -3  10   5      15060.42      14926.13       141.22 o                         
  -2  10   5       7171.27       7188.38        78.87 o                         
  -1  10   5        684.98        706.98        19.46 o                         
   0  10   5      10011.46      10008.18       105.15 o                         
   1  10   5       8985.01       8975.55        97.71 o                         
   2  10   5       2842.97       2753.34        45.66 o                         
   3  10   5       1969.83       1843.36        38.31 o                         
   4  10   5       4226.60       4385.51        72.81 o                         
   5  10   5       7093.22       7177.45        92.32 o                         
   6  10   5        689.45        729.00        28.51 o                         
   7  10   5        953.59        927.42        29.45 o                         
   8  10   5       3077.10       3093.09        56.28 o                         
   9  10   5       2521.37       2463.61        52.71 o                         
  10  10   5        733.93        801.36        36.96 o                         
  11  10   5       1190.89       1236.06        47.18 o                         
 -14  11   5        138.52         98.93        17.57 o                         
 -13  11   5        493.90        441.64        35.10 o                         
 -12  11   5        630.84        605.17        34.20 o                         
 -11  11   5         61.90         72.09        11.05 o                         
 -10  11   5        165.94        152.12        14.33 o                         
  -9  11   5       1925.05       1992.72        48.82 o                         
  -8  11   5       1387.10       1438.00        38.45 o                         
  -7  11   5       1136.66       1016.75        28.91 o                         
  -6  11   5       3153.62       3226.27        52.74 o                         
  -5  11   5       3499.58       3544.77        50.60 o                         
  -4  11   5        843.97        788.33        23.25 o                         
  -3  11   5        775.77        672.66        20.46 o                         
  -2  11   5       4944.52       4905.14        59.13 o                         
  -1  11   5       1222.30       1203.95        28.52 o                         
   0  11   5        296.50        264.75        13.41 o                         
   1  11   5        252.61        272.55        13.29 o                         
   2  11   5        993.22        977.48        28.02 o                         
   3  11   5       1909.67       2105.56        47.27 o                         
   4  11   5        222.90        209.67        15.62 o                         
   5  11   5        111.39        103.75        10.91 o                         
   6  11   5        990.41        988.18        27.45 o                         
   7  11   5       3853.72       3902.15        66.55 o                         
   8  11   5         31.06         28.29         6.73 o                         
   9  11   5        157.45        120.92        18.13 o                         
  10  11   5        702.76        633.46        35.83 o                         
 -13  12   5          2.44        -11.68        13.24 o                         
 -12  12   5          0.06          1.36        10.19 o                         
 -11  12   5        149.96        126.30        15.24 o                         
 -10  12   5         34.64         17.50         7.58 o                         
  -9  12   5        230.14        200.41        15.73 o                         
  -8  12   5        229.50        199.59        14.37 o                         
  -7  12   5        212.57        171.94        13.47 o                         
  -6  12   5        966.35        878.58        26.55 o                         
  -5  12   5       1163.24       1134.95        26.89 o                         
  -4  12   5         49.30         55.28         6.88 o                         
  -3  12   5        100.78         78.11         8.80 o                         
  -2  12   5          5.41          2.21         3.96 o                         
  -1  12   5        580.45        562.93        19.68 o                         
   0  12   5        325.68        306.85        14.69 o                         
   1  12   5        625.76        601.46        24.63 o                         
   2  12   5         48.90         43.57        11.31 o                         
   3  12   5         19.31         19.41         6.42 o                         
   4  12   5         38.21         25.12         6.21 o                         
   5  12   5        151.20        119.43        12.33 o                         
   6  12   5       1713.02       1644.10        35.43 o                         
   7  12   5         80.16         68.18         9.31 o                         
   8  12   5         51.26         41.66         9.08 o                         
   9  12   5        339.63        390.95        24.27 o                         
  10  12   5         19.15          4.20        11.41 o                         
 -13  13   5         67.45         31.55        23.87 o                         
 -12  13   5        757.44        736.51        53.88 o                         
 -11  13   5         37.97         31.78        11.19 o                         
 -10  13   5       1163.71       1212.24        40.71 o                         
  -9  13   5       1760.85       1598.67        45.06 o                         
  -8  13   5       4156.57       3986.83        70.46 o                         
  -7  13   5          0.37         -4.05         4.36 o                         
  -6  13   5       1101.81       1167.28        31.86 o                         
  -5  13   5       2902.33       2877.81        53.55 o                         
  -4  13   5       3640.95       3615.95        71.32 o                         
  -3  13   5       2301.66       2236.10        51.40 o                         
  -2  13   5       2990.17       3140.75        56.00 o                         
  -1  13   5       1238.34       1200.26        42.26 o                         
   0  13   5       1223.75       1266.26        31.60 o                         
   1  13   5        433.33        432.33        21.19 o                         
   2  13   5       3707.11       3957.27        69.98 o                         
   3  13   5       3410.85       3436.58        68.25 o                         
   4  13   5       2230.59       2278.18        50.35 o                         
   5  13   5       1016.91        937.22        30.51 o                         
   6  13   5       2690.36       2699.79        55.64 o                         
   7  13   5        343.66        351.67        23.24 o                         
   8  13   5        596.78        680.14        30.04 o                         
   9  13   5        704.11        657.06        32.35 o                         
 -12  14   5        244.95        163.26        27.80 o                         
 -11  14   5       1469.80       1407.66        54.54 o                         
 -10  14   5        672.10        725.31        34.53 o                         
  -9  14   5        325.91        299.16        21.81 o                         
  -8  14   5       1603.26       1634.89        41.45 o                         
  -7  14   5       6173.56       6267.39        82.10 o                         
  -6  14   5       1903.47       1849.39        41.35 o                         
  -5  14   5          3.63         -3.33         4.98 o                         
  -4  14   5       2057.17       2143.16        45.19 o                         
  -3  14   5       6849.62       6827.73       106.23 o                         
  -2  14   5        712.25        703.60        23.88 o                         
  -1  14   5        237.16        199.28        15.33 o                         
   0  14   5       7581.57       7457.31       102.50 o                         
   1  14   5      10258.19      10231.08       181.65 o                         
   2  14   5        971.61        931.17        33.53 o                         
   3  14   5        983.38        934.48        31.70 o                         
   4  14   5       4427.08       4492.86        79.92 o                         
   5  14   5       6351.19       6547.33        92.78 o                         
   6  14   5         71.99         64.83        12.78 o                         
   7  14   5         26.92         33.82         9.75 o                         
   8  14   5       2134.80       2256.52        78.95 o                         
 -11  15   5          2.30         18.49        12.80 o                         
 -10  15   5        465.55        520.23        36.82 o                         
  -9  15   5         56.97         46.19        13.91 o                         
  -8  15   5       2010.58       2083.43        48.81 o                         
  -7  15   5         63.68         54.96         9.75 o                         
  -6  15   5       1252.62       1248.55        32.33 o                         
  -5  15   5        717.90        717.87        25.96 o                         
  -4  15   5       1753.27       1755.06        43.01 o                         
  -3  15   5          8.73          4.38         6.33 o                         
  -2  15   5       1076.81       1034.33        28.54 o                         
  -1  15   5       1240.78       1289.59        36.60 o                         
   0  15   5       2699.40       2811.33        59.69 o                         
   1  15   5         87.57         67.02        10.48 o                         
   2  15   5       2143.95       2198.31        54.25 o                         
   3  15   5         13.40         12.71         7.47 o                         
   4  15   5       1378.45       1408.72        42.72 o                         
   5  15   5        518.06        511.52        29.89 o                         
   6  15   5        415.56        405.43        25.12 o                         
   7  15   5         27.29         10.05        11.22 o                         
 -10  16   5        482.72        496.56        30.24 o                         
  -9  16   5        145.69         78.56        15.77 o                         
  -8  16   5        101.42         74.06        13.22 o                         
  -7  16   5        154.32         99.01        14.10 o                         
  -6  16   5        512.00        444.63        21.35 o                         
  -5  16   5         28.80         14.24         6.93 o                         
  -4  16   5         42.13         34.85         9.89 o                         
  -3  16   5         48.84         19.99         9.40 o                         
  -2  16   5        423.78        390.42        20.05 o                         
  -1  16   5         15.86         23.78         7.52 o                         
   0  16   5        139.32        124.48        13.47 o                         
   1  16   5         24.80         15.08         7.60 o                         
   2  16   5        490.22        535.23        28.90 o                         
   3  16   5       1313.68       1358.43        50.44 o                         
   4  16   5        415.00        428.29        28.70 o                         
   5  16   5          3.02         -6.69        14.74 o                         
   6  16   5        107.55         87.81        16.55 o                         
  -8  17   5        154.55        130.74        17.12 o                         
  -7  17   5         82.80         59.85        12.05 o                         
  -6  17   5        831.28        821.97        31.44 o                         
  -5  17   5       3372.33       3353.92        65.55 o                         
  -4  17   5         32.90         -7.87        10.44 o                         
  -3  17   5        134.92        102.65        16.76 o                         
  -2  17   5        977.79       1006.80        44.74 o                         
  -1  17   5       2930.78       2901.42        66.23 o                         
   0  17   5        339.64        308.35        27.03 o                         
   1  17   5        634.33        577.70        32.87 o                         
   2  17   5        853.76        977.01        41.37 o                         
   3  17   5       2317.42       2350.00        89.17 o                         
   4  17   5          7.29        -11.07        11.07 o                         
   5  17   5        587.22        563.48        40.42 o                         
  -6  18   5        952.45        967.04        36.53 o                         
  -5  18   5         68.17         44.38        18.06 o                         
  -4  18   5       3758.49       3956.05       134.02 o                         
  -3  18   5       2050.40       2027.90        69.09 o                         
  -2  18   5       1249.07       1235.84        52.12 o                         
  -1  18   5         73.05         36.35        11.28 o                         
   0  18   5       3219.27       3352.20        80.79 o                         
   1  18   5       2320.65       2186.81        70.17 o                         
   2  18   5       1094.96       1150.82        52.72 o                         
 -17   0   6        624.47        877.60        72.98 o                         
 -16   0   6         71.08         16.89        19.07 o                         
 -15   0   6        956.89        931.11        69.40 o                         
 -14   0   6        324.20        336.13        34.07 o                         
 -13   0   6       2077.88       2340.65        75.55 o                         
 -12   0   6      10469.67       9960.09       179.70 o                         
 -11   0   6       7562.88       7373.09       141.89 o                         
 -10   0   6        178.01        179.10        16.33 o                         
  -9   0   6       6193.24       6306.05       105.45 o                         
  -8   0   6       3886.39       4136.53        75.82 o                         
  -7   0   6       7769.87       7207.78       120.12 o                         
  -6   0   6       4148.62       4025.82        68.31 o                         
  -5   0   6       5326.20       5485.01        81.19 o                         
  -4   0   6      21151.99      22116.51       284.12 o                         
  -3   0   6      18658.60      18776.38       291.76 o                         
  -2   0   6        140.95        101.61        13.92 o                         
  -1   0   6         29.27          9.34         4.22 o                         
   0   0   6      16885.79      17059.84       220.44 o                         
   1   0   6      13113.40      12997.40       179.16 o                         
   2   0   6       3672.69       4182.16        68.93 o                         
   3   0   6        359.66        359.35        17.52 o                         
   4   0   6      16424.84      16249.24       231.58 o                         
   5   0   6      22546.15      23142.78       362.78 o                         
   6   0   6       2263.15       2391.59        69.83 o                         
   7   0   6         33.89         27.15         8.28 o                         
   8   0   6       8144.72       7975.14       157.69 o                         
   9   0   6       5943.80       6611.48       186.67 o                         
  10   0   6        754.85        745.33        44.83 o                         
  11   0   6        857.47        729.89        51.18 o                         
  12   0   6       3131.66       3138.23       133.13 o                         
  13   0   6        344.04        333.37        55.78 o                         
 -17   1   6         38.63         -4.14        13.63 o                         
 -16   1   6       1681.28       1885.91        54.86 o                         
 -15   1   6          9.07         -3.83         6.88 o                         
 -14   1   6        133.22         71.03        12.69 o                         
 -13   1   6       5053.43       5128.69        84.90 o                         
 -12   1   6       6094.99       6419.98        95.01 o                         
 -11   1   6        616.44        620.94        24.97 o                         
 -10   1   6       1522.05       1532.07        34.51 o                         
  -9   1   6       7360.63       7524.39        84.58 o                         
  -8   1   6       2861.47       2666.21        40.50 o                         
  -7   1   6        231.27        228.18        10.17 o                         
  -6   1   6        102.26         80.01         5.91 o                         
  -5   1   6       2907.91       2552.07        35.85 o                         
  -4   1   6      10218.95       9682.75        93.10 o                         
  -3   1   6        172.85        152.71         6.93 o                         
  -2   1   6       5355.84       5389.97        61.05 o                         
  -1   1   6       3966.85       3673.35        43.37 o                         
   0   1   6      13549.22      13810.50       123.53 o                         
   1   1   6       3528.85       3853.54        49.11 o                         
   2   1   6       2461.64       2420.94        36.87 o                         
   3   1   6       2182.53       2106.82        32.96 o                         
   4   1   6       7833.22       8098.95        94.51 o                         
   5   1   6       4032.39       4001.36        62.26 o                         
   6   1   6       1845.41       1817.98        39.81 o                         
   7   1   6       5036.60       5024.46        77.30 o                         
   8   1   6        989.75       1040.46        33.88 o                         
   9   1   6       1965.02       2012.05        54.80 o                         
  10   1   6        720.70        698.00        31.79 o                         
  11   1   6        500.42        506.17        29.64 o                         
  12   1   6        278.10        263.11        28.80 o                         
  13   1   6       1366.52       1499.60        67.07 o                         
 -17   2   6        482.35        581.20        44.27 o                         
 -16   2   6         24.79         24.72        13.15 o                         
 -15   2   6         23.23          7.43         9.24 o                         
 -14   2   6         44.87          8.43        10.49 o                         
 -13   2   6       1512.79       1507.31        42.45 o                         
 -12   2   6        324.74        347.55        23.81 o                         
 -11   2   6        865.43        913.86        28.41 o                         
 -10   2   6        500.31        525.28        20.99 o                         
  -9   2   6        883.57        919.57        23.41 o                         
  -8   2   6        774.31        816.33        21.00 o                         
  -7   2   6        538.74        593.42        16.40 o                         
  -6   2   6       5050.29       5236.82        65.87 o                         
  -5   2   6        774.89        780.00        18.71 o                         
  -4   2   6         24.38         36.29         5.32 o                         
  -3   2   6        785.72        928.97        18.57 o                         
  -2   2   6       2044.85       2200.86        41.07 o                         
  -1   2   6       3435.28       3734.89        55.97 o                         
   0   2   6         92.06        157.66         7.95 o                         
   1   2   6        201.48        135.73         7.44 o                         
   2   2   6         32.58         21.38         3.46 o                         
   3   2   6        365.50        437.19        14.82 o                         
   4   2   6        329.81        419.98        15.84 o                         
   5   2   6        692.08        706.80        23.62 o                         
   6   2   6       1337.08       1249.63        35.38 o                         
   7   2   6        394.12        361.63        18.50 o                         
   8   2   6        413.51        370.08        26.46 o                         
   9   2   6        140.98        108.63        13.41 o                         
  10   2   6         29.03         15.06         7.31 o                         
  11   2   6        230.52        245.80        28.41 o                         
  12   2   6         29.76         46.62        15.59 o                         
  13   2   6         50.47         38.31        18.25 o                         
 -17   3   6       1013.53        980.22        57.21 o                         
 -16   3   6         45.12         45.85        13.31 o                         
 -15   3   6        665.04        779.90        34.57 o                         
 -14   3   6        159.37        113.34        14.25 o                         
 -13   3   6       2019.76       1973.11        54.92 o                         
 -12   3   6       1610.29       1741.47        43.70 o                         
 -11   3   6       1307.80       1453.09        35.73 o                         
 -10   3   6       1683.97       1653.44        36.50 o                         
  -9   3   6       8212.19       8231.76        96.08 o                         
  -8   3   6       1928.22       1974.15        34.48 o                         
  -7   3   6       1562.41       1544.53        27.63 o                         
  -6   3   6       5190.67       5189.44        61.89 o                         
  -5   3   6       7218.31       7107.20        75.66 o                         
  -4   3   6       6623.91       6760.89        75.38 o                         
  -3   3   6         20.56          9.36         2.84 o                         
  -2   3   6       1769.68       1740.13        34.47 o                         
  -1   3   6      26567.13      27057.31       241.72 o                         
   0   3   6       4420.38       4331.83        57.94 o                         
   1   3   6       3546.63       3612.00        45.56 o                         
   2   3   6      22297.43      22705.69       196.42 o                         
   3   3   6       8984.86       8697.76        92.08 o                         
   4   3   6        157.91        207.23        12.95 o                         
   5   3   6         12.92          6.30         4.33 o                         
   6   3   6       2280.49       2428.54        47.21 o                         
   7   3   6       1297.24       1257.46        34.79 o                         
   8   3   6        298.66        247.90        24.71 o                         
   9   3   6        257.83        211.96        19.10 o                         
  10   3   6       2110.06       2065.81        59.42 o                         
  11   3   6       1245.38       1302.07        57.03 o                         
  12   3   6         59.18         27.62        15.46 o                         
 -16   4   6         34.92         66.00        13.25 o                         
 -15   4   6       1005.08        959.68        39.82 o                         
 -14   4   6       2763.96       3035.37        74.71 o                         
 -13   4   6        600.77        775.38        33.63 o                         
 -12   4   6        222.27        190.10        14.49 o                         
 -11   4   6       3003.96       2931.26        53.38 o                         
 -10   4   6       4190.45       4257.98        64.26 o                         
  -9   4   6         91.19         74.50         8.07 o                         
  -8   4   6       1981.57       1915.40        42.52 o                         
  -7   4   6       8359.27       8649.24        88.50 o                         
  -6   4   6       6904.93       6606.44        74.31 o                         
  -5   4   6       1343.76       1359.70        25.04 o                         
  -4   4   6      10388.17      11028.60       148.21 o                         
  -3   4   6       7710.11       7432.73        95.06 o                         
  -2   4   6      13181.11      13714.85       205.89 o                         
  -1   4   6          6.50          6.20         2.77 o                         
   0   4   6      12760.10      12708.82       126.89 o                         
   1   4   6      11379.24      11203.16       107.25 o                         
   2   4   6       4374.29       4173.13        53.25 o                         
   3   4   6       3559.09       3378.71        50.56 o                         
   4   4   6      18583.31      18735.27       190.82 o                         
   5   4   6       4356.52       4288.06        61.39 o                         
   6   4   6        334.16        357.23        16.78 o                         
   7   4   6       7827.02       7495.70       102.75 o                         
   8   4   6       3740.22       3921.14        77.58 o                         
   9   4   6       4026.72       4144.62        79.49 o                         
  10   4   6        178.96        249.47        22.55 o                         
  11   4   6       1000.11       1044.25        61.56 o                         
  12   4   6       2397.24       2552.46        96.88 o                         
 -16   5   6         32.18         73.16        16.14 o                         
 -15   5   6        185.11        234.03        27.99 o                         
 -14   5   6        240.63        131.61        14.53 o                         
 -13   5   6        607.22        630.69        29.29 o                         
 -12   5   6        466.27        460.06        25.28 o                         
 -11   5   6         19.51          6.59         5.25 o                         
 -10   5   6        332.28        348.08        16.79 o                         
  -9   5   6       3212.10       3361.43        53.32 o                         
  -8   5   6       4543.52       4538.60        61.72 o                         
  -7   5   6        156.24        125.12        10.53 o                         
  -6   5   6       3132.88       3426.58        46.75 o                         
  -5   5   6       9416.22       9041.96       102.80 o                         
  -4   5   6      14838.80      15285.87       143.45 o                         
  -3   5   6       4181.50       4567.54        49.01 o                         
  -2   5   6       5820.54       5922.47       102.31 o                         
  -1   5   6      10437.51      10481.25       123.80 o                         
   0   5   6       3324.15       3327.42        46.62 o                         
   1   5   6         10.57          1.63         2.17 o                         
   2   5   6        628.39        615.41        17.55 o                         
   3   5   6       2915.08       2927.89        47.14 o                         
   4   5   6        476.43        457.57        19.07 o                         
   5   5   6          1.01         -1.73         3.74 o                         
   6   5   6       3957.39       3889.51        61.39 o                         
   7   5   6       3582.78       3641.56        70.58 o                         
   8   5   6        261.36        276.69        19.10 o                         
   9   5   6        185.65        141.43        15.36 o                         
  10   5   6        980.36       1039.41        39.39 o                         
  11   5   6       2021.55       2275.54        88.02 o                         
  12   5   6          1.56          4.25        14.31 o                         
 -16   6   6          4.42         12.59        17.44 o                         
 -15   6   6          3.10         -2.50         9.99 o                         
 -14   6   6         53.86         29.03         9.53 o                         
 -13   6   6          6.09         -5.70         5.70 o                         
 -12   6   6         69.30         49.96        10.37 o                         
 -11   6   6          2.64         -0.61         4.39 o                         
 -10   6   6        444.02        466.39        19.35 o                         
  -9   6   6          0.29          1.45         4.21 o                         
  -8   6   6          7.05          6.19         3.06 o                         
  -7   6   6          0.09          7.39         2.61 o                         
  -6   6   6       1313.43       1261.90        33.69 o                         
  -5   6   6        827.61        950.13        22.06 o                         
  -4   6   6       1328.30       1357.71        27.63 o                         
  -3   6   6       1235.33       1333.12        23.98 o                         
  -2   6   6         57.53         68.14         5.00 o                         
  -1   6   6        725.70        778.95        18.25 o                         
   0   6   6        211.08        216.73         9.68 o                         
   1   6   6        182.83        205.37         9.67 o                         
   2   6   6       1593.25       1702.54        33.56 o                         
   3   6   6        297.67        272.00        13.78 o                         
   4   6   6        389.12        432.79        18.84 o                         
   5   6   6        114.77        109.70        10.14 o                         
   6   6   6         73.09         73.90         7.92 o                         
   7   6   6        126.51         80.71         8.84 o                         
   8   6   6        276.05        278.95        19.21 o                         
   9   6   6        314.35        309.60        19.44 o                         
  10   6   6        240.55        233.24        20.75 o                         
  11   6   6         67.89         45.60        12.87 o                         
  12   6   6        144.86        121.20        19.27 o                         
 -16   7   6        673.20        654.57        40.44 o                         
 -15   7   6         26.24         23.29        15.29 o                         
 -14   7   6        241.64        205.26        19.81 o                         
 -13   7   6       1686.81       1617.93        44.23 o                         
 -12   7   6        100.15        118.69        13.48 o                         
 -11   7   6        733.47        729.84        27.67 o                         
 -10   7   6        754.81        637.15        22.45 o                         
  -9   7   6       6975.62       6847.37        88.55 o                         
  -8   7   6       1458.52       1504.93        33.15 o                         
  -7   7   6       1365.83       1286.41        28.65 o                         
  -6   7   6       4522.40       4552.09        76.83 o                         
  -5   7   6      11620.48      11538.70       139.93 o                         
  -4   7   6         87.01         33.63         4.54 o                         
  -3   7   6       2138.17       2090.45        30.80 o                         
  -2   7   6       4884.03       4866.51        58.25 o                         
  -1   7   6       6996.26       7086.74        76.24 o                         
   0   7   6       2387.56       2293.96        33.55 o                         
   1   7   6         51.50         44.34         4.72 o                         
   2   7   6       5529.07       5561.90        69.24 o                         
   3   7   6       7226.85       7267.33        89.26 o                         
   4   7   6       1639.11       1632.17        38.69 o                         
   5   7   6          1.45         -3.17         4.29 o                         
   6   7   6       2320.30       2298.14        54.20 o                         
   7   7   6       4377.40       4345.96        66.95 o                         
   8   7   6        771.75        789.37        30.39 o                         
   9   7   6          9.52         -0.44         6.52 o                         
  10   7   6       5004.60       5104.07        96.34 o                         
  11   7   6        489.47        522.48        43.98 o                         
  12   7   6          0.26        -17.51        17.51 o                         
 -15   8   6       1334.90       1325.90        50.86 o                         
 -14   8   6       3383.77       3621.36        87.16 o                         
 -13   8   6         14.81         17.58         6.94 o                         
 -12   8   6          3.54         -0.56         5.55 o                         
 -11   8   6       2685.87       2763.82        70.17 o                         
 -10   8   6       7947.92       8009.35       108.10 o                         
  -9   8   6         29.07         17.26         5.41 o                         
  -8   8   6       3290.94       3169.08        52.54 o                         
  -7   8   6       4862.41       4861.53        75.99 o                         
  -6   8   6       5272.21       5100.58        88.25 o                         
  -5   8   6       1611.22       1736.89        37.93 o                         
  -4   8   6       1311.44       1311.38        30.41 o                         
  -3   8   6       5847.46       5809.87        64.62 o                         
  -2   8   6       8091.96       8241.03        92.05 o                         
  -1   8   6       1324.56       1498.46        29.83 o                         
   0   8   6       8480.71       8729.40        86.55 o                         
   1   8   6       9595.48       9650.04       101.65 o                         
   2   8   6      10504.37      10593.64       112.33 o                         
   3   8   6       5888.62       5890.21        79.42 o                         
   4   8   6       5385.05       5604.42        82.78 o                         
   5   8   6       8170.74       8270.32       115.81 o                         
   6   8   6       1085.67       1156.01        37.29 o                         
   7   8   6       3202.56       3194.66        74.89 o                         
   8   8   6       7027.22       7027.37        99.75 o                         
   9   8   6        958.62       1064.46        31.33 o                         
  10   8   6        886.23        859.22        34.16 o                         
  11   8   6        379.70        438.30        33.23 o                         
 -15   9   6        281.60        375.52        42.80 o                         
 -14   9   6        135.97         95.39        20.50 o                         
 -13   9   6       2678.10       2751.84        72.18 o                         
 -12   9   6        220.94        212.70        16.81 o                         
 -11   9   6        925.09        999.23        34.01 o                         
 -10   9   6       1682.58       1675.04        44.26 o                         
  -9   9   6       6330.13       6366.80        93.29 o                         
  -8   9   6       1389.33       1343.42        33.70 o                         
  -7   9   6       1628.94       1467.65        35.34 o                         
  -6   9   6       1283.90       1448.18        38.10 o                         
  -5   9   6       5910.29       5897.75        79.87 o                         
  -4   9   6        237.20        260.42        13.62 o                         
  -3   9   6       6229.92       6265.34        71.32 o                         
  -2   9   6        760.97        809.69        20.10 o                         
  -1   9   6       2861.30       2859.52        41.96 o                         
   0   9   6       2095.26       2135.38        38.42 o                         
   1   9   6        508.24        533.44        18.92 o                         
   2   9   6       3913.30       3823.67        57.02 o                         
   3   9   6       8520.22       8427.57       103.73 o                         
   4   9   6        417.32        488.70        20.61 o                         
   5   9   6         26.50          9.62         5.82 o                         
   6   9   6       1712.90       1670.85        47.56 o                         
   7   9   6        976.37       1041.36        35.55 o                         
   8   9   6          1.35          1.70         6.93 o                         
   9   9   6         77.21         83.86        10.95 o                         
  10   9   6       1379.70       1314.27        42.85 o                         
  11   9   6        424.24        413.84        41.53 o                         
 -14  10   6          4.99        -11.63        11.63 o                         
 -13  10   6        373.77        367.50        26.70 o                         
 -12  10   6        244.22        188.22        17.83 o                         
 -11  10   6         65.46         31.24         8.93 o                         
 -10  10   6        452.58        397.32        23.80 o                         
  -9  10   6         17.74         16.01         6.27 o                         
  -8  10   6        405.37        381.83        18.42 o                         
  -7  10   6        147.49        120.49         9.47 o                         
  -6  10   6        289.80        285.03        17.59 o                         
  -5  10   6       1205.20       1148.10        32.88 o                         
  -4  10   6       7131.13       7426.28        89.42 o                         
  -3  10   6        958.67        992.36        22.08 o                         
  -2  10   6        342.72        342.82        13.56 o                         
  -1  10   6       1269.54       1194.26        26.05 o                         
   0  10   6        855.42        846.19        22.76 o                         
   1  10   6        132.89        134.24         9.48 o                         
   2  10   6          3.30         -1.50         4.41 o                         
   3  10   6        453.92        375.94        18.09 o                         
   4  10   6       1252.33       1357.67        37.95 o                         
   5  10   6        186.66        128.60        11.48 o                         
   6  10   6        193.53        195.45        16.71 o                         
   7  10   6          8.85         -0.22         5.33 o                         
   8  10   6         76.19         38.44        11.13 o                         
   9  10   6         46.52         23.75        10.92 o                         
  10  10   6         42.86         12.69        10.87 o                         
 -14  11   6          0.51        -11.87        14.82 o                         
 -13  11   6        272.11        332.50        47.40 o                         
 -12  11   6       2578.36       2643.40        68.22 o                         
 -11  11   6          0.35         -5.67         6.76 o                         
 -10  11   6         58.85         42.52         8.45 o                         
  -9  11   6       1747.56       1801.65        42.69 o                         
  -8  11   6       4432.75       4461.24        71.94 o                         
  -7  11   6        188.00        192.24        16.01 o                         
  -6  11   6        696.29        756.14        28.51 o                         
  -5  11   6       1030.39       1004.61        31.04 o                         
  -4  11   6       7862.91       7717.04        97.17 o                         
  -3  11   6        312.00        277.76        14.24 o                         
  -2  11   6       2108.11       2169.90        37.21 o                         
  -1  11   6       3499.70       3488.10        53.74 o                         
   0  11   6       4750.40       4771.22        68.58 o                         
   1  11   6       2871.35       2887.28        48.89 o                         
   2  11   6        808.21        829.94        28.23 o                         
   3  11   6       1991.26       2190.18        48.21 o                         
   4  11   6        756.58        833.85        28.49 o                         
   5  11   6       1937.97       1868.83        47.52 o                         
   6  11   6       3691.87       3753.12        70.46 o                         
   7  11   6       1243.51       1277.73        39.39 o                         
   8  11   6        391.03        365.58        27.54 o                         
   9  11   6       1241.66       1088.92        50.57 o                         
  10  11   6        469.10        455.02        42.43 o                         
 -13  12   6         27.62         36.51        16.70 o                         
 -12  12   6        189.24        159.03        21.63 o                         
 -11  12   6       2421.49       2435.14        78.13 o                         
 -10  12   6        635.15        678.89        27.06 o                         
  -9  12   6        907.03        890.69        29.71 o                         
  -8  12   6        847.34        887.09        30.04 o                         
  -7  12   6       4083.81       4243.12        79.42 o                         
  -6  12   6       2183.99       2123.95        54.32 o                         
  -5  12   6        990.93        924.28        29.48 o                         
  -4  12   6       7550.72       7745.95        99.31 o                         
  -3  12   6       5484.94       5493.75        74.90 o                         
  -2  12   6       4075.06       4036.85        64.22 o                         
  -1  12   6          1.90         -3.58         3.58 o                         
   0  12   6       8503.91       8673.80       105.92 o                         
   1  12   6       5074.26       5366.71        81.10 o                         
   2  12   6       1547.72       1631.87        41.18 o                         
   3  12   6         39.52         41.29         9.09 o                         
   4  12   6       6419.25       6418.82        97.56 o                         
   5  12   6       2549.26       2599.14        58.78 o                         
   6  12   6        574.13        626.36        26.36 o                         
   7  12   6        337.60        319.23        22.96 o                         
   8  12   6       3054.17       3144.39        79.37 o                         
   9  12   6       2241.08       2297.94       102.99 o                         
 -12  13   6       1349.02       1426.00        53.32 o                         
 -11  13   6          9.66          1.60         8.68 o                         
 -10  13   6        239.61        232.67        25.02 o                         
  -9  13   6        989.26       1015.01        31.15 o                         
  -8  13   6       2327.95       2365.39        48.90 o                         
  -7  13   6        179.79        129.06        16.83 o                         
  -6  13   6        850.27        822.67        27.56 o                         
  -5  13   6       1649.17       1617.05        40.67 o                         
  -4  13   6       6098.14       6188.44        90.66 o                         
  -3  13   6        528.17        539.36        24.10 o                         
  -2  13   6        686.71        684.36        23.42 o                         
  -1  13   6       2558.98       2586.48        49.03 o                         
   0  13   6       4663.06       4693.38        71.56 o                         
   1  13   6         24.45         21.19         7.41 o                         
   2  13   6       1399.88       1379.01        39.36 o                         
   3  13   6       2220.48       2336.22        56.60 o                         
   4  13   6        610.54        648.72        26.93 o                         
   5  13   6        602.39        583.57        25.92 o                         
   6  13   6        334.09        304.84        25.69 o                         
   7  13   6        281.38        229.75        25.98 o                         
   8  13   6        111.09        102.61        26.80 o                         
 -12  14   6        408.69        446.74        35.89 o                         
 -11  14   6          0.21          9.29        11.01 o                         
 -10  14   6         85.03         40.86        15.81 o                         
  -9  14   6        131.16        111.59        22.81 o                         
  -8  14   6        102.39         72.57         8.88 o                         
  -7  14   6        140.36        111.11        12.18 o                         
  -6  14   6        228.77        217.19        15.47 o                         
  -5  14   6         83.21         53.77         9.39 o                         
  -4  14   6        257.19        269.94        19.55 o                         
  -3  14   6        754.71        758.44        30.70 o                         
  -2  14   6        295.80        272.49        15.15 o                         
  -1  14   6        258.50        279.34        16.52 o                         
   0  14   6        242.04        278.95        17.96 o                         
   1  14   6          0.96         -7.59         7.59 o                         
   2  14   6        262.18        253.01        19.84 o                         
   3  14   6          2.97         -6.14         6.14 o                         
   4  14   6        100.31         65.72        10.74 o                         
   5  14   6        317.96        312.63        21.01 o                         
   6  14   6        343.39        294.46        21.83 o                         
   7  14   6         29.59         19.38        12.55 o                         
 -11  15   6        333.97        356.01        38.19 o                         
 -10  15   6       1131.45       1129.71        42.27 o                         
  -9  15   6       2049.03       2049.87        48.97 o                         
  -8  15   6        799.80        754.53        41.14 o                         
  -7  15   6          8.05         11.86         8.24 o                         
  -6  15   6        178.04        155.15        19.39 o                         
  -5  15   6       2207.69       2321.17        54.17 o                         
  -4  15   6        842.29        840.87        31.45 o                         
  -3  15   6         16.02         16.79        12.01 o                         
  -2  15   6       2771.34       2892.00        51.92 o                         
  -1  15   6       3316.88       3341.26        57.75 o                         
   0  15   6       1109.44       1065.98        35.31 o                         
   1  15   6        323.67        295.09        25.21 o                         
   2  15   6       3131.72       3142.33        70.39 o                         
   3  15   6       2368.86       2477.12        62.92 o                         
   4  15   6       1557.52       1553.04        46.95 o                         
   5  15   6         91.01         96.00        14.79 o                         
   6  15   6       2004.57       2171.52        59.85 o                         
  -9  16   6        281.79        325.77        33.07 o                         
  -8  16   6       1046.22       1098.46        50.69 o                         
  -7  16   6       1001.57       1006.58        45.33 o                         
  -6  16   6       1508.73       1590.61        51.97 o                         
  -5  16   6         26.13         15.31        10.04 o                         
  -4  16   6        546.61        570.77        35.35 o                         
  -3  16   6       2870.44       2923.62        65.96 o                         
  -2  16   6        946.72       1007.44        41.16 o                         
  -1  16   6         26.19         21.73         8.57 o                         
   0  16   6       2140.79       2178.27        56.00 o                         
   1  16   6       3249.49       3293.76        74.28 o                         
   2  16   6       1223.26       1299.18        46.49 o                         
   3  16   6        445.41        414.92        36.59 o                         
   4  16   6       3512.15       3437.12        87.82 o                         
   5  16   6       3241.56       3296.53        74.93 o                         
  -8  17   6        612.73        549.83        37.72 o                         
  -7  17   6         16.62        -14.68        14.68 o                         
  -6  17   6          1.81        -10.71        10.71 o                         
  -5  17   6        508.30        484.08        32.22 o                         
  -4  17   6       2595.26       2699.80        66.87 o                         
  -3  17   6        107.01         77.22        13.14 o                         
  -2  17   6        234.89        201.08        21.51 o                         
  -1  17   6        342.76        335.77        26.54 o                         
   0  17   6       1342.88       1327.07        48.65 o                         
   1  17   6          0.85        -12.00        12.00 o                         
   2  17   6         90.83         78.73        14.46 o                         
   3  17   6         19.10         10.23        11.75 o                         
  -5  18   6         50.23         30.18        13.22 o                         
  -4  18   6         11.70        -13.39        13.39 o                         
  -3  18   6          4.77         -4.33        14.40 o                         
  -2  18   6        237.94        237.54        29.60 o                         
  -1  18   6        237.57        155.17        23.78 o                         
   0  18   6         50.02         11.69        11.84 o                         
   1  18   6        125.52        138.54        19.07 o                         
 -17   1   7        318.83        250.29        30.35 o                         
 -16   1   7        667.84        695.43        35.99 o                         
 -15   1   7         70.23         23.47        12.73 o                         
 -14   1   7        309.63        247.28        25.31 o                         
 -13   1   7       1466.79       1426.06        41.09 o                         
 -12   1   7       1787.11       1912.24        47.67 o                         
 -11   1   7          4.33          3.24         4.17 o                         
 -10   1   7        270.84        324.30        15.09 o                         
  -9   1   7       7916.22       7793.79        86.95 o                         
  -8   1   7       4706.12       4797.07        59.38 o                         
  -7   1   7        711.72        704.19        17.94 o                         
  -6   1   7       2037.84       2069.57        33.49 o                         
  -5   1   7       7795.34       7554.23        79.82 o                         
  -4   1   7       9395.17       9331.63        96.48 o                         
  -3   1   7          1.39         15.81         2.47 o                         
  -2   1   7       9604.28      10130.48       104.02 o                         
  -1   1   7      20563.98      20717.78       186.23 o                         
   0   1   7       4823.59       4586.78        49.10 o                         
   1   1   7         88.68         96.10         9.49 o                         
   2   1   7       3327.96       3434.15        51.60 o                         
   3   1   7      13846.88      13807.75       151.40 o                         
   4   1   7       4952.67       4856.64        68.07 o                         
   5   1   7        199.81        205.08        12.86 o                         
   6   1   7        536.37        513.90        23.04 o                         
   7   1   7       5550.41       5648.89        89.30 o                         
   8   1   7        524.46        538.63        27.38 o                         
   9   1   7         37.38         15.85         6.38 o                         
  10   1   7       1899.69       1762.22        48.57 o                         
  11   1   7       1313.69       1266.28        60.82 o                         
  12   1   7          4.62        -10.87        13.49 o                         
 -17   2   7        505.77        776.65        48.34 o                         
 -16   2   7        133.40         69.94        12.41 o                         
 -15   2   7        624.09        567.76        30.50 o                         
 -14   2   7       1822.96       1963.35        56.79 o                         
 -13   2   7       4124.67       4518.75        78.20 o                         
 -12   2   7          8.53         24.58         8.07 o                         
 -11   2   7       4669.91       4624.81        69.63 o                         
 -10   2   7       3481.55       3537.13        53.77 o                         
  -9   2   7       1767.12       1811.43        34.07 o                         
  -8   2   7       2819.41       2956.30        43.27 o                         
  -7   2   7       6493.43       6635.18        72.54 o                         
  -6   2   7       2520.46       2250.80        35.58 o                         
  -5   2   7       3548.54       3531.80        48.38 o                         
  -4   2   7      10342.66      10596.99       100.33 o                         
  -3   2   7       7241.83       7304.43        86.42 o                         
  -2   2   7       4722.02       4234.45        61.39 o                         
  -1   2   7         17.46         42.32         5.46 o                         
   0   2   7      10790.35      10725.42        98.46 o                         
   1   2   7       5009.56       4893.46        60.42 o                         
   2   2   7       4755.70       4629.45        57.34 o                         
   3   2   7        121.30        127.05         9.00 o                         
   4   2   7       9598.47       9276.21       130.22 o                         
   5   2   7      12255.13      12420.52       137.44 o                         
   6   2   7       1756.56       1876.09        41.08 o                         
   7   2   7        728.61        676.23        25.45 o                         
   8   2   7      10649.37      10583.46       150.72 o                         
   9   2   7       1241.40       1267.79        39.24 o                         
  10   2   7        296.21        283.22        21.26 o                         
  11   2   7        167.86        155.56        22.09 o                         
  12   2   7       3469.04       3446.50       102.06 o                         
 -17   3   7        251.79        226.38        33.65 o                         
 -16   3   7       1525.80       1652.05        63.85 o                         
 -15   3   7         69.62         49.75        10.20 o                         
 -14   3   7        637.68        696.78        31.38 o                         
 -13   3   7        477.20        457.95        24.96 o                         
 -12   3   7       1437.58       1500.14        38.11 o                         
 -11   3   7         43.50         23.07         5.21 o                         
 -10   3   7          3.46          3.36         3.89 o                         
  -9   3   7       5078.09       5014.13        64.03 o                         
  -8   3   7       3754.68       3541.92        48.96 o                         
  -7   3   7        892.96        972.54        23.87 o                         
  -6   3   7       5088.60       5596.80        68.93 o                         
  -5   3   7      10289.00      10467.92       109.79 o                         
  -4   3   7       2407.65       2151.37        32.33 o                         
  -3   3   7         79.08         80.18         8.69 o                         
  -2   3   7       1398.40       1318.68        32.16 o                         
  -1   3   7       7760.15       7528.94        92.11 o                         
   0   3   7       4592.22       4470.98        58.82 o                         
   1   3   7        196.38        228.80        10.37 o                         
   2   3   7       4329.26       4447.96        56.42 o                         
   3   3   7      11185.82      11372.78       121.20 o                         
   4   3   7       3054.12       3031.82        52.56 o                         
   5   3   7         15.26         13.28         5.18 o                         
   6   3   7       2863.94       2845.43        52.99 o                         
   7   3   7       8092.08       8192.44       116.16 o                         
   8   3   7        257.96        265.14        18.80 o                         
   9   3   7        381.37        381.89        21.86 o                         
  10   3   7        449.01        397.01        27.54 o                         
  11   3   7       1552.03       1554.26        62.98 o                         
  12   3   7         17.77        -16.80        16.80 o                         
 -16   4   7        129.44         89.58        15.75 o                         
 -15   4   7          8.31         -8.46         8.46 o                         
 -14   4   7         15.07         18.65         8.03 o                         
 -13   4   7        349.21        319.28        25.21 o                         
 -12   4   7        127.36        100.43        10.90 o                         
 -11   4   7        101.52         88.01         9.19 o                         
 -10   4   7        872.43        830.92        25.37 o                         
  -9   4   7       1741.14       1735.73        35.54 o                         
  -8   4   7         70.94         82.74         7.81 o                         
  -7   4   7         59.09         54.91         6.48 o                         
  -6   4   7        239.98        263.85        11.38 o                         
  -5   4   7       3713.29       3896.77        49.72 o                         
  -4   4   7         38.12         24.99         3.08 o                         
  -3   4   7         90.91         85.00         7.80 o                         
  -2   4   7        396.26        379.80        17.54 o                         
  -1   4   7          3.83          8.75         2.94 o                         
   0   4   7        350.36        416.52        18.61 o                         
   1   4   7       1500.94       1480.05        27.72 o                         
   2   4   7          1.85          0.60         2.96 o                         
   3   4   7        271.26        259.58        13.63 o                         
   4   4   7       1523.78       1657.98        37.40 o                         
   5   4   7       1140.02       1172.30        32.66 o                         
   6   4   7        430.27        408.67        20.53 o                         
   7   4   7        647.59        661.92        25.47 o                         
   8   4   7        306.94        294.85        19.95 o                         
   9   4   7        109.51         91.74        11.35 o                         
  10   4   7          2.27         -3.65         7.95 o                         
  11   4   7          0.99        -12.13        12.13 o                         
  12   4   7        363.72        280.29        29.49 o                         
 -16   5   7         28.99         18.35        13.46 o                         
 -15   5   7       1094.77       1256.16        52.76 o                         
 -14   5   7        358.46        329.22        22.36 o                         
 -13   5   7        865.49        821.19        33.12 o                         
 -12   5   7       1049.07       1128.89        36.92 o                         
 -11   5   7       2431.24       2447.16        50.30 o                         
 -10   5   7        921.86        940.19        27.33 o                         
  -9   5   7       3876.16       3960.17        59.17 o                         
  -8   5   7       2429.22       2334.65        34.30 o                         
  -7   5   7       1350.58       1296.73        27.01 o                         
  -6   5   7       3176.66       3080.71        49.02 o                         
  -5   5   7       4563.37       4577.83        60.08 o                         
  -4   5   7       1351.09       1224.76        23.15 o                         
  -3   5   7         75.58        117.20        10.05 o                         
  -2   5   7       4977.51       4865.13        72.63 o                         
  -1   5   7       7931.56       8135.18        99.33 o                         
   0   5   7       3312.05       3252.71        55.31 o                         
   1   5   7        281.35        255.17        10.62 o                         
   2   5   7       5760.70       5747.00        69.31 o                         
   3   5   7       9517.22      10143.90       131.79 o                         
   4   5   7       2076.87       2125.50        43.89 o                         
   5   5   7       2116.73       2098.98        45.70 o                         
   6   5   7       4424.25       4448.99        78.78 o                         
   7   5   7       2992.65       3022.09        64.98 o                         
   8   5   7        577.57        577.95        27.01 o                         
   9   5   7         14.14          4.93         5.94 o                         
  10   5   7       3026.09       3046.59        74.50 o                         
  11   5   7       1609.76       1599.49        62.79 o                         
 -16   6   7        450.16        517.63        40.50 o                         
 -15   6   7        898.82        771.72        56.69 o                         
 -14   6   7       2124.46       2292.15        55.42 o                         
 -13   6   7         28.64         34.90         8.72 o                         
 -12   6   7         89.51         35.35         7.63 o                         
 -11   6   7       2104.40       2265.09        52.43 o                         
 -10   6   7       5379.59       5475.07        76.00 o                         
  -9   6   7        734.03        737.97        20.78 o                         
  -8   6   7        117.96        111.31         9.48 o                         
  -7   6   7       7348.25       7246.24        95.44 o                         
  -6   6   7      11102.54      10986.28       150.51 o                         
  -5   6   7          4.00          2.90         2.57 o                         
  -4   6   7       1330.60       1340.47        26.49 o                         
  -3   6   7      19681.53      19876.17       189.78 o                         
  -2   6   7       8848.31       8445.27       110.28 o                         
  -1   6   7        240.45        238.26        15.90 o                         
   0   6   7       4345.50       4451.77        56.21 o                         
   1   6   7      13562.71      13269.59       119.72 o                         
   2   6   7       4096.22       4012.36        55.47 o                         
   3   6   7        821.88        813.19        23.94 o                         
   4   6   7       2190.41       2211.26        45.82 o                         
   5   6   7       9965.14      10248.96       127.33 o                         
   6   6   7       2954.00       2962.66        62.28 o                         
   7   6   7        591.48        570.75        30.11 o                         
   8   6   7       1546.10       1493.82        40.90 o                         
   9   6   7       9140.54       9243.53       128.24 o                         
  10   6   7         22.22         24.87        10.53 o                         
  11   6   7        497.59        449.81        37.25 o                         
 -16   7   7        243.47        291.35        38.64 o                         
 -15   7   7        520.27        602.52        38.27 o                         
 -14   7   7         39.13         19.44         8.74 o                         
 -13   7   7        577.18        553.03        25.87 o                         
 -12   7   7        452.08        499.60        26.07 o                         
 -11   7   7       1564.89       1614.23        40.55 o                         
 -10   7   7       4438.13       4226.89        60.52 o                         
  -9   7   7        402.57        492.16        18.54 o                         
  -8   7   7       2003.06       1981.04        46.29 o                         
  -7   7   7        534.09        471.90        21.71 o                         
  -6   7   7       5231.65       5353.77        79.40 o                         
  -5   7   7       5464.81       5586.43        70.23 o                         
  -4   7   7       1689.60       1556.78        29.80 o                         
  -3   7   7        259.43        207.82         9.30 o                         
  -2   7   7       4987.95       5132.86        57.23 o                         
  -1   7   7       2575.10       2691.39        38.19 o                         
   0   7   7       5362.41       5351.69        63.03 o                         
   1   7   7        606.63        594.80        18.29 o                         
   2   7   7       4483.56       4392.02        60.78 o                         
   3   7   7       3051.80       3162.89        52.82 o                         
   4   7   7       1879.16       1953.59        43.81 o                         
   5   7   7         30.53          5.77         7.42 o                         
   6   7   7       3802.51       3678.39        72.50 o                         
   7   7   7       3001.66       3066.03        71.48 o                         
   8   7   7       1099.61       1143.85        39.91 o                         
   9   7   7         50.93         37.61        10.57 o                         
  10   7   7        955.56        932.45        57.31 o                         
  11   7   7       1105.06       1043.23        45.61 o                         
 -15   8   7         26.17         18.86        11.09 o                         
 -14   8   7         29.94         27.00         8.70 o                         
 -13   8   7         50.28         24.40         8.23 o                         
 -12   8   7         77.23         63.53         9.44 o                         
 -11   8   7         99.28         47.33         7.73 o                         
 -10   8   7        403.26        419.70        21.11 o                         
  -9   8   7          8.39         18.54         5.43 o                         
  -8   8   7        161.70        165.71        16.87 o                         
  -7   8   7        151.09        103.06        10.66 o                         
  -6   8   7        106.89        107.76        10.19 o                         
  -5   8   7       1281.36       1328.27        32.81 o                         
  -4   8   7        572.74        574.22        16.48 o                         
  -3   8   7        746.04        754.19        18.56 o                         
  -2   8   7        395.97        425.97        13.77 o                         
  -1   8   7          0.00          1.50         2.48 o                         
   0   8   7        795.07        773.75        19.64 o                         
   1   8   7         81.34         89.00         8.05 o                         
   2   8   7        371.46        416.27        17.30 o                         
   3   8   7         77.18         54.49         7.29 o                         
   4   8   7        248.53        245.81        17.10 o                         
   5   8   7          0.62         -3.15         5.13 o                         
   6   8   7          4.28         -5.14         5.14 o                         
   7   8   7        224.27        193.61        20.57 o                         
   8   8   7        775.75        791.53        33.23 o                         
   9   8   7         28.94         -9.52         9.52 o                         
  10   8   7         25.42         -7.72        16.14 o                         
 -15   9   7         20.34         25.19        15.89 o                         
 -14   9   7        114.07        138.00        16.62 o                         
 -13   9   7       1700.36       1645.86        49.04 o                         
 -12   9   7        676.44        686.34        27.55 o                         
 -11   9   7          1.24         11.41         5.83 o                         
 -10   9   7         73.63         51.12         9.17 o                         
  -9   9   7       5894.11       5661.68        88.42 o                         
  -8   9   7       2077.94       2015.70        57.83 o                         
  -7   9   7         84.86         70.85         9.86 o                         
  -6   9   7       1477.61       1556.73        36.42 o                         
  -5   9   7      14313.45      14406.08       152.92 o                         
  -4   9   7       2316.97       2297.64        41.57 o                         
  -3   9   7        158.42        186.07         9.94 o                         
  -2   9   7         20.41          2.60         3.88 o                         
  -1   9   7       7472.96       7646.22        86.53 o                         
   0   9   7       4934.11       4757.24        60.27 o                         
   1   9   7        119.35        113.07         9.59 o                         
   2   9   7       1227.01       1230.51        30.34 o                         
   3   9   7       6776.00       6605.70        93.53 o                         
   4   9   7        789.12        735.24        26.81 o                         
   5   9   7        682.00        600.73        28.81 o                         
   6   9   7       1826.35       1928.87        56.84 o                         
   7   9   7       3204.14       3138.32        66.93 o                         
   8   9   7        679.76        732.37        34.18 o                         
   9   9   7        134.05        128.45        20.89 o                         
  10   9   7        483.19        510.82        57.67 o                         
 -14  10   7       1295.61       1375.19        53.58 o                         
 -13  10   7        738.05        833.56        40.99 o                         
 -12  10   7         10.64         12.70         8.52 o                         
 -11  10   7       2471.82       2439.26        51.61 o                         
 -10  10   7       2483.32       2452.95        56.77 o                         
  -9  10   7       2439.79       2241.57        63.28 o                         
  -8  10   7        678.89        729.47        31.52 o                         
  -7  10   7       4307.64       4355.99        83.51 o                         
  -6  10   7       2837.00       2813.69        54.54 o                         
  -5  10   7          8.49          4.05         4.30 o                         
  -4  10   7       3138.87       3230.72        52.54 o                         
  -3  10   7       3185.24       3237.76        43.40 o                         
  -2  10   7       3401.73       3363.34        48.08 o                         
  -1  10   7        103.05        118.11         8.96 o                         
   0  10   7       3077.16       3087.15        46.63 o                         
   1  10   7       8983.82       9155.28       108.43 o                         
   2  10   7       3926.09       3879.68        68.83 o                         
   3  10   7        328.56        301.82        17.40 o                         
   4  10   7       6139.56       6031.32        95.76 o                         
   5  10   7       5751.60       5684.32        89.99 o                         
   6  10   7        892.72        913.72        35.72 o                         
   7  10   7        230.30        202.02        18.96 o                         
   8  10   7       3177.30       3299.69        87.79 o                         
   9  10   7       3791.08       3861.11        98.30 o                         
 -14  11   7         72.42         51.30        24.69 o                         
 -13  11   7        655.27        658.48        37.56 o                         
 -12  11   7        534.60        569.30        30.59 o                         
 -11  11   7        512.06        478.09        24.70 o                         
 -10  11   7         25.78         20.08         6.35 o                         
  -9  11   7       1446.54       1651.07        49.91 o                         
  -8  11   7        374.23        399.22        25.39 o                         
  -7  11   7        744.47        720.19        28.99 o                         
  -6  11   7        513.80        508.77        23.32 o                         
  -5  11   7       2646.40       2621.52        50.83 o                         
  -4  11   7       2282.23       2315.11        46.85 o                         
  -3  11   7        104.27         98.06         7.26 o                         
  -2  11   7       4435.99       4434.25        59.92 o                         
  -1  11   7       3378.90       3386.36        50.94 o                         
   0  11   7       3748.90       3684.93        63.14 o                         
   1  11   7        179.41        168.99        11.77 o                         
   2  11   7        959.73       1026.89        31.28 o                         
   3  11   7       3557.98       3355.34        65.54 o                         
   4  11   7       2250.27       2119.12        47.65 o                         
   5  11   7          0.07          3.37         6.12 o                         
   6  11   7       1342.28       1321.51        39.35 o                         
   7  11   7       1082.73       1064.31        38.68 o                         
   8  11   7       1329.51       1405.80        55.23 o                         
   9  11   7          4.15         -5.22        14.98 o                         
 -13  12   7        273.32        297.93        25.77 o                         
 -12  12   7        226.39        178.00        24.23 o                         
 -11  12   7          2.06         -2.28         9.27 o                         
 -10  12   7         22.77         15.81         8.90 o                         
  -9  12   7         13.64          7.55         7.62 o                         
  -8  12   7        142.26        133.29        14.17 o                         
  -7  12   7         22.25          7.43         6.98 o                         
  -6  12   7         15.96          5.10         6.56 o                         
  -5  12   7        387.08        343.33        18.96 o                         
  -4  12   7          1.64          2.88         4.56 o                         
  -3  12   7        994.51        970.57        28.43 o                         
  -2  12   7        686.30        658.72        20.73 o                         
  -1  12   7          5.15          3.78         4.23 o                         
   0  12   7        891.78        915.48        29.08 o                         
   1  12   7         10.75          2.33         5.28 o                         
   2  12   7         15.89          5.01         6.11 o                         
   3  12   7         89.11         61.92         9.65 o                         
   4  12   7       1776.52       1789.44        43.47 o                         
   5  12   7          7.66         -5.41         6.48 o                         
   6  12   7        242.73        248.09        22.96 o                         
   7  12   7        103.06         66.99        12.46 o                         
   8  12   7        458.64        514.75        34.78 o                         
 -12  13   7        409.50        386.70        27.79 o                         
 -11  13   7          6.01         -6.48         9.72 o                         
 -10  13   7          1.11        -11.22        11.22 o                         
  -9  13   7       1263.48       1252.03        45.53 o                         
  -8  13   7       2843.68       2794.45        63.13 o                         
  -7  13   7         14.95         21.09         7.90 o                         
  -6  13   7        197.91        167.29        14.38 o                         
  -5  13   7       7536.77       7652.07       106.81 o                         
  -4  13   7       1483.33       1434.57        38.32 o                         
  -3  13   7          6.85          1.71         4.81 o                         
  -2  13   7        670.62        702.61        25.12 o                         
  -1  13   7       6741.77       6855.76        93.02 o                         
   0  13   7       1517.60       1429.58        39.05 o                         
   1  13   7        426.10        393.74        20.47 o                         
   2  13   7       1036.79       1019.64        33.69 o                         
   3  13   7       4470.85       4654.90        77.25 o                         
   4  13   7        416.54        424.09        24.73 o                         
   5  13   7          8.42          5.18         7.70 o                         
   6  13   7        253.49        215.76        24.12 o                         
   7  13   7       3979.60       3924.16        90.51 o                         
 -11  14   7       1628.87       1634.06        67.14 o                         
 -10  14   7       1261.67       1321.22        58.64 o                         
  -9  14   7        613.74        671.59        34.64 o                         
  -8  14   7       1119.98       1139.40        44.99 o                         
  -7  14   7       2731.70       2772.33        58.63 o                         
  -6  14   7       1289.80       1259.70        34.64 o                         
  -5  14   7       1063.52       1048.41        31.97 o                         
  -4  14   7       3174.77       3329.50        70.12 o                         
  -3  14   7       3494.35       3560.60        67.89 o                         
  -2  14   7        680.58        638.30        23.56 o                         
  -1  14   7        326.38        264.50        16.94 o                         
   0  14   7       3919.76       4044.33        70.77 o                         
   1  14   7       2666.23       2725.21        58.40 o                         
   2  14   7       2053.52       2166.49        52.94 o                         
   3  14   7        162.45        140.34        14.35 o                         
   4  14   7       3162.08       3273.74        75.40 o                         
   5  14   7       2702.31       2719.18        64.22 o                         
   6  14   7       1214.80       1267.39        45.16 o                         
 -10  15   7         15.55         32.49        13.08 o                         
  -9  15   7       2139.03       2184.81        74.06 o                         
  -8  15   7        726.40        715.52        34.48 o                         
  -7  15   7         39.77         16.45         9.17 o                         
  -6  15   7        267.22        220.35        19.50 o                         
  -5  15   7        997.47       1010.20        39.88 o                         
  -4  15   7       1013.49        968.67        36.13 o                         
  -3  15   7          0.24         -6.48         6.57 o                         
  -2  15   7        550.46        544.43        22.57 o                         
  -1  15   7       2626.49       2618.07        51.68 o                         
   0  15   7        787.42        844.09        33.37 o                         
   1  15   7        140.98        128.36        14.86 o                         
   2  15   7        103.26         62.32        12.01 o                         
   3  15   7       3841.66       3764.25        82.98 o                         
   4  15   7       2987.18       2995.98        85.83 o                         
   5  15   7         87.60         66.36        14.67 o                         
  -9  16   7         85.26         69.29        14.25 o                         
  -8  16   7          0.55        -10.89        10.89 o                         
  -7  16   7        185.34        182.03        25.49 o                         
  -6  16   7        136.19         75.32        16.86 o                         
  -5  16   7        420.71        418.61        27.85 o                         
  -4  16   7          0.62          2.33         8.79 o                         
  -3  16   7        230.25        207.66        20.99 o                         
  -2  16   7        543.02        522.14        27.08 o                         
  -1  16   7        532.94        595.57        29.37 o                         
   0  16   7         21.07         42.49        10.96 o                         
   1  16   7        781.15        792.08        38.23 o                         
   2  16   7        124.00        104.14        16.40 o                         
   3  16   7         33.84         25.82        11.85 o                         
   4  16   7         64.79         33.57        21.06 o                         
  -7  17   7        358.78        300.70        28.51 o                         
  -6  17   7        673.84        650.60        42.24 o                         
  -5  17   7        665.31        601.98        41.78 o                         
  -4  17   7       1057.75       1099.25        46.48 o                         
  -3  17   7         84.51         43.91        15.71 o                         
  -2  17   7       2476.20       2516.06        75.91 o                         
  -1  17   7       1423.38       1326.06        46.11 o                         
   0  17   7        790.36        667.01        40.68 o                         
   1  17   7         30.55         10.88        11.82 o                         
   2  17   7       1726.86       1654.51        57.90 o                         
  -2  18   7       2607.39       2571.79       188.36 o                         
 -17   0   8        325.08        452.43        42.29 o                         
 -16   0   8        296.45        178.80        22.49 o                         
 -15   0   8       1428.86       1245.73       117.42 o                         
 -14   0   8       2126.57       2169.52        74.94 o                         
 -13   0   8        201.80        254.53        30.77 o                         
 -12   0   8        151.70         83.90        19.57 o                         
 -11   0   8       1829.62       1882.48        53.95 o                         
 -10   0   8      14549.82      14999.30       207.56 o                         
  -9   0   8       2078.10       2216.15        61.21 o                         
  -8   0   8       2151.59       2088.95        49.42 o                         
  -7   0   8       4708.43       4814.74        80.37 o                         
  -6   0   8      17977.97      17978.83       349.35 o                         
  -5   0   8       3245.27       3014.20        63.32 o                         
  -4   0   8       6895.92       7072.29       118.01 o                         
  -3   0   8      11084.14      10697.15       159.84 o                         
  -2   0   8      50347.02      51604.26       709.50 o                         
  -1   0   8       2336.29       2298.34        58.46 o                         
   0   0   8      11948.93      11891.96       161.97 o                         
   1   0   8       8282.57       8059.31       132.14 o                         
   2   0   8      13444.64      13031.88       182.29 o                         
   3   0   8        869.83        905.59        34.05 o                         
   4   0   8       1694.72       1653.82        59.52 o                         
   5   0   8         50.31         49.89        10.03 o                         
   6   0   8       1053.18       1106.34        53.91 o                         
   7   0   8         18.50          5.53         7.62 o                         
   8   0   8       4655.15       4765.22       228.98 o                         
   9   0   8       1303.34       1310.16        62.11 o                         
  10   0   8       1479.64       1590.62        74.27 o                         
  11   0   8        371.33        390.38        72.47 o                         
 -17   1   8        369.17        295.15        29.24 o                         
 -16   1   8        116.05        145.39        16.00 o                         
 -15   1   8         10.59         17.26        10.54 o                         
 -14   1   8         98.91        159.57        16.20 o                         
 -13   1   8        517.13        516.21        25.07 o                         
 -12   1   8        837.28        853.11        30.46 o                         
 -11   1   8         81.50         59.14         7.42 o                         
 -10   1   8        287.74        301.80        14.60 o                         
  -9   1   8       3376.11       3211.02        47.72 o                         
  -8   1   8       6623.85       6853.04        76.21 o                         
  -7   1   8        651.55        647.72        18.86 o                         
  -6   1   8        485.61        573.24        17.94 o                         
  -5   1   8       8993.68       8911.12       103.23 o                         
  -4   1   8       3620.83       3659.41        46.31 o                         
  -3   1   8         58.17         96.78         8.09 o                         
  -2   1   8        101.13        124.13        13.80 o                         
  -1   1   8      13828.97      13985.37       128.33 o                         
   0   1   8       6711.96       6974.18        69.13 o                         
   1   1   8        186.26        200.17        10.44 o                         
   2   1   8        610.43        620.88        18.85 o                         
   3   1   8      16612.52      16949.94       168.78 o                         
   4   1   8        713.10        703.59        23.12 o                         
   5   1   8        277.80        245.04        16.42 o                         
   6   1   8       1285.90       1263.97        33.50 o                         
   7   1   8       5514.82       5710.76       100.02 o                         
   8   1   8        153.36        118.78        11.95 o                         
   9   1   8          8.08          7.32         7.51 o                         
  10   1   8        957.14        961.31        41.12 o                         
  11   1   8       4603.80       4823.13       119.44 o                         
 -17   2   8         18.48          1.30        11.52 o                         
 -16   2   8         10.34         -9.60         9.60 o                         
 -15   2   8       1180.09       1126.18        44.21 o                         
 -14   2   8        859.87        885.61        37.81 o                         
 -13   2   8        661.85        688.45        29.94 o                         
 -12   2   8         64.63         38.72         8.01 o                         
 -11   2   8        154.25        153.01        12.07 o                         
 -10   2   8        432.56        438.32        17.02 o                         
  -9   2   8        256.23        238.09        12.12 o                         
  -8   2   8        274.03        291.33        14.88 o                         
  -7   2   8        202.48        226.35        11.35 o                         
  -6   2   8        191.97        273.13        11.56 o                         
  -5   2   8         63.85         73.50         6.17 o                         
  -4   2   8       1317.31       1401.04        27.20 o                         
  -3   2   8       5413.33       5533.45       109.43 o                         
  -2   2   8       3520.21       4010.11        61.43 o                         
  -1   2   8        282.59        313.51        15.50 o                         
   0   2   8          2.34         -2.24         2.24 o                         
   1   2   8        824.63        790.42        19.99 o                         
   2   2   8        314.16        326.18        14.26 o                         
   3   2   8        255.81        258.99        13.26 o                         
   4   2   8       1023.56       1046.70        29.93 o                         
   5   2   8         68.62         52.15        10.00 o                         
   6   2   8         34.18         21.01         6.74 o                         
   7   2   8          6.42          3.32         6.62 o                         
   8   2   8         67.34         48.72         8.95 o                         
   9   2   8        401.57        382.16        23.26 o                         
  10   2   8        668.22        710.68        37.99 o                         
  11   2   8         62.43        115.11        25.99 o                         
 -16   3   8        513.64        457.90        38.78 o                         
 -15   3   8        232.62        236.11        22.77 o                         
 -14   3   8        223.47        159.73        16.01 o                         
 -13   3   8        779.55        712.71        28.66 o                         
 -12   3   8       1768.33       1839.34        42.19 o                         
 -11   3   8        173.55        200.26        13.66 o                         
 -10   3   8        789.61        741.79        22.11 o                         
  -9   3   8        584.33        551.87        17.88 o                         
  -8   3   8       3618.91       3476.60        52.56 o                         
  -7   3   8        749.40        700.78        20.10 o                         
  -6   3   8       3443.10       3727.16        56.68 o                         
  -5   3   8       4408.46       4404.53        59.80 o                         
  -4   3   8       5077.46       5048.66        67.47 o                         
  -3   3   8        134.44        174.85        12.89 o                         
  -2   3   8       2338.43       2410.15        46.23 o                         
  -1   3   8       4032.71       4183.37        60.44 o                         
   0   3   8       5467.45       5409.21        76.51 o                         
   1   3   8          5.46          6.44         2.91 o                         
   2   3   8       4756.90       4829.98        64.81 o                         
   3   3   8       1791.99       1886.88        37.99 o                         
   4   3   8      18856.62      19328.88       205.57 o                         
   5   3   8       1071.30       1038.45        31.19 o                         
   6   3   8       1740.35       1705.11        56.13 o                         
   7   3   8       3687.86       3769.98        76.06 o                         
   8   3   8       1486.18       1511.95        39.36 o                         
   9   3   8        397.89        419.56        24.24 o                         
  10   3   8       1104.72       1106.61        49.84 o                         
  11   3   8        619.83        607.80        42.06 o                         
 -16   4   8         68.79         39.99        12.04 o                         
 -15   4   8       1305.45       1144.10        39.86 o                         
 -14   4   8       1541.20       1670.64        48.39 o                         
 -13   4   8       1061.91       1236.02        39.88 o                         
 -12   4   8        113.66         82.49        12.69 o                         
 -11   4   8       4461.67       4308.43        75.47 o                         
 -10   4   8       4437.58       4462.58        65.43 o                         
  -9   4   8       2752.21       2751.42        46.81 o                         
  -8   4   8       1540.77       1545.96        32.01 o                         
  -7   4   8       7029.53       6922.66        80.92 o                         
  -6   4   8      10991.62      10911.31       118.02 o                         
  -5   4   8        173.45        148.00         9.08 o                         
  -4   4   8        363.58        388.20        17.89 o                         
  -3   4   8      14802.42      14825.26       165.75 o                         
  -2   4   8       7161.74       6901.31        93.70 o                         
  -1   4   8        730.99        633.06        22.81 o                         
   0   4   8       2891.62       3152.96        58.67 o                         
   1   4   8      13242.26      13526.96       145.21 o                         
   2   4   8       7933.49       7900.43        87.93 o                         
   3   4   8         99.87         87.10         8.27 o                         
   4   4   8       1666.96       1699.92        39.22 o                         
   5   4   8       8826.96       8800.43       114.16 o                         
   6   4   8       3975.28       3967.93        73.93 o                         
   7   4   8         29.27         16.05         6.97 o                         
   8   4   8       2458.66       2474.55        59.76 o                         
   9   4   8       4276.58       4442.45        90.79 o                         
  10   4   8        182.10        132.41        21.03 o                         
  11   4   8        214.62        154.73        23.28 o                         
 -16   5   8       1722.07       1825.72        67.95 o                         
 -15   5   8         42.54         60.27        14.04 o                         
 -14   5   8         42.71         16.67         8.66 o                         
 -13   5   8       1643.66       1552.84        48.45 o                         
 -12   5   8        883.88        979.21        31.70 o                         
 -11   5   8        613.64        558.46        23.93 o                         
 -10   5   8        387.93        341.53        16.20 o                         
  -9   5   8       2527.82       2473.66        44.08 o                         
  -8   5   8       1223.74       1223.94        28.51 o                         
  -7   5   8        642.86        680.86        19.52 o                         
  -6   5   8        286.95        304.13        14.05 o                         
  -5   5   8       3904.01       4041.67        51.79 o                         
  -4   5   8       4975.87       5006.86        74.62 o                         
  -3   5   8         87.83         53.41         7.97 o                         
  -2   5   8       2939.17       2985.90        55.51 o                         
  -1   5   8       6954.88       7201.93        99.14 o                         
   0   5   8       4025.29       4093.50        73.99 o                         
   1   5   8         53.78         39.20         5.33 o                         
   2   5   8       3539.72       3544.96        51.86 o                         
   3   5   8       3828.36       3763.16        58.04 o                         
   4   5   8       2484.32       2614.13        50.79 o                         
   5   5   8        786.88        720.32        27.55 o                         
   6   5   8        104.13         83.82        10.94 o                         
   7   5   8       2341.23       2360.08        58.37 o                         
   8   5   8       1203.20       1229.19        41.37 o                         
   9   5   8         14.30          4.97        11.86 o                         
  10   5   8       1011.10        991.90        48.91 o                         
 -16   6   8         92.78         52.02        17.34 o                         
 -15   6   8         19.93          3.01         8.86 o                         
 -14   6   8         10.24          8.54         7.73 o                         
 -13   6   8         18.45         17.15         6.36 o                         
 -12   6   8         18.41          8.79         5.82 o                         
 -11   6   8         63.25         40.61         7.57 o                         
 -10   6   8        192.74        182.45        12.64 o                         
  -9   6   8          4.17          3.50         4.21 o                         
  -8   6   8          8.94          3.77         3.66 o                         
  -7   6   8        102.97        107.79        10.48 o                         
  -6   6   8        180.61        195.44        14.07 o                         
  -5   6   8        283.95        335.05        13.04 o                         
  -4   6   8       1923.10       1936.67        36.82 o                         
  -3   6   8        381.61        407.28        19.70 o                         
  -2   6   8        210.20        217.15        14.88 o                         
  -1   6   8        126.89         99.65         9.75 o                         
   0   6   8        740.82        796.32        24.22 o                         
   1   6   8        298.45        305.48        14.06 o                         
   2   6   8        358.51        380.43        15.25 o                         
   3   6   8        144.17        161.28        12.11 o                         
   4   6   8          0.26         -4.17         4.17 o                         
   5   6   8        193.01        197.38        15.76 o                         
   6   6   8        176.54        117.62        11.97 o                         
   7   6   8          1.57          2.33         7.93 o                         
   8   6   8        204.52        189.94        17.22 o                         
   9   6   8        276.76        219.49        21.53 o                         
  10   6   8         91.58         56.25        16.28 o                         
 -15   7   8        504.88        531.58        32.71 o                         
 -14   7   8        240.27        130.41        16.21 o                         
 -13   7   8        441.96        462.25        27.23 o                         
 -12   7   8       1683.28       1739.88        39.74 o                         
 -11   7   8         19.36          0.56         4.44 o                         
 -10   7   8       1123.14       1039.66        31.38 o                         
  -9   7   8        747.30        786.61        29.90 o                         
  -8   7   8       3934.04       3740.10        67.60 o                         
  -7   7   8        908.24        866.60        23.60 o                         
  -6   7   8        739.02        795.26        22.75 o                         
  -5   7   8       4117.38       4088.16        55.84 o                         
  -4   7   8      23090.85      23043.46       203.94 o                         
  -3   7   8        423.75        374.00        16.28 o                         
  -2   7   8       7097.27       7252.57       101.92 o                         
  -1   7   8       2648.13       2547.68        58.77 o                         
   0   7   8       5172.93       4949.11        73.43 o                         
   1   7   8       1661.86       1743.87        34.81 o                         
   2   7   8       1923.46       2054.18        38.34 o                         
   3   7   8       3188.16       3277.62        55.16 o                         
   4   7   8       1599.33       1668.03        43.05 o                         
   5   7   8         19.81         12.97         7.05 o                         
   6   7   8       3512.49       3547.28        71.56 o                         
   7   7   8        868.16        944.97        38.20 o                         
   8   7   8        692.25        748.90        34.72 o                         
   9   7   8        310.17        274.36        25.56 o                         
  10   7   8        359.50        336.20        39.48 o                         
 -15   8   8        872.88        845.70        38.84 o                         
 -14   8   8        806.49        827.19        32.04 o                         
 -13   8   8        435.90        500.74        30.80 o                         
 -12   8   8         41.42         12.56         6.68 o                         
 -11   8   8       4255.50       4169.15        69.57 o                         
 -10   8   8       1306.62       1491.17        46.29 o                         
  -9   8   8       1300.34       1429.39        46.63 o                         
  -8   8   8         32.07         45.21         8.84 o                         
  -7   8   8      11837.14      11779.61       200.97 o                         
  -6   8   8       7606.45       7629.23       100.66 o                         
  -5   8   8      12551.62      12301.30       121.42 o                         
  -4   8   8       2510.01       2604.43        41.59 o                         
  -3   8   8       6844.08       6848.98        73.68 o                         
  -2   8   8       8939.56       9043.98       103.13 o                         
  -1   8   8        343.44        314.34        13.44 o                         
   0   8   8       1147.39       1188.18        26.02 o                         
   1   8   8       6966.22       7207.27        90.81 o                         
   2   8   8        535.81        609.48        20.25 o                         
   3   8   8        150.17        155.60        12.01 o                         
   4   8   8       2393.26       2496.05        54.10 o                         
   5   8   8      10135.06      10346.64       151.58 o                         
   6   8   8        704.02        760.27        35.00 o                         
   7   8   8         72.17         45.47         9.39 o                         
   8   8   8        589.26        561.48        32.59 o                         
   9   8   8       4279.73       4430.80       105.93 o                         
 -15   9   8         54.29         81.41        17.50 o                         
 -14   9   8         47.95         -7.41        11.86 o                         
 -13   9   8          1.48         -7.38         7.38 o                         
 -12   9   8        288.67        340.40        24.29 o                         
 -11   9   8        366.93        370.41        31.33 o                         
 -10   9   8        635.05        606.01        32.40 o                         
  -9   9   8        116.81         81.94        13.45 o                         
  -8   9   8       1614.13       1732.73        47.82 o                         
  -7   9   8         43.03         31.63         6.91 o                         
  -6   9   8       2345.38       2374.44        49.24 o                         
  -5   9   8       1905.61       1922.33        38.56 o                         
  -4   9   8      10810.56      10838.99       113.40 o                         
  -3   9   8        409.86        375.91        14.06 o                         
  -2   9   8       8571.40       8718.13        94.07 o                         
  -1   9   8        667.55        640.19        18.83 o                         
   0   9   8       4960.66       4959.30        70.61 o                         
   1   9   8        102.26         81.76        11.72 o                         
   2   9   8       1053.07       1061.99        30.86 o                         
   3   9   8       1283.00       1218.19        34.68 o                         
   4   9   8       2966.55       3067.15        60.35 o                         
   5   9   8        138.91         90.40        12.92 o                         
   6   9   8       3876.05       3968.63        80.28 o                         
   7   9   8        380.74        296.28        24.46 o                         
   8   9   8        755.63        742.50        41.64 o                         
   9   9   8        363.74        416.31        37.62 o                         
 -14  10   8          9.01         11.07        16.05 o                         
 -13  10   8         34.57         24.53        13.35 o                         
 -12  10   8        141.35        118.42        13.58 o                         
 -11  10   8         11.92         24.34         8.40 o                         
 -10  10   8        938.57        778.37        36.65 o                         
  -9  10   8        113.13         79.03        13.21 o                         
  -8  10   8       1624.05       1669.28        48.57 o                         
  -7  10   8        249.73        270.23        17.40 o                         
  -6  10   8         16.74          9.23         5.15 o                         
  -5  10   8        824.33        816.39        26.27 o                         
  -4  10   8        126.67        106.32         9.32 o                         
  -3  10   8        925.78        967.47        22.05 o                         
  -2  10   8         72.87         73.28         7.49 o                         
  -1  10   8         69.02         52.51         6.38 o                         
   0  10   8        257.22        292.46        15.58 o                         
   1  10   8          0.24         -3.40         4.38 o                         
   2  10   8        479.43        479.23        21.91 o                         
   3  10   8         16.10          4.42         8.33 o                         
   4  10   8        617.18        635.00        27.21 o                         
   5  10   8         72.05         45.74        11.58 o                         
   6  10   8        505.98        546.17        28.79 o                         
   7  10   8          7.83         -5.87         8.53 o                         
   8  10   8        349.34        422.07        43.16 o                         
 -13  11   8       1427.92       1289.40        42.75 o                         
 -12  11   8        847.46        801.20        42.26 o                         
 -11  11   8        336.19        327.94        39.69 o                         
 -10  11   8          4.89          5.84         7.10 o                         
  -9  11   8       3620.71       3546.20        71.27 o                         
  -8  11   8        818.09        817.34        32.84 o                         
  -7  11   8         36.50         21.00         7.72 o                         
  -6  11   8         93.65         98.23        10.45 o                         
  -5  11   8       5173.72       5118.30        75.82 o                         
  -4  11   8        762.97        752.70        25.99 o                         
  -3  11   8        637.88        698.62        19.11 o                         
  -2  11   8        986.04       1010.03        24.76 o                         
  -1  11   8       7690.77       8023.40        93.73 o                         
   0  11   8       1492.49       1425.90        35.34 o                         
   1  11   8          7.42         -1.53         5.76 o                         
   2  11   8        593.45        620.59        23.28 o                         
   3  11   8       9372.34       9345.04       119.94 o                         
   4  11   8        722.60        692.68        25.73 o                         
   5  11   8        511.03        491.99        26.23 o                         
   6  11   8        310.32        302.70        23.22 o                         
   7  11   8       5201.86       5441.21       113.29 o                         
   8  11   8         78.48        103.43        16.91 o                         
 -13  12   8        851.34        901.50        51.38 o                         
 -12  12   8        993.76       1056.47        52.20 o                         
 -11  12   8       1035.22       1012.64        47.51 o                         
 -10  12   8       2674.16       2746.67        83.80 o                         
  -9  12   8       1518.19       1606.94        45.06 o                         
  -8  12   8       1529.36       1604.03        44.32 o                         
  -7  12   8        846.40        899.03        33.10 o                         
  -6  12   8       4617.47       4603.46        80.36 o                         
  -5  12   8       1298.84       1297.30        36.84 o                         
  -4  12   8       1668.66       1723.07        41.82 o                         
  -3  12   8       5332.18       5407.13        67.78 o                         
  -2  12   8       6973.85       7006.77        81.00 o                         
  -1  12   8        116.86         69.31         8.40 o                         
   0  12   8       3251.52       3347.90        60.77 o                         
   1  12   8       4866.01       4823.12        77.42 o                         
   2  12   8       3240.77       3271.07        59.77 o                         
   3  12   8        105.53         72.09         9.99 o                         
   4  12   8       1411.77       1543.10        44.44 o                         
   5  12   8       1895.29       1879.44        53.44 o                         
   6  12   8       1454.93       1571.00        47.19 o                         
   7  12   8          3.20        -10.22        10.22 o                         
 -12  13   8        194.67        142.36        22.32 o                         
 -11  13   8        164.42        153.64        21.55 o                         
 -10  13   8          0.19         -6.04        10.62 o                         
  -9  13   8       1182.07       1183.75        46.16 o                         
  -8  13   8        241.30        245.43        21.37 o                         
  -7  13   8        615.80        580.70        25.26 o                         
  -6  13   8         11.35          4.47         7.43 o                         
  -5  13   8       1673.87       1769.30        43.07 o                         
  -4  13   8        236.44        188.24        15.55 o                         
  -3  13   8        375.85        347.65        20.31 o                         
  -2  13   8         39.31         26.74         6.34 o                         
  -1  13   8       3999.29       4077.24        70.25 o                         
   0  13   8        704.99        772.41        26.74 o                         
   1  13   8         45.64         43.10         8.23 o                         
   2  13   8        348.29        343.71        20.82 o                         
   3  13   8       1178.30       1180.80        38.58 o                         
   4  13   8       1070.78       1051.75        38.48 o                         
   5  13   8          3.97         -7.28         7.28 o                         
   6  13   8         49.75         29.92         9.73 o                         
 -11  14   8         20.25         -6.03        15.34 o                         
 -10  14   8        138.28        114.07        18.51 o                         
  -9  14   8        234.54        183.09        26.07 o                         
  -8  14   8         87.73         53.65        14.30 o                         
  -7  14   8        369.07        359.60        24.15 o                         
  -6  14   8         50.65         47.92         8.85 o                         
  -5  14   8          2.43         -7.00         7.00 o                         
  -4  14   8          0.35         -3.45         5.75 o                         
  -3  14   8          2.71         -6.06         6.06 o                         
  -2  14   8        726.09        732.75        23.42 o                         
  -1  14   8        249.94        229.81        15.02 o                         
   0  14   8        346.70        360.10        24.21 o                         
   1  14   8        246.86        224.18        19.56 o                         
   2  14   8        127.19         88.07        13.62 o                         
   3  14   8        254.08        247.53        19.75 o                         
   4  14   8        513.75        504.79        28.73 o                         
   5  14   8          1.76         -2.87        10.25 o                         
 -10  15   8         89.71         51.71        14.77 o                         
  -9  15   8        393.10        312.61        28.52 o                         
  -8  15   8       3222.07       3383.12        79.77 o                         
  -7  15   8         76.02         95.64        23.79 o                         
  -6  15   8        526.11        538.63        27.25 o                         
  -5  15   8       2558.50       2487.08        65.35 o                         
  -4  15   8       1198.17       1178.61        53.70 o                         
  -3  15   8        194.92        234.87        19.73 o                         
  -2  15   8        600.92        645.99        24.67 o                         
  -1  15   8       2626.95       2660.88        57.37 o                         
   0  15   8       3004.69       2974.23        68.21 o                         
   1  15   8         75.23         53.88        10.26 o                         
   2  15   8        644.30        649.69        40.74 o                         
   3  15   8       2838.47       2781.25        69.98 o                         
   4  15   8         68.82         24.55        13.63 o                         
  -8  16   8        179.55        180.83        23.04 o                         
  -7  16   8       2255.60       2286.39        73.91 o                         
  -6  16   8       2389.94       2324.89        68.92 o                         
  -5  16   8        191.32        133.96        17.98 o                         
  -4  16   8       1170.25       1216.00        48.11 o                         
  -3  16   8       3023.63       2979.25        76.97 o                         
  -2  16   8       3530.67       3523.94        80.61 o                         
  -1  16   8        405.67        384.77        30.88 o                         
   0  16   8       1564.80       1560.77        60.60 o                         
   1  16   8       2356.13       2268.37        70.87 o                         
   2  16   8       2641.77       2522.10        70.50 o                         
  -5  17   8       1452.94       1573.32        65.08 o                         
  -4  17   8        183.15        152.04        34.82 o                         
  -3  17   8        677.82        709.46        40.73 o                         
  -2  17   8         40.95         35.69        12.04 o                         
  -1  17   8       2718.85       2751.21        76.40 o                         
   0  17   8        361.65        322.51        29.09 o                         
 -16   1   9        761.34        734.32        39.07 o                         
 -15   1   9       1849.45       2006.17        61.25 o                         
 -14   1   9        209.99        323.21        21.39 o                         
 -13   1   9       1062.10       1066.00        32.73 o                         
 -12   1   9       1656.15       1682.35        39.81 o                         
 -11   1   9       1510.30       1581.12        34.67 o                         
 -10   1   9        622.32        605.72        20.21 o                         
  -9   1   9       1513.30       1434.39        29.23 o                         
  -8   1   9         70.31         89.41         7.84 o                         
  -7   1   9       1118.24       1132.87        27.71 o                         
  -6   1   9        385.35        420.75        16.63 o                         
  -5   1   9       2246.47       2244.22        37.04 o                         
  -4   1   9       6832.51       7125.29        77.85 o                         
  -3   1   9        694.06        675.88        18.38 o                         
  -2   1   9        615.95        591.24        21.99 o                         
  -1   1   9       3953.37       3825.54        49.80 o                         
   0   1   9       3180.68       3179.93        42.67 o                         
   1   1   9         20.50         11.90         3.69 o                         
   2   1   9       1756.19       1790.21        35.30 o                         
   3   1   9       4377.00       4389.81        62.83 o                         
   4   1   9        326.83        316.18        18.66 o                         
   5   1   9        370.11        336.08        18.21 o                         
   6   1   9       3104.49       3059.75        75.31 o                         
   7   1   9       2243.86       2267.81        55.83 o                         
   8   1   9        607.83        599.32        27.11 o                         
   9   1   9         67.54         41.86        13.69 o                         
  10   1   9        615.30        625.06        63.39 o                         
 -16   2   9          4.05          7.65        11.55 o                         
 -15   2   9       1029.04        946.70        38.11 o                         
 -14   2   9       3438.27       3535.85        73.46 o                         
 -13   2   9       1008.46       1171.35        36.43 o                         
 -12   2   9          9.51         -0.14         4.78 o                         
 -11   2   9       2575.87       2549.46        45.49 o                         
 -10   2   9       4490.60       4616.91        62.42 o                         
  -9   2   9       4543.08       4655.42        65.09 o                         
  -8   2   9       1270.20       1234.51        28.92 o                         
  -7   2   9       4607.45       4488.59        59.64 o                         
  -6   2   9      12365.79      12107.10       136.30 o                         
  -5   2   9        833.76        721.61        18.51 o                         
  -4   2   9       3009.60       3171.01        53.06 o                         
  -3   2   9       7925.07       7870.82       127.62 o                         
  -2   2   9      15557.41      15417.59       190.58 o                         
  -1   2   9        702.78        644.55        21.42 o                         
   0   2   9       3142.65       3195.81        53.20 o                         
   1   2   9       9253.65       9441.21       100.24 o                         
   2   2   9      13442.30      13380.01       134.25 o                         
   3   2   9         12.03          2.19         4.13 o                         
   4   2   9       4826.16       4979.40        74.56 o                         
   5   2   9       9728.21       9752.35       138.50 o                         
   6   2   9       3562.03       3747.63        76.28 o                         
   7   2   9          6.14         -4.92         5.70 o                         
   8   2   9       2134.21       2137.48        54.46 o                         
   9   2   9       3371.83       3259.49        93.54 o                         
  10   2   9       1533.09       1657.94        74.67 o                         
 -16   3   9         39.08         19.68        12.39 o                         
 -15   3   9       1202.47       1403.58        59.30 o                         
 -14   3   9          1.25          9.70         8.65 o                         
 -13   3   9       2494.21       2417.41        53.45 o                         
 -12   3   9        226.60        268.80        17.50 o                         
 -11   3   9       2176.48       2397.95        43.52 o                         
 -10   3   9        100.01         70.77         7.83 o                         
  -9   3   9       2179.53       2244.95        41.82 o                         
  -8   3   9        345.30        333.28        14.80 o                         
  -7   3   9       3745.16       3791.51        56.65 o                         
  -6   3   9        410.15        457.07        15.85 o                         
  -5   3   9       7011.77       6940.46       107.23 o                         
  -4   3   9       1803.57       1843.43        44.11 o                         
  -3   3   9        924.41        833.57        26.57 o                         
  -2   3   9       1665.74       1709.44        54.03 o                         
  -1   3   9       5476.90       5603.32        83.02 o                         
   0   3   9       1109.41       1056.04        28.24 o                         
   1   3   9        133.97         97.57         7.20 o                         
   2   3   9        559.24        551.87        18.89 o                         
   3   3   9      10200.60      10367.25       118.34 o                         
   4   3   9       2995.86       3031.07        56.41 o                         
   5   3   9          2.76         -3.29         4.83 o                         
   6   3   9       1134.85       1112.03        36.62 o                         
   7   3   9       4468.67       4531.16        85.35 o                         
   8   3   9        388.79        381.98        23.11 o                         
   9   3   9          3.02         -9.80         9.80 o                         
  10   3   9        569.35        466.69        44.66 o                         
 -16   4   9         41.53         36.33        13.68 o                         
 -15   4   9          3.65         -2.89         8.65 o                         
 -14   4   9        608.44        551.15        27.21 o                         
 -13   4   9         69.81         58.66         8.76 o                         
 -12   4   9        247.20        262.76        22.54 o                         
 -11   4   9        748.25        723.42        25.70 o                         
 -10   4   9        418.44        439.60        19.46 o                         
  -9   4   9       1167.75       1147.21        28.73 o                         
  -8   4   9         20.07         15.05         4.19 o                         
  -7   4   9       1394.91       1393.22        31.33 o                         
  -6   4   9        354.95        333.65        14.03 o                         
  -5   4   9         82.23         65.05         6.69 o                         
  -4   4   9         19.87         10.19         4.36 o                         
  -3   4   9       2960.32       3051.70        57.80 o                         
  -2   4   9       1444.14       1540.80        41.63 o                         
  -1   4   9        298.79        287.54        16.36 o                         
   0   4   9          0.08         -3.36         3.36 o                         
   1   4   9        362.43        348.05        14.74 o                         
   2   4   9         49.83         33.82         6.99 o                         
   3   4   9       2011.81       2037.44        41.17 o                         
   4   4   9        209.73        190.91        14.51 o                         
   5   4   9         86.59         79.63        11.02 o                         
   6   4   9       1254.37       1226.49        39.97 o                         
   7   4   9        333.41        298.60        22.55 o                         
   8   4   9        240.28        250.88        19.92 o                         
   9   4   9         48.19         -8.15        10.62 o                         
  10   4   9         42.20         60.86        24.86 o                         
 -16   5   9       1462.50       1497.80        68.77 o                         
 -15   5   9         32.64         32.93        11.96 o                         
 -14   5   9         16.12         28.67         9.72 o                         
 -13   5   9        102.81        113.94        11.99 o                         
 -12   5   9       3592.23       3765.73        65.88 o                         
 -11   5   9        191.04        214.41        16.63 o                         
 -10   5   9        130.31         90.70         8.98 o                         
  -9   5   9        995.67        930.51        27.32 o                         
  -8   5   9       7205.22       7351.18        87.67 o                         
  -7   5   9          3.35          1.93         3.55 o                         
  -6   5   9        673.22        736.74        20.47 o                         
  -5   5   9        263.97        230.63        13.68 o                         
  -4   5   9       7629.81       7745.93       105.99 o                         
  -3   5   9         16.47          8.35         4.33 o                         
  -2   5   9       2933.64       3171.01        60.21 o                         
  -1   5   9       1864.00       1907.91        47.72 o                         
   0   5   9       8256.73       7981.68       105.87 o                         
   1   5   9        100.84         71.82         7.42 o                         
   2   5   9       3731.66       3942.37        58.32 o                         
   3   5   9       1070.39       1061.50        28.55 o                         
   4   5   9       5061.09       5135.44        87.63 o                         
   5   5   9         60.22         46.88         9.77 o                         
   6   5   9       3980.62       3975.98        77.72 o                         
   7   5   9       2090.93       2007.76        51.57 o                         
   8   5   9       1938.42       2083.19        57.58 o                         
   9   5   9        671.05        629.24        39.64 o                         
  10   5   9       1165.89       1098.63        59.26 o                         
 -16   6   9        114.09        170.25        20.07 o                         
 -15   6   9       2029.83       1900.81        56.64 o                         
 -14   6   9        115.24        103.77        13.08 o                         
 -13   6   9       2076.21       2283.24        51.39 o                         
 -12   6   9        168.17        127.59        12.05 o                         
 -11   6   9       6912.53       6543.68        99.53 o                         
 -10   6   9       2039.67       2078.78        53.32 o                         
  -9   6   9       1751.56       1775.63        36.23 o                         
  -8   6   9        454.00        485.34        20.08 o                         
  -7   6   9      11235.20      11069.89       136.09 o                         
  -6   6   9       1620.10       1634.12        31.53 o                         
  -5   6   9       4457.15       4373.00        64.09 o                         
  -4   6   9        481.33        539.55        26.31 o                         
  -3   6   9       9401.62       9354.83       131.42 o                         
  -2   6   9       3163.45       3058.32        61.28 o                         
  -1   6   9       4838.01       4718.83        80.04 o                         
   0   6   9       3681.66       3767.89        70.49 o                         
   1   6   9      17222.13      17123.32       177.57 o                         
   2   6   9       4258.41       4205.63        67.35 o                         
   3   6   9        324.22        344.28        18.58 o                         
   4   6   9       3756.28       3782.49        68.96 o                         
   5   6   9       6744.12       6781.47        99.43 o                         
   6   6   9        542.23        589.38        29.52 o                         
   7   6   9        318.38        312.23        20.56 o                         
   8   6   9       1489.32       1278.71        50.75 o                         
   9   6   9       3194.91       3121.27        87.95 o                         
 -15   7   9        441.36        528.28        32.10 o                         
 -14   7   9         23.85         31.45         8.11 o                         
 -13   7   9        136.79         84.19        12.52 o                         
 -12   7   9       2161.98       2157.53        54.86 o                         
 -11   7   9        752.73        751.53        27.63 o                         
 -10   7   9        299.29        268.63        20.10 o                         
  -9   7   9        452.54        382.83        23.40 o                         
  -8   7   9       7070.33       7187.67        94.19 o                         
  -7   7   9        203.81        187.82        13.70 o                         
  -6   7   9         84.11         57.35         7.33 o                         
  -5   7   9         58.08         49.36         5.43 o                         
  -4   7   9        855.94        874.25        25.38 o                         
  -3   7   9        172.46        159.53        13.35 o                         
  -2   7   9        547.16        620.73        25.45 o                         
  -1   7   9       1728.03       1803.98        51.56 o                         
   0   7   9       3932.60       3877.99        67.29 o                         
   1   7   9        336.08        336.94        15.31 o                         
   2   7   9       2806.90       2875.39        51.87 o                         
   3   7   9       1664.87       1605.28        37.95 o                         
   4   7   9       4293.06       4282.74        79.12 o                         
   5   7   9        595.84        545.53        24.78 o                         
   6   7   9        929.58        842.26        35.13 o                         
   7   7   9       1982.83       2056.43        60.80 o                         
   8   7   9        686.68        759.41        37.98 o                         
   9   7   9        345.31        301.03        31.11 o                         
 -15   8   9         21.63         10.14        19.18 o                         
 -14   8   9        427.06        399.38        23.77 o                         
 -13   8   9         44.68         10.42         9.20 o                         
 -12   8   9         23.74          7.98         8.55 o                         
 -11   8   9         17.77         15.01         7.60 o                         
 -10   8   9        158.93        125.93        13.30 o                         
  -9   8   9         64.63         54.40         9.05 o                         
  -8   8   9         73.58         49.72         7.73 o                         
  -7   8   9        487.18        486.87        20.48 o                         
  -6   8   9        143.61        110.26         9.25 o                         
  -5   8   9         13.91          7.28         4.16 o                         
  -4   8   9          0.28         -2.41         3.95 o                         
  -3   8   9        298.60        268.30        13.13 o                         
  -2   8   9         69.60         30.42         7.59 o                         
  -1   8   9         28.93         14.58         4.83 o                         
   0   8   9        186.45        196.76        14.99 o                         
   1   8   9          1.89          3.18         3.25 o                         
   2   8   9         46.19         65.01         8.30 o                         
   3   8   9        549.26        544.30        21.95 o                         
   4   8   9        334.86        337.29        28.28 o                         
   5   8   9         86.59         94.14        16.39 o                         
   6   8   9          2.16         -6.65         6.65 o                         
   7   8   9         32.40         35.93        10.60 o                         
   8   8   9         24.62         20.51        11.16 o                         
 -14   9   9         10.94         26.78        12.53 o                         
 -13   9   9        585.91        550.48        34.38 o                         
 -12   9   9       1318.67       1304.02        50.44 o                         
 -11   9   9       1110.25       1153.25        43.24 o                         
 -10   9   9         76.87         30.12         8.58 o                         
  -9   9   9       1029.80       1043.29        37.41 o                         
  -8   9   9       4013.35       4051.91        70.00 o                         
  -7   9   9       1331.63       1311.94        33.83 o                         
  -6   9   9       1089.69       1100.14        32.98 o                         
  -5   9   9        595.57        653.96        20.66 o                         
  -4   9   9       2330.41       2315.93        40.95 o                         
  -3   9   9        656.78        621.90        22.19 o                         
  -2   9   9       2599.65       2653.20        48.92 o                         
  -1   9   9       3493.34       3621.19        64.14 o                         
   0   9   9       2629.14       2664.75        63.41 o                         
   1   9   9          7.77         -2.60         4.01 o                         
   2   9   9       2166.48       2108.80        48.89 o                         
   3   9   9       4492.54       4610.40        69.94 o                         
   4   9   9       2376.09       2473.02        56.17 o                         
   5   9   9         46.02         25.29         7.94 o                         
   6   9   9       1720.02       1859.06        60.34 o                         
   7   9   9       2673.57       2764.14        71.89 o                         
   8   9   9        194.32        143.81        20.25 o                         
 -14  10   9        656.47        718.39        49.72 o                         
 -13  10   9        588.32        707.83        62.19 o                         
 -12  10   9         31.26         27.80        10.83 o                         
 -11  10   9       1462.12       1424.92        48.85 o                         
 -10  10   9       2817.22       2766.20        67.58 o                         
  -9  10   9       1053.63       1098.88        40.07 o                         
  -8  10   9        783.14        716.81        29.50 o                         
  -7  10   9       5414.98       5230.17        83.80 o                         
  -6  10   9       3681.99       3701.81        61.77 o                         
  -5  10   9       1328.31       1271.67        33.82 o                         
  -4  10   9       2463.45       2586.97        43.90 o                         
  -3  10   9       4114.84       4175.98        64.56 o                         
  -2  10   9       6067.46       5952.20        84.89 o                         
  -1  10   9       1391.77       1314.54        34.40 o                         
   0  10   9       1186.08       1236.15        30.79 o                         
   1  10   9       8816.93       8890.18       117.60 o                         
   2  10   9       3948.92       4139.62        68.92 o                         
   3  10   9        231.07        238.83        18.67 o                         
   4  10   9       2062.19       2200.21        53.41 o                         
   5  10   9       4720.04       4883.53        96.48 o                         
   6  10   9       2786.61       2846.70        67.59 o                         
   7  10   9         10.80         -8.54        10.48 o                         
 -13  11   9        215.89        162.36        22.18 o                         
 -12  11   9        874.67        924.37        48.63 o                         
 -11  11   9        349.10        364.40        27.24 o                         
 -10  11   9          5.02          0.99         8.54 o                         
  -9  11   9        394.97        400.94        21.97 o                         
  -8  11   9       1217.25       1175.87        38.71 o                         
  -7  11   9         86.17         65.25        11.34 o                         
  -6  11   9        497.12        517.24        23.68 o                         
  -5  11   9          9.82          4.35         5.45 o                         
  -4  11   9       1501.11       1485.83        29.05 o                         
  -3  11   9        220.27        205.20        10.92 o                         
  -2  11   9         43.69         37.73         5.45 o                         
  -1  11   9       1430.45       1480.86        32.92 o                         
   0  11   9       3814.70       3785.59        66.12 o                         
   1  11   9          4.46         -0.09         5.66 o                         
   2  11   9        843.68        818.36        28.42 o                         
   3  11   9       2194.92       2249.85        53.54 o                         
   4  11   9        162.88        177.34        18.39 o                         
   5  11   9         22.25          5.62         9.19 o                         
   6  11   9        679.96        675.57        35.30 o                         
   7  11   9       1363.12       1355.76        49.10 o                         
 -12  12   9        238.79        185.05        24.51 o                         
 -11  12   9        371.23        307.42        28.77 o                         
 -10  12   9        150.16        132.70        18.31 o                         
  -9  12   9        142.63        125.94        14.38 o                         
  -8  12   9         21.82         10.15         8.52 o                         
  -7  12   9        163.62        120.41        11.64 o                         
  -6  12   9        618.27        609.08        24.46 o                         
  -5  12   9        105.08        101.55        10.61 o                         
  -4  12   9        467.75        485.09        22.01 o                         
  -3  12   9         71.81         81.42         7.33 o                         
  -2  12   9        295.07        301.25        13.66 o                         
  -1  12   9          9.97          7.47         4.81 o                         
   0  12   9        237.96        241.83        27.72 o                         
   1  12   9         93.01         59.17         9.16 o                         
   2  12   9         23.68         10.20         7.43 o                         
   3  12   9        377.04        329.00        20.75 o                         
   4  12   9         39.92         50.22         9.23 o                         
   5  12   9         17.32          4.56         8.97 o                         
   6  12   9        381.75        359.90        25.27 o                         
 -11  13   9        421.32        464.37        35.46 o                         
 -10  13   9        308.45        297.31        27.40 o                         
  -9  13   9        684.02        648.68        35.11 o                         
  -8  13   9        292.67        271.08        22.98 o                         
  -7  13   9        360.27        361.73        24.05 o                         
  -6  13   9        213.38        196.48        15.44 o                         
  -5  13   9       3553.12       3513.72        63.31 o                         
  -4  13   9       1613.75       1531.54        38.41 o                         
  -3  13   9        831.88        725.36        20.13 o                         
  -2  13   9       1455.60       1466.75        32.18 o                         
  -1  13   9       3318.54       3387.48        59.48 o                         
   0  13   9       1336.85       1325.08        36.08 o                         
   1  13   9        209.55        217.29        18.35 o                         
   2  13   9       1778.78       1854.23        53.87 o                         
   3  13   9       2023.68       2070.31        53.39 o                         
   4  13   9       1255.83       1289.73        57.73 o                         
   5  13   9         48.39         33.55        10.78 o                         
 -10  14   9       2815.25       2805.81        77.30 o                         
  -9  14   9        777.87        763.45        43.83 o                         
  -8  14   9        203.94        181.09        18.62 o                         
  -7  14   9        532.56        518.07        28.68 o                         
  -6  14   9       5065.54       5025.04        91.70 o                         
  -5  14   9        153.20        113.41        17.84 o                         
  -4  14   9        740.44        787.62        38.97 o                         
  -3  14   9       1003.52       1009.21        37.79 o                         
  -2  14   9       9079.43       9094.58       111.92 o                         
  -1  14   9          1.12         -5.98         6.16 o                         
   0  14   9        801.40        765.02        30.21 o                         
   1  14   9       1255.11       1231.77        42.67 o                         
   2  14   9       4651.33       4773.70        96.22 o                         
   3  14   9         92.69         88.85        13.90 o                         
   4  14   9       1663.43       1607.50        52.44 o                         
  -9  15   9        615.11        512.93        32.70 o                         
  -8  15   9          3.97         -9.91        11.24 o                         
  -7  15   9        600.15        576.74        37.88 o                         
  -6  15   9         28.24         20.37        11.18 o                         
  -5  15   9       1881.06       1898.29        50.95 o                         
  -4  15   9        595.21        574.40        31.79 o                         
  -3  15   9        137.33        125.98        23.17 o                         
  -2  15   9         43.33         41.63         9.12 o                         
  -1  15   9        321.92        319.74        21.36 o                         
   0  15   9        264.96        207.36        18.88 o                         
   1  15   9        579.19        558.70        31.15 o                         
   2  15   9        354.21        350.08        28.46 o                         
   3  15   9       1744.49       1784.92        57.75 o                         
  -7  16   9        933.23        874.02        42.06 o                         
  -6  16   9        213.27        162.38        20.80 o                         
  -5  16   9        248.71        238.11        22.22 o                         
  -4  16   9        198.98        157.20        19.56 o                         
  -3  16   9        636.88        654.36        34.13 o                         
  -2  16   9        459.11        405.20        33.95 o                         
  -1  16   9        471.69        491.90        25.91 o                         
   0  16   9          0.62         -8.91         8.91 o                         
 -16   0  10        459.53        585.92        50.94 o                         
 -15   0  10          8.67          7.00        12.43 o                         
 -14   0  10       2917.20       2895.49        97.82 o                         
 -13   0  10         25.83         38.03         9.50 o                         
 -12   0  10         37.73         77.86        13.48 o                         
 -11   0  10       2532.60       2260.09        64.10 o                         
 -10   0  10       1113.27       1203.20        39.10 o                         
  -9   0  10        474.15        479.99        33.88 o                         
  -8   0  10        616.58        628.62        31.13 o                         
  -7   0  10       6832.88       7036.31       124.88 o                         
  -6   0  10      10286.23      10278.65       179.19 o                         
  -5   0  10        185.71        152.17        13.75 o                         
  -4   0  10        428.46        454.72        20.61 o                         
  -3   0  10       8740.90       9187.82       141.99 o                         
  -2   0  10       7437.05       7079.63       116.23 o                         
  -1   0  10        217.90        137.55        12.51 o                         
   0   0  10        207.69        202.59        14.85 o                         
   1   0  10      17954.14      17980.22       240.40 o                         
   2   0  10       8753.58       8815.81       153.54 o                         
   3   0  10        994.36        995.10        43.83 o                         
   4   0  10        298.98        263.03        23.81 o                         
   5   0  10      15253.69      15142.21       283.48 o                         
   6   0  10       4703.27       5122.47       140.99 o                         
   7   0  10        106.58         41.51        21.60 o                         
   8   0  10        870.87        690.00        61.55 o                         
   9   0  10       3477.93       3261.75       185.11 o                         
 -16   1  10        579.64        553.76        36.64 o                         
 -15   1  10       1522.59       1768.48        52.84 o                         
 -14   1  10         67.14         77.92        11.52 o                         
 -13   1  10        649.04        602.14        24.70 o                         
 -12   1  10        151.45        175.14        12.56 o                         
 -11   1  10       4293.09       4458.40        63.19 o                         
 -10   1  10         19.03          7.67         4.54 o                         
  -9   1  10       4424.94       4435.55        62.89 o                         
  -8   1  10         90.49         70.63         8.01 o                         
  -7   1  10       6343.12       6262.77        80.77 o                         
  -6   1  10       1794.87       1887.77        37.73 o                         
  -5   1  10       1571.44       1561.84        26.72 o                         
  -4   1  10       2511.17       2427.90        41.08 o                         
  -3   1  10       2445.58       2299.72        46.85 o                         
  -2   1  10       3439.75       3686.53        67.16 o                         
  -1   1  10       3228.41       3410.02        55.03 o                         
   0   1  10       1444.20       1395.77        28.00 o                         
   1   1  10       2081.87       2054.70        34.21 o                         
   2   1  10        817.17        814.05        24.90 o                         
   3   1  10       1325.71       1366.67        36.27 o                         
   4   1  10       4322.96       4439.47        75.67 o                         
   5   1  10       1697.41       1720.43        49.54 o                         
   6   1  10       2947.72       2936.55        70.05 o                         
   7   1  10       1148.30       1160.45        40.77 o                         
   8   1  10        531.85        483.34        31.79 o                         
   9   1  10         22.17         31.72        13.87 o                         
 -16   2  10         24.91         11.35        16.13 o                         
 -15   2  10          1.34          4.33         9.26 o                         
 -14   2  10        686.56        681.02        28.43 o                         
 -13   2  10        123.94         76.37        11.06 o                         
 -12   2  10         14.56         10.23         5.36 o                         
 -11   2  10          1.24         -4.67         4.67 o                         
 -10   2  10          0.13          0.07         4.45 o                         
  -9   2  10         35.35         18.76         4.75 o                         
  -8   2  10         24.13         16.14         5.18 o                         
  -7   2  10         67.69         66.53         7.74 o                         
  -6   2  10        349.13        357.17        14.28 o                         
  -5   2  10        325.05        326.90        14.39 o                         
  -4   2  10         75.82         64.42         8.17 o                         
  -3   2  10        234.64        239.15        14.80 o                         
  -2   2  10          6.71         -0.83         5.22 o                         
  -1   2  10       1872.47       1844.68        40.18 o                         
   0   2  10       1335.23       1464.83        35.13 o                         
   1   2  10        616.57        599.62        17.98 o                         
   2   2  10        138.04        135.46        12.80 o                         
   3   2  10        846.84        823.87        26.35 o                         
   4   2  10        700.00        751.17        30.19 o                         
   5   2  10        418.01        362.12        23.50 o                         
   6   2  10        371.25        383.20        24.96 o                         
   7   2  10         44.86         12.84         7.56 o                         
   8   2  10        156.19        141.12        15.73 o                         
   9   2  10          1.45         -6.51        13.59 o                         
 -16   3  10        427.98        452.03        31.98 o                         
 -15   3  10        157.37        164.66        16.73 o                         
 -14   3  10         10.67          3.85         7.45 o                         
 -13   3  10         58.76         22.96         7.57 o                         
 -12   3  10       1545.23       1602.83        39.67 o                         
 -11   3  10        609.55        699.15        25.11 o                         
 -10   3  10        152.30        159.19        11.93 o                         
  -9   3  10        826.55        855.25        27.29 o                         
  -8   3  10      12186.45      12127.00       127.09 o                         
  -7   3  10         31.58         27.38         4.93 o                         
  -6   3  10         58.12         61.02         6.31 o                         
  -5   3  10       7632.30       7704.65        96.56 o                         
  -4   3  10       8163.27       8349.11       118.60 o                         
  -3   3  10       2377.18       2371.70        50.78 o                         
  -2   3  10       1140.51       1158.65        35.23 o                         
  -1   3  10       3346.96       3363.84        65.04 o                         
   0   3  10       7315.67       7161.12        95.14 o                         
   1   3  10         46.28         33.46         5.55 o                         
   2   3  10         24.56         17.58         5.02 o                         
   3   3  10       3062.05       3099.34        56.16 o                         
   4   3  10        145.41        148.20        17.56 o                         
   5   3  10         26.66         17.23         7.86 o                         
   6   3  10        135.64        117.01        13.72 o                         
   7   3  10       4011.34       4080.39        76.41 o                         
   8   3  10        825.94        839.67        40.43 o                         
   9   3  10         19.25         22.88        12.81 o                         
 -16   4  10        168.85        308.60        24.96 o                         
 -15   4  10        732.49        608.42        33.85 o                         
 -14   4  10        196.63        192.23        16.99 o                         
 -13   4  10        424.48        522.35        24.02 o                         
 -12   4  10         15.29         -0.17         6.27 o                         
 -11   4  10       1859.69       1835.77        45.58 o                         
 -10   4  10       3184.28       3206.65        54.34 o                         
  -9   4  10       2423.17       2583.61        45.74 o                         
  -8   4  10         37.03         32.52         6.12 o                         
  -7   4  10       8996.48       8920.31       106.71 o                         
  -6   4  10       9528.00       9489.69       114.09 o                         
  -5   4  10       4120.17       3985.29        69.83 o                         
  -4   4  10       3440.61       3577.31        64.61 o                         
  -3   4  10      13149.39      13489.83       160.27 o                         
  -2   4  10       6970.82       6966.23       100.22 o                         
  -1   4  10       1962.09       1764.80        46.11 o                         
   0   4  10       3815.17       3878.31        71.80 o                         
   1   4  10       6080.04       6206.73        78.25 o                         
   2   4  10       6065.24       6095.00        77.17 o                         
   3   4  10        787.69        732.73        28.43 o                         
   4   4  10       1183.50       1179.50        38.28 o                         
   5   4  10       9932.76       9702.29       126.81 o                         
   6   4  10       1402.41       1543.64        46.07 o                         
   7   4  10        472.80        490.17        27.04 o                         
   8   4  10       1357.71       1287.69        53.26 o                         
   9   4  10       3815.54       3738.11        97.31 o                         
 -15   5  10         63.13         59.89        11.87 o                         
 -14   5  10         99.57        155.01        13.87 o                         
 -13   5  10        161.77         94.20        13.72 o                         
 -12   5  10       1123.07       1158.95        37.09 o                         
 -11   5  10       1022.46       1113.33        35.64 o                         
 -10   5  10        344.48        303.83        17.55 o                         
  -9   5  10        513.86        542.75        19.93 o                         
  -8   5  10       4529.65       4607.27        70.07 o                         
  -7   5  10       1899.23       1958.68        42.63 o                         
  -6   5  10        127.45        112.00         9.21 o                         
  -5   5  10       1506.78       1582.54        41.38 o                         
  -4   5  10       4228.59       4182.62        74.92 o                         
  -3   5  10       1151.05       1121.11        34.66 o                         
  -2   5  10        144.82        175.57        17.80 o                         
  -1   5  10       2049.47       2161.98        53.47 o                         
   0   5  10       3616.82       3688.10        66.77 o                         
   1   5  10        497.05        481.17        21.34 o                         
   2   5  10        867.27        872.93        27.60 o                         
   3   5  10       3137.83       3273.53        63.80 o                         
   4   5  10       1876.39       1905.67        49.44 o                         
   5   5  10        259.61        232.25        18.15 o                         
   6   5  10        933.01        873.59        35.59 o                         
   7   5  10       1367.40       1342.49        44.62 o                         
   8   5  10         81.53         64.42        15.44 o                         
   9   5  10        168.82        106.01        47.82 o                         
 -15   6  10         55.18         25.10         9.51 o                         
 -14   6  10         88.50         98.09        14.42 o                         
 -13   6  10          7.59         10.77        11.01 o                         
 -12   6  10         14.70          4.89         6.37 o                         
 -11   6  10        543.81        510.50        23.71 o                         
 -10   6  10         15.78          6.14         4.96 o                         
  -9   6  10         74.83         45.58         7.05 o                         
  -8   6  10          0.49          1.10         3.87 o                         
  -7   6  10         49.92         33.94         5.42 o                         
  -6   6  10         22.40         15.37         4.91 o                         
  -5   6  10        286.78        311.18        15.62 o                         
  -4   6  10        830.42        853.37        32.27 o                         
  -3   6  10         64.29         71.33         9.47 o                         
  -2   6  10         60.36         37.78         7.93 o                         
  -1   6  10          9.94          2.11         6.97 o                         
   0   6  10        140.13        103.47        11.14 o                         
   1   6  10        211.68        197.60        14.35 o                         
   2   6  10         39.90         20.76         6.48 o                         
   3   6  10         15.03          9.12         5.72 o                         
   4   6  10         10.24          3.73         5.99 o                         
   5   6  10        102.10         74.81        10.83 o                         
   6   6  10        159.01        150.19        15.65 o                         
   7   6  10          6.02          4.33         9.91 o                         
   8   6  10         32.68         -4.53        12.31 o                         
 -15   7  10         38.23         47.93        15.31 o                         
 -14   7  10         84.01        131.74        14.98 o                         
 -13   7  10        512.15        441.42        25.98 o                         
 -12   7  10       2536.00       2541.53        57.85 o                         
 -11   7  10        801.18        774.80        32.89 o                         
 -10   7  10         76.86         80.39        11.10 o                         
  -9   7  10       1665.30       1580.88        46.96 o                         
  -8   7  10       1450.12       1483.09        34.38 o                         
  -7   7  10        261.78        274.55        13.66 o                         
  -6   7  10        701.83        659.82        20.66 o                         
  -5   7  10        780.48        803.76        26.61 o                         
  -4   7  10       2070.10       2035.34        51.75 o                         
  -3   7  10         11.06         -1.37         5.24 o                         
  -2   7  10        272.64        281.54        20.44 o                         
  -1   7  10       6223.57       6599.68       110.59 o                         
   0   7  10       6831.58       6681.03        93.91 o                         
   1   7  10         73.85         35.92         9.27 o                         
   2   7  10        958.73        978.95        31.24 o                         
   3   7  10       4936.57       4917.69        88.81 o                         
   4   7  10       2306.03       2376.28        51.43 o                         
   5   7  10         31.83         12.83         7.61 o                         
   6   7  10         12.83         -0.63        10.39 o                         
   7   7  10       2114.14       2164.11        67.18 o                         
   8   7  10       1515.23       1495.20        61.70 o                         
 -14   8  10        585.98        628.58        39.92 o                         
 -13   8  10       2219.79       2454.18        70.28 o                         
 -12   8  10         55.07         50.92        11.16 o                         
 -11   8  10       1852.01       1875.12        54.61 o                         
 -10   8  10       1548.72       1554.92        44.70 o                         
  -9   8  10       2792.71       2960.68        69.87 o                         
  -8   8  10        647.29        596.72        24.75 o                         
  -7   8  10       2649.80       2692.66        47.95 o                         
  -6   8  10       2243.32       2279.50        43.14 o                         
  -5   8  10        227.93        204.20        14.19 o                         
  -4   8  10       2309.31       2385.75        49.59 o                         
  -3   8  10      10279.74      10627.98       149.79 o                         
  -2   8  10       5733.60       5780.96        99.85 o                         
  -1   8  10         21.90          9.13         6.33 o                         
   0   8  10        230.96        275.94        18.34 o                         
   1   8  10       9927.33       9795.36       134.84 o                         
   2   8  10       4348.31       4311.68        75.70 o                         
   3   8  10       1483.39       1465.17        40.49 o                         
   4   8  10       2885.67       2887.80        58.94 o                         
   5   8  10       3504.18       3389.00        69.89 o                         
   6   8  10       2433.96       2584.18        95.03 o                         
   7   8  10        566.27        549.29        32.76 o                         
 -14   9  10          8.92          1.31        11.23 o                         
 -13   9  10        236.31        220.02        24.53 o                         
 -12   9  10       1961.31       2058.10        60.10 o                         
 -11   9  10        110.49        104.68        14.50 o                         
 -10   9  10        152.55        170.96        17.02 o                         
  -9   9  10        820.81        841.11        34.61 o                         
  -8   9  10       2196.53       2238.81        48.49 o                         
  -7   9  10       1063.78       1038.15        32.44 o                         
  -6   9  10        498.06        455.05        16.85 o                         
  -5   9  10       2005.98       2151.95        49.26 o                         
  -4   9  10       5651.08       5783.87        97.90 o                         
  -3   9  10         32.44         39.53         7.28 o                         
  -2   9  10        626.92        634.30        25.38 o                         
  -1   9  10       2565.04       2649.95        55.83 o                         
   0   9  10       3773.79       3740.66        78.81 o                         
   1   9  10        272.63        202.78        17.23 o                         
   2   9  10        131.54         95.48        13.73 o                         
   3   9  10       1580.51       1598.59        43.23 o                         
   4   9  10       2599.74       2636.35        56.13 o                         
   5   9  10          7.96         -0.52         9.74 o                         
   6   9  10        552.80        612.98        34.10 o                         
   7   9  10       2156.95       2149.55        67.11 o                         
 -13  10  10        522.52        640.50        42.07 o                         
 -12  10  10         54.82         52.45        15.34 o                         
 -11  10  10        108.76         87.05        13.37 o                         
 -10  10  10        201.03        148.32        19.66 o                         
  -9  10  10        106.49         87.66        12.02 o                         
  -8  10  10        977.19        910.88        34.68 o                         
  -7  10  10        425.11        396.49        26.74 o                         
  -6  10  10       1273.86       1227.68        33.80 o                         
  -5  10  10          0.47          2.10         6.00 o                         
  -4  10  10          2.25         -1.53         5.51 o                         
  -3  10  10        637.61        635.62        23.40 o                         
  -2  10  10         43.70         23.30         6.39 o                         
  -1  10  10        726.04        710.88        28.16 o                         
   0  10  10          3.09         -4.35         5.67 o                         
   1  10  10         61.16         28.61         8.43 o                         
   2  10  10        178.15        151.48        13.38 o                         
   3  10  10        217.51        231.58        29.22 o                         
   4  10  10         52.49         23.06        10.82 o                         
   5  10  10         55.63         43.40        10.57 o                         
   6  10  10         40.50          7.37        11.22 o                         
 -13  11  10        304.33        259.02        30.74 o                         
 -12  11  10        141.25        143.65        34.12 o                         
 -11  11  10       1278.38       1306.98        48.29 o                         
 -10  11  10        376.58        289.10        22.21 o                         
  -9  11  10       1237.04       1181.14        41.50 o                         
  -8  11  10       2095.43       2059.03        54.02 o                         
  -7  11  10       3490.70       3349.42        63.82 o                         
  -6  11  10         43.46         47.35         6.97 o                         
  -5  11  10       2177.16       2188.32        44.93 o                         
  -4  11  10       2769.22       2708.25        51.35 o                         
  -3  11  10       1404.18       1399.34        37.71 o                         
  -2  11  10       1113.43       1162.04        33.96 o                         
  -1  11  10       2120.16       2242.51        52.84 o                         
   0  11  10        630.18        623.10        34.80 o                         
   1  11  10        457.82        581.70        36.77 o                         
   2  11  10       2143.85       2143.24        51.83 o                         
   3  11  10       1619.50       1626.39        47.39 o                         
   4  11  10        961.89        972.45        39.73 o                         
   5  11  10        686.40        628.68        35.49 o                         
   6  11  10       2433.44       2465.03        64.22 o                         
 -12  12  10        162.92        266.91        34.97 o                         
 -11  12  10        999.40        979.48        44.73 o                         
 -10  12  10       2229.08       2351.47        60.02 o                         
  -9  12  10         13.36          7.97         8.95 o                         
  -8  12  10          0.57          0.16         9.10 o                         
  -7  12  10       4886.16       4843.83        86.90 o                         
  -6  12  10       5702.40       5626.91        87.83 o                         
  -5  12  10        669.70        603.97        23.04 o                         
  -4  12  10        308.36        334.06        14.72 o                         
  -3  12  10       3605.17       3620.83        61.78 o                         
  -2  12  10       7617.96       7666.77       119.97 o                         
  -1  12  10        247.34        253.03        18.87 o                         
   0  12  10        203.83        174.90        18.37 o                         
   1  12  10       3853.02       3828.87        75.45 o                         
   2  12  10       5545.51       5449.70        92.75 o                         
   3  12  10         21.06         11.74         8.56 o                         
   4  12  10        439.51        399.26        26.99 o                         
   5  12  10       3030.01       3055.32        76.35 o                         
 -11  13  10        882.84        828.98        46.41 o                         
 -10  13  10         16.40         -8.03        11.36 o                         
  -9  13  10        246.94        251.82        24.79 o                         
  -8  13  10       1408.92       1477.89        46.09 o                         
  -7  13  10        559.33        536.59        29.32 o                         
  -6  13  10        188.73        161.86        32.00 o                         
  -5  13  10       1507.78       1547.19        49.21 o                         
  -4  13  10       1334.37       1274.18        39.46 o                         
  -3  13  10       1440.10       1421.21        30.98 o                         
  -2  13  10        819.90        782.47        22.32 o                         
  -1  13  10        332.45        339.06        21.88 o                         
   0  13  10        809.13        779.49        30.17 o                         
   1  13  10        240.71        230.53        18.97 o                         
   2  13  10         72.34         67.58        11.47 o                         
   3  13  10       1108.15       1025.73        39.38 o                         
   4  13  10         39.13          5.85        10.16 o                         
  -9  14  10          6.57        -11.34        11.34 o                         
  -8  14  10          3.93        -10.68        11.38 o                         
  -7  14  10          1.75         -8.41        11.65 o                         
  -6  14  10        120.32        101.03        16.46 o                         
  -5  14  10         35.32          6.17         7.65 o                         
  -4  14  10         62.81         55.32        13.68 o                         
  -3  14  10        526.03        489.74        25.26 o                         
  -2  14  10        260.99        271.50        16.03 o                         
  -1  14  10         10.86         10.64        11.23 o                         
   0  14  10        175.88        114.98        17.24 o                         
   1  14  10        669.98        612.28        43.00 o                         
   2  14  10         51.85         24.99        10.16 o                         
  -8  15  10        446.69        443.60        30.05 o                         
  -7  15  10        270.48        264.42        22.15 o                         
  -6  15  10        155.97        114.68        19.39 o                         
  -5  15  10       1168.03       1088.88        46.02 o                         
  -4  15  10       1890.84       1847.56        57.88 o                         
  -3  15  10         14.26         -5.07         9.08 o                         
  -2  15  10        709.35        660.34        26.04 o                         
  -1  15  10       1403.61       1303.04        38.69 o                         
   0  15  10        755.55        803.12        47.06 o                         
   1  15  10         18.82         17.69        10.05 o                         
 -16   1  11        201.84        180.78        21.70 o                         
 -15   1  11        146.38        181.36        17.80 o                         
 -14   1  11         36.43         56.18         9.14 o                         
 -13   1  11        435.94        367.45        19.71 o                         
 -12   1  11       1394.35       1374.72        38.59 o                         
 -11   1  11       1736.41       1806.89        40.42 o                         
 -10   1  11        208.79        165.64        13.28 o                         
  -9   1  11        423.76        385.48        18.59 o                         
  -8   1  11       6943.79       6901.29        89.68 o                         
  -7   1  11       1451.40       1475.24        35.28 o                         
  -6   1  11        510.97        545.99        16.33 o                         
  -5   1  11       1256.15       1261.24        27.84 o                         
  -4   1  11       4130.63       4075.74        70.08 o                         
  -3   1  11       2160.77       2067.82        44.50 o                         
  -2   1  11        134.47        116.78        10.41 o                         
  -1   1  11       2478.82       2671.14        60.86 o                         
   0   1  11       7847.03       7888.97        96.52 o                         
   1   1  11        936.45        875.21        22.40 o                         
   2   1  11       1835.34       1867.08        40.79 o                         
   3   1  11       4058.35       4093.55        72.40 o                         
   4   1  11       2469.80       2499.84        59.16 o                         
   5   1  11         84.89         85.02        11.90 o                         
   6   1  11       1510.91       1463.33        44.20 o                         
   7   1  11        689.37        626.53        34.66 o                         
   8   1  11       1617.25       1507.11        62.15 o                         
 -16   2  11        367.26        565.51        42.53 o                         
 -15   2  11        192.78        129.73        18.27 o                         
 -14   2  11       1449.97       1462.98        39.41 o                         
 -13   2  11        640.56        720.11        29.88 o                         
 -12   2  11        499.81        580.61        24.89 o                         
 -11   2  11       2061.74       1917.32        41.68 o                         
 -10   2  11       3062.28       3140.27        52.90 o                         
  -9   2  11        682.25        719.42        29.40 o                         
  -8   2  11        176.64        182.40        13.04 o                         
  -7   2  11       1314.76       1269.10        29.52 o                         
  -6   2  11       7982.68       8261.97        82.70 o                         
  -5   2  11       1428.09       1399.59        35.19 o                         
  -4   2  11        365.62        341.97        16.21 o                         
  -3   2  11       8416.25       8326.08       108.29 o                         
  -2   2  11       7616.10       7710.47       101.09 o                         
  -1   2  11        145.16        101.71        12.50 o                         
   0   2  11          5.87          0.78         4.04 o                         
   1   2  11       9486.69       9495.02       104.00 o                         
   2   2  11       2635.21       2582.05        49.38 o                         
   3   2  11        412.22        404.43        19.11 o                         
   4   2  11        759.74        792.49        32.21 o                         
   5   2  11       5927.67       5976.83       105.13 o                         
   6   2  11       2685.21       2756.43        61.90 o                         
   7   2  11         27.44         24.90        10.36 o                         
   8   2  11        622.62        577.15        52.94 o                         
 -16   3  11        881.99       1061.12       122.21 o                         
 -15   3  11         98.83        128.35        16.89 o                         
 -14   3  11        363.17        318.34        21.58 o                         
 -13   3  11        148.71         73.28        10.38 o                         
 -12   3  11       2043.07       2056.15        47.49 o                         
 -11   3  11       1933.22       1984.63        45.16 o                         
 -10   3  11          0.54         -4.30         4.30 o                         
  -9   3  11        577.85        558.13        21.64 o                         
  -8   3  11       4791.20       4917.67        68.76 o                         
  -7   3  11       1598.62       1675.13        33.36 o                         
  -6   3  11        471.35        493.66        18.26 o                         
  -5   3  11         55.29         44.78         8.21 o                         
  -4   3  11       8232.70       8431.29       114.01 o                         
  -3   3  11       3496.78       3591.08        65.34 o                         
  -2   3  11        555.56        581.30        26.43 o                         
  -1   3  11       1512.79       1532.03        43.02 o                         
   0   3  11       7442.04       7527.33       110.88 o                         
   1   3  11        855.06        867.75        26.72 o                         
   2   3  11       1574.17       1583.07        31.32 o                         
   3   3  11         55.77         37.17         7.76 o                         
   4   3  11        682.10        681.42        28.78 o                         
   5   3  11        956.03        941.56        37.43 o                         
   6   3  11        985.80        943.94        38.08 o                         
   7   3  11        355.02        265.26        24.44 o                         
   8   3  11       1245.14       1279.13        62.14 o                         
 -15   4  11          3.07         -2.40        12.15 o                         
 -14   4  11          1.66         -5.56        10.31 o                         
 -13   4  11          5.65          2.89         8.40 o                         
 -12   4  11        793.58        699.48        26.87 o                         
 -11   4  11        210.31        186.53        15.01 o                         
 -10   4  11        158.09        153.16        12.58 o                         
  -9   4  11          6.06         -2.96         4.93 o                         
  -8   4  11       1194.65       1160.14        28.18 o                         
  -7   4  11        144.43        121.15        11.29 o                         
  -6   4  11       1789.29       1846.00        40.85 o                         
  -5   4  11       1064.17       1108.51        37.10 o                         
  -4   4  11        639.28        652.45        26.68 o                         
  -3   4  11         59.02         33.99         7.19 o                         
  -2   4  11         12.99         14.22         5.83 o                         
  -1   4  11         59.18         68.36        10.78 o                         
   0   4  11        539.69        589.82        22.16 o                         
   1   4  11       1217.17       1215.77        36.40 o                         
   2   4  11         31.95         46.79         8.30 o                         
   3   4  11         39.75         30.38         6.32 o                         
   4   4  11        100.34         90.73        13.18 o                         
   5   4  11        478.09        427.41        26.15 o                         
   6   4  11        764.63        648.08        33.63 o                         
   7   4  11          0.03        -11.45        11.45 o                         
   8   4  11        112.16         73.01        21.08 o                         
 -15   5  11        923.31        963.32        42.80 o                         
 -14   5  11        128.23        167.40        18.62 o                         
 -13   5  11       1836.52       1611.42        44.68 o                         
 -12   5  11        825.58        830.80        30.63 o                         
 -11   5  11        624.55        665.20        24.73 o                         
 -10   5  11         61.93         93.67         9.69 o                         
  -9   5  11        410.12        409.73        19.28 o                         
  -8   5  11       2595.24       2504.78        48.77 o                         
  -7   5  11       3724.85       3671.52        80.44 o                         
  -6   5  11        661.07        662.10        23.94 o                         
  -5   5  11       5579.60       5768.43        91.72 o                         
  -4   5  11       3119.00       3017.48        61.80 o                         
  -3   5  11        398.24        329.10        19.91 o                         
  -2   5  11         14.20          1.26         5.99 o                         
  -1   5  11       3031.17       3179.05        87.61 o                         
   0   5  11       2491.59       2675.21        54.21 o                         
   1   5  11         36.45         35.90         8.03 o                         
   2   5  11         38.06         27.56         6.43 o                         
   3   5  11       7394.65       7456.66       112.70 o                         
   4   5  11       1938.16       2090.53        51.53 o                         
   5   5  11        233.80        177.28        16.56 o                         
   6   5  11         27.69         35.06        10.15 o                         
   7   5  11       2200.73       2291.09        66.76 o                         
 -15   6  11        117.65         20.42        20.98 o                         
 -14   6  11       1637.32       1611.43        51.21 o                         
 -13   6  11       1789.27       2051.46        56.73 o                         
 -12   6  11        100.81         49.45        12.89 o                         
 -11   6  11         99.21         72.95        10.03 o                         
 -10   6  11       3204.33       3334.92        78.33 o                         
  -9   6  11       2603.09       2589.09        50.03 o                         
  -8   6  11        237.41        201.98        13.78 o                         
  -7   6  11        794.78        791.96        27.75 o                         
  -6   6  11       5173.10       5175.38        81.61 o                         
  -5   6  11       3231.38       3207.38        65.49 o                         
  -4   6  11       1410.94       1444.16        43.88 o                         
  -3   6  11       1645.64       1642.53        47.29 o                         
  -2   6  11      10534.72      10577.95       149.77 o                         
  -1   6  11        937.72        997.08        39.24 o                         
   0   6  11       4292.43       4430.56        92.76 o                         
   1   6  11       2802.17       2727.69        58.78 o                         
   2   6  11       9103.35       8927.21       117.92 o                         
   3   6  11        771.20        709.25        28.23 o                         
   4   6  11       1273.51       1352.68        40.51 o                         
   5   6  11       4161.31       4167.55        84.04 o                         
   6   6  11       2706.40       2640.19        82.35 o                         
   7   6  11         32.34         28.50        11.62 o                         
 -14   7  11          9.46          2.36        15.08 o                         
 -13   7  11        289.28        267.67        32.24 o                         
 -12   7  11        721.71        801.66        39.18 o                         
 -11   7  11         90.02         78.74        11.30 o                         
 -10   7  11        178.63        241.56        15.87 o                         
  -9   7  11       1286.94       1273.40        32.55 o                         
  -8   7  11        850.67        906.39        28.86 o                         
  -7   7  11       1208.95       1138.70        42.35 o                         
  -6   7  11        111.29        101.42        13.91 o                         
  -5   7  11       1756.95       1868.20        53.82 o                         
  -4   7  11       4589.83       4576.08        91.55 o                         
  -3   7  11        587.71        555.31        29.76 o                         
  -2   7  11          0.70         -1.37         4.12 o                         
  -1   7  11       2187.51       2233.24        66.58 o                         
   0   7  11       2292.37       2282.27        68.47 o                         
   1   7  11         44.58         30.74         7.11 o                         
   2   7  11          1.78         -1.09         5.73 o                         
   3   7  11       2671.96       2659.94        56.70 o                         
   4   7  11       1711.97       1706.71        50.86 o                         
   5   7  11         12.67        -10.95        14.72 o                         
   6   7  11         49.45         29.46        11.17 o                         
   7   7  11       3539.37       3492.32        92.36 o                         
 -14   8  11          6.28         -2.09        12.25 o                         
 -13   8  11          1.12         16.69        10.12 o                         
 -12   8  11        263.02        290.35        33.57 o                         
 -11   8  11        422.72        426.62        27.70 o                         
 -10   8  11         21.86         -2.26         7.07 o                         
  -9   8  11        217.04        174.42        12.23 o                         
  -8   8  11         13.83          5.39         5.37 o                         
  -7   8  11        138.08        126.24        11.95 o                         
  -6   8  11          4.24          2.55         6.01 o                         
  -5   8  11        780.63        817.96        46.22 o                         
  -4   8  11         47.23         35.30         9.84 o                         
  -3   8  11        775.40        704.02        48.78 o                         
  -2   8  11        147.18        136.68        21.85 o                         
  -1   8  11        315.48        330.27        25.56 o                         
   0   8  11        353.65        382.01        22.44 o                         
   1   8  11       1079.11       1079.34        36.55 o                         
   2   8  11         40.13          8.80         7.68 o                         
   3   8  11          6.03          1.49         5.97 o                         
   4   8  11          7.09         -6.42        10.01 o                         
   5   8  11        509.88        498.40        29.94 o                         
   6   8  11          1.23         -9.09        10.21 o                         
 -13   9  11        211.31        142.11        19.94 o                         
 -12   9  11        359.22        322.60        25.23 o                         
 -11   9  11        874.86        953.35        42.06 o                         
 -10   9  11          1.21         -6.25         6.25 o                         
  -9   9  11        990.41        943.43        30.78 o                         
  -8   9  11        867.02        907.64        33.14 o                         
  -7   9  11       2000.44       2057.92        39.22 o                         
  -6   9  11        223.75        219.77        22.78 o                         
  -5   9  11       1808.32       1751.47        46.32 o                         
  -4   9  11       3900.87       3878.31        93.86 o                         
  -3   9  11        577.86        506.25        29.95 o                         
  -2   9  11        501.24        546.92        41.98 o                         
  -1   9  11       2392.01       2397.03        56.51 o                         
   0   9  11       2638.45       2495.25        59.63 o                         
   1   9  11        519.20        456.43        23.42 o                         
   2   9  11        449.65        543.39        34.76 o                         
   3   9  11       1656.90       1679.47        49.20 o                         
   4   9  11       1039.33       1138.49        44.96 o                         
   5   9  11        255.65        230.66        19.57 o                         
   6   9  11        712.99        637.77        34.73 o                         
 -13  10  11        710.42        807.40        58.65 o                         
 -12  10  11          1.42         12.95        13.59 o                         
 -11  10  11        683.92        576.80        33.02 o                         
 -10  10  11       1540.75       1486.20        46.00 o                         
  -9  10  11       1905.06       1847.00        51.07 o                         
  -8  10  11        240.29        231.40        19.64 o                         
  -7  10  11        882.51        912.65        28.39 o                         
  -6  10  11       4567.12       4500.52        88.70 o                         
  -5  10  11       1838.45       1795.56        46.98 o                         
  -4  10  11          9.01         14.38         6.24 o                         
  -3  10  11       2213.67       2278.64        54.03 o                         
  -2  10  11       7728.62       7601.94       108.53 o                         
  -1  10  11          8.03          7.48         7.10 o                         
   0  10  11        747.12        798.13        39.38 o                         
   1  10  11       3153.82       3261.62        84.04 o                         
   2  10  11       2590.32       2721.16        74.79 o                         
   3  10  11        213.59        175.28        16.03 o                         
   4  10  11        310.72        252.76        38.63 o                         
   5  10  11       3654.62       3626.06        85.91 o                         
 -12  11  11        274.54        294.99        30.63 o                         
 -11  11  11        433.50        455.64        29.31 o                         
 -10  11  11          3.68         -6.75         6.75 o                         
  -9  11  11        847.42        737.11        32.91 o                         
  -8  11  11        800.59        802.64        32.85 o                         
  -7  11  11       2752.12       2638.53        55.04 o                         
  -6  11  11        230.53        207.50        18.96 o                         
  -5  11  11       1470.51       1492.65        35.06 o                         
  -4  11  11       2773.54       2691.29        59.32 o                         
  -3  11  11        674.41        659.40        29.02 o                         
  -2  11  11        157.04        129.84        13.93 o                         
  -1  11  11       1462.50       1427.98        46.24 o                         
   0  11  11        598.51        621.12        32.51 o                         
   1  11  11        347.66        314.90        39.16 o                         
   2  11  11          0.60        -14.58        14.58 o                         
   3  11  11       2188.83       2189.53        56.42 o                         
   4  11  11       1210.90       1243.68        61.06 o                         
 -11  12  11        194.67        140.82        19.99 o                         
 -10  12  11        717.04        760.51        36.16 o                         
  -9  12  11         64.90         46.32        10.89 o                         
  -8  12  11        323.08        320.28        22.33 o                         
  -7  12  11        469.73        492.00        30.85 o                         
  -6  12  11        323.65        355.94        38.28 o                         
  -5  12  11         98.25         76.86        15.90 o                         
  -4  12  11        219.96        219.00        19.72 o                         
  -3  12  11       1180.56       1257.44        36.54 o                         
  -2  12  11        122.73        109.12        14.43 o                         
  -1  12  11          3.08         -7.06        10.32 o                         
   0  12  11          6.66         -8.62         8.62 o                         
   1  12  11        604.33        561.37        44.17 o                         
   2  12  11          3.75        -13.86        13.86 o                         
   3  12  11         31.36         26.16        14.51 o                         
 -10  13  11         53.88         10.95        13.23 o                         
  -9  13  11        766.64        657.13        49.92 o                         
  -8  13  11       1991.09       2021.84        56.03 o                         
  -7  13  11        323.05        348.25        26.74 o                         
  -6  13  11       1008.08       1045.09        41.80 o                         
  -5  13  11         73.58         59.65        17.68 o                         
  -4  13  11       2139.72       2144.33        72.64 o                         
  -3  13  11       1867.02       1908.58        46.29 o                         
  -2  13  11        112.26        125.66        14.17 o                         
  -1  13  11       1169.91       1164.86        43.31 o                         
   0  13  11       3169.94       3099.04        80.44 o                         
   1  13  11        444.45        467.86        38.82 o                         
   2  13  11       1457.31       1486.68        80.59 o
[truncated: 65,370 more chars]
