# Supplementary material for: Heterocyclic 1,3-diazepine-based thio­nes and selones as versatile halogen-bond acceptors
Source: Acta Crystallogr B Struct Sci Cryst Eng Mater. 2022 Aug 31;78(Pt 5):745–55. doi: 10.1107/S2052520622008150 (PMC9533313; doi:10.1107/S2052520622008150)
Supplement: Supplementary file 22 [file b-78-00745-SDiazMesS_135F3I3Bsup22.hkl]

data_SDiazMesS_135F3I3B                                                         
_shelx_title ' d8-5300_a.res in P2(1)/c'                                        
_shelx_refln_list_code          4                                               
_shelx_F_calc_maximum     1117.91                                               
_exptl_crystal_F_000      5040.00                                               
_reflns_d_resolution_high  0.8091                                               
                                                                                
loop_                                                                           
 _space_group_symop_operation_xyz                                               
 'x, y, z'                                                                      
 '-x, y+1/2, -z+1/2'                                                            
 '-x, -y, -z'                                                                   
 'x, -y-1/2, z-1/2'                                                             
                                                                                
_cell_length_a    39.2261                                                       
_cell_length_b     7.9811                                                       
_cell_length_c    30.3408                                                       
_cell_angle_alpha  90.000                                                       
_cell_angle_beta  106.162                                                       
_cell_angle_gamma  90.000                                                       
                                                                                
_shelx_F_squared_multiplier     1.000                                           
                                                                                
loop_                                                                           
 _refln_index_h                                                                 
 _refln_index_k                                                                 
 _refln_index_l                                                                 
 _refln_F_squared_calc                                                          
 _refln_F_squared_meas                                                          
 _refln_F_squared_sigma                                                         
 _refln_observed_status                                                         
   4   0   0        882.60       1349.98       382.66 o                         
   5   0   0       1846.19       1663.60       123.04 o                         
   6   0   0     341414.34     377541.34      9625.64 o                         
   7   0   0      84984.35      89157.23      1258.04 o                         
   8   0   0      63392.93      66803.88      1051.84 o                         
   9   0   0      17705.05      19338.97       509.56 o                         
  10   0   0         84.65        165.70       119.51 o                         
  11   0   0       4300.63       4865.96       273.49 o                         
  13   0   0    1249723.88    1296912.88     22502.56 o                         
  14   0   0     198142.25     216311.39      2965.04 o                         
  15   0   0      19566.55      23636.81       614.37 o                         
  16   0   0      15024.85      17119.91       556.01 o                         
  17   0   0       9823.02      11588.85       477.17 o                         
  18   0   0       9759.11      12156.60       484.34 o                         
  19   0   0      73881.16      78717.18      1485.57 o                         
  20   0   0        589.45       2201.34       653.17 o                         
  21   0   0      22012.46      23928.18       719.29 o                         
  22   0   0      47854.56      53757.32      1133.39 o                         
  23   0   0      38841.88      45432.59      1176.84 o                         
  24   0   0     171997.47     185014.38      4675.34 o                         
  25   0   0     754168.94     785702.62     12446.75 o                         
  26   0   0      21571.32      29651.26       889.35 o                         
  27   0   0      98281.23     104307.62      2101.02 o                         
  28   0   0      18263.58      19227.40       826.61 o                         
  29   0   0      79183.09      86425.32      1895.04 o                         
  30   0   0        426.56       2247.08       529.64 o                         
  31   0   0       8415.89       9768.07       692.41 o                         
  32   0   0      26971.22      30826.07      1120.95 o                         
  33   0   0      24975.46      33756.85      1186.03 o                         
  34   0   0       7263.42       9977.07       795.75 o                         
  35   0   0      19975.03      22206.22      1123.29 o                         
  36   0   0       1062.85       7878.20      1121.60 o                         
  37   0   0     328702.16     340841.03      6083.21 o                         
  38   0   0      71048.41      81229.05      2308.03 o                         
  39   0   0       9790.95      11894.02      1108.40 o                         
  40   0   0       4030.35       5188.43       627.53 o                         
  41   0   0       1381.88       2302.82       691.95 o                         
  42   0   0       5877.38       5898.82       583.66 o                         
  43   0   0       7096.00       6484.87       806.63 o                         
  44   0   0      19619.53      20661.14      2203.61 o                         
  45   0   0       2985.90       3391.18       897.28 o                         
  46   0   0      18353.09      17310.87      1794.56 o                         
   1   1   0        425.73        388.63        46.64 o                         
   2   1   0      36544.77      36177.21       473.27 o                         
   3   1   0      87465.80      90831.98       922.74 o                         
   4   1   0      58768.05      63778.50       651.55 o                         
   5   1   0      10077.33      10671.86       195.45 o                         
   6   1   0      28047.84      30408.15       482.09 o                         
   7   1   0        289.12        184.89        72.23 o                         
   8   1   0       1391.57       1354.62       158.08 o                         
   9   1   0      30087.40      32512.29       498.12 o                         
  10   1   0     113981.51     119997.19      1865.63 o                         
  11   1   0      12645.64      13246.19       334.66 o                         
  12   1   0      25190.54      24043.31       755.34 o                         
  13   1   0       1242.61       1701.57       248.83 o                         
  14   1   0      71500.30      76560.17      1019.49 o                         
  15   1   0      54495.88      56534.98       866.38 o                         
  16   1   0      39637.58      40434.35       791.94 o                         
  17   1   0      32106.36      34162.03       748.26 o                         
  18   1   0       1655.44       2408.51       181.25 o                         
  19   1   0      74132.35      80086.88      1082.67 o                         
  20   1   0      15729.15      16540.09       493.65 o                         
  21   1   0      32269.01      32655.12       598.02 o                         
  22   1   0      26614.49      28967.21       571.84 o                         
  23   1   0       8446.62       9429.41       471.52 o                         
  24   1   0       2714.78       3039.95       239.45 o                         
  25   1   0      10150.64       9837.50       403.65 o                         
  26   1   0      14859.75      14835.56       509.14 o                         
  27   1   0         52.86        337.27       142.69 o                         
  28   1   0      47609.35      49193.31       853.96 o                         
  29   1   0      10450.84      11178.38       412.37 o                         
  30   1   0       7590.21       8788.09       397.61 o                         
  31   1   0        670.03        704.82       213.21 o                         
  32   1   0      11232.21      11793.94       549.04 o                         
  33   1   0       7217.82       8826.28       533.08 o                         
  34   1   0      42038.32      43136.67      1380.62 o                         
  35   1   0        563.74        308.24       267.28 o                         
  36   1   0      15055.00      15993.72       949.16 o                         
  37   1   0       1550.63       1964.97       494.25 o                         
  38   1   0      10689.91      10080.91       881.32 o                         
  39   1   0       3785.31       3064.55       431.26 o                         
  40   1   0      15115.59      13449.47       855.39 o                         
  41   1   0       1052.69        800.85       346.12 o                         
  42   1   0      12262.28      11932.26       813.33 o                         
  43   1   0       2101.01       1374.24       334.82 o                         
  44   1   0       9134.51       9336.65      1285.19 o                         
  45   1   0        559.58       1376.61       437.90 o                         
  46   1   0       1352.04        552.25       402.60 o                         
   0   2   0      58555.58      57689.17       986.21 o                         
   1   2   0     113799.59     119428.31      1052.91 o                         
   2   2   0      51932.35      52972.69       558.36 o                         
   3   2   0        131.24         96.14        72.52 o                         
   4   2   0      36643.16      39439.19       588.40 o                         
   5   2   0       4007.44       3613.17       155.43 o                         
   6   2   0     155144.52     158570.47      1215.38 o                         
   7   2   0      44566.23      43872.35       471.66 o                         
   8   2   0      27233.58      26282.06       497.78 o                         
   9   2   0       2956.52       2698.71       190.87 o                         
  10   2   0        540.31        959.84       131.80 o                         
  11   2   0          4.65         92.42       130.63 o                         
  12   2   0     212434.42     218168.02      2453.67 o                         
  13   2   0     211496.11     223688.41      3078.03 o                         
  14   2   0        835.86        862.77       107.02 o                         
  15   2   0      10957.15      11697.73       303.31 o                         
  16   2   0        923.60        676.02       124.01 o                         
  17   2   0      28302.53      29971.24       594.90 o                         
  18   2   0      65388.41      69507.70      1359.02 o                         
  19   2   0      47407.41      48027.50       821.11 o                         
  20   2   0      15270.57      15764.57       457.37 o                         
  21   2   0        110.27        175.04       120.15 o                         
  22   2   0        864.26        891.05       175.50 o                         
  23   2   0       8256.56       8944.14       380.54 o                         
  24   2   0      64472.46      66004.11      1357.25 o                         
  25   2   0     200283.22     206218.72      2369.07 o                         
  26   2   0      11715.96      12623.76       522.25 o                         
  27   2   0       1517.72       1663.60       243.26 o                         
  28   2   0       2171.89       2309.35       270.40 o                         
  29   2   0      16124.38      16863.32       590.11 o                         
  30   2   0      11310.62      11396.20       505.02 o                         
  31   2   0      46943.82      47777.60      1211.07 o                         
  32   2   0      18366.40      18448.91       663.26 o                         
  33   2   0       1639.34       2252.89       294.72 o                         
  34   2   0        280.99        375.47       222.01 o                         
  35   2   0       1680.93       1715.63       386.65 o                         
  36   2   0       3873.88       4946.86       438.97 o                         
  37   2   0      50122.42      51495.59      1596.01 o                         
  38   2   0      15178.52      15473.33       656.33 o                         
  39   2   0         18.68        171.62       221.67 o                         
  40   2   0       3949.92       4339.78       422.56 o                         
  41   2   0         33.41        477.57       242.56 o                         
  42   2   0       3443.61       4592.52       502.11 o                         
  43   2   0       3540.40       3630.88       470.18 o                         
  44   2   0       8234.50       9143.74       863.16 o                         
  45   2   0          2.72       -181.95       378.78 o                         
   1   3   0      50159.50      50811.14       606.79 o                         
   2   3   0      37286.07      39095.31       607.31 o                         
   3   3   0       3502.91       2799.01       170.30 o                         
   4   3   0       2872.37       2939.98       181.77 o                         
   5   3   0      51218.89      54088.34       711.75 o                         
   6   3   0      49060.46      49285.64       679.15 o                         
   7   3   0      23460.85      24108.20       492.70 o                         
   8   3   0      56310.34      57518.18       727.58 o                         
   9   3   0      30372.91      28623.86       519.93 o                         
  10   3   0        858.56       1113.69       158.50 o                         
  11   3   0       7560.38       7367.97       368.88 o                         
  12   3   0      45086.34      45633.37       796.84 o                         
  13   3   0      87993.82      91329.02      1221.88 o                         
  14   3   0       1500.27       2573.93       298.24 o                         
  15   3   0        341.16        511.06       191.72 o                         
  16   3   0      98967.70     100738.61      1597.90 o                         
  17   3   0       7865.25       8203.17       454.47 o                         
  18   3   0       5371.70       5699.66       358.80 o                         
  19   3   0      10064.85      10164.27       456.62 o                         
  20   3   0      23659.51      23646.10       696.04 o                         
  21   3   0     128986.93     135039.23      1889.07 o                         
  22   3   0       4377.14       5196.22       392.18 o                         
  23   3   0       5666.74       5955.59       401.31 o                         
  24   3   0       3482.55       4399.81       379.10 o                         
  25   3   0        916.30       1176.94       255.68 o                         
  26   3   0      39586.53      39789.32      1021.13 o                         
  27   3   0      16804.03      18802.52       697.47 o                         
  28   3   0      19640.16      19634.46       387.27 o                         
  29   3   0      32600.12      33583.32       710.59 o                         
  30   3   0       7028.96       7288.56       339.67 o                         
  31   3   0       2804.92       3011.69       250.45 o                         
  32   3   0       1454.56       1002.28       181.93 o                         
  33   3   0        711.45        668.60       212.15 o                         
  34   3   0      44414.36      45387.84       968.55 o                         
  35   3   0      41900.53      42908.95       960.14 o                         
  36   3   0        201.63        461.63       179.43 o                         
  37   3   0         91.70        643.85       170.71 o                         
  38   3   0       9872.24      11720.59       841.27 o                         
  39   3   0        868.31       1505.05       251.66 o                         
  40   3   0        104.06        670.06       199.58 o                         
  41   3   0      19878.56      20112.54       689.12 o                         
  42   3   0       2517.36       1910.96       295.43 o                         
  43   3   0       4188.30       3548.22       658.84 o                         
  44   3   0         31.75       -263.25       320.50 o                         
   0   4   0     340551.94     352780.59      4154.88 o                         
   1   4   0      40300.67      38367.02       712.65 o                         
   2   4   0      16492.80      15802.09       511.28 o                         
   3   4   0       2378.22       2937.79       230.58 o                         
   4   4   0       3674.58       3491.29       244.07 o                         
   5   4   0     147668.20     148638.28      1873.98 o                         
   6   4   0     112830.09     112841.42      1269.58 o                         
   7   4   0      86678.40      90174.67      1555.65 o                         
   8   4   0      72192.71      69789.05       967.42 o                         
   9   4   0       1441.72       1641.52       170.35 o                         
  10   4   0       4883.37       4705.16       230.39 o                         
  11   4   0      41700.31      39572.09       618.63 o                         
  12   4   0       7822.10       7253.96       352.61 o                         
  13   4   0      87271.81      89342.20      1332.30 o                         
  14   4   0     115627.54     116226.84      1577.38 o                         
  15   4   0      11499.09      11544.06       551.01 o                         
  16   4   0      10541.52       9137.66       504.55 o                         
  17   4   0        498.40        610.74       200.38 o                         
  18   4   0      99920.59      99175.52      1727.65 o                         
  19   4   0      11112.61      11327.22       573.09 o                         
  20   4   0      31476.13      31510.92       947.47 o                         
  21   4   0      12291.91      12833.09       569.45 o                         
  22   4   0       5430.65       6601.02       506.60 o                         
  23   4   0      14205.19      15200.59       665.45 o                         
  24   4   0       3104.57       3491.93       382.13 o                         
  25   4   0      43959.19      45047.69      1103.84 o                         
  26   4   0       1405.42       1457.63       294.56 o                         
  27   4   0      27669.13      27395.69      1228.66 o                         
  28   4   0       7219.04       7735.34       528.41 o                         
  29   4   0      42473.67      45558.93      1638.29 o                         
  30   4   0       5458.31       5716.58       496.15 o                         
  31   4   0      34360.46      34607.15      1045.99 o                         
  32   4   0        378.98        198.91       189.32 o                         
  33   4   0      36414.44      38537.33      1256.23 o                         
  34   4   0       3007.27       3739.50       482.13 o                         
  35   4   0        395.46         78.11       311.51 o                         
  36   4   0       7606.65       8328.29       655.92 o                         
  37   4   0      16245.06      14398.52       829.94 o                         
  38   4   0         10.91        274.57       416.72 o                         
  39   4   0       5751.96       6465.59       623.79 o                         
  40   4   0        103.52        375.31       289.19 o                         
  41   4   0        733.15        312.03       401.54 o                         
  42   4   0      10421.19      10133.58       940.40 o                         
   1   5   0       3126.14       3130.00       295.50 o                         
   2   5   0       2385.61       3237.04       317.09 o                         
   3   5   0      34272.41      35772.43       707.06 o                         
   4   5   0      21452.96      21973.68       602.15 o                         
   5   5   0       9756.88      10328.14       402.06 o                         
   6   5   0       3946.02       4410.56       293.32 o                         
   7   5   0       5696.10       6692.87       335.53 o                         
   8   5   0      16719.97      17247.54       537.28 o                         
   9   5   0      14751.50      14729.77       438.41 o                         
  10   5   0      19965.97      19768.68       500.91 o                         
  11   5   0      26324.88      26935.49       756.83 o                         
  12   5   0       8323.52       8003.16       304.46 o                         
  13   5   0       2301.40       2256.57       256.85 o                         
  14   5   0        594.61        662.50       202.71 o                         
  15   5   0      13417.41      13282.92       620.60 o                         
  16   5   0      33998.14      32780.98      1227.23 o                         
  17   5   0       1525.42       1791.81       261.65 o                         
  18   5   0      16433.86      16469.29       711.07 o                         
  19   5   0       2576.79       3641.08       440.62 o                         
  20   5   0       1677.58       2595.36       394.13 o                         
  21   5   0       6614.89       5740.02       497.30 o                         
  22   5   0       4686.06       4241.07       486.28 o                         
  23   5   0          3.75        -97.77       185.30 o                         
  24   5   0      16900.83      16378.18       697.09 o                         
  25   5   0        607.93        797.37       331.45 o                         
  26   5   0       5318.86       5783.52       495.14 o                         
  27   5   0       2303.24       2689.11       387.68 o                         
  28   5   0      24496.74      24149.28       951.28 o                         
  29   5   0       2807.52       2514.00       402.17 o                         
  30   5   0       3271.58       4149.11       699.93 o                         
  31   5   0       1149.48       1109.06       624.33 o                         
  32   5   0        603.49        837.41       352.35 o                         
  33   5   0        616.71        370.93       279.26 o                         
  34   5   0       1459.56       1829.39       360.09 o                         
  35   5   0       1391.86        971.28       323.12 o                         
  36   5   0       2433.80       1812.55       383.35 o                         
  37   5   0       3320.08       3089.72       480.61 o                         
  38   5   0       2278.99       2081.68       482.43 o                         
  39   5   0        537.82        831.77       407.11 o                         
  40   5   0       4207.22       4589.08       639.82 o                         
   0   6   0       5948.10       5343.54       480.25 o                         
   1   6   0      30707.86      33379.03       745.13 o                         
   2   6   0     113873.68     116428.97      1503.97 o                         
   3   6   0      15549.11      15850.60       545.70 o                         
   4   6   0       5057.14       5785.89       363.95 o                         
   5   6   0       2544.06       3177.88       286.31 o                         
   6   6   0      12073.88      12451.33       443.91 o                         
   7   6   0        532.58        588.22       205.21 o                         
   8   6   0        214.95        240.16       145.78 o                         
   9   6   0       1300.21       1298.35       194.36 o                         
  10   6   0      84178.06      84775.43      1272.09 o                         
  11   6   0        560.63        780.54       157.75 o                         
  12   6   0      13354.87      12647.13       435.20 o                         
  13   6   0      13925.37      13785.43       480.65 o                         
  14   6   0      11241.92      11110.26       516.08 o                         
  15   6   0      89647.70      90383.76      1563.16 o                         
  16   6   0       9535.23      10749.69       551.50 o                         
  17   6   0      11123.83      10868.69       567.02 o                         
  18   6   0       2057.73       1446.84       389.70 o                         
  19   6   0       1378.95       1359.26       366.11 o                         
  20   6   0       1452.01       1790.51       343.06 o                         
  21   6   0         13.02        -45.74       192.45 o                         
  22   6   0      20226.67      22162.29       995.12 o                         
  23   6   0      16196.05      15569.48       868.07 o                         
  24   6   0        257.50        307.14       268.23 o                         
  25   6   0      14489.24      14573.18       760.43 o                         
  26   6   0       1283.57       1277.71       311.88 o                         
  27   6   0      23994.41      24620.84       918.74 o                         
  28   6   0       6765.37       5328.18       556.88 o                         
  29   6   0       1570.78       1203.83       367.38 o                         
  30   6   0       5640.81       5293.62       609.75 o                         
  31   6   0       5058.97       5707.71       610.05 o                         
  32   6   0       8407.29       8406.53       723.77 o                         
  33   6   0         17.71       -187.60       253.75 o                         
  34   6   0       7005.55       8271.04       665.69 o                         
  35   6   0       7156.03       8555.70       721.17 o                         
  36   6   0          1.71       -234.36       279.44 o                         
   1   7   0     111792.59     115992.05      1593.26 o                         
   2   7   0      37680.18      40880.64       985.47 o                         
   3   7   0      10624.65      11258.28       484.39 o                         
   4   7   0        942.78       1220.15       262.54 o                         
   5   7   0       3189.16       3875.66       356.30 o                         
   6   7   0       3695.29       3950.26       341.12 o                         
   7   7   0       9480.47       9359.16       450.01 o                         
   8   7   0       8722.18       9063.06       443.68 o                         
   9   7   0      13244.99      14039.18       498.11 o                         
  10   7   0       4390.37       4452.38       421.63 o                         
  11   7   0        527.70       1033.66       210.77 o                         
  12   7   0      78682.52      79107.73      1246.80 o                         
  13   7   0     123934.07     127776.96      2117.50 o                         
  14   7   0       4767.53       5228.94       328.62 o                         
  15   7   0       4272.58       5371.09       493.73 o                         
  16   7   0      16395.65      16241.62       692.81 o                         
  17   7   0          0.30        387.73       228.87 o                         
  18   7   0       4454.39       5872.51       509.39 o                         
  19   7   0       4723.80       5677.85       573.95 o                         
  20   7   0      10341.27      10348.69       730.46 o                         
  21   7   0      58077.09      59764.87      1703.73 o                         
  22   7   0        660.20        540.08       282.81 o                         
  23   7   0       2987.93       2730.37       521.73 o                         
  24   7   0      51098.62      51495.43      1511.79 o                         
  25   7   0       1168.68       1617.18       338.40 o                         
  26   7   0      52969.21      55693.58      1588.95 o                         
  27   7   0      10557.96      12030.30       789.23 o                         
  28   7   0          2.55        449.93       504.19 o                         
  29   7   0        509.53        646.36       336.78 o                         
  30   7   0       1305.76       1719.89       424.99 o                         
  31   7   0        816.20        964.86       456.40 o                         
  32   7   0        294.51       -117.14       371.82 o                         
   0   8   0        405.19        760.74       272.72 o                         
   1   8   0         27.87        419.67       213.72 o                         
   2   8   0      43001.69      44901.08       993.13 o                         
   3   8   0       3305.10       4271.45       362.65 o                         
   4   8   0        280.13        345.87       192.61 o                         
   5   8   0       4939.99       5375.98       396.24 o                         
   6   8   0      38683.06      38430.15       961.87 o                         
   7   8   0      18478.24      18860.54       657.73 o                         
   8   8   0        679.66       1047.20       284.45 o                         
   9   8   0        581.10        498.85       191.03 o                         
  10   8   0      42240.00      43861.44       959.02 o                         
  11   8   0       7220.34       8618.54       488.69 o                         
  12   8   0       4534.89       5929.72       409.86 o                         
  13   8   0        810.56        752.23       225.68 o                         
  14   8   0       1147.98       2402.07       372.80 o                         
  15   8   0      46332.86      45697.48      1599.35 o                         
  16   8   0       6688.50       8055.13       602.20 o                         
  17   8   0        662.20        740.80       355.05 o                         
  18   8   0      23136.29      23395.44       911.98 o                         
  19   8   0      29836.62      29573.01      1453.17 o                         
  20   8   0          0.19        -55.81       251.57 o                         
  21   8   0       1438.99       1488.88       381.28 o                         
  22   8   0      24194.57      24258.81      1508.23 o                         
  23   8   0       5933.87       7547.09       873.16 o                         
  24   8   0         49.57        379.50       390.39 o                         
  25   8   0        205.01        620.08       392.81 o                         
  26   8   0        106.06        971.30       346.49 o                         
  27   8   0      22137.09      23379.29      1311.48 o                         
   1   9   0       4540.38       5518.13       440.85 o                         
   2   9   0         78.53        775.16       292.63 o                         
   3   9   0          5.82       1322.09       251.61 o                         
   4   9   0      12413.77      12386.42       655.84 o                         
   5   9   0       1851.73       2481.20       315.80 o                         
   6   9   0        358.08        768.92       229.73 o                         
   7   9   0       1294.29       1349.34       269.61 o                         
   8   9   0       6016.71       6865.11       473.28 o                         
   9   9   0      10059.50      10683.40       547.39 o                         
  10   9   0        329.50        907.06       266.20 o                         
  11   9   0        780.94        978.73       285.53 o                         
  12   9   0       3011.94       4062.65       368.27 o                         
  13   9   0       3405.75       4185.96       814.25 o                         
  14   9   0       1535.99       1778.16       483.10 o                         
  15   9   0         31.12        177.42       344.12 o                         
  16   9   0       8625.56       8546.94       633.20 o                         
  17   9   0       5872.71       6531.81       574.30 o                         
  18   9   0        536.31       3075.28      1546.32 o                         
  19   9   0        703.87       1339.32       602.35 o                         
 -46   1   1      13145.98      11949.26       854.39 o                         
 -45   1   1       4503.30       5334.14       658.61 o                         
 -44   1   1        320.25        709.57       279.86 o                         
 -43   1   1         71.22       -249.67       249.67 o                         
 -42   1   1        867.94        531.97       252.69 o                         
 -41   1   1       2820.26       3322.95       431.86 o                         
 -40   1   1       6394.32       5422.16       612.05 o                         
 -39   1   1       1900.46       1885.68       448.16 o                         
 -38   1   1      38201.29      40886.86      1401.91 o                         
 -37   1   1        813.98       1483.86       331.82 o                         
 -36   1   1      10414.86      12655.21       698.51 o                         
 -35   1   1      33811.02      33344.96      1320.69 o                         
 -34   1   1       2018.24       3338.26       456.54 o                         
 -33   1   1        447.58        488.34       244.02 o                         
 -32   1   1        683.15        723.25       207.98 o                         
 -31   1   1      35327.93      36049.47       940.83 o                         
 -30   1   1      25244.64      25238.71       733.00 o                         
 -29   1   1      17445.30      17533.63       491.92 o                         
 -28   1   1       6919.16       8732.76       353.87 o                         
 -27   1   1      93899.41      91633.73      1414.82 o                         
 -26   1   1      36318.42      36418.52       693.64 o                         
 -25   1   1      32534.69      34124.67      1144.55 o                         
 -24   1   1      13845.31      15553.73       428.19 o                         
 -23   1   1       9392.83       8964.05       353.66 o                         
 -22   1   1         34.63        390.84       108.21 o                         
 -21   1   1      18577.26      21880.33       479.90 o                         
 -20   1   1         44.60        739.53       122.40 o                         
 -19   1   1       4030.88       3932.17       218.75 o                         
 -18   1   1        131.19        852.79       159.82 o                         
 -17   1   1       1051.98       5547.05       431.66 o                         
 -16   1   1       2380.35       3561.35       278.34 o                         
 -15   1   1      10008.19      10139.76       359.97 o                         
 -14   1   1      48102.45      46843.47       844.64 o                         
 -13   1   1     399760.06     403944.88      3735.95 o                         
 -12   1   1      27173.19      26559.66       467.56 o                         
 -11   1   1          9.65        205.88        91.49 o                         
 -10   1   1         13.76        367.32        88.87 o                         
  -9   1   1      30505.76      29921.44       526.18 o                         
  -8   1   1       4811.83       4748.68       407.57 o                         
  -7   1   1        370.57        410.86       113.28 o                         
  -6   1   1      19062.37      18458.87       446.72 o                         
  -5   1   1         47.94        143.74        89.59 o                         
  -4   1   1      12099.98      12389.07       426.84 o                         
  -3   1   1     140706.14     133940.47      1406.11 o                         
  -2   1   1       3567.93       3368.38       260.63 o                         
  -1   1   1      83781.05      81545.34       812.19 o                         
   0   1   1     421758.97     387522.47     10439.30 o                         
   1   1   1     107469.47     103297.13       981.45 o                         
   2   1   1     169888.33     161913.20      4045.17 o                         
   3   1   1      27417.89      28552.64       334.97 o                         
   4   1   1      30667.46      30623.01       316.64 o                         
   5   1   1      17321.50      17353.64       223.79 o                         
   6   1   1       1426.12       2194.61       112.51 o                         
   7   1   1      11566.33      10927.63       276.08 o                         
   8   1   1        519.06       1330.79       146.54 o                         
   9   1   1      27956.63      28625.09       416.02 o                         
  10   1   1      19320.21      18122.16       336.16 o                         
  11   1   1        778.68       1059.89       125.66 o                         
  12   1   1     164797.59     174490.97      1837.68 o                         
  13   1   1       7454.72       8994.46       336.36 o                         
  14   1   1        108.08        324.52        98.11 o                         
  15   1   1      30419.33      29499.02       629.38 o                         
  16   1   1      93272.88      95810.90      1076.12 o                         
  17   1   1      25178.58      26223.95       573.65 o                         
  18   1   1      13793.63      12202.45       348.15 o                         
  19   1   1      22327.71      24348.52       503.99 o                         
  20   1   1      49482.36      49317.59       760.79 o                         
  21   1   1      10078.23      10190.30       394.50 o                         
  22   1   1       1075.10       1681.13       221.32 o                         
  23   1   1      25304.98      26395.01       823.85 o                         
  24   1   1      69347.89      69367.23      1025.37 o                         
  25   1   1      19448.82      19366.79       510.60 o                         
  26   1   1       4707.91       9581.01       379.93 o                         
  27   1   1        188.31        580.72       157.20 o                         
  28   1   1        968.27       2026.95       264.57 o                         
  29   1   1       3730.32       4888.70       360.45 o                         
  30   1   1        723.98       1809.91       291.02 o                         
  31   1   1      14547.86      13445.80       543.11 o                         
  32   1   1       2508.79       2675.55       303.91 o                         
  33   1   1      12122.47      11534.46       514.98 o                         
  34   1   1      13897.31      15546.15       937.90 o                         
  35   1   1      14988.65      14861.93       638.02 o                         
  36   1   1       4513.98       5914.55       595.37 o                         
  37   1   1      49448.51      49733.39      1561.80 o                         
  38   1   1          3.83        527.33       269.38 o                         
  39   1   1        369.06        342.14       310.45 o                         
  40   1   1       1756.76       1147.09       297.61 o                         
  41   1   1        152.39       -205.39       221.99 o                         
  42   1   1        339.40        312.06       247.62 o                         
  43   1   1       6007.54       5221.41       517.58 o                         
  44   1   1         81.44       -412.46       412.46 o                         
  45   1   1        487.23       1108.99       388.25 o                         
 -45   2   1        355.20        415.51       390.36 o                         
 -44   2   1      61705.80      61737.29      1811.77 o                         
 -43   2   1        633.64        388.81       267.50 o                         
 -42   2   1        790.28        482.00       256.56 o                         
 -41   2   1      18254.60      18195.51       728.73 o                         
 -40   2   1       6632.87       6506.78       511.79 o                         
 -39   2   1        263.27        750.98       256.53 o                         
 -38   2   1      22639.54      23958.57       803.16 o                         
 -37   2   1       1084.99       1888.01       317.05 o                         
 -36   2   1       4906.43       5127.83       468.11 o                         
 -35   2   1       5512.83       5540.01       446.54 o                         
 -34   2   1      18122.83      18019.72       660.35 o                         
 -33   2   1      39926.98      38332.41       946.38 o                         
 -32   2   1     112295.50     111175.47      1813.14 o                         
 -31   2   1      20646.17      20421.48       679.47 o                         
 -30   2   1        848.89       1011.47       212.25 o                         
 -29   2   1      21445.53      23884.27       745.51 o                         
 -28   2   1      39192.22      38653.59       872.09 o                         
 -27   2   1       1684.53       2212.17       413.08 o                         
 -26   2   1         11.89       2110.66       521.68 o                         
 -25   2   1     115853.80     115207.24      1692.82 o                         
 -24   2   1      20891.44      23093.32       612.62 o                         
 -23   2   1       6780.15       7130.48       349.12 o                         
 -22   2   1      46115.39      51287.50      1329.30 o                         
 -21   2   1       3073.37       3441.10       247.83 o                         
 -20   2   1        311.98        540.01       144.58 o                         
 -19   2   1     203948.42     192708.70      2082.29 o                         
 -18   2   1       6990.65       7444.25       305.20 o                         
 -17   2   1       5179.90       5695.37       260.30 o                         
 -16   2   1     150510.42     152448.73      1670.98 o                         
 -15   2   1       4186.07       8522.82       844.50 o                         
 -14   2   1       9578.86       9898.20       433.73 o                         
 -13   2   1     128072.49     134652.52      1757.77 o                         
 -12   2   1      67972.77      68073.52      1309.82 o                         
 -11   2   1      50509.66      49232.84       835.21 o                         
 -10   2   1     198425.03     189973.28      2140.29 o                         
  -9   2   1       2090.99       4044.17       470.38 o                         
  -8   2   1       2090.28       2533.74       264.57 o                         
  -7   2   1     126091.37     121626.93      1611.83 o                         
  -6   2   1      53080.44      53004.18      1397.58 o                         
  -5   2   1      16958.39      16300.03       364.89 o                         
  -4   2   1      15065.44      14575.13       512.54 o                         
  -3   2   1     333346.31     320815.25      2601.94 o                         
  -2   2   1       3895.63       4392.87       394.93 o                         
  -1   2   1       9915.80       9827.66       386.18 o                         
   0   2   1     336164.97     320507.50      2320.05 o                         
   1   2   1     116374.88     113554.50      1086.48 o                         
   2   2   1      59781.40      64633.56      1872.86 o                         
   3   2   1     375623.31     365952.31      3525.58 o                         
   4   2   1     281405.00     269934.75      2202.22 o                         
   5   2   1     226486.53     218783.77      1842.80 o                         
   6   2   1       3165.32       4598.04       291.50 o                         
   7   2   1      19810.51      19383.62       297.78 o                         
   8   2   1     114923.60     115276.77      1187.00 o                         
   9   2   1      10686.53      17320.43      1407.29 o                         
  10   2   1       9961.64      10109.08       317.55 o                         
  11   2   1       4169.74       5953.69       282.50 o                         
  12   2   1     131317.50     135072.89      1444.97 o                         
  13   2   1      30842.85      30404.95       584.11 o                         
  14   2   1     144020.78     139415.45      1533.47 o                         
  15   2   1     218479.42     234029.28      2329.04 o                         
  16   2   1       1697.86       1964.58       217.10 o                         
  17   2   1      14950.27      14765.96       406.78 o                         
  18   2   1      41167.68      45911.27       784.69 o                         
  19   2   1       2335.99       2445.30       213.33 o                         
  20   2   1       3407.35       3605.44       247.27 o                         
  21   2   1     134195.97     132494.20      1650.93 o                         
  22   2   1      15970.08      17263.49       598.96 o                         
  23   2   1      49225.69      50755.76       932.03 o                         
  24   2   1      60756.15      64906.66      1098.55 o                         
  25   2   1      60235.82      59339.60      1058.41 o                         
  26   2   1      19431.32      19293.32       694.07 o                         
  27   2   1       5514.38       6996.76       389.77 o                         
  28   2   1      38640.19      36801.47      1050.40 o                         
  29   2   1       7544.47       7406.96       592.86 o                         
  30   2   1       3433.37       4415.60       362.72 o                         
  31   2   1        572.90       7115.39       592.75 o                         
  32   2   1       5202.55       7160.45       449.60 o                         
  33   2   1       3774.05       4885.98       429.09 o                         
  34   2   1       4701.60       4507.44       455.77 o                         
  35   2   1       2933.17       3136.33       443.33 o                         
  36   2   1      17247.36      18481.23      1023.88 o                         
  37   2   1      86122.51      85086.63      1717.53 o                         
  38   2   1       7898.52       9643.37       546.24 o                         
  39   2   1       5570.60       5663.40       502.37 o                         
  40   2   1       2310.97       3086.14       370.61 o                         
  41   2   1        347.55        730.95       282.90 o                         
  42   2   1        541.67       1297.94       334.32 o                         
  43   2   1       2600.64       4040.71       513.66 o                         
  44   2   1          1.03       -418.33       418.33 o                         
  45   2   1       1452.50       1408.19       456.06 o                         
 -44   3   1        343.46        110.75       421.76 o                         
 -43   3   1       1073.89       1034.20       266.29 o                         
 -42   3   1         11.46       -287.10       287.10 o                         
 -41   3   1        457.81        706.15       315.68 o                         
 -40   3   1      13107.27      11341.29       498.06 o                         
 -39   3   1       4066.84       4463.00       370.61 o                         
 -38   3   1      36821.85      39418.98       895.46 o                         
 -37   3   1       9240.36       8931.44       423.35 o                         
 -36   3   1      17908.54      17640.50       597.91 o                         
 -35   3   1       2413.93       2155.48       351.41 o                         
 -34   3   1         92.15        790.75       231.16 o                         
 -33   3   1       6188.89       6204.58       342.27 o                         
 -32   3   1       6396.53       6999.87       477.99 o                         
 -31   3   1       3482.37       4251.19       392.34 o                         
 -30   3   1       4864.85       5064.66       275.84 o                         
 -29   3   1       1550.88       1821.12       266.26 o                         
 -28   3   1       2844.68       3206.23       203.92 o                         
 -27   3   1      46783.73      43395.52      1052.86 o                         
 -26   3   1      37298.61      41860.22      1049.48 o                         
 -25   3   1     110040.45     115573.17      1792.19 o                         
 -24   3   1       2079.17       2443.51       288.14 o                         
 -23   3   1       4444.28       3578.41       345.10 o                         
 -22   3   1      18084.93      18069.46       625.92 o                         
 -21   3   1       2701.63       3071.17       533.07 o                         
 -20   3   1       1255.88       3445.20       371.74 o                         
 -19   3   1      11631.04      10662.66       573.06 o                         
 -18   3   1       3142.41       4332.45       325.44 o                         
 -17   3   1        276.19        379.90       154.51 o                         
 -16   3   1       1906.87       1774.33       265.05 o                         
 -15   3   1       9002.71      10224.12       471.72 o                         
 -14   3   1       6668.04       8668.97       360.80 o                         
 -13   3   1     353019.44     340594.16      3625.93 o                         
 -12   3   1      17560.57      17093.86       486.10 o                         
 -11   3   1       8763.79      10289.86       366.41 o                         
 -10   3   1       2747.98       3533.84       227.86 o                         
  -9   3   1       5804.97       6468.27       222.86 o                         
  -8   3   1      10695.75      10330.68       278.69 o                         
  -7   3   1       1125.92       2772.12       197.36 o                         
  -6   3   1       9828.97       9177.35       274.28 o                         
  -5   3   1        311.05        561.09       108.32 o                         
  -4   3   1      10608.81      11694.75       300.13 o                         
  -3   3   1       7888.05       7461.00       267.12 o                         
  -2   3   1      28173.30      28406.68       490.39 o                         
  -1   3   1      32883.81      33482.56       936.89 o                         
   0   3   1     159436.58     149126.98      1283.88 o                         
   1   3   1      17127.22      15638.85       392.25 o                         
   2   3   1      14622.59      16074.00       374.91 o                         
   3   3   1      21810.66      20505.03       378.53 o                         
   4   3   1      24012.00      22897.80       482.85 o                         
   5   3   1      14978.41      13967.60       325.34 o                         
   6   3   1      58878.54      59649.24       812.01 o                         
   7   3   1         12.60         95.34        77.83 o                         
   8   3   1      27699.49      26927.88       433.86 o                         
   9   3   1      21738.14      23140.84       447.30 o                         
  10   3   1      78200.35      75883.44       854.51 o                         
  11   3   1       8705.65       9230.11       414.49 o                         
  12   3   1     343540.22     344643.25      3672.95 o                         
  13   3   1      79700.29      78044.65      1311.44 o                         
  14   3   1      63325.98      63177.51      1170.94 o                         
  15   3   1       2829.93       3434.30       323.00 o                         
  16   3   1       3465.84       3588.02       345.89 o                         
  17   3   1      18964.73      18372.03       643.69 o                         
  18   3   1       1400.34       2108.89       418.05 o                         
  19   3   1      56190.05      54482.91      1063.60 o                         
  20   3   1      10510.92       9538.64       461.61 o                         
  21   3   1       1073.41       1732.45       248.00 o                         
  22   3   1       1089.70       1635.18       283.24 o                         
  23   3   1      10531.17       9959.04       507.11 o                         
  24   3   1     139308.42     135470.42      2380.90 o                         
  25   3   1     118488.15     116337.93      1800.84 o                         
  26   3   1        382.41       2640.77       353.83 o                         
  27   3   1      17205.50      16332.04       688.82 o                         
  28   3   1       1523.49       1714.29       223.24 o                         
  29   3   1       1351.89       1502.34       185.01 o                         
  30   3   1      19144.14      18594.17       533.80 o                         
  31   3   1      26034.66      25563.38       662.97 o                         
  32   3   1       1997.19       1882.97       355.31 o                         
  33   3   1      24694.12      23710.93       855.01 o                         
  34   3   1       4942.71       5301.90       423.20 o                         
  35   3   1       6162.29       6703.83       657.48 o                         
  36   3   1       5084.05       6658.14       452.12 o                         
  37   3   1      82215.76      77095.94      1494.64 o                         
  38   3   1       6641.71       6480.34       459.56 o                         
  39   3   1       3606.67       3631.41       324.26 o                         
  40   3   1       8556.59       8168.30       678.21 o                         
  41   3   1       2761.28       2005.80       362.44 o                         
  42   3   1       2282.84       1954.20       350.92 o                         
  43   3   1      10159.97       9512.43      1041.89 o                         
 -42   4   1         92.57       -104.79       348.39 o                         
 -41   4   1       1871.33       1811.62       377.48 o                         
 -40   4   1       9259.21       7856.35       652.48 o                         
 -39   4   1      14532.15      14878.85       863.88 o                         
 -38   4   1      34377.64      29778.70      1426.45 o                         
 -37   4   1       2396.27       2956.84       589.72 o                         
 -36   4   1       3538.11       4522.03       538.02 o                         
 -35   4   1      10208.25      10313.94       788.10 o                         
 -34   4   1      26827.72      25038.37      1037.26 o                         
 -33   4   1       1220.00       1506.32       341.32 o                         
 -32   4   1      27724.08      28174.45      1063.26 o                         
 -31   4   1      37422.45      36061.96      1069.39 o                         
 -30   4   1       4030.72       3803.31       475.50 o                         
 -29   4   1          7.50        266.97       175.29 o                         
 -28   4   1      44317.39      41264.69      1163.40 o                         
 -27   4   1        159.67        526.88       205.07 o                         
 -26   4   1     134449.69     127688.18      1999.54 o                         
 -25   4   1       8043.65      10873.79       712.40 o                         
 -24   4   1       2599.96       2250.06       342.67 o                         
 -23   4   1       5603.04       7394.47       630.12 o                         
 -22   4   1        815.53        907.57       232.55 o                         
 -21   4   1      50186.03      47943.39      1066.00 o                         
 -20   4   1      33237.44      33533.66      1128.96 o                         
 -19   4   1      25195.00      26658.72       852.51 o                         
 -18   4   1      22781.93      20535.72       800.02 o                         
 -17   4   1       4289.34       5120.19       416.67 o                         
 -16   4   1       5832.42       6218.19       351.21 o                         
 -15   4   1      21581.16      20829.57       636.68 o                         
 -14   4   1      83502.29      80241.47      1251.51 o                         
 -13   4   1     197814.16     193434.09      2238.28 o                         
 -12   4   1       7338.59       9900.84       402.10 o                         
 -11   4   1      15286.16      15837.98       545.64 o                         
 -10   4   1       1475.28       2022.11       195.75 o                         
  -9   4   1      64950.27      61105.19       845.19 o                         
  -8   4   1        858.25        632.46       123.48 o                         
  -7   4   1      68550.49      68543.31       883.24 o                         
  -6   4   1      36677.49      35310.64       584.11 o                         
  -5   4   1       2453.33       1898.37       274.14 o                         
  -4   4   1       2330.08       2340.83       215.97 o                         
  -3   4   1      53503.17      51774.87       776.10 o                         
  -2   4   1          2.03        195.56       112.62 o                         
  -1   4   1     308863.66     303922.69      2474.90 o                         
   0   4   1       9914.36      10934.82       660.69 o                         
   1   4   1       1203.38        887.25       152.65 o                         
   2   4   1       7441.99       8920.13       323.73 o                         
   3   4   1      10616.03       9781.55       337.10 o                         
   4   4   1         24.65        -26.48       102.09 o                         
   5   4   1         42.40        467.27       110.94 o                         
   6   4   1     174826.66     167121.66      1561.94 o                         
   7   4   1        332.24        419.31       120.63 o                         
   8   4   1       8325.54      10969.33       359.63 o                         
   9   4   1       7074.81       6933.51       276.65 o                         
  10   4   1      49304.82      46564.42       817.46 o                         
  11   4   1     104036.11     104917.85      1171.27 o                         
  12   4   1     122552.91     122635.38      1508.52 o                         
  13   4   1       6889.44       9169.50       537.00 o                         
  14   4   1       2435.15       2618.47       316.30 o                         
  15   4   1       1312.78       1994.68       307.75 o                         
  16   4   1      16644.52      14250.91       600.74 o                         
  17   4   1       2364.25       2510.20       331.58 o                         
  18   4   1      30554.82      28802.98       879.60 o                         
  19   4   1      14823.76      15584.76       672.48 o                         
  20   4   1          4.67        578.66       255.16 o                         
  21   4   1      14652.45      13952.14       711.22 o                         
  22   4   1      40952.44      38835.22      1025.80 o                         
  23   4   1        121.29        250.35       188.69 o                         
  24   4   1      76721.98      72939.00      1423.38 o                         
  25   4   1       1021.32       2797.40       923.67 o                         
  26   4   1       4624.88       4336.08       457.34 o                         
  27   4   1       1867.99       3040.24       403.87 o                         
  28   4   1       4930.19       4913.95       456.38 o                         
  29   4   1       1292.30       1193.78       305.09 o                         
  30   4   1       4150.66       4867.81       524.12 o                         
  31   4   1       5588.24       6869.44       527.32 o                         
  32   4   1        766.30        624.12       241.13 o                         
  33   4   1       1414.11       2467.83       409.52 o                         
  34   4   1       2692.57       3168.34       529.74 o                         
  35   4   1      25775.54      25119.70      1157.96 o                         
  36   4   1      23435.99      23364.99      1079.60 o                         
  37   4   1       5568.30       6448.52       615.60 o                         
  38   4   1       3358.14       4850.55       528.41 o                         
  39   4   1        979.17       1521.15       382.15 o                         
  40   4   1          5.04       -297.24       382.04 o                         
  41   4   1       1973.93       2202.55       464.34 o                         
  42   4   1         14.99        226.81       423.21 o                         
 -40   5   1         52.80        787.37       368.27 o                         
 -39   5   1        710.50       1767.66       413.31 o                         
 -38   5   1        490.54         -4.60       357.02 o                         
 -37   5   1       4035.35       4910.19       622.81 o                         
 -36   5   1       5065.04       5716.44       561.78 o                         
 -35   5   1      12601.37      12397.63       723.02 o                         
 -34   5   1      23324.74      21655.14       909.66 o                         
 -33   5   1       1480.86        856.16       329.76 o                         
 -32   5   1       2618.79       3856.69       556.64 o                         
 -31   5   1      56671.60      51433.79      1606.06 o                         
 -30   5   1       3621.14       5159.74       650.28 o                         
 -29   5   1       2675.58       2723.65       436.21 o                         
 -28   5   1      12652.84      14054.94       746.50 o                         
 -27   5   1       1835.90       1766.86       310.05 o                         
 -26   5   1       3416.05       6353.96       485.07 o                         
 -25   5   1      15037.63      15483.85       692.23 o                         
 -24   5   1        185.20        259.27       196.69 o                         
 -23   5   1      47498.05      45065.17      1167.39 o                         
 -22   5   1       4061.29       4527.20       459.80 o                         
 -21   5   1      19152.48      17758.88       783.03 o                         
 -20   5   1       5737.46       6442.40       521.04 o                         
 -19   5   1      45218.92      47534.11      1228.89 o                         
 -18   5   1      48532.66      45297.18       979.69 o                         
 -17   5   1      12853.00      16487.52       675.68 o                         
 -16   5   1        416.23       1161.29       268.50 o                         
 -15   5   1      18445.24      16488.38       601.63 o                         
 -14   5   1       5094.50       5762.59       417.64 o                         
 -13   5   1       1612.67       1459.89       154.10 o                         
 -12   5   1     106857.52     101887.79      1755.36 o                         
 -11   5   1      53551.67      52364.84       833.18 o                         
 -10   5   1      15799.67      15686.05       447.16 o                         
  -9   5   1      45506.92      43796.33       738.37 o                         
  -8   5   1       9526.80      11756.05       383.56 o                         
  -7   5   1       9885.80      11824.53       418.43 o                         
  -6   5   1     112369.62     107974.29      1363.96 o                         
  -5   5   1       5873.59       6470.44       432.80 o                         
  -4   5   1      30928.10      31202.06       792.33 o                         
  -3   5   1       1820.92      12573.77      1398.70 o                         
  -2   5   1        348.47       1197.90       178.92 o                         
  -1   5   1      23358.39      24799.37       684.66 o                         
   0   5   1      24749.89      24191.15       627.16 o                         
   1   5   1      67035.10      65938.78       991.69 o                         
   2   5   1     219063.50     213393.64      2204.11 o                         
   3   5   1      62789.79      62138.50       993.99 o                         
   4   5   1      15896.38      16187.57       592.25 o                         
   5   5   1      35534.93      40041.52       842.66 o                         
   6   5   1      82025.49      75124.74      1083.74 o                         
   7   5   1      61904.39      58240.47       867.57 o                         
   8   5   1        637.28       1433.68       219.29 o                         
   9   5   1      30023.76      30038.09       619.47 o                         
  10   5   1      14381.76      14899.88       468.19 o                         
  11   5   1        929.11       4502.71       718.02 o                         
  12   5   1      14110.17      13492.93       386.54 o                         
  13   5   1      51766.19      50603.57      1063.64 o                         
  14   5   1       6950.92       7593.14       391.48 o                         
  15   5   1      43824.72      42764.74       945.52 o                         
  16   5   1     150493.67     143430.47      2241.92 o                         
  17   5   1          5.34        656.94       255.75 o                         
  18   5   1     105760.51     101115.95      1846.81 o                         
  19   5   1      13249.65      12310.78       661.81 o                         
  20   5   1       9420.50       9329.21       584.16 o                         
  21   5   1      14061.42      15868.48       739.73 o                         
  22   5   1        419.76       1535.24       305.01 o                         
  23   5   1      11145.26      10287.90       633.00 o                         
  24   5   1       2303.87       2018.48       318.09 o                         
  25   5   1      78704.48      72312.83      1494.13 o                         
  26   5   1         52.15        431.14       237.00 o                         
  27   5   1      28613.29      28443.91      1006.90 o                         
  28   5   1       3349.05       4393.51       478.64 o                         
  29   5   1      35412.44      32140.90      1128.88 o                         
  30   5   1       2074.28       3591.12       598.35 o                         
  31   5   1      52141.01      47811.45      1571.98 o                         
  32   5   1        148.05        237.47       290.17 o                         
  33   5   1        150.71       1044.72       428.62 o                         
  34   5   1      16302.57      16430.41       840.69 o                         
  35   5   1      15941.37      14431.02       773.47 o                         
  36   5   1        409.60        650.45       297.36 o                         
  37   5   1       3515.96       2975.40       547.82 o                         
  38   5   1      43849.28      41503.32      1910.54 o                         
  39   5   1      22785.81      23250.24      1160.30 o                         
 -37   6   1       6983.57       8402.94       719.04 o                         
 -36   6   1      10862.60      10534.12       720.87 o                         
 -35   6   1          1.44         -6.48       227.55 o                         
 -34   6   1      30557.91      27774.69      1097.46 o                         
 -33   6   1       3281.85       3582.16       656.99 o                         
 -32   6   1        238.86        143.77       220.31 o                         
 -31   6   1      12707.64      11162.13       794.43 o                         
 -30   6   1       5841.52       6156.28       683.38 o                         
 -29   6   1       9926.72       9072.07       719.98 o                         
 -28   6   1          5.96          0.91       195.66 o                         
 -27   6   1        107.64        872.80       265.52 o                         
 -26   6   1      65538.48      62551.64      1664.38 o                         
 -25   6   1       2640.70       3058.19       433.31 o                         
 -24   6   1      23358.76      21982.63      1063.60 o                         
 -23   6   1       2298.26       4000.67       441.32 o                         
 -22   6   1      16167.64      15520.83      1101.35 o                         
 -21   6   1      10413.85      11396.47       690.44 o                         
 -20   6   1      16830.19      15195.65       817.73 o                         
 -19   6   1       1785.05       2016.36       339.78 o                         
 -18   6   1      35080.35      35201.27      1015.68 o                         
 -17   6   1       3461.81       4001.97       415.19 o                         
 -16   6   1      13322.18      12345.09       581.22 o                         
 -15   6   1      16743.27      17370.03       676.24 o                         
 -14   6   1      45509.01      41795.83      1181.78 o                         
 -13   6   1      54629.89      54284.75       902.99 o                         
 -12   6   1        138.46        436.30       160.90 o                         
 -11   6   1      54940.02      52470.98       898.61 o                         
 -10   6   1      31748.14      30437.88       709.21 o                         
  -9   6   1       2055.42       3689.10       374.15 o                         
  -8   6   1       3949.41       4518.80       386.52 o                         
  -7   6   1      44403.48      42009.12       856.91 o                         
  -6   6   1       6717.35       6897.70       350.32 o                         
  -5   6   1      48149.85      45643.68       871.33 o                         
  -4   6   1      28976.58      30449.93       708.30 o                         
  -3   6   1       1412.25       1407.26       213.84 o                         
  -2   6   1       3526.02       4237.40       359.81 o                         
  -1   6   1      96297.95      93782.30      1318.61 o                         
   0   6   1        245.57       1167.83       245.80 o                         
   1   6   1       2972.57       3239.72       291.24 o                         
   2   6   1       3896.49       4747.52       325.24 o                         
   3   6   1      57368.18      57842.77      1534.73 o                         
   4   6   1       2365.61       3972.32       306.78 o                         
   5   6   1         69.86        168.12       136.70 o                         
   6   6   1      22111.77      23027.85       680.32 o                         
   7   6   1       8150.28       7767.44       429.72 o                         
   8   6   1      53577.79      53277.79       971.09 o                         
   9   6   1       8658.11      10279.24       470.06 o                         
  10   6   1        782.83       1717.36       220.54 o                         
  11   6   1      20960.11      19333.04       517.07 o                         
  12   6   1      35365.32      36769.73      1158.04 o                         
  13   6   1       2598.77       4611.64       361.59 o                         
  14   6   1      20296.45      18924.39       643.68 o                         
  15   6   1       4822.39       5921.69       429.01 o                         
  16   6   1      20044.57      20578.58       756.46 o                         
  17   6   1       1435.20       2219.14       384.88 o                         
  18   6   1        177.63        305.29       302.83 o                         
  19   6   1      10288.23      10213.21       651.25 o                         
  20   6   1        706.14        930.03       295.89 o                         
  21   6   1      23293.17      23833.73      1014.46 o                         
  22   6   1      21473.70      21130.59       975.46 o                         
  23   6   1       4561.38       5399.01       634.03 o                         
  24   6   1      16508.94      17031.97       906.46 o                         
  25   6   1        122.69       1490.06       300.55 o                         
  26   6   1          1.01        271.87       250.02 o                         
  27   6   1       1473.22       1279.79       316.96 o                         
  28   6   1      13403.88      13216.77       715.09 o                         
  29   6   1         12.26       -116.84       213.71 o                         
  30   6   1        488.53        325.97       285.05 o                         
  31   6   1       7460.60       6334.73       645.27 o                         
  32   6   1       1052.55        625.07       317.30 o                         
  33   6   1        905.42       1584.90       343.73 o                         
  34   6   1        407.20        180.68       313.71 o                         
  35   6   1      16257.30      14820.23      1380.86 o                         
  36   6   1      19350.01      20119.53       988.05 o                         
 -33   7   1       1929.53       1966.00       477.88 o                         
 -32   7   1       5686.07       5524.04       776.10 o                         
 -31   7   1       1840.46       2196.92       466.76 o                         
 -30   7   1         25.01       -170.10       261.96 o                         
 -29   7   1       4961.98       4952.56       536.95 o                         
 -28   7   1        637.78        316.42       328.47 o                         
 -27   7   1       3822.56       3805.16       490.60 o                         
 -26   7   1        213.48        446.21       252.10 o                         
 -25   7   1       1420.17       1347.61       297.11 o                         
 -24   7   1       1422.46       1390.99       325.93 o                         
 -23   7   1        206.18        590.51       358.78 o                         
 -22   7   1       1061.93       1820.88       405.75 o                         
 -21   7   1       5651.36       7061.34       659.92 o                         
 -20   7   1      20977.86      20052.01       990.17 o                         
 -19   7   1       8385.16       9413.03       589.36 o                         
 -18   7   1       2825.85       3628.25       431.71 o                         
 -17   7   1       1642.20       2217.70       426.00 o                         
 -16   7   1       1812.36       1879.69       317.49 o                         
 -15   7   1       1716.05       1853.88       275.89 o                         
 -14   7   1       7585.83       7576.95       412.45 o                         
 -13   7   1         84.24        712.08       395.53 o                         
 -12   7   1         16.17        312.95       175.75 o                         
 -11   7   1       4092.04       4065.48       325.94 o                         
 -10   7   1        193.15        263.44       161.31 o                         
  -9   7   1       7591.05       7576.35       435.46 o                         
  -8   7   1       7973.72       7747.37       395.30 o                         
  -7   7   1      32293.40      33175.93       794.76 o                         
  -6   7   1      10123.32      10491.88       470.02 o                         
  -5   7   1         29.15        279.61       178.97 o                         
  -4   7   1        200.10        546.49       183.22 o                         
  -3   7   1       5029.03       5065.77       363.82 o                         
  -2   7   1       3321.31       4697.44       415.75 o                         
  -1   7   1       6188.24       6291.42       380.16 o                         
   0   7   1       3999.74       4814.35       363.89 o                         
   1   7   1       1131.87       1404.35       240.99 o                         
   2   7   1       4025.46       4198.11       339.53 o                         
   3   7   1       6468.20       6608.95       417.95 o                         
   4   7   1       5374.09       5327.97       368.51 o                         
   5   7   1      17604.24      17964.89       598.77 o                         
   6   7   1      21999.92      22602.63       657.63 o                         
   7   7   1       3832.33       5116.99       354.14 o                         
   8   7   1         26.65        486.23       167.87 o                         
   9   7   1        103.28        415.46       170.55 o                         
  10   7   1       4540.52       5473.58       380.44 o                         
  11   7   1       6614.33       7161.60       396.05 o                         
  12   7   1       3392.97       4381.97       470.62 o                         
  13   7   1        117.34        833.85       166.96 o                         
  14   7   1         24.75        101.68       122.81 o                         
  15   7   1        621.29        587.20       190.95 o                         
  16   7   1      13834.91      14632.79       956.60 o                         
  17   7   1      21672.50      21251.87      1062.97 o                         
  18   7   1      27042.57      26402.53      1079.47 o                         
  19   7   1      14570.94      14976.20       836.74 o                         
  20   7   1        427.95       1384.81       385.22 o                         
  21   7   1        425.29        307.56       301.05 o                         
  22   7   1        531.55        505.70       284.13 o                         
  23   7   1       6060.39       7574.46       659.97 o                         
  24   7   1       4463.82       6014.66       878.30 o                         
  25   7   1       1649.62       2203.28       380.27 o                         
  26   7   1       1647.39        922.95       348.27 o                         
  27   7   1        582.50        392.69       298.99 o                         
  28   7   1        751.85       1023.74       565.66 o                         
  29   7   1      10359.32      10447.18       891.59 o                         
  30   7   1      11297.08      10732.37       835.27 o                         
  31   7   1      13862.86      14403.62       876.96 o                         
  32   7   1        640.39       1686.77       409.56 o                         
 -27   8   1         95.39        368.80       468.36 o                         
 -26   8   1      10629.14      10367.98       773.08 o                         
 -25   8   1      41487.00      40757.64      1747.06 o                         
 -24   8   1       6165.17       6983.09       712.70 o                         
 -23   8   1        426.67       1052.77       405.51 o                         
 -22   8   1       8774.54      10589.44       797.47 o                         
 -21   8   1       3163.42       4890.50       834.63 o                         
 -20   8   1        714.95       1555.95       317.06 o                         
 -19   8   1       5266.85       5656.59       527.95 o                         
 -18   8   1        708.05        512.08       335.96 o                         
 -17   8   1       8141.85       8532.64       611.35 o                         
 -16   8   1        107.46        514.30       251.59 o                         
 -15   8   1      10711.82      10013.79       503.71 o                         
 -14   8   1      14359.70      13721.04       515.66 o                         
 -13   8   1        844.91        995.69       223.42 o                         
 -12   8   1      62333.82      61324.19      1147.33 o                         
 -11   8   1        168.62        809.80       210.09 o                         
 -10   8   1       8760.94       8417.05       454.89 o                         
  -9   8   1        347.36        306.85       232.53 o                         
  -8   8   1       3228.93       4004.25       365.65 o                         
  -7   8   1       1519.85       1634.38       348.94 o                         
  -6   8   1       3942.22       4815.97       400.82 o                         
  -5   8   1       1856.42       2428.94       290.16 o                         
  -4   8   1       3297.33       4254.81       378.63 o                         
  -3   8   1       4329.65       4866.54       374.74 o                         
  -2   8   1         82.72        707.44       177.87 o                         
  -1   8   1      22763.28      25653.88       746.65 o                         
   0   8   1      46175.80      46734.45      1113.80 o                         
   1   8   1      13604.53      14377.27       573.29 o                         
   2   8   1        942.78       1280.80       247.26 o                         
   3   8   1       8788.04       8588.59       466.02 o                         
   4   8   1       2044.89       3409.32       465.47 o                         
   5   8   1       7555.77       8185.75       464.33 o                         
   6   8   1         44.72        146.99       184.61 o                         
   7   8   1       9668.83       9414.44       512.07 o                         
   8   8   1         49.24       -184.60       185.77 o                         
   9   8   1        983.62       1760.57       243.21 o                         
  10   8   1       1241.63       1527.28       234.53 o                         
  11   8   1       6627.31       8243.30       421.42 o                         
  12   8   1       1961.21       2569.90       286.41 o                         
  13   8   1      42966.89      42041.16      1069.87 o                         
  14   8   1         93.79        743.60       322.17 o                         
  15   8   1       2733.22       2601.22       259.24 o                         
  16   8   1         76.25        318.93       268.88 o                         
  17   8   1         65.79        146.61       379.59 o                         
  18   8   1        358.96        503.82       484.03 o                         
  19   8   1       1373.58       1580.17       336.61 o                         
  20   8   1      10084.97      10064.40       746.27 o                         
  21   8   1        691.72       1263.22       320.32 o                         
  22   8   1      10359.38       9778.36       824.12 o                         
  23   8   1      12131.83      11777.01      1008.68 o                         
  24   8   1         94.48        881.77       358.06 o                         
  25   8   1      12770.41      13212.19      1051.72 o                         
  26   8   1       4462.61       5589.35       685.86 o                         
 -19   9   1       1585.27       1607.23       491.38 o                         
 -18   9   1      15101.29      15963.81       884.65 o                         
 -17   9   1        202.60        258.00       275.58 o                         
 -16   9   1       2463.83       2104.35       410.17 o                         
 -15   9   1      21591.42      19895.96       850.01 o                         
 -14   9   1         83.54        101.07       224.20 o                         
 -13   9   1      23195.82      21227.66       866.48 o                         
 -12   9   1      11878.77      14073.61       641.34 o                         
 -11   9   1      18570.23      18556.04       728.46 o                         
 -10   9   1      12877.25      12401.43       575.28 o                         
  -9   9   1       8316.48       9109.77       541.08 o                         
  -8   9   1      14761.82      15057.95       619.93 o                         
  -7   9   1       3703.22       4780.00       405.32 o                         
  -6   9   1       3694.29       4539.50       395.13 o                         
  -5   9   1       5389.75       5948.69       426.77 o                         
  -4   9   1          5.33        604.10       273.68 o                         
  -3   9   1       6440.76       7487.40       468.37 o                         
  -2   9   1      10721.20      12583.38       590.08 o                         
  -1   9   1      17944.86      17617.61       664.67 o                         
   0   9   1       4902.17       6668.67       529.66 o                         
   1   9   1       2289.71       3154.63       351.31 o                         
   2   9   1      44352.54      43897.68      1056.62 o                         
   3   9   1      11539.36      11499.83       553.83 o                         
   4   9   1       9019.73       9168.57       515.70 o                         
   5   9   1       6261.68       7767.88       500.28 o                         
   6   9   1       2691.41       2785.47       404.48 o                         
   7   9   1       2941.38       2426.25       354.95 o                         
   8   9   1       1068.85       2032.18       298.80 o                         
   9   9   1      14356.21      14357.67       613.71 o                         
  10   9   1       1688.32       2405.73       315.26 o                         
  11   9   1      20340.78      21231.13       707.77 o                         
  12   9   1      16299.87      16086.64       602.53 o                         
  13   9   1       1594.40       1989.63       275.61 o                         
  14   9   1       8919.98       7918.27       817.75 o                         
  15   9   1      13172.82      12174.53       735.97 o                         
  16   9   1       5140.52       5232.43       689.32 o                         
  17   9   1      14711.03      15933.01      1287.49 o                         
  18   9   1       1127.23       1223.38       430.24 o                         
 -47   0   2        384.20        369.47       659.76 o                         
 -46   0   2       2807.55       2678.64       870.89 o                         
 -45   0   2       7354.95       6003.85      1227.16 o                         
 -44   0   2      57025.11      58971.74      2875.91 o                         
 -43   0   2       7672.71      11280.94       993.66 o                         
 -42   0   2      11176.95      11907.70      1063.18 o                         
 -41   0   2      14849.52      11716.08      1372.31 o                         
 -40   0   2       4923.02       4035.35       585.85 o                         
 -39   0   2        319.00        217.99       342.40 o                         
 -38   0   2         41.59        780.43       377.12 o                         
 -37   0   2      51287.76      52633.47      2289.38 o                         
 -36   0   2        324.45        461.83       319.37 o                         
 -35   0   2       6142.88       5518.80       624.45 o                         
 -34   0   2       2749.84       2969.35       506.91 o                         
 -33   0   2      26775.39      26244.05      1034.40 o                         
 -32   0   2     108235.33     107094.46      1971.43 o                         
 -31   0   2      13257.39      14600.00       669.39 o                         
 -30   0   2      29059.02      29423.08       920.20 o                         
 -29   0   2      44371.53      47044.38      1184.45 o                         
 -28   0   2      27656.99      29272.25       931.44 o                         
 -27   0   2      22323.57      24176.30       800.37 o                         
 -26   0   2      42550.80      41332.21      1036.25 o                         
 -25   0   2      31425.55      31459.67      1353.96 o                         
 -24   0   2       4687.56       4170.85       358.97 o                         
 -23   0   2         47.91        495.38       162.80 o                         
 -22   0   2      16024.08      18231.21       626.59 o                         
 -21   0   2       5305.09       6976.81       424.53 o                         
 -20   0   2      98558.36     102380.76      1623.20 o                         
 -19   0   2      93695.72     100470.76      1562.34 o                         
 -18   0   2       5371.77       5471.17       348.29 o                         
 -17   0   2        437.97        413.39       172.57 o                         
 -16   0   2      33586.86      33947.44       663.34 o                         
 -15   0   2      24348.12      23290.33       659.72 o                         
 -14   0   2      14873.54      15049.44       517.76 o                         
 -13   0   2     134375.33     130961.87      1666.00 o                         
 -12   0   2     160954.44     163912.02      1946.81 o                         
 -11   0   2      65250.49      66590.42       978.32 o                         
 -10   0   2     170162.47     170135.38      1941.40 o                         
  -9   0   2      12093.74      12281.86       343.64 o                         
  -8   0   2       5043.50       5674.70       234.82 o                         
  -7   0   2     128059.65     131874.00      1480.58 o                         
  -6   0   2      23556.38      24297.56       416.40 o                         
   3   0   2      57640.03      62736.88      1504.26 o                         
   4   0   2      41802.87      47088.62       895.72 o                         
   5   0   2      82853.58      86281.45      1739.76 o                         
   6   0   2       2590.63       2779.09       210.12 o                         
   7   0   2       2925.03       2336.66       216.34 o                         
   8   0   2      36211.92      38223.52       765.27 o                         
   9   0   2     107531.91     112330.04      1652.44 o                         
  10   0   2      16537.76      20204.43       962.59 o                         
  11   0   2      57312.77      61658.36      1144.26 o                         
  12   0   2      67253.89      71787.94      1299.21 o                         
  13   0   2      41540.82      43968.63       981.21 o                         
  14   0   2     120272.52     132715.67      2068.02 o                         
  15   0   2      12610.05      14807.68       582.69 o                         
  16   0   2       3187.08       3634.54       288.83 o                         
  17   0   2      26687.14      28909.35       837.47 o                         
  18   0   2     221391.58     232721.92      4072.36 o                         
  19   0   2      47838.55      48819.61      1286.17 o                         
  20   0   2        500.08       2037.05       346.40 o                         
  21   0   2     109079.44     110452.23      2517.04 o                         
  22   0   2       5604.32       6731.80       474.47 o                         
  23   0   2       8198.41      10185.46       597.16 o                         
  24   0   2     100222.93      96832.05      2959.95 o                         
  25   0   2        277.81       1577.26       302.02 o                         
  26   0   2      10330.65      11873.09       665.47 o                         
  27   0   2      80869.92      85966.74      1866.37 o                         
  28   0   2      27989.04      28363.73      1025.17 o                         
  29   0   2       6570.91       6536.79       534.74 o                         
  30   0   2       5098.27       6054.24       784.01 o                         
  31   0   2       7776.87       8851.40       748.97 o                         
  32   0   2      20204.93      20265.14       927.21 o                         
  33   0   2       5175.02       6525.95       778.26 o                         
  34   0   2       7248.93       7696.97       738.21 o                         
  35   0   2       5376.58       7150.07      1002.18 o                         
  36   0   2      68266.91      67548.98      2094.34 o                         
  37   0   2      12824.33      13878.38       948.28 o                         
  38   0   2       1300.85       2601.62       903.88 o                         
  39   0   2       4438.02       4355.05       621.81 o                         
  40   0   2       7340.88       8385.61       668.93 o                         
  41   0   2      24102.64      23553.81      1085.44 o                         
  42   0   2       1146.89       2423.38       469.93 o                         
  43   0   2       9130.66      10261.30       833.17 o                         
  44   0   2         98.50       -117.29       461.83 o                         
  45   0   2       9877.54       7724.06       810.92 o                         
 -46   1   2      17253.11      18268.70      1011.80 o                         
 -45   1   2      46210.46      45295.77      1592.18 o                         
 -44   1   2      25513.16      23988.91       949.00 o                         
 -43   1   2        254.92         29.64       228.38 o                         
 -42   1   2       1696.82       1172.38       332.72 o                         
 -41   1   2      18074.12      15659.11       757.64 o                         
 -40   1   2       4128.53       5111.04       654.80 o                         
 -39   1   2      11108.42      14030.54      1036.09 o                         
 -38   1   2     109060.72     109603.23      2168.67 o                         
 -37   1   2          1.33       3753.91       962.63 o                         
 -36   1   2       2109.48       2104.51       363.06 o                         
 -35   1   2      22425.85      21299.81       864.89 o                         
 -34   1   2      13866.85      14563.21       646.54 o                         
 -33   1   2       1508.62       4600.07       531.00 o                         
 -32   1   2     158061.39     156289.25      2108.81 o                         
 -31   1   2       6041.55       8019.68       446.57 o                         
 -30   1   2       5424.55       5618.83       385.88 o                         
 -29   1   2      10224.11       9593.50       458.36 o                         
 -28   1   2      19315.54      19604.72       628.58 o                         
 -27   1   2       3184.19       4589.82       352.49 o                         
 -26   1   2     181272.88     181697.39      2185.55 o                         
 -25   1   2     160622.11     171477.48      2076.74 o                         
 -24   1   2      30986.79      30944.04       864.83 o                         
 -23   1   2     120692.47     121397.76      1585.21 o                         
 -22   1   2        703.37       1101.73       203.50 o                         
 -21   1   2       2484.59       3270.55       262.52 o                         
 -20   1   2     120873.02     120018.60      1507.17 o                         
 -19   1   2     222306.38     230099.33      2368.89 o                         
 -18   1   2       1466.38       1746.99       190.00 o                         
 -17   1   2       5108.77       5616.96       269.15 o                         
 -16   1   2     127465.39     130607.16      1807.53 o                         
 -15   1   2      12734.64      13733.34       347.45 o                         
 -14   1   2      85957.30      86961.26      1964.77 o                         
 -13   1   2     668602.06     661133.69      5501.72 o                         
 -12   1   2       6063.49       9565.25       765.33 o                         
 -11   1   2       1888.23       2536.60       284.71 o                         
 -10   1   2     311237.59     297451.50      2920.88 o                         
  -9   1   2      36803.21      37371.64       644.98 o                         
  -8   1   2      60691.60      59013.21      1283.24 o                         
  -7   1   2     381172.97     368248.12      4360.82 o                         
  -6   1   2     213187.72     203532.41      2318.53 o                         
  -5   1   2      52499.73      48705.82       592.08 o                         
  -4   1   2        275.73        138.48        49.62 o                         
  -3   1   2      36750.30      34458.32       551.39 o                         
  -2   1   2      25473.86      23421.35       629.78 o                         
  -1   1   2     426176.62     407022.47      3038.90 o                         
   0   1   2     116618.99     112570.77       981.82 o                         
   1   1   2      28308.48      27469.83       404.16 o                         
   2   1   2      69178.21      67722.05       684.30 o                         
   3   1   2        868.77        783.03        72.86 o                         
   4   1   2       3366.02       3459.11       116.12 o                         
   5   1   2     426119.38     420047.12      3144.62 o                         
   6   1   2      98806.08      99293.90       910.29 o                         
   7   1   2      50807.25      50122.92       565.02 o                         
   8   1   2     284566.38     274257.94      2361.08 o                         
   9   1   2        238.94        399.92       120.22 o                         
  10   1   2      61157.11      60669.93       753.37 o                         
  11   1   2     440229.38     438921.81      3700.49 o                         
  12   1   2     499903.38     507552.84      3955.02 o                         
  13   1   2       2452.40       2656.29       210.40 o                         
  14   1   2       2855.52       3737.91       258.44 o                         
  15   1   2     136715.64     139953.36      1353.28 o                         
  16   1   2       7022.09       7290.05       267.88 o                         
  17   1   2      27759.08      28855.45       832.06 o                         
  18   1   2     190917.23     199819.36      1923.78 o                         
  19   1   2      10614.95      13270.88       648.10 o                         
  20   1   2      14860.01      15354.25       416.35 o                         
  21   1   2      35818.64      35959.26       657.86 o                         
  24   1   2     565504.69     565973.75      6405.64 o                         
  25   1   2      11117.68      20028.37       781.39 o                         
  26   1   2      28128.37      28107.32       794.34 o                         
  27   1   2       9274.41      10864.60       411.72 o                         
  28   1   2      19217.65      18883.17       537.40 o                         
  29   1   2        744.94        988.94       175.75 o                         
  30   1   2      37738.97      41402.95       875.92 o                         
  31   1   2      64512.27      66740.27      1159.72 o                         
  32   1   2        401.89       1238.29       225.16 o                         
  33   1   2       8285.61       9171.89       477.42 o                         
  34   1   2       3291.02       4289.15       464.54 o                         
  35   1   2       1448.83       2031.14       289.38 o                         
  36   1   2      62146.60      58555.43      1382.11 o                         
  37   1   2     153594.36     150712.03      3010.60 o                         
  38   1   2      22269.48      24320.58       976.06 o                         
  39   1   2        572.02        969.01       333.03 o                         
  40   1   2       4085.85       3610.18       407.88 o                         
  41   1   2        341.96        239.08       217.60 o                         
  42   1   2       1890.21       3022.78       682.30 o                         
  43   1   2      25609.01      26552.57      1077.44 o                         
  44   1   2       1097.39       2261.20       478.88 o                         
  45   1   2      11360.32      10552.25       972.86 o                         
 -46   2   2        176.81        -47.82       372.14 o                         
 -45   2   2      11413.19       9593.68       807.22 o                         
 -44   2   2        318.12         84.38       264.85 o                         
 -43   2   2       3442.56       3346.44       413.42 o                         
 -42   2   2       4168.68       3724.52       517.28 o                         
 -41   2   2        151.00         76.49       200.96 o                         
 -40   2   2        461.87        371.98       262.54 o                         
 -39   2   2      11218.72      10771.80       573.98 o                         
 -38   2   2       1375.56       3090.22       430.78 o                         
 -37   2   2       2985.78       3218.35       385.17 o                         
 -36   2   2      24561.42      24135.99       880.01 o                         
 -35   2   2        119.24        444.94       239.55 o                         
 -34   2   2       6268.30       5612.97       425.07 o                         
 -33   2   2       6924.84       6886.90       446.28 o                         
 -32   2   2       2286.79       2884.33       416.61 o                         
 -31   2   2        436.71        727.45       210.79 o                         
 -30   2   2      28799.46      26845.12       744.45 o                         
 -29   2   2        377.42        272.70       167.57 o                         
 -28   2   2        680.05        767.18       190.47 o                         
 -27   2   2       8067.59       8282.58       629.14 o                         
 -26   2   2       5845.76       6164.61       362.26 o                         
 -25   2   2        274.11        327.30       142.03 o                         
 -24   2   2      10351.69       9955.88       459.30 o                         
 -23   2   2      14532.92      14455.06       497.66 o                         
 -22   2   2      36485.79      34530.17       728.21 o                         
 -21   2   2       3036.55       3189.28       251.69 o                         
 -20   2   2      20666.98      19783.15       511.51 o                         
 -19   2   2        359.27        535.75       128.84 o                         
 -18   2   2      12799.67      12958.54       375.77 o                         
 -17   2   2       3500.15       4140.95       381.57 o                         
 -16   2   2      23298.12      21340.16       465.23 o                         
 -15   2   2      13284.71      13424.39       337.01 o                         
 -14   2   2        405.58        473.88        80.42 o                         
 -13   2   2        156.39        337.30        71.25 o                         
 -12   2   2       8085.22       8517.71       346.21 o                         
 -11   2   2      84758.15      82122.12      1389.84 o                         
 -10   2   2      10376.83      10031.35       323.97 o                         
  -9   2   2      81629.06      80371.52      1604.69 o                         
  -8   2   2      51346.66      47937.83       533.43 o                         
  -7   2   2        137.21        122.85        62.54 o                         
  -6   2   2       5850.20       5794.19       171.29 o                         
  -5   2   2      24417.93      26244.62       514.76 o                         
  -4   2   2      53902.36      53155.47       640.92 o                         
  -3   2   2         16.94         27.79        89.80 o                         
  -2   2   2         36.69          5.91        80.05 o                         
  -1   2   2      56256.21      56230.82       657.96 o                         
   0   2   2       5139.44       4897.88       200.60 o                         
   1   2   2       2286.43       2396.28       181.29 o                         
   2   2   2     160661.09     161136.45      1365.60 o                         
   3   2   2     159149.09     153499.55      1898.00 o                         
   4   2   2      21065.21      20411.00       344.87 o                         
   5   2   2       2789.27       3121.79       165.77 o                         
   6   2   2      17968.83      18095.44       291.30 o                         
   7   2   2       4773.56       5208.25       245.64 o                         
   8   2   2      11888.74      10746.91       316.64 o                         
   9   2   2         15.00        138.27        76.71 o                         
  10   2   2       4665.93       4818.47       408.95 o                         
  11   2   2        126.15        100.07        72.87 o                         
  12   2   2      38786.07      38858.90       494.11 o                         
  13   2   2       3787.97       4012.20       153.73 o                         
  14   2   2      44559.84      46313.95       563.95 o                         
  15   2   2      12230.48      12492.30       366.93 o                         
  16   2   2      84315.95      83273.16      1116.86 o                         
  17   2   2      15529.53      16089.46       413.16 o                         
  18   2   2      18316.72      18250.82       453.90 o                         
  19   2   2       2127.17       2699.60       238.01 o                         
  20   2   2        312.94        347.62       127.02 o                         
  21   2   2       1273.14       1378.47       185.14 o                         
  22   2   2       4954.05       5110.09       309.30 o                         
  23   2   2       1529.02       1973.38       242.71 o                         
  24   2   2        908.92       1298.61       200.04 o                         
  25   2   2      53555.80      53721.89      1089.04 o                         
  26   2   2       5020.19       5780.71       353.78 o                         
  27   2   2       7798.73       7502.40       405.26 o                         
  28   2   2       8811.34       9879.46       459.31 o                         
  29   2   2       7754.39       8094.88       440.23 o                         
  30   2   2       6769.15       7594.06       530.54 o                         
  31   2   2      19810.44      18567.20       651.22 o                         
  32   2   2       1307.56       1627.04       330.06 o                         
  33   2   2        905.92        955.22       247.59 o                         
  34   2   2       2615.16       2267.81       527.57 o                         
  35   2   2       4432.00       5674.97       528.94 o                         
  36   2   2        182.28        835.15       297.84 o                         
  37   2   2      20657.89      19367.57       862.83 o                         
  38   2   2       5914.29       6150.66       516.71 o                         
  39   2   2       9108.23       9585.07       629.04 o                         
  40   2   2       4904.18       4854.48       473.10 o                         
  41   2   2      12347.98      11223.58       639.08 o                         
  42   2   2       2202.57       2304.32       513.78 o                         
  43   2   2        679.95        503.36       341.89 o                         
  44   2   2       2313.89       2529.51       947.66 o                         
 -44   3   2       6803.47       7369.17       653.00 o                         
 -43   3   2      12286.51      12210.32       970.45 o                         
 -42   3   2       1117.90       2077.65       397.90 o                         
 -41   3   2       3460.49       3130.33       303.23 o                         
 -40   3   2        556.22        964.25       291.84 o                         
 -39   3   2      13645.80      13350.36       549.24 o                         
 -38   3   2        298.84        553.53       256.99 o                         
 -37   3   2      10167.28      10916.71       464.79 o                         
 -36   3   2        121.88        117.75       193.75 o                         
 -35   3   2       5417.06       5937.18       569.16 o                         
 -34   3   2         35.06         83.92       131.37 o                         
 -33   3   2      22145.47      21599.94       597.55 o                         
 -32   3   2        697.57       1008.83       205.08 o                         
 -31   3   2      95756.80      95045.20      1908.27 o                         
 -30   3   2        405.80        895.71       160.91 o                         
 -29   3   2       2415.18       2074.24       177.67 o                         
 -28   3   2        587.54        708.70       138.03 o                         
 -27   3   2      14977.13      12656.89       856.91 o                         
 -26   3   2      31128.08      30028.47       966.13 o                         
 -25   3   2       3879.47       6113.20       424.86 o                         
 -24   3   2      72161.49      68710.98      1288.45 o                         
 -23   3   2      45190.25      45547.25      1009.75 o                         
 -22   3   2        226.97        523.42       163.36 o                         
 -21   3   2       2314.09       2873.35       349.15 o                         
 -20   3   2      14535.56      14943.60       551.79 o                         
 -19   3   2      15625.79      15342.54       624.53 o                         
 -18   3   2      96643.09      92661.66      1401.06 o                         
 -17   3   2       7251.26       9354.40       400.72 o                         
 -16   3   2      39638.81      39639.68       832.78 o                         
 -15   3   2      10819.10      10233.68       350.04 o                         
 -14   3   2     127631.30     124360.12      1444.50 o                         
 -13   3   2       9270.16       8796.30       348.39 o                         
 -12   3   2      17615.85      16561.54       456.94 o                         
 -11   3   2        340.47        413.31        75.26 o                         
 -10   3   2     165209.45     155134.91      2603.22 o                         
  -9   3   2      56271.37      51879.30      1001.96 o                         
  -8   3   2       1595.63       1555.96       148.97 o                         
  -7   3   2      93528.93      85383.48       965.46 o                         
  -6   3   2      53217.66      51137.84       702.79 o                         
  -5   3   2      87938.32      81148.77       946.86 o                         
  -4   3   2      10043.40      12259.47       328.56 o                         
  -3   3   2      34384.86      32329.91       516.28 o                         
  -2   3   2      19315.01      16967.14       375.14 o                         
  -1   3   2      66539.72      62043.51       744.57 o                         
   0   3   2       2093.96       2295.53       169.31 o                         
   1   3   2      54464.91      50381.82       671.72 o                         
   2   3   2      53307.00      49401.69       668.11 o                         
   3   3   2       4777.10       5374.30       231.85 o                         
   4   3   2      63016.79      59637.68       767.86 o                         
   5   3   2       1421.86       1882.39       170.40 o                         
   6   3   2     232357.94     223399.55      1849.33 o                         
   7   3   2       4207.68       4876.41       244.22 o                         
   8   3   2      95900.62      92345.83      1042.45 o                         
   9   3   2       1611.42       2004.84       203.71 o                         
  10   3   2      55297.62      51169.09       931.39 o                         
  11   3   2      68030.27      70051.96      1054.30 o                         
  12   3   2      12200.47      11886.39       437.65 o                         
  13   3   2       7262.03       8213.69       424.88 o                         
  14   3   2       5907.40       6966.31       324.52 o                         
  15   3   2      74309.95      75209.58      1152.17 o                         
  16   3   2      38239.69      38387.02       920.18 o                         
  17   3   2       6332.22       7705.74       441.79 o                         
  18   3   2      18798.96      19152.93       676.90 o                         
  19   3   2     123142.16     119412.08      1874.49 o                         
  20   3   2       8845.98       9197.67       462.58 o                         
  21   3   2      33726.54      34073.79       856.67 o                         
  22   3   2       9282.00      10614.44       507.81 o                         
  23   3   2     119371.77     113895.12      1743.20 o                         
  24   3   2       3634.39       4470.89       388.05 o                         
  25   3   2      11038.06      12079.32       559.02 o                         
  26   3   2       2598.02       2680.02       274.65 o                         
  27   3   2       8770.17       8714.00       353.24 o                         
  28   3   2       1250.06       1608.36       205.40 o                         
  29   3   2      26115.30      26667.46       657.58 o                         
  30   3   2       6094.51       7375.25       360.05 o                         
  31   3   2      37084.16      35351.72       815.34 o                         
  32   3   2       8147.56       8264.30       398.95 o                         
  33   3   2       2083.83       2315.13       250.22 o                         
  34   3   2        173.05        100.65       159.38 o                         
  35   3   2       1336.00       1569.52       243.09 o                         
  36   3   2      33772.63      33446.47       839.49 o                         
  37   3   2      16889.48      16401.94      1056.20 o                         
  38   3   2      23441.04      21832.82       677.55 o                         
  39   3   2      11362.35      11905.24       512.95 o                         
  40   3   2        506.73        281.94       302.20 o                         
  41   3   2       4425.63       4666.19       759.09 o                         
  42   3   2       3508.17       2863.89       491.38 o                         
  43   3   2       6218.82       5157.56       780.23 o                         
 -43   4   2      13737.95      15092.56      1288.29 o                         
 -42   4   2        698.74        231.87       589.15 o                         
 -41   4   2        452.31        824.20       330.87 o                         
 -40   4   2         43.50         22.36       339.62 o                         
 -39   4   2       7462.78       7074.41       744.74 o                         
 -38   4   2       3419.79       3670.28       590.51 o                         
 -37   4   2       7017.04       7313.78       633.20 o                         
 -36   4   2       8374.15       9794.70       683.40 o                         
 -35   4   2         67.03         27.04       254.73 o                         
 -34   4   2      10060.92      10239.85       708.20 o                         
 -33   4   2          4.43        100.64       199.13 o                         
 -32   4   2       4787.31       4314.12       476.75 o                         
 -31   4   2       2420.25       1789.44       495.91 o                         
 -30   4   2      32999.32      32983.15      1044.34 o                         
 -29   4   2       1428.30       2116.41       335.31 o                         
 -28   4   2       5166.86       5580.36       501.99 o                         
 -27   4   2        183.62        358.89       212.59 o                         
 -26   4   2      62011.85      59578.52      1290.60 o                         
 -25   4   2          9.93        545.42       209.72 o                         
 -24   4   2      20412.95      21073.76       779.91 o                         
 -23   4   2       2426.73       3019.29       432.75 o                         
 -22   4   2      25573.43      23492.95       772.86 o                         
 -21   4   2        211.88        -80.45       203.78 o                         
 -20   4   2       8470.99       8134.47       461.13 o                         
 -19   4   2      20412.02      20610.11       675.54 o                         
 -18   4   2      21012.05      21984.37       589.40 o                         
 -17   4   2      37548.29      36590.30       790.19 o                         
 -16   4   2        501.15       1039.42       360.50 o                         
 -15   4   2      14626.82      14910.87       518.35 o                         
 -14   4   2         74.70          0.55       129.61 o                         
 -13   4   2      69072.70      67154.12      1392.25 o                         
 -12   4   2      18317.97      16317.28       378.62 o                         
 -11   4   2     128446.33     120858.86      1297.62 o                         
 -10   4   2      78956.94      75692.36       928.26 o                         
  -9   4   2      17285.13      17379.99       413.75 o                         
  -8   4   2       5163.85       5845.29       263.61 o                         
  -7   4   2      53064.95      50654.32       743.83 o                         
  -6   4   2       8944.94       9241.35       309.75 o                         
  -5   4   2      18920.77      19193.56       553.57 o                         
  -4   4   2      81350.20      79852.97      1261.95 o                         
  -3   4   2        619.78        649.95       140.96 o                         
  -2   4   2       2173.92       2340.19       209.51 o                         
  -1   4   2      37050.11      36513.11       667.82 o                         
   0   4   2      32069.39      31308.95       572.54 o                         
   1   4   2       5089.71       4368.79       234.93 o                         
   2   4   2      13895.36      12634.87       374.33 o                         
   3   4   2     288100.53     275411.66      2659.38 o                         
   4   4   2       5845.18       5904.33       346.91 o                         
   5   4   2     118799.38     115276.14      1623.39 o                         
   6   4   2      10256.65      11255.87       338.46 o                         
   7   4   2      11212.76      12569.36       353.57 o                         
   8   4   2       7060.15       6672.31       265.47 o                         
   9   4   2      20879.89      23251.75       478.41 o                         
  10   4   2      22708.31      23574.20       573.18 o                         
  11   4   2      30645.47      29849.32       441.57 o                         
  12   4   2       5162.41       4448.12       275.56 o                         
  13   4   2        205.42        100.41       171.02 o                         
  14   4   2        706.69       1147.60       229.22 o                         
  15   4   2      38461.37      33973.12       906.55 o                         
  16   4   2      69851.35      67966.01      1341.44 o                         
  17   4   2       3058.55       3741.81       416.02 o                         
  18   4   2     111467.67     107851.22      1818.96 o                         
  19   4   2      15908.74      16508.63       696.25 o                         
  20   4   2        500.98        491.78       194.92 o                         
  21   4   2      17495.81      16751.19       723.07 o                         
  22   4   2       8327.87       8254.52       530.20 o                         
  23   4   2        746.96        798.51       234.19 o                         
  24   4   2      36404.46      35542.04       976.22 o                         
  25   4   2       7451.09       8779.75       528.01 o                         
  26   4   2      10190.62      10504.34       581.27 o                         
  27   4   2      21374.58      20639.49       785.09 o                         
  28   4   2      34566.11      33826.30       999.70 o                         
  29   4   2       6360.93       7365.30       533.87 o                         
  30   4   2       5544.70       5491.25       516.86 o                         
  31   4   2      15208.49      13625.26       875.70 o                         
  32   4   2      17258.00      17165.40      1122.69 o                         
  33   4   2         77.56        368.08       284.57 o                         
  34   4   2       3803.04       3331.29       624.70 o                         
  35   4   2      27704.96      27212.42      1122.51 o                         
  36   4   2      19768.89      20648.56      1095.00 o                         
  37   4   2        399.03        308.49       296.85 o                         
  38   4   2       1593.05       1279.01       358.44 o                         
  39   4   2       1409.40       1200.01       348.54 o                         
  40   4   2      30211.24      28522.93      1271.75 o                         
  41   4   2       1033.81       1915.19       431.27 o                         
 -40   5   2       6592.75       6409.47       930.21 o                         
 -39   5   2         28.16       -111.92       291.12 o                         
 -38   5   2       6097.19       6880.94       631.03 o                         
 -37   5   2       1634.58       2013.28       427.83 o                         
 -36   5   2        514.34        494.48       353.95 o                         
 -35   5   2        860.26       1210.36       417.99 o                         
 -34   5   2      10830.27      10676.24       782.88 o                         
 -33   5   2       7302.99       8330.73       730.94 o                         
 -32   5   2       2208.75       2528.38       460.99 o                         
 -31   5   2       2067.98       2302.63       448.10 o                         
 -30   5   2        833.60        954.09       297.90 o                         
 -29   5   2       1948.71       1844.17       444.36 o                         
 -28   5   2      29285.16      27997.22      1338.57 o                         
 -27   5   2       6880.00       7346.05       526.77 o                         
 -26   5   2       9469.30       8106.39       571.23 o                         
 -25   5   2         72.02        283.01       198.43 o                         
 -24   5   2       5030.74       5613.43       467.13 o                         
 -23   5   2       1554.69       2280.58       342.21 o                         
 -22   5   2          7.20         72.59       187.85 o                         
 -21   5   2      24325.03      22331.20       775.83 o                         
 -20   5   2        815.10        732.83       263.42 o                         
 -19   5   2        755.52        575.55       215.72 o                         
 -18   5   2      19192.94      18052.41       625.70 o                         
 -17   5   2       5032.43       5081.39       386.59 o                         
 -16   5   2      52668.25      49723.84      1049.71 o                         
 -15   5   2      26708.67      26736.76       758.56 o                         
 -14   5   2       1060.60        873.24       147.12 o                         
 -13   5   2      12223.00      11558.04       445.71 o                         
 -12   5   2       6045.52       5358.39       278.92 o                         
 -11   5   2      12479.25      11736.37       402.01 o                         
 -10   5   2      18723.91      19199.13       499.70 o                         
  -9   5   2      26373.21      25245.10       559.82 o                         
  -8   5   2      15593.67      14589.22       416.58 o                         
  -7   5   2       2347.84       2510.83       236.91 o                         
  -6   5   2      11580.58      11299.07       404.87 o                         
  -5   5   2      27207.73      25834.02       592.66 o                         
  -4   5   2      34227.02      32961.97       673.56 o                         
  -3   5   2      50609.07      47416.65       789.13 o                         
  -2   5   2        874.42       1157.53       172.83 o                         
  -1   5   2         86.00       -106.59       106.59 o                         
   0   5   2       7972.77       8475.62       380.74 o                         
   1   5   2      65759.05      63556.45      1022.62 o                         
   2   5   2       1234.26       1610.58       188.74 o                         
   3   5   2        919.50       1256.78       191.63 o                         
   4   5   2      22196.53      21371.52       533.20 o                         
   5   5   2       5415.49       5087.00       327.30 o                         
   6   5   2       1570.54       1449.94       192.52 o                         
   7   5   2      10329.39       9966.74       339.16 o                         
   8   5   2      43467.93      42265.70       721.81 o                         
   9   5   2      27659.87      26475.54       582.06 o                         
  10   5   2      48354.06      45242.46       768.29 o                         
  11   5   2      25421.23      25800.71       556.55 o                         
  12   5   2      13691.92      13839.87       390.76 o                         
  13   5   2       9407.78       8885.51       339.82 o                         
  14   5   2       8176.69       7834.59       397.51 o                         
  15   5   2      15601.58      17083.60       729.99 o                         
  16   5   2      14579.02      13665.47       642.31 o                         
  17   5   2      15081.77      14657.10       667.91 o                         
  18   5   2         30.75       -187.30       187.30 o                         
  19   5   2      10679.06      10142.93       733.37 o                         
  20   5   2       8080.58       8406.13       561.32 o                         
  21   5   2      28297.48      26143.62       930.61 o                         
  22   5   2      10539.89       9871.15       680.63 o                         
  23   5   2       1167.61       1169.17       534.93 o                         
  24   5   2      25489.74      23601.82       960.80 o                         
  25   5   2        885.11       1141.23       259.30 o                         
  26   5   2      16392.08      16264.66       721.17 o                         
  27   5   2       2156.34       2826.98       411.26 o                         
  28   5   2        873.63        725.75       264.17 o                         
  29   5   2      14191.53      12540.14       751.85 o                         
  30   5   2        155.01        565.67       268.48 o                         
  31   5   2        112.27        281.71       309.63 o                         
  32   5   2       3461.64       4045.93       662.90 o                         
  33   5   2      10869.86      10362.22       732.96 o                         
  34   5   2       5606.79       5548.91       544.95 o                         
  35   5   2        175.49        537.78       315.86 o                         
  36   5   2       1286.16        851.44       421.62 o                         
  37   5   2       9751.83      10735.22       748.78 o                         
  38   5   2      16805.65      15030.36      1029.23 o                         
  39   5   2        387.87        173.18       514.45 o                         
 -37   6   2       5353.50       4829.11       578.77 o                         
 -36   6   2       3001.38       3212.11       512.27 o                         
 -35   6   2       6396.29       7381.89       644.28 o                         
 -34   6   2      10088.69      10832.50       851.61 o                         
 -33   6   2      20466.75      18228.20       875.61 o                         
 -32   6   2       1784.50       3128.92       507.49 o                         
 -31   6   2       7541.79       8070.63       673.25 o                         
 -30   6   2       1589.74       1619.39       475.39 o                         
 -29   6   2      12643.22      12513.22       771.36 o                         
 -28   6   2        391.12        603.07       283.25 o                         
 -27   6   2         57.67       1002.53       290.55 o                         
 -26   6   2      21038.71      22672.23       911.54 o                         
 -25   6   2      41403.62      38492.36      1180.27 o                         
 -24   6   2       3633.54       4085.13       466.31 o                         
 -23   6   2       1902.52       2274.97       361.70 o                         
 -22   6   2      22357.58      21105.52      1268.36 o                         
 -21   6   2       7925.08       8072.87       595.34 o                         
 -20   6   2       7086.26       6241.03       454.92 o                         
 -19   6   2       5445.38       5246.74       453.81 o                         
 -18   6   2       1463.65       1896.76       339.84 o                         
 -17   6   2          2.10        228.95       215.24 o                         
 -16   6   2      12381.46      11601.36       590.11 o                         
 -15   6   2       3939.69       4107.72       637.89 o                         
 -14   6   2      19631.25      17878.26       482.21 o                         
 -13   6   2       4564.58       7404.87       444.53 o                         
 -12   6   2      66976.03      64621.76       986.64 o                         
 -11   6   2      80121.95      76410.77      1356.30 o                         
 -10   6   2      30518.71      29344.29       789.81 o                         
  -9   6   2       4965.97       5094.60       334.98 o                         
  -8   6   2      17892.48      17447.91       588.98 o                         
  -7   6   2         10.40       -123.71       127.32 o                         
  -6   6   2        467.11        620.19       157.16 o                         
  -5   6   2       3837.89       4629.40       348.56 o                         
  -4   6   2        743.44       1260.66       212.13 o                         
  -3   6   2       9956.67      11036.83       447.35 o                         
  -2   6   2      54977.60      55213.61       973.72 o                         
  -1   6   2        140.32        664.33       172.01 o                         
   0   6   2     101265.28     102798.73      1391.60 o                         
   1   6   2        266.71        587.35       163.64 o                         
   2   6   2      76340.71      74270.75      1152.06 o                         
   3   6   2      60168.92      58689.75      1006.36 o                         
   4   6   2       5382.53       5418.19       339.44 o                         
   5   6   2       7515.19       8458.14       381.23 o                         
   6   6   2         31.87        144.23       151.25 o                         
   7   6   2       4416.30       4931.07       356.48 o                         
   8   6   2        539.55        668.92       182.75 o                         
   9   6   2        335.25        860.80       165.04 o                         
  10   6   2        130.16        659.20       168.08 o                         
  11   6   2      82508.45      79312.80      1099.75 o                         
  12   6   2      62980.86      60626.92       989.30 o                         
  13   6   2       8395.66       9360.33       459.46 o                         
  14   6   2      40624.04      36041.84       694.92 o                         
  15   6   2        223.04        332.58       181.00 o                         
  16   6   2      11403.54      10739.32      1005.53 o                         
  17   6   2      23512.28      21969.17       972.30 o                         
  18   6   2        105.53        398.53       259.03 o                         
  19   6   2        299.34       -107.95       245.67 o                         
  20   6   2       1272.04        876.47       306.89 o                         
  21   6   2       1865.21       2172.07       586.61 o                         
  22   6   2        218.41         60.87       386.63 o                         
  23   6   2      30254.03      31080.46      1473.95 o                         
  24   6   2        495.74       1400.49       363.82 o                         
  25   6   2      49890.35      47015.35      1394.77 o                         
  26   6   2      15508.03      14606.94       735.04 o                         
  27   6   2       7265.07       6452.45       571.23 o                         
  28   6   2       2218.64       2018.80       372.21 o                         
  29   6   2        529.85        601.46       287.92 o                         
  30   6   2      13272.10      12115.68       781.81 o                         
  31   6   2       1410.79        997.08       434.88 o                         
  32   6   2        501.45        799.38       343.25 o                         
  33   6   2        501.87        913.09       320.21 o                         
  34   6   2        143.82       -293.55       293.55 o                         
  35   6   2       1881.19       1462.80       584.91 o                         
  36   6   2      11642.13      11061.21       922.53 o                         
 -33   7   2        256.04        218.87       343.85 o                         
 -32   7   2          2.06        -59.74       287.06 o                         
 -31   7   2      29873.96      29125.76      1472.00 o                         
 -30   7   2       2198.38       3539.60       487.33 o                         
 -29   7   2          2.69       -299.16       325.88 o                         
 -28   7   2      11167.29       9869.69       761.78 o                         
 -27   7   2        139.81        903.95       346.37 o                         
 -26   7   2      20673.22      21974.28       993.57 o                         
 -25   7   2       7441.08       7513.43       641.72 o                         
 -24   7   2        690.15        548.52       271.56 o                         
 -23   7   2      25627.68      27300.00      1212.81 o                         
 -22   7   2       2427.81       2999.66       606.55 o                         
 -21   7   2      14510.99      14968.50       723.11 o                         
 -20   7   2       1084.80       1117.99       322.33 o                         
 -19   7   2       9026.25       8114.09       568.78 o                         
 -18   7   2      14285.34      13443.91       693.44 o                         
 -17   7   2      10949.75      10087.52       576.12 o                         
 -16   7   2       1631.79       1115.31       290.69 o                         
 -15   7   2      13803.31      13108.15       679.14 o                         
 -14   7   2      36421.28      36237.87       890.51 o                         
 -13   7   2       1730.41       2260.06       427.66 o                         
 -12   7   2      14589.12      13426.09       504.35 o                         
 -11   7   2       2584.31       4250.07       460.64 o                         
 -10   7   2      61331.69      61187.01      1104.17 o                         
  -9   7   2       1325.45       1690.33       238.36 o                         
  -8   7   2      42053.67      42163.70       853.05 o                         
  -7   7   2      33857.59      34394.54       926.27 o                         
  -6   7   2      24060.03      24654.14       687.81 o                         
  -5   7   2        714.19        856.36       202.10 o                         
  -4   7   2       4489.73       4978.33       356.83 o                         
  -3   7   2      15054.92      14988.67       542.59 o                         
  -2   7   2       7439.11       7993.48       419.30 o                         
  -1   7   2      22085.70      23571.71       669.42 o                         
   0   7   2      19426.53      19265.99       606.38 o                         
   1   7   2       8115.99       9022.49       440.69 o                         
   2   7   2      52806.89      49575.56       978.70 o                         
   3   7   2       6857.10       6138.92       380.57 o                         
   4   7   2       7828.81       8097.11       427.83 o                         
   5   7   2        991.77       1482.64       265.12 o                         
   6   7   2      73880.28      73868.98      1217.12 o                         
   7   7   2       2359.88       3331.75       378.14 o                         
   8   7   2       4702.62       5900.87       359.41 o                         
   9   7   2      60570.12      59876.63      1086.16 o                         
  10   7   2      10065.83       9759.24       462.44 o                         
  11   7   2       3727.50       4860.69       465.63 o                         
  12   7   2        757.73       1436.49       240.88 o                         
  13   7   2      12100.23      13103.80       487.60 o                         
  14   7   2      42856.66      39846.26       658.82 o                         
  15   7   2      13541.17      12419.86       561.82 o                         
  16   7   2         49.57        133.59       228.33 o                         
  17   7   2        229.58        128.04       355.48 o                         
  18   7   2      18248.24      15688.65       854.80 o                         
  19   7   2       5707.56       6567.91       628.89 o                         
  20   7   2       1323.17       1703.88       410.31 o                         
  21   7   2       1399.73       1838.31       483.06 o                         
  22   7   2      29651.70      30447.46      1215.09 o                         
  23   7   2      25248.22      23513.83      1016.22 o                         
  24   7   2        763.61       1050.51       352.31 o                         
  25   7   2         90.10        481.33       281.19 o                         
  26   7   2      30576.11      29917.59      1189.02 o                         
  27   7   2      15090.83      15444.47       871.93 o                         
  28   7   2         16.58        953.69       425.21 o                         
  29   7   2         97.02        279.23       350.35 o                         
  30   7   2       3674.04       4760.17       595.03 o                         
  31   7   2      14290.38      13344.38       870.79 o                         
 -27   8   2          3.89       -238.63       279.50 o                         
 -26   8   2      20183.88      21539.88      1083.62 o                         
 -25   8   2       6484.45       7756.37       730.87 o                         
 -24   8   2       7714.82       8090.66       862.58 o                         
 -23   8   2        759.21        524.77       309.86 o                         
 -22   8   2      42480.86      42358.52      1736.93 o                         
 -21   8   2        425.76        869.92       314.14 o                         
 -20   8   2       1264.95       1061.81       314.44 o                         
 -19   8   2       4741.59       4528.20       498.06 o                         
 -18   8   2         74.77         84.83       229.30 o                         
 -17   8   2       2878.44       2661.14       485.06 o                         
 -16   8   2        684.14        835.05       309.85 o                         
 -15   8   2        212.19        -57.23       160.67 o                         
 -14   8   2      16714.70      16984.40      1052.51 o                         
 -13   8   2         33.41        269.51       206.26 o                         
 -12   8   2       4505.06       5682.47       587.48 o                         
 -11   8   2      35977.02      35566.90       822.66 o                         
 -10   8   2      31663.58      30975.18       804.41 o                         
  -9   8   2      14576.18      15034.97       576.28 o                         
  -8   8   2       1741.86       1412.05       271.68 o                         
  -7   8   2       2135.77       2578.25       300.50 o                         
  -6   8   2      11018.40      10886.06       619.17 o                         
  -5   8   2       1133.45       1256.10       237.52 o                         
  -4   8   2       2897.33       3295.79       334.19 o                         
  -3   8   2       5615.82       6033.81       421.58 o                         
  -2   8   2      22927.37      23652.45       722.57 o                         
  -1   8   2      18133.10      19966.55       728.59 o                         
   0   8   2       4224.27       6417.73       419.72 o                         
   1   8   2       6894.08       7713.60       454.87 o                         
   2   8   2       9927.94      10951.91       710.07 o                         
   3   8   2      62748.79      61433.29      1171.23 o                         
   4   8   2       3032.94       3459.04       359.89 o                         
   5   8   2       6792.65       8001.02       578.47 o                         
   6   8   2       1818.49       1758.21       269.66 o                         
   7   8   2       1274.80       1608.89       267.45 o                         
   8   8   2       5856.31       6129.22       407.26 o                         
   9   8   2        209.39        415.87       214.46 o                         
  10   8   2         38.43        963.41       229.63 o                         
  11   8   2      30786.55      30867.35       756.83 o                         
  12   8   2       8879.94      10527.84       495.53 o                         
  13   8   2         27.97        326.03       181.37 o                         
  14   8   2      19174.00      17761.22       488.64 o                         
  15   8   2        940.51        374.08       342.19 o                         
  16   8   2      18146.50      16407.58       857.92 o                         
  17   8   2       3045.64       3139.03       477.44 o                         
  18   8   2       5558.85       6668.88       638.43 o                         
  19   8   2        980.37       1187.27       308.78 o                         
  20   8   2         25.75         50.11       396.36 o                         
  21   8   2       8978.83      10376.17       822.67 o                         
  22   8   2       3292.73       3182.14       584.34 o                         
  23   8   2      18772.98      19307.46      1919.62 o                         
  24   8   2       2000.53       1994.08       567.48 o                         
  25   8   2      13105.96      12320.38      1131.46 o                         
  26   8   2      13020.74      12590.71       966.08 o                         
 -19   9   2      21376.52      19940.86      1199.96 o                         
 -18   9   2        208.88        -66.46       325.08 o                         
 -17   9   2        831.63        705.68       302.75 o                         
 -16   9   2       1149.53        885.58       333.08 o                         
 -15   9   2       1835.37       1646.35       336.12 o                         
 -14   9   2       2259.41       2025.42       316.53 o                         
 -13   9   2       3027.69       3261.85       474.05 o                         
 -12   9   2         61.99          6.92       203.19 o                         
 -11   9   2       8824.69       8444.61       493.32 o                         
 -10   9   2        389.70        790.33       333.04 o                         
  -9   9   2       9305.13      10519.13       792.73 o                         
  -8   9   2       2805.94       3501.51       408.93 o                         
  -7   9   2      21462.42      21775.68       798.33 o                         
  -6   9   2       1003.50       1148.39       347.87 o                         
  -5   9   2        508.83        862.82       231.26 o                         
  -4   9   2          0.81        334.81       210.06 o                         
  -3   9   2       8979.37       9834.71       533.57 o                         
  -2   9   2        133.36        550.36       201.62 o                         
  -1   9   2      11807.80      11309.17       547.35 o                         
   0   9   2         22.34        632.48       225.79 o                         
   1   9   2      13437.55      14450.32       719.51 o                         
   2   9   2       2332.11       3536.32       375.94 o                         
   3   9   2        959.02       1244.12       294.61 o                         
   4   9   2        990.87       1767.11       280.47 o                         
   5   9   2      22215.49      22298.23       747.12 o                         
   6   9   2      15093.55      14507.75       615.75 o                         
   7   9   2         43.89        337.04       271.13 o                         
   8   9   2          5.00        118.85       213.47 o                         
   9   9   2        210.20         18.66       235.65 o                         
  10   9   2       8850.58       9068.92       550.90 o                         
  11   9   2       4543.15       4967.98       600.85 o                         
  12   9   2       4385.81       4584.55       374.34 o                         
  13   9   2       4845.33       5033.04       455.76 o                         
  14   9   2       5993.49       5679.00       397.21 o                         
  15   9   2       2118.61       2330.68       674.77 o                         
  16   9   2        298.23        475.77       308.37 o                         
  17   9   2         15.66        473.01       399.96 o                         
  18   9   2      22025.17      22204.67      1176.84 o                         
 -47   1   3       1532.13       -367.15       451.88 o                         
 -46   1   3       2063.43       3559.18       697.42 o                         
 -45   1   3      21748.50      21959.66      1091.17 o                         
 -44   1   3      18900.10      17971.29       872.01 o                         
 -43   1   3       6318.60       6827.98       548.46 o                         
 -42   1   3      11729.33      11907.56       652.29 o                         
 -41   1   3      22162.45      22232.20       887.21 o                         
 -40   1   3       2637.46       3944.50       444.00 o                         
 -39   1   3        477.49        708.33       250.87 o                         
 -38   1   3       1324.93        584.74       279.20 o                         
 -37   1   3        162.02        746.51       277.43 o                         
 -36   1   3      16279.12      14476.83       739.89 o                         
 -35   1   3       1650.75       2624.74       414.22 o                         
 -34   1   3       9509.39       9521.18       500.31 o                         
 -33   1   3      20295.13      21559.33       709.56 o                         
 -32   1   3      92799.86      92101.38      1513.44 o                         
 -31   1   3       2756.12       4708.46       667.81 o                         
 -30   1   3       5959.30       6602.71       401.29 o                         
 -29   1   3       1891.44       3053.73       307.99 o                         
 -28   1   3      33747.67      36175.47       940.74 o                         
 -27   1   3       9995.60       9824.51       452.46 o                         
 -26   1   3       5150.92       6541.44       379.62 o                         
 -25   1   3       3276.10       5273.55       341.74 o                         
 -24   1   3      31584.18      31160.43       725.31 o                         
 -23   1   3      39448.79      39466.70       754.87 o                         
 -22   1   3       5404.17       5719.25       306.12 o                         
 -21   1   3        970.11       2181.93       383.22 o                         
 -20   1   3     281344.03     288484.28      2480.53 o                         
 -19   1   3      66717.99      73783.72       941.90 o                         
 -18   1   3        328.31        457.91       140.84 o                         
 -17   1   3         20.17         -0.14        91.83 o                         
 -16   1   3       2479.94       5860.07       300.91 o                         
 -15   1   3      32432.86      36703.97       800.58 o                         
 -14   1   3       1614.98       4049.16       206.09 o                         
 -13   1   3      76178.17      79866.40       903.50 o                         
 -12   1   3       1443.47       2559.61       189.01 o                         
 -11   1   3       4959.39       4684.31       246.75 o                         
 -10   1   3      94112.01      99813.76      1473.01 o                         
  -9   1   3      91012.39      88127.30      1045.20 o                         
  -8   1   3     175102.06     170275.69      3131.51 o                         
  -7   1   3     131583.14     142445.38      1778.85 o                         
  -6   1   3      18750.87      19403.54       316.00 o                         
  -5   1   3       1635.55       1671.06        99.30 o                         
  -4   1   3      24308.90      23697.46       299.24 o                         
  -3   1   3      15207.76      15177.22       224.65 o                         
  -2   1   3       8671.91       8185.30       142.30 o                         
  -1   1   3       1480.65       1511.92        89.62 o                         
   0   1   3       4778.49       4582.14       202.28 o                         
   1   1   3          4.83        -43.54        57.79 o                         
   2   1   3      16513.58      17825.02       375.52 o                         
   3   1   3       8967.08       9036.18       207.53 o                         
   4   1   3      26582.39      26606.01       339.26 o                         
   5   1   3     475398.03     471809.44      3314.89 o                         
   6   1   3      19420.10      26984.83       638.34 o                         
   7   1   3         21.75       5351.98       389.92 o                         
   8   1   3      82491.04      84500.19       869.44 o                         
   9   1   3       6928.93       6811.88       230.37 o                         
  10   1   3      35451.80      35928.89       554.03 o                         
  11   1   3      60284.84      66303.27       841.13 o                         
  12   1   3      48465.65      48272.16       705.84 o                         
  13   1   3      81282.01      85894.62      1077.93 o                         
  14   1   3      52831.55      54790.14       760.26 o                         
  15   1   3        592.50        761.63       132.67 o                         
  16   1   3        877.40       1449.86       159.64 o                         
  17   1   3     112017.32     121730.29      1278.32 o                         
  18   1   3     101512.23     118840.06      1277.31 o                         
  19   1   3      28319.70      28642.48       555.74 o                         
  20   1   3        241.07        705.65       210.47 o                         
  21   1   3       8851.34      11813.31       387.27 o                         
  22   1   3         65.40       1986.53       251.91 o                         
  23   1   3      18718.10      18341.93       550.88 o                         
  24   1   3      12937.21      13646.37       449.24 o                         
  25   1   3        918.31       1293.71       186.10 o                         
  26   1   3      26512.05      29639.61       704.56 o                         
  27   1   3      19528.13      19204.22       571.73 o                         
  28   1   3      27260.06      26228.90       681.12 o                         
  29   1   3      24148.71      23818.01       658.39 o                         
  30   1   3      50235.84      55402.10      1051.59 o                         
  31   1   3       1945.73       4190.43       342.08 o                         
  32   1   3      15213.68      14488.27       580.49 o                         
  33   1   3       9671.15       9822.66       499.23 o                         
  34   1   3       1728.18       3720.90       369.77 o                         
  35   1   3        263.09        147.41       206.08 o                         
  36   1   3       4932.31       4522.50       450.48 o                         
  37   1   3       5008.11       6195.43       431.86 o                         
  38   1   3      23816.68      23573.64      1096.19 o                         
  39   1   3       2494.87       3338.07       357.68 o                         
  40   1   3       7808.24       7378.95       621.65 o                         
  41   1   3       7410.02       7646.85       571.41 o                         
  42   1   3      15549.58      16123.80       792.18 o                         
  43   1   3          5.67       1022.48       413.03 o                         
  44   1   3        321.07        664.03       411.42 o                         
  45   1   3       5216.33       7176.90      1425.09 o                         
 -46   2   3       8357.87       7770.76       770.28 o                         
 -45   2   3      17571.71      19813.49      1289.01 o                         
 -44   2   3       9064.72       9975.30       622.37 o                         
 -43   2   3        454.18         66.53       231.23 o                         
 -42   2   3       2909.79       3719.02       406.23 o                         
 -41   2   3      36408.07      38032.80      1039.28 o                         
 -40   2   3        759.65       2442.82       359.05 o                         
 -39   2   3       6255.51       6664.56       500.32 o                         
 -38   2   3      17559.52      19612.04       750.76 o                         
 -37   2   3      22779.29      23567.49       842.12 o                         
 -36   2   3      78062.16      75892.84      1551.93 o                         
 -35   2   3      13888.46      14540.70       603.20 o                         
 -34   2   3       7432.38       7913.44       468.47 o                         
 -33   2   3         31.67        145.56       259.59 o                         
 -32   2   3       5892.58       6273.23       503.43 o                         
 -31   2   3      10670.03      11017.37       505.81 o                         
 -30   2   3       9995.98      10382.57       477.33 o                         
 -29   2   3      88846.96      85638.23      1392.18 o                         
 -28   2   3      14695.23      15728.76       556.87 o                         
 -27   2   3        889.00       5213.12       368.01 o                         
 -26   2   3      96089.88     109512.23      1553.87 o                         
 -25   2   3       1384.24       2974.58       463.94 o                         
 -24   2   3       2155.82       3059.14       264.72 o                         
 -23   2   3     291344.66     281225.44      2908.91 o                         
 -22   2   3      44525.00      45992.35       859.85 o                         
 -21   2   3        840.72       1071.10       170.78 o                         
 -20   2   3      10020.90      12544.70       398.16 o                         
 -19   2   3      35077.75      38379.51       686.12 o                         
 -18   2   3       8960.24       8988.82       322.16 o                         
 -17   2   3      37151.29      40090.03       806.48 o                         
 -16   2   3     133606.47     136785.86      1557.68 o                         
 -15   2   3        445.57       1991.76       167.20 o                         
 -14   2   3      64583.46      58743.51       830.62 o                         
 -13   2   3      83555.15      93596.88      1200.48 o                         
 -12   2   3      80655.45      76817.14      1088.72 o                         
 -11   2   3     210727.45     204619.42      3397.33 o                         
 -10   2   3     202405.52     214151.17      2385.34 o                         
  -9   2   3     140377.48     131150.22      1988.33 o                         
  -8   2   3      55745.96      53301.74       647.10 o                         
  -7   2   3      14405.76      15562.65       309.28 o                         
  -6   2   3      59854.57      59064.03       757.07 o                         
  -5   2   3     224387.39     219972.34      1765.69 o                         
  -4   2   3     214263.69     237174.41      3699.05 o                         
  -3   2   3     246727.66     233686.48      1815.25 o                         
  -2   2   3     331176.28     329378.84      2504.71 o                         
  -1   2   3     806415.06     822565.75      5390.04 o                         
   1   2   3          2.53      11016.73       870.89 o                         
   2   2   3     959377.25     939416.19      8323.86 o                         
   3   2   3     105597.91     111271.59      1198.59 o                         
   4   2   3        717.32       3310.09       321.71 o                         
   5   2   3      59064.35      56668.74       713.03 o                         
   6   2   3      35836.08      36194.30       649.54 o                         
   7   2   3      17049.44      23352.02       695.76 o                         
   8   2   3     398038.38     391013.16      2932.73 o                         
   9   2   3      22188.38      28899.75      1210.08 o                         
  10   2   3      84317.93      81635.57       910.45 o                         
  11   2   3     341787.97     334090.94      2619.98 o                         
  12   2   3       8213.00      10889.27       255.21 o                         
  13   2   3      30984.25      29702.77       431.56 o                         
  14   2   3     121546.77     127246.83      1310.26 o                         
  15   2   3      91361.20      94195.08       934.60 o                         
  16   2   3      21657.80      23182.72       393.14 o                         
  17   2   3      42073.20      46308.01       599.01 o                         
  18   2   3      41147.22      44477.48       674.09 o                         
  19   2   3         52.04        194.90       105.04 o                         
  20   2   3      48155.14      50358.16       842.44 o                         
  21   2   3      78957.50      96873.86      1363.79 o                         
  22   2   3       2066.38       1792.70       222.62 o                         
  23   2   3       9289.57       9549.82       417.93 o                         
  24   2   3     314960.91     321214.62      3314.82 o                         
  25   2   3      65133.32      63699.61      1363.96 o                         
  26   2   3      32675.78      34476.44       832.59 o                         
  27   2   3      22224.24      26644.76       763.27 o                         
  28   2   3       4528.62       5853.29       379.42 o                         
  29   2   3       7380.49       8743.90       560.10 o                         
  30   2   3      18706.34      18948.65       650.57 o                         
  31   2   3       1630.76       1844.61       300.52 o                         
  32   2   3      17861.60      17305.32       708.63 o                         
  33   2   3       9817.31       9987.87       551.76 o                         
  34   2   3       5681.43      11061.94       937.48 o                         
  35   2   3       2887.90       6074.53       779.54 o                         
  36   2   3      48841.34      49298.56      1514.49 o                         
  37   2   3      28169.43      28642.18      1043.54 o                         
  38   2   3      20015.08      19972.52       807.45 o                         
  39   2   3      46275.34      46237.20      1339.35 o                         
  40   2   3       2687.72       3006.90       414.48 o                         
  41   2   3       2036.58       1855.90       466.26 o                         
  42   2   3       3606.73       3638.98       481.87 o                         
  43   2   3      12237.26      11481.03      1123.70 o                         
  44   2   3       6099.54       6438.93       679.62 o                         
 -45   3   3      37482.98      37162.92      1641.55 o                         
 -44   3   3      19438.72      19389.94       793.97 o                         
 -43   3   3        124.33       -215.36       215.36 o                         
 -42   3   3       1089.16        829.12       226.40 o                         
 -41   3   3      15887.65      16166.86       802.81 o                         
 -40   3   3       1873.98       2814.62       296.16 o                         
 -39   3   3       6324.84       6250.81       397.94 o                         
 -38   3   3       3262.91       3809.59       330.90 o                         
 -37   3   3         91.96        157.25       165.77 o                         
 -36   3   3       9663.40       8831.76       463.09 o                         
 -35   3   3       2122.31       2535.10       354.79 o                         
 -34   3   3      28353.82      28979.58       790.73 o                         
 -33   3   3      54788.56      55824.53      1062.68 o                         
 -32   3   3      55454.91      55905.82       892.51 o                         
 -31   3   3       4446.56       4699.19       246.81 o                         
 -30   3   3       1642.57       3033.30       196.80 o                         
 -29   3   3       9508.36       8954.10       443.02 o                         
 -28   3   3       7469.08       7840.77       403.55 o                         
 -27   3   3      36584.33      36954.17      1110.09 o                         
 -26   3   3       1794.38       1770.41       154.90 o                         
 -25   3   3        101.63         27.57       142.57 o                         
 -24   3   3       2005.27       2149.17       285.21 o                         
 -23   3   3       1407.86       2230.52       269.18 o                         
 -22   3   3      65701.21      64119.60      1197.02 o                         
 -21   3   3       4444.57       7965.45       499.02 o                         
 -20   3   3     404774.22     392137.06      3652.35 o                         
 -19   3   3      39645.40      44953.47       880.13 o                         
 -18   3   3       7392.41       8104.70       385.63 o                         
 -17   3   3        437.34        484.93       153.78 o                         
 -16   3   3      17002.92      14056.18       382.46 o                         
 -15   3   3       4775.60       5167.92       261.22 o                         
 -14   3   3      13104.17      12373.74       372.20 o                         
 -13   3   3        915.40       1328.51       199.98 o                         
 -12   3   3          9.84        378.34       142.28 o                         
 -11   3   3        329.49        382.32        78.36 o                         
 -10   3   3        941.87       1053.21       116.66 o                         
  -9   3   3      65665.40      62809.27       726.38 o                         
  -8   3   3     400163.38     381992.75      2807.97 o                         
  -7   3   3     272480.97     285990.72      2203.28 o                         
  -6   3   3        579.94       1392.30       192.58 o                         
  -5   3   3         12.64       2531.38       423.78 o                         
  -4   3   3      24093.87      22637.30       418.39 o                         
  -3   3   3       1248.40       2102.49       169.88 o                         
  -2   3   3      27225.60      27070.57       436.96 o                         
  -1   3   3      71388.70      72512.41       821.07 o                         
   0   3   3         54.59       1479.42       139.75 o                         
   1   3   3       8903.71       8820.04       288.61 o                         
   2   3   3       1200.64       2120.45       198.89 o                         
   3   3   3      59858.32      57702.39       714.95 o                         
   4   3   3      23319.80      25402.31       499.68 o                         
   5   3   3     584487.75     569303.44      4017.86 o                         
   7   3   3       5926.68       7999.22       272.44 o                         
   8   3   3       7725.79       6632.02       218.22 o                         
   9   3   3       4628.92       4454.73       205.48 o                         
  10   3   3       3021.88       3350.79       167.44 o                         
  11   3   3       9764.45       9826.07       261.41 o                         
  12   3   3       1991.12       2462.41       215.08 o                         
  13   3   3       8938.14       8722.05       269.38 o                         
  14   3   3        796.71       1244.18       120.32 o                         
  15   3   3       6743.21       5829.19       309.82 o                         
  16   3   3        657.36       1702.16       202.80 o                         
  17   3   3     130484.30     127127.36      1594.79 o                         
  18   3   3     110446.29     124423.72      2301.75 o                         
  19   3   3      50370.20      49026.64      1113.49 o                         
  20   3   3       1726.02       6175.85       445.91 o                         
  21   3   3      22091.56      21344.17       873.78 o                         
  22   3   3        226.13        617.42       227.19 o                         
  23   3   3          7.85        -65.14        92.40 o                         
  24   3   3       1467.97       1469.55       237.31 o                         
  25   3   3      19473.11      20011.59       526.98 o                         
  26   3   3       1579.14       1341.56       185.60 o                         
  27   3   3      12547.93      13041.52       520.18 o                         
  28   3   3      35318.61      35495.64       770.09 o                         
  29   3   3      10510.90      10752.13       512.49 o                         
  30   3   3      60758.68      60257.15      1102.70 o                         
  31   3   3       3279.14       7177.17       496.97 o                         
  32   3   3      14153.51      14028.71       529.26 o                         
  33   3   3         62.22        -50.00       135.29 o                         
  34   3   3       5077.04       5390.49       466.97 o                         
  35   3   3        861.79        863.15       214.14 o                         
  36   3   3        952.19        952.25       210.23 o                         
  37   3   3        365.30        495.50       196.27 o                         
  38   3   3      10500.19       9196.92       499.71 o                         
  39   3   3       1328.32       1310.36       350.13 o                         
  40   3   3        244.82        -38.65       195.78 o                         
  41   3   3       4888.77       3666.89       467.02 o                         
  42   3   3      32388.34      31485.38      1035.36 o                         
  43   3   3       5456.55       6793.07       670.90 o                         
 -43   4   3       1565.95        886.26       514.01 o                         
 -42   4   3       3518.45       2316.43       450.27 o                         
 -41   4   3         56.59        235.39       274.56 o                         
 -40   4   3       2043.36       2853.65       467.32 o                         
 -39   4   3       7356.00       7166.70       652.55 o                         
 -38   4   3       4053.38       4068.08       595.75 o                         
 -37   4   3       1422.22       2349.35       411.27 o                         
 -36   4   3       1922.16       2337.05       442.36 o                         
 -35   4   3      13180.07      13087.36      1190.36 o                         
 -34   4   3      12933.70      11707.25       861.21 o                         
 -33   4   3       5674.64       7631.53       640.29 o                         
 -32   4   3      25500.01      26126.95      1015.77 o                         
 -31   4   3      11611.13      10924.82       626.06 o                         
 -30   4   3      14640.71      13175.13       703.80 o                         
 -29   4   3        934.39        993.69       282.54 o                         
 -28   4   3       1925.71       2753.36       387.87 o                         
 -27   4   3       5707.16       5851.62       466.06 o                         
 -26   4   3      29137.52      26252.32      1041.54 o                         
 -25   4   3        477.77       2452.17       367.69 o                         
 -24   4   3       4139.64       5297.79       439.71 o                         
 -23   4   3       1519.15       1795.50       292.27 o                         
 -22   4   3      16005.76      16536.90       651.90 o                         
 -21   4   3      47335.07      47199.68      1135.67 o                         
 -20   4   3      13534.61      18637.46       654.56 o                         
 -19   4   3      56174.04      52933.56       921.90 o                         
 -18   4   3       1218.07       1373.50       196.10 o                         
 -17   4   3      27239.01      26626.05       603.98 o                         
 -16   4   3       5823.74       6121.85       371.50 o                         
 -15   4   3        339.01        814.40       187.22 o                         
 -14   4   3      98543.07      98524.91      1585.56 o                         
 -13   4   3      18027.21      22622.12       609.08 o                         
 -12   4   3      10633.02      10434.23       326.37 o                         
 -11   4   3       1824.07       2005.93       210.42 o                         
 -10   4   3      22477.00      20928.35       470.44 o                         
  -9   4   3         31.74       2127.84       307.67 o                         
  -8   4   3      32743.36      45791.37       702.95 o                         
  -7   4   3     244312.53     229819.80      2030.39 o                         
  -6   4   3       7008.12       9182.20       331.81 o                         
  -5   4   3      23123.44      23990.29       546.95 o                         
  -4   4   3       2827.05       2973.25       241.91 o                         
  -3   4   3        253.52        975.67       196.95 o                         
  -2   4   3      53060.71      54127.21       821.88 o                         
  -1   4   3     141322.11     145070.80      1624.18 o                         
   0   4   3         61.33       1503.92       276.25 o                         
   1   4   3      27150.96      26008.00       529.92 o                         
   2   4   3         24.28        112.75       123.28 o                         
   3   4   3      46933.59      49229.48       800.35 o                         
   4   4   3      62965.29      61707.18       836.19 o                         
   5   4   3      50196.33      59206.84      1096.03 o                         
   6   4   3     307702.66     303513.22      2638.88 o                         
   7   4   3      52998.69      53015.37       815.59 o                         
   8   4   3       1591.32       2381.31       262.46 o                         
   9   4   3       3746.35       3863.80       246.96 o                         
  10   4   3      24618.20      23817.14       424.21 o                         
  11   4   3     138851.73     136377.31      1442.55 o                         
  12   4   3      50689.18      51600.69       787.36 o                         
  13   4   3       6890.00       6124.44       328.80 o                         
  14   4   3      10225.79      10210.08       436.55 o                         
  15   4   3      27887.12      27741.07       702.05 o                         
  16   4   3       1844.97       2059.12       247.76 o                         
  17   4   3        898.35       4755.88       446.00 o                         
  18   4   3     159986.31     151749.27      2259.99 o                         
  19   4   3       7729.92      10016.01       554.93 o                         
  20   4   3      32594.05      28937.45       946.56 o                         
  21   4   3       2377.73       2659.06       377.21 o                         
  22   4   3        609.32        575.43       212.23 o                         
  23   4   3      49192.15      47277.30      1226.09 o                         
  24   4   3      29085.71      30070.04       902.89 o                         
  25   4   3      10786.58      11752.88       593.24 o                         
  26   4   3      27852.60      28415.24      1017.22 o                         
  27   4   3       3724.32       4513.35       434.11 o                         
  28   4   3       3011.19       3546.38       420.00 o                         
  29   4   3        287.25        950.74       254.63 o                         
  30   4   3      41098.38      41288.40      1928.58 o                         
  31   4   3      27989.42      27174.34       951.70 o                         
  32   4   3       6835.08       7586.23       654.22 o                         
  33   4   3       8871.66       9707.50       745.59 o                         
  34   4   3       1415.55       1458.43       722.41 o                         
  35   4   3       1834.25       1892.32       431.24 o                         
  36   4   3      25007.15      22460.71      1433.24 o                         
  37   4   3      13498.73      13670.00       968.64 o                         
  38   4   3       2328.34       2343.10       416.84 o                         
  39   4   3      13159.57      12080.37       762.05 o                         
  40   4   3      10968.26       8064.39       763.51 o                         
  41   4   3        181.16       -230.20       463.98 o                         
 -40   5   3         45.68       1088.76       397.85 o                         
 -39   5   3      47673.92      45368.73      1379.94 o                         
 -38   5   3       3739.23       6144.75       722.59 o                         
 -37   5   3      17527.77      16725.52       834.41 o                         
 -36   5   3      12635.70      13453.83       781.81 o                         
 -35   5   3      36544.99      34824.17      1147.95 o                         
 -34   5   3        553.48        744.50       319.80 o                         
 -33   5   3      16209.69      14553.54       892.69 o                         
 -32   5   3       6862.20       5369.99       617.70 o                         
 -31   5   3      14811.58      12378.93       887.53 o                         
 -30   5   3       1122.25        838.38       263.49 o                         
 -29   5   3      25544.61      26885.98       999.67 o                         
 -28   5   3      13320.92      13278.82       733.76 o                         
 -27   5   3      16483.64      16139.55       723.95 o                         
 -26   5   3      83163.20      82744.70      1609.52 o                         
 -25   5   3         97.32       5480.71       470.31 o                         
 -24   5   3     127760.60     120084.32      1989.71 o                         
 -23   5   3      16042.25      15788.66       756.71 o                         
 -22   5   3      46626.83      45761.71      1110.10 o                         
 -21   5   3      24517.22      24658.68       892.22 o                         
 -20   5   3       3407.08       3647.42       387.41 o                         
 -19   5   3      15035.00      16609.84       606.57 o                         
 -18   5   3       1744.57       1487.64       262.96 o                         
 -17   5   3       2324.56       5825.88       409.06 o                         
 -16   5   3       8066.35       8216.31       463.56 o                         
 -15   5   3      79604.52      79702.47      1386.47 o                         
 -14   5   3      66004.95      61964.70       927.73 o                         
 -13   5   3      42988.39      47854.34       796.74 o                         
 -12   5   3      13679.46      13960.51       405.61 o                         
 -11   5   3     106594.02     103620.67      1240.61 o                         
 -10   5   3     204018.39     197115.77      2568.14 o                         
  -9   5   3       1559.70       1771.16       187.82 o                         
  -8   5   3      17926.44      21313.73       556.38 o                         
  -7   5   3       2082.33       2517.41       240.35 o                         
  -6   5   3      11636.64      15640.88       464.30 o                         
  -5   5   3      13240.30      19266.56       516.10 o                         
  -4   5   3          5.15        491.14       131.48 o                         
  -3   5   3          5.26       3614.77       334.71 o                         
  -2   5   3     139633.78     134345.98      1467.95 o                         
  -1   5   3      11339.10      10635.36       381.02 o                         
   0   5   3       3394.67       8659.86       345.52 o                         
   1   5   3      67845.94      67679.34       958.40 o                         
   2   5   3      16627.63      16178.15       438.83 o                         
   3   5   3     144151.36     139557.25      1699.56 o                         
   4   5   3      70739.78      70273.69       992.32 o                         
   5   5   3          8.78        -83.45       114.51 o                         
   6   5   3      23912.93      23095.12       556.00 o                         
   7   5   3       9570.98       9566.91       334.86 o                         
   8   5   3       6367.60      16119.97       436.52 o                         
   9   5   3       4321.00       8953.87       336.78 o                         
  10   5   3      17472.40      17699.26       450.23 o                         
  11   5   3     170547.77     167267.38      1653.27 o                         
  12   5   3       8670.06      11188.60       305.15 o                         
  13   5   3      45846.96      47259.39       709.95 o                         
  14   5   3       3491.70       4730.28       405.22 o                         
  15   5   3      78466.36      76804.38      1503.23 o                         
  16   5   3       4428.52       4644.05       465.86 o                         
  17   5   3      17341.93      17134.37       899.42 o                         
  18   5   3          3.06        236.67       227.09 o                         
  19   5   3      11249.04      13232.59       667.76 o                         
  20   5   3       7425.58       9527.67       581.26 o                         
  21   5   3        858.77       1662.64       329.82 o                         
  22   5   3       3265.47       8948.52       603.57 o                         
  23   5   3     106819.70     101530.88      2496.67 o                         
  24   5   3       5042.73      10027.31       634.66 o                         
  25   5   3         15.90        757.81       248.06 o                         
  26   5   3      28439.18      28834.01      1007.85 o                         
  27   5   3      49147.26      46866.80      1312.65 o                         
  28   5   3       2189.92       3703.28       788.62 o                         
  29   5   3         40.94        589.24       328.03 o                         
  30   5   3       6828.83       6518.45       587.71 o                         
  31   5   3       1528.47       1594.00       486.84 o                         
  32   5   3        484.47        850.81       345.08 o                         
  33   5   3       1955.70       3803.54       543.89 o                         
  34   5   3       1346.61       1652.64       366.45 o                         
  35   5   3       2487.04       4097.76       501.94 o                         
  36   5   3      35345.01      33472.61      1229.91 o                         
  37   5   3       9532.85      11195.49       769.21 o                         
  38   5   3       6104.32       7696.11       986.28 o                         
 -37   6   3        257.20        676.55       352.10 o                         
 -36   6   3      26212.77      21178.24      1021.31 o                         
 -35   6   3       1724.98       1012.09       364.94 o                         
 -34   6   3        308.25       1152.32       374.79 o                         
 -33   6   3       1686.50       2820.99       413.45 o                         
 -32   6   3       7103.23       8895.82       627.25 o                         
 -31   6   3      11868.51      12291.99       748.89 o                         
 -30   6   3      10866.47      10977.95       748.31 o                         
 -29   6   3      24636.99      22966.08      1082.30 o                         
 -28   6   3      10970.41      13649.06      1078.72 o                         
 -27   6   3       7278.03       7388.84       837.76 o                         
 -26   6   3       3547.59       3165.41       710.05 o                         
 -25   6   3       2549.02       4733.33       528.61 o                         
 -24   6   3       5583.93       6509.71       543.37 o                         
 -23   6   3      54268.99      53321.32      1418.90 o                         
 -22   6   3      12403.24      12929.47       644.29 o                         
 -21   6   3       9976.06       9047.26       731.20 o                         
 -20   6   3      26428.90      27913.25      1345.16 o                         
 -19   6   3      42211.31      40185.75      1109.31 o                         
 -18   6   3        109.02        445.55       245.74 o                         
 -17   6   3        994.94       1328.12       322.16 o                         
 -16   6   3      27869.24      29048.99       872.44 o                         
 -15   6   3       6371.86       5606.93       407.61 o                         
 -14   6   3      13882.86      14264.88       470.69 o                         
 -13   6   3       1529.76       1829.35       215.97 o                         
 -12   6   3        191.08       4011.94       490.95 o                         
 -11   6   3      52775.30      49984.09       916.52 o                         
 -10   6   3        758.19       1654.56       214.79 o                         
  -9   6   3       2875.37       3680.43       299.47 o                         
  -8   6   3       2180.38       7248.81       395.75 o                         
  -7   6   3     152216.86     146391.67      1668.56 o                         
  -6   6   3       3050.89       3769.95       289.26 o                         
  -5   6   3       4095.89       4173.91       320.02 o                         
  -4   6   3      19605.09      22051.25       579.79 o                         
  -3   6   3      72020.98      71110.69      1067.69 o                         
  -2   6   3       5838.53       6532.00       346.64 o                         
  -1   6   3       9634.73      10472.05       413.08 o                         
   0   6   3       2140.13       2947.40       274.02 o                         
   1   6   3      25389.69      27970.64       649.02 o                         
   2   6   3      54972.39      53349.16       907.92 o                         
   3   6   3       2743.15       3610.99       312.05 o                         
   4   6   3        500.60        713.42       188.76 o                         
   5   6   3      23818.55      29772.80       676.24 o                         
   6   6   3      92785.50      90250.76      1491.78 o                         
   7   6   3       6490.51       7494.91       410.83 o                         
   8   6   3      26984.30      24563.30       636.08 o                         
   9   6   3       7910.01      10029.89       425.88 o                         
  10   6   3      75134.02      69375.67      1019.51 o                         
  11   6   3        484.61        890.11       174.67 o                         
  12   6   3      20261.20      20194.33       539.25 o                         
  13   6   3       2007.90       2357.97       207.91 o                         
  14   6   3      55182.26      51917.11       920.07 o                         
  15   6   3       1606.06       1973.76       349.38 o                         
  16   6   3       5301.73       5190.44       517.03 o                         
  17   6   3        490.62       2084.94       400.41 o                         
  18   6   3      76206.86      70477.83      1703.41 o                         
  19   6   3       4679.53       5535.19       578.80 o                         
  20   6   3        550.91        874.70       254.55 o                         
  21   6   3       9230.16      10249.32       726.00 o                         
  22   6   3      13641.19      12270.31       764.31 o                         
  23   6   3      43379.02      42023.32      1371.23 o                         
  24   6   3        330.81        691.25       315.17 o                         
  25   6   3      17977.00      17085.38       854.61 o                         
  26   6   3      62274.54      57133.41      1407.73 o                         
  27   6   3        780.64       2479.26       484.12 o                         
  28   6   3       6739.87       7494.96       597.41 o                         
  29   6   3        455.88        968.36       283.47 o                         
  30   6   3      23118.07      22625.19      1050.85 o                         
  31   6   3      27572.29      25448.47      1098.05 o                         
  32   6   3        459.15        794.52       316.01 o                         
  33   6   3       1057.40        807.12       309.41 o                         
  34   6   3       8031.14       7661.10       676.56 o                         
  35   6   3      14205.46      13153.45      1162.41 o                         
 -33   7   3        517.93         93.39       292.61 o                         
 -32   7   3       2279.13       2164.25       491.51 o                         
 -31   7   3       1635.35       2490.96       483.52 o                         
 -30   7   3       4432.50       4253.00       506.27 o                         
 -29   7   3        245.19        663.59       317.56 o                         
 -28   7   3         56.60        555.42       286.54 o                         
 -27   7   3       1511.48       1447.45       366.50 o                         
 -26   7   3      29482.76      28467.68      1114.62 o                         
 -25   7   3      29176.77      27573.15      1104.10 o                         
 -24   7   3       2556.78       3202.02       486.03 o                         
 -23   7   3        233.55        350.66       242.76 o                         
 -22   7   3       2698.81       2218.20       334.27 o                         
 -21   7   3          0.93       -318.30       335.32 o                         
 -20   7   3          2.67        108.71       219.12 o                         
 -19   7   3       1505.36       1316.33       323.88 o                         
 -18   7   3       9090.75       9535.65       583.73 o                         
 -17   7   3       1229.00        631.26       251.79 o                         
 -16   7   3       1122.72       1044.39       169.50 o                         
 -15   7   3        627.98        890.66       284.24 o                         
 -14   7   3      45776.86      42276.82      1054.15 o                         
 -13   7   3      41470.16      39627.20       864.78 o                         
 -12   7   3      13773.41      11803.04       485.82 o                         
 -11   7   3       2926.45       3921.27       377.58 o                         
 -10   7   3       1946.95       2538.79       269.13 o                         
  -9   7   3        813.84       1432.47       214.31 o                         
  -8   7   3       1462.50       1547.33       238.79 o                         
  -7   7   3       1782.51       2097.65       289.83 o                         
  -6   7   3      13164.70      13401.91       622.47 o                         
  -5   7   3       1017.31       1174.19       226.71 o                         
  -4   7   3       1024.53       1170.08       236.54 o                         
  -3   7   3        211.74       1077.51       205.70 o                         
  -2   7   3      26316.63      27080.18       734.77 o                         
  -1   7   3      47481.90      48894.37       993.98 o                         
   0   7   3      23021.44      25947.27       767.56 o                         
   1   7   3      10989.31      11187.76       492.82 o                         
   2   7   3         33.50         45.31       154.08 o                         
   3   7   3       5965.21       5938.39       379.69 o                         
   4   7   3        326.98        869.88       205.82 o                         
   5   7   3       1333.64       1911.94       254.40 o                         
   6   7   3       2634.26       2826.91       465.36 o                         
   7   7   3      12570.06      12516.48       481.08 o                         
   8   7   3        395.39        553.04       178.06 o                         
   9   7   3       3017.30       3732.07       336.56 o                         
  10   7   3       1376.40       2216.07       288.24 o                         
  11   7   3      22826.10      22691.68       650.45 o                         
  12   7   3      22295.86      24494.04       661.13 o                         
  13   7   3       2584.40       2900.26       438.63 o                         
  14   7   3       1005.60       1192.73       197.70 o                         
  15   7   3       5777.81       3914.61       616.16 o                         
  16   7   3       4541.35       5162.27       529.90 o                         
  17   7   3        337.43       1074.07       323.89 o                         
  18   7   3         62.75       -266.22       314.25 o                         
  19   7   3       3133.09       4469.04       798.02 o                         
  20   7   3        117.72       -177.14       276.57 o                         
  21   7   3       1110.33        917.37       272.44 o                         
  22   7   3        745.81        891.53       392.64 o                         
  23   7   3       1711.24       3451.94       760.44 o                         
  24   7   3      11104.79      11601.20       914.04 o                         
  25   7   3       5855.72       5523.11       669.62 o                         
  26   7   3       3841.61       5352.30       618.98 o                         
  27   7   3        681.21       1041.59       325.67 o                         
  28   7   3       2958.33       3647.29       496.97 o                         
  29   7   3       1110.39       2091.42       491.71 o                         
  30   7   3       2163.31       1957.78       410.53 o                         
  31   7   3        115.95        806.27       321.08 o                         
 -28   8   3       4497.89       5852.75       709.49 o                         
 -27   8   3        985.21        304.04       313.23 o                         
 -26   8   3       1250.92       1975.21       450.26 o                         
 -25   8   3        171.20        216.74       540.44 o                         
 -24   8   3        360.88        667.18       293.55 o                         
 -23   8   3        164.48        268.80       301.84 o                         
 -22   8   3       8485.16      10368.45       634.99 o                         
 -21   8   3      34492.63      33819.79      1004.53 o                         
 -20   8   3         86.83        433.72       312.76 o                         
 -19   8   3       2264.30       4311.40       476.39 o                         
 -18   8   3       1601.15       2179.46       396.04 o                         
 -17   8   3       4905.12       4820.43       516.18 o                         
 -16   8   3       2557.57       2394.16       341.35 o                         
 -15   8   3       5683.50       6070.17       400.23 o                         
 -14   8   3       3754.93       3663.74       331.78 o                         
 -13   8   3       2145.76       2897.49       349.92 o                         
 -12   8   3       1540.75       1988.80       257.95 o                         
 -11   8   3       2311.64       3512.41       378.02 o                         
 -10   8   3        120.86        370.91       178.24 o                         
  -9   8   3       7672.11       8419.60       460.01 o                         
  -8   8   3      50920.22      48527.21      1086.08 o                         
  -7   8   3      18282.51      18089.48       633.11 o                         
  -6   8   3        475.97       3058.86       337.52 o                         
  -5   8   3       2078.14       3354.26       353.52 o                         
  -4   8   3       7570.64       7678.41       449.35 o                         
  -3   8   3       1195.33       1514.99       247.78 o                         
  -2   8   3      11616.30      12963.30       545.43 o                         
  -1   8   3        148.36        858.04       224.46 o                         
   0   8   3         42.53        790.73       194.89 o                         
   1   8   3       3712.54       4266.00       382.11 o                         
   2   8   3         91.08        829.93       193.94 o                         
   3   8   3         23.75        428.18       190.61 o                         
   4   8   3      52014.29      49312.44      1034.67 o                         
   5   8   3       9091.83      10231.17       496.57 o                         
   6   8   3      14393.46      15577.97       631.38 o                         
   7   8   3      10216.09      10122.42       491.65 o                         
   8   8   3       1971.08       2686.27       291.71 o                         
   9   8   3      23188.52      21159.27       667.20 o                         
  10   8   3         86.96        403.89       168.88 o                         
  11   8   3      27591.23      26347.40       926.41 o                         
  12   8   3        419.40       1147.00       228.45 o                         
  13   8   3        702.66        965.81       280.30 o                         
  14   8   3       4444.27       4333.74       401.27 o                         
  15   8   3       3466.49       3808.63       480.39 o                         
  16   8   3      13184.08      12069.58       879.08 o                         
  17   8   3      26011.15      25927.82      1745.42 o                         
  18   8   3        277.35       1131.07       321.56 o                         
  19   8   3        141.38       1479.95       352.15 o                         
  20   8   3       1870.06       2212.94       377.54 o                         
  21   8   3       4910.69       4309.95       518.46 o                         
  22   8   3       9547.99       7714.53       760.97 o                         
  23   8   3       2630.56       2332.97       483.00 o                         
  24   8   3      11833.55      11688.61      1847.34 o                         
  25   8   3       2767.98        923.22       681.84 o                         
 -19   9   3       4946.71       4900.17       715.79 o                         
 -18   9   3       8914.13       8985.21       657.99 o                         
 -17   9   3       4366.08       5147.09       701.15 o                         
 -16   9   3        115.59        340.89       382.35 o                         
 -15   9   3       9621.26       8692.29       563.77 o                         
 -14   9   3        801.18       2150.14       381.32 o                         
 -13   9   3       6758.03       6760.86       432.03 o                         
 -12   9   3       2424.59       3680.13       366.43 o                         
 -11   9   3      10369.75      12100.17       556.50 o                         
 -10   9   3      75860.20      75575.59      1365.87 o                         
  -9   9   3        258.99       1839.39       310.33 o                         
  -8   9   3       1164.35       2312.55       340.40 o                         
  -7   9   3       1731.20       2050.72       311.10 o                         
  -6   9   3      11102.01      11075.30       560.75 o                         
  -5   9   3      16895.25      18651.01       698.76 o                         
  -4   9   3        770.18       1451.62       264.74 o                         
  -3   9   3         49.95        698.76       225.97 o                         
  -2   9   3      23245.56      22996.11       754.28 o                         
  -1   9   3      12330.54      13681.90       584.35 o                         
   0   9   3       4611.35       6286.41       453.93 o                         
   1   9   3       2527.44       3088.26       380.93 o                         
   2   9   3       6237.40       6806.66       468.00 o                         
   3   9   3      25960.51      26454.80       879.50 o                         
   4   9   3       7264.85       8164.70       490.50 o                         
   5   9   3       7984.19       8834.52       591.56 o                         
   6   9   3        891.22       1564.71       272.02 o                         
   7   9   3      22379.21      21748.70       719.75 o                         
   8   9   3         12.65       4118.02       407.95 o                         
   9   9   3        501.45        690.78       274.30 o                         
  10   9   3       8160.21       7907.41       466.36 o                         
  11   9   3       6732.84       6930.33       445.57 o                         
  12   9   3      29159.88      27678.34       825.46 o                         
  13   9   3       1020.11       1048.31       234.15 o                         
  14   9   3       3913.69       3466.03       357.56 o                         
  15   9   3       9640.21       8593.62       688.21 o                         
  16   9   3       3418.49       2973.01       679.15 o                         
  17   9   3       2230.53       2654.26       523.40 o                         
 -47   0   4      45502.00      44754.38      2876.57 o                         
 -46   0   4      17708.05      18234.54      1754.97 o                         
 -45   0   4      81733.05      82572.58      5026.74 o                         
 -44   0   4        482.63       1623.02       550.50 o                         
 -43   0   4       2331.16       2970.53       620.90 o                         
 -42   0   4       4871.20       8211.43      1714.72 o                         
 -41   0   4      45673.84      41257.63      2559.88 o                         
 -40   0   4      28849.70      28525.52      2124.44 o                         
 -39   0   4      16363.05      21136.17      1781.36 o                         
 -38   0   4      26730.29      29871.44      2098.05 o                         
 -37   0   4       1546.29       3125.36       943.46 o                         
 -36   0   4       5078.36       6558.83       870.23 o                         
 -35   0   4      18427.44      21213.08      1271.75 o                         
 -34   0   4      20918.16      23680.94      1047.51 o                         
 -33   0   4     307406.81     305124.16      4030.54 o                         
 -32   0   4      58947.73      69766.31      1510.14 o                         
 -31   0   4        479.62       3966.31       455.19 o                         
 -30   0   4       2607.32       5072.45       422.21 o                         
 -29   0   4       3053.53       4431.40       590.42 o                         
 -28   0   4      19363.96      23218.85       796.68 o                         
 -27   0   4     137629.89     144877.39      2590.22 o                         
 -26   0   4      48011.25      54610.38      1200.10 o                         
 -25   0   4      13705.51      17380.52       645.75 o                         
 -24   0   4       6777.35      12218.99       539.77 o                         
 -23   0   4      49957.11      49047.67       941.11 o                         
 -22   0   4     245700.12     240286.47      2993.72 o                         
 -21   0   4     294272.84     294927.19      4059.65 o                         
 -20   0   4     542311.06     557727.88      5900.01 o                         
 -19   0   4      16797.80      17600.62       563.37 o                         
 -18   0   4       3746.99       5430.82       335.15 o                         
 -16   0   4       2739.00      12230.69       870.89 o                         
 -15   0   4       3630.02       5475.95       327.59 o                         
 -14   0   4     577466.88     565202.94     11216.98 o                         
 -13   0   4       3640.31       9701.92       423.89 o                         
 -12   0   4       3434.86       4487.35       314.83 o                         
 -11   0   4      84639.85      86577.14      1647.85 o                         
 -10   0   4      40929.88      43270.01       857.49 o                         
  -9   0   4      37449.04      36547.02       749.03 o                         
  -7   0   4     145450.94     162232.59      2561.20 o                         
  -6   0   4       4243.27       6184.73       632.71 o                         
  -5   0   4      13043.89      10804.27       387.13 o                         
  -4   0   4      26871.52      26320.72       611.09 o                         
  -3   0   4        431.88        334.96        89.72 o                         
  -2   0   4      85402.38      80728.29      2051.04 o                         
  -1   0   4     179181.05     174697.09      5015.37 o                         
   0   0   4      37988.59      34270.29      2585.89 o                         
   1   0   4      40707.52      38490.69       612.10 o                         
   2   0   4        750.96        610.95       126.58 o                         
   3   0   4      37294.43      36569.87      1009.44 o                         
   4   0   4     357038.94     379341.69      7962.68 o                         
   6   0   4      69000.66      71758.81      1787.30 o                         
   7   0   4      38595.95      43208.32      1260.15 o                         
   8   0   4      97335.70      97019.74      1828.48 o                         
   9   0   4      30205.00      31922.98       758.22 o                         
  10   0   4      97410.27      95966.13      1560.98 o                         
  11   0   4     407912.78     467442.75      5628.57 o                         
  12   0   4      47017.73      48232.93      1047.10 o                         
  13   0   4     134912.98     146360.06      2233.02 o                         
  14   0   4     288519.25     292204.94      3878.37 o                         
  15   0   4      36193.87      35476.06       937.99 o                         
  16   0   4        475.08       1430.32       439.77 o                         
  17   0   4     653695.25     688178.31     26500.06 o                         
  18   0   4     129909.25     153445.00      2502.00 o                         
  19   0   4      30190.51      47560.75      1210.56 o                         
  20   0   4       3632.96       7055.39       650.36 o                         
  21   0   4      98228.16     106128.62      2039.76 o                         
  22   0   4      34059.07      38199.03       966.49 o                         
  23   0   4     136923.02     136162.20      3514.23 o                         
  24   0   4     195275.12     205878.44      3282.81 o                         
  25   0   4      54329.04      57014.20      1462.42 o                         
  26   0   4      26672.82      26025.30       994.62 o                         
  27   0   4      41606.23      40229.53      1248.42 o                         
  28   0   4      46587.34      46194.24      1358.51 o                         
  29   0   4     214017.61     220801.84      3677.89 o                         
  30   0   4      93146.72     111752.41      2337.51 o                         
  31   0   4       1610.68       4309.57       504.63 o                         
  32   0   4      27233.94      29601.79      1137.90 o                         
  33   0   4       1526.55       2189.46       463.64 o                         
  34   0   4      16406.20      17096.36      1418.49 o                         
  35   0   4      58854.66      59519.20      2796.74 o                         
  36   0   4      62541.00      64431.36      4558.96 o                         
  37   0   4         96.87       3865.16       493.07 o                         
  38   0   4      11793.42      15493.50       903.58 o                         
  39   0   4      49325.39      50152.55      1615.39 o                         
  40   0   4       6596.49       5441.26       621.43 o                         
  41   0   4       1442.88       2430.60       488.10 o                         
  42   0   4      99726.41      97362.92      2436.99 o                         
  43   0   4       2836.54       5977.08       751.06 o                         
  44   0   4       2413.59       3857.55       956.66 o                         
 -47   1   4         37.69       -375.73       375.73 o                         
 -46   1   4       6320.44       6649.18       829.83 o                         
 -45   1   4       1685.75        565.15       421.54 o                         
 -44   1   4       3760.75       3936.86       481.18 o                         
 -43   1   4       3665.34       4062.06       440.03 o                         
 -42   1   4       9090.74       9991.83       664.52 o                         
 -41   1   4       1672.31       1273.53       537.69 o                         
 -40   1   4        492.61        218.24       270.14 o                         
 -39   1   4      12375.21      13144.88       939.13 o                         
 -38   1   4       5277.03       6866.82       528.27 o                         
 -37   1   4      10100.65      11772.73       641.51 o                         
 -36   1   4      50506.27      48374.96      1200.44 o                         
 -35   1   4       3080.97       4059.00       425.38 o                         
 -34   1   4        404.27        183.74       184.36 o                         
 -33   1   4      10904.90      10039.83       512.12 o                         
 -32   1   4       9766.79      10076.88       504.28 o                         
 -31   1   4       2231.75       3913.01       332.32 o                         
 -30   1   4      26828.94      28034.66       764.06 o                         
 -29   1   4        594.45       2554.55       333.41 o                         
 -28   1   4        955.16       1079.07       236.87 o                         
 -27   1   4      17272.88      19809.23       577.64 o                         
 -26   1   4        313.33       1198.37       256.40 o                         
 -25   1   4      21584.55      20775.99       580.21 o                         
 -24   1   4       8505.48       9064.04       355.48 o                         
 -23   1   4      72189.08      73267.24      1003.42 o                         
 -22   1   4      19206.79      20863.82       499.73 o                         
 -21   1   4        375.75        435.47       157.86 o                         
 -20   1   4      39245.04      37617.52       805.63 o                         
 -19   1   4      18670.98      17349.83       429.67 o                         
 -18   1   4      84302.98      84378.69      1381.74 o                         
 -17   1   4      13221.09      13457.42       363.09 o                         
 -16   1   4         24.70       1664.72       194.82 o                         
 -15   1   4       5850.36       6528.47       255.46 o                         
 -14   1   4         54.37       3174.29       246.83 o                         
 -13   1   4      18526.65      18811.00       435.18 o                         
 -12   1   4       7567.80       7107.29       291.41 o                         
 -11   1   4      85687.57      82626.34      1123.21 o                         
 -10   1   4       7790.56       7542.42       303.17 o                         
  -9   1   4      15460.91      15586.75       355.16 o                         
  -8   1   4      58899.83      57322.01      1080.67 o                         
  -7   1   4      28465.85      28181.43       715.28 o                         
  -6   1   4      10343.94       9978.33       217.32 o                         
  -5   1   4     164905.78     163830.25      1361.86 o                         
  -4   1   4       4734.97       6918.28       430.26 o                         
  -3   1   4         59.57        223.41        47.68 o                         
  -2   1   4      28727.59      27690.16       386.90 o                         
  -1   1   4      18280.60      17709.20       418.40 o                         
   0   1   4       6822.57       6520.87       273.17 o                         
   1   1   4      72068.25      71983.35       829.26 o                         
   2   1   4     112943.12     117985.68      1278.15 o                         
   3   1   4       1535.41       1558.46       127.11 o                         
   4   1   4      46974.58      45159.98       498.44 o                         
   5   1   4      53865.18      57822.24       686.26 o                         
   6   1   4      13239.80      12785.00       271.27 o                         
   7   1   4        124.47        504.28        95.59 o                         
   8   1   4      48551.66      53819.32       877.37 o                         
   9   1   4       1871.32       2554.23       166.73 o                         
  10   1   4       1398.46       2658.21       202.60 o                         
  11   1   4      48079.34      48385.07       704.92 o                         
  12   1   4      12325.67      12811.92       540.93 o                         
  13   1   4      35356.11      36535.68       711.37 o                         
  14   1   4      14477.18      16131.75       418.46 o                         
  15   1   4      24006.33      28282.44       539.71 o                         
  16   1   4        693.21       2350.20       340.40 o                         
  17   1   4       2846.09       5117.39       266.98 o                         
  18   1   4       7716.01       7670.90       315.79 o                         
  19   1   4        573.18       2271.10       205.10 o                         
  20   1   4      15336.19      20771.55       487.84 o                         
  21   1   4         16.48        536.24       135.00 o                         
  22   1   4      10068.84      12723.29       476.64 o                         
  23   1   4      19364.66      17721.39       532.60 o                         
  24   1   4      38559.15      41794.08      1095.33 o                         
  25   1   4       3340.14       4231.14       338.71 o                         
  26   1   4      33844.32      33833.53       805.24 o                         
  27   1   4       9521.15      11654.03       463.74 o                         
  28   1   4      22141.75      22726.22       647.73 o                         
  29   1   4       7839.97       8190.41       424.62 o                         
  30   1   4       2629.14       3247.99       304.26 o                         
  31   1   4       2944.15       2803.08       357.86 o                         
  32   1   4       1564.47       1641.60       331.74 o                         
  33   1   4       2366.75       5082.56       462.92 o                         
  34   1   4       3342.66       3675.62       395.06 o                         
  35   1   4      21089.20      20188.42       775.16 o                         
  36   1   4      19361.27      19453.97       764.29 o                         
  37   1   4       4016.66       4308.66       393.74 o                         
  38   1   4        666.46        550.80       243.15 o                         
  39   1   4       7913.07       7537.42       535.82 o                         
  40   1   4       2529.15       3206.59       430.18 o                         
  41   1   4       8828.56       9549.38       718.87 o                         
  42   1   4       1380.95       1382.63       379.67 o                         
  43   1   4      10568.87      11859.09       913.39 o                         
  44   1   4        502.18        267.45       431.99 o                         
 -46   2   4       9023.47       9382.08       720.35 o                         
 -45   2   4      17474.52      16711.38       899.85 o                         
 -44   2   4       3383.78       3820.44       441.47 o                         
 -43   2   4         52.40        -90.08       233.40 o                         
 -42   2   4       2092.87       2190.67       329.76 o                         
 -41   2   4       2491.03       2503.67       425.86 o                         
 -40   2   4        114.80        479.98       224.96 o                         
 -39   2   4      31565.02      29330.76       892.96 o                         
 -38   2   4       6896.53       8980.25       549.75 o                         
 -37   2   4       5654.25       6263.45       490.92 o                         
 -36   2   4       9488.37       8901.80       672.59 o                         
 -35   2   4       2589.63       3283.98       369.36 o                         
 -34   2   4       2662.00       3056.76       355.39 o                         
 -33   2   4      80024.02      80927.43      1594.18 o                         
 -32   2   4      17753.89      18851.28       785.66 o                         
 -31   2   4        615.45        843.26       218.12 o                         
 -30   2   4      15419.99      13818.35       551.41 o                         
 -29   2   4       4521.17       4361.50       340.28 o                         
 -28   2   4       3884.18       4674.10       353.65 o                         
 -27   2   4      11330.22      11851.91       506.51 o                         
 -26   2   4      82694.84      89179.12      1364.92 o                         
 -25   2   4       7442.95       9072.57       413.52 o                         
 -24   2   4      17996.09      18285.20       596.71 o                         
 -23   2   4      14288.06      14066.32       454.64 o                         
 -22   2   4         80.22        395.78       125.07 o                         
 -21   2   4      45303.31      50737.76       847.52 o                         
 -20   2   4      81997.23      80557.70      1167.31 o                         
 -19   2   4       9908.67       9405.36       451.36 o                         
 -18   2   4      16018.96      15929.17       560.75 o                         
 -17   2   4       2695.85       3513.21       223.03 o                         
 -16   2   4      10791.31      14254.27       397.42 o                         
 -15   2   4      50663.85      49554.13       774.18 o                         
 -14   2   4     219383.69     227093.00      2250.67 o                         
 -13   2   4     114421.19     119151.00      1365.57 o                         
 -12   2   4      12574.55      11254.11       502.58 o                         
 -11   2   4        314.78        308.29        94.62 o                         
 -10   2   4      18442.96      17031.15       362.27 o                         
  -9   2   4      11121.67      11373.99       275.46 o                         
  -8   2   4     152017.38     155298.00      1362.04 o                         
  -7   2   4     204813.70     209540.14      1703.62 o                         
  -6   2   4         38.32         89.80        72.93 o                         
  -5   2   4     168733.81     172594.95      1531.61 o                         
  -4   2   4      18052.96      20431.98       421.78 o                         
  -3   2   4      13686.88      17473.45       584.56 o                         
  -2   2   4     668291.19     659500.38      4985.24 o                         
  -1   2   4     130240.50     146587.66      2325.16 o                         
   0   2   4     127252.85     121889.42      1172.98 o                         
   1   2   4      72890.20      74536.77       756.86 o                         
   2   2   4      52937.48      60702.40       944.73 o                         
   3   2   4       2642.08       3420.27       172.38 o                         
   4   2   4     111557.83     116242.08      1307.89 o                         
   5   2   4     245984.81     243507.33      1938.68 o                         
   6   2   4      13011.05      13836.08       294.66 o                         
   7   2   4      22550.79      23036.57       428.91 o                         
   8   2   4       1804.67       1849.97       146.36 o                         
   9   2   4         34.07        536.12       100.65 o                         
  10   2   4     147689.16     150570.52      1330.42 o                         
  11   2   4     285893.38     296562.09      3351.92 o                         
  12   2   4      15496.36      18522.98       384.16 o                         
  13   2   4      37266.86      39786.87       673.90 o                         
  14   2   4       1884.63       2324.01       207.69 o                         
  15   2   4        124.77        927.68       127.66 o                         
  16   2   4       4712.44       4865.69       227.85 o                         
  17   2   4      34281.54      36080.64       943.07 o                         
  18   2   4      89866.03      92761.98      1091.53 o                         
  19   2   4       4963.00       5712.29       267.47 o                         
  20   2   4       1780.64       2229.76       180.74 o                         
  21   2   4       2756.38       4613.29       285.99 o                         
  22   2   4      13755.15      13571.59       459.22 o                         
  23   2   4     112909.42     118265.56      1519.75 o                         
  24   2   4      11228.35      11142.60       469.45 o                         
  25   2   4       8942.78       9176.59       457.24 o                         
  26   2   4       3713.60       4107.64       523.46 o                         
  27   2   4       3486.35       4956.80       365.42 o                         
  28   2   4         28.48        -31.47       189.63 o                         
  29   2   4       2937.47       4599.89       660.92 o                         
  30   2   4      64581.07      69336.70      1399.41 o                         
  31   2   4        106.36        932.07       264.17 o                         
  32   2   4       7539.50       7755.63       539.54 o                         
  33   2   4       1687.98       2379.06       372.88 o                         
  34   2   4        795.60       1895.33       413.97 o                         
  35   2   4      33366.90      35359.61      1274.64 o                         
  36   2   4      26341.87      29459.33      1178.05 o                         
  37   2   4       3595.16       2875.61       475.17 o                         
  38   2   4        141.03        350.96       254.76 o                         
  39   2   4        540.27        646.90       253.88 o                         
  40   2   4         15.28       -207.90       207.90 o                         
  41   2   4       1372.76       1048.10       298.22 o                         
  42   2   4      15642.44      15625.05       943.78 o                         
  43   2   4       8826.65       7476.53       680.62 o                         
 -45   3   4       1408.95       2082.73       275.97 o                         
 -44   3   4       1356.91       1410.55       524.21 o                         
 -43   3   4      29602.78      28376.79       813.99 o                         
 -42   3   4      10391.17       8723.55       451.57 o                         
 -41   3   4       2351.81       3821.43       349.85 o                         
 -40   3   4      10260.96       8806.38       395.22 o                         
 -39   3   4        376.88        318.24       162.31 o                         
 -38   3   4      10986.17      10827.80       438.62 o                         
 -37   3   4       2359.21       4188.60       497.43 o                         
 -36   3   4      43357.93      42841.60      1312.98 o                         
 -35   3   4      31127.62      30287.67      1028.57 o                         
 -34   3   4      21028.17      19017.98       737.69 o                         
 -33   3   4       2775.30       4177.68       258.79 o                         
 -32   3   4      10772.83      10821.79       391.11 o                         
 -31   3   4      13837.71      13015.01       386.22 o                         
 -30   3   4         44.94       4673.38       505.53 o                         
 -29   3   4      43967.59      45827.33       734.41 o                         
 -28   3   4      10560.04      10557.93       318.78 o                         
 -27   3   4       6563.84       7181.38       288.69 o                         
 -26   3   4      30577.69      29438.05       490.23 o                         
 -25   3   4       9512.26       9737.99       349.45 o                         
 -24   3   4      31794.39      31732.26       595.17 o                         
 -23   3   4       1065.97       1198.42       220.96 o                         
 -22   3   4      49419.45      49731.10      1140.91 o                         
 -21   3   4     128010.15     121182.27      1613.91 o                         
 -20   3   4      74676.37      72418.80      1195.47 o                         
 -19   3   4      11094.10      10641.01       438.51 o                         
 -18   3   4       8212.81      13192.47       470.48 o                         
 -17   3   4       6381.44       5317.62       301.59 o                         
 -16   3   4       2923.44       7792.22       325.04 o                         
 -15   3   4       2369.43       5293.44       278.09 o                         
 -14   3   4      10015.86      11636.14       339.83 o                         
 -13   3   4      14011.47      13571.07       326.14 o                         
 -12   3   4      45841.07      44441.80       567.10 o                         
 -11   3   4      13769.00      19208.11       538.37 o                         
 -10   3   4      54912.62      55041.33       745.40 o                         
  -9   3   4        716.91       1218.91       133.94 o                         
  -8   3   4       6489.45      12035.19       391.46 o                         
  -7   3   4     138720.27     136398.53      1695.99 o                         
  -6   3   4     140693.42     134164.59      1333.23 o                         
  -5   3   4      45914.64      45043.82       621.66 o                         
  -4   3   4       2927.97       7131.11       327.85 o                         
  -3   3   4       2687.36       3973.41       225.72 o                         
  -2   3   4      42088.83      38902.62       554.32 o                         
  -1   3   4       1387.33       2616.21       272.43 o                         
   0   3   4      38948.36      39894.68       573.19 o                         
   1   3   4     103279.44      97061.01      1062.43 o                         
   2   3   4      11161.55      12506.90       303.70 o                         
   3   3   4      32295.83      38925.18       584.69 o                         
   4   3   4      25369.46      31986.57       532.25 o                         
   5   3   4     157712.08     152317.47      1585.52 o                         
   6   3   4      21431.47      20432.01       427.01 o                         
   7   3   4      79955.24      82524.06       934.35 o                         
   8   3   4     129532.13     124712.47      1198.57 o                         
   9   3   4       2217.86       3984.86       242.60 o                         
  10   3   4      12406.21      12675.85       310.13 o                         
  11   3   4      40701.34      39597.07       574.53 o                         
  12   3   4      62223.80      59722.15       783.24 o                         
  13   3   4      97376.86      89692.22      1025.24 o                         
  14   3   4       2745.71       3460.49       211.34 o                         
  15   3   4      90123.44      90507.60      1048.36 o                         
  16   3   4       6443.74       6472.90       267.32 o                         
  17   3   4      18021.78      20077.76       450.36 o                         
  18   3   4      22765.70      27756.11       661.29 o                         
  19   3   4       7335.37      10646.48       398.44 o                         
  20   3   4       2788.51       2702.95       347.29 o                         
  21   3   4       9524.23       9360.95       521.60 o                         
  22   3   4       4129.88       5144.02       299.68 o                         
  23   3   4         25.68       1603.65       189.45 o                         
  24   3   4        222.80        576.10       154.42 o                         
  25   3   4      12977.97      13036.01       448.43 o                         
  26   3   4      81743.21      82227.51      2094.75 o                         
  27   3   4      84512.27      80484.52      1250.64 o                         
  28   3   4         33.39       1211.43       271.03 o                         
  29   3   4       2891.35       3556.71       298.79 o                         
  30   3   4      23034.70      24517.67       792.45 o                         
  31   3   4          2.78       1265.50       227.71 o                         
  32   3   4       2293.37       3666.53       346.41 o                         
  33   3   4         14.37       2622.78       285.52 o                         
  34   3   4      18843.45      17567.77       962.61 o                         
  35   3   4        605.00       1091.70       236.70 o                         
  36   3   4       1079.13        866.81       238.21 o                         
  37   3   4       3668.40       3658.10       482.91 o                         
  38   3   4       8790.38       9892.86       571.33 o                         
  39   3   4         18.07        741.43       224.00 o                         
  40   3   4      40589.19      39495.20      1181.72 o                         
  41   3   4       6553.15       7547.03       561.79 o                         
  42   3   4      16973.71      16395.13       827.74 o                         
 -43   4   4       2280.12       1985.87       592.33 o                         
 -42   4   4       7449.27       7519.33       687.18 o                         
 -41   4   4      20755.19      20295.46       930.09 o                         
 -40   4   4       2898.05       3779.22       493.71 o                         
 -39   4   4      14401.09      12148.14      1116.66 o                         
 -38   4   4        958.24          3.33       516.14 o                         
 -37   4   4       7672.99       8246.87       661.52 o                         
 -36   4   4       3660.32       3320.07       452.09 o                         
 -35   4   4        328.00        804.39       330.32 o                         
 -34   4   4      31552.59      29323.56      1225.21 o                         
 -33   4   4      21751.59      23771.27       975.56 o                         
 -32   4   4       7910.58       8805.75       634.71 o                         
 -31   4   4       8398.07      10794.23       618.07 o                         
 -30   4   4        314.64       1083.93       311.63 o                         
 -29   4   4       7311.49       8094.27       535.70 o                         
 -28   4   4      16200.79      16980.35       727.47 o                         
 -27   4   4       3834.73       5014.12       450.94 o                         
 -26   4   4      33230.43      32288.62       936.42 o                         
 -25   4   4       2047.96       2362.20       328.66 o                         
 -24   4   4      30218.98      32912.06       909.64 o                         
 -23   4   4      17775.52      17830.05       681.34 o                         
 -22   4   4      96555.38      91450.11      1579.13 o                         
 -21   4   4       1812.16       2520.73       305.84 o                         
 -20   4   4      12223.36      11110.08       492.97 o                         
 -19   4   4      78043.42      75810.75      1179.38 o                         
 -18   4   4       5339.23       8997.96       422.04 o                         
 -17   4   4      14410.41      17037.16       567.72 o                         
 -16   4   4      26059.44      27969.14       624.82 o                         
 -15   4   4      40339.29      39845.09      1352.85 o                         
 -14   4   4       7768.55       7205.82       280.24 o                         
 -13   4   4      23285.75      23867.28       821.07 o                         
 -12   4   4      33109.57      33278.71       633.78 o                         
 -11   4   4         59.35       2318.66       252.83 o                         
 -10   4   4        960.23       2801.14       209.23 o                         
  -9   4   4     117020.52     118366.75      1225.81 o                         
  -8   4   4     146791.22     143076.56      1398.98 o                         
  -7   4   4      37672.86      36235.97       581.93 o                         
  -6   4   4       4033.59       5199.76       262.27 o                         
  -5   4   4      12424.63      12092.50       367.74 o                         
  -4   4   4      89062.69      84749.20      1085.24 o                         
  -3   4   4       5502.40       7896.62       297.77 o                         
  -2   4   4      59578.61      55514.47       775.99 o                         
  -1   4   4       1947.07       5066.36       276.09 o                         
   0   4   4      71700.23      67031.26       874.65 o                         
   1   4   4       5215.26       8688.82       303.70 o                         
   2   4   4      17451.55      17429.50       435.10 o                         
   3   4   4      44190.47      41656.48       684.26 o                         
   4   4   4        254.36       1744.66       197.05 o                         
   5   4   4      44147.82      48776.55       727.16 o                         
   6   4   4     163988.61     162905.08      1666.16 o                         
   7   4   4      35634.30      37667.80       638.71 o                         
   8   4   4      52553.98      50149.86       752.20 o                         
   9   4   4        839.31       2457.54       204.94 o                         
  10   4   4      35377.71      34987.12       589.51 o                         
  11   4   4      16196.64      15094.39       386.09 o                         
  12   4   4      12195.54      13014.36       362.83 o                         
  13   4   4      75065.45      76264.70       987.37 o                         
  14   4   4      91510.68      88671.67      1098.37 o                         
  15   4   4      47884.71      44325.48       904.08 o                         
  16   4   4       5626.06       9765.81       438.45 o                         
  17   4   4       4459.59       4806.72       340.46 o                         
  18   4   4       4775.68       5084.92       347.33 o                         
  19   4   4      13438.51      16230.00       588.62 o                         
  20   4   4        348.55       1416.03       301.27 o                         
  21   4   4      32408.04      31141.55       957.53 o                         
  22   4   4       8354.32       8340.84       680.47 o                         
  23   4   4      33598.04      32828.88      1009.50 o                         
  24   4   4        609.85       1107.82       265.09 o                         
  25   4   4      52392.07      51118.30      1266.33 o                         
  26   4   4       4370.13       6140.08       464.48 o                         
  27   4   4      15446.56      16514.29       709.56 o                         
  28   4   4      56972.29      53983.01      1286.92 o                         
  29   4   4       8497.00       8892.85       648.04 o                         
  30   4   4      17329.36      17060.26       804.37 o                         
  31   4   4       2858.33       5352.58       530.25 o                         
  32   4   4      10816.43      10423.28       781.18 o                         
  33   4   4       1156.65        737.73       336.60 o                         
  34   4   4      14260.76      13135.54       922.05 o                         
  35   4   4       1906.77       2306.63       432.54 o                         
  36   4   4         34.84        740.77       364.01 o                         
  37   4   4       2305.31       2442.26       539.14 o                         
  38   4   4      12676.11      12427.69       751.82 o                         
  39   4   4      16576.92      15599.95      1385.07 o                         
  40   4   4       7531.36       6569.14       791.13 o                         
 -41   5   4        729.64       1021.76       433.20 o                         
 -40   5   4        338.56        -75.56       381.16 o                         
 -39   5   4          2.58       -266.23       266.23 o                         
 -38   5   4       1181.41       1316.05       369.32 o                         
 -37   5   4        860.95        940.76       530.12 o                         
 -36   5   4      15023.56      14850.12       809.35 o                         
 -35   5   4        699.73        811.00       305.22 o                         
 -34   5   4       2681.73       3019.85       450.02 o                         
 -33   5   4       1133.58       1227.62       394.25 o                         
 -32   5   4       9119.86       8882.45       724.73 o                         
 -31   5   4       1765.16        616.47       507.69 o                         
 -30   5   4       3579.12       3825.96       545.50 o                         
 -29   5   4        520.38        602.29       272.15 o                         
 -28   5   4         78.68        -24.33       207.68 o                         
 -27   5   4        314.91        711.11       288.60 o                         
 -26   5   4         25.99        243.15       287.19 o                         
 -25   5   4       5144.16       6537.17       499.77 o                         
 -24   5   4       6258.49       7421.68       552.89 o                         
 -23   5   4      28887.05      27471.08       870.42 o                         
 -22   5   4       3078.49       2741.03       352.99 o                         
 -21   5   4      14504.23      13775.07       618.71 o                         
 -20   5   4        182.65        928.40       292.71 o                         
 -19   5   4       4952.23       5686.02       371.41 o                         
 -18   5   4        101.91        358.05       165.79 o                         
 -17   5   4       7431.56       7482.97       437.54 o                         
 -16   5   4        574.28        855.52       203.57 o                         
 -15   5   4       1170.16       1094.42       167.34 o                         
 -14   5   4        638.85       2042.62       198.91 o                         
 -13   5   4       3957.20       4282.68       267.77 o                         
 -12   5   4         87.09        114.16       182.28 o                         
 -11   5   4      30270.40      28518.31       593.73 o                         
 -10   5   4        522.16        901.54       158.01 o                         
  -9   5   4      10875.61      10999.48       369.39 o                         
  -8   5   4       9572.52       8971.66       362.98 o                         
  -7   5   4       1280.13       2125.98       222.58 o                         
  -6   5   4      18532.63      19108.71       511.33 o                         
  -5   5   4      37493.84      35310.04       642.72 o                         
  -4   5   4         70.39        464.82       135.91 o                         
  -3   5   4      11870.22      12538.92       405.74 o                         
  -2   5   4       8455.61       8732.82       370.96 o                         
  -1   5   4        804.92        816.22       172.67 o                         
   0   5   4        371.59       1465.80       211.04 o                         
   1   5   4      11383.12      10239.52       453.35 o                         
   2   5   4       3230.21       4791.08       293.75 o                         
   3   5   4       3978.58       4781.33       286.68 o                         
   4   5   4      13809.17      13274.82       416.31 o                         
   5   5   4       1923.97       2205.75       217.48 o                         
   6   5   4      22449.14      22309.75       644.69 o                         
   7   5   4       4985.91       5209.58       290.92 o                         
   8   5   4       7253.90       8402.73       363.37 o                         
   9   5   4       3221.50       3674.23       246.72 o                         
  10   5   4      12236.13      11212.44       367.47 o                         
  11   5   4      36147.41      36955.62       706.53 o                         
  12   5   4        533.11        978.68       129.16 o                         
  13   5   4       3614.94       3565.79       185.00 o                         
  14   5   4       4227.33       4471.57       295.09 o                         
  15   5   4       2454.34       3076.23       376.95 o                         
  16   5   4       9844.34       9669.51       549.88 o                         
  17   5   4      12629.69      12337.42       818.22 o                         
  18   5   4         32.11        691.44       229.56 o                         
  19   5   4       9876.99       9884.62       587.13 o                         
  20   5   4      10298.30      10527.61       614.87 o                         
  21   5   4        625.91        712.13       300.99 o                         
  22   5   4       8577.25       8635.07       605.65 o                         
  23   5   4        473.01        665.85       297.60 o                         
  24   5   4      15073.02      13987.76       738.49 o                         
  25   5   4       3250.31       3340.90       482.57 o                         
  26   5   4       3863.69       3761.76       466.70 o                         
  27   5   4        867.66       1103.25       356.80 o                         
  28   5   4         33.98       -116.81       235.73 o                         
  29   5   4       7266.05       8221.86       678.46 o                         
  30   5   4       2953.52       2312.28       432.82 o                         
  31   5   4       5723.26       5277.64       580.51 o                         
  32   5   4        715.40        792.99       398.77 o                         
  33   5   4       6972.28       7203.69       638.82 o                         
  34   5   4       8411.06      10147.03       675.87 o                         
  35   5   4       3300.90       3747.41       469.94 o                         
  36   5   4       2983.89       3310.96       501.37 o                         
  37   5   4        212.92       -333.47       333.47 o                         
  38   5   4       1158.74        690.31       385.77 o                         
 -38   6   4        185.18       -517.78       517.78 o                         
 -37   6   4       3692.00       4099.48       648.04 o                         
 -36   6   4       1195.53       2297.64       471.30 o                         
 -35   6   4      23268.15      24386.34      1046.39 o                         
 -34   6   4       1629.74       2780.08       456.56 o                         
 -33   6   4       6113.96       6821.89       580.59 o                         
 -32   6   4       9728.09       9844.46       651.70 o                         
 -31   6   4      14550.70      15035.63       784.31 o                         
 -30   6   4       9524.80      10115.48       929.34 o                         
 -29   6   4       2604.90       1997.89       405.42 o                         
 -28   6   4        204.68        139.49       249.95 o                         
 -27   6   4        361.51        510.43       340.66 o                         
 -26   6   4       1272.89       1623.47       359.00 o                         
 -25   6   4         10.25        -75.06       242.29 o                         
 -24   6   4       1642.32       1384.10       330.19 o                         
 -23   6   4      49918.55      51108.33      1337.18 o                         
 -22   6   4       8740.10       8618.98       627.59 o                         
 -21   6   4       1506.01       1804.41       362.66 o                         
 -20   6   4      13904.80      14477.19       722.43 o                         
 -19   6   4        108.06        666.60       312.04 o                         
 -18   6   4      28984.70      26701.01       897.15 o                         
 -17   6   4        187.82        904.97       336.81 o                         
 -16   6   4       7884.34       7389.07       561.55 o                         
 -15   6   4       5467.39       6079.73       327.42 o                         
 -14   6   4        110.89        963.87       155.64 o                         
 -13   6   4       1747.01       1847.86       221.31 o                         
 -12   6   4        858.40       1612.63       197.42 o                         
 -11   6   4       4414.67       4431.01       306.78 o                         
 -10   6   4      48762.52      47231.91       867.27 o                         
  -9   6   4        718.89       1033.03       205.27 o                         
  -8   6   4         41.34        476.02       157.94 o                         
  -7   6   4       7309.75       7185.58       342.32 o                         
  -6   6   4      29656.42      32453.16       708.25 o                         
  -5   6   4      20779.31      21174.08       604.45 o                         
  -4   6   4      11198.73      10723.41       438.73 o                         
  -3   6   4       7376.25       6714.74       443.52 o                         
  -2   6   4      24328.60      23858.00       613.28 o                         
  -1   6   4        857.83       1896.47       230.80 o                         
   0   6   4          3.65        103.47       146.43 o                         
   1   6   4       2759.20       2643.13       268.54 o                         
   2   6   4      10933.21      10671.08       580.78 o                         
   3   6   4      49011.80      48259.07       870.89 o                         
   4   6   4       1683.07       2158.04       237.43 o                         
   5   6   4       7766.83       7491.70       346.95 o                         
   6   6   4       1431.23       1390.44       202.49 o                         
   7   6   4      49503.73      51491.57       981.17 o                         
   8   6   4       3689.36       4354.01       306.59 o                         
   9   6   4      14223.45      13162.32       455.32 o                         
  10   6   4       2650.45       3749.70       317.42 o                         
  11   6   4      21246.99      20044.99       526.03 o                         
  12   6   4      23908.44      23225.68       506.83 o                         
  13   6   4        155.99        603.24       125.78 o                         
  14   6   4      19197.82      17421.91       411.40 o                         
  15   6   4      10785.41      11159.15       597.00 o                         
  16   6   4      14242.43      13251.45       828.91 o                         
  17   6   4      13206.04      12435.91       720.55 o                         
  18   6   4       7733.84       8460.25       603.53 o                         
  19   6   4       5638.32       6439.95       569.58 o                         
  20   6   4      33672.21      34396.20      1679.45 o                         
  21   6   4        486.98        530.81       327.59 o                         
  22   6   4        553.72       1100.43       343.76 o                         
  23   6   4      13426.49      13232.16       833.81 o                         
  24   6   4        251.48         92.88       370.84 o                         
  25   6   4       2572.05       2827.57       451.50 o                         
  26   6   4       1854.88       2313.15       439.80 o                         
  27   6   4       7879.65       7899.59       686.30 o                         
  28   6   4       1482.15       2122.85       510.82 o                         
  29   6   4       1227.40       2860.25       442.77 o                         
  30   6   4      12107.42      12303.73       794.37 o                         
  31   6   4       3068.27       3114.23       493.86 o                         
  32   6   4       7636.53       8779.43       673.71 o                         
  33   6   4       8441.12       7500.05       683.30 o                         
  34   6   4        172.41        193.66       324.56 o                         
  35   6   4       3419.45       3217.16       551.00 o                         
 -33   7   4        118.96        974.77       465.10 o                         
 -32   7   4      16152.99      14590.09      1100.74 o                         
 -31   7   4         74.92        -50.92       306.19 o                         
 -30   7   4       1370.70       3850.05       685.07 o                         
 -29   7   4      29305.38      29753.56      1076.76 o                         
 -28   7   4       2537.11       3076.07       516.35 o                         
 -27   7   4       3916.09       4165.99       547.90 o                         
 -26   7   4          7.00        396.78       281.35 o                         
 -25   7   4       2299.94       1888.22       405.54 o                         
 -24   7   4       3760.92       4223.52       580.16 o                         
 -23   7   4       3760.36       3965.21       472.08 o                         
 -22   7   4       3505.39       3376.21       445.27 o                         
 -21   7   4      93484.77      90566.77      1661.30 o                         
 -20   7   4      66478.53      63946.36      1361.97 o                         
 -19   7   4       2555.34       5289.30       533.66 o                         
 -18   7   4        313.35       1902.79       331.90 o                         
 -17   7   4       7016.41       6850.33       555.98 o                         
 -16   7   4       5198.64       7837.60       390.01 o                         
 -15   7   4      16321.43      15601.73       567.58 o                         
 -14   7   4        304.70       1751.14       246.03 o                         
 -13   7   4       1213.73       1384.12       230.16 o                         
 -12   7   4      15610.81      13808.87       570.05 o                         
 -11   7   4        648.19       1176.76       224.10 o                         
 -10   7   4      42991.59      42811.59       855.97 o                         
  -9   7   4      56447.26      55737.13       989.27 o                         
  -8   7   4       5804.16       7951.91       455.72 o                         
  -7   7   4      96562.05      96319.01      1442.01 o                         
  -6   7   4       9307.74      10683.30       589.46 o                         
  -5   7   4      12349.63      14506.80       616.03 o                         
  -4   7   4         23.58        819.28       195.58 o                         
  -3   7   4       2784.03       3214.97       304.39 o                         
  -2   7   4      42060.21      41541.40       896.47 o                         
  -1   7   4      15558.61      18164.68       847.66 o                         
   0   7   4       5736.47       5875.12       424.04 o                         
   1   7   4      14565.00      14370.59       529.97 o                         
   2   7   4      38746.20      38866.57       860.05 o                         
   3   7   4       2988.19       3810.45       332.12 o                         
   4   7   4      45452.04      49093.96       993.59 o                         
   5   7   4      30656.26      31132.03       838.40 o                         
   6   7   4      18859.70      21377.74       621.54 o                         
   7   7   4      12646.26      14572.13       532.20 o                         
   8   7   4      10888.51      10724.11       449.99 o                         
   9   7   4       1501.33       2273.02       318.89 o                         
  10   7   4       1572.79       1815.20       277.32 o                         
  11   7   4      26520.13      26021.29       706.18 o                         
  12   7   4      22752.23      23338.69       645.77 o                         
  13   7   4      70782.20      67306.52      1191.26 o                         
  14   7   4       1427.53       2144.14       280.53 o                         
  15   7   4      30144.46      29016.12       911.55 o                         
  16   7   4      45711.32      44059.47      1344.28 o                         
  17   7   4          1.24       3404.92       473.61 o                         
  18   7   4      37361.00      42260.61      1900.34 o                         
  19   7   4         13.26        233.73       497.09 o                         
  20   7   4       3755.55       3233.21       647.85 o                         
  21   7   4       2603.25       2959.08       482.20 o                         
  22   7   4       2336.34       3216.39       942.57 o                         
  23   7   4        809.57        768.83       442.39 o                         
  24   7   4        154.37        557.98       292.56 o                         
  25   7   4        803.03       2000.93       510.34 o                         
  26   7   4      52410.23      52586.70      1787.07 o                         
  27   7   4      37461.34      36881.10      1795.82 o                         
  28   7   4       4988.54       6676.84       781.03 o                         
  29   7   4       8496.49      10155.03       850.97 o                         
  30   7   4       8976.64      10484.24       794.82 o                         
 -28   8   4        676.21        583.44       330.45 o                         
 -27   8   4       5856.89       6334.87       705.72 o                         
 -26   8   4      13282.97      13409.61       851.57 o                         
 -25   8   4        652.93        512.66       293.83 o                         
 -24   8   4       1715.83       1907.45       369.40 o                         
 -23   8   4      23778.20      21365.94       769.67 o                         
 -22   8   4       5583.69       6438.90       514.61 o                         
 -21   8   4        515.00        389.53       253.50 o                         
 -20   8   4       7652.15       8604.52       565.57 o                         
 -19   8   4          3.70        804.33       295.82 o                         
 -18   8   4      17421.36      17512.13       821.28 o                         
 -17   8   4        338.14        516.80       307.03 o                         
 -16   8   4       6735.16       6118.98       411.78 o                         
 -15   8   4       5783.27       6489.08       418.26 o                         
 -14   8   4      12898.00      12417.75       791.25 o                         
 -13   8   4       5023.29       5022.24       361.39 o                         
 -12   8   4        811.58        674.07       223.37 o                         
 -11   8   4       1378.59       1275.63       234.56 o                         
 -10   8   4      46517.53      45533.30      1358.18 o                         
  -9   8   4        376.11        865.82       208.82 o                         
  -8   8   4       1485.41       1623.38       273.94 o                         
  -7   8   4      15284.97      15139.03       579.78 o                         
  -6   8   4      15260.36      16174.33       601.86 o                         
  -5   8   4       4441.30       5938.60       409.88 o                         
  -4   8   4        333.21        951.04       231.13 o                         
  -3   8   4       1682.43       2362.17       292.67 o                         
  -2   8   4      48196.91      47812.59      1022.96 o                         
  -1   8   4       3231.97       5934.47       410.64 o                         
   0   8   4       1059.94       1793.23       259.49 o                         
   1   8   4       7510.97       7564.22       440.87 o                         
   2   8   4      14176.10      15128.52       577.42 o                         
   3   8   4       7514.41       8780.98       468.37 o                         
   4   8   4        104.70        977.09       378.35 o                         
   5   8   4       7096.69       7259.44       442.08 o                         
   6   8   4        105.66       -188.90       188.90 o                         
   7   8   4      11897.95      14653.75       573.51 o                         
   8   8   4         31.23        355.90       188.33 o                         
   9   8   4        261.78        754.84       264.95 o                         
  10   8   4      18160.12      17175.61       654.97 o                         
  11   8   4      21493.09      21162.96       639.54 o                         
  12   8   4        396.02        696.64       202.61 o                         
  13   8   4        992.01       1460.14       245.00 o                         
  14   8   4      12897.54      12099.93       613.44 o                         
  15   8   4       4169.79       4525.32       924.90 o                         
  16   8   4       7689.35       8274.85       652.77 o                         
  17   8   4      10645.69      13415.43       794.22 o                         
  18   8   4        451.51       1379.53       360.47 o                         
  19   8   4       2650.19       2994.22       420.70 o                         
  20   8   4       4470.17       6838.51       573.30 o                         
  21   8   4        362.33        497.43       347.15 o                         
  22   8   4         93.15        340.03       503.69 o                         
  23   8   4      20215.01      18473.15      1039.32 o                         
  24   8   4         34.78          1.69       352.83 o                         
  25   8   4        928.27        625.71       375.36 o                         
 -19   9   4          5.88         14.73       288.69 o                         
 -18   9   4        866.35       1300.74       373.72 o                         
 -17   9   4       1592.51       1855.23       416.18 o                         
 -16   9   4       6102.24       6745.56       404.69 o                         
 -15   9   4         36.81         11.23       184.19 o                         
 -14   9   4        534.97       1109.17       310.79 o                         
 -13   9   4       2893.65       2960.70       333.43 o                         
 -12   9   4       7780.37       7325.31       463.46 o                         
 -11   9   4        421.52       1704.24       512.84 o                         
 -10   9   4       3109.11       4055.88       394.62 o                         
  -9   9   4       2166.78       2482.62       320.24 o                         
  -8   9   4         31.93        307.96       222.56 o                         
  -7   9   4          9.65         15.45       192.58 o                         
  -6   9   4        251.30        862.22       241.47 o                         
  -5   9   4        308.18        545.58       320.44 o                         
  -4   9   4       2916.29       3333.30       439.93 o                         
  -3   9   4        467.74        460.37       252.48 o                         
  -2   9   4         31.28        442.26       219.81 o                         
  -1   9   4         38.10        485.97       251.45 o                         
   0   9   4       6093.36       6549.01       489.93 o                         
   1   9   4       3731.46       3480.45       383.39 o                         
   2   9   4       1297.98       1886.09       286.97 o                         
   3   9   4        218.25        705.79       263.08 o                         
   4   9   4       2785.49       4717.51       545.85 o                         
   5   9   4        660.18        959.41       251.86 o                         
   6   9   4        392.80        855.34       307.34 o                         
   7   9   4        735.47        937.77       257.47 o                         
   8   9   4        312.72        434.08       213.60 o                         
   9   9   4       5403.55       5204.81       406.36 o                         
  10   9   4         20.96        536.86       209.24 o                         
  11   9   4        845.06       1249.39       303.02 o                         
  12   9   4        974.40        704.84       267.52 o                         
  13   9   4       4172.14       3899.01       336.72 o                         
  14   9   4         13.62       -191.84       191.84 o                         
  15   9   4       1020.56       1026.94       536.02 o                         
  16   9   4       1370.74       1840.97       419.96 o                         
 -47   1   5       2696.45       2624.94       653.10 o                         
 -46   1   5      22123.08      24372.31      1439.29 o                         
 -45   1   5        424.48        786.96       319.03 o                         
 -44   1   5         58.69        435.25       336.85 o                         
 -43   1   5         42.04       -202.38       202.38 o                         
 -42   1   5       3990.00       3895.58       445.09 o                         
 -41   1   5      19240.21      19040.63       907.45 o                         
 -40   1   5       4025.16       4384.43       464.90 o                         
 -39   1   5      14971.94      14667.74       706.44 o                         
 -38   1   5       3065.02       3410.36       410.05 o                         
 -37   1   5        908.02       1226.97       280.06 o                         
 -36   1   5       6568.21       6394.59       481.24 o                         
 -35   1   5       9736.12       8432.72       533.71 o                         
 -34   1   5        958.29       1045.82       264.40 o                         
 -33   1   5      29476.02      32540.02       873.29 o                         
 -32   1   5      11481.22      13118.37       555.63 o                         
 -31   1   5       6875.00       7385.12       432.80 o                         
 -30   1   5       5618.27       6627.62       384.76 o                         
 -29   1   5      10951.05      12411.07       480.06 o                         
 -28   1   5       5304.22       4652.72       345.93 o                         
 -27   1   5       8144.88       8490.08       373.67 o                         
 -26   1   5      16826.07      15694.54       470.24 o                         
 -25   1   5       4944.76       5787.14       339.17 o                         
 -24   1   5      18835.09      19644.82       590.74 o                         
 -23   1   5      30887.91      31821.13       637.05 o                         
 -22   1   5      26016.50      24947.40       553.50 o                         
 -21   1   5     256924.27     255905.23      3750.25 o                         
 -20   1   5        548.46       1276.41       341.28 o                         
 -19   1   5       8841.32      11225.82       379.28 o                         
 -18   1   5       7722.32       9354.62       506.44 o                         
 -17   1   5      82532.94      81704.26      1008.41 o                         
 -16   1   5          0.04        -59.11        87.35 o                         
 -15   1   5      54542.39      54293.27       745.33 o                         
 -14   1   5       6708.38       7127.09       289.78 o                         
 -13   1   5      25375.69      23768.75       558.24 o                         
 -12   1   5      83853.60      80005.60      1017.62 o                         
 -11   1   5     149307.70     145687.45      1525.90 o                         
 -10   1   5       6885.74       7539.95       247.55 o                         
  -9   1   5      80125.77      76065.23      1063.55 o                         
  -8   1   5     136020.91     128787.18      1202.29 o                         
  -7   1   5      67570.63      65007.11       660.60 o                         
  -6   1   5      48052.13      48485.18       552.91 o                         
  -5   1   5       3773.55       2977.01       171.91 o                         
  -4   1   5       2587.44       2268.83       119.82 o                         
  -3   1   5      20083.89      20163.84       343.94 o                         
  -2   1   5       1897.57       2439.71       100.36 o                         
  -1   1   5       1598.56       1606.64       182.14 o                         
   0   1   5      41578.88      39880.35       705.12 o                         
   1   1   5      54232.07      52059.10       838.51 o                         
   2   1   5     108494.41     101689.11      1035.59 o                         
   3   1   5       7184.66       7912.05       218.21 o                         
   4   1   5      39656.59      40835.62       528.53 o                         
   5   1   5      69378.20      69118.04       923.93 o                         
   6   1   5      29980.17      27965.06       468.93 o                         
   7   1   5      50514.84      53895.26       717.20 o                         
   8   1   5     170813.17     175033.62      3003.01 o                         
   9   1   5      12555.24      12613.06       346.65 o                         
  10   1   5       4487.95       5452.59       277.25 o                         
  11   1   5       8070.46       8925.74       451.43 o                         
  12   1   5       2541.47       2534.19       217.06 o                         
  13   1   5       8739.31      11137.19       586.04 o                         
  14   1   5      83673.51      85082.74      1200.43 o                         
  15   1   5     110473.98     115059.36      1507.38 o                         
  16   1   5     122348.02     126638.98      1873.52 o                         
  17   1   5      41624.34      49959.15       850.64 o                         
  18   1   5          7.20        229.08       198.60 o                         
  19   1   5      36660.76      39418.98       860.61 o                         
  20   1   5      18148.16      18711.87       537.85 o                         
  21   1   5      27307.11      29643.14       697.09 o                         
  22   1   5      11650.06      13029.45       572.97 o                         
  23   1   5        812.03       1011.52       174.58 o                         
  24   1   5        760.55        672.97       170.84 o                         
  25   1   5       8749.37       9542.84       424.40 o                         
  26   1   5      48943.30      49085.43       961.94 o                         
  27   1   5       3237.81       3330.68       292.27 o                         
  28   1   5        114.89        450.79       163.05 o                         
  29   1   5      98157.83      97516.58      1495.75 o                         
  30   1   5          5.25        480.25       177.69 o                         
  31   1   5       5484.05       6226.11       395.44 o                         
  32   1   5       9506.70       9658.30       511.16 o                         
  33   1   5        500.20        431.28       198.68 o                         
  34   1   5      11305.42      11665.41       735.16 o                         
  35   1   5       7728.87       7197.65       523.65 o                         
  36   1   5        726.44       1146.08       317.81 o                         
  37   1   5        844.54       1888.41       403.92 o                         
  38   1   5       8222.12       8555.51       508.79 o                         
  39   1   5       3803.06       5067.94       398.76 o                         
  40   1   5       5117.31       5824.20       415.31 o                         
  41   1   5      17345.13      17073.49       821.74 o                         
  42   1   5       9492.63      11217.32       853.98 o                         
  43   1   5       2478.04       2874.08       538.00 o                         
  44   1   5        626.08        281.05       391.82 o                         
 -46   2   5      35548.95      33429.20      1232.13 o                         
 -45   2   5      14867.87      15375.66      1153.37 o                         
 -44   2   5        511.95        482.26       257.27 o                         
 -43   2   5       3549.78       4158.66       463.20 o                         
 -42   2   5        774.30        771.87       321.60 o                         
 -41   2   5      20473.91      19097.45       788.12 o                         
 -40   2   5      10875.11      10111.80       568.48 o                         
 -39   2   5      19541.68      17741.90       767.06 o                         
 -38   2   5        395.30        519.78       258.40 o                         
 -37   2   5          7.99        281.54       259.93 o                         
 -36   2   5      42283.73      40728.70      1094.72 o                         
 -35   2   5       1671.73       1762.22       333.51 o                         
 -34   2   5        590.10       2016.56       535.96 o                         
 -33   2   5     203624.83     205536.75      2633.06 o                         
 -32   2   5       6087.50       9104.44       563.56 o                         
 -31   2   5       1583.12       1363.11       261.44 o                         
 -30   2   5      41885.32      42529.95       950.64 o                         
 -29   2   5        976.74       1234.03       222.54 o                         
 -28   2   5       2161.27       2321.37       268.19 o                         
 -27   2   5      56431.32      54819.21      1131.92 o                         
 -26   2   5        768.49       1005.36       182.46 o                         
 -25   2   5        717.99        835.83       170.55 o                         
 -24   2   5      16232.34      15799.51       491.21 o                         
 -23   2   5      57743.45      54701.30      1544.02 o                         
 -22   2   5         27.53         91.93       141.13 o                         
 -21   2   5      86429.03      88543.26      1476.33 o                         
 -20   2   5     198422.39     189342.92      2406.52 o                         
 -19   2   5     121885.37     118764.09      1730.61 o                         
 -18   2   5     150217.17     145168.31      2125.28 o                         
 -17   2   5      24068.23      27669.01       588.41 o                         
 -16   2   5      10213.33      11149.83       515.36 o                         
 -15   2   5      30920.00      29972.88       589.11 o                         
 -14   2   5      22811.21      23260.44       502.19 o                         
 -13   2   5        363.95        401.48       116.39 o                         
 -12   2   5      41340.01      42225.00      1346.24 o                         
 -11   2   5      70948.04      66004.25       914.39 o                         
 -10   2   5      56385.38      51363.03       687.71 o                         
  -9   2   5      61663.37      60803.59       861.38 o                         
  -8   2   5     409765.88     386232.28      4417.07 o                         
  -7   2   5       6583.55       6127.90       207.50 o                         
  -6   2   5         74.00        158.99        84.19 o                         
  -5   2   5     354661.91     362408.91      2540.15 o                         
  -4   2   5     118798.29     110708.93      1049.58 o                         
  -3   2   5      24884.35      24303.27       515.62 o                         
  -2   2   5         31.64        -57.83        86.27 o                         
  -1   2   5      21695.92      21423.30       648.48 o                         
   0   2   5     252174.58     243071.19      2131.56 o                         
   1   2   5      74256.61      75978.49       807.60 o                         
   2   2   5      71246.60      68429.92       766.30 o                         
   3   2   5      40035.21      37825.73       530.08 o                         
   4   2   5     472121.81     451809.72      3315.57 o                         
   5   2   5      76666.45      74217.97       792.04 o                         
   6   2   5      12179.73      12978.41       292.65 o                         
   7   2   5      65742.94      63070.50       761.18 o                         
   8   2   5      39558.17      41717.79       571.38 o                         
   9   2   5      68227.79      68954.62       785.48 o                         
  10   2   5      62588.39      66616.36       818.28 o                         
  11   2   5       3565.42       3594.79       198.68 o                         
  12   2   5       2086.18       2016.99       267.92 o                         
  13   2   5      92152.30      82662.17      1069.71 o                         
  14   2   5       3902.40       6862.69       330.17 o                         
  15   2   5      90626.88      90981.54      1182.52 o                         
  16   2   5      71816.53      70445.02      1013.31 o                         
  17   2   5     258881.53     261973.20      2428.78 o                         
  18   2   5      17352.16      17406.98       431.35 o                         
  19   2   5       1316.19       1592.60       307.84 o                         
  20   2   5      42694.37      44802.26       704.65 o                         
  21   2   5       4596.01       4621.59       253.24 o                         
  22   2   5       2147.16       1659.68       185.72 o                         
  23   2   5       4488.16       5923.68       317.75 o                         
  24   2   5       6773.76       6180.32       347.13 o                         
  25   2   5       7707.47       8170.15       331.31 o                         
  26   2   5      33319.66      32426.87       834.24 o                         
  27   2   5       1204.91       2221.64       435.70 o                         
  28   2   5      19261.60      21025.71       682.33 o                         
  29   2   5     232969.83     239531.64      3223.79 o                         
  30   2   5         23.76        601.55       302.68 o                         
  31   2   5       5264.03       5652.86       456.08 o                         
  32   2   5      18374.27      19322.01       775.35 o                         
  33   2   5        204.65        510.67       201.43 o                         
  34   2   5       1363.89       1146.89       426.62 o                         
  35   2   5       3231.90       3941.32       729.45 o                         
  36   2   5       2193.12       2323.96       395.70 o                         
  37   2   5      13160.31      12464.68       620.66 o                         
  38   2   5       4200.80       4350.20       442.02 o                         
  39   2   5       1426.42        986.05       282.76 o                         
  40   2   5       2279.43       1376.08       303.75 o                         
  41   2   5       3695.48       3509.95       434.85 o                         
  42   2   5      42815.86      42501.57      1311.23 o                         
  43   2   5      30327.29      30942.06      1199.64 o                         
 -45   3   5       4200.06       4126.46       734.48 o                         
 -44   3   5        276.63        -16.01       217.36 o                         
 -43   3   5        910.82        452.32       347.63 o                         
 -42   3   5        355.32         85.90       211.25 o                         
 -41   3   5       6126.30       5284.42       332.17 o                         
 -40   3   5          2.06        -95.41       138.13 o                         
 -39   3   5        144.93        331.14       152.30 o                         
 -38   3   5        141.10        121.70       139.85 o                         
 -37   3   5        962.59        404.39       189.36 o                         
 -36   3   5      27551.98      27781.66       731.24 o                         
 -35   3   5      12104.71      12977.94       549.62 o                         
 -34   3   5       2885.97       3683.57       489.75 o                         
 -33   3   5      70365.21      69951.04      1211.70 o                         
 -32   3   5        200.59        454.50       168.19 o                         
 -31   3   5          6.03        138.70       152.77 o                         
 -30   3   5       4250.61       5099.30       268.30 o                         
 -29   3   5      16473.52      15772.24       418.48 o                         
 -28   3   5       7118.55       6674.88       329.95 o                         
 -27   3   5       5696.24       6005.64       255.09 o                         
 -26   3   5         40.77        143.95       101.50 o                         
 -25   3   5        382.01        662.18       106.60 o                         
 -24   3   5      12774.94      11936.52       294.37 o                         
 -23   3   5       6403.29       7489.90       411.62 o                         
 -22   3   5      38604.10      36362.02       825.75 o                         
 -21   3   5     123401.56     115297.40      1750.42 o                         
 -20   3   5      67353.23      63160.62      1336.22 o                         
 -19   3   5        820.88       1040.98       130.82 o                         
 -18   3   5      21220.35      21053.55       406.73 o                         
 -17   3   5      62447.17      62519.67       796.81 o                         
 -16   3   5      12877.93      13631.00       362.83 o                         
 -15   3   5         35.19         -5.14        79.04 o                         
 -14   3   5      45776.19      45589.04       718.88 o                         
 -13   3   5      32464.23      32437.15       590.53 o                         
 -12   3   5      37641.59      36704.92       579.29 o                         
 -11   3   5      16936.46      17544.47       382.72 o                         
 -10   3   5      37884.56      34819.71       541.56 o                         
  -9   3   5       1506.00       1911.28       420.32 o                         
  -8   3   5     456155.97     433346.72      3345.84 o                         
  -7   3   5      15788.23      17223.46       398.99 o                         
  -6   3   5      86377.15      85287.16       969.94 o                         
  -5   3   5      48453.56      45921.36       731.43 o                         
  -4   3   5      10148.92       9586.57       325.40 o                         
  -3   3   5        138.52        117.55       111.33 o                         
  -2   3   5         65.74        185.19       102.20 o                         
  -1   3   5        754.20        821.46       124.77 o                         
   0   3   5        699.46        585.17       111.92 o                         
   1   3   5     154330.94     150022.00      1602.64 o                         
   2   3   5        662.21        766.20       120.73 o                         
   3   3   5       6431.34       6405.86       241.69 o                         
   4   3   5     185327.42     180134.28      1637.91 o                         
   5   3   5     250548.17     239707.56      2203.78 o                         
   6   3   5      26046.77      26276.02       522.41 o                         
   7   3   5      52065.37      50003.80       683.77 o                         
   8   3   5      19155.90      19875.25       407.88 o                         
   9   3   5       5169.95       5256.91       227.92 o                         
  10   3   5       3490.55       4021.46       298.00 o                         
  11   3   5      19038.13      19148.99       410.16 o                         
  12   3   5          6.97        167.63        95.82 o                         
  13   3   5      42116.12      42105.86       652.62 o                         
  14   3   5      78762.18      76774.44       958.26 o                         
  15   3   5      44688.84      42117.89       670.98 o                         
  16   3   5      67493.23      66140.10       890.60 o                         
  17   3   5     136283.05     131295.62      1806.90 o                         
  18   3   5      14384.09      14198.93       410.01 o                         
  19   3   5      51041.71      50727.41       772.93 o                         
  20   3   5      11675.29      11771.76       376.22 o                         
  21   3   5         41.34        122.41       106.12 o                         
  22   3   5       1753.68       2105.78       327.68 o                         
  23   3   5      21102.15      20617.85       622.13 o                         
  24   3   5       1817.91       1903.66       235.56 o                         
  25   3   5       3222.96       4408.78       504.34 o                         
  26   3   5      40689.03      39879.13       838.40 o                         
  27   3   5        286.70        434.92       182.36 o                         
  28   3   5        116.42        255.92       162.53 o                         
  29   3   5      85897.12      85705.12      1585.13 o                         
  30   3   5      38209.49      37055.61      1093.57 o                         
  31   3   5       4049.46       4999.29       437.66 o                         
  32   3   5      56904.28      55549.66      1160.92 o                         
  33   3   5        969.93       1300.47       359.96 o                         
  34   3   5          6.06       -116.98       147.75 o                         
  35   3   5      15469.39      14521.28       765.86 o                         
  36   3   5      10995.57       9270.39       514.98 o                         
  37   3   5        839.45        499.55       247.85 o                         
  38   3   5        492.56        546.29       268.50 o                         
  39   3   5       8835.03       8032.89       589.38 o                         
  40   3   5       3202.56       2789.32       634.64 o                         
  41   3   5      15145.00      15235.82      1199.19 o                         
  42   3   5      32616.44      30516.55      2088.34 o                         
 -43   4   5       1871.12       2566.46       579.12 o                         
 -42   4   5      11298.90      11292.01       754.09 o                         
 -41   4   5        296.61       -179.62       301.18 o                         
 -40   4   5      17760.79      17035.53       914.61 o                         
 -39   4   5      10577.61      10329.84       867.75 o                         
 -38   4   5       8371.37       8102.60       698.87 o                         
 -37   4   5       7597.56       7700.95       662.34 o                         
 -36   4   5      14588.49      13317.19       759.66 o                         
 -35   4   5      25640.31      22290.48      1456.39 o                         
 -34   4   5      60825.19      58875.98      1555.65 o                         
 -33   4   5      25647.99      26207.37      1036.25 o                         
 -32   4   5       4119.63       5069.98       540.17 o                         
 -31   4   5       4352.37       5061.57       476.17 o                         
 -30   4   5       3423.28       4862.80       482.58 o                         
 -29   4   5      20182.27      19351.03       764.23 o                         
 -28   4   5       9078.63       8999.39       547.63 o                         
 -27   4   5      13574.10      12906.02       618.99 o                         
 -26   4   5      47330.54      46458.21      1156.73 o                         
 -25   4   5       5838.22       6198.30       535.72 o                         
 -24   4   5        892.02        640.75       192.54 o                         
 -23   4   5      54975.96      53517.11      1265.43 o                         
 -22   4   5       2480.77       4191.19       362.18 o                         
 -21   4   5     181058.56     177169.91      2163.81 o                         
 -20   4   5          5.89        903.92       161.36 o                         
 -19   4   5      19025.23      17729.90       502.12 o                         
 -18   4   5       2831.63       4976.90       340.47 o                         
 -17   4   5       7992.12       8672.74       389.02 o                         
 -16   4   5       9230.83       8817.40       388.96 o                         
 -15   4   5      40458.14      39679.12       789.36 o                         
 -14   4   5      38151.47      36939.95       556.80 o                         
 -13   4   5      20657.88      19012.08       418.44 o                         
 -12   4   5      11891.15      11926.94       340.11 o                         
 -11   4   5      42273.25      40734.95       691.50 o                         
 -10   4   5      30550.30      29079.26       523.33 o                         
  -9   4   5     168379.22     160861.22      1525.96 o                         
  -8   4   5      68540.05      66729.45       830.07 o                         
  -7   4   5        534.91        754.86       125.37 o                         
  -6   4   5       3017.75       3640.69       394.62 o                         
  -5   4   5      30348.54      30068.04       569.00 o                         
  -4   4   5        493.31        470.67       149.11 o                         
  -3   4   5       4323.56       4480.41       297.35 o                         
  -2   4   5      90884.84      88148.62      1101.33 o                         
  -1   4   5        340.80        849.47       146.84 o                         
   0   4   5     102350.57      99266.02      1319.26 o                         
   1   4   5        475.63        652.00       130.74 o                         
   2   4   5     122588.77     118153.73      1323.35 o                         
   3   4   5      31043.11      29410.98       563.11 o                         
   4   4   5     176596.59     171203.67      1621.90 o                         
   5   4   5         15.31        361.16       157.62 o                         
   6   4   5      13465.22      13730.93       380.75 o                         
   7   4   5       2745.10       3292.48       236.75 o                         
   8   4   5      28153.53      26888.91       574.90 o                         
   9   4   5      17654.65      16817.97       418.53 o                         
  10   4   5      21377.06      19769.87       452.18 o                         
  11   4   5      21910.65      20575.33       459.92 o                         
  12   4   5       2289.90       2612.36       187.57 o                         
  13   4   5      36333.05      35911.61       595.48 o                         
  14   4   5     102511.95      97084.82      1150.32 o                         
  15   4   5       7204.29       8531.54       300.33 o                         
  16   4   5     104552.24     101284.53      1233.50 o                         
  17   4   5      22135.15      25195.56       685.51 o                         
  18   4   5       8788.59       9745.75       458.86 o                         
  19   4   5      11112.42      12106.58       487.29 o                         
  20   4   5          6.86        162.24       144.33 o                         
  21   4   5       3287.88       2916.27       299.04 o                         
  22   4   5       9160.54       9772.11       577.98 o                         
  23   4   5      11548.17      11346.75       609.17 o                         
  24   4   5        515.47        721.60       258.91 o                         
  25   4   5       2688.82       3036.48       393.11 o                         
  26   4   5          7.52        136.64       186.21 o                         
  27   4   5      57261.62      54733.60      1294.09 o                         
  28   4   5      25197.45      25351.54      1139.90 o                         
  29   4   5      21284.69      19883.99       793.92 o                         
  30   4   5        524.17       1661.23       341.42 o                         
  31   4   5      10842.42      11584.38       859.04 o                         
  32   4   5         74.87        -57.58       318.66 o                         
  33   4   5          5.14        174.60       270.81 o                         
  34   4   5       2364.04       2504.79       490.17 o                         
  35   4   5      12159.67      13163.37       779.75 o                         
  36   4   5        275.56        625.85       450.31 o                         
  37   4   5       1270.26       1181.17       406.48 o                         
  38   4   5          3.06       1006.77       494.05 o                         
  39   4   5      16282.32      15707.58      1053.07 o                         
  40   4   5       1420.26       1854.22       607.40 o                         
 -41   5   5       1102.67       1019.71       386.99 o                         
 -40   5   5       1514.21       1924.99       592.83 o                         
 -39   5   5      30353.27      28684.38      1095.94 o                         
 -38   5   5       2866.49       2365.10       459.18 o                         
 -37   5   5         38.88        407.08       294.99 o                         
 -36   5   5      15399.40      13758.71       798.95 o                         
 -35   5   5        143.37        656.83       280.65 o                         
 -34   5   5       3262.59       5852.85       824.97 o                         
 -33   5   5       2777.94       2330.21       541.79 o                         
 -32   5   5      26722.16      25988.33      1137.45 o                         
 -31   5   5      37516.46      38296.33      1367.19 o                         
 -30   5   5       9742.62      10073.15       743.45 o                         
 -29   5   5      14431.48      13518.09       731.42 o                         
 -28   5   5          3.92        131.66       226.39 o                         
 -27   5   5      15670.14      14701.87       692.80 o                         
 -26   5   5      19660.51      17055.41       715.61 o                         
 -25   5   5      11879.46      12674.46       668.79 o                         
 -24   5   5        946.93       1260.51       306.16 o                         
 -23   5   5      13243.62      13713.93       629.60 o                         
 -22   5   5       5069.40       5149.27       334.34 o                         
 -21   5   5      34531.51      37152.18       801.70 o                         
 -20   5   5      89481.99      85256.59      1293.53 o                         
 -19   5   5        171.02        490.19       159.49 o                         
 -18   5   5      33835.21      33699.72       763.82 o                         
 -17   5   5      97369.73      94358.16      1577.26 o                         
 -16   5   5       3144.63       3256.23       255.60 o                         
 -15   5   5      64237.17      63747.79       964.15 o                         
 -14   5   5      14274.03      13416.70       445.08 o                         
 -13   5   5       9656.31       9640.21       436.79 o                         
 -12   5   5      12788.53      11988.01       425.26 o                         
 -11   5   5         22.61        362.27       137.15 o                         
 -10   5   5       2073.53       2293.92       215.99 o                         
  -9   5   5       3180.84       4764.22       294.82 o                         
  -8   5   5      19658.24      18579.15       529.60 o                         
  -7   5   5     155894.80     157713.28      1781.41 o                         
  -6   5   5     101156.52     100045.43      1339.25 o                         
  -5   5   5      29266.79      29239.79       608.40 o                         
  -4   5   5      23586.03      23394.13       574.54 o                         
  -3   5   5       4762.66       5021.69       299.20 o                         
  -2   5   5      54505.13      50124.57       916.83 o                         
  -1   5   5         69.42        161.97       121.83 o                         
   0   5   5       4407.14       4524.82       274.16 o                         
   1   5   5      47001.43      44582.56       759.51 o                         
   2   5   5      19870.49      20403.54       531.66 o                         
   3   5   5      29626.36      31969.36       651.12 o                         
   4   5   5      14291.34      15155.65       485.52 o                         
   5   5   5     141005.58     139997.05      1642.69 o                         
   6   5   5        106.82        383.48       150.88 o                         
   7   5   5      72471.83      68291.00       970.75 o                         
   8   5   5      51682.82      49319.23       958.36 o                         
   9   5   5       7710.90       8855.21       373.04 o                         
  10   5   5      97506.84      95252.25      1227.86 o                         
  11   5   5      24103.35      23759.76       551.98 o                         
  12   5   5        213.45        156.19        99.39 o                         
  13   5   5       9354.76      10069.79       310.40 o                         
  14   5   5      16543.11      16814.35       432.50 o                         
  15   5   5      11674.66      10617.10       276.53 o                         
  16   5   5      34925.30      35815.63       885.44 o                         
  17   5   5     169108.86     162311.00      2160.62 o                         
  18   5   5      10652.64      12087.83       520.93 o                         
  19   5   5      25474.52      24105.26       870.33 o                         
  20   5   5        304.04        457.95       263.89 o                         
  21   5   5      52229.34      49247.04      1558.92 o                         
  22   5   5      11876.10      12652.82       820.73 o                         
  23   5   5      37428.74      35463.25      1168.58 o                         
  24   5   5       9714.07       9727.94       757.71 o                         
  25   5   5         35.04        272.66       332.08 o                         
  26   5   5      30029.60      28150.57      1119.23 o                         
  27   5   5      11265.73      11432.28       687.50 o                         
  28   5   5         94.90        383.36       306.20 o                         
  29   5   5       4063.07       5080.06       753.31 o                         
  30   5   5     117666.52     108297.39      2812.28 o                         
  31   5   5      20162.22      21862.44      1529.01 o                         
  32   5   5          2.34        338.80       330.31 o                         
  33   5   5       3362.10       3334.51       518.22 o                         
  34   5   5      35102.78      34269.18      1185.46 o                         
  35   5   5       4342.00       4906.37       819.82 o                         
  36   5   5      11859.72      11637.26      1074.12 o                         
  37   5   5       1202.52       2176.81       538.25 o                         
 -38   6   5      24895.75      23100.65      1154.56 o                         
 -37   6   5       6488.23       5671.11       789.01 o                         
 -36   6   5       2464.94       2403.60       531.10 o                         
 -35   6   5       5696.35       7139.23       605.87 o                         
 -34   6   5      32343.41      33459.09      1149.99 o                         
 -33   6   5       3306.39       3698.75       465.20 o                         
 -32   6   5      12716.12      13623.75      1057.28 o                         
 -31   6   5       1936.62       2259.17       411.29 o                         
 -30   6   5      15078.08      13411.74       797.84 o                         
 -29   6   5       4608.66       4864.03       577.07 o                         
 -28   6   5       7224.95       8054.49       650.93 o                         
 -27   6   5      48433.64      46334.23      1366.65 o                         
 -26   6   5      17733.17      18824.97      1209.41 o                         
 -25   6   5      38943.18      36896.09      1164.71 o                         
 -24   6   5      11433.03      10821.98       574.39 o                         
 -23   6   5       7219.18       8325.52       477.26 o                         
 -22   6   5      14345.83      14414.73       646.17 o                         
 -21   6   5       9323.92       9376.32       505.23 o                         
 -20   6   5       6723.40       7158.75       462.07 o                         
 -19   6   5      34820.28      31852.79       903.95 o                         
 -18   6   5      23919.44      24542.29       779.93 o                         
 -17   6   5       4383.33       4661.77       501.01 o                         
 -16   6   5       1468.52       1878.25       246.05 o                         
 -15   6   5      53040.58      52133.85      1270.53 o                         
 -14   6   5      60507.99      57699.08      1046.25 o                         
 -13   6   5      51518.73      50817.97       848.68 o                         
 -12   6   5      39490.11      38230.48       769.73 o                         
 -11   6   5       3109.81       4529.68       313.33 o                         
 -10   6   5        781.92        950.19       210.24 o                         
  -9   6   5      32083.00      29361.75       682.49 o                         
  -8   6   5      10421.89       9797.07       386.24 o                         
  -7   6   5       1948.18       2619.30       255.09 o                         
  -6   6   5       5020.75       5995.29       478.42 o                         
  -5   6   5     109192.70     107006.28      1619.17 o                         
  -4   6   5       1842.05       3522.25       456.64 o                         
  -3   6   5         33.04        632.99       206.84 o                         
  -2   6   5     176290.66     172729.47      2113.08 o                         
  -1   6   5      30027.69      30102.11       747.61 o                         
   0   6   5      75813.52      74780.51      1210.95 o                         
   1   6   5      10620.11      13219.63       515.65 o                         
   2   6   5      41965.88      41058.50       947.46 o                         
   3   6   5      29763.97      29432.57       662.38 o                         
   4   6   5       2682.85       3228.00       270.37 o                         
   5   6   5       6267.28       6497.54       326.25 o                         
   6   6   5       7694.83       7295.11       361.23 o                         
   7   6   5      35068.10      33730.51       716.42 o                         
   8   6   5       8089.06       8007.29       481.93 o                         
   9   6   5         20.57        336.83       147.26 o                         
  10   6   5      40323.23      40066.35       722.85 o                         
  11   6   5      89386.52      84611.34      1087.55 o                         
  12   6   5       1764.56       2093.73       200.97 o                         
  13   6   5      96157.05      93167.19      1270.46 o                         
  14   6   5      29925.20      29082.66       556.33 o                         
  15   6   5        918.82       1344.07       257.96 o                         
  16   6   5        958.43       1124.29       301.35 o                         
  17   6   5       8540.22       9562.70       780.85 o                         
  18   6   5       2130.85       2417.84       405.74 o                         
  19   6   5        386.98        278.80       278.59 o                         
  20   6   5       7906.40       8202.62       623.54 o                         
  21   6   5       4144.79       4190.71       510.05 o                         
  22   6   5      23311.04      22462.44      1003.10 o                         
  23   6   5      23649.12      23095.59       957.69 o                         
  24   6   5      11427.57      11546.78       721.43 o                         
  25   6   5      17015.98      15683.79      1131.75 o                         
  26   6   5       5573.50       5638.51       574.46 o                         
  27   6   5      31931.69      30335.83      1270.11 o                         
  28   6   5       6825.24       8381.44       604.78 o                         
  29   6   5       7067.43       7938.36       668.83 o                         
  30   6   5         38.64        321.48       258.34 o                         
  31   6   5         15.16       -278.88       386.44 o                         
  32   6   5       3668.90       4024.26       532.97 o                         
  33   6   5       3367.87       2615.32       466.85 o                         
  34   6   5          9.62        -24.89       303.55 o                         
 -33   7   5        163.62        110.34       317.69 o                         
 -32   7   5        124.53        278.62       313.80 o                         
 -31   7   5       5534.86       6377.95       631.29 o                         
 -30   7   5       1019.62       1090.94       349.22 o                         
 -29   7   5       1620.09       1547.56       351.42 o                         
 -28   7   5       5382.93       6644.07       665.55 o                         
 -27   7   5       5687.28       6632.53       794.00 o                         
 -26   7   5        829.25        723.62       311.95 o                         
 -25   7   5         96.48       -136.92       355.78 o                         
 -24   7   5       4291.61       2849.62       411.19 o                         
 -23   7   5       1051.30       1464.13       296.79 o                         
 -22   7   5        287.70        364.18       249.00 o                         
 -21   7   5       9314.81       9641.80       554.00 o                         
 -20   7   5        244.31        252.15       220.30 o                         
 -19   7   5       2779.40       2790.20       370.31 o                         
 -18   7   5          7.71       -119.67       203.64 o                         
 -17   7   5       5962.90       6291.27       471.34 o                         
 -16   7   5       4640.60       4678.69       414.90 o                         
 -15   7   5      10003.71      10397.54       587.16 o                         
 -14   7   5      10698.79      12543.24       515.20 o                         
 -13   7   5        837.27       1076.64       208.37 o                         
 -12   7   5       1869.93       2204.29       284.46 o                         
 -11   7   5       9221.17       9375.46       445.07 o                         
 -10   7   5       7883.07       7867.30       397.25 o                         
  -9   7   5      14823.42      15083.81       543.71 o                         
  -8   7   5       3850.27       4445.05       425.11 o                         
  -7   7   5       1059.96       1086.78       213.17 o                         
  -6   7   5        400.09        113.07       171.80 o                         
  -5   7   5       5448.97       5819.92       376.72 o                         
  -4   7   5       3594.60       4341.21       337.10 o                         
  -3   7   5      15850.71      15863.31       534.88 o                         
  -2   7   5      37090.95      35981.82       792.50 o                         
  -1   7   5       6743.54       7163.78       385.95 o                         
   0   7   5       1870.30       1943.14       251.48 o                         
   1   7   5        694.98        989.52       191.33 o                         
   2   7   5       1872.12       2343.41       268.85 o                         
   3   7   5      28377.10      28603.20       760.37 o                         
   4   7   5        741.23        745.26       191.02 o                         
   5   7   5       1874.65       2496.88       299.26 o                         
   6   7   5        499.33        537.38       180.92 o                         
   7   7   5       5067.05       5860.96       383.30 o                         
   8   7   5      11599.02      11165.13       459.10 o                         
   9   7   5       7734.20       7945.31       426.48 o                         
  10   7   5      45415.78      43379.74      1080.77 o                         
  11   7   5       9885.79      10519.31       486.28 o                         
  12   7   5       5717.85       6633.48       347.48 o                         
  13   7   5       6436.57       6434.62       332.03 o                         
  14   7   5        777.44       1018.27       196.70 o                         
  15   7   5      10737.03      10691.43       389.90 o                         
  16   7   5       3654.12       3930.36       466.63 o                         
  17   7   5       1871.59       1958.58       403.34 o                         
  18   7   5        351.20        625.42       304.22 o                         
  19   7   5        467.57        807.79       378.12 o                         
  20   7   5       8956.00       8424.29       858.77 o                         
  21   7   5       3503.01       2798.90       459.35 o                         
  22   7   5      14144.67      13558.82       771.92 o                         
  23   7   5      25881.85      25123.01      1028.43 o                         
  24   7   5       1395.86       1790.80       408.19 o                         
  25   7   5          4.78        220.38       383.06 o                         
  26   7   5       1014.57        994.19       375.20 o                         
  27   7   5       2838.23       1857.59       499.84 o                         
  28   7   5       6103.71       6707.88       848.58 o                         
  29   7   5       3755.13       2980.46       567.18 o                         
  30   7   5        368.76       -329.73       533.24 o                         
 -28   8   5         61.93        616.01       328.51 o                         
 -27   8   5       6657.09       6754.33       628.22 o                         
 -26   8   5       7849.67       7420.74       718.06 o                         
 -25   8   5        195.69       -286.14       286.14 o                         
 -24   8   5        222.31       -150.74       332.89 o                         
 -23   8   5       6542.00       6318.62       462.74 o                         
 -22   8   5       1789.11       1533.99       457.90 o                         
 -21   8   5        834.65       1514.04       314.74 o                         
 -20   8   5      25321.27      25110.60       865.65 o                         
 -19   8   5       2000.43       3162.27       420.29 o                         
 -18   8   5      24977.24      24603.13       966.25 o                         
 -17   8   5       3087.57       3972.15       394.76 o                         
 -16   8   5       1810.39       2480.12       427.84 o                         
 -15   8   5        336.71        533.17       202.08 o                         
 -14   8   5      18631.37      18569.97       648.00 o                         
 -13   8   5        736.76       1019.52       315.57 o                         
 -12   8   5         29.05         59.80       195.71 o                         
 -11   8   5      20733.91      21224.46       798.24 o                         
 -10   8   5       2319.07       2798.70       313.89 o                         
  -9   8   5      10383.60      10005.55       495.72 o                         
  -8   8   5       2636.10       2734.50       325.71 o                         
  -7   8   5      23982.19      24460.42       926.96 o                         
  -6   8   5       1659.06       2084.87       282.50 o                         
  -5   8   5      25215.69      25464.06       827.28 o                         
  -4   8   5       8518.16      10241.21       556.09 o                         
  -3   8   5      10257.96      11736.98       524.12 o                         
  -2   8   5       1677.94       1985.15       286.10 o                         
  -1   8   5      28965.29      28226.15       858.84 o                         
   0   8   5       1999.96       1730.26       264.15 o                         
   1   8   5        644.64       1742.65       483.31 o                         
   2   8   5      17012.54      17261.31       615.95 o                         
   3   8   5       9762.83      11316.22       719.80 o                         
   4   8   5        274.88        658.09       203.90 o                         
   5   8   5      19036.59      18997.78       680.93 o                         
   6   8   5       7932.67       8515.00       485.73 o                         
   7   8   5       3476.25       4344.91       372.36 o                         
   8   8   5        593.24        632.03       218.30 o                         
   9   8   5       5448.36       6746.18       445.20 o                         
  10   8   5       2521.34       3388.04       487.08 o                         
  11   8   5        161.44         60.58       163.45 o                         
  12   8   5       8628.35       8436.90       456.92 o                         
  13   8   5      15552.38      14936.66       479.36 o                         
  14   8   5      26663.70      25984.31       598.30 o                         
  15   8   5        492.48        945.65       352.30 o                         
  16   8   5       7953.55       9546.93       648.90 o                         
  17   8   5       4958.24       5503.39       642.57 o                         
  18   8   5       7193.36       7327.55       667.39 o                         
  19   8   5       3656.55       4088.20       487.07 o                         
  20   8   5       3152.67       4234.23       561.55 o                         
  21   8   5        185.83        403.96       383.17 o                         
  22   8   5        442.28        526.55       401.16 o                         
  23   8   5       5986.78       4620.49       900.86 o                         
  24   8   5         59.69       -336.08       336.08 o                         
 -19   9   5        798.13        802.78       340.08 o                         
 -18   9   5       6544.96       7332.80       999.21 o                         
 -17   9   5       5172.38       5359.18       336.08 o                         
 -16   9   5       4691.25       4240.92       384.93 o                         
 -15   9   5         85.42         23.23       308.10 o                         
 -14   9   5          9.47         70.83       366.60 o                         
 -13   9   5       2363.42       2341.19       330.25 o                         
 -12   9   5       2554.24       2646.87       322.30 o                         
 -11   9   5         17.04         99.66       217.22 o                         
 -10   9   5      20729.57      19691.14       734.68 o                         
  -9   9   5      28507.03      27496.44       803.55 o                         
  -8   9   5        494.75        940.18       283.35 o                         
  -7   9   5      18369.60      18848.98       673.98 o                         
  -6   9   5      19701.52      19579.81       688.11 o                         
  -5   9   5        448.65        899.91       236.24 o                         
  -4   9   5       1171.17        857.39       255.63 o                         
  -3   9   5       4244.48       4759.30       416.56 o                         
  -2   9   5        392.78         55.65       223.45 o                         
  -1   9   5       3475.25       3198.83       361.29 o                         
   0   9   5        108.10       -152.72       234.94 o                         
   1   9   5      11761.34      10714.20       545.62 o                         
   2   9   5       1521.24       2266.55       299.01 o                         
   3   9   5      49525.70      48870.55      1082.77 o                         
   4   9   5      10825.15      11315.28       733.76 o                         
   5   9   5       3466.39       4618.61       421.19 o                         
   6   9   5          3.98        616.21       212.50 o                         
   7   9   5      15636.67      14536.27       604.05 o                         
   8   9   5      10772.89      10168.48       519.97 o                         
   9   9   5       1756.96       1740.67       283.08 o                         
  10   9   5          7.12         -7.79       299.68 o                         
  11   9   5        828.48        649.73       253.02 o                         
  12   9   5        174.13        455.18       234.07 o                         
  13   9   5       1173.08       1439.15       258.09 o                         
  14   9   5      11796.64      11772.86       508.48 o                         
  15   9   5       3724.28       3190.42       504.48 o                         
  16   9   5      64817.10      59382.20      1681.48 o                         
 -48   0   6        699.16       1781.36       831.30 o                         
 -47   0   6        930.29       1213.96       897.28 o                         
 -46   0   6       6194.62       5489.23      1174.38 o                         
 -45   0   6       3854.33       2678.64       963.25 o                         
 -44   0   6        556.93         99.70       560.80 o                         
 -43   0   6      11929.35      13093.25      1491.07 o                         
 -42   0   6       4428.30       3755.10       666.95 o                         
 -41   0   6       1928.55       3194.80      1227.16 o                         
 -40   0   6      29628.51      30577.61      1651.24 o                         
 -39   0   6      94843.02      85321.62      4578.09 o                         
 -38   0   6         10.05        743.78       357.95 o                         
 -37   0   6          0.59        326.71       349.05 o                         
 -36   0   6       7566.84       8105.25       847.69 o                         
 -35   0   6      10894.87      10297.77      1411.89 o                         
 -34   0   6       1362.76       1336.06       373.95 o                         
 -33   0   6       2345.81       2761.83       443.13 o                         
 -32   0   6       3848.46       3806.97       688.87 o                         
 -31   0   6      17991.10      18049.75       907.65 o                         
 -30   0   6       8763.63      10569.54       700.31 o                         
 -29   0   6      37570.92      38364.20      1278.45 o                         
 -28   0   6      86467.62      88226.55      1673.55 o                         
 -27   0   6     105194.81     103956.93      2690.76 o                         
 -26   0   6      96440.57      93649.22      1944.26 o                         
 -25   0   6      22497.61      22741.90       873.35 o                         
 -24   0   6      21825.09      21353.46       825.53 o                         
 -23   0   6         88.20        991.71       223.71 o                         
 -22   0   6       2990.93       3007.37       504.12 o                         
 -21   0   6     147514.66     146045.89      2540.52 o                         
 -19   0   6       5456.89       5865.46       437.90 o                         
 -18   0   6      17676.94      16454.41       650.81 o                         
 -17   0   6       7007.93       7575.28       461.17 o                         
 -16   0   6       8692.48       7339.93       436.60 o                         
 -15   0   6     550921.50     572615.19     17958.98 o                         
 -14   0   6      59816.22      66903.30      1327.26 o                         
 -13   0   6      29734.77      26818.73       728.17 o                         
 -12   0   6     366184.22     337576.97      4196.86 o                         
 -11   0   6       1210.79       1152.47       579.54 o                         
 -10   0   6       1685.80       1600.23       259.95 o                         
  -9   0   6      66462.86      62229.02      1329.57 o                         
  -8   0   6     320322.22     312214.56      6702.52 o                         
  -7   0   6      25740.83      26300.35       737.11 o                         
  -6   0   6       2482.24       2339.78       265.80 o                         
  -5   0   6      52879.11      53373.00       915.73 o                         
  -4   0   6      32720.06      32030.63       649.20 o                         
  -3   0   6      58679.09      58194.64       832.31 o                         
  -2   0   6      21503.76      21595.42       501.35 o                         
  -1   0   6        330.10         98.99        95.00 o                         
   0   0   6       1447.45       1522.84       155.98 o                         
   1   0   6     194116.45     187674.19      2874.59 o                         
   2   0   6      48266.34      48323.07      1048.90 o                         
   3   0   6     133509.30     128455.27      1794.21 o                         
   4   0   6     155737.39     167778.77      2231.82 o                         
   5   0   6     105296.70     107149.36      1963.91 o                         
   6   0   6      17148.49      19885.57       695.07 o                         
   7   0   6     124720.80     118491.61      5680.56 o                         
   9   0   6      15301.61      18722.48       732.04 o                         
  10   0   6     309980.84     331584.56      5144.30 o                         
  12   0   6       3694.16       4674.01       359.77 o                         
  13   0   6      30562.17      28571.60      1220.76 o                         
  14   0   6      19327.51      19818.71       718.55 o                         
  15   0   6       8362.21       8527.81       499.99 o                         
  16   0   6     255628.91     266972.72      3754.34 o                         
  17   0   6      42564.48      52699.75      1311.74 o                         
  18   0   6      19858.74      20319.43      1215.44 o                         
  19   0   6      65471.28      63755.70      1476.39 o                         
  20   0   6        167.54       1039.75       241.64 o                         
  21   0   6        328.86        959.00       231.51 o                         
  23   0   6       5003.77      11377.85       839.12 o                         
  24   0   6       5591.57      10089.16       636.67 o                         
  25   0   6       3994.90       5480.90       576.53 o                         
  26   0   6      30462.39      30561.72       944.32 o                         
  27   0   6       4363.01       5409.46       705.55 o                         
  28   0   6      22996.20      21865.53       953.53 o                         
  29   0   6      21192.34      21655.04       971.54 o                         
  30   0   6       1022.15       1936.65       378.74 o                         
  31   0   6      17827.26      18891.03       930.55 o                         
  32   0   6      26342.03      26091.33      1097.44 o                         
  33   0   6      25732.55      28352.47      1356.98 o                         
  34   0   6       4036.01       3175.38       613.90 o                         
  35   0   6      10820.90      14618.27      1163.38 o                         
  36   0   6        443.77       1779.76       385.87 o                         
  37   0   6       3531.78       3448.07       555.27 o                         
  38   0   6       9303.66      10193.92       791.98 o                         
  39   0   6       5925.05       6253.92       691.02 o                         
  40   0   6       5408.33       4726.24       672.42 o                         
  41   0   6      24430.51      25169.61      1302.14 o                         
  42   0   6       2294.45       3091.79       609.81 o                         
  43   0   6       5938.71       4616.39       748.97 o                         
 -47   1   6          4.50       1331.31       606.98 o                         
 -46   1   6      76431.14      70500.91      2500.06 o                         
 -45   1   6        645.83       2356.50       384.86 o                         
 -44   1   6       1076.51        578.80       440.90 o                         
 -43   1   6      12340.88      12257.54      1037.10 o                         
 -42   1   6       1962.78       1757.43       354.65 o                         
 -41   1   6       2021.51       2958.78       475.70 o                         
 -40   1   6      36702.21      36731.48      1263.02 o                         
 -39   1   6      22391.75      24175.13       883.88 o                         
 -38   1   6       3903.03       5052.85       461.46 o                         
 -37   1   6          0.81        130.69       251.90 o                         
 -36   1   6      43927.30      44527.11      1149.32 o                         
 -35   1   6       1106.52       1621.00       302.37 o                         
 -34   1   6      78707.16      78670.70      1566.28 o                         
 -33   1   6      96130.72      99775.24      1501.12 o                         
 -32   1   6      11728.17      13832.76       530.17 o                         
 -31   1   6      59838.38      60724.69      1094.84 o                         
 -30   1   6       2671.96       2777.94       267.49 o                         
 -29   1   6      13377.42      14180.88       488.09 o                         
 -28   1   6      30214.04      29339.39       718.18 o                         
 -27   1   6     110798.05     112840.11      1959.68 o                         
 -26   1   6       7207.31       9590.41       428.58 o                         
 -25   1   6       2640.13       2503.14       239.47 o                         
 -24   1   6      12200.67      12780.93       421.42 o                         
 -23   1   6      80437.66      78283.51      1084.53 o                         
 -22   1   6     119672.14     114776.07      1367.55 o                         
 -21   1   6     380147.47     367723.53      3209.85 o                         
 -20   1   6      71880.47      84011.50      1205.45 o                         
 -19   1   6        784.31        636.84       140.68 o                         
 -18   1   6     139928.16     140536.75      1989.04 o                         
 -17   1   6      30877.41      31320.77       614.40 o                         
 -16   1   6       8893.36       8618.91       309.50 o                         
 -15   1   6     162672.31     152057.86      1679.38 o                         
 -14   1   6      36842.67      37292.40       698.29 o                         
 -13   1   6        346.14        383.70       114.75 o                         
 -12   1   6       1518.67        929.99       144.84 o                         
 -11   1   6      79880.95      81006.41       975.54 o                         
 -10   1   6         67.20        248.80        97.92 o                         
  -9   1   6     631606.75     603991.38      4937.23 o                         
  -8   1   6     167835.88     164206.47      1800.52 o                         
  -7   1   6       5433.61       5884.48       283.48 o                         
  -6   1   6     105782.59     106121.67      1000.91 o                         
  -5   1   6      54780.39      53043.27       627.13 o                         
  -4   1   6      58230.33      55654.72       678.40 o                         
  -3   1   6     348225.66     335259.62      2602.99 o                         
  -2   1   6     426967.16     431086.38      4354.79 o                         
  -1   1   6      62160.38      63113.30       815.34 o                         
   0   1   6      83405.77      80469.52      1399.86 o                         
   1   1   6       8180.22       9067.69       309.21 o                         
   2   1   6     164143.72     161387.02      2898.97 o                         
   3   1   6     219619.45     217475.05      2643.30 o                         
   4   1   6     550838.56     543370.75      6087.65 o                         
   5   1   6      25702.01      28492.01      1035.94 o                         
   6   1   6       1829.46       2021.25       217.31 o                         
   7   1   6      85243.95      85146.60      1167.21 o                         
   8   1   6       3591.56       3616.33       208.71 o                         
   9   1   6        993.78       1266.61       152.36 o                         
  10   1   6     228411.91     230853.91      2303.02 o                         
  11   1   6      19379.76      25859.19      1050.61 o                         
  12   1   6       1036.63       1230.95       158.76 o                         
  13   1   6      30804.21      31880.03       664.62 o                         
  15   1   6        257.20        292.34       142.65 o                         
  16   1   6     556114.88     560437.62      7457.39 o                         
  17   1   6     126011.41     146662.16      1746.63 o                         
  18   1   6      17999.06      24207.23       599.47 o                         
  19   1   6      29036.04      35328.34       837.18 o                         
  20   1   6       1049.36       1068.21       182.20 o                         
  21   1   6        767.20        928.24       180.68 o                         
  22   1   6      64284.40      64951.52      1102.80 o                         
  23   1   6     102876.64     108081.95      1529.09 o                         
  24   1   6        737.57       1394.44       223.61 o                         
  25   1   6       5017.27       6223.07       351.85 o                         
  26   1   6      13564.00      12856.17       478.09 o                         
  27   1   6       6917.98       9140.80       438.42 o                         
  28   1   6      19736.53      21532.79       658.01 o                         
  29   1   6     265784.66     265128.31      2957.76 o                         
  30   1   6       5414.75      12106.09       657.56 o                         
  31   1   6       1583.89       1690.49       426.85 o                         
  32   1   6       7555.91       9661.24       524.39 o                         
  33   1   6          2.51       -152.51       152.51 o                         
  34   1   6      13931.50      14496.79       694.56 o                         
  35   1   6      49483.50      50883.84      1286.84 o                         
  36   1   6       9842.68      12187.63       636.01 o                         
  37   1   6      12196.25      12345.95       906.86 o                         
  38   1   6          8.03          1.37       217.98 o                         
  39   1   6       3700.37       3885.55       393.14 o                         
  40   1   6         74.90        500.08       221.89 o                         
  41   1   6      61317.66      61234.80      1977.49 o                         
  42   1   6      27629.93      30213.51      1281.02 o                         
  43   1   6      15492.66      14701.83      1102.96 o                         
 -47   2   6       4307.42       5235.83       725.51 o                         
 -46   2   6       4089.12       5530.50       889.24 o                         
 -45   2   6        149.01        367.97       303.65 o                         
 -44   2   6      21643.17      21492.05      1155.59 o                         
 -43   2   6         52.88        343.72       272.43 o                         
 -42   2   6      10577.65       9276.35       554.70 o                         
 -41   2   6       1192.19       1425.24       317.98 o                         
 -40   2   6       8375.42       6797.99       653.14 o                         
 -39   2   6      11752.77      11813.73       640.18 o                         
 -38   2   6       7437.96       7363.16       565.56 o                         
 -37   2   6       2368.46       2184.49       344.82 o                         
 -36   2   6       3640.56       3606.62       575.74 o                         
 -35   2   6       9498.24      10282.56       570.19 o                         
 -34   2   6       7378.73       8187.70       484.79 o                         
 -33   2   6       6000.99       7175.48       467.42 o                         
 -32   2   6       7854.38       7973.91       466.30 o                         
 -31   2   6      28373.02      28077.66       929.92 o                         
 -30   2   6      21767.02      21124.92       676.92 o                         
 -29   2   6       1966.69       1396.41       222.53 o                         
 -28   2   6       5632.39       5977.36       373.86 o                         
 -27   2   6      19138.97      18681.71       575.17 o                         
 -26   2   6       9352.72       9641.68       435.20 o                         
 -25   2   6       2622.53       3222.50       346.02 o                         
 -24   2   6        455.89        401.15       178.12 o                         
 -23   2   6         65.31        322.06       163.02 o                         
 -22   2   6      21864.25      21552.21       734.15 o                         
 -21   2   6         50.12        744.49       196.91 o                         
 -20   2   6      33031.49      34884.61       748.41 o                         
 -19   2   6     114890.33     112700.20      2675.48 o                         
 -18   2   6        514.38        339.20       117.24 o                         
 -17   2   6      23122.00      21948.42       531.07 o                         
 -16   2   6        686.66        646.04       138.84 o                         
 -15   2   6      16343.08      15678.26       428.68 o                         
 -14   2   6      20445.61      21431.53       582.80 o                         
 -13   2   6         63.06         33.23        92.75 o                         
 -12   2   6       8121.32       9819.82       411.11 o                         
 -11   2   6       7590.33       6669.30       278.85 o                         
 -10   2   6       6909.02       7093.03       236.27 o                         
  -9   2   6        562.80        702.18       109.10 o                         
  -8   2   6      64858.46      62495.20       767.14 o                         
  -7   2   6      28145.87      29953.71       445.50 o                         
  -6   2   6      80512.34      78163.39      1122.58 o                         
  -5   2   6     106663.06     105181.84       992.38 o                         
  -4   2   6       3748.63       3930.17       145.25 o                         
  -3   2   6      44800.23      43472.78       564.90 o                         
  -2   2   6      13876.21      14385.97       343.53 o                         
  -1   2   6        892.20        965.34       148.21 o                         
   0   2   6        728.65        742.90       137.87 o                         
   1   2   6      21343.22      21805.38       536.90 o                         
   2   2   6      15763.77      16745.10       486.08 o                         
   3   2   6      17764.38      17494.90       410.83 o                         
   4   2   6      49067.71      52119.70       889.10 o                         
   5   2   6      10624.10      10971.33       328.54 o                         
   6   2   6      36601.26      35752.08       611.45 o                         
   7   2   6      11421.22      11026.74       305.02 o                         
   8   2   6      69890.06      68385.34       874.59 o                         
   9   2   6       2247.35       2531.56       175.36 o                         
  10   2   6       1057.48       1796.53       183.71 o                         
  11   2   6        404.67        377.27       110.90 o                         
  12   2   6       1137.83       1664.94       160.35 o                         
  13   2   6       8650.73       9589.28       366.17 o                         
  14   2   6      18477.81      18062.61       428.59 o                         
  15   2   6       1296.94       6899.80       804.91 o                         
  16   2   6       3079.34       4572.22       259.32 o                         
  17   2   6      69113.44      65929.96       938.58 o                         
  18   2   6       2699.49       3401.87       231.10 o                         
  19   2   6        508.74        731.05       141.98 o                         
  20   2   6      14185.06      14224.16       410.63 o                         
  21   2   6      20343.91      20354.54       487.06 o                         
  22   2   6       1111.55       1243.37       187.02 o                         
  23   2   6       2184.58       2938.55       314.45 o                         
  24   2   6         72.88        149.18       116.93 o                         
  25   2   6       2986.27       3195.11       322.01 o                         
  26   2   6      19165.76      19927.74       648.87 o                         
  27   2   6       9403.71       9821.79       518.20 o                         
  28   2   6        170.73        900.67       196.14 o                         
  29   2   6      20642.13      21698.57       777.81 o                         
  30   2   6      17507.54      17715.35       711.21 o                         
  31   2   6       9474.91      10269.45       588.12 o                         
  32   2   6        123.92        314.99       226.10 o                         
  33   2   6       9639.05       8645.14       683.55 o                         
  34   2   6       2870.30       3737.46       546.61 o                         
  35   2   6         39.02        310.67       238.33 o                         
  36   2   6       6293.02       5524.93       496.40 o                         
  37   2   6        998.65        949.82       248.45 o                         
  38   2   6          3.06        194.96       229.91 o                         
  39   2   6      10374.72      10676.86       598.81 o                         
  40   2   6         16.33        503.86       263.58 o                         
  41   2   6       3755.85       3728.40       684.12 o                         
  42   2   6      11377.59      10841.90       767.75 o                         
 -45   3   6       6379.80       5946.85       408.10 o                         
 -44   3   6        745.80        521.91       287.19 o                         
 -43   3   6      11693.30      11741.51       486.35 o                         
 -42   3   6       1343.91       1200.89       255.50 o                         
 -41   3   6       3852.85       4027.36       349.99 o                         
 -40   3   6        127.57        392.33       157.76 o                         
 -39   3   6      28336.40      27785.94       687.43 o                         
 -38   3   6       5876.33       4737.18       417.88 o                         
 -37   3   6       4377.61       4471.40       299.36 o                         
 -36   3   6        530.93        810.59       174.95 o                         
 -35   3   6        243.07        876.06       189.82 o                         
 -34   3   6      49694.49      47230.78       910.74 o                         
 -33   3   6      11883.93      12999.06       474.43 o                         
 -32   3   6      64306.62      61813.00      1165.82 o                         
 -31   3   6      43904.30      43541.40       851.25 o                         
 -30   3   6          0.67        251.30       158.50 o                         
 -29   3   6       8655.56       8035.12       314.24 o                         
 -28   3   6        168.31       1167.35       157.26 o                         
 -27   3   6      54395.18      51142.39       786.65 o                         
 -26   3   6      31210.39      31887.56       583.60 o                         
 -25   3   6       5171.54       5677.26       284.01 o                         
 -24   3   6       5171.91       5013.03       288.38 o                         
 -23   3   6      13263.83      13117.86       417.45 o                         
 -22   3   6      20101.98      18613.13       475.26 o                         
 -21   3   6       6590.33       7487.23       421.32 o                         
 -20   3   6       5350.41       5593.16       229.51 o                         
 -19   3   6      16927.08      20924.39       487.24 o                         
 -18   3   6     159946.14     155166.14      1797.99 o                         
 -17   3   6      83476.96      80089.87      1067.05 o                         
 -16   3   6       8841.77       9688.96       509.74 o                         
 -15   3   6      66260.84      63965.16       910.58 o                         
 -14   3   6      76862.05      76803.64      1018.25 o                         
 -13   3   6      65456.85      62755.81       805.02 o                         
 -12   3   6      26392.78      23373.39       441.40 o                         
 -11   3   6         42.48        421.90        94.97 o                         
 -10   3   6      76305.57      70950.63       864.36 o                         
  -9   3   6      15964.34      18392.55       405.39 o                         
  -8   3   6      19341.01      19020.24       396.07 o                         
  -7   3   6      22701.47      23826.42       608.93 o                         
  -6   3   6      51271.90      46607.06       643.43 o                         
  -5   3   6         55.97         78.28       100.39 o                         
  -4   3   6      77317.30      78956.91      1170.09 o                         
  -3   3   6       1276.21       2788.62       179.06 o                         
  -2   3   6     211938.64     209483.61      1840.32 o                         
  -1   3   6      13726.01      13431.11       325.97 o                         
   0   3   6      99551.84      96838.49      1382.39 o                         
   1   3   6      17093.29      17503.83       384.87 o                         
   2   3   6      38810.25      37924.07       626.89 o                         
   3   3   6     112973.09     110066.14      2178.59 o                         
   4   3   6       2184.14       2453.04       234.64 o                         
   5   3   6      96804.09      91166.06      1084.19 o                         
   6   3   6      15918.35      16916.07       397.03 o                         
   7   3   6       8679.84       8589.24       276.63 o                         
   8   3   6       6890.43       6591.70       274.68 o                         
   9   3   6      42185.19      41296.79       708.53 o                         
  10   3   6      49783.46      49037.77       704.48 o                         
  11   3   6      66853.73      66916.58       858.82 o                         
  12   3   6      35307.96      34215.34       614.42 o                         
  13   3   6      15843.49      16909.42       857.50 o                         
  14   3   6      28674.38      33088.61       968.16 o                         
  15   3   6     164337.36     157433.08      1675.93 o                         
  16   3   6       6771.59       6718.99       284.97 o                         
  17   3   6      29619.70      28349.62       570.81 o                         
  18   3   6       4455.04       4970.97       278.39 o                         
  19   3   6      53266.28      52633.74       932.30 o                         
  20   3   6       4493.80       5434.43       249.36 o                         
  21   3   6         53.78        361.22       102.55 o                         
  22   3   6      46828.00      48867.16       740.05 o                         
  23   3   6      17529.72      19515.74       500.82 o                         
  24   3   6      30354.90      29377.70       719.74 o                         
  25   3   6       4666.75       5580.87       351.08 o                         
  26   3   6       1265.81       1235.82       205.19 o                         
  27   3   6      12339.02      11742.85       547.23 o                         
  28   3   6      16505.74      19161.29       735.80 o                         
  29   3   6       2012.34       2520.67       383.52 o                         
  30   3   6      46220.28      45754.47      1417.18 o                         
  31   3   6      19550.81      19149.41       728.14 o                         
  32   3   6       2879.43       2959.79       442.45 o                         
  33   3   6         62.88       -101.21       242.36 o                         
  34   3   6       4758.40       5123.81       471.48 o                         
  35   3   6      20397.92      20853.76       784.98 o                         
  36   3   6       2592.31       3586.22       500.41 o                         
  37   3   6      13520.75      13095.28       883.70 o                         
  38   3   6       4349.74       5609.17       669.72 o                         
  39   3   6       2522.51       2853.97       492.51 o                         
  40   3   6       3700.78       2968.88       503.41 o                         
  41   3   6        419.38        146.50       439.96 o                         
 -43   4   6        877.20        692.52       430.85 o                         
 -42   4   6        428.28        170.25       297.38 o                         
 -41   4   6        551.53        786.45       312.56 o                         
 -40   4   6       8051.55       7756.82       659.43 o                         
 -39   4   6      12805.99      10782.35       746.56 o                         
 -38   4   6      19437.91      16443.20       921.00 o                         
 -37   4   6       1966.83       1502.92       345.37 o                         
 -36   4   6      17432.44      18332.74       877.41 o                         
 -35   4   6       7841.73       8048.06       605.75 o                         
 -34   4   6      39195.54      35955.18      1216.94 o                         
 -33   4   6       4998.45       5262.18       577.01 o                         
 -32   4   6       9266.29       8263.53       719.07 o                         
 -31   4   6      18122.11      19338.64       825.00 o                         
 -30   4   6      67036.95      65702.73      1522.48 o                         
 -29   4   6      10738.28      11257.10       602.59 o                         
 -28   4   6      32094.17      29859.25       933.67 o                         
 -27   4   6       4640.14       4974.25       417.25 o                         
 -26   4   6       1109.62       1019.86       247.06 o                         
 -25   4   6      40298.79      38565.36       934.84 o                         
 -24   4   6       2025.07       3010.84       332.56 o                         
 -23   4   6        431.69        682.40       176.45 o                         
 -22   4   6       3215.41       4837.26       411.92 o                         
 -21   4   6      59111.33      58297.50       947.65 o                         
 -20   4   6        907.41       1797.18       221.28 o                         
 -19   4   6      60196.31      58160.30      1036.26 o                         
 -18   4   6      29071.16      27354.53       511.91 o                         
 -17   4   6      31518.46      32446.02       583.67 o                         
 -16   4   6       3041.35       3169.09       212.79 o                         
 -15   4   6      93589.79      88632.79       988.61 o                         
 -14   4   6        282.39        789.11       126.57 o                         
 -13   4   6       3094.15       2762.42       186.09 o                         
 -12   4   6     113158.61     109985.35      1159.39 o                         
 -11   4   6       9821.78       9864.04       348.97 o                         
 -10   4   6        813.02        863.50       154.22 o                         
  -9   4   6      43020.21      39760.61       671.14 o                         
  -8   4   6      11965.74      10696.81       357.21 o                         
  -7   4   6       7605.78      10676.55       378.41 o                         
  -6   4   6        266.51       1120.01       153.63 o                         
  -5   4   6     169536.73     164562.88      1682.09 o                         
  -4   4   6       3243.45       3818.31       224.49 o                         
  -3   4   6      47117.21      45781.96       729.94 o                         
  -2   4   6      26837.44      26432.34       531.23 o                         
  -1   4   6       2376.72       3625.60       362.83 o                         
   0   4   6      14126.80      13338.62       368.10 o                         
   1   4   6     138776.16     144298.00      1839.02 o                         
   2   4   6      40989.10      39096.48       674.81 o                         
   3   4   6      87146.46      80353.31      1038.46 o                         
   4   4   6       3337.51       3663.99       217.97 o                         
   5   4   6       3841.21       4517.97       246.26 o                         
   6   4   6      17400.25      17790.46       468.84 o                         
   7   4   6      33681.05      31392.18       609.63 o                         
   8   4   6      34925.29      36019.66       849.00 o                         
   9   4   6       7674.35       8302.62       300.83 o                         
  10   4   6      59786.72      56619.81       790.71 o                         
  11   4   6        576.48       1291.01       433.79 o                         
  12   4   6        565.10        952.01       135.42 o                         
  13   4   6      43927.54      43394.11       681.40 o                         
  14   4   6       1710.79       1603.80       172.49 o                         
  15   4   6       2508.32       3976.73       353.79 o                         
  16   4   6      26372.48      25743.93       552.19 o                         
  17   4   6      27457.15      28599.05       576.16 o                         
  18   4   6      46055.14      43759.07       719.34 o                         
  19   4   6      23826.64      22554.12       506.84 o                         
  20   4   6      14363.71      14370.09       536.53 o                         
  21   4   6      15153.57      16731.71       577.13 o                         
  22   4   6       3422.46       3348.57       310.43 o                         
  23   4   6      10369.19      10044.30       594.26 o                         
  24   4   6        336.74        939.13       354.25 o                         
  25   4   6      19808.58      18378.60       806.19 o                         
  26   4   6       3919.28       6753.17       499.64 o                         
  27   4   6      36689.37      36574.75      1053.60 o                         
  28   4   6       5480.91       5772.44       532.94 o                         
  29   4   6       3453.14       4675.19       691.69 o                         
  30   4   6       2158.03       2814.68       587.30 o                         
  31   4   6       3747.44       3870.31       483.30 o                         
  32   4   6      40142.77      39450.21      2797.82 o                         
  33   4   6        398.32       1855.04       427.37 o                         
  34   4   6      18166.97      20215.13      1268.47 o                         
  35   4   6         28.85        904.96       383.21 o                         
  36   4   6       6568.64       7060.16       640.64 o                         
  37   4   6       1742.06       1678.21       596.18 o                         
  38   4   6        938.29        250.56       420.55 o                         
  39   4   6       7291.17       5084.83       785.35 o                         
 -41   5   6       1967.88       1643.50       459.37 o                         
 -40   5   6          0.33       -250.25       250.25 o                         
 -39   5   6        590.29       -501.89       516.35 o                         
 -38   5   6        188.52        -64.79       314.51 o                         
 -37   5   6       1573.31        943.09       330.80 o                         
 -36   5   6      29059.04      28295.20      1074.74 o                         
 -35   5   6       9235.38       8897.01       663.78 o                         
 -34   5   6        218.67        -12.21       361.79 o                         
 -33   5   6        966.51       1281.74       332.83 o                         
 -32   5   6      18974.26      19723.56      1010.34 o                         
 -31   5   6       6735.74       7922.16       839.73 o                         
 -30   5   6        802.79        372.07       333.41 o                         
 -29   5   6       6852.75       6953.79       541.89 o                         
 -28   5   6        267.57        188.63       285.22 o                         
 -27   5   6       1532.07       1376.62       650.70 o                         
 -26   5   6         42.33          3.71       189.83 o                         
 -25   5   6       8669.10       7998.53       534.90 o                         
 -24   5   6      25101.72      23443.05       784.67 o                         
 -23   5   6      32695.79      30113.43       708.10 o                         
 -22   5   6       1865.37       2177.77       277.42 o                         
 -21   5   6      33842.22      32213.31       753.82 o                         
 -20   5   6       6417.66       8666.69       423.40 o                         
 -19   5   6       5195.29       5522.70       369.46 o                         
 -18   5   6      32831.63      32997.57       756.67 o                         
 -17   5   6      20498.07      21061.31       605.61 o                         
 -16   5   6       3702.16       3891.82       370.08 o                         
 -15   5   6      11201.67       9992.21       375.74 o                         
 -14   5   6       5239.76       4361.34       293.79 o                         
 -13   5   6      13236.88      13048.70       461.02 o                         
 -12   5   6      36453.05      32964.46       724.29 o                         
 -11   5   6      36919.05      35597.30       627.18 o                         
 -10   5   6      60890.61      56971.88       822.93 o                         
  -9   5   6      29285.40      29063.50       603.31 o                         
  -8   5   6       5201.73       6687.97       317.32 o                         
  -7   5   6      23476.78      21109.79       527.95 o                         
  -6   5   6      12858.33      14357.73       474.15 o                         
  -5   5   6       8700.73      10792.32       387.74 o                         
  -4   5   6       9052.05       8505.51       336.82 o                         
  -3   5   6        256.75        143.97       112.95 o                         
  -2   5   6       3933.66       3819.94       248.44 o                         
  -1   5   6       2061.85       2227.84       226.15 o                         
   0   5   6      36754.83      34606.17       655.26 o                         
   1   5   6      53325.79      54102.93       843.79 o                         
   2   5   6      69110.61      67510.42       935.98 o                         
   3   5   6        267.45        450.55       129.37 o                         
   4   5   6      52676.48      51765.66       843.70 o                         
   5   5   6      36246.13      35368.31       690.91 o                         
   6   5   6       3324.22       5097.44       312.20 o                         
   7   5   6      14611.25      16248.65       432.43 o                         
   8   5   6       8361.09       9203.44       382.09 o                         
   9   5   6      11601.26      11647.92       422.43 o                         
  10   5   6        892.01        675.22       151.36 o                         
  11   5   6       4688.07       4866.00       348.43 o                         
  12   5   6      18892.35      17136.76       486.51 o                         
  13   5   6      68132.73      65585.13      1142.04 o                         
  14   5   6      12979.18      12308.77       382.40 o                         
  15   5   6       7417.47       7630.47       418.28 o                         
  16   5   6      33994.66      31694.31       623.13 o                         
  17   5   6         24.38        973.85       218.75 o                         
  18   5   6       8328.87       8474.85       469.66 o                         
  19   5   6       1940.55       3660.97       352.74 o                         
  20   5   6        330.35        914.19       233.59 o                         
  21   5   6       5653.14       6452.89       522.03 o                         
  22   5   6       1831.63       1891.83       354.67 o                         
  23   5   6        335.82        411.99       259.33 o                         
  24   5   6      18094.79      16657.67       859.14 o                         
  25   5   6      26804.65      24342.42      1038.45 o                         
  26   5   6       6282.78       6374.90       626.64 o                         
  27   5   6      27167.46      25450.72       983.14 o                         
  28   5   6        325.31        723.17       301.15 o                         
  29   5   6      20335.62      19417.62       943.98 o                         
  30   5   6       3050.78       5686.79      1102.90 o                         
  31   5   6        279.46        653.71       233.39 o                         
  32   5   6         48.32        857.26       332.48 o                         
  33   5   6        183.23       -132.60       312.42 o                         
  34   5   6       3358.69       3056.35       447.86 o                         
  35   5   6        146.82        -48.58       283.34 o                         
  36   5   6        359.89        335.33       505.22 o                         
  37   5   6      10755.94       9018.89       862.51 o                         
 -38   6   6        913.69        708.88       429.21 o                         
 -37   6   6      11470.42       9658.16       699.21 o                         
 -36   6   6       3636.29       4228.80       534.01 o                         
 -35   6   6       6172.43       7498.49       612.79 o                         
 -34   6   6      12886.92      12663.22       730.13 o                         
 -33   6   6      17635.06      16477.66       852.02 o                         
 -32   6   6        910.43       1889.64       345.82 o                         
 -31   6   6      15405.78      15603.41       798.90 o                         
 -30   6   6      20660.48      19411.17       866.03 o                         
 -29   6   6       1150.48       2081.46       775.54 o                         
 -28   6   6       6953.01       6972.37       600.23 o                         
 -27   6   6       3139.04       2437.63       394.91 o                         
 -26   6   6       3098.07       3892.23       613.49 o                         
 -25   6   6        873.96       1304.57       342.57 o                         
 -24   6   6      35214.37      35445.79       915.12 o                         
 -23   6   6       1313.37       1368.07       259.40 o                         
 -22   6   6      31242.43      30140.38       850.53 o                         
 -21   6   6        527.13       1484.21       304.41 o                         
 -20   6   6      29252.75      27491.65       869.11 o                         
 -19   6   6      39940.75      37631.83       940.72 o                         
 -18   6   6         27.77        254.72       184.70 o                         
 -17   6   6      55127.97      51671.96       905.34 o                         
 -16   6   6       6732.57       6809.67       377.54 o                         
 -15   6   6       6964.57       7962.97       367.62 o                         
 -14   6   6        466.83        827.86       176.40 o                         
 -13   6   6      20704.15      21773.64       691.99 o                         
 -12   6   6       1921.78       3253.33       290.05 o                         
 -11   6   6       8526.09       8967.57       471.63 o                         
 -10   6   6      65373.32      64778.12      1043.55 o                         
  -9   6   6      10311.11      11272.02       446.03 o                         
  -8   6   6      31136.77      29413.31       632.48 o                         
  -7   6   6         10.78       1328.90       537.41 o                         
  -6   6   6      31963.52      30739.14       749.35 o                         
  -5   6   6      86548.26      81981.19      1474.82 o                         
  -4   6   6        279.88         90.53       145.26 o                         
  -3   6   6      10460.91       9550.52       421.53 o                         
  -2   6   6       4047.91       4094.67       314.63 o                         
  -1   6   6       3582.56       3501.97       291.20 o                         
   0   6   6       1141.81       1338.91       208.12 o                         
   1   6   6         45.56       1202.28       224.99 o                         
   2   6   6       4195.78       5721.44       347.03 o                         
   3   6   6      89234.25      87312.10      1229.68 o                         
   4   6   6      24786.77      25564.21       590.92 o                         
   5   6   6      16651.24      17692.64       586.83 o                         
   6   6   6      32928.38      32417.50       696.71 o                         
   7   6   6        146.11        488.71       159.37 o                         
   8   6   6      34002.53      30323.67       856.17 o                         
   9   6   6      33356.91      33138.08       746.04 o                         
  10   6   6        113.61        255.01       133.71 o                         
  11   6   6       4655.83       4251.71       288.49 o                         
  12   6   6         15.05        292.15       122.96 o                         
  13   6   6        174.10        771.42       137.20 o                         
  14   6   6         12.33        -16.37       104.37 o                         
  15   6   6      19743.37      20106.90       440.69 o                         
  16   6   6      27497.41      29551.92       905.10 o                         
  17   6   6      59385.88      55708.66      1453.34 o                         
  18   6   6       7826.74       8288.98       638.03 o                         
  19   6   6       3668.06       4015.23       502.62 o                         
  20   6   6       2789.47       4018.70       496.69 o                         
  21   6   6        125.61         25.69       252.24 o                         
  22   6   6      14460.59      13196.91       786.57 o                         
  23   6   6       3087.03       3469.51       461.20 o                         
  24   6   6        722.94       1132.10       446.27 o                         
  25   6   6       8656.61       8521.47       715.05 o                         
  26   6   6        483.93        526.48       480.44 o                         
  27   6   6        799.43       1511.96       398.79 o                         
  28   6   6      27874.37      27856.08      1022.46 o                         
  29   6   6       3761.65       5892.01       974.37 o                         
  30   6   6      19404.10      18965.67       955.69 o                         
  31   6   6      16799.78      18466.02      1842.40 o                         
  32   6   6       4132.62       4287.54       638.72 o                         
  33   6   6         93.74       -318.45       318.45 o                         
  34   6   6       1810.07       3021.72       976.45 o                         
 -34   7   6      13862.44      13524.46       906.95 o                         
 -33   7   6       2741.70       3307.34       870.42 o                         
 -32   7   6       2997.13       2570.52       474.38 o                         
 -31   7   6      18808.35      19068.47       912.36 o                         
 -30   7   6         95.66        556.98       321.63 o                         
 -29   7   6       9865.64      11171.72       839.42 o                         
 -28   7   6        680.78        807.32       357.02 o                         
 -27   7   6      11412.94      10979.67       659.47 o                         
 -26   7   6       3436.52       4033.68       509.60 o                         
 -25   7   6       1244.29       2000.60       327.96 o                         
 -24   7   6       7542.07       7567.50       554.33 o                         
 -23   7   6       9287.35       9588.03       590.26 o                         
 -22   7   6       6483.08       6419.42       518.27 o                         
 -21   7   6       4550.70       4572.81       450.93 o                         
 -20   7   6       2442.56       2167.69       343.84 o                         
 -19   7   6       1283.64       1326.11       271.04 o                         
 -18   7   6      39035.20      38240.86      1053.73 o                         
 -17   7   6       1909.91       3355.40       272.17 o                         
 -16   7   6      36601.85      37005.63      1213.66 o                         
 -15   7   6      23383.50      23790.85       727.55 o                         
 -14   7   6      11480.80      11853.83       522.42 o                         
 -13   7   6       6942.27       7190.65       394.10 o                         
 -12   7   6       7136.93       6975.47       390.25 o                         
 -11   7   6      32048.94      33523.76       726.92 o                         
 -10   7   6       2443.48       4140.09       322.16 o                         
  -9   7   6      11461.76      10873.40       465.74 o                         
  -8   7   6       2083.85       2889.40       300.14 o                         
  -7   7   6      15895.70      15502.22       537.83 o                         
  -6   7   6      11726.79      11132.11       463.67 o                         
  -5   7   6      20373.45      20473.79       597.36 o                         
  -4   7   6        242.86        533.05       180.44 o                         
  -3   7   6      22565.13      23337.29       636.50 o                         
  -2   7   6      51998.48      51335.63      1002.43 o                         
  -1   7   6        646.10       1155.43       211.75 o                         
   0   7   6       1224.63       1189.07       217.03 o                         
   1   7   6      33476.19      33498.02       753.53 o                         
   2   7   6       4678.24       5325.69       343.78 o                         
   3   7   6      11227.89      12252.94       472.47 o                         
   4   7   6       1769.22       2282.28       269.51 o                         
   5   7   6         11.02        389.29       165.10 o                         
   6   7   6      36357.68      35321.79       786.31 o                         
   7   7   6      26658.97      27201.16       653.21 o                         
   8   7   6       4106.63       4520.95       345.73 o                         
   9   7   6       1230.36       1447.09       227.73 o                         
  10   7   6       4713.92       4700.38       385.41 o                         
  11   7   6      27026.22      25924.62       766.67 o                         
  12   7   6       3192.79       4317.88       333.40 o                         
  13   7   6       2458.30       2962.03       255.39 o                         
  14   7   6      55616.04      54760.37       879.99 o                         
  15   7   6       8356.55       7628.31       268.30 o                         
  16   7   6        232.62        258.56       249.40 o                         
  17   7   6        297.25         85.72       215.99 o                         
  18   7   6       6323.69       6280.65       578.21 o                         
  19   7   6      40531.38      37316.77      2075.79 o                         
  20   7   6          1.94        434.21       307.90 o                         
  21   7   6       7024.23       7624.60       629.13 o                         
  22   7   6       5040.26       6342.66       601.11 o                         
  23   7   6       8116.97       7372.77       630.28 o                         
  24   7   6       1172.60        639.91       463.82 o                         
  25   7   6       1565.66       1732.46       495.75 o                         
  26   7   6       2522.85       2840.99       574.91 o                         
  27   7   6       2594.27       2481.31       536.91 o                         
  28   7   6      13663.23      12201.28      1170.48 o                         
  29   7   6         48.65       -163.87       310.54 o                         
 -28   8   6         55.20        323.10       335.34 o                         
 -27   8   6       3001.94       2188.47       535.80 o                         
 -26   8   6       1419.09       1539.89       460.91 o                         
 -25   8   6       2672.26       2537.42       395.33 o                         
 -24   8   6       4220.31       4891.10       466.10 o                         
 -23   8   6        872.49       1158.47       275.20 o                         
 -22   8   6      17145.66      17855.64       697.55 o                         
 -21   8   6       1510.16       2704.28       368.56 o                         
 -20   8   6       1814.80       2603.64       377.88 o                         
 -19   8   6      37701.26      35232.67      1342.27 o                         
 -18   8   6       4573.85       4905.89       296.86 o                         
 -17   8   6      29250.28      28823.62       768.73 o                         
 -16   8   6       2668.39       2763.68       400.40 o                         
 -15   8   6       2996.64       3586.37       413.46 o                         
 -14   8   6       2690.27       2773.22       310.69 o                         
 -13   8   6        454.18        853.49       254.35 o                         
 -12   8   6       5676.83       7176.74       426.86 o                         
 -11   8   6       3440.06       3626.73       417.07 o                         
 -10   8   6      17350.84      18804.64       656.27 o                         
  -9   8   6       9544.81      10894.98       521.67 o                         
  -8   8   6       2369.43       3109.88       365.84 o                         
  -7   8   6       2486.62       4863.26       607.15 o                         
  -6   8   6      14860.17      14791.82       586.65 o                         
  -5   8   6      66317.02      64853.16      1597.69 o                         
  -4   8   6       4110.95       5092.88       398.12 o                         
  -3   8   6          5.15        234.45       186.41 o                         
  -2   8   6       4714.17       4645.35       376.95 o                         
  -1   8   6        121.33        122.40       180.96 o                         
   0   8   6       1479.16       1604.29       273.83 o                         
   1   8   6       2305.00       4151.50       385.90 o                         
   2   8   6       1575.23       2704.37       374.61 o                         
   3   8   6      64953.02      66202.09      1231.33 o                         
   4   8   6       4803.66       7086.05       480.06 o                         
   5   8   6       1364.52       2369.54       296.75 o                         
   6   8   6      18929.51      17897.26       626.95 o                         
   7   8   6        819.96       1364.80       239.20 o                         
   8   8   6      37552.47      35124.26      1045.91 o                         
   9   8   6       2212.25       3225.09       397.57 o                         
  10   8   6        905.02       1522.34       258.55 o                         
  11   8   6       5023.87       5487.09       350.47 o                         
  12   8   6       1059.08       1074.06       221.44 o                         
  13   8   6       3529.86       4235.99       440.13 o                         
  14   8   6       1169.74       1466.42       197.85 o                         
  15   8   6       3793.56       5097.92       785.31 o                         
  16   8   6      20289.84      20776.98       888.68 o                         
  17   8   6      22800.86      22779.43      1110.43 o                         
  18   8   6      16748.09      16974.40      1028.44 o                         
  19   8   6       1936.85       2841.92       438.04 o                         
  20   8   6      12196.59      10999.30       724.88 o                         
  21   8   6       1268.35       1005.53       456.83 o                         
  22   8   6       1716.56       1875.37       468.24 o                         
  23   8   6       4419.85       4825.23       663.03 o                         
  24   8   6        129.94       -491.27       491.27 o                         
 -19   9   6       3580.05       3924.70       480.97 o                         
 -18   9   6         58.97        491.50       265.13 o                         
 -17   9   6      13770.70      14110.54       556.75 o                         
 -16   9   6        217.29        343.48       193.22 o                         
 -15   9   6       6674.51       6879.15       487.63 o                         
 -14   9   6       2939.55       3349.25       380.35 o                         
 -13   9   6        150.98         25.16       244.79 o                         
 -12   9   6        605.32         67.70       209.63 o                         
 -11   9   6         98.54        108.86       351.92 o                         
 -10   9   6       1025.98       1081.05       258.92 o                         
  -9   9   6      10654.57      11572.30       540.04 o                         
  -8   9   6       7160.65       8697.52       479.09 o                         
  -7   9   6      11230.77      12499.59       564.05 o                         
  -6   9   6       4050.90       4175.19       375.69 o                         
  -5   9   6      10986.92      10949.18       534.68 o                         
  -4   9   6       6724.97       7277.77       488.17 o                         
  -3   9   6       5903.48       6655.92       482.28 o                         
  -2   9   6      12709.68      12886.50       574.05 o                         
  -1   9   6       2669.57       3341.80       388.49 o                         
   0   9   6          2.60        286.40       238.51 o                         
   1   9   6       1716.75       1995.96       311.82 o                         
   2   9   6       2983.35       4289.61       561.75 o                         
   3   9   6       3922.31       5546.49       421.13 o                         
   4   9   6      15866.70      17155.93       794.80 o                         
   5   9   6       3664.87       5715.36       789.85 o                         
   6   9   6       4688.97       5106.59       413.24 o                         
   7   9   6       2077.87       1784.75       301.08 o                         
   8   9   6       5174.07       4481.61       402.04 o                         
   9   9   6         29.92        180.78       240.80 o                         
  10   9   6      13210.34      13341.74       955.11 o                         
  11   9   6       1705.89       1475.81       251.84 o                         
  12   9   6       1003.86        877.82       289.72 o                         
  13   9   6        387.32        776.94       207.87 o                         
  14   9   6         36.17         50.59       193.75 o                         
  15   9   6       2606.92       3495.23       765.04 o                         
 -47   1   7         38.09        196.92       758.64 o                         
 -46   1   7       2002.31       2899.38       558.93 o                         
 -45   1   7       1022.62       1377.08       346.11 o                         
 -44   1   7        328.08        204.50       256.72 o                         
 -43   1   7       9497.70       9432.23       790.08 o                         
 -42   1   7      18582.33      18785.00       864.34 o                         
 -41   1   7       6258.08       6511.02       657.57 o                         
 -40   1   7      16087.29      14867.25       821.06 o                         
 -39   1   7        122.44        399.59       265.49 o                         
 -38   1   7       4603.14       6164.35       887.96 o                         
 -37   1   7       3326.57       3336.91       467.74 o                         
 -36   1   7      21310.36      19387.41       767.68 o                         
 -35   1   7        915.30       1188.23       259.48 o                         
 -34   1   7        391.19       1185.35       257.12 o                         
 -33   1   7      27210.36      28967.33       763.50 o                         
 -32   1   7      11291.18      11019.67       484.56 o                         
 -31   1   7      10978.80      10847.31       440.69 o                         
 -30   1   7          2.15       1077.64       189.26 o                         
 -29   1   7      24707.88      25790.84       810.21 o                         
 -28   1   7     168172.56     160234.28      1967.25 o                         
 -27   1   7        658.27       1297.67       174.38 o                         
 -26   1   7       1196.24       1487.21       206.15 o                         
 -25   1   7      19570.61      18206.96       557.71 o                         
 -24   1   7       2273.19       8139.61       350.00 o                         
 -23   1   7       5976.51       7332.74       333.29 o                         
 -22   1   7       2941.08       2620.03       246.69 o                         
 -21   1   7         35.81       1064.22       157.83 o                         
 -20   1   7       4482.45       4864.30       277.54 o                         
 -19   1   7      20671.93      22912.40       523.75 o                         
 -18   1   7       9723.34      10290.76       354.36 o                         
 -17   1   7      19091.63      16921.94       422.42 o                         
 -16   1   7      13963.59      14350.59       482.76 o                         
 -15   1   7     280367.03     278114.53      2890.05 o                         
 -14   1   7      41478.15      43293.07       796.84 o                         
 -13   1   7      10664.28      11461.21       395.15 o                         
 -12   1   7      86017.08      84973.62      1045.27 o                         
 -11   1   7        167.65       2898.16       213.11 o                         
 -10   1   7      16707.50      21372.79       467.93 o                         
  -9   1   7      85354.06      95511.07      1073.23 o                         
  -8   1   7       4322.98       4220.42       188.72 o                         
  -7   1   7       8644.01       8337.17       243.56 o                         
  -6   1   7      41987.45      47377.16       579.51 o                         
  -5   1   7      34748.25      36043.66       534.04 o                         
  -4   1   7      61738.62      60442.13       699.33 o                         
  -3   1   7     149212.77     151365.50      2549.96 o                         
  -1   1   7      24830.03      27174.32       852.94 o                         
   0   1   7       7320.90       8641.85       314.73 o                         
   1   1   7     107772.83     110481.06      1210.76 o                         
   2   1   7      10026.68      11048.22       396.13 o                         
   3   1   7       4935.05       4668.06       238.99 o                         
   4   1   7     182320.16     195288.12      1894.40 o                         
   5   1   7      95220.68      93671.08      1002.29 o                         
   6   1   7      51788.90      52977.86       695.20 o                         
   7   1   7      31028.20      36632.90      1165.47 o                         
   8   1   7       3896.12       4850.14       257.68 o                         
   9   1   7      50734.46      56357.57       835.03 o                         
  10   1   7      82390.67     107111.24      2390.73 o                         
  11   1   7      18381.55      19619.30       549.49 o                         
  12   1   7      21838.29      24709.22       542.90 o                         
  13   1   7         86.59       1362.72       169.03 o                         
  14   1   7       9688.13      10616.39       381.30 o                         
  15   1   7       4709.59       5128.98       317.39 o                         
  16   1   7      15386.88      15186.87       500.62 o                         
  17   1   7         30.69        251.81       131.81 o                         
  18   1   7      31508.35      30333.08       687.84 o                         
  19   1   7      99891.66      99887.62      1386.79 o                         
  20   1   7      11889.50      12873.94       463.27 o                         
  21   1   7        375.62        315.97       144.23 o                         
  22   1   7       6147.10       6273.53       363.87 o                         
  23   1   7       5251.14      17986.38       599.13 o                         
  24   1   7      12341.56      13639.16       517.57 o                         
  25   1   7      15988.13      14934.94       562.03 o                         
  26   1   7       1430.81       2728.20       290.65 o                         
  27   1   7       1488.37       3165.48       303.26 o                         
  28   1   7       8360.61      10771.51       566.20 o                         
  29   1   7      17215.63      19926.97       658.38 o                         
  30   1   7       7859.71       8701.09       466.91 o                         
  31   1   7        279.19       1830.93       313.59 o                         
  32   1   7      14752.43      13912.85       755.45 o                         
  33   1   7      27582.80      27603.55       944.66 o                         
  34   1   7       6181.66       5923.29       508.36 o                         
  35   1   7        350.48        877.01       490.25 o                         
  36   1   7       2420.94       2928.27       355.78 o                         
  37   1   7      24919.75      25329.71      1017.94 o                         
  38   1   7        448.00       1235.38       268.78 o                         
  39   1   7        426.41        339.81       236.89 o                         
  40   1   7         34.77        -60.38       212.60 o                         
  41   1   7      11373.63      10449.95       597.36 o                         
  42   1   7       1276.29       1240.51       352.62 o                         
 -47   2   7        327.63       1216.25       911.81 o                         
 -46   2   7      19408.01      20414.32      1443.72 o                         
 -45   2   7      19319.75      20183.15      1119.51 o                         
 -44   2   7      19088.10      19885.62       796.59 o                         
 -43   2   7        450.84       1061.26       283.55 o                         
 -42   2   7       6873.91       5936.31       600.97 o                         
 -41   2   7          5.89       -259.08       259.08 o                         
 -40   2   7       2522.85       2550.76       378.94 o                         
 -39   2   7       1454.70       1578.95       310.79 o                         
 -38   2   7          1.74        161.40       236.50 o                         
 -37   2   7         39.04       -147.14       200.24 o                         
 -36   2   7       9830.43       9881.58       715.22 o                         
 -35   2   7        374.82       2068.85       332.25 o                         
 -34   2   7      12330.34      14750.37       622.31 o                         
 -33   2   7      17954.89      22380.45       903.75 o                         
 -32   2   7      26173.64      25824.65       964.83 o                         
 -31   2   7      99068.69      96709.61      1608.58 o                         
 -30   2   7      42628.44      39925.08       994.50 o                         
 -29   2   7         67.67        485.02       207.97 o                         
 -28   2   7        212.66        980.83       244.57 o                         
 -27   2   7        714.66        797.16       239.04 o                         
 -26   2   7        199.87        579.89       223.84 o                         
 -25   2   7        190.59       2009.78       374.34 o                         
 -24   2   7       3809.82       3515.21       349.38 o                         
 -23   2   7      35896.63      33829.74       887.85 o                         
 -22   2   7      91105.70      83262.35      1579.39 o                         
 -21   2   7      50296.22      73735.44       989.41 o                         
 -20   2   7       3925.28       4043.07       272.26 o                         
 -19   2   7       5450.23       5194.45       290.47 o                         
 -18   2   7      21880.38      21401.89       536.49 o                         
 -17   2   7      92417.00      85250.48      1228.98 o                         
 -16   2   7      69001.96      67215.75      1026.16 o                         
 -15   2   7      88484.49      87342.51      1209.39 o                         
 -14   2   7      28815.54      29850.00       633.51 o                         
 -13   2   7      18765.58      19369.52       558.64 o                         
 -12   2   7       3839.28       3856.74       283.02 o                         
 -11   2   7      64608.27      62410.82       890.78 o                         
 -10   2   7         14.51       2961.11       222.29 o                         
  -9   2   7     537343.75     526739.75      4243.10 o                         
  -7   2   7      30142.28      32432.39       471.78 o                         
  -6   2   7        159.48       1256.22       116.29 o                         
  -5   2   7       9003.06      10064.71       238.51 o                         
  -4   2   7      37566.54      36904.04       610.98 o                         
  -3   2   7      64482.04      65989.76      1170.39 o                         
  -2   2   7      52944.57      53573.10       823.99 o                         
  -1   2   7      24853.08      26146.28       512.36 o                         
   0   2   7       9356.95       9066.20       374.72 o                         
   1   2   7      20629.63      20447.71       554.68 o                         
   2   2   7      88726.82      85151.61       960.19 o                         
   3   2   7     271533.66     262528.25      2286.49 o                         
   4   2   7     292205.19     320349.09      4084.19 o                         
   5   2   7      59112.48      56848.00       833.92 o                         
   6   2   7      40533.42      44127.81       712.31 o                         
   7   2   7       1805.68       1828.97       179.37 o                         
   8   2   7       5506.79       6937.03       260.17 o                         
   9   2   7        498.33       2374.95       181.93 o                         
  10   2   7       5078.19      10191.98       546.83 o                         
  11   2   7       2023.38       6528.36       283.40 o                         
  12   2   7       2498.10       7266.39       304.19 o                         
  13   2   7       3142.09       4310.47       255.64 o                         
  14   2   7       6351.89       6328.38       297.74 o                         
  15   2   7       2259.24       3187.82       246.87 o                         
  16   2   7     504297.28     490950.44      4695.80 o                         
  17   2   7       1596.43       7501.19       343.24 o                         
  18   2   7         33.87       2197.22       267.55 o                         
  19   2   7      11582.48      12424.43       521.62 o                         
  20   2   7      24449.06      26035.88       642.57 o                         
  21   2   7       3165.94       3831.40       274.13 o                         
  22   2   7       1986.36       2688.45       249.78 o                         
  23   2   7      13277.19      12726.97       495.30 o                         
  24   2   7       6547.38       6882.11       476.24 o                         
  25   2   7       5194.59       8192.72       384.97 o                         
  26   2   7       6345.84      13461.56       470.10 o                         
  27   2   7        528.26       2690.05       310.43 o                         
  28   2   7      86408.36      87058.59      1763.98 o                         
  29   2   7      46939.83      47307.73       979.69 o                         
  30   2   7      31810.84      32607.51       848.05 o                         
  31   2   7      11918.48      12675.25       522.71 o                         
  32   2   7      10195.74      11344.16       742.31 o                         
  33   2   7         74.27       -106.57       201.82 o                         
  34   2   7       1283.78       1397.90       357.19 o                         
  35   2   7        908.17       1610.48       497.53 o                         
  36   2   7         35.81        173.29       219.95 o                         
  37   2   7       2542.41       3586.15       421.93 o                         
  38   2   7       6896.16       7220.24       571.82 o                         
  39   2   7      21278.57      23917.97       868.99 o                         
  40   2   7      18646.72      18850.33      1374.24 o                         
  41   2   7      44986.66      46253.44      1413.34 o                         
  42   2   7        382.84        161.98       361.08 o                         
 -45   3   7       7089.93       6338.22       445.19 o                         
 -44   3   7       2521.59       2008.97       243.33 o                         
 -43   3   7        518.61        692.19       217.50 o                         
 -42   3   7      37084.67      35536.35       855.77 o                         
 -41   3   7      22966.16      21728.75       643.92 o                         
 -40   3   7      44453.95      40655.28       866.73 o                         
 -39   3   7       3321.00       4367.58       323.24 o                         
 -38   3   7       3548.77       4140.53       440.68 o                         
 -37   3   7       2338.88       2053.86       225.34 o                         
 -36   3   7      14805.68      13176.79       600.54 o                         
 -35   3   7       5156.37       4649.26       316.02 o                         
 -34   3   7       6223.86       5398.88       519.95 o                         
 -33   3   7      12963.47      13788.49       461.87 o                         
 -32   3   7       8287.88       8312.14       364.88 o                         
 -31   3   7       2822.07       4198.79       272.89 o                         
 -30   3   7      13643.75      14878.84       459.31 o                         
 -29   3   7       9981.44       9539.30       578.69 o                         
 -28   3   7     178590.33     169983.98      2059.53 o                         
 -27   3   7      12325.20      16000.28       451.01 o                         
 -26   3   7        694.28        353.24       118.23 o                         
 -25   3   7      10223.37      11169.73       652.07 o                         
 -24   3   7      15802.61      17916.73       560.77 o                         
 -23   3   7       4997.56       5301.63       303.51 o                         
 -22   3   7      43183.99      40038.31      1087.95 o                         
 -21   3   7      14577.71      14431.00       429.06 o                         
 -20   3   7       4827.71       5871.44       285.84 o                         
 -19   3   7      33838.54      35671.60       742.04 o                         
 -18   3   7        319.17       4508.59       251.04 o                         
 -17   3   7      24786.08      23224.41       527.26 o                         
 -16   3   7      82884.18      79162.67      1069.70 o                         
 -15   3   7     184744.81     180964.61      1868.00 o                         
 -14   3   7        128.32       3271.52       230.15 o                         
 -13   3   7         41.92       2072.72       193.59 o                         
 -12   3   7      45464.24      43548.11       644.39 o                         
 -11   3   7      13041.41      13038.33       396.13 o                         
 -10   3   7       8500.09       9405.37       287.00 o                         
  -9   3   7     118376.20     119497.57      1730.48 o                         
  -8   3   7        113.99       2940.30       202.82 o                         
  -7   3   7        155.78        804.01       112.85 o                         
  -6   3   7      53432.98      60259.03       680.20 o                         
  -5   3   7      27720.60      26141.90       425.79 o                         
  -4   3   7       6210.99       6789.66       324.79 o                         
  -3   3   7     334654.44     332984.00      3805.58 o                         
  -2   3   7      53691.90      70824.10       972.73 o                         
  -1   3   7       2534.66       2942.11       223.03 o                         
   0   3   7      44916.13      44483.25       830.51 o                         
   1   3   7     131042.55     125746.41      1864.77 o                         
   2   3   7      12697.83      12745.54       309.80 o                         
   3   3   7      50816.06      47789.98       677.82 o                         
   4   3   7      48248.16      52489.31       741.42 o                         
   5   3   7      27471.66      26342.73       465.87 o                         
   6   3   7      22824.18      22457.30       516.28 o                         
   7   3   7        314.70       3165.12       189.77 o                         
   8   3   7      40723.49      38196.80       627.16 o                         
   9   3   7      60962.62      57496.36       778.06 o                         
  10   3   7     118340.16     122314.80      1286.71 o                         
  11   3   7        126.22       4988.09       242.77 o                         
  12   3   7      27576.24      29337.79       578.25 o                         
  13   3   7      73925.21      71330.85       974.88 o                         
  14   3   7      21592.25      22945.32       566.24 o                         
  15   3   7      16869.17      17307.10       458.01 o                         
  16   3   7      55014.46      53680.76       899.17 o                         
  17   3   7        578.42       3243.50       238.94 o                         
  18   3   7       8761.58       8413.32       345.86 o                         
  19   3   7      63831.93      64270.41       906.72 o                         
  20   3   7      28142.09      27565.93       540.91 o                         
  21   3   7        665.33        760.92       139.82 o                         
  22   3   7      80078.35      76530.77      1084.10 o                         
  23   3   7      14111.21      24402.39       534.44 o                         
  24   3   7      10525.40      11004.40       346.01 o                         
  25   3   7      35401.71      34561.74       916.93 o                         
  26   3   7      25137.41      23577.96       874.15 o                         
  27   3   7       2303.72       3200.35       473.10 o                         
  28   3   7      13296.60      13546.94       614.88 o                         
  29   3   7       2379.49       3127.18       345.32 o                         
  30   3   7      13021.32      11820.22       588.46 o                         
  31   3   7      12503.86      11422.01       588.50 o                         
  32   3   7       8150.51       8913.32       650.09 o                         
  33   3   7      21608.20      21360.02      1470.90 o                         
  34   3   7      14643.89      15367.91       903.86 o                         
  35   3   7       5891.78       8930.07       548.80 o                         
  36   3   7        701.33       1676.16       429.80 o                         
  37   3   7       9924.58      11566.21       811.98 o                         
  38   3   7       3004.11       2917.17       517.15 o                         
  39   3   7       2421.73       3080.46       457.91 o                         
  40   3   7       4035.71       3737.11       719.93 o                         
 -44   4   7       5342.78       4993.91       820.95 o                         
 -43   4   7       4932.71       4823.38       731.36 o                         
 -42   4   7       1060.42        183.07       290.14 o                         
 -41   4   7       4200.01       4212.02       564.85 o                         
 -40   4   7       4194.85       4730.11       686.03 o                         
 -39   4   7       6751.45       7120.97       659.84 o                         
 -38   4   7       1617.06        718.76       414.95 o                         
 -37   4   7        455.22       1197.49       290.42 o                         
 -36   4   7        274.86       1553.03       325.61 o                         
 -35   4   7          1.99        275.78       262.60 o                         
 -34   4   7      33938.59      34215.29      1171.21 o                         
 -33   4   7         19.80       2112.51       393.67 o                         
 -32   4   7       8831.16       8869.81       618.99 o                         
 -31   4   7       8575.41       9057.94       562.75 o                         
 -30   4   7       6820.37       6702.56       501.98 o                         
 -29   4   7      16302.82      15827.38       662.84 o                         
 -28   4   7         50.17       1674.80       301.72 o                         
 -27   4   7      37481.67      38822.77       998.53 o                         
 -26   4   7       1057.65       1380.56       260.37 o                         
 -25   4   7        102.64       2202.87       293.41 o                         
 -24   4   7        996.69       1237.85       238.88 o                         
 -23   4   7       3523.39       6380.46       337.17 o                         
 -22   4   7       4305.04       8290.90       409.33 o                         
 -21   4   7      65096.88      64132.41      1254.55 o                         
 -20   4   7       3369.75       4410.75       233.16 o                         
 -19   4   7      35955.35      34313.39       637.90 o                         
 -18   4   7      30395.12      29281.51       571.88 o                         
 -17   4   7        229.04        555.14       121.63 o                         
 -16   4   7      25328.40      26415.62       756.40 o                         
 -15   4   7     100974.89      94707.36      1144.89 o                         
 -14   4   7      13415.75      13225.44       370.73 o                         
 -13   4   7       5414.11       5449.09       252.69 o
[truncated: 1,056,081 more chars]
