# Supplementary material for: Heterocyclic 1,3-diazepine-based thio­nes and selones as versatile halogen-bond acceptors
Source: Acta Crystallogr B Struct Sci Cryst Eng Mater. 2022 Aug 31;78(Pt 5):745–55. doi: 10.1107/S2052520622008150 (PMC9533313; doi:10.1107/S2052520622008150)
Supplement: Supplementary file 23 [file b-78-00745-SDiazMesSe_135F3I3Bsup23.hkl]

data_SDiazMesSe_135F3I3B                                                        
_shelx_title ' d8-5295_a.res in P2(1)/n'                                        
_shelx_refln_list_code          4                                               
_shelx_F_calc_maximum      708.95                                               
_exptl_crystal_F_000      1752.00                                               
_reflns_d_resolution_high  0.7697                                               
                                                                                
loop_                                                                           
 _space_group_symop_operation_xyz                                               
 'x, y, z'                                                                      
 '-x+1/2, y+1/2, -z+1/2'                                                        
 '-x, -y, -z'                                                                   
 'x-1/2, -y-1/2, z-1/2'                                                         
                                                                                
_cell_length_a     8.0412                                                       
_cell_length_b    30.0701                                                       
_cell_length_c    12.4774                                                       
_cell_angle_alpha  90.000                                                       
_cell_angle_beta   92.632                                                       
_cell_angle_gamma  90.000                                                       
                                                                                
_shelx_F_squared_multiplier     1.000                                           
                                                                                
loop_                                                                           
 _refln_index_h                                                                 
 _refln_index_k                                                                 
 _refln_index_l                                                                 
 _refln_F_squared_calc                                                          
 _refln_F_squared_meas                                                          
 _refln_F_squared_sigma                                                         
 _refln_observed_status                                                         
   2   0   0      39377.57      38947.79       541.86 o                         
   4   0   0      63994.38      66124.47      1102.68 o                         
   6   0   0      99725.40      98596.12      1812.08 o                         
   8   0   0       4202.30       4264.49       352.85 o                         
  10   0   0        458.30         43.20       403.61 o                         
   1   1   0      44989.33      43848.19       601.35 o                         
   2   1   0      23132.39      22797.42       321.70 o                         
   3   1   0      26712.88      25599.19       308.58 o                         
   4   1   0      39108.46      39291.55       677.02 o                         
   5   1   0      27703.16      27962.85       488.71 o                         
   6   1   0       4546.49       4686.23       220.51 o                         
   7   1   0        565.64        641.57       100.94 o                         
   8   1   0         46.79        -15.69        65.86 o                         
   9   1   0        188.43         77.19        80.51 o                         
  10   1   0       2669.79       3245.03       457.71 o                         
   1   2   0     121405.30     117555.18      2021.77 o                         
   2   2   0       2368.18       2611.45        92.10 o                         
   3   2   0       4834.70       4841.56       134.17 o                         
   4   2   0      12722.63      13128.10       263.81 o                         
   5   2   0      41959.75      41535.86       701.41 o                         
   6   2   0       8128.24       8308.23       237.95 o                         
   7   2   0      36468.62      37361.91       737.72 o                         
   8   2   0       4133.18       4064.35       246.96 o                         
   9   2   0       2594.89       2369.62       249.94 o                         
  10   2   0       1125.72       1163.67       209.70 o                         
   1   3   0       3099.34       3092.18        84.20 o                         
   2   3   0     193440.95     187547.69      1977.31 o                         
   3   3   0      13883.06      13969.76       343.15 o                         
   4   3   0      51627.73      51046.32       834.57 o                         
   5   3   0      11838.02      11088.85       278.30 o                         
   6   3   0       2664.44       2648.99       139.18 o                         
   7   3   0      29149.27      28767.33       849.33 o                         
   8   3   0        676.16        603.91       108.70 o                         
   9   3   0        128.65         92.51        89.14 o                         
  10   3   0       3011.46       3563.34       441.67 o                         
   0   4   0      59735.34      56074.27       941.79 o                         
   1   4   0       6968.26       6763.33       148.42 o                         
   2   4   0     151819.44     146254.64      1508.13 o                         
   3   4   0       2336.55       2431.43        96.92 o                         
   4   4   0       2926.75       3319.90       131.02 o                         
   5   4   0        135.86        136.99        34.49 o                         
   6   4   0      34229.66      35635.66       692.26 o                         
   7   4   0       2179.37       2328.01       140.35 o                         
   8   4   0      33510.39      33179.93       774.88 o                         
   9   4   0         43.46         27.97        87.18 o                         
  10   4   0        747.98        830.34       168.36 o                         
   1   5   0        698.83        723.43        44.67 o                         
   2   5   0         67.21         39.78        11.55 o                         
   3   5   0       1391.16       1114.00        73.67 o                         
   4   5   0       1792.94       1651.45        95.17 o                         
   5   5   0       5620.75       5248.52       181.91 o                         
   6   5   0      54149.96      54922.48       955.34 o                         
   7   5   0       9294.81       9642.18       290.19 o                         
   8   5   0       5694.54       5285.43       279.55 o                         
   9   5   0         36.95        -33.12        74.33 o                         
  10   5   0       3859.42       3465.71       291.17 o                         
   0   6   0       6980.22       6784.76       359.56 o                         
   1   6   0     165814.83     164072.75      2618.21 o                         
   2   6   0      12092.54      13151.87       251.76 o                         
   3   6   0       9184.34       9011.43       192.34 o                         
   4   6   0      13891.74      13510.01       277.26 o                         
   5   6   0       7579.60       7206.11       215.76 o                         
   6   6   0       2024.43       1961.55       124.04 o                         
   7   6   0      23420.06      24753.40       498.58 o                         
   8   6   0        751.79        663.21       117.23 o                         
   9   6   0      12485.26      13335.00       489.45 o                         
  10   6   0       1410.88       1157.75       241.25 o                         
   1   7   0       4181.42       3925.81        89.16 o                         
   2   7   0       1644.71       1722.60        87.62 o                         
   3   7   0      31824.49      31313.23       370.48 o                         
   4   7   0      21218.75      22028.87       444.45 o                         
   5   7   0      12546.80      12630.70       320.47 o                         
   6   7   0      24346.65      24194.31       460.80 o                         
   7   7   0         28.19         44.06        43.34 o                         
   8   7   0        193.82        197.48        68.63 o                         
   9   7   0       1239.21        814.40       137.69 o                         
  10   7   0       5505.53       4765.25       357.92 o                         
   0   8   0     213449.56     198292.19      4824.40 o                         
   1   8   0      72372.85      68857.12       939.41 o                         
   2   8   0      48221.29      47177.12       695.49 o                         
   3   8   0        109.38        195.94        26.53 o                         
   4   8   0      19452.99      19033.85       338.36 o                         
   5   8   0      40550.44      39677.06       582.84 o                         
   6   8   0      30317.14      30514.32       528.58 o                         
   7   8   0        970.40        951.63       109.22 o                         
   8   8   0      13913.68      13393.48       465.17 o                         
   9   8   0       4356.17       4173.96       275.06 o                         
  10   8   0        635.12        157.47       140.67 o                         
   1   9   0       7552.25       7711.34       144.37 o                         
   2   9   0      31170.22      30322.04       436.10 o                         
   3   9   0      86105.94      87620.40      1065.89 o                         
   4   9   0      53970.88      55638.20       683.91 o                         
   5   9   0       7058.12       7406.95       217.36 o                         
   6   9   0        842.89        640.05        76.69 o                         
   7   9   0        130.17        159.92        46.26 o                         
   8   9   0         22.85        -83.04        61.89 o                         
   9   9   0       5075.92       4841.37       284.48 o                         
  10   9   0        916.51       1249.55       394.75 o                         
   0  10   0      32111.86      30918.01       747.61 o                         
   1  10   0     184166.88     179119.56      1572.31 o                         
   2  10   0       6967.97       7435.74       180.02 o                         
   3  10   0        152.86         91.95        30.04 o                         
   4  10   0         93.59        130.54        22.75 o                         
   5  10   0      76267.82      74912.84       958.91 o                         
   6  10   0      12805.24      12910.72       324.04 o                         
   7  10   0      27270.55      28520.97       540.54 o                         
   8  10   0        199.77        118.90        78.39 o                         
   9  10   0         46.80         -6.32        64.56 o                         
  10  10   0       3023.52       2967.81       340.60 o                         
   1  11   0      13531.04      13757.00       222.30 o                         
   2  11   0     108234.30     105611.29      2726.77 o                         
   3  11   0      14036.94      13713.28       297.64 o                         
   4  11   0      34512.38      33333.33       492.01 o                         
   5  11   0      13509.40      13688.99       301.98 o                         
   6  11   0       2442.80       2395.17       145.09 o                         
   7  11   0        322.20        276.87        59.45 o                         
   8  11   0       4366.51       4459.74       313.36 o                         
   9  11   0        310.75        121.51        73.78 o                         
  10  11   0       1221.50        378.23       231.10 o                         
   0  12   0     146463.78     144656.34      2675.87 o                         
   1  12   0       1687.70       1881.68        76.96 o                         
   2  12   0      35013.84      34777.88       499.84 o                         
   3  12   0       2275.63       2182.27       122.91 o                         
   4  12   0        601.80        583.54        66.83 o                         
   5  12   0       3344.60       3652.17       193.80 o                         
   6  12   0      39125.13      39107.24       607.04 o                         
   7  12   0       2946.97       2823.89       173.88 o                         
   8  12   0       7687.92       8068.70       285.83 o                         
   9  12   0          3.82        -97.10        67.56 o                         
   1  13   0      82641.48      82595.82      1093.27 o                         
   2  13   0       4264.95       4150.83       141.40 o                         
   3  13   0      67333.74      67500.80       790.93 o                         
   4  13   0       2730.66       2428.52       132.34 o                         
   5  13   0      18635.58      19048.79       456.50 o                         
   6  13   0      22110.29      22191.74       530.71 o                         
   7  13   0       6897.98       7293.98       257.16 o                         
   8  13   0       1499.87       1632.16       135.40 o                         
   9  13   0       5920.49       6375.35       283.96 o                         
   0  14   0         36.08         82.46        28.24 o                         
   1  14   0      17361.56      15849.83       252.16 o                         
   2  14   0      10189.67      10691.84       238.73 o                         
   3  14   0       5351.99       5292.76       174.23 o                         
   4  14   0       3187.83       3517.88       169.05 o                         
   5  14   0        985.98        891.29       110.20 o                         
   6  14   0       1171.83        946.85       123.93 o                         
   7  14   0      17706.68      18167.82       559.32 o                         
   8  14   0        290.53        183.25        77.01 o                         
   9  14   0       9682.77       9624.78       468.23 o                         
   1  15   0       5066.80       5238.01       139.79 o                         
   2  15   0       3133.64       2825.89        98.06 o                         
   3  15   0        255.14        148.45        38.32 o                         
   4  15   0      29766.38      30596.18       499.51 o                         
   5  15   0      16231.43      16578.30       380.21 o                         
   6  15   0       7226.41       7551.34       305.33 o                         
   7  15   0       6199.49       6689.36       416.91 o                         
   8  15   0        432.32        211.85        95.50 o                         
   9  15   0        856.20        603.92       122.78 o                         
   0  16   0       6788.71       7405.88       247.74 o                         
   1  16   0       1876.00       1416.42        83.15 o                         
   2  16   0      10955.21      10328.05       201.33 o                         
   3  16   0       1702.64       1417.03        96.74 o                         
   4  16   0       4423.77       4098.88       181.39 o                         
   5  16   0       7585.12       7478.39       251.82 o                         
   6  16   0       2856.54       2854.26       244.39 o                         
   7  16   0        260.68        158.20        69.43 o                         
   8  16   0      16005.74      15732.81       548.53 o                         
   9  16   0       2125.00       2062.99       227.32 o                         
   1  17   0        122.11        171.36        39.47 o                         
   2  17   0      18272.17      18202.71       349.99 o                         
   3  17   0      19742.37      20201.27       384.71 o                         
   4  17   0      21046.58      22524.61       428.40 o                         
   5  17   0       9211.87       9377.51       271.76 o                         
   6  17   0       1048.66        666.80       134.18 o                         
   7  17   0       1527.38       1315.15       158.41 o                         
   8  17   0       2488.10       2004.86       283.25 o                         
   9  17   0       2665.42       2371.45       275.35 o                         
   0  18   0      46871.52      48077.11       906.93 o                         
   1  18   0      33126.73      32959.27       504.96 o                         
   2  18   0       3033.95       3313.13       116.18 o                         
   3  18   0       2444.56       2432.78       136.50 o                         
   4  18   0      22171.44      22924.34       494.75 o                         
   5  18   0       3795.58       3881.93       178.44 o                         
   6  18   0      12704.05      13231.69       524.59 o                         
   7  18   0      17604.02      17149.28       635.17 o                         
   8  18   0       1244.11       1109.25       182.65 o                         
   9  18   0       2001.49       1356.12       231.61 o                         
   1  19   0      17096.57      16682.46       296.30 o                         
   2  19   0      42663.00      42813.34       636.27 o                         
   3  19   0      36643.15      36783.35       570.85 o                         
   4  19   0      22129.50      21914.77       436.11 o                         
   5  19   0        178.36         67.30        48.13 o                         
   6  19   0       1093.84        888.73       130.60 o                         
   7  19   0       2013.33       2021.51       200.26 o                         
   8  19   0       4826.58       4505.78       349.79 o                         
   9  19   0       2965.79       2474.92       323.96 o                         
   0  20   0      43992.50      43350.70       776.78 o                         
   1  20   0        715.49        761.45        79.83 o                         
   2  20   0      22375.58      23087.87       362.24 o                         
   3  20   0        378.15        439.31        62.19 o                         
   4  20   0       5324.65       5703.40       215.42 o                         
   5  20   0       5094.29       5299.89       274.00 o                         
   6  20   0      14505.94      14848.48       493.19 o                         
   7  20   0         93.03        -48.77        62.05 o                         
   8  20   0       2932.86       2767.47       405.42 o                         
   1  21   0      22675.39      23073.48       539.11 o                         
   2  21   0      10550.68      10462.22       233.33 o                         
   3  21   0      71929.66      71329.05      1890.09 o                         
   4  21   0      26422.05      27000.93       552.59 o                         
   5  21   0      14614.72      14417.62       368.89 o                         
   6  21   0       1144.64       1257.75       298.50 o                         
   7  21   0       7892.96       8176.95       354.81 o                         
   8  21   0       2109.56       1907.43       291.25 o                         
   0  22   0       4814.70       5136.23       342.08 o                         
   1  22   0      20190.86      19361.54       345.24 o                         
   2  22   0        722.22        608.07        65.14 o                         
   3  22   0       2591.90       2396.10       181.89 o                         
   4  22   0       3226.84       3194.83       170.56 o                         
   5  22   0       7102.10       6992.86       433.78 o                         
   6  22   0         10.26         -0.35        67.43 o                         
   7  22   0       2479.71       2465.74       325.36 o                         
   8  22   0        633.87        371.29       141.23 o                         
   1  23   0        922.39        971.86        88.78 o                         
   2  23   0      38672.77      39092.34       835.35 o                         
   3  23   0        847.81        644.13        80.63 o                         
   4  23   0      23811.04      24941.52       496.85 o                         
   5  23   0       8295.37       8787.74       292.12 o                         
   6  23   0         74.49         51.48        67.34 o                         
   7  23   0        185.62        114.40        93.69 o                         
   8  23   0       2730.37       2714.35       473.38 o                         
   0  24   0        886.15       1209.83       123.84 o                         
   1  24   0       2931.29       3129.99       138.95 o                         
   2  24   0       4363.19       4042.85       151.16 o                         
   3  24   0        539.80        351.11        65.49 o                         
   4  24   0       9312.27       9328.96       302.25 o                         
   5  24   0       2190.26       1933.30       145.31 o                         
   6  24   0       1186.54       1129.51       174.90 o                         
   7  24   0         14.20        178.56        97.35 o                         
   8  24   0      16179.20      16029.67       656.42 o                         
   1  25   0        785.11        656.24        70.29 o                         
   2  25   0       2814.42       2918.36       134.99 o                         
   3  25   0      10763.39      10597.16       342.57 o                         
   4  25   0       4761.02       4623.73       211.99 o                         
   5  25   0      11246.58      11422.90       364.47 o                         
   6  25   0       3149.61       3072.41       187.88 o                         
   7  25   0        304.01        185.26       122.82 o                         
   8  25   0         96.30        -35.73       120.17 o                         
   0  26   0       2942.31       3398.91       212.49 o                         
   1  26   0        298.64        170.76        40.62 o                         
   2  26   0        355.19        335.97        50.47 o                         
   3  26   0       7115.79       7453.74       323.82 o                         
   4  26   0       4819.67       4844.55       220.69 o                         
   5  26   0       3765.56       3674.60       204.19 o                         
   6  26   0        654.46        454.54        98.34 o                         
   7  26   0       2648.65       1775.13       250.27 o                         
   1  27   0       1699.34       1708.53       137.28 o                         
   2  27   0        832.24        759.58        77.60 o                         
   3  27   0      23159.82      24918.26       628.07 o                         
   4  27   0       8160.26       8388.64       298.12 o                         
   5  27   0       1929.28       1848.32       156.36 o                         
   6  27   0       5059.66       5050.94       291.71 o                         
   7  27   0        837.18        764.58       171.93 o                         
   0  28   0       9879.32      10848.93       404.38 o                         
   1  28   0       1943.86       2205.73       131.93 o                         
   2  28   0       4295.12       4310.17       170.91 o                         
   3  28   0       1465.17       1920.36       255.83 o                         
   4  28   0         13.69        -53.07        44.23 o                         
   5  28   0       1981.56       2299.64       181.65 o                         
   6  28   0       1552.62       1668.49       211.55 o                         
   7  28   0         28.16        117.08       146.36 o                         
   1  29   0        844.39        927.87        94.87 o                         
   2  29   0      45852.09      47274.30       663.16 o                         
   3  29   0       7833.98       8505.16       298.22 o                         
   4  29   0      14378.24      14495.02       467.30 o                         
   5  29   0       3097.94       3178.64       222.18 o                         
   6  29   0        815.40        726.29       125.10 o                         
   0  30   0          3.92         19.17        67.24 o                         
   1  30   0      14430.09      14740.39       345.12 o                         
   2  30   0        727.31        640.61        82.02 o                         
   3  30   0         34.53         77.87        50.88 o                         
   4  30   0        122.46        -89.00        59.33 o                         
   5  30   0       2870.37       2665.14       228.25 o                         
   6  30   0         63.98        -89.67        84.56 o                         
   1  31   0       7810.45       8247.71       259.69 o                         
   2  31   0      21177.29      21471.58       422.58 o                         
   3  31   0      10627.01      11235.14       358.85 o                         
   4  31   0       9750.82      10583.86       436.81 o                         
   5  31   0       2944.26       2946.65       337.10 o                         
   6  31   0        100.35         55.42       111.55 o                         
   0  32   0      12080.74      11930.59       458.14 o                         
   1  32   0       3018.31       3028.07       167.84 o                         
   2  32   0       4004.42       3891.49       176.92 o                         
   3  32   0        345.91        307.95        81.28 o                         
   4  32   0          1.45        -86.75        57.83 o                         
   5  32   0       1684.22       1139.28       198.11 o                         
   1  33   0       3094.94       3011.12       170.29 o                         
   2  33   0       1096.62       1209.20       110.27 o                         
   3  33   0       6062.41       5797.60       265.75 o                         
   4  33   0       4719.06       4686.30       289.45 o                         
   5  33   0       1709.42       1155.04       228.15 o                         
   0  34   0       8914.75       8548.51       394.71 o                         
   1  34   0        196.90        118.28        62.20 o                         
   2  34   0        192.14        175.30        78.67 o                         
   3  34   0       2031.27       2096.43       217.39 o                         
   4  34   0       2997.75       2525.33       388.02 o                         
   5  34   0        113.47        -62.65        97.17 o                         
   1  35   0        577.67        514.84        86.23 o                         
   2  35   0         10.65        -70.56        47.04 o                         
   3  35   0       3039.18       3398.18       234.90 o                         
   4  35   0       1180.75       1167.07       160.57 o                         
   0  36   0        145.44        369.28       220.45 o                         
   1  36   0        103.91        -85.04        58.32 o                         
   2  36   0        364.19        407.51        87.89 o                         
   3  36   0         90.86         84.66        92.48 o                         
   4  36   0       1664.87       1360.77       212.81 o                         
   1  37   0        429.63        370.89       103.77 o                         
   2  37   0       7058.12       7022.44       277.83 o                         
   3  37   0        963.64        788.08       129.83 o                         
   0  38   0        608.62        467.80       134.37 o                         
   1  38   0       4217.09       3931.06       216.98 o                         
   2  38   0          3.14       -105.52        73.61 o                         
  -9   0   1      15100.60      15488.95       713.76 o                         
  -7   0   1        154.95         78.20        87.52 o                         
  -5   0   1      21184.72      21643.02       644.88 o                         
  -3   0   1         44.58         81.27        28.21 o                         
  -1   0   1       4973.38       5594.73       304.44 o                         
   1   0   1       2301.84       2151.67       128.47 o                         
   3   0   1        126.59        170.34        37.57 o                         
   5   0   1      28253.99      27170.60       581.23 o                         
   7   0   1      13180.76      13733.35       648.83 o                         
   9   0   1       6127.36       7379.92       675.80 o                         
 -10   1   1       2674.57       2217.92       300.01 o                         
  -9   1   1       2338.52       2492.62       248.73 o                         
  -8   1   1        540.34        462.20       103.35 o                         
  -7   1   1        107.73         67.55        55.07 o                         
  -6   1   1       5956.94       6061.25       254.20 o                         
  -5   1   1       6158.40       6352.20       234.68 o                         
  -4   1   1        504.95        552.89        78.64 o                         
  -3   1   1      16848.15      17346.36       322.53 o                         
  -2   1   1      20164.17      20560.28       417.51 o                         
  -1   1   1      23469.09      24042.88       368.43 o                         
   1   1   1      27952.88      27345.58       288.20 o                         
   2   1   1      28496.91      28656.79       346.21 o                         
   3   1   1       2571.31       2658.65       101.09 o                         
   4   1   1       1664.27       1678.53        73.29 o                         
   5   1   1        971.00       1085.38       108.12 o                         
   6   1   1       1149.96       1028.22        83.28 o                         
   7   1   1       1109.42       1050.25       151.75 o                         
   8   1   1       2001.66       1824.71       179.67 o                         
   9   1   1        364.45        468.25       156.70 o                         
  10   1   1          4.97        -80.83       109.11 o                         
 -10   2   1       5936.13       5510.20       438.47 o                         
  -9   2   1       1500.45       1108.41       177.21 o                         
  -8   2   1       2401.03       2792.36       210.43 o                         
  -7   2   1        245.12        180.82        68.02 o                         
  -6   2   1       1748.08       1625.79       136.52 o                         
  -5   2   1       3892.56       3702.81       179.22 o                         
  -4   2   1      21916.88      23148.88       362.38 o                         
  -3   2   1        390.47        333.25        34.66 o                         
  -2   2   1       2062.81       2262.90        92.79 o                         
  -1   2   1       1093.53       1131.34        52.03 o                         
   0   2   1      20964.76      17148.12       530.46 o                         
   1   2   1       5641.84       5470.72       112.07 o                         
   2   2   1       6877.57       7077.22       159.23 o                         
   3   2   1        321.10        235.57        34.21 o                         
   4   2   1      25240.50      26204.03       404.35 o                         
   5   2   1       8976.81       8887.73       231.11 o                         
   6   2   1      11773.96      12116.45       294.25 o                         
   7   2   1        360.36        360.82        88.72 o                         
   8   2   1        197.97        131.26        63.86 o                         
   9   2   1       1352.19       1271.54       212.64 o                         
  10   2   1       2050.79       1574.52       379.43 o                         
 -10   3   1         18.10       -148.27       124.80 o                         
  -9   3   1        560.47        621.18       153.96 o                         
  -8   3   1       9315.76      10576.73       400.05 o                         
  -7   3   1        166.93        144.30        58.27 o                         
  -6   3   1      10311.07      10649.55       336.34 o                         
  -5   3   1       2408.51       2363.90       153.66 o                         
  -4   3   1      13212.31      13484.74       264.08 o                         
  -3   3   1       1425.26       1605.59        70.19 o                         
  -2   3   1     139853.81     136090.12      1633.19 o                         
  -1   3   1       2411.22       2631.08       103.97 o                         
   0   3   1         15.95         16.41         5.38 o                         
   1   3   1        298.95        297.70        20.55 o                         
   2   3   1     123207.15     121723.67      1170.37 o                         
   3   3   1        249.21        390.99        35.37 o                         
   4   3   1       6167.56       6010.09       174.90 o                         
   5   3   1          9.43         18.68        22.48 o                         
   6   3   1      17987.89      18749.16       404.09 o                         
   7   3   1          1.88        -17.42        38.43 o                         
   8   3   1       9536.20       9790.99       381.45 o                         
   9   3   1        297.94        295.50       113.21 o                         
  10   3   1       2045.96       1274.60       286.70 o                         
 -10   4   1        571.06        267.09       175.34 o                         
  -9   4   1        300.39        270.98       117.37 o                         
  -8   4   1        465.14        437.90       118.67 o                         
  -7   4   1       1548.58       1570.05       155.41 o                         
  -6   4   1        739.03        795.02        85.76 o                         
  -5   4   1       1921.18       1975.34       114.36 o                         
  -4   4   1       4686.77       4704.10       151.13 o                         
  -3   4   1       1290.22       1499.90        88.45 o                         
  -2   4   1      34217.80      35098.73       685.45 o                         
  -1   4   1      15306.43      15582.92       205.39 o                         
   0   4   1         40.48         35.69         6.70 o                         
   1   4   1       8894.65       9210.91       117.79 o                         
   2   4   1      28109.29      28195.02       308.03 o                         
   3   4   1       1652.26       1664.48        70.70 o                         
   4   4   1       6577.65       6607.09       185.41 o                         
   5   4   1        217.37        191.17        44.27 o                         
   6   4   1       1446.97       1564.62       137.87 o                         
   7   4   1        190.82        199.76        50.47 o                         
   8   4   1         28.41         17.98        48.18 o                         
   9   4   1       1427.54       1198.09       189.70 o                         
  10   4   1       1258.29        646.58       215.79 o                         
 -10   5   1          1.62         52.68       111.06 o                         
  -9   5   1       4112.66       4092.15       352.06 o                         
  -8   5   1       1567.67       1767.77       239.26 o                         
  -7   5   1       3646.63       3243.44       206.65 o                         
  -6   5   1       3925.09       3848.33       185.00 o                         
  -5   5   1       1364.59       1412.88        97.27 o                         
  -4   5   1       1143.74        960.83        72.93 o                         
  -3   5   1      58869.61      58299.57      1068.42 o                         
  -2   5   1      53954.30      54172.46       642.70 o                         
  -1   5   1        452.27        401.20        27.78 o                         
   0   5   1       1242.96       1226.38        51.23 o                         
   1   5   1       1568.14       1481.36        47.52 o                         
   2   5   1      36188.83      36175.10       373.16 o                         
   3   5   1      60661.82      61152.33       723.36 o                         
   4   5   1         15.14        -28.81        19.20 o                         
   5   5   1        709.83        668.54        72.39 o                         
   6   5   1       6272.55       6135.91       215.75 o                         
   7   5   1       5664.64       6087.01       230.36 o                         
   8   5   1        537.59        382.33        87.19 o                         
   9   5   1       1749.23       1562.76       280.03 o                         
  10   5   1        903.33        753.59       150.64 o                         
 -10   6   1        117.96       -104.60       119.17 o                         
  -9   6   1       8214.77       7885.23       370.96 o                         
  -8   6   1         80.02         -9.10        51.49 o                         
  -7   6   1        923.19        971.88       128.42 o                         
  -6   6   1         29.44         37.88        37.20 o                         
  -5   6   1      23333.86      24295.28       430.80 o                         
  -4   6   1      20326.41      21911.42       365.35 o                         
  -3   6   1       4296.38       4063.26       150.96 o                         
  -2   6   1       1507.36       1647.25        70.75 o                         
  -1   6   1      18686.83      18577.86       248.58 o                         
   0   6   1       4454.60       4432.44        99.15 o                         
   1   6   1      26395.10      26220.69       315.13 o                         
   2   6   1       1578.35       1684.82        57.28 o                         
   3   6   1          7.75         12.85        11.55 o                         
   4   6   1      13483.31      14867.09       293.14 o                         
   5   6   1      17713.86      18007.18       358.89 o                         
   6   6   1       1993.90       2020.94       127.17 o                         
   7   6   1        505.91        506.74        89.07 o                         
   8   6   1       6214.40       6063.56       277.08 o                         
   9   6   1       4901.28       5060.85       313.40 o                         
  10   6   1        185.63         88.07       174.32 o                         
 -10   7   1       1077.65        772.85       189.08 o                         
  -9   7   1       1988.24       1868.25       182.56 o                         
  -8   7   1       3461.90       3858.09       384.01 o                         
  -7   7   1       4630.98       4933.28       214.54 o                         
  -6   7   1        453.25        448.88        63.93 o                         
  -5   7   1       1674.69       1733.59       110.64 o                         
  -4   7   1      18132.39      18829.52       352.88 o                         
  -3   7   1      29855.36      29275.31       470.24 o                         
  -2   7   1       7247.77       7263.87       227.17 o                         
  -1   7   1      21876.79      21441.76       301.23 o                         
   0   7   1        130.15        105.82        17.34 o                         
   1   7   1       7558.26       7730.60       139.25 o                         
   2   7   1      11012.30      11225.10       151.11 o                         
   3   7   1       9772.74       9778.47       168.73 o                         
   4   7   1       4407.45       4602.53       155.30 o                         
   5   7   1       2873.40       2829.00       151.27 o                         
   6   7   1       1264.10       1390.91       124.16 o                         
   7   7   1       4077.60       4358.45       197.90 o                         
   8   7   1       4093.47       4269.49       299.80 o                         
   9   7   1         58.06        -42.63        88.63 o                         
  10   7   1         90.43       -156.44       125.40 o                         
 -10   8   1       5048.94       4695.03       407.34 o                         
  -9   8   1       4625.89       4451.80       279.23 o                         
  -8   8   1       1403.04       1304.49       214.40 o                         
  -7   8   1         28.93          6.28        40.11 o                         
  -6   8   1       8844.12       9336.43       287.51 o                         
  -5   8   1       1536.70       1601.83       104.41 o                         
  -4   8   1      54376.27      55044.86       889.74 o                         
  -3   8   1       5951.41       6389.93       143.61 o                         
  -2   8   1       2089.66       2211.39       105.18 o                         
  -1   8   1       1497.86       1546.07        57.43 o                         
   0   8   1      36549.59      36048.64       426.67 o                         
   1   8   1       3895.42       3978.29        98.91 o                         
   2   8   1      13548.18      14033.24       234.77 o                         
   3   8   1       3713.78       4002.59       102.19 o                         
   4   8   1      35619.37      35307.74       504.69 o                         
   5   8   1       4943.85       5179.38       183.50 o                         
   6   8   1       4877.79       4623.37       192.23 o                         
   7   8   1       4758.89       4661.47       204.97 o                         
   8   8   1        459.16        378.71        78.43 o                         
   9   8   1        639.11        291.68       100.74 o                         
  10   8   1       3868.75       4279.47       388.31 o                         
 -10   9   1        533.67        501.66       158.93 o                         
  -9   9   1        885.87        783.34       136.81 o                         
  -8   9   1        177.59        112.40        61.72 o                         
  -7   9   1       3959.62       4057.75       190.66 o                         
  -6   9   1         50.97         30.12        36.35 o                         
  -5   9   1      10301.12      11104.10       272.38 o                         
  -4   9   1        639.64        707.55        58.96 o                         
  -3   9   1       4102.76       4560.28       161.61 o                         
  -2   9   1        314.17        202.72        37.16 o                         
  -1   9   1       2296.48       2152.58        68.14 o                         
   0   9   1         97.82         61.85        17.99 o                         
   1   9   1        874.70        910.90        48.34 o                         
   2   9   1       5057.07       4767.82       107.52 o                         
   3   9   1      14968.30      15975.56       244.72 o                         
   4   9   1       3955.93       3917.90       151.35 o                         
   5   9   1        470.08        401.26        57.61 o                         
   6   9   1        477.93        350.66        59.72 o                         
   7   9   1        616.32        430.68        72.72 o                         
   8   9   1        393.16        329.76        77.98 o                         
   9   9   1         17.10        -91.56        61.04 o                         
  10   9   1        916.03        407.35       190.82 o                         
 -10  10   1       2304.57       2307.83       268.51 o                         
  -9  10   1        370.26        376.64       120.78 o                         
  -8  10   1       8245.49       8290.68       315.55 o                         
  -7  10   1         17.06        -32.65        42.98 o                         
  -6  10   1        334.15        248.85        58.40 o                         
  -5  10   1      10388.60      10174.91       259.08 o                         
  -4  10   1      13285.19      13017.92       217.22 o                         
  -3  10   1      17548.62      18587.25       327.66 o                         
  -2  10   1       2536.65       2611.25       106.86 o                         
  -1  10   1       3637.28       3637.03       102.83 o                         
   0  10   1      43662.45      44801.37       735.73 o                         
   1  10   1      11495.85      11237.51       184.97 o                         
   2  10   1       4725.32       4706.33       106.27 o                         
   3  10   1       6323.38       7241.66       127.25 o                         
   4  10   1      10601.51      10459.01       253.87 o                         
   5  10   1       1945.97       2068.05       115.72 o                         
   6  10   1       8570.96       8462.43       257.26 o                         
   7  10   1          8.83        -18.41        42.78 o                         
   8  10   1        903.31        792.85       110.93 o                         
   9  10   1        272.03        141.63        77.99 o                         
  10  10   1        513.23        389.77       173.67 o                         
 -10  11   1        505.57        119.10       202.12 o                         
  -9  11   1        355.16         61.47        84.37 o                         
  -8  11   1        852.66        704.03       102.93 o                         
  -7  11   1       6563.32       6622.88       239.01 o                         
  -6  11   1         96.00         64.90        41.47 o                         
  -5  11   1        112.28        162.91        59.79 o                         
  -4  11   1       5410.72       5645.36       179.23 o                         
  -3  11   1      12962.23      13517.71       279.38 o                         
  -2  11   1       4868.76       5093.40       154.63 o                         
  -1  11   1       6810.74       6701.25       144.60 o                         
   0  11   1       3761.83       3762.72       114.01 o                         
   1  11   1      20738.83      20441.48       277.52 o                         
   2  11   1       7617.41       7837.66       146.69 o                         
   3  11   1      21543.04      22103.75       361.84 o                         
   4  11   1       1268.15       1175.07        91.40 o                         
   5  11   1        354.41        299.66        53.12 o                         
   6  11   1       3610.72       3901.92       171.66 o                         
   7  11   1       9255.72       9308.58       317.91 o                         
   8  11   1       1826.85       1763.18       146.74 o                         
   9  11   1       3545.64       3401.51       224.49 o                         
  -9  12   1       1600.60       1619.08       161.32 o                         
  -8  12   1        521.41        425.67        81.70 o                         
  -7  12   1        193.33        105.73        63.01 o                         
  -6  12   1        294.71        167.94        44.48 o                         
  -5  12   1        668.33        619.37        87.58 o                         
  -4  12   1         37.25         18.75        25.36 o                         
  -3  12   1        509.14        392.17        49.22 o                         
  -2  12   1        191.35        174.40        36.17 o                         
  -1  12   1       3226.56       3148.53       139.65 o                         
   0  12   1        770.86        810.47        52.01 o                         
   1  12   1       7683.34       7979.36       165.52 o                         
   2  12   1        793.29        785.48        46.79 o                         
   3  12   1          3.24         16.87        18.72 o                         
   4  12   1       6468.08       6178.46       224.16 o                         
   5  12   1       4581.63       4726.82       183.08 o                         
   6  12   1        197.80        139.21        49.02 o                         
   7  12   1       2135.54       2007.06       148.92 o                         
   8  12   1        411.90        219.11        73.73 o                         
   9  12   1         72.42        -33.66        78.04 o                         
  -9  13   1       1571.81       1571.41       209.35 o                         
  -8  13   1       1623.12       1717.95       164.19 o                         
  -7  13   1       7785.65       8059.57       263.67 o                         
  -6  13   1        754.82        579.51        99.44 o                         
  -5  13   1       2641.39       2639.43       132.78 o                         
  -4  13   1       2941.92       3076.35       150.95 o                         
  -3  13   1      32680.87      31781.40       482.21 o                         
  -2  13   1       7171.39       6784.83       252.54 o                         
  -1  13   1       4607.56       4227.66       146.18 o                         
   0  13   1       2310.54       2311.84       102.14 o                         
   1  13   1      10508.09       9638.41       210.32 o                         
   2  13   1      20001.76      19748.93       378.36 o                         
   3  13   1      35809.09      35505.45       503.04 o                         
   4  13   1       9038.19       9377.21       241.25 o                         
   5  13   1         74.24        -42.36        43.88 o                         
   6  13   1        421.25        368.79        64.64 o                         
   7  13   1      19594.33      20176.24       457.21 o                         
   8  13   1       7922.27       8296.88       303.96 o                         
   9  13   1       1685.94       1716.70       175.38 o                         
  -9  14   1        117.76          2.46        98.32 o                         
  -8  14   1        457.69        166.56       136.84 o                         
  -7  14   1       1249.38       1181.78       198.71 o                         
  -6  14   1       7534.97       7748.52       339.60 o                         
  -5  14   1       2291.30       2343.10       128.81 o                         
  -4  14   1       5456.72       5621.12       207.51 o                         
  -3  14   1         28.19         13.72        25.06 o                         
  -2  14   1        145.54         60.74        27.79 o                         
  -1  14   1       3286.10       3432.14       128.10 o                         
   0  14   1      30057.81      31076.19       395.12 o                         
   1  14   1        235.15        253.25        43.44 o                         
   2  14   1        422.82        390.16        42.95 o                         
   3  14   1       4453.39       4261.43       153.61 o                         
   4  14   1       2711.90       2459.39       128.48 o                         
   5  14   1         16.80        -20.01        43.56 o                         
   6  14   1       2971.59       2972.82       208.13 o                         
   7  14   1         78.08          3.21        58.30 o                         
   8  14   1       5347.44       5513.61       225.65 o                         
   9  14   1        760.95        628.12       105.77 o                         
  -9  15   1        177.58         82.51       105.77 o                         
  -8  15   1       6683.69       5974.26       369.71 o                         
  -7  15   1       1969.96       1621.16       178.44 o                         
  -6  15   1        440.47        420.97        91.35 o                         
  -5  15   1        767.36        728.25        85.31 o                         
  -4  15   1       4587.01       4639.45       213.84 o                         
  -3  15   1         75.32         17.83        24.79 o                         
  -2  15   1       7925.13       7641.46       187.81 o                         
  -1  15   1       4127.87       4165.99       137.86 o                         
   0  15   1        867.81        804.56        59.92 o                         
   1  15   1          9.75         34.40        20.34 o                         
   2  15   1      15020.83      14262.58       241.79 o                         
   3  15   1       2103.44       2120.40       113.22 o                         
   4  15   1        513.90        441.87        63.38 o                         
   5  15   1        273.92        266.88        59.88 o                         
   6  15   1       7572.68       7764.20       310.60 o                         
   7  15   1         11.01        -35.56        59.59 o                         
   8  15   1       8840.06       9022.51       379.70 o                         
   9  15   1       2502.84       2203.97       234.84 o                         
  -9  16   1       1584.73       1510.75       192.28 o                         
  -8  16   1       2349.87       2417.05       253.25 o                         
  -7  16   1       4389.97       3810.11       259.06 o                         
  -6  16   1       9408.79       9003.95       375.19 o                         
  -5  16   1      17276.08      17197.08       376.28 o                         
  -4  16   1      26251.19      26794.49       492.42 o                         
  -3  16   1       4949.17       4947.51       199.77 o                         
  -2  16   1        621.36        675.05        62.59 o                         
  -1  16   1      11921.92      11556.20       264.94 o                         
   0  16   1      45008.15      46865.50       714.34 o                         
   1  16   1      12210.98      11773.40       232.62 o                         
   2  16   1       5423.11       5310.26       145.71 o                         
   3  16   1       4233.32       4253.95       166.79 o                         
   4  16   1       7838.11       8293.68       238.42 o                         
   5  16   1      14931.43      14214.45       395.35 o                         
   6  16   1       2274.06       2379.62       199.91 o                         
   7  16   1        173.94         14.31        61.86 o                         
   8  16   1       1022.31       1261.05       176.38 o                         
   9  16   1       6820.32       6525.94       429.29 o                         
  -9  17   1        222.79       -185.04       172.44 o                         
  -8  17   1        619.71        352.59       137.77 o                         
  -7  17   1        320.54        159.35        84.00 o                         
  -6  17   1       1113.24       1038.98       145.71 o                         
  -5  17   1       1964.93       1924.12       126.77 o                         
  -4  17   1         52.58         21.26        34.85 o                         
  -3  17   1        394.88        334.01        58.18 o                         
  -2  17   1       7276.67       7857.48       186.27 o                         
  -1  17   1       3656.50       3433.34       133.26 o                         
   0  17   1       1750.81       1764.71        89.89 o                         
   1  17   1        810.13        896.53        73.94 o                         
   2  17   1        251.45        275.65        43.33 o                         
   3  17   1         62.41         70.45        28.85 o                         
   4  17   1         45.04        -41.69        27.80 o                         
   5  17   1         57.59         29.52        46.39 o                         
   6  17   1        100.24         90.29        63.75 o                         
   7  17   1        240.85        177.87        65.11 o                         
   8  17   1         19.51       -112.01        74.67 o                         
   9  17   1        109.98        -76.66       129.63 o                         
  -9  18   1       8312.43       7946.02       570.13 o                         
  -8  18   1       1356.58        995.44       187.53 o                         
  -7  18   1        567.13        338.19       114.49 o                         
  -6  18   1        959.08        756.76        88.40 o                         
  -5  18   1      18331.72      18682.13       429.85 o                         
  -4  18   1         36.52         41.62        34.79 o                         
  -3  18   1      15562.12      15426.96       387.30 o                         
  -2  18   1       1069.11       1035.15        70.75 o                         
  -1  18   1      24140.61      23519.74       746.31 o                         
   0  18   1       2148.62       2225.69       105.15 o                         
   1  18   1      37229.38      36568.90       470.45 o                         
   2  18   1        250.31        215.74        33.78 o                         
   3  18   1        901.64        864.58       119.15 o                         
   4  18   1        322.23        320.74        56.67 o                         
   5  18   1       4067.49       4303.35       235.98 o                         
   6  18   1        780.95        573.69       104.84 o                         
   7  18   1        466.36        376.77        88.70 o                         
   8  18   1         70.50        -38.51       126.96 o                         
   9  18   1       3352.01       2877.35       310.38 o                         
  -9  19   1         17.50        -88.48       156.46 o                         
  -8  19   1       2588.22       2525.07       252.43 o                         
  -7  19   1        155.59         74.25        61.86 o                         
  -6  19   1       7211.30       7327.82       266.64 o                         
  -5  19   1        120.54        115.07        64.14 o                         
  -4  19   1        789.76        641.07        87.85 o                         
  -3  19   1        548.19        511.36        66.33 o                         
  -2  19   1      16035.94      16144.31       413.30 o                         
  -1  19   1        467.13        413.55        70.24 o                         
   0  19   1       1836.24       1908.65        97.90 o                         
   1  19   1      11380.90      11804.12       241.35 o                         
   2  19   1       6015.58       5988.86       163.75 o                         
   3  19   1       5365.13       4994.69       182.79 o                         
   4  19   1       5517.06       5641.32       207.76 o                         
   5  19   1         88.13         60.97        43.80 o                         
   6  19   1        177.56        156.10        78.75 o                         
   7  19   1       1347.61       1311.75       175.95 o                         
   8  19   1        163.19        230.91       105.86 o                         
   9  19   1       1935.90        875.85       398.14 o                         
  -8  20   1         41.22         66.13        80.58 o                         
  -7  20   1       2076.77       2117.83       213.54 o                         
  -6  20   1       6884.19       6856.15       284.46 o                         
  -5  20   1          3.14        -23.59        64.17 o                         
  -4  20   1       7481.48       7362.85       251.02 o                         
  -3  20   1       3741.19       3553.50       166.65 o                         
  -2  20   1          8.19         36.33        23.17 o                         
  -1  20   1         89.05         82.16        27.11 o                         
   0  20   1       6387.91       6238.30       177.82 o                         
   1  20   1       1048.01       1003.70        73.68 o                         
   2  20   1       4784.62       4657.99       161.58 o                         
   3  20   1        528.87        450.81        62.07 o                         
   4  20   1        131.50        168.59        47.26 o                         
   5  20   1       1240.18       1232.44       142.34 o                         
   6  20   1       3116.05       2871.29       232.79 o                         
   7  20   1          0.50        -53.04        76.89 o                         
   8  20   1         10.02        -29.61        79.17 o                         
  -8  21   1       2719.92       3185.85       502.96 o                         
  -7  21   1       1190.09       1030.87       149.91 o                         
  -6  21   1       6543.24       7118.55       307.48 o                         
  -5  21   1       2707.91       2939.11       265.57 o                         
  -4  21   1       2868.99       2940.36       168.79 o                         
  -3  21   1       1273.40       1283.74       116.40 o                         
  -2  21   1      25687.22      25639.17       401.49 o                         
  -1  21   1       6062.54       6244.21       184.58 o                         
   0  21   1       1116.01       1072.06        78.41 o                         
   1  21   1         37.15         28.56        24.06 o                         
   2  21   1      42484.59      42643.07       636.00 o                         
   3  21   1       1915.22       1846.33       118.93 o                         
   4  21   1       7103.92       7105.80       240.32 o                         
   5  21   1          8.49         17.24        41.77 o                         
   6  21   1      11654.01      12551.23       460.44 o                         
   7  21   1        304.67        277.11       100.44 o                         
   8  21   1      12005.36      12038.31       504.26 o                         
  -8  22   1        740.76        341.08       169.70 o                         
  -7  22   1        241.21        160.82       107.72 o                         
  -6  22   1       3016.87       2943.41       202.35 o                         
  -5  22   1        123.01        177.05        53.57 o                         
  -4  22   1        266.74        182.33        49.90 o                         
  -3  22   1          5.79        -43.05        28.70 o                         
  -2  22   1        284.69        189.20        39.93 o                         
  -1  22   1       5737.96       5767.68       180.28 o                         
   0  22   1        133.18        109.41        33.92 o                         
   1  22   1       1184.05       1184.59        84.19 o                         
   2  22   1        155.80        123.13        42.09 o                         
   3  22   1       6360.21       6172.08       215.85 o                         
   4  22   1        214.62        185.71        51.96 o                         
   5  22   1       6488.45       6300.58       249.65 o                         
   6  22   1       1093.72        813.43       124.18 o                         
   7  22   1         35.80        -28.56       121.86 o                         
   8  22   1        911.28        595.13       239.68 o                         
  -8  23   1         10.63       -202.78       135.19 o                         
  -7  23   1       3279.17       3256.28       319.59 o                         
  -6  23   1        745.92        553.90        84.83 o                         
  -5  23   1         37.29         31.56        47.66 o                         
  -4  23   1        282.90        213.25        54.79 o                         
  -3  23   1       5523.56       5630.27       220.93 o                         
  -2  23   1       1224.51       1415.98        98.32 o                         
  -1  23   1        131.57         97.00        33.56 o                         
   0  23   1       1406.48       1170.19        86.85 o                         
   1  23   1       3732.16       3696.56       146.98 o                         
   2  23   1       6100.06       6104.56       192.70 o                         
   3  23   1      10734.04      10891.64       293.73 o                         
   4  23   1          6.54         12.93        44.79 o                         
   5  23   1         45.19         -2.83        42.73 o                         
   6  23   1       6020.22       6265.52       297.79 o                         
   7  23   1       8931.48       9282.32       450.45 o                         
   8  23   1        219.91        250.18       230.23 o                         
  -8  24   1         39.89       -162.01       108.01 o                         
  -7  24   1       1615.16       1611.01       223.24 o                         
  -6  24   1         20.18        -21.95        58.85 o                         
  -5  24   1      11767.71      11771.53       349.78 o                         
  -4  24   1        173.33         30.79        47.50 o                         
  -3  24   1        330.75        205.85        77.70 o                         
  -2  24   1        110.96         75.61        40.78 o                         
  -1  24   1      13014.93      13091.77       291.95 o                         
   0  24   1        620.34        484.30        63.22 o                         
   1  24   1      10821.73      10668.81       256.98 o                         
   2  24   1       3366.55       3598.12       146.72 o                         
   3  24   1        199.79        202.85        61.09 o                         
   4  24   1       4606.35       4445.20       213.70 o                         
   5  24   1      10080.46      10604.05       321.16 o                         
   6  24   1       2249.85       2578.92       203.81 o                         
   7  24   1          6.75       -131.29        90.20 o                         
   8  24   1        612.40        332.33       209.06 o                         
  -8  25   1        184.01       -109.24       255.66 o                         
  -7  25   1          5.79       -147.01        98.00 o                         
  -6  25   1       1096.66       1156.71       122.93 o                         
  -5  25   1         42.50         16.77        57.37 o                         
  -4  25   1        645.84        385.45        69.78 o                         
  -3  25   1       2957.70       2682.24       199.71 o                         
  -2  25   1        634.06        517.85        77.90 o                         
  -1  25   1        488.01        402.62        56.58 o                         
   0  25   1       1657.66       1954.72       164.15 o                         
   1  25   1       5454.94       5406.31       185.09 o                         
   2  25   1       1866.56       2055.93       116.46 o                         
   3  25   1       5627.56       5710.03       269.83 o                         
   4  25   1        260.43         97.61        70.17 o                         
   5  25   1       1685.59       1436.63       148.65 o                         
   6  25   1         45.33         13.49        67.56 o                         
   7  25   1       1674.26       1408.47       195.50 o                         
  -7  26   1          9.25       -129.04       154.36 o                         
  -6  26   1       7167.21       7085.34       339.32 o                         
  -5  26   1       4970.12       4734.54       258.48 o                         
  -4  26   1      10951.53      10991.16       423.85 o                         
  -3  26   1       3134.92       3531.77       205.94 o                         
  -2  26   1       3475.38       3438.85       155.36 o                         
  -1  26   1          1.30        -46.38        30.92 o                         
   0  26   1      25104.72      25616.72       441.93 o                         
   1  26   1       2035.88       2189.74       141.62 o                         
   2  26   1       2396.83       2455.42       131.14 o                         
   3  26   1        778.12        595.08       104.99 o                         
   4  26   1      12495.44      12421.84       345.75 o                         
   5  26   1         55.76        -19.72        53.22 o                         
   6  26   1       2971.26       2996.62       239.55 o                         
   7  26   1        169.14        -30.73       105.73 o                         
  -7  27   1       2012.45       1880.06       247.61 o                         
  -6  27   1       5581.75       5410.25       301.72 o                         
  -5  27   1        264.83        278.07        73.52 o                         
  -4  27   1        257.90        191.06        64.22 o                         
  -3  27   1       2635.78       2737.73       211.91 o                         
  -2  27   1      14698.39      14707.21       324.85 o                         
  -1  27   1       2700.49       2882.91       159.00 o                         
   0  27   1       1593.55       1644.73       114.26 o                         
   1  27   1        363.31        262.42        50.37 o                         
   2  27   1       7546.53       7086.48       225.16 o                         
   3  27   1        583.58        580.31        84.79 o                         
   4  27   1       2565.59       2365.73       157.41 o                         
   5  27   1         90.29         40.29        53.08 o                         
   6  27   1        618.74        538.26       134.74 o                         
   7  27   1        130.41         24.47       117.43 o                         
  -7  28   1       3767.22       3462.15       356.62 o                         
  -6  28   1       2888.90       2635.18       251.43 o                         
  -5  28   1       1644.18       1679.29       195.59 o                         
  -4  28   1       9235.13      10043.17       337.67 o                         
  -3  28   1         39.12        -80.62        53.75 o                         
  -2  28   1        398.63        352.69        61.67 o                         
  -1  28   1       3907.65       3742.68       166.73 o                         
   0  28   1       6411.44       6522.85       221.20 o                         
   1  28   1       3183.96       2905.41       147.36 o                         
   2  28   1       4210.62       4342.89       200.71 o                         
   3  28   1        662.61        466.13        78.53 o                         
   4  28   1         44.63         26.07        60.93 o                         
   5  28   1        782.47        640.14        93.32 o                         
   6  28   1        578.29        430.08       164.45 o                         
   7  28   1        825.21        816.91       188.61 o                         
  -6  29   1         64.38       -119.38        79.59 o                         
  -5  29   1        725.16        561.92       103.10 o                         
  -4  29   1         29.77        -40.80        58.45 o                         
  -3  29   1       8587.11       8969.32       384.25 o                         
  -2  29   1        381.82        286.62        53.94 o                         
  -1  29   1       6263.68       6666.30       237.55 o                         
   0  29   1       1057.80       1183.49       108.71 o                         
   1  29   1        140.07        138.30        59.72 o                         
   2  29   1        719.22        645.11        76.52 o                         
   3  29   1       7142.25       7143.36       266.98 o                         
   4  29   1         85.33        -86.02        57.35 o                         
   5  29   1         45.03        104.55        78.83 o                         
   6  29   1        912.32        986.51       194.14 o                         
  -6  30   1        337.09        271.97       107.86 o                         
  -5  30   1        186.16        180.10        91.74 o                         
  -4  30   1       2326.73       1901.28       159.91 o                         
  -3  30   1       1409.13       1521.22       154.06 o                         
  -2  30   1        189.13        198.92        54.16 o                         
  -1  30   1       1018.00        821.17        87.02 o                         
   0  30   1        995.46        958.80       104.69 o                         
   1  30   1          6.98         16.61        40.10 o                         
   2  30   1         22.91        -50.70        33.80 o                         
   3  30   1       2277.80       2159.53       233.05 o                         
   4  30   1       2005.87       2117.10       209.73 o                         
   5  30   1       1721.50       1738.11       226.30 o                         
   6  30   1          3.59        -72.71       106.75 o                         
  -6  31   1       2191.25       2204.91       476.86 o                         
  -5  31   1         95.40       -114.82        82.63 o                         
  -4  31   1       1033.63        667.45       126.56 o                         
  -3  31   1       1560.81       1470.63       137.33 o                         
  -2  31   1       4364.18       4707.23       194.45 o                         
  -1  31   1        932.56        881.70        92.78 o                         
   0  31   1       1236.95       1185.93       121.21 o                         
   1  31   1       6645.70       6837.53       235.77 o                         
   2  31   1        834.90        678.59        83.68 o                         
   3  31   1       5589.12       5696.60       278.11 o                         
   4  31   1       2450.29       2505.17       175.10 o                         
   5  31   1         41.47        -30.51       109.85 o                         
   6  31   1          8.36       -164.75       122.35 o                         
  -5  32   1        110.74         55.28       113.85 o                         
  -4  32   1        931.76        789.06       129.97 o                         
  -3  32   1        206.33        110.49        75.04 o                         
  -2  32   1       2068.62       2087.10       173.18 o                         
  -1  32   1        598.65        482.82        72.19 o                         
   0  32   1       8090.72       8326.77       269.40 o                         
   1  32   1        222.64        156.09        53.45 o                         
   2  32   1         25.16        -32.02        40.61 o                         
   3  32   1          0.90        -77.58        51.72 o                         
   4  32   1       9562.26      10397.81       348.20 o                         
   5  32   1         37.67       -155.70       103.80 o                         
  -5  33   1        160.87         22.62       107.53 o                         
  -4  33   1        255.34        136.46        82.17 o                         
  -3  33   1          7.94        -95.31        63.54 o                         
  -2  33   1        633.64        576.86        80.88 o                         
  -1  33   1         89.76         76.22        54.47 o                         
   0  33   1       1209.69       1071.54       109.24 o                         
   1  33   1       1246.10       1108.80       106.70 o                         
   2  33   1       3172.99       3411.61       180.41 o                         
   3  33   1         35.64        -37.78        61.95 o                         
   4  33   1        509.38        399.32        97.76 o                         
   5  33   1        572.57        542.17       145.00 o                         
  -5  34   1        743.53        389.02       156.98 o                         
  -4  34   1       4883.90       4466.99       338.05 o                         
  -3  34   1        162.13         18.50        64.29 o                         
  -2  34   1        587.45        360.39        76.44 o                         
  -1  34   1       8269.53       8702.75       281.68 o                         
   0  34   1      10996.20      10744.74       365.23 o                         
   1  34   1       2972.09       3348.67       173.99 o                         
   2  34   1        194.52        144.80        72.35 o                         
   3  34   1       2564.35       2623.96       194.94 o                         
   4  34   1       4835.55       4942.11       520.55 o                         
   5  34   1       7303.01       7049.94       469.22 o                         
  -4  35   1         35.95         22.82        79.29 o                         
  -3  35   1       1461.53       1457.22       163.54 o                         
  -2  35   1         21.32        -57.24        45.96 o                         
  -1  35   1       4433.38       4868.29       242.12 o                         
   0  35   1        402.00        373.96        77.86 o                         
   1  35   1        471.27        327.21        78.57 o                         
   2  35   1        870.52        543.22        93.06 o                         
   3  35   1        496.24        485.17        96.40 o                         
   4  35   1         24.67        187.07        97.57 o                         
  -4  36   1        354.05        189.69        94.50 o                         
  -3  36   1        402.22        371.32        94.94 o                         
  -2  36   1       3026.38       2926.92       180.42 o                         
  -1  36   1       2514.39       2532.30       205.22 o                         
   0  36   1         52.25        -89.59        59.73 o                         
   1  36   1       2244.66       2148.83       164.46 o                         
   2  36   1        120.43         86.43        57.47 o                         
   3  36   1        374.51        322.50        89.93 o                         
  -3  37   1       1113.82        887.24       135.60 o                         
  -2  37   1       8902.57       9498.60       299.44 o                         
  -1  37   1       2338.95       2513.73       314.47 o                         
   0  37   1        417.00        247.73        81.09 o                         
   1  37   1         14.63        -94.65        63.10 o                         
   2  37   1       2398.18       1986.35       138.65 o                         
   3  37   1        593.64        393.48       112.41 o                         
  -2  38   1        379.67        310.15        86.70 o                         
  -1  38   1          9.43        -34.93        67.71 o                         
   0  38   1         19.42       -101.76        67.84 o                         
   1  38   1        741.59        340.98        90.68 o                         
   2  38   1        267.41        186.20        66.92 o                         
 -10   0   2      12722.70      14148.58       748.99 o                         
  -8   0   2      36505.59      37009.34      1102.98 o                         
  -6   0   2       8643.15       8860.86       436.99 o                         
  -4   0   2      40291.27      42156.21       841.16 o                         
  -2   0   2      20900.15      21166.11       622.95 o                         
   0   0   2      48450.57      46308.73       600.45 o                         
   2   0   2      12530.76      13153.73       297.68 o                         
   4   0   2      53630.00      53951.86      1559.73 o                         
   6   0   2       2482.09       2232.16       141.33 o                         
   8   0   2      34041.20      34154.96      1039.76 o                         
  10   0   2      12660.31      13837.20       769.51 o                         
 -10   1   2       5048.61       5390.77       416.15 o                         
  -9   1   2       5330.95       5463.84       439.42 o                         
  -8   1   2       5109.87       4846.28       276.56 o                         
  -7   1   2       3904.35       4317.85       237.04 o                         
  -6   1   2       1390.59       1487.38       164.34 o                         
  -5   1   2      37066.11      37160.23       570.16 o                         
  -4   1   2      43302.00      42670.02       599.77 o                         
  -3   1   2      14645.46      15057.53       306.24 o                         
  -2   1   2      34141.36      33627.18       506.07 o                         
  -1   1   2       5861.88       5834.59       415.14 o                         
   0   1   2       1501.78       1528.77        63.69 o                         
   1   1   2       5019.36       5054.07       115.38 o                         
   2   1   2      63265.58      63403.63       641.64 o                         
   3   1   2       9183.79       9098.24       199.92 o                         
   4   1   2      45475.34      45090.22       556.06 o                         
   5   1   2      25574.40      25916.79       380.97 o                         
   6   1   2       5932.24       6175.11       171.92 o                         
   7   1   2       5007.09       5288.92       194.93 o                         
   8   1   2       2680.92       3022.53       229.72 o                         
   9   1   2       2947.57       2019.49       207.56 o                         
  10   1   2       4943.48       5122.38       334.58 o                         
 -10   2   2        681.25        353.79       176.74 o                         
  -9   2   2      16833.18      18043.19       630.93 o                         
  -8   2   2       1801.54       1513.63       160.60 o                         
  -7   2   2      14217.57      13353.72       560.07 o                         
  -6   2   2       2179.73       2596.42       198.32 o                         
  -5   2   2        303.30        243.50        43.11 o                         
  -4   2   2      14313.57      14529.18       309.08 o                         
  -3   2   2       8338.05       8029.35       238.65 o                         
  -2   2   2        733.29        828.80        70.63 o                         
  -1   2   2      41411.90      41404.64       683.69 o                         
   0   2   2       8317.03       8094.16       130.80 o                         
   1   2   2      67484.77      65543.25       790.39 o                         
   2   2   2        236.63        234.28        31.40 o                         
   3   2   2      17221.71      17097.36       275.95 o                         
   4   2   2       8196.04       8556.92       205.91 o                         
   5   2   2        202.70        207.58        44.02 o                         
   6   2   2       2503.60       2225.45       144.77 o                         
   7   2   2      16045.27      16483.20       373.36 o                         
   8   2   2       1394.64       1167.79       135.23 o                         
   9   2   2      23159.94      23735.01       718.58 o                         
  10   2   2       2103.47       2206.48       244.54 o                         
 -10   3   2       6517.45       5496.42       673.71 o                         
  -9   3   2      12269.18      11989.22       512.63 o                         
  -8   3   2        783.74        494.52       109.88 o                         
  -7   3   2      11098.00      11404.50       383.48 o                         
  -6   3   2      13338.97      14101.21       403.73 o                         
  -5   3   2      14724.65      15892.21       323.10 o                         
  -4   3   2      35026.77      34264.66       515.03 o                         
  -3   3   2     174878.45     168223.03      1688.72 o                         
  -2   3   2      17592.41      17425.59       442.90 o                         
  -1   3   2      60126.04      61046.71       610.22 o                         
   0   3   2        610.57        663.05        44.56 o                         
   1   3   2      23513.91      23217.31       434.55 o                         
   2   3   2       5781.28       5339.03       148.54 o                         
   3   3   2     158026.67     156353.16      2742.28 o                         
   4   3   2      27965.47      28158.69       408.49 o                         
   5   3   2      17181.51      18263.60       365.82 o                         
   6   3   2       7364.43       7355.26       236.77 o                         
   7   3   2      11367.01      11567.35       313.54 o                         
   8   3   2        522.83        431.73        82.16 o                         
   9   3   2      13434.69      13047.27       541.54 o                         
  10   3   2       4213.23       3823.69       463.60 o                         
 -10   4   2       1638.09       1192.99       215.41 o                         
  -9   4   2        877.28        720.94       187.09 o                         
  -8   4   2       7087.34       6782.32       316.75 o                         
  -7   4   2        768.83        655.01       100.78 o                         
  -6   4   2      14268.96      14780.43       414.94 o                         
  -5   4   2         46.19         35.44        38.72 o                         
  -4   4   2       9734.58       9699.44       214.29 o                         
  -3   4   2      11730.18      12220.12       292.47 o                         
  -2   4   2      33060.07      32338.86       575.46 o                         
  -1   4   2       6922.23       6852.97       146.10 o                         
   0   4   2     125844.94     119378.63      1738.77 o                         
   1   4   2      22301.67      22467.75       468.88 o                         
   2   4   2      50331.18      48712.46       526.92 o                         
   3   4   2       6390.29       6640.52       167.89 o                         
   4   4   2       3035.79       2685.98       113.49 o                         
   5   4   2        845.07        834.06        76.83 o                         
   6   4   2      20822.35      20447.60       435.43 o                         
   7   4   2         41.49         10.90        41.12 o                         
   8   4   2      15007.26      15784.12       388.02 o                         
   9   4   2        175.52         87.95        83.20 o                         
  10   4   2       3179.09       2550.97       286.84 o                         
 -10   5   2       2775.95       2339.68       244.43 o                         
  -9   5   2       5011.21       5099.69       295.30 o                         
  -8   5   2      15929.62      15883.78       484.28 o                         
  -7   5   2       2215.54       2399.91       226.52 o                         
  -6   5   2       1069.75       1052.51       114.53 o                         
  -5   5   2      17925.79      18244.01       403.81 o                         
  -4   5   2      63044.07      65110.50      1448.62 o                         
  -3   5   2      89916.32      88774.47      1019.85 o                         
  -2   5   2     134112.78     128011.12      1188.39 o                         
  -1   5   2      22137.54      21780.36       326.20 o                         
   0   5   2        762.38        850.23        37.34 o                         
   1   5   2      27523.92      27490.48       292.33 o                         
   2   5   2     103791.61     104190.27      1412.71 o                         
   3   5   2     108389.22     107044.16      1290.80 o                         
   4   5   2      77930.59      77447.32       738.09 o                         
   5   5   2      31167.00      31574.05       506.73 o                         
   6   5   2       1413.53       1411.21       110.26 o                         
   7   5   2        194.45        223.16        52.65 o                         
   8   5   2      16203.56      16293.27       435.61 o                         
   9   5   2       5183.46       5152.62       318.20 o                         
  10   5   2       2395.26       1751.48       267.03 o                         
 -10   6   2       1292.49       1334.22       206.33 o                         
  -9   6   2       3261.55       3396.64       267.15 o                         
  -8   6   2        147.73        102.37        73.23 o                         
  -7   6   2      26075.94      25720.39       588.84 o                         
  -6   6   2       2982.17       3027.18       159.47 o                         
  -5   6   2      25925.57      27144.44       517.84 o                         
  -4   6   2      11475.46      11393.64       295.47 o                         
  -3   6   2        933.49        807.92        83.10 o                         
  -2   6   2       3000.21       3215.61       115.64 o                         
  -1   6   2      88186.18      83916.97       756.00 o                         
   0   6   2      76545.74      74806.57       648.89 o                         
   1   6   2     111322.97     105216.73      1241.81 o                         
   2   6   2      14371.83      14942.00       205.37 o                         
   3   6   2      10550.45      10605.81       184.67 o                         
   4   6   2      14449.41      14622.37       246.14 o                         
   5   6   2      13993.08      14563.52       326.45 o                         
   6   6   2       4302.56       4599.98       194.29 o                         
   7   6   2      29705.06      29888.07       553.34 o                         
   8   6   2        641.14        595.14        94.02 o                         
   9   6   2       4027.48       4270.50       317.10 o                         
  10   6   2       1776.49       1595.57       240.52 o                         
 -10   7   2        847.99        513.60       172.94 o                         
  -9   7   2       9283.97       9195.86       453.14 o                         
  -8   7   2       4316.66       4254.12       278.27 o                         
  -7   7   2         55.46         56.87        60.16 o                         
  -6   7   2          7.58         -7.29        32.44 o                         
  -5   7   2      21641.89      22111.10       405.96 o                         
  -4   7   2      45913.66      45474.32       771.78 o                         
  -3   7   2      51245.65      49961.46       687.67 o                         
  -2   7   2     107674.95     106107.76      1025.60 o                         
  -1   7   2      17697.42      17998.62       256.77 o                         
   0   7   2       1050.36       1053.59        42.44 o                         
   1   7   2      31789.11      33213.13       377.91 o                         
   2   7   2      96377.73      93776.90       787.25 o                         
   3   7   2      59947.36      59351.58       574.53 o                         
   4   7   2      50465.72      50527.90       534.58 o                         
   5   7   2      23785.90      23821.94       430.09 o                         
   6   7   2       1535.93       1635.27       142.18 o                         
   7   7   2        652.52        434.27        73.42 o                         
   8   7   2       4678.04       4169.49       229.80 o                         
   9   7   2       6731.03       6852.88       296.25 o                         
  10   7   2       2198.75       2122.97       540.17 o                         
 -10   8   2       2982.15       3052.20       514.17 o                         
  -9   8   2       5196.59       5363.60       304.54 o                         
  -8   8   2      19818.02      20749.44       606.62 o                         
  -7   8   2        453.32        394.66        76.85 o                         
  -6   8   2       9293.20       9314.55       285.03 o                         
  -5   8   2      15786.73      15656.06       336.33 o                         
  -4   8   2       4692.16       5119.10       201.24 o                         
  -3   8   2       2580.05       2450.53       110.64 o                         
  -2   8   2      15897.30      15576.55       262.32 o                         
  -1   8   2      40855.50      40984.73       667.84 o                         
   0   8   2      48473.89      48765.80       470.46 o                         
   1   8   2      41260.84      41763.13       430.96 o                         
   2   8   2      37625.47      37454.95       445.33 o                         
   3   8   2       2555.37       2404.42        83.98 o                         
   4   8   2       4319.14       3947.89       114.88 o                         
   5   8   2      21273.40      21754.12       418.28 o                         
   6   8   2      10042.84      10180.80       288.98 o                         
   7   8   2       1530.61       1624.13       138.77 o                         
   8   8   2      20373.88      20292.10       507.03 o                         
   9   8   2       3647.90       3622.98       294.70 o                         
  10   8   2       5096.05       5569.48       464.75 o                         
 -10   9   2       7407.33       8023.05       458.43 o                         
  -9   9   2        698.34        778.36       180.16 o                         
  -8   9   2       1081.77        904.42       141.97 o                         
  -7   9   2       4270.31       4042.43       219.11 o                         
  -6   9   2       9009.33       9363.58       276.51 o                         
  -5   9   2      22344.86      21979.08       490.77 o                         
  -4   9   2      25566.99      24684.47       480.02 o                         
  -3   9   2      30015.88      30315.73       520.16 o                         
  -2   9   2       7798.49       7941.82       187.74 o                         
  -1   9   2       1378.55       1364.69        70.98 o                         
   0   9   2        400.00        445.87        40.82 o                         
   1   9   2        654.71        778.50        44.62 o                         
   2   9   2       5476.45       5618.57       138.69 o                         
   3   9   2      20814.91      20934.87       280.91 o                         
   4   9   2      11703.45      11392.91       230.87 o                         
   5   9   2      21800.58      21750.68       437.86 o                         
   6   9   2       7704.82       7842.44       251.87 o                         
   7   9   2       2713.07       2991.30       168.98 o                         
   8   9   2        540.91        251.97        72.91 o                         
   9   9   2        167.53        165.57        93.26 o                         
  10   9   2       5322.35       4571.79       285.31 o                         
 -10  10   2       1635.66       1323.01       199.54 o                         
  -9  10   2      20113.98      21627.75       594.83 o                         
  -8  10   2        122.41        118.66        76.71 o                         
  -7  10   2      21146.93      22199.68       474.18 o                         
  -6  10   2       8566.40       8622.05       314.88 o                         
  -5  10   2        140.61        109.21        31.38 o                         
  -4  10   2       3112.64       2899.01       125.85 o                         
  -3  10   2      21284.20      21163.17       342.09 o                         
  -2  10   2       6337.55       6228.98       150.52 o                         
  -1  10   2      32896.78      32465.64       376.03 o                         
   0  10   2      19414.02      20157.21       361.25 o                         
   1  10   2      19115.08      18636.39       276.76 o                         
   2  10   2       1152.54        965.09        50.91 o                         
   3  10   2      22590.16      22415.59       299.46 o                         
   4  10   2       1407.71       1219.03        65.76 o                         
   5  10   2       1044.48        921.57       112.97 o                         
   6  10   2       4153.66       4055.57       185.71 o                         
   7  10   2      19675.93      19750.20       450.05 o                         
   8  10   2         66.12         -8.33        68.82 o                         
   9  10   2      27143.33      27144.62       587.22 o                         
  -9  11   2       7938.19       7579.17       341.82 o                         
  -8  11   2       2039.86       2167.75       165.65 o                         
  -7  11   2        261.22        103.32        51.80 o                         
  -6  11   2      30870.24      31590.34       546.59 o                         
  -5  11   2      25467.16      26002.89       349.82 o                         
  -4  11   2      10225.00      10375.80       238.13 o                         
  -3  11   2      50130.36      50331.56       615.67 o                         
  -2  11   2       1616.83       1709.88        71.26 o                         
  -1  11   2      21872.32      21520.27       298.93 o                         
   0  11   2        346.06        287.17        33.77 o                         
   1  11   2      10077.45       9454.22       210.54 o                         
   2  11   2       1137.86       1200.34        59.77 o                         
   3  11   2      44968.00      45561.97       500.94 o                         
   4  11   2      12890.78      13058.73       253.91 o                         
   5  11   2      25394.92      25783.83       453.36 o                         
   6  11   2      30524.60      30314.27       573.05 o                         
   7  11   2        470.58        492.22        85.09 o                         
   8  11   2       5138.52       5234.46       239.45 o                         
   9  11   2       4817.60       5025.94       315.62 o                         
  -9  12   2       1271.97       1019.20       234.35 o                         
  -8  12   2      18156.49      18864.09       452.26 o                         
  -7  12   2       2235.46       2366.77       158.37 o                         
  -6  12   2      11951.91      12070.37       264.25 o                         
  -5  12   2       2949.64       2990.85       100.66 o                         
  -4  12   2        383.88        351.80        59.65 o                         
  -3  12   2       8627.62       9061.07       266.49 o                         
  -2  12   2      16886.63      16392.30       333.14 o                         
  -1  12   2       2407.14       2599.72        90.71 o                         
   0  12   2      47193.21      45901.27       539.35 o                         
   1  12   2       2708.33       2849.89       104.74 o                         
   2  12   2      17102.75      16954.24       242.27 o                         
   3  12   2       2853.16       3025.40        97.66 o                         
   4  12   2       2708.21       2805.13       100.39 o                         
   5  12   2       2046.84       2056.60       131.73 o                         
   6  12   2       6479.58       6483.13       243.03 o                         
   7  12   2        160.98        155.10        76.86 o                         
   8  12   2      16947.45      17889.70       442.79 o                         
   9  12   2         82.94         -2.14        75.59 o                         
  -9  13   2          1.92       -104.18        69.45 o                         
  -8  13   2       9711.12      10529.28       289.17 o                         
  -7  13   2       7871.54       8135.30       351.61 o                         
  -6  13   2       1299.34       1151.99       131.28 o                         
  -5  13   2      22371.65      22762.41       428.00 o                         
  -4  13   2      40363.14      41029.51       606.25 o                         
  -3  13   2       1570.26       1741.85       119.80 o                         
  -2  13   2      94228.38      91848.27       872.92 o                         
  -1  13   2         37.77         14.49        15.19 o                         
   0  13   2          3.35         11.32        16.16 o                         
   1  13   2        116.36         95.26        21.80 o                         
   2  13   2      95410.45      94050.75       846.39 o                         
   3  13   2        438.86        451.20        40.99 o                         
   4  13   2      56172.90      57334.85       690.26 o                         
   5  13   2      20496.36      20258.90       388.51 o                         
   6  13   2         71.57         95.92        35.07 o                         
   7  13   2      11723.04      11070.35       364.37 o                         
   8  13   2       9236.78       9393.04       314.19 o                         
   9  13   2          3.57        -99.91        73.65 o                         
  -9  14   2       2631.22       2481.81       313.64 o                         
  -8  14   2        267.43        126.30        86.46 o                         
  -7  14   2      14280.69      14649.52       511.32 o                         
  -6  14   2        851.14        629.65       106.92 o                         
  -5  14   2      33128.05      34686.21       549.97 o                         
  -4  14   2        572.48        499.72        66.72 o                         
  -3  14   2       1650.14       1519.14       104.47 o                         
  -2  14   2        769.27        798.37        74.31 o                         
  -1  14   2     107195.83     102921.52      1489.37 o                         
   0  14   2       4627.96       4661.19       127.07 o                         
   1  14   2     150219.16     148914.27      1291.42 o                         
   2  14   2          1.34          1.43        13.90 o                         
   3  14   2       8969.32       9000.43       178.88 o                         
   4  14   2         50.48         56.55        21.79 o                         
   5  14   2      31846.71      32546.93       708.90 o                         
   6  14   2       1027.52        997.54        89.76 o                         
   7  14   2      20017.95      19946.37       550.18 o                         
   8  14   2         68.85         76.46        54.40 o                         
   9  14   2       2088.95       1585.01       162.56 o                         
  -9  15   2       4910.28       4495.92       416.80 o                         
  -8  15   2         42.94         63.36        80.45 o                         
  -7  15   2       3664.72       3272.72       245.55 o                         
  -6  15   2       3096.04       2945.34       206.10 o                         
  -5  15   2       5856.75       6113.20       208.58 o                         
  -4  15   2      11585.70      11926.54       302.88 o                         
  -3  15   2      94099.59      94935.57      1086.88 o                         
  -2  15   2      24196.57      23667.40       384.74 o                         
  -1  15   2      39758.95      40765.82       693.17 o                         
   0  15   2       2775.27       2866.37       103.54 o                         
   1  15   2      22684.60      22751.02       326.49 o                         
   2  15   2      20176.28      20333.18       300.01 o                         
   3  15   2      94729.48      95611.00       921.68 o                         
   4  15   2      14669.25      14756.63       364.62 o                         
   5  15   2       8405.25       8553.34       344.96 o                         
   6  15   2       4714.16       4604.33       233.09 o                         
   7  15   2       1877.55       1780.12       164.13 o                         
   8  15   2          6.52        -18.18        45.52 o                         
   9  15   2       5804.81       5017.50       433.80 o                         
  -9  16   2       1085.69        680.32       172.89 o                         
  -8  16   2       4406.66       4556.73       281.64 o                         
  -7  16   2        653.02        487.75       103.16 o                         
  -6  16   2      26779.33      27522.01       531.91 o                         
  -5  16   2       7571.80       7592.62       257.51 o                         
  -4  16   2      19349.28      19913.40       468.17 o                         
  -3  16   2        558.21        467.18        63.83 o                         
  -2  16   2      35345.54      34628.39       630.14 o                         
  -1  16   2       8637.77       8207.73       218.53 o                         
   0  16   2     122397.26     122101.77      1383.43 o                         
   1  16   2       6249.67       6006.40       155.80 o                         
   2  16   2      49192.80      48321.78       619.51 o                         
   3  16   2       1624.75       1567.02        76.24 o                         
   4  16   2      14195.99      14618.18       362.21 o                         
   5  16   2       6992.45       7116.88       275.44 o                         
   6  16   2      32258.83      32538.71       733.11 o                         
   7  16   2        105.65         42.05        62.75 o                         
   8  16   2       8213.98       8950.07       450.00 o                         
   9  16   2       1033.93       1185.80       219.21 o                         
  -9  17   2        226.16         67.17       134.82 o                         
  -8  17   2        579.30        337.49       121.43 o                         
  -7  17   2         31.25         28.30        63.01 o                         
  -6  17   2       5861.23       6106.55       230.45 o                         
  -5  17   2       4003.88       3979.57       185.50 o                         
  -4  17   2      14446.82      14476.15       356.21 o                         
  -3  17   2      29651.17      29986.10       517.74 o                         
  -2  17   2      13595.89      13312.12       261.79 o                         
  -1  17   2       6909.58       6966.84       180.76 o                         
   0  17   2        254.84        292.57        38.33 o                         
   1  17   2       3447.88       3574.96       124.28 o                         
   2  17   2      11675.17      11630.67       242.20 o                         
   3  17   2      29608.79      29649.55       388.08 o                         
   4  17   2      10648.78      10701.50       300.65 o                         
   5  17   2      12421.11      12825.51       381.67 o                         
   6  17   2       5711.41       4891.70       319.39 o                         
   7  17   2        171.07         76.60        90.77 o                         
   8  17   2        108.11        107.13       111.06 o                         
   9  17   2        695.89        894.04       190.59 o                         
  -9  18   2       4139.65       4191.10       542.85 o                         
  -8  18   2        723.65        335.72       135.61 o                         
  -7  18   2      22217.88      21490.79       646.98 o                         
  -6  18   2       5987.59       5659.77       241.85 o                         
  -5  18   2       8601.23       8901.00       301.86 o                         
  -4  18   2      16886.68      17569.51       417.61 o                         
  -3  18   2       4754.55       4844.84       192.14 o                         
  -2  18   2       4378.83       4571.31       151.11 o                         
  -1  18   2      52540.20      51988.30       729.52 o                         
   0  18   2      28535.34      28232.99       409.72 o                         
   1  18   2      50459.33      50372.51       596.51 o                         
   2  18   2       7222.54       7528.89       204.65 o                         
   3  18   2       6264.75       6307.58       156.16 o                         
   4  18   2      14569.04      15239.03       340.14 o                         
   5  18   2       4426.43       4639.12       240.35 o                         
   6  18   2       7827.15       7923.69       455.22 o                         
   7  18   2      15407.56      15373.32       696.49 o                         
   8  18   2       1121.37        854.52       162.94 o                         
   9  18   2       5622.48       5766.83       419.27 o                         
  -9  19   2       1098.09        796.72       177.92 o                         
  -8  19   2       1935.01       1879.30       263.99 o                         
  -7  19   2       2875.82       2689.79       269.44 o                         
  -6  19   2       7667.60       7907.12       384.84 o                         
  -5  19   2      18370.50      18747.70       458.88 o                         
  -4  19   2       3400.23       3443.58       162.77 o                         
  -3  19   2       4539.53       4460.19       188.72 o                         
  -2  19   2        208.47        170.37        36.51 o                         
  -1  19   2       1731.56       1839.51        98.64 o                         
   0  19   2         78.37         88.97        31.23 o                         
   1  19   2        228.62        146.40        34.84 o                         
   2  19   2        156.43        138.91        37.58 o                         
   3  19   2       1427.41       1386.07        72.99 o                         
   4  19   2       5964.12       5944.13       216.20 o                         
   5  19   2      20276.36      19864.36       518.39 o                         
   6  19   2       8800.33       8946.31       363.33 o                         
   7  19   2       4596.93       4921.86       297.20 o                         
   8  19   2       2317.99       2009.07       227.52 o                         
  -8  20   2      14853.37      15258.27       647.85 o                         
  -7  20   2        308.06        136.28       116.55 o                         
  -6  20   2       9285.62       9075.06       312.08 o                         
  -5  20   2       1679.89       1785.83       143.21 o                         
  -4  20   2        818.11        743.70        88.24 o                         
  -3  20   2          0.91        -42.97        28.64 o                         
  -2  20   2      11354.23      11210.27       252.33 o                         
  -1  20   2       1222.07       1131.80       118.02 o                         
   0  20   2      27359.22      26628.45       412.04 o                         
   1  20   2        952.18        899.38        79.97 o                         
   2  20   2      10560.45      10522.74       244.70 o                         
   3  20   2        427.17        326.49        43.80 o                         
   4  20   2        874.79        890.58        90.84 o                         
   5  20   2       3130.09       3072.61       203.56 o                         
   6  20   2       6105.62       6354.04       311.20 o                         
   7  20   2        903.24        732.67       118.18 o                         
   8  20   2      13108.27      13809.18       525.57 o                         
  -8  21   2         16.84       -150.58       100.38 o                         
  -7  21   2      14043.97      14968.55       514.30 o                         
  -6  21   2       1350.73       1054.48       121.64 o                         
  -5  21   2       8354.92       8921.61       320.67 o                         
  -4  21   2       5520.97       5623.29       228.29 o                         
  -3  21   2       1330.05       1487.50       119.37 o                         
  -2  21   2       7187.61       7348.49       205.50 o                         
  -1  21   2       1744.25       1906.59       116.27 o                         
   0  21   2        169.73        124.50        34.17 o                         
   1  21   2       2992.61       3051.62       132.54 o                         
   2  21   2       6027.47       6143.92       172.12 o                         
   3  21   2       1738.64       1798.12        90.74 o                         
   4  21   2       8655.99       8801.76       264.37 o                         
   5  21   2       4288.15       4544.98       231.02 o                         
   6  21   2       1331.78       1030.79       137.78 o                         
   7  21   2      16666.15      17465.31       618.79 o                         
   8  21   2        130.63         62.72       102.56 o                         
  -8  22   2       1556.88       1204.95       241.68 o                         
  -7  22   2      13702.72      15051.18       552.87 o                         
  -6  22   2        370.24        126.03        78.73 o                         
  -5  22   2       5348.37       5243.90       241.41 o                         
  -4  22   2       4825.64       5287.88       236.00 o                         
  -3  22   2       2942.30       3273.09       175.20 o                         
  -2  22   2        277.64        156.50        38.05 o                         
  -1  22   2      29789.66      29400.48       458.45 o                         
   0  22   2       6422.45       6612.95       197.68 o                         
   1  22   2      26147.26      25525.06       437.61 o                         
   2  22   2        458.99        407.65        51.29 o                         
   3  22   2       2299.95       2388.15       156.73 o                         
   4  22   2       2544.73       2641.34       148.74 o                         
   5  22   2       4601.98       4688.86       242.06 o                         
   6  22   2       1437.85       1268.50       140.48 o                         
   7  22   2      14646.99      14885.94       517.14 o                         
   8  22   2        280.95        166.45       131.90 o                         
  -8  23   2       1591.98        798.67       293.14 o                         
  -7  23   2        590.21        330.91       141.94 o                         
  -6  23   2       8880.30       8596.52       306.96 o                         
  -5  23   2       3224.54       3429.75       207.99 o                         
  -4  23   2       2544.65       2420.69       209.37 o                         
  -3  23   2      19508.41      20172.08       479.91 o                         
  -2  23   2       2252.75       2040.29       124.77 o                         
  -1  23   2      15036.09      15027.02       315.49 o                         
   0  23   2        110.20        140.24        34.40 o                         
   1  23   2       6030.57       5890.38       199.43 o                         
   2  23   2       3316.47       3485.51       126.34 o                         
   3  23   2      18463.12      18638.52       448.53 o                         
   4  23   2       1617.85       1663.11       155.91 o                         
   5  23   2       4731.59       4692.01       235.92 o                         
   6  23   2      12212.04      12783.53       409.87 o                         
   7  23   2         74.55         -2.34        79.61 o                         
   8  23   2       1628.98       1372.51       215.09 o                         
  -8  24   2        737.54        440.36       221.91 o                         
  -7  24   2        254.01        190.03        75.27 o                         
  -6  24   2      22927.92      23470.13       573.53 o                         
  -5  24   2       2909.42       3146.43       203.34 o                         
  -4  24   2      13942.86      14496.83       540.20 o                         
  -3  24   2        250.66        110.70        62.59 o                         
  -2  24   2      13499.69      13057.42       311.54 o                         
  -1  24   2       1385.39       1452.38        92.33 o                         
   0  24   2      91314.00      93724.97      1231.32 o                         
   1  24   2       2198.70       2300.92       123.51 o                         
   2  24   2      18885.21      19505.49       323.23 o                         
   3  24   2          4.19        -59.43        39.62 o                         
   4  24   2       9872.94      10129.27       343.20 o                         
   5  24   2       2326.22       2111.71       184.25 o                         
   6  24   2      23247.65      24055.22       586.19 o                         
   7  24   2         56.81       -143.95        95.97 o                         
   8  24   2        655.12        656.53       154.94 o                         
  -7  25   2        345.76        234.34        92.10 o                         
  -6  25   2         20.39         65.55        69.99 o                         
  -5  25   2        386.39        373.35        88.08 o                         
  -4  25   2       7488.05       7531.98       341.87 o                         
  -3  25   2       3369.97       3599.16       233.78 o                         
  -2  25   2      13996.12      14248.46       361.60 o                         
  -1  25   2       5321.81       5347.58       201.80 o                         
   0  25   2         96.85         37.08        32.82 o                         
   1  25   2       3374.57       3194.40       151.13 o                         
   2  25   2      11396.49      11675.60       246.30 o                         
   3  25   2       6586.72       6976.54       276.46 o                         
   4  25   2       9716.33       9958.67       382.32 o                         
   5  25   2       2537.06       2719.11       331.33 o                         
   6  25   2        982.85       1065.88       173.68 o                         
   7  25   2         92.94         29.58        95.80 o                         
  -7  26   2      10570.93      10230.71      1049.01 o                         
  -6  26   2        319.75        153.94        88.75 o                         
  -5  26   2      24468.33      24208.76       543.88 o                         
  -4  26   2        249.37        224.35        67.38 o                         
  -3  26   2        235.08        253.49        73.29 o                         
  -2  26   2         25.17        -50.58        41.90 o                         
  -1  26   2      44667.62      44817.13       626.28 o                         
   0  26   2       3193.47       3050.89       144.88 o                         
   1  26   2      51517.38      52256.41       687.05 o                         
   2  26   2         44.68        -10.64        31.95 o                         
   3  26   2         24.94         15.45        40.74 o                         
   4  26   2        454.43        259.01        76.92 o                         
   5  26   2      22778.71      23746.16       520.10 o                         
   6  26   2        928.15        615.70       148.40 o                         
   7  26   2      10799.64      10332.15       557.50 o                         
  -7  27   2       2602.38       2391.36       335.42 o                         
  -6  27   2         34.26        -88.70       103.43 o                         
  -5  27   2       1408.48       1899.88       188.72 o                         
  -4  27   2       5381.27       5905.22       280.13 o                         
  -3  27   2        434.84        340.46        72.17 o                         
  -2  27   2      11159.60      11418.43       286.48 o                         
  -1  27   2         42.87          2.67        42.12 o                         
   0  27   2        416.07        522.63        75.76 o                         
   1  27   2         10.51         60.52        36.51 o                         
   2  27   2       7940.68       7694.81       219.23 o                         
   3  27   2        929.50        878.14        95.73 o                         
   4  27   2       7569.55       7540.74       314.36 o                         
   5  27   2       2781.21       2947.83       194.04 o                         
   6  27   2        246.36         50.24        96.61 o                         
   7  27   2       2761.67       2693.17       294.43 o                         
  -7  28   2        272.61         12.21       140.52 o                         
  -6  28   2      10185.27      10343.67       420.70 o                         
  -5  28   2       1140.50       1152.69       168.05 o                         
  -4  28   2       2404.47       2683.65       226.85 o                         
  -3  28   2        464.78        335.24        79.23 o                         
  -2  28   2      11557.94      12332.89       304.87 o                         
  -1  28   2       1911.60       1971.57       125.44 o                         
   0  28   2      20797.99      21912.82       456.45 o                         
   1  28   2       3068.46       3144.43       168.67 o                         
   2  28   2       8809.02       9218.42       230.04 o                         
   3  28   2        245.79        101.06        65.08 o                         
   4  28   2       2116.92       1808.41       168.90 o                         
   5  28   2       1672.93       1569.27       141.29 o                         
   6  28   2       9991.60       9997.73       492.68 o                         
   7  28   2          8.72         50.82       186.98 o                         
  -6  29   2       4948.75       5363.42       322.51 o                         
  -5  29   2       2988.22       2740.36       225.02 o                         
  -4  29   2        578.33        423.99        80.50 o                         
  -3  29   2       1977.53       1744.79       224.76 o                         
  -2  29   2       4003.33       3866.61       178.64 o                         
  -1  29   2         57.97        -22.47        42.29 o                         
   0  29   2          3.27        -49.66        33.11 o                         
   1  29   2         55.84         -2.05        40.73 o                         
   2  29   2       6903.85       7015.93       221.21 o                         
   3  29   2       1116.47       1016.15       107.09 o                         
   4  29   2         93.89        -38.11        62.89 o                         
   5  29   2       2865.63       3264.38       273.46 o                         
   6  29   2       5368.16       5818.28       627.10 o                         
  -6  30   2        112.12         68.96       100.09 o                         
  -5  30   2        361.61        259.75       108.46 o                         
  -4  30   2         76.11         64.24        74.45 o                         
  -3  30   2       2485.78       2572.77       258.90 o                         
  -2  30   2         78.27         77.43        44.70 o                         
  -1  30   2       5995.43       6134.38       223.69 o                         
   0  30   2        309.71        267.42        65.41 o                         
   1  30   2       4052.47       4095.44       195.05 o                         
   2  30   2         78.16         29.50        39.58 o                         
   3  30   2       1285.08       1138.48       122.79 o                         
   4  30   2        163.86        -15.20        60.34 o                         
   5  30   2         79.87        -25.04        93.37 o                         
   6  30   2        164.06        162.78       107.75 o                         
  -6  31   2       7519.65       7414.20       391.68 o                         
  -5  31   2       1226.37        838.87       143.07 o                         
  -4  31   2        453.21        417.93       122.18 o                         
  -3  31   2          8.84        -25.07        64.14 o                         
  -2  31   2       1303.75        927.86        95.67 o                         
  -1  31   2         59.57        103.49        47.87 o                         
   0  31   2        111.43         91.46        48.15 o                         
   1  31   2        189.75         94.36        49.15 o                         
   2  31   2        459.91        353.16        57.85 o                         
   3  31   2         13.26         12.90        53.59 o                         
   4  31   2        444.30        356.97        73.36 o                         
   5  31   2       1158.67       1311.90       264.45 o                         
   6  31   2       6813.40       6582.77       499.18 o                         
  -5  32   2       5072.96       4700.89       341.90 o                         
  -4  32   2        583.16        443.34       122.57 o                         
  -3  32   2       1778.57       1392.86       146.43 o                         
  -2  32   2       3468.80       3450.63       171.49 o                         
  -1  32   2       3846.94       3991.72       191.22 o                         
   0  32   2       7547.01       7730.86       259.78 o                         
   1  32   2       5743.32       5986.58       220.14 o                         
   2  32   2       3456.79       3458.97       152.44 o                         
   3  32   2        757.50        717.39        99.39 o                         
   4  32   2        424.66        287.97        90.81 o                         
   5  32   2       4089.05       4404.94       258.92 o                         
  -5  33   2       1596.70       1157.93       162.36 o                         
  -4  33   2        294.74        468.43       220.37 o                         
  -3  33   2        587.98        421.59        92.72 o                         
  -2  33   2       2878.50       2874.89       165.90 o                         
  -1  33   2         27.32        -25.65        48.23 o                         
   0  33   2        155.39         19.39        52.38 o                         
   1  33   2         10.03         15.06        50.29 o                         
   2  33   2       3047.43       3061.53       150.56 o                         
   3  33   2        101.97        -30.56        56.61 o                         
   4  33   2       2081.87       2154.25       180.90 o                         
   5  33   2       1280.83       1052.43       134.67 o                         
  -5  34   2       6241.38       5391.31       407.83 o                         
  -4  34   2       5530.40       5728.38       333.50 o                         
  -3  34   2          1.12         31.17        69.47 o                         
  -2  34   2          6.38         53.32        46.82 o                         
  -1  34   2      13278.28      14160.11       364.15 o                         
   0  34   2       5168.35       5205.41       244.32 o                         
   1  34   2      15263.83      16374.29       383.79 o                         
   2  34   2        330.32        214.23        58.60 o                         
   3  34   2         12.54        -52.14        58.75 o                         
   4  34   2       4471.37       3957.34       245.89 o                         
  -4  35   2       4211.99       3842.50       428.73 o                         
  -3  35   2       2980.24       3018.89       274.56 o                         
  -2  35   2       5862.72       6054.20       242.61 o                         
  -1  35   2       2335.53       2039.07       193.48 o                         
   0  35   2         64.16         16.65        57.26 o                         
   1  35   2        416.41        427.46        82.62 o                         
   2  35   2       5186.66       4952.53       294.23 o                         
   3  35   2       2040.63       1862.93       221.04 o                         
   4  35   2       4160.53       4028.05       345.87 o                         
  -3  36   2         27.16         72.76        90.23 o                         
  -2  36   2       2683.08       2531.38       189.15 o                         
  -1  36   2        214.91        174.22        75.85 o                         
   0  36   2      20201.36      21159.17       463.34 o                         
   1  36   2        124.57         39.39        59.11 o                         
   2  36   2       3158.28       3012.57       200.36 o                         
   3  36   2         17.14        -96.48        64.32 o                         
  -3  37   2       7415.11       7720.27       368.19 o                         
  -2  37   2        544.39        293.08        78.80 o                         
  -1  37   2       2843.25       3027.23       248.34 o                         
   0  37   2         27.87         81.68        63.36 o                         
   1  37   2       2933.28       2812.84       193.70 o                         
   2  37   2        564.67        325.97        74.11 o                         
   3  37   2      10593.95      10594.75       397.94 o                         
  -2  38   2         44.11        -93.12        62.08 o                         
  -1  38   2       2569.60       2508.27       234.71 o                         
   0  38   2        983.95        699.86       112.14 o                         
   1  38   2       3019.62       2450.51       186.81 o                         
  -9   0   3       7023.66       5357.68       658.83 o                         
  -7   0   3       7091.79       7338.01       441.13 o                         
  -5   0   3      63436.68      64169.21      1596.87 o                         
  -3   0   3       1194.16       1012.82       111.80 o                         
  -1   0   3      51616.75      50073.49       837.88 o                         
   1   0   3      45953.36      43399.94       804.13 o                         
   3   0   3        301.56        208.71        44.83 o                         
   5   0   3      39024.27      37471.30      1029.24 o                         
   7   0   3       1087.11       1038.80       153.13 o                         
   9   0   3      12134.83      13551.10       910.90 o                         
 -10   1   3         18.58       -141.34       102.68 o                         
  -9   1   3         84.74         22.72        82.24 o                         
  -8   1   3        432.93        416.35        93.86 o                         
  -7   1   3        175.51        199.21        85.05 o                         
  -6   1   3       1077.80       1017.76        93.18 o                         
  -5   1   3        184.73        284.48        52.37 o                         
  -4   1   3        456.71        299.67        53.29 o                         
  -3   1   3        576.36        424.34        65.61 o                         
  -2   1   3      12861.11      13018.53       402.01 o                         
  -1   1   3        432.73        444.30        65.19 o                         
   0   1   3       1557.72       1665.33        94.43 o                         
   1   1   3       1698.57       1685.83        63.73 o                         
   2   1   3       4067.05       3869.55       152.80 o                         
   3   1   3       4407.83       4542.81       135.69 o                         
   4   1   3        848.79        701.56        62.50 o                         
   5   1   3        358.19        258.03        43.61 o                         
   6   1   3        920.53        790.62        72.02 o                         
   7   1   3         32.35        -24.29        36.44 o                         
   8   1   3        208.44        289.40        90.86 o                         
   9   1   3        937.26        743.43       187.16 o                         
  10   1   3        202.07        -30.62       180.98 o                         
 -10   2   3        615.40        478.39       170.45 o                         
  -9   2   3        364.75        301.33       126.63 o                         
  -8   2   3       2602.46       2771.99       226.04 o                         
  -7   2   3       1449.81       1640.26       220.00 o                         
  -6   2   3      17889.32      17790.18       583.07 o                         
  -5   2   3       8713.68       9201.13       260.65 o                         
  -4   2   3      10800.18      11054.76       276.14 o                         
  -3   2   3      13302.15      13534.30       336.94 o                         
  -2   2   3        980.78       1026.62        82.61 o                         
  -1   2   3      13636.51      13679.77       270.28 o                         
   0   2   3      45372.12      45090.92       453.24 o                         
   1   2   3      23831.62      23067.92       294.28 o                         
   2   2   3        558.88        660.25        51.04 o                         
   3   2   3       1144.24       1413.98        82.70 o                         
   4   2   3      14882.85      15086.12       288.25 o                         
   5   2   3      12289.82      12846.11       288.74 o                         
   6   2   3       5138.39       5351.57       177.48 o                         
   7   2   3         53.63         31.68        40.08 o                         
   8   2   3       1262.56       1266.50       147.31 o                         
   9   2   3        922.08        646.57       131.15 o                         
  10   2   3       2293.18       2040.92       238.41 o                         
 -10   3   3       2072.79       1500.06       206.11 o                         
  -9   3   3        200.53         68.36       127.10 o                         
  -8   3   3       5282.38       5252.91       292.83 o                         
  -7   3   3       1072.53       1060.20       140.39 o                         
  -6   3   3      17354.30      17255.46       378.12 o                         
  -5   3   3        508.34        407.27        58.94 o                         
  -4   3   3       3059.08       2709.89       163.75 o                         
  -3   3   3        831.95        670.19        82.24 o                         
  -2   3   3      51811.39      51817.18       650.18 o                         
  -1   3   3      17871.44      17821.39       319.64 o                         
   0   3   3        490.31        393.19        45.12 o                         
   1   3   3        302.10        256.39        27.34 o                         
   2   3   3      55048.16      55235.84       676.83 o                         
   3   3   3        317.31        308.32        40.88 o                         
   4   3   3      14695.67      14160.18       285.15 o                         
   5   3   3          9.28         46.39        28.14 o                         
   6   3   3       8015.39       7864.84       200.99 o                         
   7   3   3        626.99        474.84        80.19 o                         
   8   3   3       8477.64       9045.91       290.59 o                         
   9   3   3          8.54         38.29        74.95 o                         
  10   3   3         23.37         75.88       164.34 o                         
 -10   4   3         90.56        138.46        99.53 o                         
  -9   4   3       4790.09       4901.61       307.17 o                         
  -8   4   3       2567.88       2515.43       204.79 o                         
  -7   4   3       7600.07       8128.06       325.61 o                         
  -6   4   3        477.40        504.11       123.49 o                         
  -5   4   3        492.48        534.43        66.24 o                         
  -4   4   3        603.07        294.07        58.70 o                         
  -3   4   3       1520.04       1531.16       114.97 o                         
  -2   4   3          4.93          0.39        14.54 o                         
  -1   4   3       1985.22       1942.52       135.15 o                         
   0   4   3       1558.19       1566.46        72.12 o                         
   1   4   3       2091.51       2095.09        59.59 o                         
   2   4   3        898.37        823.14        53.01 o                         
   3   4   3        748.69        883.23        65.79 o                         
   4   4   3       2779.20       3221.14       127.33 o                         
   5   4   3        371.63        273.06        47.51 o                         
   6   4   3        420.51        413.55        63.31 o                         
   7   4   3          1.41        -44.02        40.78 o                         
   8   4   3        173.19        110.02        53.28 o                         
   9   4   3         18.63        -99.54        78.67 o                         
  10   4   3         61.12        174.20       225.70 o                         
 -10   5   3       2288.60       1917.20       251.57 o                         
  -9   5   3        191.94         68.49        93.17 o                         
  -8   5   3        279.67        315.95       111.86 o                         
  -7   5   3      11914.04      12441.19       403.46 o                         
  -6   5   3       7862.90       7822.26       231.27 o                         
  -5   5   3        522.50        425.32        61.43 o                         
  -4   5   3        468.81        422.15        72.25 o                         
  -3   5   3      13953.74      14119.23       356.28 o                         
  -2   5   3      10507.29      10398.92       238.00 o                         
  -1   5   3      48390.06      47802.61       531.89 o                         
   0   5   3        276.03        249.53        26.75 o                         
   1   5   3      45888.07      45317.65       417.07 o                         
   2   5   3      14005.02      13779.20       221.31 o                         
   3   5   3      21746.09      22181.14       330.06 o                         
   4   5   3       3898.02       4055.40       150.93 o                         
   5   5   3       2284.65       2370.56       108.39 o                         
   6   5   3       4256.97       4327.65       202.29 o                         
   7   5   3       7190.14       7372.06       260.45 o                         
   8   5   3       3924.21       4152.16       241.91 o                         
   9   5   3       1294.75       1155.70       155.48 o                         
  10   5   3         14.32       -108.85       141.30 o                         
 -10   6   3         12.13         80.66       138.77 o                         
  -9   6   3       2268.80       2187.57       339.79 o                         
  -8   6   3       8983.35       9239.00       408.43 o                         
  -7   6   3        117.45        106.43        64.55 o                         
  -6   6   3       4322.24       4147.74       239.53 o                         
  -5   6   3      11791.53      11925.63       302.60 o                         
  -4   6   3        543.55        482.07        69.04 o                         
  -3   6   3       1102.39       1041.23        75.78 o                         
  -2   6   3      12070.76      12232.05       241.20 o                         
  -1   6   3      16386.89      16898.34       263.62 o                         
   0   6   3       1138.02       1013.36        50.93 o                         
   1   6   3       3883.48       3835.97        80.72 o                         
   2   6   3         41.10         42.33        15.94 o                         
   3   6   3       3717.72       3519.72       108.37 o                         
   4   6   3       1167.59       1296.64        77.73 o                         
   5   6   3      18073.33      18008.13       346.74 o                         
   6   6   3       1018.64        825.94        88.16 o                         
   7   6   3       1014.10        768.18        96.84 o                         
   8   6   3        216.82        249.20        95.81 o                         
   9   6   3       4680.84       4859.01       400.54 o                         
  10   6   3        244.31         89.66       120.29 o                         
 -10   7   3        343.05        258.03       156.35 o                         
  -9   7   3        744.09        491.58       134.76 o                         
  -8   7   3        805.35        616.16       128.10 o                         
  -7   7   3       6160.41       6440.31       286.35 o                         
  -6   7   3        517.75        377.94        89.77 o                         
  -5   7   3       1654.68       1672.83       197.12 o                         
  -4   7   3         10.16         27.52        29.09 o                         
  -3   7   3        197.60        159.71        35.33 o                         
  -2   7   3        855.07        752.26        60.64 o                         
  -1   7   3      11997.59      12442.13       235.25 o                         
   0   7   3        270.69        264.81        28.97 o                         
   1   7   3       8974.00       9358.89       230.39 o                         
   2   7   3        137.04         99.49        19.07 o                         
   3   7   3       7699.67       7472.79       161.20 o                         
   4   7   3        676.51        646.66        72.70 o                         
   5   7   3          1.07        -22.82        32.73 o                         
   6   7   3         26.26         25.87        34.77 o                         
   7   7   3       9114.74       9966.74       310.99 o                         
   8   7   3       1106.97        876.26       117.75 o                         
   9   7   3        917.48        757.31       112.04 o                         
 -10   8   3       4600.85       4114.30       511.52 o                         
  -9   8   3          0.76       -140.04        93.36 o                         
  -8   8   3       2046.47       1738.51       197.12 o                         
  -7   8   3       9225.14       8748.36       336.43 o                         
  -6   8   3      11667.17      11841.03       349.68 o                         
  -5   8   3       6186.82       6479.09       249.16 o                         
  -4   8   3      12453.04      12908.83       292.23 o                         
  -3   8   3        280.14        248.83        41.14 o                         
  -2   8   3       1403.23       1449.93        80.50 o                         
  -1   8   3       4620.99       4433.44       125.35 o                         
   0   8   3      61635.27      59921.27       605.40 o                         
   1   8   3      13597.56      13713.67       269.40 o                         
   2   8   3        363.92        377.41        32.86 o                         
   3   8   3       1669.25       1729.02        76.75 o                         
   4   8   3      20590.87      20982.45       313.45 o                         
   5   8   3       4899.92       4915.96       169.48 o                         
   6   8   3      19857.87      19902.67       428.73 o                         
   7   8   3         67.54        -55.75        43.40 o                         
   8   8   3       1565.00       1618.56       179.11 o                         
   9   8   3       2296.53       1979.50       196.92 o                         
 -10   9   3       1198.18        807.06       248.64 o                         
  -9   9   3       1102.13        796.37       126.83 o                         
  -8   9   3        485.73        473.40       163.58 o                         
  -7   9   3        975.91        936.93       169.84 o                         
  -6   9   3         10.11        141.18        42.31 o                         
  -5   9   3       1508.62       1737.80       134.57 o                         
  -4   9   3       5862.14       6398.49       207.83 o                         
  -3   9   3       1017.01       1081.70        81.42 o                         
  -2   9   3      10482.30      10429.66       231.65 o                         
  -1   9   3      11803.18      11776.83       206.35 o                         
   0   9   3       3954.96       4023.18        98.44 o                         
   1   9   3       7881.19       7618.76       197.46 o                         
   2   9   3        652.28        645.59        42.20 o                         
   3   9   3       1858.70       2192.41        89.65 o                         
   4   9   3       1941.17       2069.32       110.69 o                         
   5   9   3        184.54        148.34        31.08 o                         
   6   9   3        208.44        225.11        57.68 o                         
   7   9   3       3921.99       3506.59       190.09 o                         
   8   9   3         60.69        -30.96        88.58 o                         
   9   9   3        202.83         33.41        81.99 o                         
  -9  10   3        252.87         91.47       126.47 o                         
  -8  10   3         24.38          0.97        61.08 o                         
  -7  10   3       1039.59        860.59       107.48 o                         
  -6  10   3      17713.75      17618.45       392.12 o                         
  -5  10   3       2773.97       2927.09       183.53 o                         
  -4  10   3      18092.33      18531.61       362.28 o                         
  -3  10   3         38.82         11.97        21.86 o                         
  -2  10   3       6158.38       6311.01       164.73 o                         
  -1  10   3       3769.61       3638.74       163.04 o                         
   0  10   3      76704.74      76822.64       714.03 o                         
   1  10   3       2148.24       2226.20        99.87 o                         
   2  10   3       7489.38       7638.62       152.35 o                         
   3  10   3       4766.63       4887.91       129.36 o                         
   4  10   3       9761.65       9590.90       200.54 o                         
   5  10   3      17586.85      17925.75       297.02 o                         
   6  10   3       9359.07       9435.34       284.33 o                         
   7  10   3        395.70        394.83        88.07 o                         
   8  10   3       1539.65       1474.84       141.35 o                         
   9  10   3       1607.98       1247.40       190.73 o                         
  -9  11   3       3332.36       3353.75       351.06 o                         
  -8  11   3        701.55        650.04       151.96 o                         
  -7  11   3       8038.31       8697.85       428.09 o                         
  -6  11   3       4632.35       4523.21       169.07 o                         
  -5  11   3        393.55        264.86        55.64 o                         
  -4  11   3        635.59        674.32        87.48 o                         
  -3  11   3      29831.38      29637.00       451.02 o                         
  -2  11   3       2340.63       2574.66       105.93 o                         
  -1  11   3      27400.89      26151.55       347.18 o                         
   0  11   3        100.54        144.93        23.26 o                         
   1  11   3       7481.89       7568.60       191.51 o                         
   2  11   3       3153.25       3268.01       118.99 o                         
   3  11   3      19881.26      19421.21       281.33 o                         
   4  11   3         47.84         43.53        29.48 o                         
   5  11   3         46.11         61.08        23.39 o                         
   6  11   3        132.72         93.12        47.35 o                         
   7  11   3       3494.93       3888.15       343.66 o                         
   8  11   3         42.37        -24.65        53.52 o                         
   9  11   3        389.78        347.42       109.22 o                         
  -9  12   3        405.52        141.92        84.69 o                         
  -8  12   3       1397.47       1348.24       146.96 o                         
  -7  12   3       1916.59       1905.83       126.14 o                         
  -6  12   3         44.13          9.38        24.79 o                         
  -5  12   3       5726.44       5934.74       204.63 o                         
  -4  12   3       4006.07       3861.77       151.35 o                         
  -3  12   3          4.13         31.21        23.04 o                         
  -2  12   3      10319.24      10584.75       212.66 o                         
  -1  12   3       6935.27       6700.32       157.51 o                         
   0  12   3        654.40        614.98        52.45 o                         
   1  12   3       4217.03       4037.49       163.42 o                         
   2  12   3       2963.62       3079.33        85.90 o                         
   3  12   3         29.74          2.36        18.30 o                         
   4  12   3        662.71        488.35        47.71 o                         
   5  12   3       1364.12       1432.23        81.84 o                         
   6  12   3         15.50         47.70        35.11 o                         
   7  12   3         60.66         14.91        53.70 o                         
   8  12   3        383.76        326.05        85.91 o                         
   9  12   3        447.88        308.78        92.81 o                         
  -9  13   3         48.63         42.28        85.26 o                         
  -8  13   3       6465.83       7326.41       251.89 o                         
  -7  13   3       9239.70      10066.31       301.94 o                         
  -6  13   3       3572.54       3779.14       124.50 o                         
  -5  13   3       6085.12       6097.59       199.20 o                         
  -4  13   3      11526.47      11588.69       269.17 o                         
  -3  13   3      13945.49      14248.33       289.23 o                         
  -2  13   3      34705.06      34233.70       440.13 o                         
  -1  13   3      22876.36      22854.10       327.37 o                         
   0  13   3        554.03        561.18        54.70 o                         
   1  13   3       1419.46       1283.78        82.87 o                         
   2  13   3      12803.38      12801.79       238.21 o                         
   3  13   3      22125.75      22521.12       335.46 o                         
   4  13   3      11200.30      11068.25       226.25 o                         
   5  13   3          2.14          5.13        22.25 o                         
   6  13   3        766.39        755.42        91.19 o                         
   7  13   3       7021.06       7157.57       277.70 o                         
   8  13   3       1739.35       1564.62       149.63 o                         
   9  13   3        470.26        416.77       110.87 o                         
  -9  14   3        168.35        133.89       140.67 o                         
  -8  14   3       8949.88       9123.11       340.88 o                         
  -7  14   3       1643.71       1777.53       120.59 o                         
  -6  14   3        479.42        421.82        80.32 o                         
  -5  14   3        140.92        170.57        45.66 o                         
  -4  14   3       6417.25       6302.38       229.84 o                         
  -3  14   3       4330.93       4249.47       148.66 o                         
  -2  14   3       1186.34       1204.17        76.58 o                         
  -1  14   3        323.74        190.82        30.18 o                         
   0  14   3       2765.68       2908.20       114.88 o                         
   1  14   3       1103.35       1149.00        55.49 o                         
   2  14   3         93.49         99.02        25.48 o                         
   3  14   3       2586.33       2642.37       104.19 o                         
   4  14   3       5518.76       5500.69       162.75 o                         
   5  14   3       1562.58       1631.83        97.54 o                         
   6  14   3       1366.87       1360.38       121.10 o                         
   7  14   3        919.61       1016.69       101.14 o                         
   8  14   3         46.94         66.86        55.12 o                         
   9  14   3        504.25        601.76       137.47 o                         
  -9  15   3       3759.14       3808.03       469.67 o                         
  -8  15   3       4172.69       4468.18       274.54 o                         
  -7  15   3        170.36        103.33        64.69 o                         
  -6  15   3      11701.87      12534.23       308.23 o                         
  -5  15   3       6575.71       6992.23       242.58 o                         
  -4  15   3        133.87         83.19        46.35 o                         
  -3  15   3        135.94        146.68        35.38 o                         
  -2  15   3      10481.70      10071.24       215.78 o                         
  -1  15   3       1719.60       1836.14       105.91 o                         
   0  15   3       1443.18       1485.53        86.59 o                         
   1  15   3       1112.95       1136.21        59.04 o                         
   2  15   3       4894.05       5119.31       146.62 o                         
   3  15   3       1882.47       1884.24        87.31 o                         
   4  15   3       2746.20       2796.89       115.66 o                         
   5  15   3        532.33        460.45        57.78 o                         
   6  15   3       2832.16       2775.92       178.68 o                         
   7  15   3        234.28        123.68        59.90 o                         
   8  15   3       3023.12       2959.34       187.32 o                         
   9  15   3          3.22        -58.17        81.67 o                         
  -9  16   3       3586.62       4226.04       517.86 o                         
  -8  16   3         83.54        -57.21        76.83 o                         
  -7  16   3       2379.12       2385.18       203.71 o                         
  -6  16   3       3555.72       3766.33       233.40 o                         
  -5  16   3       5674.83       5467.80       226.91 o                         
  -4  16   3       3704.68       3679.61       194.57 o                         
  -3  16   3       8403.34       8427.11       231.95 o                         
  -2  16   3       8888.89       8500.84       201.23 o                         
  -1  16   3       1792.29       1588.85        87.20 o                         
   0  16   3      25515.34      26106.90       389.76 o                         
   1  16   3       9575.27       9481.07       184.60 o                         
   2  16   3       1088.85       1237.50        73.69 o                         
   3  16   3       1889.84       1820.79        84.32 o                         
   4  16   3      20822.10      20865.71       342.11 o                         
   5  16   3      13397.63      13097.09       298.31 o                         
   6  16   3      11293.90      11632.94       410.04 o                         
   7  16   3        308.57        167.57        80.45 o                         
   8  16   3        945.73        694.67       138.23 o                         
   9  16   3       1137.44        906.15       189.69 o                         
  -9  17   3         44.35         71.14       277.18 o                         
  -8  17   3       1360.16       1156.90       269.25 o                         
  -7  17   3        883.67        660.53       157.26 o                         
  -6  17   3       2267.52       2310.73       164.64 o                         
  -5  17   3        144.10         54.19        43.92 o                         
  -4  17   3       3589.92       3784.12       182.48 o                         
  -3  17   3       2135.00       2014.35       132.49 o                         
  -2  17   3         15.21         -2.54        20.03 o                         
  -1  17   3        113.59         76.78        26.69 o                         
   0  17   3         18.50         15.68        19.70 o                         
   1  17   3        438.77        422.31        49.93 o                         
   2  17   3       1734.84       1794.15        93.58 o                         
   3  17   3       2891.11       2902.76       104.05 o                         
   4  17   3        278.99        227.39        36.33 o                         
   5  17   3       1574.86       1519.94       142.10 o                         
   6  17   3       2139.75       2364.99       220.48 o                         
   7  17   3       1075.45        733.92       167.36 o                         
   8  17   3        257.21        194.32       124.35 o                         
   9  17   3         23.99        149.44       118.28 o                         
  -9  18   3       3233.02       3993.20       622.57 o                         
  -8  18   3       1128.26       1244.06       174.51 o                         
  -7  18   3        146.64         54.66        64.44 o                         
  -6  18   3        444.90        356.68        70.14 o                         
  -5  18   3       8597.80       9251.81       296.35 o                         
  -4  18   3        170.83        176.00        51.42 o                         
  -3  18   3        323.95        238.21        60.07 o                         
  -2  18   3        990.59       1015.18        80.85 o                         
  -1  18   3      32604.62      32910.61       449.96 o                         
   0  18   3          2.89         -1.25        21.75 o                         
   1  18   3      20693.13      20501.25       316.25 o                         
   2  18   3       1806.97       1727.55        76.76 o                         
   3  18   3       9021.34       9391.75       197.10 o                         
   4  18   3        159.78        126.06        30.99 o                         
   5  18   3      23492.25      24865.12       572.90 o                         
   6  18   3        161.37        170.31        74.13 o                         
   7  18   3       1796.88       1731.32       206.94 o                         
   8  18   3          0.55         63.82        87.73 o                         
  -9  19   3       3049.01       3705.90       613.19 o                         
  -8  19   3        717.55        396.45       130.24 o                         
  -7  19   3       2714.19       2600.33       219.45 o                         
  -6  19   3        784.74        569.95        92.20 o                         
  -5  19   3          7.52        -29.10        36.13 o                         
  -4  19   3      11741.04      11580.74       326.82 o                         
  -3  19   3      11139.76      10983.52       309.25 o                         
  -2  19   3       9002.14       8914.68       214.20 o                         
  -1  19   3       3309.06       3098.58       130.84 o                         
   0  19   3       1064.67       1172.33        80.31 o                         
   1  19   3        105.13         74.34        24.16 o                         
   2  19   3      13916.03      13951.04       245.81 o                         
   3  19   3       4823.19       4902.99       162.79 o                         
   4  19   3       8110.04       7802.41       189.21 o                         
   5  19   3         13.94        -47.27        48.70 o                         
   6  19   3       1478.89       1310.32       146.62 o                         
   7  19   3        337.25        253.43       102.50 o                         
   8  19   3       3319.72       3656.30       490.63 o                         
  -8  20   3         16.68        334.11       152.45 o                         
  -7  20   3         56.20         55.86        71.64 o                         
  -6  20   3       1398.04        968.54       243.68 o                         
  -5  20   3       1761.02       1633.98       187.00 o                         
  -4  20   3         70.43         35.71        40.81 o                         
  -3  20   3       1861.82       1961.52       142.62 o                         
  -2  20   3       3496.32       3425.40       142.13 o                         
  -1  20   3       1949.57       2199.55       130.83 o                         
   0  20   3      12957.75      12652.67       260.07 o                         
   1  20   3       6803.84       7031.09       183.91 o                         
   2  20   3        223.41        215.35        43.58 o                         
   3  20   3        163.42         64.24        31.08 o                         
   4  20   3       7500.95       8233.11       241.20 o                         
   5  20   3       1214.95       1111.80       123.17 o                         
   6  20   3       4963.57       5393.84       285.13 o                         
   7  20   3        221.16        172.50        93.86 o                         
   8  20   3        205.13        143.15       107.00 o                         
  -8  21   3       9214.28       9318.79       517.63 o                         
  -7  21   3         17.45        -74.26        49.51 o                         
  -6  21   3       6579.86       6912.45       306.37 o                         
  -5  21   3       1390.48       1419.41       140.90 o                         
  -4  21   3       6061.73       6456.56       282.88 o                         
  -3  21   3       1240.47       1318.08       116.01 o                         
  -2  21   3      38765.36      38794.33       599.89 o                         
  -1  21   3        116.57         84.48        40.96 o                         
   0  21   3       4547.72       4607.48       161.97 o                         
   1  21   3       4911.34       5241.16       167.36 o                         
   2  21   3      17404.21      17217.69       296.40 o                         
   3  21   3       2123.87       2023.10       121.58 o                         
   4  21   3       6207.65       6405.16       242.78 o                         
   5  21   3          2.61        -18.00        48.68 o                         
   6  21   3       4918.55       4912.75       275.04 o                         
   7  21   3       1390.85       1306.87       158.18 o                         
   8  21   3       5744.62       5200.80       326.86 o                         
  -8  22   3        245.81       -189.20       126.13 o                         
  -7  22   3        733.16        688.46       113.43 o                         
  -6  22   3        333.63        177.94        69.53 o                         
  -5  22   3       5210.29       5294.36       238.05 o                         
  -4  22   3        139.09         46.11        53.37 o                         
  -3  22   3      11170.59      11110.46       320.83 o                         
  -2  22   3         21.24         25.91        30.71 o                         
  -1  22   3         41.30         -2.37        32.49 o                         
   0  22   3       1632.52       1691.36       104.31 o                         
   1  22   3       3515.09       3443.88       136.14 o                         
   2  22   3         15.70         -5.47        24.65 o                         
   3  22   3        270.50        264.32        49.84 o                         
   4  22   3        708.23        650.60        85.31 o                         
   5  22   3         15.26        -75.41        50.27 o                         
   6  22   3         74.49        -24.04        79.42 o                         
   7  22   3         18.58        -34.22        82.66 o                         
   8  22   3          7.77         30.81       105.07 o                         
  -8  23   3        574.59        257.23       235.69 o                         
  -7  23   3       7328.16       7715.86       316.78 o                         
  -6  23   3       6027.20       6299.93       269.65 o                         
  -5  23   3        844.14        756.47        95.24 o                         
  -4  23   3       1575.86       1492.31       160.86 o                         
  -3  23   3      12854.09      13414.99       360.47 o                         
  -2  23   3        749.37        649.47        67.31 o                         
  -1  23   3       4562.05       4735.06       195.71 o                         
   0  23   3       2195.97       2244.20       125.72 o                         
   1  23   3        200.32        186.88        43.00 o                         
   2  23   3         61.92         17.90        28.45 o                         
   3  23   3       4587.86       4855.28       190.65 o                         
   4  23   3        176.52        170.37        47.79 o                         
   5  23   3       1103.81       1096.79       115.93 o                         
   6  23   3          0.78        -64.56        63.08 o                         
   7  23   3       2189.22       2287.59       236.00 o                         
   8  23   3          0.84         76.13       116.80 o                         
  -8  24   3        475.00        202.81       148.30 o                         
  -7  24   3        307.08         86.07       115.16 o                         
  -6  24   3        291.11          4.25        66.76 o                         
  -5  24   3       4549.75       4303.37       240.96 o                         
  -4  24   3       4686.83       5322.79       260.09 o                         
  -3  24   3       3498.96       3292.94       193.83 o                         
  -2  24   3       5362.26       5377.54       201.32 o                         
  -1  24   3       7784.72       7710.80       227.54 o                         
   0  24   3        711.71        622.52        69.94 o                         
   1  24   3      15752.23      15574.79       359.91 o                         
   2  24   3        909.36        855.10        71.37 o                         
   3  24   3       1790.18       1650.01        99.08 o                         
   4  24   3        328.02        318.90        77.93 o                         
   5  24   3       9497.17      10397.92       329.83 o                         
   6  24   3         28.40          4.28        67.32 o                         
   7  24   3        477.38        319.25       116.14 o                         
  -7  25   3       1935.98       1759.56       191.21 o                         
  -6  25   3          9.56         28.87        70.23 o                         
  -5  25   3       4174.00       4292.62       227.40 o                         
  -4  25   3        434.49        515.52        87.66 o                         
  -3  25   3         95.49        -29.69        31.24 o                         
  -2  25   3        415.98        364.90        56.92 o                         
  -1  25   3       5573.11       5519.77       197.02 o                         
   0  25   3        474.57        411.47        59.28 o                         
   1  25   3       1122.28       1177.12       101.86 o                         
   2  25   3         70.65         68.11        32.93 o                         
   3  25   3        350.93        239.08        39.37 o                         
   4  25   3          3.02        -57.16        44.88 o                         
   5  25   3         58.24        -66.58        50.48 o                         
   6  25   3          9.07        113.52        75.97 o                         
   7  25   3         73.49       -136.45       104.62 o                         
  -7  26   3        194.92        -30.07        84.19 o                         
  -6  26   3       2278.40       2164.26       210.40 o                         
  -5  26   3         32.39        -31.65        48.32 o                         
  -4  26   3       8079.22       8305.20       334.80 o                         
  -3  26   3         32.42        -23.44        54.12 o                         
  -2  26   3         87.63        152.59        49.80 o                         
  -1  26   3       3802.41       3849.23       169.70 o                         
   0  26   3      15451.82      16277.21       448.85 o                         
   1  26   3        811.78        651.75        74.70 o                         
   2  26   3        862.61        828.59        87.23 o                         
   3  26   3       4579.97       4627.15       142.88 o                         
   4  26   3       8108.65       8828.34       320.64 o                         
   5  26   3       4497.39       4850.88       287.47 o                         
   6  26   3       5467.19       5495.00       378.17 o                         
   7  26   3         37.22         -7.42       116.50 o                         
  -7  27   3        177.03         28.25       154.01 o                         
  -6  27   3          1.72       -109.55        73.04 o                         
  -5  27   3        714.56        668.98       101.60 o                         
  -4  27   3       1858.42       1734.37       190.09 o                         
  -3  27   3         54.68         -6.34        51.51 o                         
  -2  27   3       4726.11       4683.35       202.68 o                         
  -1  27   3        119.19        114.15        44.00 o                         
   0  27   3        330.18        255.88        53.55 o                         
   1  27   3       2137.04       2261.88       140.90 o                         
   2  27   3      14558.48      15002.14       289.82 o                         
   3  27   3       4175.38       4268.16       155.22 o                         
   4  27   3       1141.74       1049.71       141.01 o                         
   5  27   3         75.85        183.56        87.70 o                         
   6  27   3       2540.47       2383.95       350.63 o                         
   7  27   3       1216.96        869.94       155.52 o                         
  -7  28   3        158.71        -36.18       180.43 o                         
  -6  28   3         10.85        -35.91       102.04 o                         
  -5  28   3        255.36        209.97        93.26 o                         
  -4  28   3        676.70        319.99        75.97 o                         
  -3  28   3          7.41        -78.18        52.12 o                         
  -2  28   3       2436.87       2784.95       165.07 o                         
  -1  28   3        500.75        366.40        59.95 o                         
   0  28   3      10396.43      10462.61       307.00 o                         
   1  28   3        299.69        189.12        53.61 o                         
   2  28   3        132.08        110.99        41.15 o                         
   3  28   3         11.23         16.26        28.17 o                         
   4  28   3       7068.24       7843.15       262.32 o                         
   5  28   3        431.75        516.90       107.74 o                         
   6  28   3       2780.24       3106.84       226.55 o                         
  -6  29   3        113.34         14.55       164.34 o                         
  -5  29   3        228.79        107.15       101.83 o                         
  -4  29   3        417.34        372.17        88.48 o                         
  -3  29   3      13409.76      13124.56       401.57 o                         
  -2  29   3       1680.03       1411.66       136.86 o                         
  -1  29   3       1605.17       1392.72       111.78 o                         
   0  29   3        199.33         85.38        59.85 o                         
   1  29   3       8620.31       8479.80       244.87 o                         
   2  29   3        143.05         40.11        39.60 o                         
   3  29   3      11633.85      11912.31       242.23 o                         
   4  29   3         12.70         23.47        49.33 o                         
   5  29   3         95.77         99.84        97.01 o                         
   6  29   3        150.98        -35.91       156.33 o                         
  -6  30   3         73.03       -180.62       120.41 o                         
  -5  30   3        977.69        507.19       129.68 o                         
  -4  30   3       1285.62       1050.28       211.86 o                         
  -3  30   3       1447.97       1710.93       189.19 o                         
  -2  30   3        237.16        180.55        60.55 o                         
  -1  30   3         33.21        -20.88        41.28 o                         
   0  30   3        513.23        410.88        64.91 o                         
   1  30   3        373.76        293.21        57.64 o                         
   2  30   3         56.58         50.59        37.19 o                         
   3  30   3       1518.41       1360.75       119.59 o                         
   4  30   3        698.57        719.75        94.18 o                         
   5  30   3        727.47        678.32       142.50 o                         
   6  30   3         10.02         19.22       160.00 o                         
  -6  31   3         21.31       -149.78        99.85 o                         
  -5  31   3        511.54        457.39       160.59 o                         
  -4  31   3       3573.66       3620.09       278.52 o                         
  -3  31   3       4645.47       4503.63       275.82 o                         
  -2  31   3       4027.35       3867.15       184.01 o                         
  -1  31   3       8280.72       8289.39       266.52 o                         
   0  31   3       1414.54       1305.94       162.34 o                         
   1  31   3        110.25         40.35        45.42 o                         
   2  31   3       9488.21       9623.90       243.00 o                         
   3  31   3       5656.18       5553.16       172.16 o                         
   4  31   3       1449.45       1395.18       123.44 o                         
   5  31   3         28.04        -49.77        93.73 o                         
  -5  32   3        155.26        -55.51       107.01 o                         
  -4  32   3      10080.28      11011.38       436.33 o                         
  -3  32   3          2.74        -77.80        54.49 o                         
  -2  32   3         85.72        168.76        58.35 o                         
  -1  32   3        123.43         88.32        56.38 o                         
   0  32   3       3892.76       3649.87       194.11 o                         
   1  32   3        107.18         83.53        51.00 o                         
   2  32   3       3595.62       4003.08       162.51 o                         
   3  32   3         61.43        -42.92        54.66 o                         
   4  32   3        449.07        480.87       135.12 o                         
   5  32   3         12.13       -104.50        69.67 o                         
  -5  33   3       1217.95       1046.25       239.78 o                         
  -4  33   3        390.24         92.92       132.68 o                         
  -3  33   3         24.71        -93.13        62.08 o                         
  -2  33   3       2010.08       2294.90       164.45 o                         
  -1  33   3       1075.36       1077.33       158.06 o                         
   0  33   3        971.16        736.16        93.70 o                         
   1  33   3       1320.04       1254.46       151.01 o                         
   2  33   3        124.18         37.78        44.79 o                         
   3  33   3        205.49        185.02        70.03 o                         
   4  33   3         38.86        -62.35        91.80 o                         
   5  33   3        327.38        237.74       104.96 o                         
  -4  34   3       3661.37       3887.21       292.75 o                         
  -3  34   3       3516.70       3586.86       227.40 o                         
  -2  34   3        127.32         46.85        58.95 o                         
  -1  34   3       1157.66       1071.26       110.54 o                         
   0  34   3       4104.76       4427.93       203.79 o                         
   1  34   3       6113.03       6210.51       232.67 o                         
   2  34   3       1023.55        965.91       143.01 o                         
   3  34   3        189.13         58.40        61.10 o                         
   4  34   3       3378.10       3691.49       205.62 o                         
  -4  35   3       1536.46       1235.29       169.80 o                         
  -3  35   3         31.59        -15.32        75.69 o                         
  -2  35   3        318.92        252.44        74.31 o                         
  -1  35   3          1.51        -13.81        63.65 o                         
   0  35   3       1781.33       1719.28       269.10 o                         
   1  35   3       1347.61       1701.69       172.52 o                         
   2  35   3        471.34        394.53        68.00 o                         
   3  35   3       1861.76       1705.99       209.20 o                         
   4  35   3         18.51       -122.19        81.46 o                         
  -3  36   3        263.08        201.58        94.98 o                         
  -2  36   3         97.48        -28.39        66.11 o                         
  -1  36   3        971.91        815.12       109.25 o                         
   0  36   3          7.83        -85.82        57.21 o                         
   1  36   3       1990.02       2050.80       162.17 o                         
   2  36   3        333.68        181.30        64.13 o                         
   3  36   3          5.38        -40.74        92.10 o                         
  -2  37   3       2764.20       2674.43       194.83 o                         
  -1  37   3          5.38        -69.40        60.51 o                         
   0  37   3        134.34         11.28        67.56 o                         
   1  37   3       2217.73       2287.14       179.44 o                         
   2  37   3       7292.15       7782.10       235.38 o                         
  -1  38   3        247.38        279.27        81.40 o                         
   0  38   3         42.87        -34.40        70.04 o                         
   1  38   3          3.82       -139.15        92.77 o                         
 -10   0   4       3904.09       4696.30       479.00 o                         
  -8   0   4       7222.71       7872.62       502.60 o                         
  -6   0   4      73843.66      75697.91      1477.20 o                         
  -4   0   4      48800.33      47590.19      1001.06 o                         
  -2   0   4      28532.25      27483.13      1531.41 o                         
   0   0   4     502609.56     461222.56      9944.03 o                         
   2   0   4     148476.62     145507.22      2548.35 o                         
   4   0   4      31485.67      32342.46       660.18 o                         
   6   0   4      77659.00      77895.01      1366.03 o                         
   8   0   4      10794.33      10322.76       552.44 o                         
 -10   1   4       3168.50       2911.90       271.77 o                         
  -9   1   4        167.81         91.65        96.75 o                         
  -8   1   4       1503.55       1079.45       148.36 o                         
  -7   1   4       2342.46       2366.88       193.12 o                         
  -6   1   4       5787.07       5830.71       228.81 o                         
  -5   1   4       2082.97       1948.30       128.04 o                         
  -4   1   4      34725.60      35792.31       587.37 o                         
  -3   1   4      63753.40      61249.60      1207.27 o                         
  -2   1   4      24308.27      23807.84       454.90 o                         
  -1   1   4      31131.83      30510.40       497.23 o                         
   0   1   4       7869.63       8086.68       194.64 o                         
   1   1   4       4214.32       4023.89       141.78 o                         
   2   1   4      14519.11      14530.95       260.44 o                         
   3   1   4      78307.40      78449.22       964.92 o                         
   4   1   4      34607.08      33794.08       480.94 o                         
   5   1   4      18812.11      18773.61       365.06 o                         
   6   1   4      16012.73      16653.12       366.69 o                         
   7   1   4        323.11        314.35        54.57 o                         
   8   1   4        114.73         -1.23        45.68 o                         
   9   1   4       1323.32       1205.02       201.24 o                         
 -10   2   4         86.75         48.39       140.50 o                         
  -9   2   4       1095.92        982.32       183.88 o                         
  -8   2   4       1573.35       1403.05       184.94 o                         
  -7   2   4      33151.62      33228.82       614.70 o                         
  -6   2   4        829.13        761.52        92.30 o                         
  -5   2   4      56995.35      57772.39       842.52 o                         
  -4   2   4       7762.21       8334.09       295.38 o                         
  -3   2   4       4602.70       5126.98       213.24 o                         
  -2   2   4       2157.44       2473.00       133.10 o                         
  -1   2   4     171189.64     169788.78      1799.99 o                         
   0   2   4       8523.84       8019.86       189.34 o                         
   1   2   4     141318.70     133536.27      1176.27 o                         
   2   2   4       1538.76       1408.77        77.80 o                         
   3   2   4       8933.59       9070.32       238.09 o                         
   4   2   4       1762.10       1676.02        96.62 o                         
   5   2   4      36522.73      36429.85       539.26 o                         
   6   2   4       2869.96       3106.41       156.27 o                         
   7   2   4      34709.87      35101.91       528.93 o                         
   8   2   4         19.87        -23.72        44.26 o                         
   9   2   4       1439.71       1612.44       259.89 o                         
 -10   3   4       1175.08        892.24       213.77 o                         
  -9   3   4        126.35        -40.63        88.08 o                         
  -8   3   4       2840.84       2745.66       237.54 o                         
  -7   3   4      11795.19      12054.43       332.66 o                         
  -6   3   4       1186.12       1405.86       149.41 o                         
  -5   3   4      18452.43      18475.26       414.41 o                         
  -4   3   4      26363.09      27806.60       879.43 o                         
  -3   3   4         10.22         23.37        31.80 o                         
  -2   3   4      44604.46      43111.10       666.04 o                         
  -1   3   4       5669.32       6095.49       190.99 o                         
   0   3   4       1276.25       1122.65        62.14 o                         
   1   3   4       4324.21       4565.20       126.58 o                         
   2   3   4      18171.27      17106.36       284.65 o                         
   3   3   4       1017.71       1033.08        76.41 o                         
   4   3   4      52683.96      51877.70       636.11 o                         
   5   3   4      21151.72      21619.01       394.96 o                         
   6   3   4       6449.51       6509.06       225.71 o                         
   7   3   4      24745.52      25526.49       441.25 o                         
   8   3   4         52.21         -2.32        74.65 o                         
   9   3   4        460.94        185.64        97.43 o                         
 -10   4   4       1112.82        962.78       279.19 o                         
  -9   4   4        619.92        311.58       117.92 o                         
  -8   4   4      24180.23      25206.59       719.98 o                         
  -7   4   4       2437.89       2288.82       152.72 o                         
  -6   4   4      38640.90      38707.41       675.58 o                         
  -5   4   4        376.21        314.01        59.38 o                         
  -4   4   4       1624.16       1836.80       141.51 o                         
  -3   4   4       6459.79       6695.70       215.87 o                         
  -2   4   4      84249.48      84549.57       981.74 o                         
  -1   4   4       2143.95       2164.35       113.92 o                         
   0   4   4     142877.62     139231.78      1270.95 o                         
   1   4   4       6363.64       6478.29       155.61 o                         
   2   4   4      68164.22      66333.99       823.71 o                         
   3   4   4        502.19        428.97        46.17 o                         
   4   4   4         20.38         32.84        23.40 o                         
   5   4   4       2675.55       2729.84       135.69 o                         
   6   4   4      22524.31      23359.70       442.02 o                         
   7   4   4        330.89        242.93        68.76 o                         
   8   4   4      19421.32      18473.41       478.34 o                         
   9   4   4        293.76        211.85        70.77 o                         
 -10   5   4       1008.32        639.25       295.61 o                         
  -9   5   4       1357.37       1061.44       151.55 o                         
  -8   5   4        321.41         26.13        68.07 o                         
  -7   5   4       8392.99       8817.88       299.77 o                         
  -6   5   4      28502.41      29284.41       595.88 o                         
  -5   5   4      24817.11      25366.23       596.06 o                         
  -4   5   4       3487.48       3595.82       200.29 o                         
  -3   5   4       8502.35       8489.18       246.67 o                         
  -2   5   4       3646.99       4239.04       172.31 o                         
  -1   5   4         22.06         13.04        17.10 o                         
   0   5   4        378.72        358.08        39.45 o                         
   1   5   4          9.45          4.58        12.21 o                         
   2   5   4         50.73         33.39        16.34 o                         
   3   5   4       3876.98       3733.62       128.14 o                         
   4   5   4       6350.86       6449.63       196.17 o                         
   5   5   4      16752.44      17067.26       380.79 o                         
   6   5   4      30699.93      31528.38       462.89 o                         
   7   5   4       6446.42       6399.98       262.57 o                         
   8   5   4       5918.25       6065.65       275.32 o                         
   9   5   4        698.85        720.70       144.63 o                         
 -10   6   4       1059.25       1022.53       248.77 o                         
  -9   6   4       8057.07       8640.39       389.10 o                         
  -8   6   4        684.80        728.34       140.52 o                         
  -7   6   4      32032.92      33379.13       786.52 o                         
  -6   6   4       1687.07       1939.40       136.81 o                         
  -5   6   4       6573.19       6964.56       299.03 o                         
  -4   6   4      10854.43      11125.94       597.56 o                         
  -3   6   4      13897.98      14477.35       334.18 o                         
  -2   6   4        508.65        478.20        58.22 o                         
  -1   6   4      31054.23      30072.30       411.33 o                         
   0   6   4      46613.24      47193.10       725.66 o                         
   1   6   4      39855.33      39075.91       427.97 o                         
   2   6   4       5371.76       5163.74       158.14 o                         
   3   6   4      11749.44      11599.81       233.67 o                         
   4   6   4       8231.14       8460.18       215.30 o                         
   5   6   4       3069.62       3096.15       131.48 o                         
   6   6   4       3417.25       3726.49       145.07 o                         
   7   6   4      20252.43      19937.73       453.09 o                         
   8   6   4        696.94        531.99       104.40 o                         
   9   6   4      10050.51       9477.21       337.03 o                         
 -10   7   4       5541.17       6439.43       418.60 o                         
  -9   7   4         29.72       -119.85        79.90 o                         
  -8   7   4         11.19         -4.98        79.31 o                         
  -7   7   4       1133.06        883.66       130.03 o                         
  -6   7   4      11805.44      11821.05       333.76 o                         
  -5   7   4       7502.41       7981.90       331.83 o                         
  -4   7   4      20909.91      20713.47       436.87 o                         
  -3   7   4      19208.32      19433.62       394.78 o                         
  -2   7   4       1373.51       1383.11        91.01 o                         
  -1   7   4      26690.39      26414.02       378.82 o                         
   0   7   4         42.11         50.27        16.49 o                         
   1   7   4       4258.31       4343.43       108.80 o                         
   2   7   4       2779.91       2921.43        93.25 o                         
   3   7   4      19502.84      19603.68       294.09 o                         
   4   7   4       9999.02       9671.77       237.20 o                         
   5   7   4      20348.26      20396.51       341.29 o                         
   6   7   4      18868.48      19692.24       431.89 o                         
   7   7   4       1157.39       1448.87       164.43 o                         
   8   7   4        308.13        275.54        84.92 o                         
   9   7   4        205.77         20.36        75.81 o                         
 -10   8   4          5.30        -25.37       231.03 o                         
  -9   8   4       3658.42       3407.52       285.73 o                         
  -8   8   4       8381.90       8538.09       550.60 o                         
  -7   8   4        107.92        254.56        80.35 o                         
  -6   8   4      49753.79      50350.28       798.60 o                         
  -5   8   4      27808.03      29041.51       580.07 o                         
  -4   8   4      15314.42      15496.17       373.37 o                         
  -3   8   4      11836.28      11829.25       297.55 o                         
  -2   8   4      39746.17      38768.91       527.93 o                         
  -1   8   4      23122.37      22498.75       444.80 o                         
   0   8   4     189059.12     183679.41      1824.36 o                         
   1   8   4      47954.00      48324.80       707.45 o                         
   2   8   4      53046.86      52216.93       590.93 o                         
   3   8   4       2959.80       3128.07       109.82 o                         
   4   8   4       5149.89       4982.89       150.03 o                         
   5   8   4      27859.50      28907.72       420.29 o                         
   6   8   4      41014.55      42976.60       551.52 o                         
   7   8   4        656.21        562.97       101.77 o                         
   8   8   4      12117.25      11830.68       385.64 o                         
   9   8   4       3294.74       3630.50       327.59 o                         
  -9   9   4       2202.13       1524.09       221.76 o                         
  -8   9   4         29.97         -4.47        68.52 o                         
  -7   9   4       1405.92       1215.97       134.08 o                         
  -6   9   4        423.98        325.75        88.68 o                         
  -5   9   4       9520.02       9818.63       378.53 o                         
  -4   9   4      15269.32      15486.13       389.91 o                         
  -3   9   4      26047.54      24347.45       426.03 o                         
  -2   9   4      37219.62      36489.72       551.73 o                         
  -1   9   4      13374.49      12325.52       240.66 o                         
   0   9   4       7633.40       7404.01       154.19 o                         
   1   9   4       9353.56       8883.60       231.51 o                         
   2   9   4      24334.53      24461.80       276.42 o                         
   3   9   4      26091.48      25752.85       349.59 o                         
   4   9   4      33714.86      33952.87       477.00 o                         
   5   9   4      12351.93      12695.62       260.42 o                         
   6   9   4       8052.27       8221.65       233.86 o                         
   7   9   4         13.16         59.85        59.95 o                         
   8   9   4         43.79        -45.29        69.57 o                         
   9   9   4       2247.49       1765.62       202.03 o                         
  -9  10   4         14.57        -71.97        93.56 o                         
  -8  10   4         92.21        -71.57        73.57 o                         
  -7  10   4      16941.11      17110.15       409.70 o                         
  -6  10   4       5632.13       5439.27       264.29 o                         
  -5  10   4      39756.57      39750.43       691.77 o                         
  -4  10   4       2290.98       2395.10       131.00 o                         
  -3  10   4       3433.65       3721.94       150.38 o                         
  -2  10   4       2813.70       2801.60       113.25 o                         
  -1  10   4     142457.14     141660.25      1255.98 o                         
   0  10   4      19422.38      19016.92       273.69 o                         
   1  10   4     182566.08     180090.20      2124.01 o                         
   2  10   4        423.07        340.43        25.88 o                         
   3  10   4       1897.73       1759.82        82.32 o                         
   4  10   4       3915.92       4058.72       136.11 o                         
   5  10   4      43969.21      45311.41       690.11 o                         
   6  10   4       1755.04       1815.66       179.81 o                         
   7  10   4      22200.21      21490.01       516.08 o                         
   8  10   4          3.50         52.78        70.84 o                         
   9  10   4        415.49        361.60       106.55 o                         
  -9  11   4        109.99        262.53       100.81 o                         
  -8  11   4      10256.83      10960.73       349.35 o                         
  -7  11   4         20.76         31.58        54.03 o                         
  -6  11   4          9.63         15.18        52.14 o                         
  -5  11   4       1682.91       1699.85       142.45 o                         
  -4  11   4      40420.16      40720.98       626.47 o                         
  -3  11   4      17846.42      17659.07       348.90 o                         
  -2  11   4      92414.70      93198.02       927.98 o                         
  -1  11   4       9121.70       9684.92       202.97 o                         
   0  11   4        893.22        899.75        47.02 o                         
   1  11   4       1029.98        944.38        82.76 o                         
   2  11   4      65471.54      66372.49       698.21 o                         
   3  11   4      15989.08      16481.14       263.88 o                         
   4  11   4      69206.88      70208.60       727.21 o                         
   5  11   4       8070.96       7960.92       220.57 o                         
   6  11   4         31.45        -19.56        27.56 o                         
   7  11   4       2737.89       2498.97       221.34 o                         
   8  11   4      12008.26      12635.74       384.85 o                         
   9  11   4        781.45        528.93       127.87 o                         
  -9  12   4        157.49         78.48       170.19 o                         
  -8  12   4       5282.89       5346.90       236.21 o                         
  -7  12   4       3970.34       3958.82       201.04 o                         
  -6  12   4      20895.06      22076.19       652.14 o                         
  -5  12   4       1355.34       1371.38       108.64 o                         
  -4  12   4      11953.69      11886.44       299.49 o                         
  -3  12   4       3987.00       4227.96       162.49 o                         
  -2  12   4      13081.42      12967.30       256.23 o                         
  -1  12   4         70.01         54.19        25.50 o                         
   0  12   4      96045.66      95541.41      1077.70 o                         
   1  12   4       1002.48       1132.02        87.98 o                         
   2  12   4      31760.46      32001.21       413.52 o                         
   3  12   4        226.34        285.52        43.80 o                         
   4  12   4       1561.86       1691.29        89.88 o                         
   5  12   4        930.76        933.71        74.76 o                         
   6  12   4      23026.73      24154.67       387.94 o                         
   7  12   4         67.26         41.81        52.54 o                         
   8  12   4      10280.65      10843.40       357.46 o                         
   9  12   4          6.04       -101.35        76.44 o                         
  -9  13   4       6204.99       6551.10       314.55 o                         
  -8  13   4       3219.48       3269.42       221.10 o                         
  -7  13   4       2672.02       2553.33       144.94 o                         
  -6  13   4      20187.63      20407.98       444.52 o                         
  -5  13   4       7261.56       7476.22       261.43 o                         
  -4  13   4       4486.78       4058.57       167.92 o                         
  -3  13   4      52030.49      51675.68       907.25 o                         
  -2  13   4        536.31        488.84        60.80 o                         
  -1  13   4      35849.65      35833.84       455.28 o                         
   0  13   4        410.33        442.42        56.20 o                         
   1  13   4      19845.11      20435.03       423.47 o                         
   2  13   4       1127.83       1094.31        99.36 o                         
   3  13   4      60930.39      60881.08       665.28 o                         
   4  13   4       4913.04       4810.02       147.32 o                         
   5  13   4      13438.74      13552.64       268.77 o                         
   6  13   4      13382.35      13559.61       277.57 o                         
   7  13   4       1798.61       1731.87       141.42 o                         
   8  13   4       7598.25       7956.46       306.76 o                         
   9  13   4       4764.62       4946.53       419.81 o                         
  -9  14   4       7807.92       8778.96       316.07 o                         
  -8  14   4        435.56        316.92        72.73 o                         
  -7  14   4      16157.02      17127.47       374.58 o                         
  -6  14   4        297.42        301.80        50.02 o                         
  -5  14   4       5359.73       5469.48       201.65 o                         
  -4  14   4       2212.61       2216.95       125.96 o                         
  -3  14   4       9827.38       9914.64       258.96 o                         
  -2  14   4        718.08        818.11        72.29 o                         
  -1  14   4      16255.72      15572.87       273.68 o                         
   0  14   4        139.86        147.54        27.50 o                         
   1  14   4      17007.37      17239.56       339.20 o                         
   2  14   4        426.91        411.43        60.43 o                         
   3  14   4       3950.40       3998.89       123.28 o                         
   4  14   4       1093.02       1161.50        81.22 o                         
   5  14   4        185.88        136.05        35.67 o                         
   6  14   4         19.46         24.01        35.96 o                         
   7  14   4      15267.35      14550.40       385.82 o                         
   8  14   4        138.11        -91.61        73.42 o                         
   9  14   4      12983.30      13031.13       470.02 o                         
  -9  15   4       1284.98        896.08       262.80 o                         
  -8  15   4         62.05         75.65       105.60 o                         
  -7  15   4       3419.10       3462.08       163.16 o                         
  -6  15   4       1353.72       1458.05        83.59 o                         
  -5  15   4       3117.52       3221.94       150.47 o                         
  -4  15   4      23737.84      23486.09       439.31 o                         
  -3  15   4       1344.19       1361.48        97.83 o                         
  -2  15   4      10228.94      10045.01       265.27 o                         
  -1  15   4         86.03         34.07        17.39 o                         
   0  15   4       1660.29       1964.50        98.63 o                         
   1  15   4        457.06        294.06        49.26 o                         
   2  15   4       9755.94       9627.36       275.53 o                         
   3  15   4        153.73        127.60        25.43 o                         
   4  15   4       7254.57       7114.45       191.41 o                         
   5  15   4       6196.14       6554.22       205.99 o                         
   6  15   4       3536.73       3569.97       181.33 o                         
   7  15   4       8036.11       8207.39       303.29 o                         
   8  15   4         19.99        -96.04        64.02 o                         
   9  15   4        267.93        120.13       138.90 o                         
  -9  16   4       1511.90       1295.45       567.70 o                         
  -8  16   4      18327.19      18646.81       763.61 o                         
  -7  16   4         29.47        -14.26        71.58 o                         
  -6  16   4       2233.89       2122.77       151.16 o                         
  -5  16   4      10014.11      10442.08       406.33 o                         
  -4  16   4       5267.44       5225.67       184.73 o                         
  -3  16   4       1467.65       1396.66        96.98 o                         
  -2  16   4      13170.90      13300.25       270.24 o                         
  -1  16   4       7103.58       6765.00       180.03 o                         
   0  16   4       4977.28       4852.42       157.74 o                         
   1  16   4      10352.31      10596.58       275.56 o                         
   2  16   4      14708.15      14607.56       353.45 o                         
   3  16   4       3910.67       4125.99       185.77 o                         
   4  16   4       4341.88       4594.66       151.20 o                         
   5  16   4       9836.61       9943.44       252.85 o                         
   6  16   4        259.95        103.51        64.81 o                         
   7  16   4         56.43        -25.21        63.55 o                         
   8  16   4      11717.28      11734.87       413.25 o                         
   9  16   4       1679.37       1473.76       249.67 o                         
  -9  17   4       4644.38       3743.88       600.42 o                         
  -8  17   4        592.23        557.58       172.97 o                         
  -7  17   4        935.26        857.67       134.15 o                         
  -6  17   4          1.14        -55.04        36.69 o                         
  -5  17   4      18780.44      19696.30       515.25 o                         
  -4  17   4       8534.54       8564.20       238.48 o                         
  -3  17   4      23723.04      23664.46       428.79 o                         
  -2  17   4      19488.02      18899.68       469.50 o                         
  -1  17   4        187.80        185.41        35.96 o                         
   0  17   4        237.68        146.26        28.48 o                         
   1  17   4       1515.97       1445.11       102.12 o                         
   2  17   4       8885.94       9037.06       255.72 o                         
   3  17   4      23932.65      24130.73       406.36 o                         
   4  17   4      11492.95      11915.21       242.22 o                         
   5  17   4       7618.68       7807.91       239.13 o                         
   6  17   4       4324.99       4315.44       249.79 o                         
   7  17   4        612.99        544.55        98.73 o                         
   8  17   4        620.57        461.21       127.47 o                         
  -9  18   4       1490.40        841.92       298.41 o                         
  -8  18   4       2612.46       2642.85       744.59 o                         
  -7  18   4       4122.95       3847.30       250.14 o                         
  -6  18   4      10650.89      10399.19       335.09 o                         
  -5  18   4       5043.92       5285.89       266.88 o                         
  -4  18   4      15494.25      15521.96       331.94 o                         
  -3  18   4       3745.55       3835.46       160.42 o                         
  -2  18   4        393.89        397.78        53.45 o                         
  -1  18   4      27297.78      27325.56       435.10 o                         
   0  18   4      31827.25      32177.85       433.65 o                         
   1  18   4      35444.91      36463.08       564.75 o                         
   2  18   4       8978.59       9333.72       263.29 o                         
   3  18   4       1577.49       1538.82       101.82 o                         
   4  18   4      11582.96      12111.02       273.17 o                         
   5  18   4       5329.10       5354.10       178.53 o                         
   6  18   4      15860.86      16194.07       480.40 o                         
   7  18   4       8102.78       7958.31       335.95 o                         
   8  18   4       1939.94       1715.19       236.05 o                         
  -8  19   4       2801.82       2958.05       705.92 o                         
  -7  19   4       2468.23       2434.54       217.71 o                         
  -6  19   4       1989.73       1620.58       166.76 o                         
  -5  19   4        485.90        461.36        72.40 o                         
  -4  19   4      22586.04      23262.08       560.38 o                         
  -3  19   4      19568.24      20296.57       398.60 o                         
  -2  19   4      21029.32      20635.70       360.39 o                         
  -1  19   4      32888.79      33465.78       566.29 o                         
   0  19   4          0.54         48.17        42.32 o                         
   1  19   4       9967.75      10075.87       305.35 o                         
   2  19   4      19861.54      20215.23       541.16 o                         
   3  19   4      43201.80      43349.01       573.96 o                         
   4  19   4      19908.84      20611.08       337.79 o                         
   5  19   4       3599.18       3473.25       150.68 o                         
   6  19   4        665.19        450.92       104.07 o                         
   7  19   4       2053.72       1952.65       200.26 o                         
   8  19   4       1118.21        656.98       157.47 o                         
  -8  20   4       1669.55       1150.84       264.32 o                         
  -7  20   4        791.87        828.89       108.05 o                         
  -6  20   4       8997.00       9322.43       370.84 o                         
  -5  20   4        752.84        586.62        94.80 o                         
  -4  20   4       8844.90       9168.32       333.20 o                         
  -3  20   4       1597.23       1699.46       113.04 o                         
  -2  20   4       7357.11       7407.14       218.54 o                         
  -1  20   4         51.22         35.86        27.20 o                         
   0  20   4      54113.41      54746.89       647.67 o                         
   1  20   4        711.50        600.03        92.87 o                         
   2  20   4      18091.76      18151.90       435.76 o                         
   3  20   4        548.41        580.19        59.49 o                         
   4  20   4       1089.26       1118.94        71.11 o                         
   5  20   4        950.11        799.24        73.64 o                         
   6  20   4      11914.47      12101.14       472.27 o                         
   7  20   4        475.10        429.60       101.92 o                         
   8  20   4       7519.55       7319.09       384.17 o                         
  -8  21   4       3763.01       4341.98       364.80 o                         
  -7  21   4       6542.30       6323.83       287.78 o                         
  -6  21   4          5.54        -85.09        56.73 o                         
  -5  21   4       1342.17        970.69       154.73 o                         
  -4  21   4      13320.53      13271.24       588.19 o                         
  -3  21   4      65303.75      64222.01       943.52 o                         
  -2  21   4      20517.23      20863.25       369.79 o                         
  -1  21   4      37259.41      38722.46       583.58 o                         
   0  21   4        811.97        610.49        74.53 o                         
   1  21   4      24748.42      24699.60       354.25 o                         
   2  21   4      10701.65      11080.61       332.31 o                         
   3  21   4      57901.90      57376.32       668.10 o                         
   4  21   4      16781.25      16921.23       349.44 o                         
   5  21   4       7150.33       7339.00       234.77 o                         
   6  21   4       1215.29       1007.45       122.30 o                         
   7  21   4       5248.87       5294.71       326.87 o                         
   8  21   4       1659.43       1520.90       216.68 o                         
  -8  22   4        603.76        527.11       167.84 o                         
  -7  22   4       2572.20       2271.87       251.93 o                         
  -6  22   4        218.00         89.58        65.26 o                         
  -5  22   4       3158.05       3406.70       233.58 o                         
  -4  22   4        555.91        373.85        83.72 o                         
  -3  22   4       1545.63       1407.77       103.54 o                         
  -2  22   4        255.73        218.14        47.48 o                         
  -1  22   4      10416.15      10699.78       346.42 o                         
   0  22   4        382.47        241.38        50.92 o                         
   1  22   4      25177.81      25477.20       508.56 o                         
   2  22   4       1897.47       1928.03       136.30 o                         
   3  22   4       6317.03       6362.63       157.98 o                         
   4  22   4        364.12        261.66        64.22 o                         
   5  22   4       1561.50       1540.52       126.18 o                         
   6  22   4         59.10        113.97        68.76 o                         
   7  22   4       5192.68       5264.88       296.66 o                         
   8  22   4        207.18        175.28       123.53 o                         
  -8  23   4       2054.76       1169.63       316.85 o                         
  -7  23   4        686.27        300.96       102.86 o                         
  -6  23   4         63.55         67.98        71.70 o                         
  -5  23   4       5804.27       5988.19       307.54 o                         
  -4  23   4      14131.42      13618.27       527.81 o                         
  -3  23   4        855.57        741.01        83.10 o                         
  -2  23   4      50377.73      50450.43       816.11 o                         
  -1  23   4         51.94         64.70        32.74 o                         
   0  23   4         57.92         35.95        32.29 o                         
   1  23   4        386.76        416.60        50.48 o                         
   2  23   4      54054.03      54787.18       803.76 o                         
   3  23   4         13.43         19.48        21.66 o                         
   4  23   4      19941.33      20296.02       394.71 o                         
   5  23   4       5243.57       5829.23       294.53 o                         
   6  23   4         30.68        -10.38        66.44 o                         
   7  23   4       1507.07       1274.70       175.45 o                         
  -7  24   4         23.68        -75.50        75.36 o                         
  -6  24   4       1270.58       1289.08       140.12 o                         
  -5  24   4        849.58        575.20       110.32 o                         
  -4  24   4       2185.28       2124.48       188.40 o                         
  -3  24   4        901.49        706.39       135.33 o                         
  -2  24   4        815.22        551.88        77.38 o                         
  -1  24   4       4659.72       4602.25       200.91 o                         
   0  24   4       2388.73       2441.77       125.18 o                         
   1  24   4       1355.41       1318.35        97.20 o                         
   2  24   4       4285.95       4562.57       209.99 o                         
   3  24   4         72.17         52.39        27.66 o                         
   4  24   4       4817.00       4869.10       179.03 o                         
   5  24   4       1250.06       1159.97       143.72 o                         
   6  24   4        363.94        230.72        85.92 o                         
   7  24   4        146.61        -10.08        91.15 o                         
  -7  25   4        236.29        223.96        99.14 o                         
  -6  25   4       3514.02       3655.33       270.16 o                         
  -5  25   4      18025.12      18067.86       448.08 o                         
  -4  25   4       7723.85       8161.35       345.19 o                         
  -3  25   4       7496.60       7396.53       267.80 o                         
  -2  25   4       2916.74       3043.50       159.36 o                         
  -1  25   4        227.33        209.82        46.01 o                         
   0  25   4         11.29        -45.34        30.22 o                         
   1  25   4       1171.77       1056.30        84.99 o                         
   2  25   4       3841.86       3666.76       191.57 o                         
   3  25   4       2876.62       2754.20       173.60 o                         
   4  25   4       5614.69       5852.92       241.68 o                         
   5  25   4       8096.42       8034.89       338.01 o                         
   6  25   4       2734.58       3167.87       245.29 o                         
   7  25   4       1052.79       1267.90       266.31 o                         
  -7  26   4       2397.35       1902.53       234.99 o                         
  -6  26   4        743.59        520.77       129.57 o                         
  -5  26   4       2668.80       2604.05       190.36 o                         
  -4  26   4       1986.44       2102.99       204.31 o                         
  -3  26   4       2885.82       2952.85       175.09 o                         
  -2  26   4         36.43          5.13        38.36 o                         
  -1  26   4       1439.94       1376.39       113.71 o                         
   0  26   4        350.09        271.27        50.36 o                         
   1  26   4         40.34         37.43        31.60 o                         
   2  26   4        741.34        655.66        94.30 o                         
   3  26   4       3709.24       3608.06       192.92 o                         
   4  26   4        556.15        448.05        89.20 o                         
   5  26   4       4391.91       4343.65       255.68 o                         
   6  26   4       1093.25        893.67       157.74 o                         
   7  26   4       1928.12       1613.23       218.03 o                         
  -7  27   4       2597.24       2591.69       471.91 o                         
  -6  27   4       2780.48       2963.16       252.61 o                         
  -5  27   4        877.95        425.43        94.04 o                         
  -4  27   4       8611.08       8456.57       437.66 o                         
  -3  27   4      20032.85      20311.71       432.70 o                         
  -2  27   4       1160.46       1298.58       205.97 o                         
  -1  27   4       4282.64       4371.76       203.29 o                         
   0  27   4         30.43         61.74        42.25 o                         
   1  27   4        828.87        725.63        81.72 o                         
   2  27   4       2357.68       2308.82       163.93 o                         
   3  27   4      17993.95      18794.27       444.66 o                         
   4  27   4       3516.33       3325.64       150.41 o                         
   5  27   4       1684.99       1619.71       164.35 o                         
   6  27   4       1772.74       1667.72       230.71 o                         
  -6  28   4        700.15        475.70       151.80 o                         
  -5  28   4       3129.22       3003.20       253.60 o                         
  -4  28   4          7.01        -71.51        52.30 o                         
  -3  28   4       3375.21       3023.06       165.78 o                         
  -2  28   4       2363.25       2663.95       192.55 o                         
  -1  28   4       2648.05       2773.59       152.97 o                         
   0  28   4       9037.35       8840.54       263.69 o                         
   1  28   4       2305.15       2318.83       125.04 o                         
   2  28   4       7598.71       8110.35       298.06 o                         
   3  28   4         30.85        -18.78        64.29 o                         
   4  28   4        919.78        769.32        79.39 o                         
   5  28   4       4865.61       5301.95       289.50 o                         
   6  28   4        806.22        521.86       139.65 o                         
  -6  29   4       1057.82        673.08       147.23 o                         
  -5  29   4       1224.52        752.60       141.07 o                         
  -4  29   4       9994.90      10327.14       420.97 o                         
  -3  29   4       9275.13       8918.48       277.16 o                         
  -2  29   4      23831.67      24822.94       506.26 o                         
  -1  29   4       1851.23       1695.00       139.07 o                         
   0  29   4        912.59        833.53        93.71 o                         
   1  29   4       3411.97       3381.09       195.31 o                         
   2  29   4      22639.42      23732.18       544.59 o                         
   3  29   4      10271.89      10620.26       410.47 o                         
   4  29   4      17902.66      18745.76       704.26 o                         
   5  29   4       1459.92       1593.94       129.81 o                         
   6  29   4        312.86        115.91       174.93 o                         
  -6  30   4         82.83       -120.71        98.49 o                         
  -5  30   4       5006.64       4888.33       332.70 o                         
  -4  30   4         10.89        -16.41        77.99 o                         
  -3  30   4        201.37        129.45        89.50 o                         
  -2  30   4        307.19        290.04        60.73 o                         
  -1  30   4       4649.37       4817.45       207.16 o                         
   0  30   4         80.54        -12.89        38.04 o                         
   1  30   4      17649.22      17837.83       362.49 o                         
   2  30   4         20.78        -47.13        52.13 o                         
   3  30   4       2117.93       1903.16       148.87 o                         
   4  30   4        469.75        471.03       133.30 o                         
   5  30   4       3707.53       3540.63       203.10 o                         
   6  30   4        194.98       -186.85       124.57 o                         
  -5  31   4       2200.93       2318.29       334.94 o                         
  -4  31   4       5963.42       5799.49       344.74 o                         
  -3  31   4      15782.76      17226.90       628.77 o                         
  -2  31   4      21661.05      22130.18       455.97 o                         
  -1  31   4       4455.53       4540.38       190.90 o                         
   0  31   4        105.64         -5.62        53.05 o                         
   1  31   4       4252.94       4400.75       187.30 o                         
   2  31   4      12748.88      13604.81       412.60 o                         
   3  31   4      13138.42      13516.55       347.18 o                         
   4  31   4       8353.89       8895.91       798.86 o                         
   5  31   4       5136.63       5488.59       650.21 o                         
  -5  32   4       1245.68       1187.76       205.53 o                         
  -4  32   4         89.09        -17.20        99.63 o                         
  -3  32   4       1171.23       1340.10       266.13 o                         
  -2  32   4       2063.93       1937.60       142.40 o                         
  -1  32   4       7493.88       7447.73       256.08 o                         
   0  32   4       5408.54       5632.16       215.11 o                         
   1  32   4       4483.29       4209.20       174.52 o                         
   2  32   4       5939.89       5904.99       252.76 o                         
   3  32   4        801.07        677.85        86.10 o                         
   4  32   4          5.73       -241.83       161.22 o                         
   5  32   4       2407.44       2104.56       388.80 o                         
  -5  33   4       1854.94       1834.94       305.93 o                         
  -4  33   4       4782.75       4235.98       367.66 o                         
  -3  33   4       4438.08       4433.10       248.48 o                         
  -2  33   4       1728.23       1565.89       147.84 o                         
  -1  33   4       1915.62       2109.47       152.91 o                         
   0  33   4        137.56         18.48        53.66 o                         
   1  33   4        363.44        241.16        59.46 o                         
   2  33   4        330.68        412.42        77.40 o                         
   3  33   4       8086.32       7946.58       260.79 o                         
   4  33   4       1228.89       1187.06       272.86 o                         
  -4  34   4       4087.07       4563.22       373.32 o                         
  -3  34   4       1285.80       1002.28       153.89 o                         
  -2  34   4        125.61         64.94        70.34 o                         
  -1  34   4       1940.28       1963.65       170.79 o                         
   0  34   4       6039.27       6269.50       286.10 o                         
   1  34   4        229.62        181.96        53.94 o                         
   2  34   4        611.05        343.50       114.74 o                         
   3  34   4       2729.59       2598.73       213.12 o                         
   4  34   4       3671.88       3697.31       439.27 o                         
  -3  35   4        643.64        477.42       125.83 o                         
  -2  35   4        212.94        252.73        78.65 o                         
  -1  35   4        183.90         65.41        64.01 o                         
   0  35   4         94.26         57.82        56.85 o                         
   1  35   4        285.57        229.70        61.39 o                         
   2  35   4         22.00         32.80        67.34 o                         
   3  35   4       1707.94        994.67       201.64 o                         
  -3  36   4       1053.66       1026.48       140.04 o                         
  -2  36   4        240.12        249.34       108.16 o                         
  -1  36   4         77.50        -99.18        66.12 o                         
   0  36   4         98.43         93.85        65.16 o                         
   1  36   4         65.70        -98.40        65.60 o                         
   2  36   4        341.42        288.78        88.16 o                         
   3  36   4         66.02       -115.13       147.14 o                         
  -2  37   4       5384.30       5423.01       248.09 o                         
  -1  37   4        120.97         85.41        88.48 o                         
   0  37   4         56.79        -79.27        63.89 o                         
   1  37   4         10.33        -80.99        53.99 o                         
   2  37   4       6493.90       6985.84       296.15 o                         
  -9   0   5      22736.43      21668.10      1780.50 o                         
  -7   0   5       4235.51       3996.63       295.77 o                         
  -5   0   5       3617.96       3368.37       254.38 o                         
  -3   0   5      21349.92      21012.84       956.90 o                         
  -1   0   5      10086.12       9936.21       588.52 o                         
   1   0   5       5964.85       5464.06       345.00 o                         
   3   0   5       4364.83       4370.96       209.49 o                         
   5   0   5      18021.10      18008.31       533.33 o                         
   7   0   5        613.84        526.28       166.45 o                         
   9   0   5       9185.80       9114.69      1478.37 o                         
 -10   1   5       3986.19       4543.06       354.53 o                         
  -9   1   5       7084.66       7838.12       637.75 o                         
  -8   1   5         22.45          7.01        52.91 o                         
  -7   1   5        317.07        333.85        69.54 o                         
  -6   1   5       2293.05       2226.31       185.18 o                         
  -5   1   5      10731.13      11162.68       330.19 o                         
  -4   1   5      13288.70      13815.09       402.26 o                         
  -3   1   5       8239.90       7848.17       358.13 o                         
  -2   1   5       1125.15       1236.17       114.62 o                         
  -1   1   5       5590.82       5753.90       169.87 o                         
   0   1   5       3574.59       3621.00       170.46 o                         
   1   1   5       1653.89       1250.69        81.02 o                         
   2   1   5       3560.79       3853.25       118.60 o                         
   3   1   5       6674.88       6964.68       185.99 o                         
   4   1   5        134.80        149.54        36.76 o                         
   5   1   5       2822.63       2964.15       142.89 o                         
   6   1   5        501.48        402.79        69.43 o                         
   7   1   5        971.17        859.21        95.72 o                         
   8   1   5        847.10        769.32        86.75 o                         
   9   1   5         10.23        -87.84        89.80 o                         
 -10   2   5       2512.97       2126.75       260.86 o                         
  -9   2   5        819.68        792.46       160.11 o                         
  -8   2   5       1568.84       1405.46       145.22 o                         
  -7   2   5       1184.68       1240.63       126.83 o                         
  -6   2   5         26.18         25.32        45.84 o                         
  -5   2   5       4513.70       4813.38       216.00 o                         
  -4   2   5       5390.13       5501.19       249.43 o                         
  -3   2   5       9669.66       9811.66       500.34 o                         
  -2   2   5        222.24        246.22        51.50 o                         
  -1   2   5       3666.09       3756.10       184.49 o                         
   0   2   5       7520.96       7479.62       175.86 o                         
   1   2   5      32059.04      32790.67       455.21 o                         
   2   2   5          4.48         13.28        14.84 o                         
   3   2   5       8348.64       9357.75       233.51 o                         
   4   2   5      15250.06      14628.85       385.93 o                         
   5   2   5       6174.97       6399.75       224.44 o                         
   6   2   5       4283.51       4835.89       199.58 o                         
   7   2   5       1221.50        955.51       102.69 o                         
   8   2   5         67.75         22.83        42.25 o                         
   9   2   5       2041.90       1875.87       162.04 o                         
 -10   3   5         47.06       -114.97       115.64 o                         
  -9   3   5       2817.86       2388.99       243.96 o                         
  -8   3   5      10840.35      10791.78       336.63 o                         
  -7   3   5         14.92        -26.11        45.63 o                         
  -6   3   5       1397.92        972.91       112.99 o                         
  -5   3   5       9842.12      10268.69       357.30 o                         
  -4   3   5      20408.91      20540.89       506.77 o                         
  -3   3   5      10332.62      11787.03       311.50 o                         
  -2   3   5      73003.78      74631.32      1017.93 o                         
  -1   3   5        417.58        425.35        51.82 o                         
   0   3   5          0.42          7.83        17.00 o                         
   1   3   5        361.71        241.93        34.46 o                         
   2   3   5      49899.46      48924.94       495.54 o                         
   3   3   5          1.82         26.07        20.98 o                         
   4   3   5      13097.72      12532.70       296.54 o                         
   5   3   5        166.26        105.10        35.98 o                         
   6   3   5       4071.74       3796.48       181.09 o                         
   7   3   5        650.99        513.49        79.81 o                         
   8   3   5      15583.32      16354.24       455.03 o                         
   9   3   5        812.72        696.55       120.34 o                         
 -10   4   5          6.92       -152.76       182.65 o                         
  -9   4   5        253.35        134.82       105.00 o                         
  -8   4   5       1418.32       1143.25       120.27 o                         
  -7   4   5       2854.28       2581.21       185.87 o                         
  -6   4   5        184.06        120.32        58.24 o                         
  -5   4   5       3051.53       3202.63       220.68 o                         
  -4   4   5       2404.44       2316.00       169.44 o                         
  -3   4   5       4488.03       4636.42       191.83 o                         
  -2   4   5       3116.26       3439.03       195.88 o                         
  -1   4   5      10515.58      10582.79       252.76 o                         
   0   4   5        560.77        489.92        50.41 o                         
   1   4   5      25997.50      27409.58       392.23 o                         
   2   4   5       5984.94       5918.14       145.85 o                         
   3   4   5       5143.05       5857.33       169.65 o                         
   4   4   5          0.54         21.97        23.50 o                         
   5   4   5       1542.01       1856.67       124.23 o                         
   6   4   5         61.27         55.04        41.19 o                         
   7   4   5         32.13          1.55        40.10 o                         
   8   4   5         46.27         27.82        58.12 o                         
   9   4   5        764.01        711.18       114.35 o                         
  -9   5   5       2966.04       2597.01       243.86 o                         
  -8   5   5       3779.08       4050.57       292.08 o                         
  -7   5   5       6004.29       6195.11       260.24 o                         
  -6   5   5       2340.82       2545.76       167.69 o                         
  -5   5   5        611.01        522.21       119.11 o                         
  -4   5   5       3035.15       3107.03       172.62 o                         
  -3   5   5      74782.06      78092.12      1240.01 o                         
  -2   5   5       9077.11       8336.25       240.94 o                         
  -1   5   5      23719.55      24652.75       387.64 o                         
   0   5   5       6982.05       7158.96       230.18 o                         
   1   5   5      25227.51      25604.98       365.38 o                         
   2   5   5       7711.96       7543.42       156.36 o                         
   3   5   5      53708.89      55045.33       639.83 o                         
   4   5   5       4448.59       4374.99       158.69 o                         
   5   5   5         51.36         -9.85        28.89 o                         
   6   5   5        667.63        429.52        92.78 o                         
   7   5   5       6030.60       6123.78       260.92 o                         
   8   5   5       1953.53       1944.98       161.79 o                         
   9   5   5       3441.60       3201.85       242.19 o                         
  -9   6   5       3105.33       3153.00       283.81 o                         
  -8   6   5       1229.07       1070.05       142.35 o                         
  -7   6   5        225.40        266.28        65.98 o                         
  -6   6   5       1035.91        974.66       103.82 o                         
  -5   6   5      22744.41      23986.70       532.62 o                         
  -4   6   5       7514.53       7306.79       260.18 o                         
  -3   6   5       3317.95       3135.12       161.51 o                         
  -2   6   5       1229.12       1143.94       104.86 o                         
  -1   6   5       6841.84       6771.06       184.65 o                         
   0   6   5        441.51        276.42        40.41 o                         
   1   6   5      13697.80      13468.51       234.30 o                         
   2   6   5       7304.57       6893.02       147.44 o                         
   3   6   5        902.86        933.99        85.86 o                         
   4   6   5       1198.55       1188.14        95.23 o                         
   5   6   5       6635.79       6654.20       223.83 o                         
   6   6   5       2106.89       2051.35       121.24 o                         
   7   6   5       2047.74       2051.81       114.34 o                         
   8   6   5         83.73         16.94        87.61 o                         
   9   6   5       2778.71       2538.32       271.92 o                         
  -9   7   5       2077.58       1679.25       192.81 o                         
  -8   7   5       3284.31       3310.03       256.48 o                         
  -7   7   5       6588.43       6848.31       269.02 o                         
  -6   7   5       1041.04        830.37       105.46 o                         
  -5   7   5        291.41        238.18        57.69 o                         
  -4   7   5      13831.45      13692.91       364.42 o                         
  -3   7   5      29905.08      32000.04       633.61 o                         
  -2   7   5       5454.33       5234.74       173.13 o                         
  -1   7   5      19780.65      20220.28       342.40 o                         
   0   7   5        112.76        139.42        27.40 o                         
   1   7   5         24.18         53.01        22.73 o                         
   2   7   5      11547.94      11628.61       204.35 o                         
   3   7   5      29259.56      30566.89       433.49 o                         
   4   7   5       2385.51       2212.75       118.52 o                         
   5   7   5        565.44        623.21        67.03 o                         
   6   7   5        399.97        216.06        57.29 o                         
   7   7   5       9050.01       8885.96       249.68 o                         
   8   7   5       1938.70       2036.83       178.42 o                         
   9   7   5        268.02        269.17       102.80 o                         
  -9   8   5       2043.00       1417.79       250.73 o                         
  -8   8   5       2330.71       2288.06       342.65 o                         
  -7   8   5        851.64        963.04       111.10 o                         
  -6   8   5       6094.02       5912.13       266.58 o                         
  -5   8   5        607.89        478.53        79.09 o                         
  -4   8   5      22274.96      22932.82       556.84 o                         
  -3   8   5        741.52        691.31        80.39 o                         
  -2   8   5       1434.05       1552.97       103.57 o                         
  -1   8   5       1404.76       2004.19       100.85 o                         
   0   8   5       2295.84       1733.40        80.29 o                         
   1   8   5        120.98        184.01        27.46 o                         
   2   8   5      16092.60      16826.35       261.24 o                         
   3   8   5        206.24        208.03        34.75 o                         
   4   8   5      10589.43      10389.58       230.74 o                         
   5   8   5       7133.54       7184.74       207.83 o                         
   6   8   5       3236.08       3114.43       152.81 o                         
   7   8   5         12.98        -64.39        50.22 o                         
   8   8   5        936.08        719.42       113.46 o                         
   9   8   5        335.03         92.56       139.84 o                         
  -9   9   5       4488.37       3913.84       272.04 o                         
  -8   9   5        884.29        643.15       106.45 o                         
  -7   9   5       2296.82       2303.40       146.35 o                         
  -6   9   5       1787.22       1630.58       205.91 o                         
  -5   9   5      33880.46      34622.93       656.29 o                         
  -4   9   5         24.28         59.48        41.51 o                         
  -3   9   5         61.15         64.23        36.19 o                         
  -2   9   5        221.50        142.93        34.35 o                         
  -1   9   5       1812.46       1681.38        93.52 o                         
   0   9   5       1591.27       1989.94        84.15 o                         
   1   9   5       6406.05       6131.78       207.99 o                         
   2   9   5       2643.18       3039.83        95.57 o                         
   3   9   5       2974.29       3076.78       111.44 o                         
   4   9   5       2299.33       2451.99       113.11 o                         
   5   9   5        279.61        219.26        43.68 o                         
   6   9   5       1558.17       1559.75       122.68 o                         
   7   9   5         25.98         29.40        49.26 o                         
   8   9   5         98.92        104.67        72.95 o                         
   9   9   5         13.35        -52.89        85.06 o                         
  -9  10   5       2655.06       2690.37       275.89 o                         
  -8  10   5       6584.46       6315.36       286.10 o                         
  -7  10   5       5276.38       5547.95       228.04 o                         
  -6  10   5        815.51        628.57       107.77 o                         
  -5  10   5       5349.64       5391.19       239.08 o                         
  -4  10   5      15099.97      15764.48       427.30 o                         
  -3  10   5       2981.20       3123.98       159.56 o                         
  -2  10   5       1438.42       1716.77       101.96 o                         
  -1  10   5       1716.11       1612.37        91.69 o                         
   0  10   5       3889.89       3578.25       110.16 o                         
   1  10   5       5937.48       6223.31       209.90 o                         
   2  10   5       2364.34       2424.49       146.28 o                         
   3  10   5         11.46         22.35        20.59 o                         
   4  10   5       7604.20       7666.70       195.68 o                         
   5  10   5       9354.32       9605.41       234.14 o                         
   6  10   5       5647.57       5427.56       194.09 o                         
   7  10   5       1355.65       1177.46       112.07 o                         
   8  10   5         46.55         13.27        61.10 o                         
   9  10   5       2500.83       2277.05       202.69 o                         
  -9  11   5        110.18        174.22        91.71 o                         
  -8  11   5        873.22        798.16       111.80 o                         
  -7  11   5        875.60        921.70        98.78 o                         
  -6  11   5        303.76        275.50        73.14 o                         
  -5  11   5       2771.09       3104.42       191.29 o                         
  -4  11   5       9343.66       9530.40       300.21 o                         
  -3  11   5       8170.99       8305.40       261.12 o                         
  -2  11   5      22782.72      23636.46       405.45 o                         
  -1  11   5       1524.78       1212.19        82.25 o                         
   0  11   5       8752.76       9210.97       177.85 o                         
   1  11   5       5027.24       4861.61       188.88 o                         
   2  11   5      15050.72      15985.62       519.39 o                         
   3  11   5      28204.77      28608.23       380.12 o                         
   4  11   5       3787.32       3760.07       136.29 o                         
   5  11   5       1098.25       1188.62        88.52 o                         
   6  11   5       3975.71       4131.37       230.17 o                         
   7  11   5       5916.41       5864.50       245.01 o                         
   8  11   5       1111.53       1038.97       156.63 o                         
   9  11   5       1241.27       1199.86       169.84 o                         
  -9  12   5       3962.35       4209.96       309.88 o                         
  -8  12   5        640.37        581.85        96.08 o                         
  -7  12   5       2943.65       2872.78       215.27 o                         
  -6  12   5       1076.09       1015.10       120.75 o                         
  -5  12   5          0.68        -40.53        38.28 o                         
  -4  12   5        520.77        512.73        75.64 o                         
  -3  12   5       1268.90       1170.61       108.64 o                         
  -2  12   5         13.89         32.29        27.41 o                         
  -1  12   5         29.24         58.20        21.68 o                         
   0  12   5        242.92        197.84        28.94 o                         
   1  12   5       1128.05        883.85       109.07 o                         
   2  12   5       9339.44       9912.46       281.78 o                         
   3  12   5        636.29        676.09        50.46 o                         
   4  12   5       4930.83       4932.80       154.84 o                         
   5  12   5        272.32        128.51        39.28 o                         
   6  12   5        916.51        988.48        88.61 o                         
   7  12   5        727.65        642.33       140.24 o                         
   8  12   5         54.30        -13.67        76.14 o                         
   9  12   5        189.74         38.83        97.58 o                         
  -9  13   5        759.79        641.13       164.21 o                         
  -8  13   5        599.49        579.35        88.72 o                         
  -7  13   5       1057.77        994.08       128.24 o                         
  -6  13   5       1693.30       1674.26       147.66 o                         
  -5  13   5        335.83        297.23        65.90 o                         
  -4  13   5        120.97         57.29        59.14 o                         
  -3  13   5      31641.39      32572.96       575.14 o                         
  -2  13   5       8954.55       8898.84       222.51 o                         
  -1  13   5       9994.70      10215.35       235.22 o                         
   0  13   5       3957.86       4383.37       151.99 o                         
   1  13   5       6992.71       6400.50       223.32 o                         
   2  13   5      10632.62      10258.92       291.23 o                         
   3  13   5      31177.58      30814.23       401.74 o                         
   4  13   5       2029.40       1881.93       113.59 o                         
   5  13   5        990.57        988.73        89.63 o                         
   6  13   5        721.66        674.85        69.62 o                         
   7  13   5       5755.43       5897.07       224.98 o                         
   8  13   5       5018.54       5718.94       365.78 o                         
   9  13   5        920.19        555.74       121.71 o                         
  -9  14   5        153.39        -95.14        81.45 o                         
  -8  14   5          2.61        -57.79        68.47 o                         
  -7  14   5        760.12        732.57       130.96 o                         
  -6  14   5       6153.48       6193.34       268.58 o                         
  -5  14   5       3034.53       3032.76       191.24 o                         
  -4  14   5      19477.56      19859.80       413.53 o                         
  -3  14   5        158.38         95.69        43.26 o                         
  -2  14   5        931.61        889.96        96.95 o                         
  -1  14   5        361.05        342.09        44.87 o                         
   0  14   5      30792.78      31536.15       469.00 o                         
   1  14   5        493.61        414.25        89.73 o                         
   2  14   5       1232.30        637.36        83.20 o                         
   3  14   5       1158.12       1081.37        97.82 o                         
   4  14   5       4002.21       4099.27       145.27 o                         
   5  14   5        612.54        484.07        57.79 o                         
   6  14   5       3705.08       3701.67       157.14 o                         
   7  14   5         55.18        -67.05        67.13 o                         
   8  14   5         18.15        -13.61        70.32 o                         
   9  14   5        126.12       -106.59       191.28 o                         
  -9  15   5        547.19        876.49       249.54 o                         
  -8  15   5       4578.79       4270.71       215.22 o                         
  -7  15   5        653.65        545.81       109.75 o                         
  -6  15   5       1301.82       1380.37       150.59 o                         
  -5  15   5       2942.25       3192.07       167.45 o                         
  -4  15   5      11038.09      11547.71       308.74 o                         
  -3  15   5        670.02        710.80        79.76 o                         
  -2  15   5      18480.05      18574.00       345.52 o                         
  -1  15   5       4667.16       4765.46       149.60 o                         
   0  15   5        470.47        497.13       105.66 o                         
   1  15   5        191.40        118.58        39.19 o                         
   2  15   5      46048.44      45147.34       709.62 o                         
   3  15   5        452.08        446.63        49.67 o                         
   4  15   5       4744.78       4785.71       155.36 o                         
   5  15   5         59.84         41.12        37.74 o                         
   6  15   5       5252.13       5006.39       178.38 o                         
   7  15   5         37.10        -61.59        52.42 o                         
   8  15   5      10123.48      10496.19       432.30 o                         
  -9  16   5          9.98        182.49       214.51 o                         
  -8  16   5        538.12        371.50       170.02 o                         
  -7  16   5        973.57        986.03        85.07 o                         
  -6  16   5      11066.32      10989.43       492.64 o                         
  -5  16   5      11093.77      11070.97       308.81 o                         
  -4  16   5       7830.78       8145.53       255.96 o                         
  -3  16   5       4774.06       5004.37       193.14 o                         
  -2  16   5         67.70         16.61        31.31 o                         
  -1  16   5       9476.37       9197.46       214.61 o                         
   0  16   5      16316.96      16630.00       314.18 o                         
   1  16   5      19739.01      19520.17       426.81 o                         
   2  16   5       8245.28       8335.53       280.39 o                         
   3  16   5       1698.35       1523.03        78.52 o                         
   4  16   5       3195.58       3148.79       125.32 o                         
   5  16   5       4397.11       4550.86       184.52 o                         
   6  16   5       5453.58       5322.79       199.20 o                         
   7  16   5        301.26        343.12        76.03 o                         
   8  16   5        284.59        206.26        86.30 o                         
  -8  17   5       1087.88        707.01       229.91 o                         
  -7  17   5        473.19        660.15       138.86 o                         
  -6  17   5       3457.74       3569.98       207.91 o                         
  -5  17   5       4395.49       4323.79       225.17 o                         
  -4  17   5        370.89        377.28        63.38 o                         
  -3  17   5       2327.41       2249.67       134.25 o                         
  -2  17   5      16801.70      16741.92       334.03 o                         
  -1  17   5       5126.14       5148.47       159.38 o                         
   0  17   5       6336.61       6768.65       209.35 o                         
   1  17   5       1250.60       1361.72       122.54 o                         
   2  17   5         10.69         41.06        37.38 o                         
   3  17   5        895.22        817.42        95.53 o                         
   4  17   5       2338.48       2145.94       134.60 o                         
   5  17   5          0.01        -40.18        40.97 o                         
   6  17   5         49.20        -37.97        57.76 o                         
   7  17   5         12.69        -77.27        65.67 o                         
   8  17   5         31.04       -125.38        83.59 o                         
  -8  18   5       2431.38       1772.04       318.70 o                         
  -7  18   5         38.49         50.87        71.74 o                         
  -6  18   5       2830.03       3515.12       348.85 o                         
  -5  18   5      10825.60      11662.06       322.67 o                         
  -4  18   5       2872.80       2679.11       154.87 o                         
  -3  18   5      10993.53      11135.79       295.52 o                         
  -2  18   5       4941.83       5011.88       191.16 o                         
  -1  18   5       4812.55       4767.67       155.06 o                         
   0  18   5       4421.18       4555.00       130.94 o                         
   1  18   5      17889.53      18396.35       425.05 o                         
   2  18   5       3120.17       3352.68       230.70 o                         
   3  18   5        334.03        316.86        65.54 o                         
   4  18   5       9951.86       9729.94       323.79 o                         
   5  18   5       4431.51       4407.03       160.29 o                         
   6  18   5         72.60         68.26        47.72 o                         
   7  18   5          4.56        -98.88        65.92 o                         
   8  18   5          3.12        -47.16       126.95 o                         
  -8  19   5        888.16        776.65       226.68 o                         
  -7  19   5       2572.58       2755.18       308.65 o                         
  -6  19   5       9720.65       9771.57       373.19 o                         
  -5  19   5        448.96        315.26        88.09 o                         
  -4  19   5        677.69        299.33        67.66 o                         
  -3  19   5         25.68         14.65        36.79 o                         
  -2  19   5       2709.81       2847.34       134.06 o                         
  -1  19   5       1585.69       1426.79       106.05 o                         
   0  19   5       4642.66       4822.12       138.54 o                         
   1  19   5      11276.12      11142.47       305.14 o                         
   2  19   5       2212.65       2336.99       198.62 o                         
   3  19   5       4260.08       4249.12       245.63 o                         
   4  19   5       5212.00       5142.65       181.80 o                         
   5  19   5         40.05         31.23        36.36 o                         
   6  19   5         32.78         -9.44        52.23 o                         
   7  19   5       6787.58       6999.65       336.35 o                         
   8  19   5       1093.13        459.52       175.61 o                         
  -8  20   5         51.88        113.60       203.54 o                         
  -7  20   5       6903.35       7082.02       484.45 o                         
  -6  20   5       1873.52       1858.70       168.56 o                         
  -5  20   5        441.77        289.80        98.03 o                         
  -4  20   5      21545.48      22768.13       521.12 o                         
  -3  20   5       3286.25       3311.99       146.22 o                         
  -2  20   5        626.51        604.50        66.80 o                         
  -1  20   5        659.64        592.82        76.94 o                         
   0  20   5       4991.45       4992.09       145.45 o                         
   1  20   5        856.75        794.65        92.69 o                         
   2  20   5       7567.91       7707.36       279.20 o                         
   3  20   5          2.07        -49.65        33.10 o                         
   4  20   5        365.29        268.98        56.09 o                         
   5  20   5        372.36        397.58        74.95 o                         
   6  20   5        214.22        215.15        50.71 o                         
   7  20   5         55.25        -74.96        73.54 o                         
   8  20   5        175.57         95.35       116.57 o                         
  -8  21   5       1744.26       1660.65       378.21 o                         
  -7  21   5         91.57         35.98        74.23 o                         
  -6  21   5       2322.78       2211.68       188.64 o                         
  -5  21   5       2772.32       2619.26       220.56 o                         
  -4  21   5        318.77        209.95        77.72 o                         
  -3  21   5        361.81        311.41        53.16 o                         
  -2  21   5       7941.02       7695.17       222.42 o                         
  -1  21   5        965.90        944.15        87.55 o                         
   0  21   5        884.91       1082.28        72.83 o                         
   1  21   5      10583.00      11080.67       314.70 o                         
   2  21   5       9078.88       8782.03       306.09 o                         
   3  21   5          0.15        -40.55        40.41 o                         
   4  21   5       5375.70       5513.28       279.29 o                         
   5  21   5        546.49        401.90        68.21 o                         
   6  21   5       6326.96       6743.62       504.46 o                         
   7  21   5        717.68        566.47       141.40 o                         
   8  21   5       8171.91       9364.64       504.14 o                         
  -8  22   5       1839.54       1283.41       325.91 o                         
  -7  22   5        746.09        565.11       112.93 o                         
  -6  22   5       3987.33       3891.66       235.62 o                         
  -5  22   5       1601.35       1730.82       179.23 o                         
  -4  22   5        113.23         14.88        49.71 o                         
  -3  22   5       1308.49       1056.04       120.27 o                         
  -2  22   5        492.98        586.50        75.71 o                         
  -1  22   5       2400.17       2481.34       138.61 o                         
   0  22   5       5411.76       5737.50       165.27 o                         
   1  22   5       4530.87       4495.63       205.37 o                         
   2  22   5       1867.83       1682.84       144.42 o                         
   3  22   5       1332.48       1069.44       119.95 o                         
   4  22   5        360.75        257.18        71.20 o                         
   5  22   5       9304.80       9511.79       322.47 o                         
   6  22   5        496.49        407.54        80.12 o                         
   7  22   5        308.74        249.86        91.56 o                         
  -7  23   5        717.37        318.41       152.67 o                         
  -6  23   5         10.46        -16.83       116.21 o                         
  -5  23   5         13.39        -71.14        73.88 o                         
  -4  23   5        924.33        811.91       128.73 o                         
  -3  23   5       7366.82       7235.29       283.00 o                         
  -2  23   5        127.02         54.90        37.23 o                         
  -1  23   5       3621.13       3783.40       174.52 o                         
   0  23   5         34.00         51.61        27.83 o                         
   1  23   5       2547.50       2957.22       169.50 o                         
   2  23   5       3653.56       3646.08       203.52 o                         
   3  23   5       7988.79       7843.84       278.93 o                         
   4  23   5        417.54        265.49        93.52 o                         
   5  23   5         80.39         73.70        41.31 o                         
   6  23   5        994.48       1011.97       105.88 o                         
   7  23   5       4107.04       4249.05       257.01 o                         
  -7  24   5       1259.66       1223.33       173.52 o                         
  -6  24   5       1131.13        835.27       117.50 o                         
  -5  24   5      13990.95      13588.48       418.87 o                         
  -4  24   5          3.58        -19.73        56.30 o                         
  -3  24   5       3857.34       3637.80       181.47 o                         
  -2  24   5        913.12        895.91        92.95 o                         
  -1  24   5      28274.28      29107.60       572.16 o                         
   0  24   5        413.45        331.24        48.24 o                         
   1  24   5      29160.84      30196.32       570.32 o                         
   2  24   5        181.45        108.77        50.70 o                         
   3  24   5       1169.16       1141.45       146.81 o                         
   4  24   5       3109.97       3216.13       208.24 o                         
   5  24   5      16509.44      16624.46       395.43 o                         
   6  24   5       1320.40       1565.22       186.09 o                         
   7  24   5       1127.21       1297.84       215.07 o                         
  -7  25   5        317.27        -36.70       120.37 o                         
  -6  25   5        137.83        -39.57        78.04 o                         
  -5  25   5         48.90        -61.79        79.62 o                         
  -4  25   5         88.59         25.09        57.07 o                         
  -3  25   5       4230.80       3877.71       215.57 o                         
  -2  25   5       2886.31       3111.14       157.52 o                         
  -1  25   5       1424.12       1256.84       113.52 o                         
   0  25   5        480.84        554.24        68.68 o                         
   1  25   5         27.17        -29.86        38.14 o                         
   2  25   5       2638.26       2673.41       176.60 o                         
   3  25   5      10140.04       9637.21       344.81 o                         
   4  25   5        183.83        149.39        66.47 o                         
   5  25   5          5.04        -66.40        44.27 o                         
   6  25   5       1148.81       1140.88       261.43 o                         
   7  25   5       1748.66       2149.97       300.07 o                         
  -7  26   5        835.79        387.86       142.03 o                         
  -6  26   5       6727.58       6991.23       375.74 o                         
  -5  26   5       3083.68       3096.57       222.55 o                         
  -4  26   5       8489.46       7774.66       308.57 o                         
  -3  26   5       7427.91       6584.28       255.69 o                         
  -2  26   5       1474.94       1326.78       157.81 o                         
  -1  26   5        103.23         68.76        39.94 o                         
   0  26   5      16324.47      16913.73       335.26 o                         
   1  26   5       3606.32       3358.04       215.24 o                         
   2  26   5       2755.12       2739.69       176.61 o                         
   3  26   5        178.39        165.04        63.78 o                         
   4  26   5       9242.18       9393.45       330.61 o                         
   5  26   5         17.68        -74.13       114.13 o                         
   6  26   5       2563.10       2560.13       207.28 o                         
  -6  27   5       3271.00       3891.42       306.67 o                         
  -5  27   5       1594.08       1550.77       248.68 o                         
  -4  27   5          2.42        -47.54        59.21 o                         
  -3  27   5       4281.87       4034.18       219.31 o                         
  -2  27   5       1834.47       1896.13       183.90 o                         
  -1  27   5      10184.95      10176.06       288.73 o                         
   0  27   5       4880.27       4919.35       174.80 o                         
   1  27   5         83.91         57.94        44.32 o                         
   2  27   5        779.40        505.45        79.29 o                         
   3  27   5       2461.19       2311.26       182.16 o                         
   4  27   5        578.74        321.70        85.70 o                         
   5  27   5        936.70        538.46       209.00 o                         
   6  27   5        433.23        159.13       111.85 o                         
  -6  28   5          8.61       -142.99        95.32 o                         
  -5  28   5       3353.59       3317.78       271.40 o                         
  -4  28   5       5336.74       5190.03       412.60 o                         
  -3  28   5        586.09        492.74        79.30 o                         
  -2  28   5       2125.03       2142.22       168.16 o                         
  -1  28   5       4117.41       4106.84       183.74 o                         
   0  28   5       8028.98       8344.76       229.31 o                         
   1  28   5       5587.39       5548.69       253.15 o                         
   2  28   5       1508.52       1535.16       167.01 o                         
   3  28   5         46.95          4.89        54.30 o                         
   4  28   5        326.05        164.02        98.29 o                         
   5  28   5        656.60        412.74       196.14 o                         
   6  28   5        129.24         65.98       132.75 o                         
  -6  29   5         10.81        -83.53       117.84 o                         
  -5  29   5       1857.31       1844.71       260.95 o                         
  -4  29   5        129.14        -52.78        79.29 o                         
  -3  29   5       2638.59       2508.90       158.59 o                         
  -2  29   5         12.79        -80.36        53.57 o                         
  -1  29   5       9130.38       9390.40       278.62 o                         
   0  29   5       4698.05       4743.21       189.26 o                         
   1  29   5        791.82        455.45        84.45 o                         
   2  29   5        770.77        666.61       137.07 o                         
   3  29   5       3388.80       3458.96       228.05 o                         
   4  29   5        607.81        436.59        94.55 o                         
   5  29   5          3.12       -248.06       165.37 o                         
   6  29   5        306.42        138.32       322.92 o                         
  -6  30   5        481.92        345.44       124.58 o                         
  -5  30   5        358.15        238.23       136.31 o                         
  -4  30   5        247.30        118.66       104.08 o                         
  -3  30   5       3347.76       3150.24       181.48 o                         
  -2  30   5       5944.36       5839.70       247.94 o                         
  -1  30   5        638.38        550.48        83.03 o                         
   0  30   5         46.71        -56.25        40.49 o                         
   1  30   5         49.66        -73.48        69.43 o                         
   2  30   5          1.47         17.13        51.68 o                         
   3  30   5        792.60        687.63       105.89 o                         
   4  30   5          4.59       -176.18       302.13 o                         
   5  30   5       1521.36       1034.65       461.74 o                         
  -5  31   5        102.77       -146.84       136.46 o                         
  -4  31   5        107.49         46.13       105.85 o                         
  -3  31   5         12.17        -27.54        62.34 o                         
  -2  31   5       4998.21       4712.29       223.00 o                         
  -1  31   5       2030.10       1952.11       188.74 o                         
   0  31   5         26.14        -17.22        43.46 o                         
   1  31   5       3637.82       4030.02       227.87 o                         
   2  31   5       1542.64       1304.73       144.41 o                         
   3  31   5       1418.52       1143.28       157.95 o                         
   4  31   5        124.72         94.51       162.00 o                         
   5  31   5         83.09        149.22       171.46 o                         
  -5  32   5        537.88        333.41       142.40 o                         
  -4  32   5        257.49       -153.89       147.17 o                         
  -3  32   5        106.98         74.78       134.13 o                         
  -2  32   5       1508.29       1423.11       176.35 o                         
  -1  32   5       1242.71       1207.09       119.94 o                         
   0  32   5      11328.96      11091.56       281.29 o                         
   1  32   5          7.58         -9.63        52.62 o                         
   2  32   5         27.01        -89.52        59.68 o                         
   3  32   5          8.74        -36.24        75.63 o                         
   4  32   5       4586.14       4616.93       485.76 o                         
  -4  33   5          0.09       -154.27       104.47 o                         
  -3  33   5         53.17          4.62       131.33 o                         
  -2  33   5         14.85        -84.50        56.34 o                         
  -1  33   5        170.18        120.87        72.15 o                         
   0  33   5         80.74         18.35        51.99 o                         
   1  33   5       1523.07       1101.28       130.00 o                         
   2  33   5       2175.81       2429.38       183.40 o                         
   3  33   5        574.41        240.56        85.82 o                         
   4  33   5         29.71       -106.92       181.26 o                         
  -4  34   5       2535.64       2388.78       344.74 o                         
  -3  34   5          0.42         31.46       119.74 o                         
  -2  34   5        239.65        149.35        72.44 o                         
  -1  34   5       4850.94       5322.96       225.78 o                         
   0  34   5       9857.54      10069.44       266.06 o                         
   1  34   5       1030.04        917.48       169.67 o                         
   2  34   5       1646.22       1742.83       169.73 o                         
   3  34   5        870.74        716.78       141.29 o                         
  -3  35   5        584.70        317.82       115.83 o                         
  -2  35   5        496.55        413.38       107.59 o                         
  -1  35   5       4459.53       4669.48       227.28 o                         
   0  35   5         19.98        -51.40        64.51 o                         
   1  35   5          1.35       -119.48        79.65 o                         
   2  35   5        626.20        623.18       116.49 o                         
   3  35   5          9.18       -120.73        84.95 o                         
  -2  36   5       4013.73       3898.42       244.73 o                         
  -1  36   5       1814.88       1872.24       154.44 o                         
   0  36   5        205.69        219.80       101.87 o                         
   1  36   5       3618.22       3276.55       278.41 o                         
   2  36   5         54.76         -7.29        88.66 o                         
  -1  37   5       1473.72       1244.09       118.56 o                         
   0  37   5       1328.79       1083.38       117.35 o                         
  -8   0   6      17345.70      17171.42       715.34 o                         
  -6   0   6        648.85        703.13       140.07 o                         
  -4   0   6       4455.82       4626.50       397.76 o                         
  -2   0   6      23235.97      24109.27       658.61 o                         
   0   0   6          5.85         80.07        34.78 o                         
   2   0   6       4097.50       4217.01       204.24 o                         
   4   0   6      15702.92      15558.06       500.54 o                         
   6   0   6         60.67         16.91        57.76 o                         
   8   0   6      29388.50      29930.11       752.29 o                         
  -9   1   6       8008.89       7624.46       333.66 o                         
  -8   1   6       5556.82       5040.97       375.75 o                         
  -7   1   6       3800.17       3767.14       221.86 o                         
  -6   1   6        853.42        893.89       109.86 o                         
  -5   1   6      27548.45      28558.79       623.64 o                         
  -4   1   6      25441.32      24282.46       807.02 o                         
  -3   1   6      18686.82      18981.09       475.44 o                         
  -2   1   6      34134.36      34900.78       582.34 o                         
  -1   1   6         46.76         30.06        26.04 o                         
   0   1   6          5.11         24.34        21.16 o                         
   1   1   6       1983.97       2149.12       126.99 o                         
   2   1   6      20743.76      19896.30       359.41 o                         
   3   1   6       6959.82       6824.65       208.66 o                         
   4   1   6      23409.61      23459.44       409.43 o                         
   5   1   6      11894.53      12116.73       303.53 o                         
   6   1   6       1180.93        952.92       106.82 o                         
   7   1   6       6410.48       6509.08       252.01 o                         
   8   1   6        533.71        418.03        91.68 o                         
   9   1   6       1068.21        997.96       126.81 o                         
  -9   2   6       9445.21       9768.32       457.17 o                         
  -8   2   6       2265.15       2194.64       300.56 o                         
  -7   2   6      13336.20      13470.36       409.82 o                         
  -6   2   6        319.52        258.58        66.72 o                         
  -5   2   6        289.75        149.11        69.66 o                         
  -4   2   6       3633.53       3525.99       186.98 o                         
  -3   2   6        812.73        941.86       139.22 o                         
  -2   2   6        448.27        342.24        56.54 o                         
  -1   2   6      10352.14      10152.10       248.51 o                         
   0   2   6      10546.58      10083.01       238.94 o                         
   1   2   6      40356.43      40422.03       512.45 o                         
   2   2   6          8.33         13.57        20.06 o                         
   3   2   6      17376.91      17805.27       352.81 o                         
   4   2   6        858.20        750.95        77.54 o                         
   5   2   6        856.74        787.88        80.35 o                         
   6   2   6       2456.82       2235.51       141.20 o                         
   7   2   6      13492.84      13189.77       371.40 o                         
   8   2   6        445.01        318.46        63.59 o                         
   9   2   6      19733.91      20183.70       601.53 o                         
  -9   3   6       5794.54       6251.42       368.46 o                         
  -8   3   6        813.20        723.67       111.19 o                         
  -7   3   6       8527.11       9148.05       537.34 o                         
  -6   3   6       8146.04       8629.11       361.34 o                         
  -5   3   6       5654.81       5476.39       301.83 o                         
  -4   3   6      17409.10      17784.71       435.73 o                         
  -3   3   6      84335.30      84725.30      1213.86 o                         
  -2   3   6      16726.42      17446.73       385.25 o                         
  -1   3   6      78454.35      77026.16       878.95 o                         
   0   3   6         47.24         45.94        23.10 o                         
   1   3   6      27966.56      28933.07       438.08 o                         
   2   3   6      23771.76      24618.87       377.96 o                         
   3   3   6     103952.74     103038.02       980.82 o                         
   4   3   6       9373.01       8584.43       258.04 o                         
   5   3   6      19143.37      19874.19       426.24 o                         
   6   3   6      11070.32      11281.94       312.47 o                         
   7   3   6       6769.30       7032.94       279.52 o                         
   8   3   6        677.93        613.81        78.44 o                         
   9   3   6       9233.14       9410.42       350.59 o                         
  -9   4   6        809.35        583.13       234.36 o                         
  -8   4   6       3764.80       3717.84       222.73 o                         
  -7   4   6       1764.39       1887.34       198.20 o                         
  -6   4   6       9172.92       9437.03       337.75 o                         
  -5   4   6        860.11        921.57       111.24 o                         
  -4   4   6       5098.61       5191.02       231.74 o                         
  -3   4   6       5356.02       5701.54       226.20 o                         
  -2   4   6        332.82        217.57        56.38 o                         
  -1   4   6       1861.95       2199.23       145.52 o                         
   0   4   6      65012.47      64598.97       783.05 o                         
   1   4   6       4602.75       5174.35       154.18 o                         
   2   4   6      35138.62      34425.29       464.91 o                         
   3   4   6        350.94        310.57        41.04 o                         
   4   4   6        888.58        915.88        81.48 o                         
   5   4   6       2516.97       2617.80       151.23 o                         
   6   4   6      16327.81      15831.13       397.52 o                         
   7   4   6        139.76        125.74        50.72 o                         
   8   4   6      11705.21      12243.13       325.33 o                         
   9   4   6        167.13        111.81        93.49 o                         
  -9   5   6       2024.80       1975.86       207.84 o                         
  -8   5   6       7213.97       7385.93       442.38 o                         
  -7   5   6       3335.67       3672.44       214.43 o                         
  -6   5   6       2188.19       2120.58       165.46 o                         
  -5   5   6       5681.91       5402.93       249.14 o                         
  -4   5   6      44251.82      44883.17       751.18 o                         
  -3   5   6      54962.50      54489.76       825.11 o                         
  -2   5   6      58346.45      56041.26       786.15 o                         
  -1   5   6      48542.39      49940.38       649.54 o                         
   0   5   6         52.30         37.21        25.61 o                         
   1   5   6      11636.99      12163.94       277.14 o                         
   2   5   6      54021.77      52562.23       616.53 o                         
   3   5   6      51236.56      50481.65       551.09 o                         
   4   5   6      58267.73      58252.77       722.40 o                         
   5   5   6      19148.29      18930.46       501.87 o                         
   6   5   6         68.56        -11.08        42.34 o                         
   7   5   6          3.42        -65.98        43.99 o                         
   8   5   6       8612.47       8946.47       303.19 o                         
   9   5   6       2135.20       2913.87       303.97 o                         
  -9   6   6       2265.09       1708.50       208.13 o                         
  -8   6   6        222.83        172.82        74.26 o                         
  -7   6   6       3752.13       3833.89       222.32 o                         
  -6   6   6       1663.89       1789.51       140.24 o                         
  -5   6   6      23110.36      24299.71       580.93 o                         
  -4   6   6       4493.27       4358.44       214.68 o                         
  -3   6   6       1719.08       1855.35       130.74 o                         
  -2   6   6        337.61        199.30        49.37 o                         
  -1   6   6      67844.23      69317.30       815.16 o                         
   0   6   6      36983.12      38231.03       525.59 o                         
   1   6   6     102701.03     101702.66       985.81 o                         
   2   6   6       3250.55       3043.00       119.03 o                         
   3   6   6      16065.75      16305.71       272.35 o                         
   4   6   6       5667.88       5436.12       185.30 o                         
   5   6   6      14852.84      15127.72       340.74 o                         
   6   6   6       2894.63       2974.09       160.74 o                         
   7   6   6      18697.48      19416.97       431.60 o                         
   8   6   6         61.59        -49.04        57.37 o                         
   9   6   6       9940.84       9650.58       478.98 o                         
  -9   7   6      10493.42      10395.51       362.62 o                         
  -8   7   6        433.38        371.29       104.79 o                         
  -7   7   6        699.88        458.78        84.38 o                         
  -6   7   6         27.07          7.70        54.47 o                         
  -5   7   6      15337.89      14995.03       422.52 o                         
  -4   7   6      22759.37      22385.12       501.92 o                         
  -3   7   6      46233.32      46081.83       728.80 o                         
  -2   7   6      56721.46      57737.34       740.74 o                         
  -1   7   6       6555.59       6412.03       183.82 o                         
   0   7   6       4804.86       5062.52       162.64 o                         
   1   7   6       3172.57       3152.48       114.64 o                         
   2   7   6      27503.82      25971.84       383.13 o                         
   3   7   6      27495.33      27122.80       366.19 o                         
   4   7   6      50655.12      51281.21       663.98 o                         
   5   7   6       8320.31       8352.20       248.69 o                         
   6   7   6        321.91        155.05        70.60 o                         
   7   7   6       1103.96        979.24       128.49 o                         
   8   7   6        328.06        270.14        79.10 o                         
   9   7   6       3875.03       3898.57       393.48 o                         
  -9   8   6       1036.47        908.42       135.10 o                         
  -8   8   6      14032.40      14193.60       389.33 o                         
  -7   8   6          6.65        -26.65        59.39 o                         
  -6   8   6       5738.68       5819.93       277.31 o                         
  -5   8   6      17726.14      18551.10       490.96 o                         
  -4   8   6        725.08        547.59        83.22 o                         
  -3   8   6       7422.85       7712.93       263.31 o                         
  -2   8   6       9645.88       9450.82       253.08 o                         
  -1   8   6      18343.16      17718.08       317.85 o                         
   0   8   6      15839.54      16009.51       285.28 o                         
   1   8   6      35077.97      34811.96       469.82 o                         
   2   8   6      26368.77      27011.21       387.76 o                         
   3   8   6        963.90        938.63        64.73 o                         
   4   8   6       5635.39       5787.34       189.30 o                         
   5   8   6      18140.77      18754.89       428.41 o                         
   6   8   6       2289.65       2264.62       135.28 o                         
   7   8   6        213.11        165.00        55.76 o                         
   8   8   6      21325.96      21522.36       524.33 o                         
   9   8   6       2268.23       1631.13       298.94 o                         
  -9   9   6       1195.97       1126.39       158.38 o                         
  -8   9   6       2689.24       2424.44       220.41 o                         
  -7   9   6       1952.87       1807.59       148.10 o                         
  -6   9   6      10044.15      10696.18       376.13 o                         
  -5   9   6      10676.63      10805.18       396.14 o                         
  -4   9   6      24154.90      23885.11       639.85 o                         
  -3   9   6      20055.22      20508.46       447.15 o                         
  -2   9   6       8099.79       8430.02       256.12 o                         
  -1   9   6       4952.94       4408.78       163.66 o                         
   0   9   6        591.35        439.63        49.04 o                         
   1   9   6       1561.15       1626.34        76.25 o                         
   2   9   6       9959.37       9947.43       196.48 o                         
   3   9   6      20059.18      20360.87       290.13 o                         
   4   9   6      10122.38      10384.07       239.51 o                         
   5   9   6      21321.01      20786.48       373.51 o                         
   6   9   6       2444.04       2564.25       142.06 o                         
   7   9   6       3065.07       3152.62       157.30 o                         
   8   9   6        311.66        336.16        86.73 o                         
   9   9   6        355.79        417.99       184.71 o                         
  -9  10   6      12095.42      13005.88       445.88 o                         
  -8  10   6        162.85          9.64        92.79 o                         
  -7  10   6      21099.87      21587.09       562.10 o                         
  -6  10   6       3015.75       3234.59       209.90 o                         
  -5  10   6        830.21        779.75       104.11 o                         
  -4  10   6        388.56        291.70        61.98 o                         
  -3  10   6      11610.30      12092.39       368.78 o                         
  -2  10   6       2764.95       2836.28       137.74 o                         
  -1  10   6       9695.79       9495.26       238.66 o                         
   0  10   6      20109.24      21010.48       330.29 o                         
   1  10   6      10891.44      10270.50       303.78 o                         
   2  10   6          3.66         11.55        23.10 o                         
   3  10   6      13794.16      14392.26       231.69 o                         
   4  10   6       3651.11       3508.78       136.80 o                         
   5  10   6       4836.93       4757.38       170.33 o                         
   6  10   6       1474.13       1511.74       113.26 o                         
   7  10   6      12721.75      12891.10       304.60 o                         
   8  10   6        148.42         88.14        80.93 o                         
   9  10   6      17824.35      18163.29       587.68 o                         
  -9  11   6       6773.04       6012.61       356.73 o                         
  -8  11   6       1684.87       1590.90       179.84 o                         
  -7  11   6        207.86        260.70        95.36 o                         
  -6  11   6      15602.40      15907.91       462.62 o                         
  -5  11   6      15012.89      14433.09       412.25 o                         
  -4  11   6       7175.60       7650.10       304.92 o                         
  -3  11   6      30749.33      30937.14       574.21 o                         
  -2  11   6         32.97         13.20        26.73 o                         
  -1  11   6       2761.65       2216.21       114.32 o                         
   0  11   6         13.48         -3.90        17.81 o                         
   1  11   6       3110.10       3072.83       160.51 o                         
   2  11   6        249.73        144.41        44.59 o                         
   3  11   6      28634.36      27863.36       339.49 o                         
   4  11   6        345.18        238.33        40.93 o                         
   5  11   6      20492.50      20319.95       365.71 o                         
   6  11   6      23386.99      24156.07       442.80 o                         
   7  11   6         23.38        -61.33        51.75 o                         
   8  11   6       7647.66       8126.17       347.90 o                         
   9  11   6       1390.97       1615.49       173.73 o                         
  -9  12   6        832.13        766.70       143.26 o                         
  -8  12   6      11730.22      12257.88       415.09 o                         
  -7  12   6       4191.72       3861.45       244.18 o                         
  -6  12   6       8638.10       8398.50       327.78 o                         
  -5  12   6        992.66        762.62       103.31 o                         
  -4  12   6          8.90         -1.07        37.79 o                         
  -3  12   6      10484.27      10869.19       326.02 o                         
  -2  12   6      21597.37      21658.24       406.60 o                         
  -1  12   6       1462.15       1663.80       100.13 o                         
   0  12   6      27373.14      28477.30       388.36 o                         
   1  12   6       2145.88       2246.39       167.37 o                         
   2  12   6      30442.13      29958.16       555.65 o                         
   3  12   6         29.32         45.35        25.50 o                         
   4  12   6        346.75        326.27        44.95 o                         
   5  12   6        319.17        245.47        49.13 o                         
   6  12   6       6368.23       6520.65       217.45 o                         
   7  12   6          0.27        -20.75        67.86 o                         
   8  12   6      12644.67      13571.60       444.95 o                         
  -9  13   6         22.31       -141.60        96.59 o                         
  -8  13   6      12324.16      11991.97       372.05 o                         
  -7  13   6       7041.19       6984.71       344.41 o                         
  -6  13   6       2632.54       2211.76       263.06 o                         
  -5  13   6       9571.11       9458.79       329.04 o                         
  -4  13   6      29475.63      30233.49       600.22 o                         
  -3  13   6       7890.20       7870.64       287.05 o                         
  -2  13   6      73516.20      73329.69      1252.71 o                         
  -1  13   6        207.75        301.11        46.88 o                         
   0  13   6       2557.07       2540.27       130.64 o                         
   1  13   6       1951.78       2136.45       139.86 o                         
   2  13   6      41156.27      41235.86       749.18 o                         
   3  13   6       1924.31       2010.29       140.82 o                         
   4  13   6      33273.94      34032.09       419.42 o                         
   5  13   6       6261.81       6340.19       212.20 o                         
   6  13   6       1128.67        962.18       121.70 o                         
   7  13   6      10989.64      10913.60       318.97 o                         
   8  13   6      10690.00      10422.54       392.03 o                         
  -9  14   6       1244.94       1143.53       193.77 o                         
  -8  14   6       2584.91       2355.03       251.00 o                         
  -7  14   6       8358.99       8561.71       338.36 o                         
  -6  14   6        237.65        131.42        64.84 o                         
  -5  14   6      15767.93      16062.99       432.69 o                         
  -4  14   6        844.23        755.21       100.55 o                         
  -3  14   6        130.48        141.23        46.10 o                         
  -2  14   6       6099.42       6363.13       231.27 o                         
  -1  14   6      49325.49      49633.21       655.51 o                         
   0  14   6         41.85         56.86        25.59 o                         
   1  14   6      78775.88      79688.81      1289.18 o                         
   2  14   6         41.62         49.31        37.32 o                         
   3  14   6      14958.79      15357.12       396.04 o                         
   4  14   6       1275.74       1250.92        79.15 o                         
   5  14   6      12710.18      13452.74       297.76 o                         
   6  14   6        887.91        792.40        83.95 o                         
   7  14   6      14869.82      15032.72       324.06 o                         
   8  14   6        122.03        -55.37        95.91 o                         
  -9  15   6       2583.96       2531.17       363.94 o                         
  -8  15   6        424.38        279.99        88.82 o                         
  -7  15   6       3658.31       3709.32       248.08 o                         
  -6  15   6       2805.25       2832.58       222.03 o                         
  -5  15   6       9643.63       9152.50       438.15 o                         
  -4  15   6       5207.78       4992.12       230.51 o                         
  -3  15   6      33931.99      34798.66       623.77 o                         
  -2  15   6      10229.40      10686.49       292.81 o                         
  -1  15   6      35192.70      35300.22       518.12 o                         
   0  15   6       5097.48       5337.86       164.62 o                         
   1  15   6      10143.03      10512.05       315.23 o                         
   2  15   6      10903.00      11175.14       331.35 o                         
   3  15   6      40153.54      40660.16       703.91 o                         
   4  15   6      29382.71      29991.23       367.21 o                         
   5  15   6      15896.25      16221.87       416.53 o                         
   6  15   6       8083.09       7952.03       236.01 o                         
   7  15   6       1342.40       1240.51       111.40 o                         
   8  15   6        150.63         60.22        95.92 o                         
  -8  16   6       1154.65       1114.93       142.89 o                         
  -7  16   6        178.81        141.95        99.36 o                         
  -6  16   6      30741.99      31543.59       651.31 o                         
  -5  16   6       3362.06       3888.16       229.48 o                         
  -4  16   6      17807.38      18921.32       548.48 o                         
  -3  16   6        276.14        244.18        58.81 o                         
  -2  16   6       5588.85       5195.17       193.70 o                         
  -1  16   6       8572.04       8351.46       221.64 o                         
   0  16   6     108473.93     110236.00      1193.66 o                         
   1  16   6      11504.79      11796.39       340.62 o                         
   2  16   6      29070.59      29652.92       578.58 o                         
   3  16   6       7184.99       7272.04       272.30 o                         
   4  16   6        887.52        934.92        81.99 o                         
   5  16   6       6290.23       6387.55       209.10 o                         
   6  16   6      29977.04      30703.00       590.68 o                         
   7  16   6        114.15        118.28        53.73 o                         
   8  16   6       8320.70       7860.23       337.83 o                         
  -8  17   6       1347.74        783.45       194.29 o                         
  -7  17   6         14.41        -55.18        65.09 o                         
  -6  17   6       2499.19       2656.55       205.45 o                         
  -5  17   6       1615.37       1698.59       214.06 o                         
  -4  17   6      10674.62      11123.68       382.10 o                         
  -3  17   6       6938.95       7462.40       266.61 o                         
  -2  17   6       6182.42       6215.26       224.00 o                         
  -1  17   6      20375.36      20267.12       366.85 o                         
   0  17   6        197.89        147.92        39.80 o                         
   1  17   6       2469.75       2368.39       156.43 o                         
   2  17   6       7844.84       8343.44       300.02 o                         
   3  17   6       3770.80       3748.41       200.20 o                         
   4  17   6      18724.50      18820.89       358.42 o                         
   5  17   6      15319.26      16217.71       331.47 o                         
   6  17   6       1424.38       1269.80       145.34 o                         
   7  17   6        654.05        447.11        79.03 o                         
   8  17   6        109.29       -165.26       118.86 o                         
  -8  18   6       1337.64        712.72       209.30 o                         
  -7  18   6      19151.21      18931.71       421.11 o                         
  -6  18   6       6202.27       6528.63       284.86 o                         
  -5  18   6       7075.24       7586.90       304.40 o                         
  -4  18   6       5002.19       5470.94       315.28 o                         
  -3  18   6      10813.30      11405.93       337.52 o                         
  -2  18   6        435.67        355.62        58.18 o                         
  -1  18   6      28119.28      29025.39       534.73 o                         
   0  18   6      31553.12      32365.15       855.67 o                         
   1  18   6      25655.98      25294.72       535.41 o                         
   2  18   6       5320.47       5101.80       230.17 o                         
   3  18   6       7221.72       7476.52       294.95 o                         
   4  18   6       6435.91       6652.62       198.92 o                         
   5  18   6       2677.33       2708.83       130.35 o                         
   6  18   6      14145.78      14800.85       327.01 o                         
   7  18   6      12500.58      12356.03       371.12 o                         
   8  18   6       1521.50       1283.50       264.19 o                         
  -8  19   6        782.42        796.82       207.53 o                         
  -7  19   6       1117.75       1060.59       169.47 o                         
  -6  19   6       2037.26       2076.17       173.39 o                         
  -5  19   6      10047.07      10069.12       378.63 o                         
  -4  19   6       4684.52       4486.51       230.70 o                         
  -3  19   6      11406.93      10947.77       297.07 o                         
  -2  19   6       3159.45       3385.42       151.84 o                         
  -1  19   6        837.72        738.36        69.15 o                         
   0  19   6        409.41        310.80        60.96 o                         
   1  19   6       1013.53        974.87       109.91 o                         
   2  19   6         11.99         35.01        40.45 o                         
   3  19   6          2.01        -41.96        38.43 o                         
   4  19   6       7016.98       7266.96       375.37 o                         
   5  19   6       9512.98       9719.31       292.80 o                         
   6  19   6       7194.79       7678.49       229.95 o                         
   7  19   6       5265.21       5186.62       344.62 o                         
   8  19   6        485.84        473.41       155.13 o                         
  -8  20   6      11970.90      12368.90       654.20 o                         
  -7  20   6        956.51        617.44       134.45 o                         
  -6  20   6       9042.15       9898.03       498.16 o                         
  -5  20   6        367.46        324.17        78.19 o                         
  -4  20   6        788.58        546.92       111.74 o                         
  -3  20   6         74.63        -28.80        34.64 o                         
  -2  20   6      10759.71      10874.90       290.24 o                         
  -1  20   6        774.84        548.54        62.20 o                         
   0  20   6      14425.16      15059.49       441.17 o                         
   1  20   6       1108.55        990.17       115.47 o                         
   2  20   6      11798.24      11457.16       359.96 o                         
   3  20   6         41.21         16.48        36.14 o                         
   4  20   6        272.24        187.69        63.19 o                         
   5  20   6        658.97        566.42        71.31 o                         
   6  20   6       3074.07       2907.54       137.84 o                         
   7  20   6          2.69        185.80        93.97 o                         
  -8  21   6          8.69         -7.61       195.55 o                         
  -7  21   6       8737.00       9205.37       410.41 o                         
  -6  21   6       2524.06       2115.11       267.15 o                         
  -5  21   6      11767.88      11734.20       370.85 o                         
  -4  21   6       4793.07       4687.83       316.10 o                         
  -3  21   6       2068.76       2012.96       141.63 o                         
  -2  21   6       1160.68       1075.60        97.84 o                         
  -1  21   6       7369.52       7874.44       254.34 o                         
   0  21   6         87.67         86.28        52.42 o                         
   1  21   6       2932.50       3081.22       191.19 o                         
   2  21   6        736.47        725.59        93.01 o                         
   3  21   6        345.09        333.46        74.35 o                         
   4  21   6       4021.94       4155.60       225.28 o                         
   5  21   6       4974.46       5174.48       190.05 o                         
   6  21   6       4432.25       4805.25       308.52 o                         
   7  21   6      13140.48      14282.08       460.25 o                         
  -7  22   6      13353.09      13384.19       509.87 o                         
  -6  22   6        301.46        157.26       103.20 o                         
  -5  22   6       8111.03       8643.43       429.42 o                         
  -4  22   6       1865.59       1919.15       176.29 o                         
  -3  22   6        251.99        222.40        61.89 o                         
  -2  22   6       3189.60       3392.95       163.44 o                         
  -1  22   6      24454.14      24484.92       500.66 o                         
   0  22   6         93.65        120.93        65.85 o                         
   1  22   6      18173.07      18057.46       463.34 o                         
   2  22   6       3102.10       3188.48       199.68 o                         
   3  22   6       1518.46       1273.67       157.04 o                         
   4  22   6        146.45        130.79        69.79 o                         
   5  22   6       2527.25       2519.80       298.98 o                         
   6  22   6        111.76         30.30        54.27 o                         
   7  22   6       8582.76       9135.73       434.50 o                         
  -7  23   6       1183.15       1091.13       383.19 o                         
  -6  23   6       6487.32       6425.01       485.16 o                         
  -5  23   6          4.30        -32.54        73.28 o                         
  -4  23   6       2074.19       2161.79       157.52 o                         
  -3  23   6      16228.44      15607.62       405.71 o                         
  -2  23   6       1467.71       1675.73       162.54 o                         
  -1  23   6      13053.03      13174.23       338.19 o                         
   0  23   6         96.42         65.79        45.60 o                         
   1  23   6        545.14        406.67        79.62 o                         
   2  23   6       4258.04       4262.21       269.55 o                         
   3  23   6      31583.21      30806.85       648.38 o                         
   4  23   6        496.30        305.87        99.89 o                         
   5  23   6       4889.14       4877.89       312.69 o                         
   6  23   6      10177.83      10703.50       401.00 o                         
   7  23   6          7.60         72.54       149.14 o                         
  -7  24   6        359.97        145.47       133.93 o                         
  -6  24   6      12354.86      11626.48       486.29 o                         
  -5  24   6       3558.13       3672.90       249.45 o                         
  -4  24   6       9313.79       9516.52       301.09 o                         
  -3  24   6       3087.21       3261.28       183.12 o                         
  -2  24   6      17654.44      18312.92       392.70 o                         
  -1  24   6       1136.85        884.40        92.92 o                         
   0  24   6      35029.68      36999.50       722.35 o                         
   1  24   6        896.45        777.42       102.71 o                         
   2  24   6      18180.91      18591.66       491.87 o                         
   3  24   6        530.86        339.83        79.54 o                         
   4  24   6       4458.42       4523.49       398.13 o                         
   5  24   6       1022.71        894.92       113.97 o                         
   6  24   6      16272.17      16515.12       423.42 o                         
   7  24   6        187.57         49.87       124.09 o                         
  -7  25   6        238.12         53.85       193.97 o                         
  -6  25   6        352.14        214.37       115.85 o                         
  -5  25   6         65.16         83.41        82.62 o                         
  -4  25   6       1353.52       1250.38       201.52 o                         
  -3  25   6       6804.69       6862.24       246.55 o                         
  -2  25   6      10352.82      10603.22       335.86 o                         
  -1  25   6       3585.61       3859.22       190.23 o                         
   0  25   6       3948.47       4032.83       224.01 o                         
   1  25   6          2.73        -16.45        63.65 o                         
   2  25   6       3198.85       3392.88       228.89 o                         
   3  25   6       9811.04       9596.63       332.81 o                         
   4  25   6       5290.80       5555.94       274.28 o                         
   5  25   6       2832.11       3014.09       341.49 o                         
   6  25   6        901.82        787.73       206.85 o                         
  -6  26   6        109.66        714.97       470.49 o                         
  -5  26   6      19771.54      20935.60       619.44 o                         
  -4  26   6        286.60         21.68        71.91 o                         
  -3  26   6        102.30        133.31        50.70 o                         
  -2  26   6        290.84        240.21        70.48 o                         
  -1  26   6      22398.19      23159.63       431.17 o                         
   0  26   6        170.49        104.08        55.00 o                         
   1  26   6      49767.56      51603.18       891.41 o                         
   2  26   6       1161.05        889.10       115.60 o                         
   3  26   6        977.87        733.56       112.23 o                         
   4  26   6        387.34        318.15        79.32 o                         
   5  26   6      16838.54      17457.29       667.86 o                         
   6  26   6         74.05        -63.04       132.64 o                         
  -6  27   6          9.71       -126.54        89.75 o                         
  -5  27   6       4153.72       4662.85       327.58 o                         
  -4  27   6       2296.35       2228.62       205.92 o                         
  -3  27   6         11.19         30.70        48.21 o                         
  -2  27   6       3808.93       4127.97       217.13 o                         
  -1  27   6       1027.53       1007.86        96.03 o                         
   0  27   6        196.76        170.79        67.55 o                         
   1  27   6        292.25        192.99        69.90 o                         
   2  27   6       3009.92       3163.81       219.42 o                         
   3  27   6        130.53        130.10        77.92 o                         
   4  27   6       8495.21       8757.59       340.64 o                         
   5  27   6       6797.31       6933.72       289.92 o                         
   6  27   6       1930.40       2101.28       302.20 o                         
  -6  28   6      10288.84      10027.48       878.65 o                         
  -5  28   6       1713.60       1649.40       197.23 o                         
  -4  28   6        929.52        480.73       121.06 o                         
  -3  28   6        377.65        266.71        69.98 o                         
  -2  28   6       2586.60       2688.12       185.68 o                         
  -1  28   6       2329.71       2272.75       135.27 o                         
   0  28   6      20201.77      20681.95       511.13 o                         
   1  28   6       1873.67       1545.34       211.41 o                         
   2  28   6       3294.10       3194.17       227.73 o                         
   3  28   6          4.47         19.38        64.95 o                         
   4  28   6        699.13        670.84       120.02 o                         
   5  28   6       3092.49       2858.14       295.00 o                         
  -6  29   6       1611.55       1154.37       252.65 o                         
  -5  29   6       3952.68       4062.48       372.03 o                         
  -4  29   6         79.71        191.61       129.37 o                         
  -3  29   6        654.96        517.73       109.02 o                         
  -2  29   6        825.02        750.35       107.76 o                         
  -1  29   6       1161.60       1068.02       125.96 o                         
   0  29   6        416.81        343.94        88.12 o                         
   1  29   6          2.70        -82.45        54.96 o                         
   2  29   6       3173.04       3165.82       224.13 o                         
   3  29   6        519.34        628.83       109.04 o                         
   4  29   6         40.11        -28.73        88.21 o                         
   5  29   6       3762.46       3505.71       539.35 o                         
  -5  30   6        406.04        339.02       130.36 o                         
  -4  30   6       1010.51        696.62       145.86 o                         
  -3  30   6       2742.18       2427.01       171.75 o                         
  -2  30   6         25.18        -28.60        53.78 o                         
  -1  30   6      10070.94      10364.17       289.34 o                         
   0  30   6         16.98        -28.07        70.96 o                         
   1  30   6       1297.41       1263.10       152.58 o                         
   2  30   6        104.95       -103.56        69.04 o                         
   3  30   6        242.67        238.88        84.46 o                         
   4  30   6        675.79        497.27       141.89 o                         
   5  30   6        211.21        432.90       316.55 o                         
  -5  31   6         26.82       -151.98       101.32 o                         
  -4  31   6       1429.17       1085.26       221.03 o                         
  -3  31   6         16.28       -108.47        72.32 o                         
  -2  31   6       1462.75       1314.79       129.59 o                         
  -1  31   6        139.48         98.20        55.27 o                         
   0  31   6         59.00        -62.69        68.35 o                         
   1  31   6       1678.11       1278.72       130.77 o                         
   2  31   6        411.33        412.81       111.19 o                         
   3  31   6         56.86         22.16        80.59 o                         
   4  31   6        271.25        -72.86       112.89 o                         
  -4  32   6        502.18        485.97       136.96 o                         
  -3  32   6       2854.30       2319.43       203.51 o                         
  -2  32   6       3513.13       3954.06       216.77 o                         
  -1  32   6       3422.96       3600.89       241.35 o                         
   0  32   6       6203.34       5748.77       339.13 o                         
   1  32   6       3893.14       4142.76       267.91 o                         
   2  32   6       2018.92       1597.84       176.49 o                         
   3  32   6        933.60        593.66       171.92 o                         
   4  32   6         19.07        -89.51       128.88 o                         
  -4  33   6          2.89        -51.33       105.40 o                         
  -3  33   6        556.70        287.96       148.79 o                         
  -2  33   6       2450.07       2871.98       189.38 o                         
  -1  33   6          7.49        -32.34        68.06 o                         
   0  33   6       1971.63       1575.78       177.04 o                         
   1  33   6       1005.54        699.60       128.47 o                         
   2  33   6       2252.15       1786.00       209.99 o                         
   3  33   6         34.03       -162.39       108.26 o                         
  -3  34   6        166.12        183.83       106.92 o                         
  -2  34   6         32.43        -15.74        64.41 o                         
  -1  34   6       5325.52       4878.54       218.84 o                         
   0  34   6       3412.02       3534.71       260.83 o                         
   1  34   6      13697.27      14077.08       653.12 o                         
   2  34   6        878.23        492.44       133.52 o                         
   3  34   6         53.01       -120.30        80.20 o                         
  -2  35   6       5889.53       6170.62       283.82 o                         
  -1  35   6       1787.67       1538.60       195.32 o                         
   0  35   6        172.77         59.21        97.62 o                         
   1  35   6         70.73        -29.71        97.54 o                         
   2  35   6       2820.92       3189.87       253.79 o                         
  -1  36   6         11.35        -77.17        62.07 o                         
   0  36   6      16306.67      17032.62       498.92 o                         
   1  36   6        113.04        -82.78        88.01 o                         
  -9   0   7       1364.76       1099.61       241.78 o                         
  -7   0   7       3798.91       3525.67       311.48 o                         
  -5   0   7      41941.94      42111.27      1083.23 o                         
  -3   0   7       6137.40       6523.86       363.60 o                         
  -1   0   7      38683.66      38537.71       873.73 o                         
   1   0   7      54693.55      53881.62      1306.05 o                         
   3   0   7        341.78        249.44        67.29 o                         
   5   0   7      28162.86      28899.52       719.86 o                         
   7   0   7       3029.05       3672.22       331.37 o                         
   9   0   7       3821.90       3091.93       364.75 o                         
  -9   1   7         41.55         74.21        96.61 o                         
  -8   1   7        540.49        563.77       115.15 o                         
  -7   1   7         20.03        -37.91        54.33 o                         
  -6   1   7        492.14        320.17        80.59 o                         
  -5   1   7          8.48         56.59        50.79 o                         
  -4   1   7          8.82         22.55        49.81 o                         
  -3   1   7       1540.99       1644.52       136.09 o                         
  -2   1   7      12361.54      12588.96       338.35 o                         
  -1   1   7       1227.97       1210.75        93.22 o                         
   0   1   7       4811.21       4838.66       165.60 o                         
   1   1   7        213.49        134.76        36.81 o                         
   2   1   7       3892.71       3947.68       162.14 o                         
   3   1   7        984.44        786.62        87.59 o                         
   4   1   7       3743.13       3776.93       162.81 o                         
   5   1   7        155.41         61.25        43.10 o                         
   6   1   7        344.75        337.25        79.74 o                         
   7   1   7         75.33        -60.85        46.68 o                         
   8   1   7        305.72        130.08        77.28 o                         
   9   1   7        455.66        237.94       131.39 o                         
  -9   2   7       1487.30       1009.83       220.98 o                         
  -8   2   7       4207.81       3893.28       257.45 o                         
  -7   2   7        446.44        340.04        89.08 o                         
  -6   2   7      22511.30      22900.17       557.35 o                         
  -5   2   7       2719.62       2428.18       214.79 o                         
  -4   2   7       7636.80       7758.10       298.96 o                         
  -3   2   7       9685.42       9761.24       315.72 o                         
  -2   2   7       3958.51       4074.65       188.90 o                         
  -1   2   7       2617.16       2658.67       143.62 o                         
   0   2   7      34620.85      35303.68       499.60 o                         
   1   2   7      10035.48       9793.89       235.55 o                         
   2   2   7       4212.69       4063.40       151.25 o                         
   3   2   7        197.72        101.83        35.49 o                         
   4   2   7       9166.35       9212.80       281.25 o                         
   5   2   7       3969.48       4170.06       196.13 o                         
   6   2   7       7261.24       7590.33       262.45 o                         
   7   2   7        989.97        962.18       120.59 o                         
   8   2   7        198.53        331.15        77.46 o                         
   9   2   7       1223.42        724.92       128.31 o                         
  -9   3   7        266.93         45.50        98.42 o                         
  -8   3   7       1487.18       1407.85       184.87 o                         
  -7   3   7        949.02        921.96       137.85 o                         
  -6   3   7       9623.35       9473.08       318.38 o                         
  -5   3   7          7.11        -26.90        45.88 o                         
  -4   3   7        153.84        150.59        54.26 o                         
  -3   3   7        964.30        678.03        93.86 o                         
  -2   3   7      16906.03      16671.58       395.50 o                         
  -1   3   7      13119.96      13104.21       327.83 o                         
   0   3   7        456.55        323.16        48.35 o                         
   1   3   7         35.43          8.45        21.69 o                         
   2   3   7      13637.54      13838.43       287.53 o                         
   3   3   7       4248.19       4444.98       189.39 o                         
   4   3   7       3630.42       3506.89       162.31 o                         
   5   3   7       2007.98       2295.08       150.05 o                         
   6   3   7       5928.42       6074.43       247.96 o                         
   7   3   7        170.16        -11.14        67.37 o                         
   8   3   7       8524.24       8371.48       344.75 o                         
   9   3   7        146.49        -71.10        88.81 o                         
  -9   4   7       3267.26       2913.63       291.35 o                         
  -8   4   7       1885.17       1942.06       198.98 o                         
  -7   4   7      15876.12      16583.16       484.36 o                         
  -6   4   7        395.60        165.38        72.21 o                         
  -5   4   7       3154.70       2927.16       207.32 o                         
  -4   4   7       1703.67       1920.31       150.42 o                         
  -3   4   7       3004.38       3196.50       194.94 o                         
  -2   4   7       1327.13       1435.52       120.49 o                         
  -1   4   7      11240.45      11564.91       284.24 o                         
   0   4   7       1213.38       1102.93        85.22 o                         
   1   4   7         26.29         26.27        20.93 o                         
   2   4   7        838.50        770.55        69.88 o                         
   3   4   7        500.22        473.84        63.73 o                         
   4   4   7       1512.60       1491.50       106.18 o                         
   5   4   7         14.26         26.06        31.53 o                         
   6   4   7         13.14         46.86        41.00 o                         
   7   4   7        554.30        263.80        75.34 o                         
   8   4   7          1.42        -75.19        58.04 o                         
   9   4   7          5.24        -70.78       143.30 o                         
  -9   5   7         11.11       -101.11        67.41 o                         
  -8   5   7         15.19       -101.10        78.68 o                         
  -7   5   7       5821.86       5936.46       301.08 o                         
  -6   5   7       4881.04       5185.89       238.87 o                         
  -5   5   7       1512.13       1500.63       159.65 o                         
  -4   5   7       5060.23       5294.77       244.49 o                         
  -3   5   7       4494.02       4408.88       205.68 o                         
  -2   5   7        314.89        175.55        49.98 o                         
  -1   5   7      13438.27      13750.39       313.47 o                         
   0   5   7        203.98        161.77        36.45 o                         
   1   5   7       9089.55       9224.38       223.79 o                         
   2   5   7       4811.90       4902.17       200.92 o                         
   3   5   7       6906.73       7006.63       216.16 o                         
   4   5   7       1990.93       1771.10       106.02 o                         
   5   5   7          1.37          2.25        32.47 o                         
   6   5   7       1538.83       1307.40       133.34 o                         
   7   5   7       4072.98       3807.26       219.34 o                         
   8   5   7       1495.59       1480.92       138.65 o                         
   9   5   7       1263.68       1359.89       183.55 o                         
  -9   6   7       1487.36       1014.51       141.93 o                         
  -8   6   7      10126.18       9973.19       346.10 o                         
  -7   6   7         23.53        -34.94        83.55 o                         
  -6   6   7       8658.96       9322.18       359.87 o                         
  -5   6   7       5126.62       5340.06       268.73 o                         
  -4   6   7         17.11        -27.84        37.50 o                         
  -3   6   7       1071.11        893.55       113.80 o                         
  -2   6   7      11355.40      11268.94       295.27 o                         
  -1   6   7       9164.44       9358.46       253.58 o                         
   0   6   7       4606.07       4554.00       167.50 o                         
   1   6   7       2059.27       1765.48       101.49 o                         
   2   6   7         10.23         11.49        21.45 o                         
   3   6   7       1820.62       1860.80       111.44 o                         
   4   6   7         19.53        -12.20        23.28 o                         
   5   6   7       8219.04       8468.86       259.00 o                         
   6   6   7        386.23        239.64        53.61 o                         
   7   6   7       1735.22       1687.17       176.98 o                         
   8   6   7        289.62        188.73        64.31 o                         
   9   6   7       2848.35       2802.65       288.69 o                         
  -9   7   7       2824.18       2050.34       247.31 o                         
  -8   7   7        301.86        399.12        84.83 o                         
  -7   7   7       2613.24       2523.65       289.14 o                         
  -6   7   7        134.95        197.72        76.27 o                         
  -5   7   7       4474.45       4842.03       249.59 o                         
  -4   7   7        560.30        522.65        97.50 o                         
  -3   7   7        371.12        204.89        56.23 o                         
  -2   7   7       1362.42       1454.67        99.13 o                         
  -1   7   7       3145.53       3529.36       145.06 o                         
   0   7   7       1121.91       1180.49        88.30 o                         
   1   7   7        893.40        913.84        72.65 o                         
   2   7   7         13.31         24.61        25.16 o                         
   3   7   7       3825.72       3961.28       158.17 o                         
   4   7   7         82.65         -8.16        26.73 o                         
   5   7   7          6.53        -15.77        35.53 o                         
   6   7   7        374.51        312.33        58.21 o                         
   7   7   7       7145.30       7252.87       242.52 o                         
   8   7   7        128.71         62.54        52.77 o                         
   9   7   7        191.98        139.85       108.11 o                         
  -9   8   7        323.65        170.31       128.72 o                         
  -8   8   7       1278.31       1449.10       146.12 o                         
  -7   8   7       9135.20       9445.53       331.93 o                         
  -6   8   7       4902.83       5819.74       326.20 o                         
  -5   8   7       9195.06       9520.88       466.37 o                         
  -4   8   7       8473.03       8691.24       313.54 o                         
  -3   8   7         39.64         18.68        34.58 o                         
  -2   8   7        996.44       1036.01       104.00 o                         
  -1   8   7       7213.92       7072.22       206.65 o                         
   0   8   7      28625.60      27867.21       426.54 o                         
   1   8   7      14883.18      14454.00       351.56 o                         
   2   8   7       3000.61       2944.00       123.47 o                         
   3   8   7         12.44         12.33        25.90 o                         
   4   8   7      15263.71      15402.35       289.49 o                         
   5   8   7       7760.29       8008.08       232.14 o                         
   6   8   7      12224.68      12712.80       324.03 o                         
   7   8   7        754.38        614.41        80.04 o                         
   8   8   7        479.36        436.71        89.39 o                         
  -9   9   7        418.30        238.14       145.13 o                         
  -8   9   7        906.57        669.27       112.06 o                         
  -7   9   7        456.73        287.32        75.46 o                         
  -6   9   7          3.63        -37.33        56.00 o                         
  -5   9   7       2211.52       2492.70       179.29 o                         
  -4   9   7       4377.23       4394.88       223.16 o                         
  -3   9   7       1279.77       1123.72       112.62 o                         
  -2   9   7       9584.75       9827.06       274.78 o                         
  -1   9   7       7535.49       7758.44       214.54 o                         
   0   9   7       1514.79       1742.85        97.41 o                         
   1   9   7        119.56         62.18        24.02 o                         
   2   9   7       1152.19       1086.28        87.07 o                         
   3   9   7       5610.46       5876.07       196.47 o                         
   4   9   7       5108.20       4974.87       152.88 o                         
   5   9   7       1532.66       1435.35       119.64 o                         
   6   9   7         62.63          2.07        46.85 o                         
   7   9   7        257.25        239.75        56.95 o                         
   8   9   7          7.23        -25.76        71.23 o                         
  -9  10   7         98.33       -147.03        98.02 o                         
  -8  10   7        157.85         47.67        94.25 o                         
  -7  10   7       1296.12       1245.80       157.05 o                         
  -6  10   7      15279.21      14744.07       459.75 o                         
  -5  10   7       2075.00       2128.30       171.99 o                         
  -4  10   7      19763.98      20476.62       771.10 o                         
  -3  10   7        835.22        914.76        99.45 o                         
  -2  10   7       3632.63       3789.95       193.52 o                         
  -1  10   7       3162.49       3075.76       136.21 o                         
   0  10   7      47376.47      47647.80       596.75 o                         
   1  10   7       1168.70       1215.52        72.40 o                         
   2  10   7      13548.82      13667.54       257.79 o                         
   3  10   7       2720.72       2531.87       130.97 o                         
   4  10   7       4459.40       4415.01       141.30 o                         
   5  10   7      12955.49      13570.92       320.29 o                         
   6  10   7       9887.71      10116.41       297.27 o                         
   7  10   7        764.91        647.01        82.39 o                         
   8  10   7          8.46        -59.45        57.26 o                         
  -9  11   7       1662.27       1247.12       182.30 o                         
  -8  11   7         14.48       -115.67        77.11 o                         
  -7  11   7       4294.92       4494.13       273.25 o                         
  -6  11   7       2990.39       3566.62       242.70 o                         
  -5  11   7         17.76         -0.83        49.05 o                         
  -4  11   7        823.27        651.66        96.19 o                         
  -3  11   7      25739.54      26308.62       595.07 o                         
  -2  11   7          4.94         10.77        27.26 o                         
  -1  11   7      26776.74      25966.72       448.04 o                         
   0  11   7        451.92        495.32        63.80 o                         
   1  11   7       2085.16       1942.58        75.60 o                         
   2  11   7        324.17        189.39        52.09 o                         
   3  11   7      20479.71      21613.30       353.48 o                         
   4  11   7       1409.43       1236.36        75.31 o                         
   5  11   7         89.76         65.32        37.92 o                         
   6  11   7       1913.76       1939.98       139.41 o                         
   7  11   7       2959.24       2763.03       157.66 o                         
   8  11   7         16.65        -65.01        84.23 o                         
  -9  12   7        121.61       -125.94       108.53 o                         
  -8  12   7       1921.74       1867.31       181.66 o                         
  -7  12   7       4374.47       4569.55       268.33 o                         
  -6  12   7       1204.70       1077.12       142.45 o                         
  -5  12   7       5545.54       6128.35       277.67 o                         
  -4  12   7       2913.33       3061.64       185.43 o                         
  -3  12   7        147.52        119.84        51.48 o                         
  -2  12   7       8283.48       8277.89       253.61 o                         
  -1  12   7       9606.56       9640.08       241.22 o                         
   0  12   7        595.34        543.46        56.06 o                         
   1  12   7       9837.37       9893.08       311.94 o                         
   2  12   7       7202.47       7645.13       277.35 o                         
   3  12   7        189.72        126.17        27.49 o                         
   4  12   7       1569.63       1628.56        86.54 o                         
   5  12   7        551.00        530.56        69.77 o                         
   6  12   7         18.03        100.96        50.73 o                         
   7  12   7        543.77        378.00        69.84 o                         
   8  12   7         22.03        -87.93        58.62 o                         
  -8  13   7       4577.75       4397.83       268.83 o                         
  -7  13   7       3975.13       3915.12       277.20 o                         
  -6  13   7       2188.82       2078.32       178.44 o                         
  -5  13   7       7008.94       7334.99       309.64 o                         
  -4  13   7       9321.75       9393.72       343.81 o                         
  -3  13   7       2200.98       2133.51       145.05 o                         
  -2  13   7      25686.11      25356.45       468.56 o                         
  -1  13   7       5486.76       5588.32       180.50 o                         
   0  13   7       1569.95       1511.08       109.22 o                         
   1  13   7         11.75          1.88        31.63 o                         
   2  13   7       8130.67       7872.06       283.55 o                         
   3  13   7       8170.31       7737.29       288.06 o                         
   4  13   7       6552.36       6478.36       162.36 o                         
   5  13   7         16.81        -12.94        41.62 o                         
   6  13   7          9.79          0.67        39.29 o                         
   7  13   7       2452.42       2349.07       149.60 o                         
   8  13   7       1677.69       1417.07       158.66 o                         
  -8  14   7       9031.75       9040.61       364.98 o                         
  -7  14   7       2949.78       2775.16       232.86 o                         
  -6  14   7       3320.54       3401.09       218.82 o                         
  -5  14   7         10.29        -34.60        51.97 o                         
  -4  14   7       2527.32       2930.94       220.67 o                         
  -3  14   7       6866.46       6578.31       256.57 o                         
  -2  14   7       3439.98       3422.78       163.54 o                         
  -1  14   7       2908.16       2772.64       128.48 o                         
   0  14   7          0.74          0.81        21.53 o                         
   1  14   7        899.12        763.87        93.45 o                         
   2  14   7        693.49        516.02        94.64 o                         
   3  14   7       1968.26       2014.78       154.54 o                         
   4  14   7       2791.04       2954.75       160.51 o                         
   5  14   7       1569.47       1489.96        96.12 o                         
   6  14   7         22.87         64.89        50.75 o                         
   7  14   7        336.23        293.83        72.48 o                         
   8  14   7        235.39        139.61        89.15 o                         
  -8  15   7       1133.54       1297.70       261.49 o                         
  -7  15   7         80.55       -112.07        74.72 o                         
  -6  15   7       7805.36       7362.68       529.17 o                         
  -5  15   7      10751.73      10599.30       615.27 o                         
  -4  15   7       1546.36       1543.90       307.49 o                         
  -3  15   7       1818.37       1839.74       141.77 o                         
  -2  15   7       3444.18       3339.06       162.86 o                         
  -1  15   7         61.89          8.47        30.52 o                         
   0  15   7        978.59        956.58       106.43 o                         
   1  15   7         12.00        -32.06        31.29 o                         
   2  15   7       2600.39       2700.97       169.66 o                         
   3  15   7        289.52        183.31        58.64 o                         
   4  15   7        353.83        351.15        75.85 o                         
   5  15   7        711.93        535.53        61.25 o                         
   6  15   7       3175.14       3379.66       164.65 o                         
   7  15   7        371.42        185.52        74.41 o                         
   8  15   7       2088.54       1779.45       200.59 o                         
  -8  16   7          7.29          7.89        69.06 o                         
  -7  16   7       4032.32       4590.22       272.54 o                         
  -6  16   7       2434.00       1800.39       173.24 o                         
  -5  16   7        376.74        372.51       103.12 o                         
  -4  16   7       1582.87       1579.37       170.08 o                         
  -3  16   7       4740.84       5115.71       229.57 o                         
  -2  16   7       5051.33       5042.05       197.21 o                         
  -1  16   7          2.74         15.19        25.08 o                         
   0  16   7      14504.89      14661.35       310.24 o                         
   1  16   7       1622.83       1693.78       176.82 o                         
   2  16   7       1533.61       1444.59       132.74 o                         
   3  16   7        445.85        427.52        84.41 o                         
   4  16   7      13659.21      14319.42       472.03 o                         
   5  16   7       4334.12       4191.96       187.81 o                         
   6  16   7      10345.32      10384.31       284.17 o                         
   7  16   7        326.78        272.19        74.52 o                         
   8  16   7        278.62        290.64        97.32 o                         
  -8  17   7       1707.93       1393.34       145.08 o                         
  -7  17   7        131.74         35.94       108.96 o                         
  -6  17   7       1865.22       1736.19       192.49 o                         
  -5  17   7        723.70        668.62       132.09 o                         
  -4  17   7       5802.18       6740.21       327.25 o                         
  -3  17   7       2195.78       2263.66       176.79 o                         
  -2  17   7       1300.57       1363.23       116.34 o                         
  -1  17   7        795.57        777.48        75.14 o                         
   0  17   7        464.10        426.13        51.86 o                         
   1  17   7        271.27        226.51        54.33 o                         
   2  17   7         48.06         74.50        46.89 o                         
   3  17   7       5695.67       5626.99       257.47 o                         
   4  17   7        212.18        261.31        79.22 o                         
   5  17   7        143.65        186.45        48.81 o                         
   6  17   7        150.93         81.43        46.52 o                         
   7  17   7        371.26        294.89        81.57 o                         
   8  17   7        213.90        112.80       176.43 o                         
  -8  18   7       1164.27        867.56       191.75 o                         
  -7  18   7         42.96        -31.99       102.83 o                         
  -6  18   7       2230.63       2309.48       193.28 o                         
  -5  18   7       4976.10       5112.70       362.85 o                         
  -4  18   7        347.84        419.86        87.54 o                         
  -3  18   7       1040.49        889.12       105.48 o                         
  -2  18   7        658.50        687.66        80.42 o                         
  -1  18   7      17025.25      17208.24       365.83 o                         
   0  18   7       1500.25       1619.88       215.88 o                         
   1  18   7      15954.44      15537.75       489.52 o                         
   2  18   7       2739.71       2708.29       183.16 o                         
   3  18   7       4874.78       5382.76       253.28 o                         
   4  18   7       1876.42       1866.44       163.12 o                         
   5  18   7      16502.90      17042.08       416.92 o                         
   6  18   7        116.50         41.07        50.79 o                         
   7  18   7       1186.18       1022.72       110.15 o                         
  -8  19   7        362.63        243.55       105.35 o                         
  -7  19   7       1739.26       1257.47       168.18 o                         
  -6  19   7        675.57        520.69       113.97 o                         
  -5  19   7        527.94        408.19       114.51 o                         
  -4  19   7       5044.11       5140.77       412.51 o                         
  -3  19   7       8987.08       9491.36       293.59 o                         
  -2  19   7      14049.85      14571.43       365.01 o                         
  -1  19   7       4613.71       4676.29       162.83 o                         
   0  19   7         29.75         41.06        49.16 o                         
   1  19   7        571.85        386.06        74.40 o                         
   2  19   7      10418.24      10589.07       357.07 o                         
   3  19   7       2297.43       2323.15       190.44 o                         
   4  19   7      10446.82      10631.34       368.90 o                         
   5  19   7         48.54        -80.39        53.63 o                         
   6  19   7        260.98        323.89        65.53 o                         
   7  19   7        680.57        668.97        98.20 o                         
  -7  20   7        293.79        113.96       129.04 o                         
  -6  20   7       1373.20        988.34       129.88 o                         
  -5  20   7       1412.13       1455.95       155.93 o                         
  -4  20   7        207.02        224.75        73.58 o                         
  -3  20   7       1895.24       1990.46       138.15 o                         
  -2  20   7       5293.02       5410.53       216.53 o                         
  -1  20   7       1472.43       1370.99        94.90 o                         
   0  20   7       8013.82       8039.63       307.06 o                         
   1  20   7       9426.08       9119.63       326.82 o                         
   2  20   7         19.03        -20.25        40.84 o                         
   3  20   7        947.07        772.24       107.03 o                         
   4  20   7       4697.12       5013.76       251.97 o                         
   5  20   7       1645.60       1150.19       168.81 o                         
   6  20   7       3223.18       3575.83       274.65 o                         
   7  20   7        828.66        380.93        77.36 o                         
  -7  21   7         43.39        103.62       108.75 o                         
  -6  21   7       3595.55       4159.36       232.67 o                         
  -5  21   7       2479.29       2582.50       267.43 o                         
  -4  21   7       5488.80       5884.90       361.52 o                         
  -3  21   7       3809.63       4051.10       248.79 o                         
  -2  21   7      22873.35      23665.65       481.82 o                         
  -1  21   7        124.43         -5.35        38.97 o                         
   0  21   7       3383.75       3732.85       209.99 o                         
   1  21   7        885.39        785.53       110.06 o                         
   2  21   7       8664.89       9069.77       334.24 o                         
   3  21   7       3704.19       3690.51       219.51 o                         
   4  21   7       8884.40       8922.15       416.32 o                         
   5  21   7        163.35        214.05        86.00 o                         
   6  21   7       1223.15       1243.16       114.51 o                         
   7  21   7        694.35        618.28        98.05 o                         
  -7  22   7       1836.42       1884.54       279.21 o                         
  -6  22   7        273.73        204.36       130.65 o                         
  -5  22   7       2310.06       2361.32       229.56 o                         
  -4  22   7        606.70        476.75       101.08 o                         
  -3  22   7      12248.59      11877.41       392.48 o                         
  -2  22   7         32.71         86.82        46.13 o                         
  -1  22   7        463.66        405.21        74.47 o                         
   0  22   7       1262.84       1089.85       132.18 o                         
   1  22   7       1678.54       1328.56       132.71 o                         
   2  22   7       2900.73       2910.40       198.04 o                         
   3  22   7       1242.12       1108.70       125.83 o                         
   4  22   7        124.72         36.93        68.42 o                         
   5  22   7         92.53        108.54        69.48 o                         
   6  22   7          9.98        -68.73       110.98 o                         
   7  22   7        128.90         65.99        69.67 o                         
  -7  23   7       4560.91       4756.42       384.49 o                         
  -6  23   7       3948.19       3921.48       393.63 o                         
  -5  23   7        197.31        219.17        65.38 o                         
  -4  23   7       4656.24       4361.95       229.45 o                         
  -3  23   7      12154.78      11778.23       390.96 o                         
  -2  23   7         30.54          6.99        46.41 o                         
  -1  23   7       2230.55       2453.50       158.59 o                         
   0  23   7       2054.76       2034.14       167.68 o                         
   1  23   7        361.58        291.70        69.09 o                         
   2  23   7        910.86        599.89       103.10 o                         
   3  23   7       5021.26       5139.73       267.29 o                         
   4  23   7         23.39        -43.99        58.03 o                         
   5  23   7        707.35        691.56       135.46 o                         
   6  23   7        131.11         38.74        76.18 o                         
  -7  24   7       1248.78        677.23       181.98 o                         
  -6  24   7          6.03        -29.54       112.67 o                         
  -5  24   7        787.27        731.71       126.08 o                         
  -4  24   7       2729.02       2526.16       180.72 o                         
  -3  24   7       2935.02       2592.60       169.01 o                         
  -2  24   7       3990.02       4228.84       235.42 o                         
  -1  24   7       1640.95       1540.43       206.60 o                         
   0  24   7         19.24        -38.48        52.48 o                         
   1  24   7       4913.72       5417.17       261.42 o                         
   2  24   7       1286.95        979.90       128.47 o                         
   3  24   7       1333.17       1124.15       148.02 o                         
   4  24   7        400.38        313.36        89.37 o                         
   5  24   7       6412.06       6782.37       331.26 o                         
   6  24   7          4.43       -109.55        73.03 o                         
  -6  25   7        132.15         72.94       140.92 o                         
  -5  25   7       4918.34       5138.91       714.11 o                         
  -4  25   7       2038.94       2165.59       190.02 o                         
  -3  25   7        371.54        183.18        68.17 o                         
  -2  25   7        720.62        707.17       110.20 o                         
  -1  25   7       1739.29       1683.43       137.18 o                         
   0  25   7        290.86        130.46        66.16 o                         
   1  25   7       4272.55       4340.18       243.61 o                         
   2  25   7          6.12        -17.40        70.22 o                         
   3  25   7         63.87        -36.08        69.86 o                         
   4  25   7         31.25        106.69        60.44 o                         
   5  25   7         37.69        -48.24        70.55 o                         
   6  25   7         82.97         83.73       136.49 o                         
  -6  26   7        179.96        252.92       154.76 o                         
  -5  26   7          8.05          1.93        97.23 o                         
  -4  26   7       5813.86       5815.41       281.21 o                         
  -3  26   7         17.88        -64.18        42.78 o                         
  -2  26   7         16.98         23.88        53.43 o                         
  -1  26   7       3341.09       3381.24       188.36 o                         
   0  26   7       4844.88       4794.33       257.23 o                         
   1  26   7       1670.76       1692.85       174.62 o                         
   2  26   7        315.27        177.56        71.00 o                         
   3  26   7       1682.41       1555.79       171.36 o                         
   4  26   7       5395.45       5202.11       417.27 o                         
   5  26   7       3751.23       3552.93       249.24 o                         
   6  26   7       1515.30       1702.52       166.55 o                         
  -6  27   7        359.32        176.26       183.54 o                         
  -5  27   7       1814.56       1570.31       227.09 o                         
  -4  27   7       3682.13       3775.46       448.58 o                         
  -3  27   7        130.36        -12.86        55.35 o                         
  -2  27   7       4206.66       4451.25       234.00 o                         
  -1  27   7        135.15        173.17        47.19 o                         
   0  27   7          4.43          3.66        54.89 o                         
   1  27   7        230.25         84.53        67.85 o                         
   2  27   7       6912.12       7733.68       384.90 o                         
   3  27   7       1741.81       1418.24       149.41 o                         
   4  27   7       2555.92       2368.04       244.73 o                         
   5  27   7          3.56       -102.79        84.74 o                         
  -5  28   7         13.84       -179.60       126.50 o                         
  -4  28   7        300.21        194.23       199.07 o                         
  -3  28   7         97.05        -83.66        64.30 o                         
  -2  28   7        357.45        304.93       141.99 o                         
  -1  28   7        187.16         46.73        45.58 o                         
   0  28   7       7689.77       7906.02       338.08 o                         
   1  28   7         49.43        -46.35        61.81 o                         
   2  28   7        480.45        514.23       119.11 o                         
   3  28   7        570.33        455.77       104.46 o                         
   4  28   7       3594.00       3393.78       288.36 o                         
   5  28   7         30.63        -29.20       102.25 o                         
  -5  29   7         98.11        -36.54       117.34 o                         
  -4  29   7        473.14        321.26       171.77 o                         
  -3  29   7       9942.27      10352.39       333.00 o                         
  -2  29   7        880.76        884.40       129.83 o                         
  -1  29   7       3039.88       2925.39       196.68 o                         
   0  29   7          9.76        -52.95        63.25 o                         
   1  29   7       8060.39       8061.53       348.37 o                         
   2  29   7        142.42        102.87        73.82 o                         
   3  29   7      12501.64      13082.58       478.43 o                         
   4  29   7         75.23         37.53        85.86 o                         
   5  29   7        241.30        231.04        82.49 o                         
  -5  30   7        259.38       -103.81       125.83 o                         
  -4  30   7       1277.11       1166.86       212.75 o                         
  -3  30   7        943.06        887.32       130.59 o                         
  -2  30   7        682.75        524.17       102.59 o                         
  -1  30   7        197.49        117.26        48.95 o                         
   0  30   7       1083.90        727.87       122.65 o                         
   1  30   7        276.20        163.48       125.15 o                         
   2  30   7       1607.03       1732.67       220.60 o                         
   3  30   7        525.50        439.83       107.96 o                         
   4  30   7         48.90       -129.52        86.35 o                         
  -4  31   7       2781.00       2735.87       432.03 o                         
  -3  31   7       2743.21       2309.39       232.57 o                         
  -2  31   7       4403.74       4463.13       277.54 o                         
  -1  31   7       7021.65       7434.42       280.93 o                         
   0  31   7       1072.00       1327.84       173.84 o                         
   1  31   7        371.77        510.15       106.93 o                         
   2  31   7       9935.16      10378.38       493.33 o                         
   3  31   7       2304.19       1657.97       295.83 o                         
   4  31   7       2146.89       2254.63       224.11 o                         
  -4  32   7       4479.45       5031.84       464.58 o                         
  -3  32   7        301.51         75.27        94.90 o                         
  -2  32   7        697.75        525.12       100.65 o                         
  -1  32   7        303.76        629.38       147.75 o                         
   0  32   7       1754.25       1470.50       187.41 o                         
   1  32   7        809.12        393.11       136.89 o                         
   2  32   7       1350.31       1159.09       193.86 o                         
   3  32   7        347.48        -30.47       167.11 o                         
  -3  33   7       1177.16        483.09       146.52 o                         
  -2  33   7       2310.43       2291.73       177.67 o                         
  -1  33   7       1209.96        652.40       167.78 o                         
   0  33   7        835.13        365.99       128.52 o                         
   1  33   7        820.81        685.56       151.45 o                         
   2  33   7        144.53        126.87       103.41 o                         
   3  33   7        209.34        173.68       190.64 o                         
  -2  34   7         58.08        -92.82        70.75 o                         
  -1  34   7        303.30         25.80       137.87 o                         
   0  34   7       1803.56       1338.09       212.03 o                         
   1  34   7       2747.53       2948.85       389.42 o                         
   2  34   7        427.58        147.23       147.19 o                         
  -1  35   7          5.81       -180.76       120.51 o                         
   0  35   7       2134.02       2191.49       241.51 o                         
  -8   0   8       3583.21       3615.00       386.60 o                         
  -6   0   8      32761.42      34251.61      1525.50 o                         
  -4   0   8      41288.54      41364.39      1096.84 o                         
  -2   0   8      22091.66      22154.49       687.25 o                         
   0   0   8     181423.94     174808.38      2306.94 o                         
   2   0   8      98337.07      98695.37      1700.86 o                         
   4   0   8      11702.74      12338.23       478.44 o                         
   6   0   8      35738.41      36970.29      1209.55 o                         
   8   0   8       6589.29       6431.41       394.70 o                         
  -9   1   8         12.55        -88.71        95.83 o                         
  -8   1   8          9.54       -135.08        90.05 o                         
  -7   1   8        558.14        655.22       139.79 o                         
  -6   1   8       2416.67       2533.74       185.92 o                         
  -5   1   8          6.37         27.64        49.53 o                         
  -4   1   8       4401.66       4267.65       231.24 o                         
  -3   1   8      33073.98      33036.27       701.99 o                         
  -2   1   8      11914.00      11929.20       347.05 o                         
  -1   1   8      18856.34      18687.45       423.61 o                         
   0   1   8       8880.16       8485.79       250.41 o                         
   1   1   8         54.35         45.50        28.86 o                         
   2   1   8       2449.75       2258.49       137.06 o                         
   3   1   8      38716.59      39354.05       621.92 o                         
   4   1   8      20052.46      20123.40       376.86 o                         
   5   1   8      17291.30      17600.21       399.08 o                         
   6   1   8      11680.87      11923.17       365.29 o                         
   7   1   8        412.10        376.53        93.78 o                         
   8   1   8        501.78        358.45        89.07 o                         
  -9   2   8        751.06        446.87       122.99 o                         
  -8   2   8       1826.63       1424.90       168.58 o                         
  -7   2   8      18836.34      20034.28       539.96 o                         
  -6   2   8        180.00         75.31        82.29 o                         
  -5   2   8      30935.65      31925.76       688.70 o                         
  -4   2   8       8574.67       9007.36       339.00 o                         
  -3   2   8          1.89        -14.14        46.46 o                         
  -2   2   8       1248.73       1199.04       116.40 o                         
  -1   2   8      77385.17      78743.50       965.01 o                         
   0   2   8       3386.06       3086.36       142.23 o                         
   1   2   8      90144.91      89829.19      1036.42 o                         
   2   2   8       3092.20       3068.48       140.38 o                         
   3   2   8       2970.93       2612.21       136.00 o                         
   4   2   8       2999.21       3240.01       138.24 o                         
   5   2   8      13976.52      14260.96       378.94 o                         
   6   2   8       2183.07       2108.51       171.06 o                         
   7   2   8      19790.30      19687.54       516.37 o                         
   8   2   8          0.76          1.59        71.87 o                         
  -9   3   8         17.82       -131.51        87.67 o                         
  -8   3   8         78.06        -35.44        72.00 o                         
  -7   3   8       4272.97       4646.09       259.01 o                         
  -6   3   8         31.88        -68.54        45.69 o                         
  -5   3   8      11294.46      11581.03       397.92 o                         
  -4   3   8      11050.17      11068.91       341.37 o                         
  -3   3   8        622.41        427.79        90.77 o                         
  -2   3   8      31025.59      30408.54       619.77 o                         
  -1   3   8         63.15        -18.16        26.78 o                         
   0   3   8       4549.51       4733.66       194.14 o                         
   1   3   8         56.12         51.57        32.75 o                         
   2   3   8      12322.94      12244.07       285.60 o                         
   3   3   8        501.95        441.97        61.94 o                         
   4   3   8      19877.33      19702.39       353.28 o                         
   5   3   8      11816.76      12523.71       330.98 o                         
   6   3   8       7581.05       7993.59       403.29 o                         
   7   3   8      14245.27      15399.62       481.00 o                         
   8   3   8          4.99        -98.79        65.86 o                         
  -9   4   8        418.59        137.77        97.02 o                         
  -8   4   8      14233.31      14459.73       442.11 o                         
  -7   4   8        405.47        390.44        92.32 o                         
  -6   4   8      32428.60      32609.59       772.36 o                         
  -5   4   8         36.99        -62.07        50.56 o                         
  -4   4   8        162.98         90.40        50.86 o                         
  -3   4   8       1571.66       1961.45       151.83 o                         
  -2   4   8      21587.35      22202.22       500.27 o                         
  -1   4   8        314.84        260.95        52.18 o                         
   0   4   8      61553.41      61325.69       857.38 o                         
   1   4   8       2332.82       2552.31       126.18 o                         
   2   4   8      20152.62      19861.90       372.42 o                         
   3   4   8        202.31        172.60        40.76 o                         
   4   4   8        132.02         81.72        38.29 o                         
   5   4   8        190.39        178.29        57.04 o                         
   6   4   8      10219.50      10865.50       346.45 o                         
   7   4   8        192.18         35.79        70.93 o                         
   8   4   8      10062.32       9792.80       370.40 o                         
  -9   5   8       1998.26       1464.88       187.59 o                         
  -8   5   8       1430.10       1151.66       188.40 o                         
  -7   5   8       2072.14       2191.52       182.07 o                         
  -6   5   8       9678.31      10069.96       424.15 o                         
  -5   5   8      10097.29      10535.71       380.43 o                         
  -4   5   8       5439.49       5807.94       268.37 o                         
  -3   5   8       3211.02       3355.68       176.40 o                         
  -2   5   8        799.87        716.90        91.40 o                         
  -1   5   8       2237.99       2491.30       140.80 o                         
   0   5   8       1278.25       1219.01        98.31 o                         
   1   5   8        483.01        396.61        57.65 o                         
   2   5   8       1620.91       1414.12        96.38 o                         
   3   5   8       2912.69       2890.12       142.44 o                         
   4   5   8       2679.89       2599.74       139.86 o                         
   5   5   8       7577.75       8047.23       229.58 o                         
   6   5   8      19901.49      21108.95       490.67 o                         
   7   5   8       4375.33       4582.52       244.45 o                         
   8   5   8       7787.29       7900.04       299.89 o                         
  -9   6   8       5664.71       5397.50       307.22 o                         
  -8   6   8        229.00         59.24       115.10 o                         
  -7   6   8      21666.16      21752.57       536.85 o                         
  -6   6   8       2074.11       2000.26       184.00 o                         
  -5   6   8       8759.76       9271.42       354.51 o                         
  -4   6   8       3979.50       3827.74       219.13 o                         
  -3   6   8       9219.08       9178.40       295.12 o                         
  -2   6   8          6.97        -18.87        36.38 o                         
  -1   6   8      39262.73      39115.12       675.88 o                         
   0   6   8      12354.59      12670.33       307.48 o                         
   1   6   8      23085.63      23283.31       422.54 o                         
   2   6   8       6073.98       6164.17       195.11 o                         
   3   6   8       7933.45       8317.98       237.76 o                         
   4   6   8       4451.73       4530.10       188.00 o                         
   5   6   8       2418.19       2239.75       129.83 o                         
   6   6   8       4056.29       4500.98       242.66 o                         
   7   6   8       7358.87       7010.23       268.58 o                         
   8   6   8        195.88        120.11        77.17 o                         
  -9   7   8         30.71        -76.91        87.79 o                         
  -8   7   8        123.16         17.72        81.60 o                         
  -7   7   8         19.45        -62.67        72.33 o                         
  -6   7   8       8604.66       9422.40       374.66 o                         
  -5   7   8        546.67        300.09        76.51 o                         
  -4   7   8      13249.59      12912.45       407.05 o                         
  -3   7   8       4456.40       4511.09       207.04 o                         
  -2   7   8        773.61        580.15        74.82 o                         
  -1   7   8      11535.81      11814.90       314.14 o                         
   0   7   8       1039.55       1175.41       104.33 o                         
   1   7   8        628.65        466.63        60.76 o                         
   2   7   8        252.84        199.71        39.32 o                         
   3   7   8      10220.31      10383.69       274.57 o                         
   4   7   8       6321.58       6364.62       218.89 o                         
   5   7   8      17503.85      17894.01       487.60 o                         
   6   7   8       8473.60       8938.80       358.06 o                         
   7   7   8       1949.59       2173.74       164.42 o                         
   8   7   8       1612.20       1280.95       144.88 o                         
  -9   8   8       2135.65       2029.97       215.94 o                         
  -8   8   8       4582.65       4519.29       276.85 o                         
  -7   8   8         42.65        -58.12        67.12 o                         
  -6   8   8      19648.88      20441.09       562.50 o                         
  -5   8   8       9100.46       8661.53       342.53 o                         
  -4   8   8      16237.52      16543.42       487.75 o                         
  -3   8   8       3168.71       3264.17       226.91 o                         
  -2   8   8      13272.48      13990.43       328.17 o                         
  -1   8   8       9726.41       9836.60       284.08 o                         
   0   8   8      90541.98      90976.77      1047.76 o                         
   1   8   8      14853.88      14822.42       318.17 o                         
   2   8   8      31653.21      30947.19       606.63 o                         
   3   8   8         46.89         11.53        28.06 o                         
   4   8   8       1568.26       1635.17       113.70 o                         
   5   8   8       7962.87       7976.45       259.25 o                         
   6   8   8      14951.59      15503.50       361.44 o                         
   7   8   8       1317.04       1323.38       116.57 o                         
   8   8   8       7696.17       7872.64       305.17 o                         
  -8   9   8        251.86        202.84        89.12 o                         
  -7   9   8        507.29        371.15        87.93 o                         
  -6   9   8        142.02         25.28       103.83 o                         
  -5   9   8       6300.06       6293.78       356.84 o                         
  -4   9   8       3327.42       3252.40       206.29 o                         
  -3   9   8      21054.30      21538.03       502.52 o                         
  -2   9   8      24419.96      23941.53       442.23 o                         
  -1   9   8      15536.19      16093.56       366.61 o                         
   0   9   8      12627.54      12829.28       288.21 o                         
   1   9   8       4973.50       4837.75       190.17 o                         
   2   9   8       6890.54       7020.75       228.14 o                         
   3   9   8      16245.06      16358.76       337.29 o                         
   4   9   8      29528.41      29895.32       470.30 o                         
   5   9   8       7533.65       7622.84       297.52 o                         
   6   9   8      10215.77      10241.67       292.12 o                         
   7   9   8         46.51        -71.10        47.40 o                         
   8   9   8         26.12        -19.23        72.02 o                         
  -8  10   8          0.32        -16.69        77.44 o                         
  -7  10   8       8143.76       8652.11       389.19 o                         
  -6  10   8       2782.77       2703.31       216.99 o                         
  -5  10   8      22452.33      22995.96       574.79 o                         
  -4  10   8       5845.57       5917.34       272.61 o                         
  -3  10   8       3324.03       3278.57       188.75 o                         
  -2  10   8       2168.03       1995.15       128.56 o                         
  -1  10   8      39153.38      38710.87       800.41 o                         
   0  10   8       7344.41       7567.15       227.85 o                         
   1  10   8      94772.93      97105.20      1009.33 o                         
   2  10   8        959.07       1055.64       144.27 o                         
   3  10   8       3504.79       3567.94       150.27 o                         
   4  10   8       3551.86       3914.99       163.06 o                         
   5  10   8      21444.59      21679.91       407.28 o                         
   6  10   8       1110.70        784.86        91.31 o                         
   7  10   8      19905.17      20506.53       441.22 o                         
   8  10   8         13.22          5.58        66.81 o                         
  -8  11   8       3294.00       3585.87       271.63 o                         
  -7  11   8        347.83        157.93       106.07 o                         
  -6  11   8       1266.63        937.94       133.58 o                         
  -5  11   8        141.83         72.29        68.79 o                         
  -4  11   8      14492.94      14668.98       470.83 o                         
  -3  11   8       9645.04       9673.39       329.78 o                         
  -2  11   8      46612.32      46327.67       661.50 o                         
  -1  11   8       4899.54       4993.92       182.16 o                         
   0  11   8       2682.59       2540.46       156.48 o                         
   1  11   8       1227.00       1244.91       109.62 o                         
   2  11   8      32801.67      32493.80       451.00 o                         
   3  11   8       5423.87       5797.21       172.91 o                         
   4  11   8      34716.30      35881.88       586.11 o                         
   5  11   8       6031.15       6121.29       206.93 o                         
   6  11   8        413.30        216.83        55.88 o                         
   7  11   8       3173.46       3315.04       190.49 o                         
   8  11   8       5587.12       5374.17       266.01 o                         
  -8  12   8       4734.95       5337.55       315.32 o                         
  -7  12   8       4518.76       4129.46       300.08 o                         
  -6  12   8      14540.11      15174.77       957.54 o                         
  -5  12   8        227.90        118.39        77.02 o                         
  -4  12   8       7045.44       7045.56       346.61 o                         
  -3  12   8       6585.37       6445.01       265.92 o                         
  -2  12   8      10387.68      10705.48       286.71 o                         
  -1  12   8         21.24          2.36        30.27 o                         
   0  12   8      41423.35      40615.86       559.08 o                         
   1  12   8       3396.41       3462.42       197.42 o                         
   2  12   8      34790.62      35470.28       675.84 o                         
   3  12   8        426.66        345.64        44.69 o                         
   4  12   8         31.31        -32.64        34.49 o                         
   5  12   8        284.02        191.58        60.40 o                         
   6  12   8      13804.34      14022.41       308.08 o                         
   7  12   8          0.70        -37.12        52.48 o                         
   8  12   8       8283.60       8606.78       299.26 o                         
  -8  13   8         60.44        -62.13       117.93 o                         
  -7  13   8       1161.96        971.85       166.54 o                         
  -6  13   8       4649.48       5494.31       312.31 o                         
  -5  13   8       1973.55       1615.76       182.79 o                         
  -4  13   8       3113.59       3135.99       221.74 o                         
  -3  13   8      30947.22      31817.47       633.91 o                         
  -2  13   8        119.91        113.10        40.73 o                         
  -1  13   8      11392.11      11295.92       282.19 o                         
   0  13   8        159.29         99.98        27.43 o                         
   1  13   8       4364.82       3997.99       211.10 o                         
   2  13   8       1661.05       1502.11       199.41 o                         
   3  13   8      45833.63      46118.13       808.49 o                         
   4  13   8       3734.73       3812.37       143.29 o                         
   5  13   8       7570.85       7703.62       232.02 o                         
   6  13   8      13538.66      13980.16       312.77 o                         
   7  13   8        373.47        285.14        85.60 o                         
   8  13   8       2817.81       2557.91       169.97 o                         
  -8  14   8        446.64        420.12       124.17 o                         
  -7  14   8       9084.44       9546.76       422.45 o                         
  -6  14   8       2625.65       2699.90       224.73 o                         
  -5  14   8       2087.95       1894.34       191.04 o                         
  -4  14   8        143.48         81.19        57.04 o                         
  -3  14   8       2507.25       2431.29       169.27 o                         
  -2  14   8        301.42        232.11        76.68 o                         
  -1  14   8      10812.50      10938.60       270.60 o                         
   0  14   8       1919.62       1927.64        78.67 o                         
   1  14   8       7535.19       7512.29       289.05 o                         
   2  14   8        928.68        745.07        95.66 o                         
   3  14   8       2688.39       2613.48       182.07 o                         
   4  14   8         87.94        -70.56        85.22 o                         
   5  14   8         62.70         37.62        35.08 o                         
   6  14   8         10.47        -47.71        38.90 o                         
   7  14   8       4953.09       4854.25       265.00 o                         
   8  14   8        167.01         85.96        69.91 o                         
  -8  15   8        748.28        449.42       122.48 o                         
  -7  15   8       1364.99       1000.81       158.70 o                         
  -6  15   8       4477.78       4912.53       286.84 o                         
  -5  15   8       4784.88       5427.90       329.22 o                         
  -4  15   8      22100.47      23469.13       613.59 o                         
  -3  15   8         39.16         11.50        75.98 o                         
  -2  15   8      10998.05      11680.98       319.04 o                         
  -1  15   8         48.04         49.68        43.64 o                         
   0  15   8        656.40        545.57        67.43 o                         
   1  15   8         13.32        -63.39        48.55 o                         
   2  15   8       7600.61       7709.07       297.15 o                         
   3  15   8         44.31         61.35        49.11 o                         
   4  15   8       4229.58       4301.61       252.47 o                         
   5  15   8       4927.99       5258.28       187.47 o                         
   6  15   8       1372.85       1073.68       130.42 o                         
   7  15   8       5517.84       5583.83       236.23 o                         
  -8  16   8       7463.70       8430.00       635.01 o                         
  -7  16   8          7.33        -49.83        85.71 o                         
  -6  16   8       5338.88       5128.56       292.24 o                         
  -5  16   8       6389.89       6752.69       366.77 o                         
  -4  16   8       1060.59       1031.34       146.83 o                         
  -3  16   8       1634.24       1465.61       183.94 o                         
  -2  16   8       5053.28       5092.07       224.35 o                         
  -1  16   8       3953.17       3923.25       158.92 o                         
   0  16   8       6601.82       6678.70       215.04 o                         
   1  16   8       2843.60       3149.39       201.15 o                         
   2  16   8       4791.74       4990.98       247.01 o                         
   3  16   8        811.29        760.61       109.18 o                         
   4  16   8       4106.29       4380.03       257.41 o                         
   5  16   8       6056.44       7109.35       465.03 o                         
   6  16   8       1835.92       1674.51       118.78 o                         
   7  16   8         50.78        -31.84        74.95 o                         
  -8  17   8        282.34        157.19       135.58 o                         
  -7  17   8         29.07         52.34        78.61 o                         
  -6  17   8          0.79        -13.85        76.25 o                         
  -5  17   8      16259.63      16876.59       600.24 o                         
  -4  17   8       4398.91       4301.23       292.83 o                         
  -3  17   8       9401.29       9889.33       369.58 o                         
  -2  17   8      14212.06      13964.13       370.28 o                         
  -1  17   8         10.30          6.66        27.60 o                         
   0  17   8       3026.46       3136.13       138.19 o                         
   1  17   8       3200.19       3293.29       208.23 o                         
   2  17   8       1854.43       2168.68       173.30 o                         
   3  17   8       4941.68       4939.84       251.96 o                         
   4  17   8       9173.21       9548.44       374.53 o                         
   5  17   8       5316.11       5463.54       281.38 o                         
   6  17   8       3321.24       3387.75       156.02 o                         
   7  17   8        167.42        104.30        65.82 o                         
  -7  18   8       2611.77       2272.12       241.88 o                         
  -6  18   8       2048.67       1745.90       190.60 o                         
  -5  18   8       1609.01       1718.38       190.02 o                         
  -4  18   8      12301.85      12557.27       486.24 o                         
  -3  18   8        149.39        117.39        60.63 o                         
  -2  18   8        100.97         56.20        49.67 o                         
  -1  18   8       5876.95       5779.27       182.61 o                         
   0  18   8       7788.10       7947.99       311.23 o                         
   1  18   8      20208.61      21321.66       575.01 o                         
   2  18   8       4693.97       4726.71       242.81 o                         
   3  18   8       5350.07       5356.04       277.45 o                         
   4  18   8       5896.50       6209.63       290.84 o                         
   5  18   8       1033.78        829.46       114.34 o                         
   6  18   8       7885.27       8284.39       304.68 o                         
   7  18   8       5925.05       5496.97       325.26 o                         
  -7  19   8       3995.63       3913.73       306.15 o                         
  -6  19   8        129.11         10.00        89.10 o                         
  -5  19   8         99.92         25.93        64.83 o                         
  -4  19   8      15095.73      16646.33       563.02 o                         
  -3  19   8       8461.68       8570.35       413.45 o                         
  -2  19   8      17352.92      17398.12       415.57 o                         
  -1  19   8      14791.66      15199.48       305.16 o                         
   0  19   8         50.72         30.02        52.25 o                         
   1  19   8        585.50        473.28        93.88 o                         
   2  19   8      18911.64      19342.82       507.44 o                         
   3  19   8      23381.68      24364.66       588.05 o                         
   4  19   8      16604.91      17264.58       497.98 o                         
   5  19   8       7511.46       7477.65       327.39 o                         
   6  19   8        107.58          6.63        81.63 o                         
   7  19   8        463.22        235.40        85.12 o                         
  -7  20   8        624.91        640.82       260.41 o                         
  -6  20   8       4661.02       5057.21       292.96 o                         
  -5  20   8        803.12        666.78       167.18 o                         
  -4  20   8       6939.60       7381.39       343.10 o                         
  -3  20   8        362.29        409.14        85.03 o                         
  -2  20   8        882.19        848.98       129.18 o                         
  -1  20   8        181.72         59.08        49.42 o                         
   0  20   8      26264.21      26086.54       752.87 o                         
   1  20   8        705.99        624.10       103.47 o                         
   2  20   8      21293.11      20981.29       590.90 o                         
   3  20   8        778.90        543.51        98.68 o                         
   4  20   8         26.14         36.01        67.73 o                         
   5  20   8        587.10        316.48        89.39 o                         
   6  20   8       7439.92       7613.66       524.18 o                         
   7  20   8        120.87        131.19        99.89 o                         
  -7  21   8       1264.23        869.70       214.32 o                         
  -6  21   8         55.40        -14.08        77.37 o                         
  -5  21   8       2608.23       2768.79       199.23 o                         
  -4  21   8       4537.39       4377.37       237.87 o                         
  -3  21   8      32887.40      35050.28       741.34 o                         
  -2  21   8      10390.74      10280.42       315.47 o                         
  -1  21   8      21374.38      21468.50       472.21 o                         
   0  21   8        627.25        444.27        86.33 o                         
   1  21   8       7293.81       7775.82       321.89 o                         
   2  21   8       4986.20       5039.96       257.90 o                         
   3  21   8      28348.97      30228.03       678.06 o                         
   4  21   8       7094.18       6880.60       316.39 o                         
   5  21   8       5586.56       5116.80       306.37 o                         
   6  21   8       2053.78       2098.40       241.65 o                         
  -7  22   8        841.60        448.54       345.47 o                         
  -6  22   8        302.80        -38.87       165.24 o                         
  -5  22   8       2901.78       3089.36       242.24 o                         
  -4  22   8        343.04        398.97        76.09 o                         
  -3  22   8         69.17         85.41        52.44 o                         
  -2  22   8        715.33        479.66        77.36 o                         
  -1  22   8       4513.30       4313.88       202.38 o                         
   0  22   8       1837.96       2153.82       177.44 o                         
   1  22   8      12966.80      13513.74       430.50 o                         
   2  22   8       2625.56       2269.81       183.33 o                         
   3  22   8       6764.04       6803.69       316.26 o                         
   4  22   8        152.60        217.32       104.86 o                         
   5  22   8       1089.85        837.44       140.24 o                         
   6  22   8       1048.92        782.42       185.31 o                         
  -6  23   8        117.09       -125.36        83.57 o                         
  -5  23   8       3694.22       3865.92       266.13 o                         
  -4  23   8      10913.15      11398.43       378.61 o                         
  -3  23   8       4310.22       4505.40       222.80 o                         
  -2  23   8      19956.17      20653.30       541.10 o                         
  -1  23   8         11.93        -38.44        41.05 o                         
   0  23   8        533.27        329.93        79.19 o                         
   1  23   8          6.78         20.15        55.45 o                         
   2  23   8      22504.15      22755.38       575.78 o                         
   3  23   8        682.47        645.08       129.62 o                         
   4  23   8      15243.55      15923.80       494.63 o                         
   5  23   8       1604.19       1120.08       177.05 o                         
   6  23   8         98.66          5.95        97.00 o                         
  -6  24   8        247.11         90.20       184.72 o                         
  -5  24   8        378.30        366.98       125.87 o                         
  -4  24   8       1335.05       1249.13       145.81 o                         
  -3  24   8         96.86         33.71        60.18 o                         
  -2  24   8       2008.82       1829.10       170.51 o                         
  -1  24   8       1020.77        929.72        92.44 o                         
   0  24   8        176.28        163.78        69.69 o                         
   1  24   8       1959.59       2248.94       203.50 o                         
   2  24   8       3936.85       3709.84       253.25 o                         
   3  24   8        257.17        170.51        81.14 o                         
   4  24   8       4676.96       4023.18       258.67 o                         
   5  24   8        152.09         44.17        90.24 o                         
   6  24   8         78.83       -112.23        74.82 o                         
  -6  25   8       1506.47       1109.11       263.02 o                         
  -5  25   8       7290.31       7161.02       389.48 o                         
  -4  25   8       4960.92       5122.79       290.85 o                         
  -3  25   8      10343.67      10605.86       344.43 o                         
  -2  25   8        503.72        373.11        83.14 o                         
  -1  25   8          2.57         39.80        63.14 o                         
   0  25   8        162.24        145.27        81.75 o                         
   1  25   8       2075.66       2196.83       193.86 o                         
   2  25   8        746.47        625.08       106.61 o                         
   3  25   8       4507.53       4308.52       263.36 o                         
   4  25   8       2215.64       2464.34       296.20 o                         
   5  25   8       2755.89       2516.34       248.81 o                         
  -6  26   8         71.97        -37.46       179.52 o                         
  -5  26   8        141.29         -4.76       168.55 o                         
  -4  26   8       1000.95        635.86       135.15 o                         
  -3  26   8       1261.34       1143.46       119.01 o                         
  -2  26   8        918.12        729.05       111.49 o                         
  -1  26   8        946.36        689.39        83.49 o                         
   0  26   8        675.08        428.35       103.33 o                         
   1  26   8        724.70        320.29       103.14 o                         
   2  26   8        125.03         91.21        76.82 o                         
   3  26   8       3571.25       3653.62       252.52 o                         
   4  26   8         24.46        103.53        91.67 o                         
   5  26   8       2614.28       2220.63       286.52 o                         
  -5  27   8        258.77         63.03        98.52 o                         
  -4  27   8       8724.83       8130.79       663.05 o                         
  -3  27   8       8554.81       8568.21       301.25 o                         
  -2  27   8       1000.78        968.97       118.04 o                         
  -1  27   8       6152.83       6270.48       407.00 o                         
   0  27   8        659.69        522.57       117.61 o                         
   1  27   8       2237.23       2322.30       226.16 o                         
   2  27   8       1049.90       1093.31       135.09 o                         
   3  27   8       7761.91       8593.78       411.95 o                         
   4  27   8       1074.77       1130.67       141.99 o                         
   5  27   8       2221.14       2063.47       313.31 o                         
  -5  28   8       1497.37       1139.71       217.03 o                         
  -4  28   8         29.54        -26.20        92.18 o                         
  -3  28   8       2637.83       3035.15       194.72 o                         
  -2  28   8          2.39         10.86        69.41 o
[truncated: 163,056 more chars]
