# Supplementary material for: Heterocyclic 1,3-diazepine-based thio­nes and selones as versatile halogen-bond acceptors
Source: Acta Crystallogr B Struct Sci Cryst Eng Mater. 2022 Aug 31;78(Pt 5):745–55. doi: 10.1107/S2052520622008150 (PMC9533313; doi:10.1107/S2052520622008150)
Supplement: Supplementary file 24 [file b-78-00745-SDiazMesS_IF5Bsup24.hkl]

data_SDiazMesS_IF5B                                                             
_shelx_title ' d8-5326_e.res in Pna2(1)'                                        
_shelx_refln_list_code          4                                               
_shelx_F_calc_maximum      269.60                                               
_exptl_crystal_F_000      1328.00                                               
_reflns_d_resolution_high  0.7669                                               
                                                                                
loop_                                                                           
 _space_group_symop_operation_xyz                                               
 'x, y, z'                                                                      
 '-x, -y, z+1/2'                                                                
 'x+1/2, -y+1/2, z'                                                             
 '-x+1/2, y+1/2, z+1/2'                                                         
                                                                                
_cell_length_a     7.8472                                                       
_cell_length_b    16.1751                                                       
_cell_length_c    21.7956                                                       
_cell_angle_alpha  90.000                                                       
_cell_angle_beta   90.000                                                       
_cell_angle_gamma  90.000                                                       
                                                                                
_shelx_F_squared_multiplier     1.000                                           
                                                                                
loop_                                                                           
 _refln_index_h                                                                 
 _refln_index_k                                                                 
 _refln_index_l                                                                 
 _refln_F_squared_calc                                                          
 _refln_F_squared_meas                                                          
 _refln_F_squared_sigma                                                         
 _refln_observed_status                                                         
   2   0 -25       1402.56       1438.23       219.95 o                         
   4   0 -25         87.55        151.17       108.84 o                         
   0   1 -25        811.57       1113.92       207.07 o                         
   1   1 -25       3375.08       3268.26       237.66 o                         
   2   1 -25        918.40        835.76       122.12 o                         
   3   1 -25        862.58        803.08       125.76 o                         
   4   1 -25        814.40        822.29       138.32 o                         
   1   2 -25          5.73        -38.38        38.38 o                         
   2   2 -25        509.83        540.52       101.89 o                         
   3   2 -25         20.62         29.58        60.47 o                         
   4   2 -25         55.21          3.13        49.51 o                         
   1   3 -25       1197.88       1045.46       166.15 o                         
   2   3 -25       1245.76       1151.03       146.01 o                         
   3   3 -25        726.38        662.14       157.97 o                         
   4   3 -25       1910.38       1897.72       290.21 o                         
   2   4 -25        156.38         49.06       117.53 o                         
   3   4 -25         32.03        -18.03        53.67 o                         
   4   4 -25        106.93        -20.45        74.45 o                         
   3   5 -25       2009.32       1890.16       298.56 o                         
   4   5 -25       1212.11       1155.54       234.31 o                         
   0   0 -24       6551.42       6293.36       476.11 o                         
   2   0 -24       1760.37       1530.78       180.45 o                         
   4   0 -24       1908.99       1843.37       337.11 o                         
   1   1 -24        243.02        243.95        56.61 o                         
   2   1 -24        223.55        242.83        68.87 o                         
   3   1 -24        306.94        215.87        76.72 o                         
   4   1 -24          9.66         23.86        49.42 o                         
   5   1 -24         59.15        281.18       158.73 o                         
   0   2 -24        887.44        854.82       126.12 o                         
   1   2 -24       3320.45       3351.28       165.72 o                         
   2   2 -24         11.38        -27.35        74.45 o                         
   3   2 -24       3407.57       3239.50       237.30 o                         
   4   2 -24        179.14        181.85       102.04 o                         
   5   2 -24       2572.30       2320.49       234.37 o                         
   1   3 -24         82.89         72.69        34.81 o                         
   2   3 -24         26.55        -19.19        42.75 o                         
   3   3 -24        317.64        269.70        75.22 o                         
   4   3 -24        392.50        421.12       143.57 o                         
   5   3 -24         50.90        -49.08        49.08 o                         
   0   4 -24       4378.52       4749.78       282.38 o                         
   1   4 -24        562.94        595.20       103.77 o                         
   2   4 -24       4577.75       4732.34       350.68 o                         
   3   4 -24        150.51         55.12        51.30 o                         
   4   4 -24       2915.69       3444.82       571.39 o                         
   5   4 -24        127.34        127.51        62.72 o                         
   1   5 -24        149.83        177.03        57.66 o                         
   2   5 -24         34.52         -9.01        78.99 o                         
   3   5 -24         79.18         66.15        45.90 o                         
   4   5 -24        324.58        274.60       273.58 o                         
   1   6 -24       2214.34       2321.36       259.60 o                         
   2   6 -24        119.95        151.33        60.22 o                         
   3   6 -24       2391.89       2544.87       211.94 o                         
   4   6 -24        416.92        467.10       178.34 o                         
   2   7 -24          1.92         -5.29        49.13 o                         
   3   7 -24        112.02         61.98        71.81 o                         
   4   7 -24        109.65        107.33        94.48 o                         
   2   0 -23        352.86        425.32        81.18 o                         
   4   0 -23          0.24         24.94        49.89 o                         
   0   1 -23       3763.41       3767.54       275.51 o                         
   1   1 -23       2441.39       2813.01       154.47 o                         
   2   1 -23       2099.43       1985.58       127.52 o                         
   3   1 -23       1391.52       1304.59        99.51 o                         
   4   1 -23       1131.83       1076.43       134.53 o                         
   5   1 -23       1854.92       2357.05       256.61 o                         
   1   2 -23        857.44        946.87       103.74 o                         
   2   2 -23        118.31         62.00        32.51 o                         
   3   2 -23        128.08         81.45        33.62 o                         
   4   2 -23         81.49         19.89        43.50 o                         
   5   2 -23         97.94         47.89        65.00 o                         
   0   3 -23       1565.78       1536.70       149.26 o                         
   1   3 -23       1837.92       1942.46       125.24 o                         
   2   3 -23       2725.62       2714.49       183.70 o                         
   3   3 -23       2161.42       2633.65       236.92 o                         
   4   3 -23       1724.90       1717.94       180.99 o                         
   5   3 -23        920.04        695.02       244.90 o                         
   1   4 -23        431.09        364.76        53.65 o                         
   2   4 -23        173.80        133.27        51.49 o                         
   3   4 -23        172.16         89.19        57.44 o                         
   4   4 -23        204.66        213.42        84.66 o                         
   5   4 -23          3.96        -38.43        38.43 o                         
   0   5 -23       1140.42       1479.48       303.10 o                         
   1   5 -23       2810.85       2870.62       151.18 o                         
   2   5 -23       1496.63       1717.02       244.44 o                         
   3   5 -23       1348.89       1411.02       222.98 o                         
   4   5 -23        464.29        457.24        93.90 o                         
   5   5 -23       1875.73       1636.29       194.85 o                         
   1   6 -23         87.68         31.29        32.92 o                         
   2   6 -23         65.07         10.58        51.78 o                         
   3   6 -23         53.52        -36.54        36.54 o                         
   4   6 -23        107.14         75.06        57.90 o                         
   5   6 -23         81.74         46.86        95.24 o                         
   0   7 -23       2608.19       2551.42       211.79 o                         
   1   7 -23        597.50        716.76       117.16 o                         
   2   7 -23       3020.32       2718.59       380.15 o                         
   3   7 -23        630.46        637.06       116.38 o                         
   4   7 -23       2678.58       2555.58       215.98 o                         
   1   8 -23         78.11         58.96        70.29 o                         
   2   8 -23          3.61         -3.72        32.14 o                         
   3   8 -23         36.10         14.41        70.29 o                         
   4   8 -23        470.32        474.56       247.88 o                         
   2   9 -23       1521.75       1451.84       311.41 o                         
   3   9 -23       2531.46       2407.16       297.81 o                         
   4   9 -23        437.97        317.46       108.84 o                         
   0   0 -22       9135.35       9155.47       566.81 o                         
   2   0 -22       8910.65       8726.14       556.23 o                         
   4   0 -22       3330.76       3208.46       215.24 o                         
   6   0 -22       1800.06       1534.98       235.07 o                         
   1   1 -22         14.71         19.04        27.19 o                         
   2   1 -22          7.25        -16.96        28.19 o                         
   3   1 -22        227.70        153.51        35.79 o                         
   4   1 -22        163.87         88.13        28.99 o                         
   5   1 -22         26.25         13.90        43.50 o                         
   6   1 -22         54.35          8.41        51.18 o                         
   0   2 -22        542.04        619.58        91.52 o                         
   1   2 -22       3828.74       4367.07       223.24 o                         
   2   2 -22        151.93        173.20        60.11 o                         
   3   2 -22       4234.20       4319.55       180.35 o                         
   4   2 -22         77.01         51.64        29.03 o                         
   5   2 -22       2774.28       2537.39       203.63 o                         
   6   2 -22        254.69        123.84        56.60 o                         
   1   3 -22         55.97         35.38        31.34 o                         
   2   3 -22        153.03        134.04        47.55 o                         
   3   3 -22         37.68         25.81        22.03 o                         
   4   3 -22        256.03        204.34        45.21 o                         
   5   3 -22         83.76         63.68        52.35 o                         
   6   3 -22        100.57         31.37        50.51 o                         
   0   4 -22       1598.32       1705.60       181.53 o                         
   1   4 -22        338.66        342.19        47.28 o                         
   2   4 -22       4307.63       4069.77       253.53 o                         
   3   4 -22        502.27        452.91        87.88 o                         
   4   4 -22       2526.13       2452.82       201.22 o                         
   5   4 -22         83.18        -33.86        46.35 o                         
   6   4 -22       2217.34       1904.25       331.02 o                         
   1   5 -22        177.11        125.22        33.29 o                         
   2   5 -22        105.07         78.71        34.25 o                         
   3   5 -22          9.20        -18.62        18.62 o                         
   4   5 -22        279.55        307.36        75.31 o                         
   5   5 -22         11.84         -0.54        43.25 o                         
   0   6 -22        792.10        736.76       111.17 o                         
   1   6 -22       5804.57       5635.84       248.60 o                         
   2   6 -22        116.69         94.25        31.65 o                         
   3   6 -22       4730.88       4992.40       452.34 o                         
   4   6 -22         89.92         84.02        52.25 o                         
   5   6 -22       2267.94       2538.51       210.58 o                         
   1   7 -22        299.09        229.40        55.96 o                         
   2   7 -22        213.18        169.88        71.90 o                         
   3   7 -22        296.12        462.48        99.91 o                         
   4   7 -22        299.98        381.40        89.31 o                         
   5   7 -22        229.64        184.31        76.19 o                         
   0   8 -22       3650.59       3828.14       249.26 o                         
   1   8 -22        915.00       1095.67       127.24 o                         
   2   8 -22       1986.61       1922.41       181.48 o                         
   3   8 -22        567.48        524.72       161.75 o                         
   4   8 -22       1692.67       1507.23       186.27 o                         
   5   8 -22         90.79         26.12       146.63 o                         
   1   9 -22        171.72        236.40        67.04 o                         
   2   9 -22        131.40        120.08        57.44 o                         
   3   9 -22        407.32        260.88        82.91 o                         
   4   9 -22        169.58        146.48        66.58 o                         
   2  10 -22        519.87        506.34       142.10 o                         
   3  10 -22       2325.71       2271.86       296.29 o                         
   4  10 -22        210.69        211.64        89.19 o                         
   2   0 -21         46.40        -37.79        37.79 o                         
   4   0 -21       1126.15       1404.42       134.91 o                         
   6   0 -21         93.78        172.33        74.07 o                         
   0   1 -21        789.87        855.81       106.89 o                         
   1   1 -21       2180.05       2198.94       168.33 o                         
   2   1 -21       2212.30       1961.57       167.22 o                         
   3   1 -21       4330.76       4558.07       192.32 o                         
   4   1 -21       2900.56       2861.90       138.26 o                         
   5   1 -21       1159.32       1201.03        86.18 o                         
   6   1 -21        827.65        555.51        92.62 o                         
   1   2 -21        134.31        106.21        44.01 o                         
   2   2 -21         59.96         38.86        38.68 o                         
   3   2 -21         30.76         14.65        23.56 o                         
   4   2 -21        225.75        177.23        38.51 o                         
   5   2 -21         23.35         51.98        28.58 o                         
   6   2 -21        303.00        179.65        62.72 o                         
   0   3 -21       2890.58       2903.06       194.33 o                         
   1   3 -21       2774.35       2894.22       203.90 o                         
   2   3 -21       6030.58       5663.01       302.71 o                         
   3   3 -21       1217.92       1147.90        89.04 o                         
   4   3 -21       2020.24       2046.70       115.74 o                         
   5   3 -21       1947.95       1911.10       111.63 o                         
   6   3 -21       1421.78       1388.89       173.09 o                         
   1   4 -21       1069.66       1174.90       106.17 o                         
   2   4 -21        924.73       1008.54       118.98 o                         
   3   4 -21         24.66          0.92        31.20 o                         
   4   4 -21        240.64        239.16        48.00 o                         
   5   4 -21         99.73         72.33        38.14 o                         
   6   4 -21         58.07         42.05        47.12 o                         
   0   5 -21       1545.00       1610.63       148.51 o                         
   1   5 -21       3074.90       3222.53       176.16 o                         
   2   5 -21       1299.54       1279.80       139.42 o                         
   3   5 -21       4439.55       4325.05       178.79 o                         
   4   5 -21       2291.57       2371.76       130.80 o                         
   5   5 -21       2714.55       2797.56       214.22 o                         
   6   5 -21        791.08        644.72       116.43 o                         
   1   6 -21        159.68        135.05        39.76 o                         
   2   6 -21        147.86         63.88        56.21 o                         
   3   6 -21         98.15         19.84        25.93 o                         
   4   6 -21        241.72        205.08        47.51 o                         
   5   6 -21         57.24         20.12        48.47 o                         
   6   6 -21        116.69        -11.38        99.02 o                         
   0   7 -21       2872.79       2807.72       221.07 o                         
   1   7 -21       2248.71       2353.45       140.05 o                         
   2   7 -21       2036.05       1936.20       120.64 o                         
   3   7 -21        662.50        677.74        73.37 o                         
   4   7 -21       1616.39       1410.45       156.38 o                         
   5   7 -21       1435.57       1733.46       295.88 o                         
   1   8 -21         43.61         19.44        23.81 o                         
   2   8 -21        679.42        740.30        84.66 o                         
   3   8 -21          0.46        -22.68        48.37 o                         
   4   8 -21         20.11        -13.97        43.33 o                         
   5   8 -21         97.03         34.45        45.94 o                         
   0   9 -21       1481.00       1539.94       159.20 o                         
   1   9 -21       5200.59       5424.01       214.81 o                         
   2   9 -21         52.54         62.17        48.81 o                         
   3   9 -21       1050.23        745.95       182.92 o                         
   4   9 -21        397.09        263.21        80.17 o                         
   5   9 -21       2218.23       1981.41       300.41 o                         
   1  10 -21        421.07        419.04       188.55 o                         
   2  10 -21        181.43        228.74        70.29 o                         
   3  10 -21        223.81        185.60        65.43 o                         
   4  10 -21        173.40        168.75        61.29 o                         
   1  11 -21        299.47        438.32       173.85 o                         
   2  11 -21       1514.05       1535.74       247.16 o                         
   3  11 -21        254.17        304.61       129.25 o                         
   4  11 -21       2340.70       2387.02       229.10 o                         
   0   0 -20       6575.44       6342.49       429.25 o                         
   2   0 -20       5288.23       5672.81       406.57 o                         
   4   0 -20       6401.00       6733.91       334.29 o                         
   6   0 -20        842.68        740.23        97.43 o                         
   1   1 -20        313.00        465.64        68.94 o                         
   2   1 -20        222.45        229.53        54.62 o                         
   3   1 -20         68.23         84.10        60.85 o                         
   4   1 -20        105.38        185.88        93.32 o                         
   5   1 -20        277.51        285.53        42.09 o                         
   6   1 -20         64.51         33.29        24.55 o                         
   7   1 -20         73.67         49.01        25.34 o                         
   0   2 -20        112.82        164.37        54.11 o                         
   1   2 -20       5100.68       5227.30       269.58 o                         
   2   2 -20        120.75         70.33        50.26 o                         
   3   2 -20       6603.34       7106.35       327.56 o                         
   4   2 -20         13.83         15.97        44.87 o                         
   5   2 -20       2856.34       3037.01       138.64 o                         
   6   2 -20        123.29        128.41        28.94 o                         
   7   2 -20       2605.01       2767.77       136.40 o                         
   1   3 -20       1420.77       1558.38       140.83 o                         
   2   3 -20        172.28        132.00        57.44 o                         
   3   3 -20        120.87         68.87        23.13 o                         
   4   3 -20        826.38        903.31        75.99 o                         
   5   3 -20         68.96         82.33        40.28 o                         
   6   3 -20        234.53        191.44        36.93 o                         
   7   3 -20        147.89        168.36        41.81 o                         
   0   4 -20       9681.17       9514.95       402.13 o                         
   1   4 -20        780.03        727.96       143.99 o                         
   2   4 -20       7422.17       7944.83       358.43 o                         
   3   4 -20        679.02        824.52        83.54 o                         
   4   4 -20       4469.64       4487.39       174.53 o                         
   5   4 -20         35.18         77.47        27.29 o                         
   6   4 -20       2315.98       2432.91       145.08 o                         
   1   5 -20       1206.29       1246.75       111.08 o                         
   2   5 -20        201.75        156.84        59.59 o                         
   3   5 -20        129.91        134.02        40.53 o                         
   4   5 -20        553.95        641.03        68.13 o                         
   5   5 -20        162.90        175.28        37.73 o                         
   6   5 -20        206.68        194.61        49.98 o                         
   0   6 -20        810.84        785.00       140.97 o                         
   1   6 -20       5804.44       5946.84       244.46 o                         
   2   6 -20        638.26        731.22       106.08 o                         
   3   6 -20       2685.80       2610.51       156.56 o                         
   4   6 -20         88.82         60.71        22.52 o                         
   5   6 -20       2858.58       3005.29       165.75 o                         
   6   6 -20        150.95        111.54        62.36 o                         
   1   7 -20        201.95        160.14        39.07 o                         
   2   7 -20        920.08        993.46       142.82 o                         
   3   7 -20        336.42        275.14        43.02 o                         
   4   7 -20         71.83         74.64        34.69 o                         
   5   7 -20          2.00         26.11        39.75 o                         
   6   7 -20        158.10        190.97        61.88 o                         
   0   8 -20       2355.38       2095.37       210.74 o                         
   1   8 -20        655.51        685.77        75.52 o                         
   2   8 -20       1646.57       1605.59       135.28 o                         
   3   8 -20         94.99         93.33        39.38 o                         
   4   8 -20       4206.29       4768.34       278.88 o                         
   5   8 -20        418.89        183.62       125.47 o                         
   6   8 -20       3771.39       3872.05       265.55 o                         
   1   9 -20        185.04        115.32        34.89 o                         
   2   9 -20        177.76         56.45        33.94 o                         
   3   9 -20         15.03         -8.02        45.35 o                         
   4   9 -20         21.27          3.02        56.69 o                         
   5   9 -20         67.48        -28.20        49.13 o                         
   0  10 -20       1230.43       1206.37       140.13 o                         
   1  10 -20       4897.11       4971.12       202.50 o                         
   2  10 -20        923.91        942.30       139.97 o                         
   3  10 -20       1259.22       1219.58       172.30 o                         
   4  10 -20        377.28        114.22       139.08 o                         
   5  10 -20       3209.58       3351.30       247.12 o                         
   1  11 -20         58.58         91.09        57.82 o                         
   2  11 -20         15.05         16.69        45.02 o                         
   3  11 -20        122.43        103.20        60.47 o                         
   4  11 -20         44.53         21.62        42.09 o                         
   1  12 -20        898.23        668.85       175.36 o                         
   2  12 -20       2449.87       2377.68       301.58 o                         
   3  12 -20        130.11         20.36        71.81 o                         
   4  12 -20       1205.08       1054.77       164.75 o                         
   2   0 -19         72.44         54.42        38.55 o                         
   4   0 -19        233.89        368.86        90.70 o                         
   6   0 -19         42.11         59.96        34.10 o                         
   0   1 -19       2065.94       2045.68       150.65 o                         
   1   1 -19       4079.72       3757.51       159.50 o                         
   2   1 -19       3803.47       3608.38       211.91 o                         
   3   1 -19       5544.23       5295.00       268.25 o                         
   4   1 -19       2317.82       2435.53       360.88 o                         
   5   1 -19       2426.66       2538.67       121.85 o                         
   6   1 -19       1077.91        981.30        75.73 o                         
   7   1 -19       1703.81       1924.08       102.96 o                         
   1   2 -19        416.19        422.17        62.86 o                         
   2   2 -19        587.05        431.08        72.15 o                         
   3   2 -19        880.16        889.29       102.80 o                         
   4   2 -19        374.48        454.41       138.66 o                         
   5   2 -19         22.24         21.25        19.65 o                         
   6   2 -19        357.19        311.79        44.74 o                         
   7   2 -19        191.19        166.61        35.33 o                         
   0   3 -19       4350.56       4472.79       311.03 o                         
   1   3 -19       2799.58       2627.56       172.54 o                         
   2   3 -19       3767.37       4057.35       230.34 o                         
   3   3 -19       2749.91       2952.09       195.33 o                         
   4   3 -19       2255.90       1969.89       135.70 o                         
   5   3 -19       2002.10       2197.80       134.04 o                         
   6   3 -19       2314.97       2340.03       114.23 o                         
   7   3 -19        773.65        889.97        70.85 o                         
   1   4 -19        602.57        567.01        68.23 o                         
   2   4 -19        460.21        580.16        80.28 o                         
   3   4 -19        123.84        122.14        39.19 o                         
   4   4 -19         19.93        -10.15        16.12 o                         
   5   4 -19          7.80         -4.92        18.05 o                         
   6   4 -19        281.47        271.82        42.64 o                         
   7   4 -19         73.88         74.92        28.36 o                         
   0   5 -19       6692.14       7144.02       319.42 o                         
   1   5 -19       1230.81       1145.23        99.85 o                         
   2   5 -19        511.00        425.77        78.78 o                         
   3   5 -19       5770.75       6131.55       305.08 o                         
   4   5 -19       1679.76       1990.18       130.54 o                         
   5   5 -19       1500.68       1564.11        96.14 o                         
   6   5 -19        804.13        738.06        69.37 o                         
   7   5 -19       1255.69       1322.27       105.22 o                         
   1   6 -19        223.20        309.50        78.29 o                         
   2   6 -19        702.29        867.58       109.57 o                         
   3   6 -19         16.10         13.90        18.17 o                         
   4   6 -19        236.60        160.29        33.84 o                         
   5   6 -19        127.37        112.72        26.60 o                         
   6   6 -19        357.03        399.37        58.04 o                         
   0   7 -19      14607.29      15180.28       544.30 o                         
   1   7 -19       1873.28       2041.04       133.39 o                         
   2   7 -19       5460.48       5099.48       484.46 o                         
   3   7 -19        788.78        832.38        88.23 o                         
   4   7 -19       3051.88       2996.23       141.52 o                         
   5   7 -19       1178.47       1174.60        85.69 o                         
   6   7 -19       2974.98       3196.99       219.68 o                         
   1   8 -19        117.07        127.29        42.15 o                         
   2   8 -19       1609.38       1795.32       162.99 o                         
   3   8 -19        330.10        176.72        35.78 o                         
   4   8 -19        105.31        110.74        32.03 o                         
   5   8 -19         25.06        -30.08        36.56 o                         
   6   8 -19         40.93         47.76        41.09 o                         
   0   9 -19       1966.66       1965.51       175.13 o                         
   1   9 -19       3066.64       2878.68       158.47 o                         
   2   9 -19        552.94        380.71        78.37 o                         
   3   9 -19       2093.12       2156.26       125.89 o                         
   4   9 -19        894.41        935.33       106.58 o                         
   5   9 -19       2438.53       2153.54       194.49 o                         
   6   9 -19        685.02        752.22       122.33 o                         
   1  10 -19        160.67        156.55        39.90 o                         
   2  10 -19         26.95         31.72        26.31 o                         
   3  10 -19        120.83        115.32        44.25 o                         
   4  10 -19         83.61         93.70        58.78 o                         
   5  10 -19        102.91        113.35        51.03 o                         
   0  11 -19       6747.26       7411.89       356.38 o                         
   1  11 -19        161.13         67.89        31.39 o                         
   2  11 -19       2306.32       2028.48       265.30 o                         
   3  11 -19        810.96        887.93       176.11 o                         
   4  11 -19       2189.14       2237.30       203.32 o                         
   5  11 -19        315.97        287.98       114.89 o                         
   1  12 -19        994.63       1209.15       205.93 o                         
   2  12 -19        173.48        127.57        64.08 o                         
   3  12 -19        150.19        125.65        59.92 o                         
   4  12 -19         17.80          3.72        49.40 o                         
   1  13 -19       2503.33       2124.47       388.43 o                         
   2  13 -19        520.39        592.51       143.61 o                         
   3  13 -19       2121.51       1511.55       260.01 o                         
   4  13 -19        113.59        -24.19        82.39 o                         
   0   0 -18      15840.74      15860.69       754.26 o                         
   2   0 -18       8965.39       8752.19       353.45 o                         
   4   0 -18      11728.84      13412.72       674.90 o                         
   6   0 -18       2351.46       2384.05       179.48 o                         
   1   1 -18        630.48        683.76        58.36 o                         
   2   1 -18        926.53        876.34        67.16 o                         
   3   1 -18        577.58        556.61        53.80 o                         
   4   1 -18        446.98        462.64        81.66 o                         
   5   1 -18        296.86        323.04        66.41 o                         
   6   1 -18        100.00         74.03        24.34 o                         
   7   1 -18        152.01        138.08        33.44 o                         
   0   2 -18        587.96        650.02        79.31 o                         
   1   2 -18       7119.23       7127.75       274.80 o                         
   2   2 -18       1511.07       1601.44       126.65 o                         
   3   2 -18       5386.46       5421.51       185.17 o                         
   4   2 -18       1333.18       1406.57       129.85 o                         
   5   2 -18       7421.44       7314.68       340.32 o                         
   6   2 -18        694.27        870.18        68.72 o                         
   7   2 -18       2403.30       2315.41       113.51 o                         
   1   3 -18        165.06         91.30        21.90 o                         
   2   3 -18        480.68        470.46        61.38 o                         
   3   3 -18        502.24        512.11        65.77 o                         
   4   3 -18        719.64        720.89        95.13 o                         
   5   3 -18        265.73        206.52       113.00 o                         
   6   3 -18        360.78        430.52        61.00 o                         
   7   3 -18         94.53         99.13        29.33 o                         
   0   4 -18       6183.74       6100.41       280.01 o                         
   1   4 -18       1517.17       1367.17        87.18 o                         
   2   4 -18       4777.77       4666.59       247.14 o                         
   3   4 -18        476.28        331.70        62.16 o                         
   4   4 -18       5586.23       6039.74       290.77 o                         
   5   4 -18        134.79        168.70        36.86 o                         
   6   4 -18       3721.74       4306.81       175.72 o                         
   7   4 -18         63.34         48.45        27.64 o                         
   1   5 -18        414.81        489.86        61.85 o                         
   2   5 -18        123.99        145.11        48.19 o                         
   3   5 -18        210.79        147.54        43.80 o                         
   4   5 -18        143.45         66.14        32.07 o                         
   5   5 -18         84.16         73.63        25.87 o                         
   6   5 -18         67.56         31.22        30.26 o                         
   7   5 -18         19.70         -5.66        31.75 o                         
   0   6 -18       1764.55       1896.43       149.47 o                         
   1   6 -18       6963.75       7413.92       269.75 o                         
   2   6 -18        628.20        682.14        88.84 o                         
   3   6 -18       5758.57       5811.61       294.39 o                         
   4   6 -18        157.26        168.62        41.90 o                         
   5   6 -18       3275.97       3211.85       139.98 o                         
   6   6 -18        498.14        410.44        55.58 o                         
   7   6 -18       1631.48       1658.84       162.42 o                         
   1   7 -18        650.34        779.39        97.14 o                         
   2   7 -18         54.46         27.17        32.88 o                         
   3   7 -18        203.30         98.48        39.32 o                         
   4   7 -18        278.28        323.52        48.29 o                         
   5   7 -18         21.17         12.94        19.56 o                         
   6   7 -18        285.05        237.37        41.83 o                         
   7   7 -18        715.59        683.67        83.48 o                         
   0   8 -18       4700.98       4696.81       257.07 o                         
   1   8 -18        754.51        591.32        74.09 o                         
   2   8 -18       6675.74       6582.60       326.23 o                         
   3   8 -18        388.38        313.92        65.42 o                         
   4   8 -18       3928.77       3811.12       237.37 o                         
   5   8 -18        710.09        753.33        71.63 o                         
   6   8 -18       3006.61       3018.13       162.23 o                         
   1   9 -18       1000.47        884.49        94.35 o                         
   2   9 -18        192.68        190.53        59.45 o                         
   3   9 -18        215.53        205.21        44.36 o                         
   4   9 -18        144.54        115.08        31.35 o                         
   5   9 -18         19.19          2.06        29.92 o                         
   6   9 -18        108.74        110.41        61.35 o                         
   0  10 -18        755.50        679.54       105.56 o                         
   1  10 -18       3468.85       3429.83       197.98 o                         
   2  10 -18        212.24         77.93        50.40 o                         
   3  10 -18       4588.27       4509.45       254.61 o                         
   4  10 -18        743.94        623.73        87.07 o                         
   5  10 -18       2101.09       2247.08       193.45 o                         
   6  10 -18        341.61        223.78        74.45 o                         
   1  11 -18        151.47         68.57        30.70 o                         
   2  11 -18        173.94        167.08        38.39 o                         
   3  11 -18         20.22         24.03        37.13 o                         
   4  11 -18        866.67        892.52       130.91 o                         
   5  11 -18        189.88        109.98        62.53 o                         
   0  12 -18       4201.71       4301.29       269.58 o                         
   1  12 -18        633.13        503.73        65.27 o                         
   2  12 -18       2880.80       3052.67       258.39 o                         
   3  12 -18        657.41        409.50        89.31 o                         
   4  12 -18        623.21        507.92       208.58 o                         
   5  12 -18        871.28        786.67       132.71 o                         
   1  13 -18        150.97         94.23        51.87 o                         
   2  13 -18          1.90        -38.42        38.42 o                         
   3  13 -18        330.67        220.60        72.78 o                         
   4  13 -18        423.86        364.13        92.97 o                         
   2  14 -18       1062.50        776.18       185.18 o                         
   3  14 -18       1437.54        949.27       213.15 o                         
   2   0 -17        131.02         89.46        33.32 o                         
   4   0 -17        271.61        406.35        62.73 o                         
   6   0 -17        105.32         31.96        41.95 o                         
   8   0 -17        787.05        756.53       142.10 o                         
   0   1 -17       7359.49       7601.16       319.82 o                         
   1   1 -17       7463.46       7294.63       218.12 o                         
   2   1 -17       3638.29       3637.81       139.53 o                         
   3   1 -17       3201.97       3562.70       143.45 o                         
   4   1 -17       1529.61       1598.14        96.01 o                         
   5   1 -17       1425.76       1565.04       129.57 o                         
   6   1 -17       3126.32       3097.46       196.92 o                         
   7   1 -17       1326.54       1295.35       123.71 o                         
   8   1 -17        731.55        787.42       104.57 o                         
   1   2 -17         35.26         18.79        12.45 o                         
   2   2 -17        146.09        124.15        35.51 o                         
   3   2 -17        224.55        204.79        32.92 o                         
   4   2 -17        142.16        150.81        31.73 o                         
   5   2 -17        160.75         81.29        27.39 o                         
   6   2 -17         40.46         16.92        24.24 o                         
   7   2 -17        724.76        721.75        96.70 o                         
   8   2 -17         10.52         -8.56        21.31 o                         
   0   3 -17       8578.19       8582.96       349.98 o                         
   1   3 -17       2396.77       2310.07       108.18 o                         
   2   3 -17       4662.50       4405.46       158.51 o                         
   3   3 -17       7331.84       7412.17       222.65 o                         
   4   3 -17       4101.84       3906.04       155.16 o                         
   5   3 -17       2446.36       2379.61       183.11 o                         
   6   3 -17       3511.99       3613.72       215.63 o                         
   7   3 -17       1265.88       1185.55        92.08 o                         
   8   3 -17        935.98        888.33        84.87 o                         
   1   4 -17        177.19        134.79        25.17 o                         
   2   4 -17        145.06         97.63        20.57 o                         
   3   4 -17        167.02        111.29        25.97 o                         
   4   4 -17        574.44        535.86        85.24 o                         
   5   4 -17         60.32         57.78        30.69 o                         
   6   4 -17        267.84        310.69        57.70 o                         
   7   4 -17        260.76        174.78        52.80 o                         
   0   5 -17        782.31        853.41       122.07 o                         
   1   5 -17      10916.84      10988.02       433.29 o                         
   2   5 -17       1928.33       1902.82       159.73 o                         
   3   5 -17       3584.46       3476.55       141.59 o                         
   4   5 -17       1129.79       1322.07       205.18 o                         
   5   5 -17       3837.82       4023.77       325.77 o                         
   6   5 -17        958.28       1047.67        79.45 o                         
   7   5 -17       1810.77       1723.16        94.12 o                         
   1   6 -17        639.51        725.10        64.16 o                         
   2   6 -17        672.00        725.14       114.89 o                         
   3   6 -17        751.67        611.69        93.73 o                         
   4   6 -17        495.02        579.11        84.80 o                         
   5   6 -17        113.07         96.36        31.28 o                         
   6   6 -17         45.87         30.33        24.98 o                         
   7   6 -17         87.32        105.11        31.00 o                         
   0   7 -17       4057.26       4146.22       312.17 o                         
   1   7 -17       2687.86       2630.22       186.35 o                         
   2   7 -17       4946.39       5250.35       267.71 o                         
   3   7 -17       2288.60       2229.33       171.98 o                         
   4   7 -17       4828.21       4768.39       207.43 o                         
   5   7 -17        240.19        195.02        36.94 o                         
   6   7 -17       1373.93       1457.92        90.45 o                         
   7   7 -17        916.73        999.86        77.00 o                         
   1   8 -17        281.28        277.66        80.57 o                         
   2   8 -17        202.30        152.30        43.56 o                         
   3   8 -17        173.29        108.12        45.63 o                         
   4   8 -17        684.82        727.24        75.03 o                         
   5   8 -17         11.87         18.85        18.79 o                         
   6   8 -17         24.08          2.48        20.53 o                         
   7   8 -17        111.14        121.49        71.04 o                         
   0   9 -17        421.49        277.68        63.67 o                         
   1   9 -17       4861.63       5086.31       219.44 o                         
   2   9 -17       1638.37       1562.38       150.54 o                         
   3   9 -17       5004.02       5076.26       273.16 o                         
   4   9 -17        934.28        868.73        76.77 o                         
   5   9 -17       1884.94       1903.21       111.39 o                         
   6   9 -17        467.59        355.55        56.26 o                         
   1  10 -17       1119.91       1199.27       106.36 o                         
   2  10 -17        485.25        342.01        72.10 o                         
   3  10 -17        215.58        266.96        55.15 o                         
   4  10 -17         48.77         67.83        29.33 o                         
   5  10 -17        447.50        422.89        61.96 o                         
   6  10 -17          8.95         13.71        41.88 o                         
   0  11 -17       5715.56       5742.79       316.77 o                         
   1  11 -17        180.68        145.06        39.80 o                         
   2  11 -17       4753.52       4628.71       229.39 o                         
   3  11 -17        208.59        145.55        44.29 o                         
   4  11 -17       2792.11       2562.99       253.55 o                         
   5  11 -17        625.08        537.48       112.62 o                         
   6  11 -17       1224.17       1384.75       431.55 o                         
   1  12 -17        544.28        497.56        65.69 o                         
   2  12 -17         48.83        -21.62        53.20 o                         
   3  12 -17         89.77         49.00        74.45 o                         
   4  12 -17         29.32         77.06        49.94 o                         
   5  12 -17         72.63        -18.87        41.77 o                         
   0  13 -17        823.48        974.27       140.97 o                         
   1  13 -17       2413.73       2389.43       143.26 o                         
   2  13 -17        112.08         86.01        63.49 o                         
   3  13 -17       2585.16       2480.94       214.90 o                         
   4  13 -17        296.57        218.30        71.71 o                         
   5  13 -17       1945.89       2098.82       325.73 o                         
   1  14 -17        220.97        192.50        73.51 o                         
   2  14 -17         31.97         -8.13        39.99 o                         
   3  14 -17         51.88         43.08        48.56 o                         
   4  14 -17        503.34        418.29       110.62 o                         
   2  15 -17       1345.04       1640.80       325.02 o                         
   3  15 -17         25.78         55.93        82.39 o                         
   0   0 -16      10296.80       9982.29       531.29 o                         
   2   0 -16      10009.51       9556.76       363.34 o                         
   4   0 -16       9144.08       9814.73      1109.10 o                         
   6   0 -16       6659.15       6608.14       275.68 o                         
   8   0 -16       2381.29       2412.45       235.83 o                         
   1   1 -16        852.38       1054.09       203.01 o                         
   2   1 -16        477.19        542.66        52.06 o                         
   3   1 -16        660.01        671.78        55.37 o                         
   4   1 -16        428.40        529.87        48.70 o                         
   5   1 -16        248.19        221.33        36.95 o                         
   6   1 -16        218.42        150.47        27.39 o                         
   7   1 -16        483.19        503.93        85.00 o                         
   8   1 -16        399.99        242.63        53.85 o                         
   0   2 -16       1034.60       1013.78        94.84 o                         
   1   2 -16       9044.01       8990.78       435.49 o                         
   2   2 -16        119.73         76.59        21.87 o                         
   3   2 -16       2562.85       2478.90       111.33 o                         
   4   2 -16        146.17        121.01        35.89 o                         
   5   2 -16      11873.89      12451.73       305.10 o                         
   6   2 -16        648.38        560.54        80.76 o                         
   7   2 -16       3077.43       2960.94       203.30 o                         
   8   2 -16        167.94         88.83        37.99 o                         
   1   3 -16       1505.35       1400.87        81.89 o                         
   2   3 -16       2114.77       2238.27       110.38 o                         
   3   3 -16       1052.02       1052.65        69.64 o                         
   4   3 -16         97.40        107.33        24.30 o                         
   5   3 -16        270.73        262.20        36.70 o                         
   6   3 -16       1014.05       1081.25       121.28 o                         
   7   3 -16         16.80         28.81        45.23 o                         
   8   3 -16         64.51         53.73        40.44 o                         
   0   4 -16      12969.56      12082.05       443.29 o                         
   1   4 -16        737.79        712.04        60.11 o                         
   2   4 -16       9687.05       9935.11       262.76 o                         
   3   4 -16        177.76        214.55        36.27 o                         
   4   4 -16       7287.06       7672.57       223.84 o                         
   5   4 -16       1771.80       1725.48       108.59 o                         
   6   4 -16       2673.42       2474.41       172.38 o                         
   7   4 -16          6.49        -19.24        20.54 o                         
   8   4 -16       2712.72       2682.51       170.89 o                         
   1   5 -16        257.33        159.23        47.57 o                         
   2   5 -16        677.24        626.16        55.47 o                         
   3   5 -16        524.27        494.14        54.90 o                         
   4   5 -16       1427.28       1375.49        84.30 o                         
   5   5 -16         65.59         74.00        36.85 o                         
   6   5 -16         35.71         -7.09        26.45 o                         
   7   5 -16        172.74        132.92        32.23 o                         
   8   5 -16        196.30        184.45        39.93 o                         
   0   6 -16        581.50        580.70       140.59 o                         
   1   6 -16      16069.93      16612.24       389.64 o                         
   2   6 -16       1543.35       1445.97        87.20 o                         
   3   6 -16       7519.54       7838.76       231.20 o                         
   4   6 -16       1841.50       1949.87       217.68 o                         
   5   6 -16       3062.54       3310.13       201.43 o                         
   6   6 -16        186.62        156.10        45.37 o                         
   7   6 -16       3786.89       3569.23       169.02 o                         
   1   7 -16       1589.60       1686.61        94.97 o                         
   2   7 -16        412.84        428.90        60.82 o                         
   3   7 -16        384.76        289.97        53.04 o                         
   4   7 -16        733.62        877.14       112.62 o                         
   5   7 -16        109.70         52.39        31.96 o                         
   6   7 -16         10.43          0.70        16.11 o                         
   7   7 -16          6.21        -21.18        21.18 o                         
   1   8 -16       1095.90       1051.74        90.49 o                         
   2   8 -16       6343.15       6575.70       310.40 o                         
   3   8 -16       1125.96       1074.08       116.76 o                         
   4   8 -16       4560.62       4656.71       205.00 o                         
   5   8 -16        956.72        878.15        74.44 o                         
   6   8 -16       1877.11       1932.35       118.14 o                         
   7   8 -16         56.38         35.76        23.79 o                         
   1   9 -16         53.54         40.73        26.64 o                         
   2   9 -16        207.64        256.43       105.06 o                         
   3   9 -16        345.21        301.43        69.84 o                         
   4   9 -16         71.16         28.79        27.38 o                         
   5   9 -16         79.22          1.42        28.04 o                         
   6   9 -16         60.97         34.85        26.81 o                         
   7   9 -16        175.02        194.47        43.23 o                         
   0  10 -16       2871.24       2967.90       201.67 o                         
   1  10 -16       4943.12       4838.52       280.94 o                         
   2  10 -16       1116.24       1262.17       132.23 o                         
   3  10 -16       7121.98       7804.05       353.76 o                         
   4  10 -16       1037.34       1062.57        83.95 o                         
   5  10 -16       1067.17       1064.84        86.01 o                         
   6  10 -16        142.33         95.18        36.40 o                         
   1  11 -16         97.92         74.76        33.28 o                         
   2  11 -16        156.04        202.09        54.84 o                         
   3  11 -16         46.36          3.23        24.98 o                         
   4  11 -16        643.10        663.49        73.97 o                         
   5  11 -16         33.06         29.96        43.58 o                         
   6  11 -16         43.33         41.71        34.35 o                         
   0  12 -16       4129.40       4158.46       320.06 o                         
   1  12 -16        269.38        203.43        45.09 o                         
   2  12 -16       4275.63       4575.52       220.15 o                         
   3  12 -16       2203.60       2192.79       141.49 o                         
   4  12 -16       2335.90       2422.50       196.08 o                         
   5  12 -16        384.30        250.29       160.58 o                         
   6  12 -16       1817.75       1778.03       139.76 o                         
   1  13 -16         30.93         33.90        24.87 o                         
   2  13 -16         21.52          9.40        26.62 o                         
   3  13 -16          4.45        -13.61        44.46 o                         
   4  13 -16         18.24        -33.12        33.12 o                         
   5  13 -16        151.02         88.12        41.40 o                         
   0  14 -16         82.49         42.43        43.68 o                         
   1  14 -16       2715.95       2969.01       200.33 o                         
   2  14 -16       2103.49       2215.00       198.68 o                         
   3  14 -16       1571.72       1805.58       246.41 o                         
   4  14 -16        839.36        751.56       181.78 o                         
   1  15 -16        196.86        239.60        98.26 o                         
   2  15 -16        136.13        142.10        99.77 o                         
   3  15 -16        168.15        120.85        56.89 o                         
   4  15 -16         23.53          2.93        43.33 o                         
   3  16 -16        332.00        323.15        98.53 o                         
   2   0 -15        853.43       1139.61       127.32 o                         
   4   0 -15        389.69        401.34        59.75 o                         
   6   0 -15       1645.63       1586.69       110.87 o                         
   8   0 -15        127.33         80.88        56.69 o                         
   0   1 -15       9128.69       9319.39       339.06 o                         
   1   1 -15       5671.06       5428.20       169.40 o                         
   2   1 -15       6275.67       6450.07       190.93 o                         
   3   1 -15       7618.61       7992.60       254.39 o                         
   4   1 -15       2369.77       2436.50       107.89 o                         
   5   1 -15       4413.86       4487.73       148.08 o                         
   6   1 -15       1278.00       1435.04        75.21 o                         
   7   1 -15       2079.56       1979.57        84.81 o                         
   8   1 -15       1731.56       1812.80       138.43 o                         
   1   2 -15        633.69        582.61        50.06 o                         
   2   2 -15       1212.13       1194.24        72.34 o                         
   3   2 -15       2257.15       2403.94       104.82 o                         
   4   2 -15       3273.54       3500.53       128.92 o                         
   5   2 -15         35.67         12.74        15.71 o                         
   6   2 -15        236.52        293.49        36.00 o                         
   7   2 -15        580.55        642.24        54.00 o                         
   8   2 -15        370.57        392.63       132.24 o                         
   0   3 -15      13330.78      14504.09      1285.55 o                         
   1   3 -15       4031.64       4163.84       145.19 o                         
   2   3 -15       9272.09       9535.17       262.58 o                         
   3   3 -15       3705.46       3605.94       135.01 o                         
   4   3 -15       1680.72       1750.09        87.94 o                         
   5   3 -15       2423.71       2435.79       105.11 o                         
   6   3 -15       4394.21       4334.44       158.28 o                         
   7   3 -15       1809.26       1834.85        99.66 o                         
   8   3 -15       1005.50        913.92       105.97 o                         
   1   4 -15        592.19        601.63        60.97 o                         
   2   4 -15        272.49        155.28        26.76 o                         
   3   4 -15        758.91        768.52        59.60 o                         
   4   4 -15       1311.83       1319.33        82.15 o                         
   5   4 -15        264.28        207.00        32.32 o                         
   6   4 -15         57.73          7.47        15.83 o                         
   7   4 -15        203.12        196.22        35.69 o                         
   8   4 -15        148.75        162.44        38.17 o                         
   0   5 -15       1744.49       1622.33       124.80 o                         
   1   5 -15       5623.94       5497.16       191.89 o                         
   2   5 -15       3039.12       3027.05       172.74 o                         
   3   5 -15       6106.11       5872.40       235.19 o                         
   4   5 -15       2452.23       2548.15       112.16 o                         
   5   5 -15       3647.85       3589.95       227.45 o                         
   6   5 -15       2441.84       2482.91       166.94 o                         
   7   5 -15       1960.39       1625.81       100.86 o                         
   8   5 -15       1166.39       1119.39       137.35 o                         
   1   6 -15         24.36         15.50        15.93 o                         
   2   6 -15        276.95        235.70        36.18 o                         
   3   6 -15        164.95        159.35        32.44 o                         
   4   6 -15        377.28        430.68        50.56 o                         
   5   6 -15         78.14         21.10        17.81 o                         
   6   6 -15         40.97         16.29        21.64 o                         
   7   6 -15        453.51        480.47        61.37 o                         
   8   6 -15         60.65         76.35        20.91 o                         
   0   7 -15       7073.96       7107.25       477.28 o                         
   1   7 -15       1350.82       1350.87        82.89 o                         
   2   7 -15       7290.54       7241.77       275.09 o                         
   3   7 -15       4048.08       4249.55       156.26 o                         
   4   7 -15       3898.33       3541.27       184.97 o                         
   5   7 -15        940.70       1005.67       114.45 o                         
   6   7 -15       3461.46       3581.24       184.47 o                         
   7   7 -15        875.24        955.42        70.28 o                         
   1   8 -15         33.56         34.95        15.69 o                         
   2   8 -15       1193.95       1191.14        93.08 o                         
   3   8 -15        119.62         99.45        25.03 o                         
   4   8 -15        183.11        193.12        77.85 o                         
   5   8 -15        140.67        110.32        34.74 o                         
   6   8 -15        248.25        229.23        59.12 o                         
   7   8 -15         80.54         28.19        26.47 o                         
   0   9 -15        737.32        708.69        87.95 o                         
   1   9 -15       3568.48       3447.33       217.09 o                         
   2   9 -15        418.74        338.95       136.02 o                         
   3   9 -15       6862.68       7344.27       332.16 o                         
   4   9 -15       1454.62       1626.44       114.99 o                         
   5   9 -15       2326.07       2426.12       123.54 o                         
   6   9 -15        384.42        338.89        64.89 o                         
   7   9 -15       1843.92       1722.24       119.83 o                         
   1  10 -15        822.31        904.60       103.85 o                         
   2  10 -15        189.88         93.41        41.03 o                         
   3  10 -15        560.42        891.56       107.16 o                         
   4  10 -15        133.49        118.08        35.33 o                         
   5  10 -15         94.07         82.87        31.12 o                         
   6  10 -15         62.28         61.28        25.65 o                         
   7  10 -15         71.17         54.59        39.69 o                         
   0  11 -15       5906.32       6686.69       321.92 o                         
   1  11 -15       1842.23       1891.91       128.62 o                         
   2  11 -15       7659.38       7838.96       353.48 o                         
   3  11 -15        407.44        402.85        66.72 o                         
   4  11 -15       3510.48       3708.89       160.69 o                         
   5  11 -15        648.13        781.94        76.21 o                         
   6  11 -15       1550.32       1522.46       110.06 o                         
   1  12 -15        996.91       1183.66       105.78 o                         
   2  12 -15        255.69        193.69        59.82 o                         
   3  12 -15        220.49        168.44        58.15 o                         
   4  12 -15         23.61        -19.72        19.72 o                         
   5  12 -15         39.12          4.79        62.36 o                         
   6  12 -15        178.98        157.96        48.28 o                         
   0  13 -15        871.83        777.53       129.25 o                         
   1  13 -15       3097.73       3129.30       162.51 o                         
   2  13 -15        353.54        273.74        48.08 o                         
   3  13 -15       2965.74       2953.61       154.55 o                         
   4  13 -15        719.56        789.59       126.79 o                         
   5  13 -15       3479.89       3822.74       200.90 o                         
   1  14 -15         37.63        -18.76        21.66 o                         
   2  14 -15         29.48         62.08        45.58 o                         
   3  14 -15         16.92        126.71        50.64 o                         
   4  14 -15        204.92        194.94        69.61 o                         
   5  14 -15        320.04        204.26        62.37 o                         
   0  15 -15       4331.04       4517.64       313.68 o                         
   1  15 -15        108.52         91.50        48.33 o                         
   2  15 -15       2613.48       2646.21       174.92 o                         
   3  15 -15         60.60         39.50        51.77 o                         
   4  15 -15       2166.45       2339.64       183.75 o                         
   1  16 -15         29.65         -5.76        42.60 o                         
   2  16 -15        694.29        970.44       198.03 o                         
   3  16 -15         45.49         31.29        47.43 o                         
   0  17 -15         42.93        -51.40        51.40 o                         
   1  17 -15       2676.95       1984.64       411.86 o                         
   2  17 -15        239.18        203.60        66.04 o                         
   0   0 -14      17559.72      19251.13       801.88 o                         
   2   0 -14      14166.39      12862.53       640.89 o                         
   4   0 -14       8912.37       8181.26       310.24 o                         
   6   0 -14       4875.03       4913.62       216.89 o                         
   8   0 -14       2996.13       2733.61       243.38 o                         
   1   1 -14       2820.66       2864.33       129.40 o                         
   2   1 -14        882.21        872.41        63.08 o                         
   3   1 -14       1294.24       1349.62        85.63 o                         
   4   1 -14        560.75        646.10        65.35 o                         
   5   1 -14        992.49        962.26        61.23 o                         
   6   1 -14        363.67        336.51        36.08 o                         
   7   1 -14         42.37         51.69        16.94 o                         
   8   1 -14         50.61         38.07        42.71 o                         
   0   2 -14       1845.21       2025.69       128.83 o                         
   1   2 -14      13306.64      13039.81       308.24 o                         
   2   2 -14        535.15        532.40        45.71 o                         
   3   2 -14       9917.89       9497.66       251.85 o                         
   4   2 -14        229.27        207.15        30.76 o                         
   5   2 -14       7833.55       7902.16       209.24 o                         
   6   2 -14        591.28        612.68        61.30 o                         
   7   2 -14       6263.95       6376.99       172.38 o                         
   8   2 -14          4.85         59.33        29.40 o                         
   1   3 -14        700.89        806.18        63.22 o                         
   2   3 -14         44.66         49.95        15.17 o                         
   3   3 -14        505.13        608.35        54.78 o                         
   4   3 -14       2438.88       2614.28       107.40 o                         
   5   3 -14        530.00        609.69        49.81 o                         
   6   3 -14        436.43        416.22        40.01 o                         
   7   3 -14        329.99        353.78        55.73 o                         
   8   3 -14        144.39        137.22        46.21 o                         
   0   4 -14      14424.10      14256.82       554.34 o                         
   1   4 -14        294.22        383.94        60.01 o                         
   2   4 -14       8787.29       8507.79       422.50 o                         
   3   4 -14        742.17        757.19        56.86 o                         
   4   4 -14      12031.22      12442.25       296.62 o                         
   5   4 -14        855.91        864.30        60.88 o                         
   6   4 -14       4935.46       4991.88       179.11 o                         
   7   4 -14        252.10        231.08        31.53 o                         
   8   4 -14       1958.14       1813.11       141.86 o                         
   1   5 -14       1906.09       1934.20        93.48 o                         
   2   5 -14        237.28        215.12        32.47 o                         
   3   5 -14        350.55        382.38        43.89 o                         
   4   5 -14         19.53         21.54        15.06 o                         
   5   5 -14        506.45        543.75        49.20 o                         
   6   5 -14        419.90        424.17        55.24 o                         
   7   5 -14         33.35         19.41        23.17 o                         
   8   5 -14         12.34          3.69        18.00 o                         
   0   6 -14       1633.49       1488.87       230.16 o                         
   1   6 -14       8009.63       7775.13       238.59 o                         
   2   6 -14       2061.30       2135.27       117.05 o                         
   3   6 -14       5850.35       5714.22       178.03 o                         
   4   6 -14       1776.01       1662.84        88.06 o                         
   5   6 -14       4828.38       5087.38       167.46 o                         
   6   6 -14        760.06        785.38        68.85 o                         
   7   6 -14       2258.21       2235.28       107.97 o                         
   8   6 -14        550.03        508.22        72.94 o                         
   1   7 -14        201.42        122.56        27.20 o                         
   2   7 -14       1424.90       1503.14        97.44 o                         
   3   7 -14        398.78        472.61        51.61 o                         
   4   7 -14        382.72        468.08        50.60 o                         
   5   7 -14        524.08        566.79        62.61 o                         
   6   7 -14         62.00         36.88        31.04 o                         
   7   7 -14        571.19        550.01        54.65 o                         
   8   7 -14         47.44         -2.84        24.54 o                         
   0   8 -14      13613.26      13398.05       472.15 o                         
   1   8 -14       1187.83       1203.69        78.44 o                         
   2   8 -14      12504.73      12180.94       312.36 o                         
   3   8 -14        345.86        355.33        51.86 o                         
   4   8 -14       7015.06       7060.19       266.73 o                         
   5   8 -14        831.33        634.79       108.36 o                         
   6   8 -14       3212.48       3478.74       172.85 o                         
   7   8 -14        168.43        177.88        31.65 o                         
   1   9 -14        357.47        382.76        60.53 o                         
   2   9 -14        282.96        304.38        88.83 o                         
   3   9 -14         37.24         61.51        24.12 o                         
   4   9 -14         85.94         52.91        44.60 o                         
   5   9 -14        150.82        138.85        35.13 o                         
   6   9 -14        132.29        110.12        45.49 o                         
   7   9 -14        205.53        193.48        37.92 o                         
   0  10 -14        220.14        161.42        43.36 o                         
   1  10 -14       6318.80       7048.34       255.32 o                         
   2  10 -14       1715.92       1521.49       139.83 o                         
   3  10 -14       5650.26       6159.37       292.00 o                         
   4  10 -14        587.85        561.51        68.02 o                         
   5  10 -14       3372.09       3561.96       178.19 o                         
   6  10 -14        430.95        350.73        43.85 o                         
   7  10 -14       3079.05       2765.44       231.57 o                         
   1  11 -14        110.57         57.45        25.05 o                         
   2  11 -14        140.45        145.69        43.84 o                         
   3  11 -14        253.40        256.04        47.26 o                         
   4  11 -14        926.09        964.58        79.74 o                         
   5  11 -14         58.92         86.14        27.66 o                         
   6  11 -14        185.54        179.15        36.34 o                         
   7  11 -14         43.60         50.54        80.02 o                         
   0  12 -14       1303.13       1464.04       110.71 o                         
   1  12 -14       1182.02       1259.52        94.15 o                         
   2  12 -14       3415.01       3171.63       176.22 o                         
   3  12 -14       1759.81       1764.66       135.53 o                         
   4  12 -14       2557.48       2779.02       138.23 o                         
   5  12 -14        488.38        383.13        64.22 o                         
   6  12 -14       1825.56       1864.69       131.51 o                         
   1  13 -14        163.08        145.41        27.96 o                         
   2  13 -14        232.23        243.34        46.02 o                         
   3  13 -14        136.60         69.92        28.83 o                         
   4  13 -14        357.80        251.54        53.87 o                         
   5  13 -14         45.26         39.04        35.04 o                         
   6  13 -14         67.45         52.01        43.89 o                         
   0  14 -14        902.78        890.89        98.75 o                         
   1  14 -14       2651.55       2796.31       116.06 o                         
   2  14 -14       2263.36       2392.88       112.53 o                         
   3  14 -14       2615.97       2485.18       167.31 o                         
   4  14 -14        282.23        175.92        53.92 o                         
   5  14 -14       1627.52       1736.52       142.22 o                         
   1  15 -14        168.43         97.11        31.26 o                         
   2  15 -14         46.86         12.86        28.45 o                         
   3  15 -14        401.21        231.54        65.25 o                         
   4  15 -14         42.85         24.13        39.03 o                         
   5  15 -14        125.45        192.83        56.43 o                         
   0  16 -14       2718.61       2624.09       298.56 o                         
   1  16 -14       1174.97       1188.59       121.57 o                         
   2  16 -14       1697.65       1571.35       133.33 o                         
   3  16 -14        762.33        701.92        79.58 o                         
   4  16 -14       1704.84       1457.76       146.00 o                         
   1  17 -14        171.86         48.20        45.94 o                         
   2  17 -14         58.53         47.58        45.90 o                         
   3  17 -14         86.58         53.57        43.36 o                         
   0  18 -14       1023.22        978.77       183.64 o                         
   1  18 -14        881.96       1018.88       132.51 o                         
   2   0 -13         84.79         58.28        18.43 o                         
   4   0 -13       1853.47       1910.52       119.88 o                         
   6   0 -13        165.18        141.37        32.01 o                         
   8   0 -13         40.64         41.57        39.30 o                         
   0   1 -13       7096.75       7102.05       375.66 o                         
   1   1 -13      12777.46      12552.31       301.19 o                         
   2   1 -13       5965.48       5847.44       171.44 o                         
   3   1 -13      11625.16      11344.14       350.06 o                         
   4   1 -13       3345.77       3258.06       118.26 o                         
   5   1 -13       1139.54       1166.65        63.04 o                         
   6   1 -13       3828.75       3692.10       134.07 o                         
   7   1 -13       4604.85       4321.07       153.59 o                         
   8   1 -13       2265.67       2205.84       146.43 o                         
   9   1 -13       1586.54       1424.64       126.23 o                         
   1   2 -13        430.38        501.45        43.39 o                         
   2   2 -13        588.72        541.00        44.77 o                         
   3   2 -13        190.11        144.38        28.00 o                         
   4   2 -13         30.28         42.97        14.76 o                         
   5   2 -13       1334.51       1286.56        78.54 o                         
   6   2 -13        251.96        320.31        44.05 o                         
   7   2 -13        297.53        221.49        35.61 o                         
   8   2 -13        612.92        569.45        76.15 o                         
   9   2 -13        317.88        276.03        45.51 o                         
   0   3 -13       2845.74       2427.93       140.03 o                         
   1   3 -13       7401.64       7571.13       205.12 o                         
   2   3 -13      11306.60      10961.15       271.35 o                         
   3   3 -13       2972.71       2952.77       114.01 o                         
   4   3 -13       4570.56       4524.45       144.48 o                         
   5   3 -13       5802.40       5777.73       171.15 o                         
   6   3 -13       3837.98       3703.06       125.22 o                         
   7   3 -13       1712.68       1728.48        70.93 o                         
   8   3 -13       3026.66       3044.13       179.05 o                         
   1   4 -13        473.81        468.68        45.26 o                         
   2   4 -13         86.42         64.15        19.39 o                         
   3   4 -13       2394.62       2447.06       101.69 o                         
   4   4 -13        167.47        132.38        25.85 o                         
   5   4 -13         14.29         -3.90        10.36 o                         
   6   4 -13        551.38        611.39        47.57 o                         
   7   4 -13        152.33        127.79        19.63 o                         
   8   4 -13        415.17        383.75        75.93 o                         
   0   5 -13      10748.20      11395.46       599.69 o                         
   1   5 -13       6239.53       6252.17       301.66 o                         
   2   5 -13        961.15        901.95        60.45 o                         
   3   5 -13      10558.84      10714.36       332.13 o                         
   4   5 -13       2335.22       2426.51       103.85 o                         
   5   5 -13       2108.12       2038.95        93.70 o                         
   6   5 -13       1657.04       1753.39        99.69 o                         
   7   5 -13       3341.22       3440.49       113.48 o                         
   8   5 -13        694.53        650.81        84.13 o                         
   1   6 -13        156.86        202.73        31.05 o                         
   2   6 -13        106.11         77.71        18.38 o                         
   3   6 -13        126.91         87.13        20.75 o                         
   4   6 -13       1683.75       1801.48        88.10 o                         
   5   6 -13        924.72        992.28        65.16 o                         
   6   6 -13        656.42        681.01        53.87 o                         
   7   6 -13        217.05        208.51        49.69 o                         
   8   6 -13         22.12          9.01        14.95 o                         
   0   7 -13      10538.75      10900.48       592.93 o                         
   1   7 -13       5640.51       5836.24       186.93 o                         
   2   7 -13      13028.35      12744.32       309.55 o                         
   3   7 -13        270.90        302.24        38.62 o                         
   4   7 -13       8113.31       8042.33       228.02 o                         
   5   7 -13       2801.81       2876.44       118.48 o                         
   6   7 -13       6325.53       6138.82       218.37 o                         
   7   7 -13        488.24        442.73        55.50 o                         
   8   7 -13       1050.95       1040.14        74.05 o                         
   1   8 -13        384.51        421.45        46.42 o                         
   2   8 -13       3847.53       3789.58       147.25 o                         
   3   8 -13        338.82        391.35        47.58 o                         
   4   8 -13        219.39        125.82        27.06 o                         
   5   8 -13        564.38        443.69        57.70 o                         
   6   8 -13        687.97        684.21       107.33 o                         
   7   8 -13         47.24         -6.64        22.15 o                         
   8   8 -13         39.59          8.75        24.00 o                         
   0   9 -13       7984.06       8135.72       504.87 o                         
   1   9 -13       4829.67       4653.98       276.21 o                         
   2   9 -13        723.14        678.50        59.65 o                         
   3   9 -13       5181.46       5169.04       205.00 o                         
   4   9 -13       1653.69       1724.92       139.76 o                         
   5   9 -13       5643.13       5826.46       300.21 o                         
   6   9 -13        335.34        407.82        66.53 o                         
   7   9 -13       2205.31       2260.32       114.83 o                         
   1  10 -13       1236.63       1245.73        73.15 o                         
   2  10 -13         85.50         36.62        47.24 o                         
   3  10 -13       1155.56       1100.56       112.53 o                         
   4  10 -13        149.65        153.69        45.71 o                         
   5  10 -13         76.35         76.56        46.45 o                         
   6  10 -13         86.97         34.44        21.08 o                         
   7  10 -13        218.46        231.26        42.39 o                         
   0  11 -13       7605.62       7869.18       277.29 o                         
   1  11 -13        565.72        559.82        62.00 o                         
   2  11 -13       4122.21       4050.24       191.70 o                         
   3  11 -13        815.13        880.21       102.62 o                         
   4  11 -13       3817.40       3921.33       184.77 o                         
   5  11 -13        583.18        600.89        56.32 o                         
   6  11 -13       3176.10       3400.46       118.33 o                         
   7  11 -13        434.87        352.69        52.78 o                         
   1  12 -13       1267.93       1262.87        78.53 o                         
   2  12 -13        852.96        980.40        75.62 o                         
   3  12 -13         36.43         25.52        23.34 o                         
   4  12 -13         27.29         31.89        22.63 o                         
   5  12 -13         88.67         30.77        24.14 o                         
   6  12 -13         85.71         44.47        27.26 o                         
   0  13 -13        109.92         46.71        26.27 o                         
   1  13 -13       4247.55       4165.35       151.14 o                         
   2  13 -13        547.73        530.77        93.99 o                         
   3  13 -13       5367.42       5559.56       174.57 o                         
   4  13 -13        755.02        722.14        62.87 o                         
   5  13 -13       2848.25       2885.62       169.17 o                         
   6  13 -13         42.95          7.55        30.06 o                         
   1  14 -13        232.38        227.13        34.42 o                         
   2  14 -13         97.47         59.13        24.17 o                         
   3  14 -13        549.66        549.51        54.01 o                         
   4  14 -13        214.69        219.34        55.60 o                         
   5  14 -13        167.17        130.21        40.99 o                         
   0  15 -13       2755.23       2851.50       170.73 o                         
   1  15 -13        137.30         60.02        26.38 o                         
   2  15 -13       3410.31       3438.91       150.31 o                         
   3  15 -13        608.96        699.56        90.66 o                         
   4  15 -13       2794.04       3032.94       209.94 o                         
   5  15 -13        214.64        193.60        63.17 o                         
   1  16 -13         13.75         42.72        30.66 o                         
   2  16 -13        129.44         59.68        29.94 o                         
   3  16 -13         11.56        -23.92        23.92 o                         
   4  16 -13        302.20        208.17        78.49 o                         
   0  17 -13         52.62         41.57        40.41 o                         
   1  17 -13       2267.64       2116.08       152.29 o                         
   2  17 -13        253.05        201.29        54.51 o                         
   3  17 -13       3044.62       3226.95       211.40 o                         
   1  18 -13         61.95         47.86        39.51 o                         
   2  18 -13         36.14          8.31        36.89 o                         
   0   0 -12       7026.47       6690.86       368.10 o                         
   2   0 -12       9188.95       9157.89       697.20 o                         
   4   0 -12      17612.96      17435.24       530.67 o                         
   6   0 -12       9870.85       9902.89       324.49 o                         
   1   1 -12       1536.34       1536.49        77.90 o                         
   2   1 -12        126.68         81.54        22.47 o                         
   3   1 -12        525.92        543.37        42.54 o                         
   4   1 -12        204.90        226.27        28.76 o                         
   5   1 -12        657.73        710.88        71.79 o                         
   6   1 -12        582.21        614.53        43.74 o                         
   7   1 -12        174.96        183.59        43.13 o                         
   8   1 -12        301.17        357.31        66.41 o                         
   9   1 -12        454.99        452.43        86.89 o                         
   0   2 -12       1617.14       1610.57       149.66 o                         
   1   2 -12      19975.08      18718.79       400.49 o                         
   2   2 -12       1555.31       1667.95        77.60 o                         
   3   2 -12      16105.33      15558.87       381.91 o                         
   4   2 -12        956.64       1020.27        69.51 o                         
   5   2 -12       2779.83       2658.93        98.82 o                         
   6   2 -12       1428.90       1313.33        73.03 o                         
   7   2 -12       4543.14       4647.09       217.53 o                         
   8   2 -12        359.43        287.57        71.05 o                         
   9   2 -12       2881.59       2641.60       145.09 o                         
   1   3 -12       1549.18       1430.84        71.86 o                         
   2   3 -12         74.97         49.29        18.48 o                         
   3   3 -12        605.05        633.64        47.34 o                         
   4   3 -12        497.95        447.00        41.87 o                         
   5   3 -12        153.99        125.22        22.49 o                         
   6   3 -12          3.45          2.98        13.86 o                         
   7   3 -12        647.09        650.87        55.75 o                         
   8   3 -12        149.19        130.01        55.93 o                         
   9   3 -12         25.98        -18.70        18.70 o                         
   0   4 -12      21662.83      22379.57       637.30 o                         
   1   4 -12        406.61        383.03        36.90 o                         
   2   4 -12      14685.71      13930.30       317.91 o                         
   3   4 -12       1428.16       1387.97        76.36 o                         
   4   4 -12       7152.01       7009.62       190.73 o                         
   5   4 -12        937.13       1027.91        59.25 o                         
   6   4 -12       5322.68       5245.39       152.22 o                         
   7   4 -12        222.75        209.79        27.62 o                         
   8   4 -12       3486.17       3549.97       211.38 o                         
   9   4 -12         67.36         39.63        28.87 o                         
   1   5 -12        235.25        203.97        28.10 o                         
   2   5 -12        318.14        350.63        40.04 o                         
   3   5 -12        476.75        498.81        44.99 o                         
   4   5 -12         27.32         30.18        12.10 o                         
   5   5 -12        235.59        341.90        35.98 o                         
   6   5 -12        325.96        311.12        35.00 o                         
   7   5 -12         81.63         24.39        18.05 o                         
   8   5 -12        160.49        150.86        44.46 o                         
   0   6 -12        159.40        233.99        46.13 o                         
   1   6 -12      11861.71      11354.50       281.15 o                         
   2   6 -12       1977.00       2108.03        95.15 o                         
   3   6 -12      11782.27      12087.16       479.66 o                         
   4   6 -12        761.53        709.51        54.11 o                         
   5   6 -12       9823.46      10023.87       251.83 o                         
   6   6 -12        218.89        197.79        25.97 o                         
   7   6 -12       4217.12       4305.25       143.59 o                         
   8   6 -12        828.43        857.42        57.25 o                         
   1   7 -12        486.58        465.28        46.31 o                         
   2   7 -12        187.50        171.04        39.93 o                         
   3   7 -12        645.36        592.59        51.81 o                         
   4   7 -12         20.08         12.53        11.61 o                         
   5   7 -12          3.03         -2.72        11.61 o                         
   6   7 -12        336.07        456.06        45.38 o                         
   7   7 -12        921.98        993.75        66.52 o                         
   8   7 -12        374.66        408.65        41.67 o                         
   0   8 -12      14986.10      15830.74       509.28 o                         
   1   8 -12       3666.12       3533.63       157.14 o                         
   2   8 -12       4693.25       4417.20       154.82 o                         
   3   8 -12        991.73       1010.32        68.18 o                         
   4   8 -12       4636.29       4908.33       163.26 o                         
   5   8 -12        212.58        207.40        29.07 o                         
   6   8 -12       6225.39       6334.94       170.62 o                         
   7   8 -12        286.20        274.84        45.09 o                         
   8   8 -12        631.24        653.62        52.85 o                         
   1   9 -12         62.84         62.01        14.54 o                         
   2   9 -12        299.50        332.39        51.26 o                         
   3   9 -12        510.87        552.99        51.27 o                         
   4   9 -12         11.81         17.31        17.22 o                         
   5   9 -12          2.19         34.96        16.29 o                         
   6   9 -12          9.55         -7.09        11.78 o                         
   7   9 -12        301.32        274.85        34.33 o                         
   8   9 -12        250.88        229.11        37.20 o                         
   0  10 -12       1168.00       1260.88       171.95 o                         
   1  10 -12       6104.86       6048.35       154.95 o                         
   2  10 -12        924.53        857.46        55.28 o                         
   3  10 -12       5076.68       4968.73       266.51 o                         
   4  10 -12       2047.46       2052.07       186.29 o                         
   5  10 -12       6876.35       7140.99       224.68 o                         
   6  10 -12        919.67        740.53        57.31 o                         
   7  10 -12       1533.08       1575.71        83.98 o                         
   1  11 -12        495.65        483.96        49.52 o                         
   2  11 -12       2246.99       2421.95       126.65 o                         
   3  11 -12        489.14        553.79        69.31 o                         
   4  11 -12        348.16        331.77        42.46 o                         
   5  11 -12        105.55         98.78        21.83 o                         
   6  11 -12        629.87        611.52        56.10 o                         
   7  11 -12         34.35          9.12        26.24 o                         
   0  12 -12       4250.37       3962.87       185.90 o                         
   1  12 -12       4023.86       4115.57       143.53 o                         
   2  12 -12       5722.11       6061.30       199.56 o                         
   3  12 -12        116.05         80.50        26.91 o                         
   4  12 -12       3142.98       3292.95       154.04 o                         
   5  12 -12       1806.30       1858.44        88.23 o                         
   6  12 -12       2523.06       2723.83       135.26 o                         
   7  12 -12        576.26        582.70       113.13 o                         
   1  13 -12         65.43         37.07        21.83 o                         
   2  13 -12         32.50         18.70        21.10 o                         
   3  13 -12        322.52        288.03        41.03 o                         
   4  13 -12        415.75        486.20        46.91 o                         
   5  13 -12         39.81         12.83        22.07 o                         
   6  13 -12         23.81        -27.49        27.49 o                         
   0  14 -12       1114.35       1099.97       102.85 o                         
   1  14 -12       4686.48       4727.69       157.51 o                         
   2  14 -12       1294.91       1379.09        86.06 o                         
   3  14 -12       4617.32       4993.95       152.94 o                         
   4  14 -12        991.37        960.85        65.00 o                         
   5  14 -12       1131.33       1105.34        92.57 o                         
   6  14 -12        682.42        698.01        76.65 o                         
   1  15 -12        134.59        204.19        46.00 o                         
   2  15 -12         69.27         94.32        26.15 o                         
   3  15 -12         63.75         53.27        46.69 o                         
   4  15 -12        278.75        309.05        42.57 o                         
   5  15 -12         31.53         43.10        34.77 o                         
   0  16 -12        147.04        109.68        45.51 o                         
   1  16 -12        937.87        894.33        71.70 o                         
   2  16 -12       1895.95       2140.37       117.07 o                         
   3  16 -12        604.10        570.45        68.45 o                         
   4  16 -12       1680.22       1632.65       112.49 o                         
   1  17 -12        120.46         58.97        31.07 o                         
   2  17 -12          7.62        -22.81        29.57 o                         
   3  17 -12         51.76         20.96        32.48 o                         
   4  17 -12        111.06        118.04        37.50 o                         
   0  18 -12        987.60        802.99       126.64 o                         
   1  18 -12       1167.17       1005.31       120.24 o                         
   2  18 -12       1717.93       1589.77       159.18 o                         
   3  18 -12       1541.17       1810.11       228.27 o                         
   2   0 -11        217.70        341.57        47.65 o                         
   4   0 -11       4446.13       4744.22       407.74 o                         
   6   0 -11        475.56        562.76        71.43 o                         
   8   0 -11       1186.30        966.66       115.65 o                         
   0   1 -11      13993.25      13976.51       660.54 o                         
   1   1 -11       5504.54       5000.56       187.63 o                         
   2   1 -11       9014.16       9280.07       275.08 o                         
   3   1 -11       7732.42       7679.20       289.17 o                         
   4   1 -11       2748.12       2689.75        95.56 o                         
   5   1 -11       3789.21       3917.87       118.21 o                         
   6   1 -11       6779.08       6805.54       172.04 o                         
   7   1 -11       2929.25       2976.53       318.97 o                         
   8   1 -11       2268.14       2180.36       129.61 o                         
   9   1 -11       1309.73       1325.78       118.67 o                         
   1   2 -11       5313.08       5309.27       151.72 o                         
   2   2 -11       1254.20       1402.39        67.16 o                         
   3   2 -11        797.94        844.20        61.42 o                         
   4   2 -11       1102.88       1109.98        58.80 o                         
   5   2 -11        751.68        731.77        46.91 o                         
   6   2 -11        983.02        969.08        61.33 o                         
   7   2 -11         76.06         84.58        32.26 o                         
   8   2 -11         69.12         41.34        29.10 o                         
   9   2 -11        668.86        593.69        67.72 o                         
   0   3 -11       9156.96       7919.71       292.83 o                         
   1   3 -11       8617.60       8371.33       208.41 o                         
   2   3 -11      18836.99      18154.87       380.20 o                         
   3   3 -11       7091.22       6915.11       362.27 o                         
   4   3 -11       8214.43       8242.89       206.32 o                         
   5   3 -11       3864.80       3665.14       118.41 o                         
   6   3 -11       3480.88       3313.05       108.56 o                         
   7   3 -11        912.43        885.66        92.59 o                         
   8   3 -11       4556.44       4406.15       282.69 o                         
   9   3 -11        669.08        502.24        81.63 o                         
   1   4 -11       1656.67       1823.11        80.97 o                         
   2   4 -11        900.82       1049.23        59.51 o                         
   3   4 -11        184.75        238.53        30.65 o                         
   4   4 -11        503.60        511.75        42.27 o                         
   5   4 -11        160.52        157.96        25.60 o                         
   6   4 -11       1254.02       1273.66        58.61 o                         
   7   4 -11         13.20          4.94        10.49 o                         
   8   4 -11         79.88         44.84        22.32 o                         
   9   4 -11        379.34        381.58        59.30 o                         
   0   5 -11       8151.78       7974.56       310.20 o                         
   1   5 -11       6293.73       6073.10       176.06 o                         
   2   5 -11       3507.98       3370.60       119.25 o                         
   3   5 -11      16637.96      16847.17       530.00 o                         
   4   5 -11       4050.30       3866.37       128.88 o                         
   5   5 -11       9860.73      10008.30       272.42 o                         
   6   5 -11       1374.88       1431.18        65.58 o                         
   7   5 -11       4604.60       4581.12       121.53 o                         
   8   5 -11        773.69        702.62        78.33 o                         
   9   5 -11       1041.67        843.37        68.29 o                         
   1   6 -11       2667.40       2719.86       106.75 o                         
   2   6 -11       1696.46       1795.87        85.15 o                         
   3   6 -11        578.50        606.14        48.12 o                         
   4   6 -11       1579.23       1585.61        69.75 o                         
   5   6 -11        288.59        346.57        33.16 o                         
   6   6 -11        267.74        251.15        26.53 o                         
   7   6 -11         67.36         54.28        17.26 o                         
   8   6 -11         90.68         88.60        44.22 o                         
   0   7 -11      11625.25      12247.83       407.73 o                         
   1   7 -11       6771.62       7439.00       204.71 o                         
   2   7 -11       3787.52       3871.50       272.49 o                         
   3   7 -11        935.15        894.47        83.67 o                         
   4   7 -11       2172.47       1890.64        79.73 o                         
   5   7 -11       4462.15       4542.99       131.80 o                         
   6   7 -11       4105.40       4093.80       111.94 o                         
   7   7 -11        783.53        769.20        64.18 o                         
   8   7 -11       1973.89       2028.67        76.96 o                         
   1   8 -11         70.43         67.00        14.27 o                         
   2   8 -11        204.94        136.09        23.01 o                         
   3   8 -11        254.18        242.32        35.10 o                         
   4   8 -11        172.58        148.37        24.06 o                         
   5   8 -11         72.88         60.64        18.64 o                         
   6   8 -11        987.57       1047.42        65.73 o                         
   7   8 -11         59.92         35.43        19.99 o                         
   8   8 -11        181.92        207.14        44.42 o                         
   0   9 -11       1616.47       1484.46        93.72 o                         
   1   9 -11      14171.71      14884.17       290.27 o                         
   2   9 -11       1432.99       1473.62        70.69 o                         
   3   9 -11       6151.42       6103.81       159.21 o                         
   4   9 -11        518.02        504.07        44.13 o                         
   5   9 -11       5233.19       5170.55       172.15 o                         
   6   9 -11        680.77        693.46        61.00 o                         
   7   9 -11        820.82        763.52        57.80 o                         
   8   9 -11        198.84        108.21        26.23 o                         
   1  10 -11        146.03        127.26        21.38 o                         
   2  10 -11        957.73       1006.58        57.87 o                         
   3  10 -11        106.71         71.05        15.18 o                         
   4  10 -11        138.31        158.83        34.30 o                         
   5  10 -11        339.98        307.43        64.13 o                         
   6  10 -11         85.90         76.88        20.43 o                         
   7  10 -11        873.13        923.89        63.21 o                         
   8  10 -11        147.39         74.35        31.15 o                         
   0  11 -11      16463.46      15928.19       440.64 o                         
   1  11 -11        930.50        848.33        54.43 o                         
   2  11 -11       5276.71       5345.57       169.81 o                         
   3  11 -11        959.43        970.26        56.78 o                         
   4  11 -11       6861.15       6737.01       260.31 o                         
   5  11 -11        205.08        191.60        31.76 o                         
   6  11 -11       5420.96       5812.89       173.97 o                         
   7  11 -11        302.90        158.47        31.49 o                         
   1  12 -11       1600.81       1701.10        98.39 o                         
   2  12 -11         84.85         66.87        22.58 o                         
   3  12 -11        299.50        232.84        32.56 o                         
   4  12 -11         29.51         29.44        13.07 o                         
   5  12 -11          3.11        -14.05        14.05 o                         
   6  12 -11        197.83        160.51        32.75 o                         
   7  12 -11         44.75          9.15        23.53 o                         
   0  13 -11         45.32         37.39        27.11 o                         
   1  13 -11       4172.01       4459.98       150.11 o                         
   2  13 -11       1493.55       1612.49       104.62 o                         
   3  13 -11       4604.69       4566.81       141.77 o                         
   4  13 -11        137.30        132.06        20.64 o                         
   5  13 -11       3243.15       3298.03       175.40 o                         
   6  13 -11        104.75         92.40        43.86 o                         
   1  14 -11         48.19         44.28        21.77 o                         
   2  14 -11        627.35        658.42        99.98 o                         
   3  14 -11         10.15        -12.94        12.94 o                         
   4  14 -11        191.19        147.96        26.28 o                         
   5  14 -11         96.53         75.52        32.51 o                         
   6  14 -11        399.76        458.75        59.61 o                         
   0  15 -11       6349.91       6560.79       266.95 o                         
   1  15 -11        109.83         83.69        25.68 o                         
   2  15 -11       3923.75       4214.65       134.64 o                         
   3  15 -11        675.02        776.74        51.68 o                         
   4  15 -11       2690.09       2765.14       122.56 o                         
   5  15 -11        291.13        275.45        47.93 o                         
   1  16 -11        198.25        174.50        31.55 o                         
   2  16 -11        289.63        261.88        42.58 o                         
   3  16 -11        141.21        125.59        29.26 o                         
   4  16 -11        384.49        318.53        48.41 o                         
   5  16 -11         15.96         50.90        31.29 o                         
   0  17 -11         44.76         30.16        55.07 o                         
   1  17 -11       2406.71       2475.36       120.49 o                         
   2  17 -11        223.65        186.62        39.34 o                         
   3  17 -11       3366.86       3360.71       164.21 o                         
   4  17 -11         85.68         29.24        36.54 o                         
   1  18 -11        156.85        249.57        58.13 o                         
   2  18 -11         63.54        123.45        42.67 o                         
   3  18 -11        161.52        110.23        41.08 o                         
   1  19 -11          1.75        -34.88        34.88 o                         
   2   0 -10      23427.78      23745.61       939.03 o                         
   4   0 -10      15776.23      14528.25       547.92 o                         
   6   0 -10       9229.15       9707.03       305.47 o                         
   8   0 -10       4144.80       4131.10       256.99 o                         
   1   1 -10       2241.96       2240.00        83.65 o                         
   2   1 -10        390.41        492.69        37.71 o                         
   3   1 -10        910.14        886.26        59.46 o                         
   4   1 -10       3001.64       3064.60        99.75 o                         
   5   1 -10        142.67        137.77        20.26 o                         
   6   1 -10        177.03        190.12        21.14 o                         
   7   1 -10       1764.53       1768.27       121.38 o                         
   8   1 -10         41.22         80.64        27.97 o                         
   9   1 -10        287.52        202.37        41.19 o                         
   0   2 -10      10081.24      10566.59       335.30 o                         
   1   2 -10      24699.02      24288.22       486.71 o                         
   2   2 -10        292.30        293.82        29.66 o                         
   3   2 -10       9720.93       9729.13       222.34 o                         
   4   2 -10        599.18        598.20        41.30 o                         
   5   2 -10       7620.37       7579.40       188.19 o                         
   6   2 -10       1660.78       1690.75        62.78 o                         
   7   2 -10       4314.22       4477.78       151.69 o                         
   8   2 -10        323.55        302.00        51.04 o                         
   9   2 -10       3384.69       3213.60       150.65 o                         
   1   3 -10       3541.20       3959.43       128.51 o                         
   2   3 -10       1859.00       1824.45        76.59 o                         
   3   3 -10        284.05        308.01        42.88 o                         
   4   3 -10        416.42        452.68        36.50 o                         
   5   3 -10       1410.27       1288.66        61.25 o                         
   6   3 -10        558.93        584.53        33.99 o                         
   7   3 -10        231.70        258.02        36.04 o                         
   8   3 -10        207.77        154.35        29.02 o                         
   9   3 -10        209.52        178.44        31.42 o                         
   0   4 -10      12459.18      12220.40       396.78 o                         
   1   4 -10         72.91         87.08        18.21 o                         
   2   4 -10      26698.49      26031.31       519.44 o                         
   3   4 -10       1241.49       1317.94        64.41 o                         
   4   4 -10       8695.76       8609.50       189.13 o                         
   5   4 -10       1767.06       1865.10        70.31 o                         
   6   4 -10       5625.50       5675.09       131.61 o                         
   7   4 -10        249.40        267.69        35.43 o                         
   8   4 -10       3308.49       3191.53       130.21 o                         
   9   4 -10        179.74        161.02        57.91 o                         
   1   5 -10        449.48        439.92        39.16 o                         
   2   5 -10        267.71        275.13        35.35 o                         
   3   5 -10         12.95         12.07         9.75 o                         
   4   5 -10        340.06        354.15        32.43 o                         
   5   5 -10        943.25       1011.92        96.20 o                         
   6   5 -10        218.56        213.67        25.36 o                         
   7   5 -10        277.99        309.24        36.81 o                         
   8   5 -10         82.31        141.70        65.48 o                         
   9   5 -10        136.85        152.13        36.83 o                         
   0   6 -10       4049.80       3907.41       184.92 o                         
   1   6 -10       9243.78       8321.76       346.34 o                         
   2   6 -10       1115.69       1050.00        61.05 o                         
   3   6 -10      11216.98      11032.64       376.14 o                         
   4   6 -10       1372.24       1386.10        73.62 o                         
   5   6 -10      11078.84      11081.41       355.73 o                         
   6   6 -10        805.02        743.92        48.23 o                         
   7   6 -10       8072.21       8231.18       188.05 o                         
   8   6 -10        515.30        537.73        97.37 o                         
   9   6 -10       1752.27       1631.35        94.19 o                         
   1   7 -10       1296.42       1363.84        57.66 o                         
   2   7 -10         41.47         26.47        11.66 o                         
   3   7 -10       1023.16       1057.65        56.81 o                         
   4   7 -10        145.38        102.13        18.98 o                         
   5   7 -10        229.10        223.79        27.82 o                         
   6   7 -10        816.81        764.94        49.44 o                         
   7   7 -10        767.82        765.68        60.88 o                         
   8   7 -10        128.75        117.89        19.82 o                         
   0   8 -10      11083.43      10948.75       302.34 o                         
   1   8 -10       2384.67       2577.10        94.60 o                         
   2   8 -10      13815.84      13422.20       322.44 o                         
   3   8 -10       1602.24       1651.50        76.14 o                         
   4   8 -10       7896.82       8032.45       197.65 o                         
   5   8 -10       1137.18       1185.07        61.82 o                         
   6   8 -10       4422.81       4441.86       134.83 o                         
   7   8 -10        579.25        539.92        50.81 o                         
   8   8 -10       1909.03       1934.59       128.28 o                         
   1   9 -10        781.03        836.17        48.30 o                         
   2   9 -10       1522.48       1501.00        64.64 o                         
   3   9 -10        696.43        683.30        40.60 o                         
   4   9 -10        111.83        127.57        31.64 o                         
   5   9 -10        352.90        389.08        42.26 o                         
   6   9 -10        318.83        224.35        35.88 o                         
   7   9 -10        390.56        383.30        54.99 o                         
   8   9 -10        196.71        164.14        27.50 o                         
   0  10 -10        782.41       1004.70       212.58 o                         
   1  10 -10      10040.31       9787.67       211.95 o                         
   2  10 -10       1003.54       1036.89        58.35 o                         
   3  10 -10       5262.14       5075.08       159.56 o                         
   4  10 -10       2710.95       2841.34       108.49 o                         
   5  10 -10       4255.75       4283.89       154.92 o                         
   6  10 -10        954.54        911.08        73.11 o                         
   7  10 -10       3711.99       3567.49       125.08 o                         
   8  10 -10        579.01        436.85        51.75 o                         
   1  11 -10        211.06        225.78        43.06 o                         
   2  11 -10         72.93         60.96        16.14 o                         
   3  11 -10        681.73        843.28        47.64 o                         
   4  11 -10        329.35        372.43        45.69 o                         
   5  11 -10        153.44        184.97        43.84 o                         
   6  11 -10        606.46        572.89        57.74 o                         
   7  11 -10        193.79        195.44        32.48 o                         
   0  12 -10       4186.49       3911.97       175.46 o                         
   1  12 -10       2587.93       2669.54        98.62 o                         
   2  12 -10       3310.36       3223.44       119.97 o                         
   3  12 -10        962.47        924.29        65.97 o                         
   4  12 -10       6572.05       6433.20       179.32 o                         
   5  12 -10        617.29        577.29        52.94 o                         
   6  12 -10       2632.93       2734.84       115.18 o                         
   7  12 -10        343.26        216.95        34.73 o                         
   1  13 -10        112.68        138.20        26.21 o                         
   2  13 -10       1012.85       1079.44        70.74 o                         
   3  13 -10        100.15         58.29        17.23 o                         
   4  13 -10        524.34        481.52        38.70 o                         
   5  13 -10         39.07         56.33        21.49 o                         
   6  13 -10        277.38        237.20        54.28 o                         
   7  13 -10         29.81        -17.56        20.55 o                         
   0  14 -10       4055.23       4261.60       191.30 o                         
   1  14 -10       4328.81       4711.29       199.32 o                         
   2  14 -10       1390.07       1391.52        75.77 o                         
   3  14 -10       4060.02       4026.70       159.70 o                         
   4  14 -10       2051.23       2223.11        88.43 o                         
   5  14 -10       1794.78       1884.50        90.08 o                         
   6  14 -10        695.67        687.39        66.12 o                         
   1  15 -10       1108.33       1134.93        68.64 o                         
   2  15 -10        621.44        552.26        59.89 o                         
   3  15 -10        304.80        256.13        32.84 o                         
   4  15 -10        103.42         96.02        25.51 o                         
   5  15 -10         64.44         54.88        22.29 o                         
   6  15 -10        296.50        231.27        39.65 o                         
   0  16 -10       2811.78       2855.07       147.61 o                         
   1  16 -10       1078.77        979.95        62.77 o                         
   2  16 -10       2227.30       2282.22        93.64 o                         
   3  16 -10        914.29       1067.68        83.01 o                         
   4  16 -10       2134.55       2249.68       103.85 o                         
   5  16 -10       1001.29       1072.01        94.46 o                         
   1  17 -10        271.37        354.79        50.46 o                         
   2  17 -10         33.06          5.75        28.56 o                         
   3  17 -10         49.19          2.81        22.69 o                         
   4  17 -10        188.15        190.34        34.85 o                         
   0  18 -10        783.51        733.99       118.70 o                         
   1  18 -10       1732.97       1926.14       133.71 o                         
   2  18 -10       2172.04       2401.42       143.40 o                         
   3  18 -10        701.89        586.50       117.67 o                         
   1  19 -10          3.20        -34.33        34.33 o                         
   2  19 -10        173.87        326.80        73.62 o                         
   2   0  -9       5858.89       5879.14       281.14 o                         
   4   0  -9        913.66        980.44        68.23 o                         
   8   0  -9        181.94        163.26        42.33 o                         
   0   1  -9      14721.42      14666.87       430.72 o                         
   1   1  -9      12818.06      12886.36       296.07 o                         
   2   1  -9      10474.10      10257.63       230.93 o                         
   3   1  -9       5602.02       5450.76       142.25 o                         
   4   1  -9      11197.85      10706.81       403.52 o                         
   5   1  -9      16615.72      17052.22       342.18 o                         
   6   1  -9       3546.09       3522.56       200.43 o                         
   7   1  -9       3622.31       3622.43       123.99 o                         
   8   1  -9       1406.23       1280.98        86.04 o                         
   9   1  -9       1279.03       1257.28        80.94 o                         
   1   2  -9        201.60        159.35        27.06 o                         
   2   2  -9        667.02        678.60        42.75 o                         
   3   2  -9         71.67         72.79        20.84 o                         
   4   2  -9       3120.90       3214.00       100.94 o                         
   5   2  -9        511.35        511.52        29.81 o                         
   6   2  -9        898.82        884.03        51.72 o                         
   7   2  -9       2449.91       2646.30       109.17 o                         
   8   2  -9        217.08        209.88        30.73 o                         
   9   2  -9         16.18        -10.98        15.23 o                         
   0   3  -9      16904.34      16023.80       546.78 o                         
   1   3  -9       8642.86       8911.29       209.01 o                         
   2   3  -9       3948.75       3798.51       173.23 o                         
   3   3  -9       7157.56       6773.21       321.58 o                         
   4   3  -9       8984.51       8573.62       214.02 o                         
   5   3  -9       2504.31       2521.20        85.35 o                         
   6   3  -9       6233.45       6337.02       137.73 o                         
   7   3  -9       2871.29       2930.72       130.07 o                         
   8   3  -9        953.43        933.40        62.01 o                         
   9   3  -9       1117.61       1115.97        87.70 o                         
   1   4  -9       1333.91       1256.47        62.19 o                         
   2   4  -9        414.74        444.99        36.86 o                         
   3   4  -9        670.61        704.94        40.02 o                         
   4   4  -9         27.03         22.31        10.84 o                         
   5   4  -9        462.56        504.60        33.44 o                         
   6   4  -9         17.42         25.68         9.83 o                         
   7   4  -9         54.72         76.60        21.20 o                         
   8   4  -9        772.89        735.68        75.08 o                         
   9   4  -9        151.97        143.26        26.13 o                         
   0   5  -9       6386.47       5945.80       226.32 o                         
   1   5  -9      12183.79      12165.38       268.22 o                         
   2   5  -9       9051.02       8876.95       221.65 o                         
   3   5  -9       4598.60       4299.52       117.72 o                         
   4   5  -9       2572.21       2645.68        86.43 o                         
   5   5  -9       6268.38       6373.92       150.10 o                         
   6   5  -9        641.58        655.32        46.02 o                         
   7   5  -9       2452.29       2654.67        79.52 o                         
   8   5  -9       1833.93       1747.55        95.08 o                         
   9   5  -9       3013.57       2756.23       198.77 o                         
   1   6  -9       1387.75       1592.36        58.98 o                         
   2   6  -9        261.67        242.56        45.49 o                         
   3   6  -9       1581.00       1590.62        65.86 o                         
   4   6  -9        107.07        119.08        19.82 o                         
   5   6  -9       1072.81       1058.77        54.94 o                         
   6   6  -9        620.71        633.62        45.68 o                         
   7   6  -9        179.31        183.77        25.66 o                         
   8   6  -9        128.24        114.48        26.79 o                         
   9   6  -9        162.82        126.71        30.73 o                         
   0   7  -9      20353.96      20017.61       699.93 o                         
   1   7  -9       3383.09       3355.65       101.76 o                         
   2   7  -9      17188.06      17227.70       344.24 o                         
   3   7  -9       5123.87       5077.94       129.06 o                         
   4   7  -9      11915.93      11950.35       251.79 o                         
   5   7  -9        724.25        704.41        40.96 o                         
   6   7  -9       4397.60       4395.07       139.62 o                         
   7   7  -9       1065.44       1056.21        62.57 o                         
   8   7  -9       3175.42       3147.58       139.90 o                         
   9   7  -9        570.50        458.14        62.07 o                         
   1   8  -9        304.11        337.38        38.41 o                         
   2   8  -9       3373.52       3712.71        97.24 o                         
   3   8  -9       1599.57       1741.26        59.91 o                         
   4   8  -9       2186.53       2322.97        82.46 o                         
   5   8  -9        110.90        106.68        18.78 o                         
   6   8  -9         20.61         25.38        13.38 o                         
   7   8  -9        161.99        123.46        21.96 o                         
   8   8  -9         39.70         51.28        17.11 o                         
   0   9  -9        807.87        835.34        65.13 o                         
   1   9  -9       8132.49       8139.18       178.11 o                         
   2   9  -9       3644.14       3585.04       103.25 o                         
   3   9  -9       6349.92       6242.63       144.93 o                         
   4   9  -9       1630.47       1647.14        72.39 o                         
   5   9  -9       5414.29       5323.14       135.93 o                         
   6   9  -9        866.01        928.36        65.21 o                         
   7   9  -9       3220.67       3190.60       160.87 o                         
   8   9  -9        507.99        463.74        71.00 o                         
   1  10  -9        395.08        317.63        38.63 o                         
   2  10  -9         19.35         17.55        10.03 o                         
   3  10  -9       1562.53       1440.18        59.74 o                         
   4  10  -9        226.09        206.09        23.13 o                         
   5  10  -9        413.97        369.62        45.23 o                         
   6  10  -9        202.57        191.37        41.69 o                         
   7  10  -9        131.49        119.60        28.51 o                         
   8  10  -9        133.23        112.84        25.91 o                         
   0  11  -9       7319.70       7226.78       246.83 o                         
   1  11  -9       1670.37       1608.93        70.94 o                         
   2  11  -9       6589.68       6440.62       148.74 o                         
   3  11  -9        472.39        446.71        35.60 o                         
   4  11  -9       7578.18       7585.54       177.13 o                         
   5  11  -9       1248.88       1313.20        86.78 o                         
   6  11  -9       1630.73       1744.24        85.15 o                         
   7  11  -9        799.77        826.83        69.09 o                         
   8  11  -9       3363.41       3248.54       121.28 o                         
   1  12  -9        622.56        546.54        43.77 o                         
   2  12  -9         77.77         54.44        20.71 o                         
   3  12  -9        219.84        218.72        25.87 o                         
   4  12  -9         55.13         43.98        15.24 o                         
   5  12  -9        384.63        353.41        49.35 o                         
   6  12  -9         94.19        102.27        27.61 o                         
   7  12  -9        251.32        276.04        39.51 o                         
   0  13  -9         50.22         24.59        27.16 o                         
   1  13  -9       6806.07       6729.71       193.11 o                         
   2  13  -9        688.10        655.76        50.67 o                         
   3  13  -9       4131.69       4443.14       135.21 o                         
   4  13  -9        182.17        140.05        24.75 o                         
   5  13  -9       2936.07       2883.32        96.74 o                         
   6  13  -9        684.04        556.09        53.22 o                         
   7  13  -9       2227.36       2001.12       102.54 o                         
   1  14  -9        315.05        244.27        33.28 o                         
   2  14  -9        136.77        130.93        23.81 o                         
   3  14  -9        526.53        509.31        46.28 o                         
   4  14  -9         23.75         14.69        17.17 o                         
   5  14  -9        386.04        377.97        58.70 o                         
   6  14  -9        186.94        106.75        31.89 o                         
   0  15  -9       6729.97       6952.53       233.14 o                         
   1  15  -9        231.36        228.72        28.90 o                         
   2  15  -9       4819.92       4862.97       132.38 o                         
   3  15  -9         55.62         54.96        16.79 o                         
   4  15  -9       3393.36       3432.46       118.36 o                         
   5  15  -9         86.71        111.79        29.92 o                         
   6  15  -9       2484.93       2632.84       126.30 o                         
   1  16  -9         78.32         54.29        19.68 o                         
   2  16  -9        370.70        345.79        54.46 o                         
   3  16  -9         17.89        -15.41        15.67 o                         
   4  16  -9        107.67         69.76        23.83 o                         
   5  16  -9         56.96         15.43        24.95 o                         
   0  17  -9        532.42        432.88        96.53 o                         
   1  17  -9       2402.91       2317.66        97.23 o                         
   2  17  -9        122.09         75.98        24.52 o                         
   3  17  -9       2217.58       2316.17       107.99 o                         
   4  17  -9         63.82        -20.84        20.84 o                         
   5  17  -9       2562.85       2584.90       131.46 o                         
   1  18  -9         88.19         31.52        31.35 o                         
   2  18  -9         79.23         11.01        33.95 o                         
   3  18  -9        142.25         93.26        31.03 o                         
   4  18  -9         59.34         22.86        33.84 o                         
   0  19  -9       3905.87       4669.95       426.98 o                         
   1  19  -9         96.27        105.82        60.52 o                         
   2  19  -9       1542.61       1345.87       134.46 o                         
   0   0  -8      11996.55      11415.99       485.18 o                         
   2   0  -8       5913.53       5504.65       192.86 o                         
   4   0  -8      23248.61      22539.41       623.87 o                         
   6   0  -8       6068.06       6348.91       205.72 o                         
   8   0  -8       3752.01       3779.63       215.42 o                         
   1   1  -8       4565.98       4617.61       139.06 o                         
   2   1  -8       3006.12       2966.97        91.63 o                         
   3   1  -8        823.22        808.85        42.47 o                         
   4   1  -8       2379.97       2402.17        67.94 o                         
   5   1  -8        649.88        682.61        33.66 o                         
   6   1  -8        150.46        121.29        21.05 o                         
   7   1  -8         91.57        129.66        21.81 o                         
   8   1  -8        100.91        118.86        28.73 o                         
   9   1  -8         10.17          6.06        17.08 o                         
   0   2  -8       4124.35       4363.59       170.23 o                         
   1   2  -8      39542.45      39253.55       827.30 o                         
   2   2  -8       1537.24       1591.00        63.34 o                         
   3   2  -8      14666.68      14292.49       321.59 o                         
   4   2  -8       2677.38       2825.86        78.60 o                         
   5   2  -8      17479.34      17238.82       308.73 o                         
   6   2  -8        764.43        785.60        51.38 o                         
   7   2  -8       2819.93       2984.11       112.57 o                         
   8   2  -8        179.24        138.63        24.66 o                         
   9   2  -8       2777.37       2813.84       124.07 o                         
   1   3  -8        283.78        330.10        29.51 o                         
   2   3  -8        129.36        129.25        20.59 o                         
   3   3  -8        246.11        268.50        23.42 o                         
   4   3  -8        502.12        455.23        28.91 o                         
   5   3  -8        291.76        283.19        37.08 o                         
   6   3  -8       1319.55       1329.31        50.05 o                         
   7   3  -8        353.74        290.24        37.22 o                         
   8   3  -8        376.81        333.03        38.00 o                         
   9   3  -8       1228.01       1367.46        94.48 o                         
   0   4  -8      23074.04      23237.04       910.72 o                         
   1   4  -8       3455.49       3758.03       132.80 o                         
   2   4  -8      21279.93      21189.43       428.73 o                         
   3   4  -8        290.18        290.69        26.80 o                         
   4   4  -8      16711.79      16350.04       300.06 o                         
   5   4  -8       2479.93       2547.34        83.40 o                         
   6   4  -8       8767.49       9027.85       183.21 o                         
   7   4  -8         17.61         17.78        16.12 o                         
   8   4  -8       4133.21       3970.93       164.24 o                         
   9   4  -8        407.78        442.18        57.54 o                         
   1   5  -8        338.75        329.39        25.20 o                         
   2   5  -8         68.85         81.47        13.43 o                         
   3   5  -8       1124.91       1331.51        56.01 o                         
   4   5  -8        784.45        896.27        44.70 o                         
   5   5  -8        296.70        264.60        25.16 o                         
   6   5  -8        537.40        589.92        53.17 o                         
   7   5  -8        334.40        377.85        28.53 o                         
   8   5  -8         71.21         36.99        18.95 o                         
   9   5  -8        123.14        109.23        21.27 o                         
   0   6  -8       6561.46       7252.14       211.89 o                         
   1   6  -8       6095.53       5848.73       134.55 o                         
   2   6  -8         31.35         19.49         8.38 o                         
   3   6  -8      18249.37      18152.32       310.80 o                         
   4   6  -8       1338.26       1334.87        57.97 o                         
   5   6  -8       4555.50       4478.88       109.89 o                         
   6   6  -8       1504.82       1614.61        63.78 o                         
   7   6  -8       6210.10       6226.24       146.01 o                         
   8   6  -8         86.55         65.63        21.39 o                         
   9   6  -8       2257.01       2132.88        83.97 o                         
   1   7  -8        531.61        619.01        51.15 o                         
   2   7  -8       1929.54       2169.91        65.41 o                         
   3   7  -8       1723.15       1685.57        58.51 o                         
   4   7  -8        529.41        516.44        37.15 o                         
   5   7  -8         55.16         60.54        13.61 o                         
   6   7  -8        300.46        359.88        33.45 o                         
   7   7  -8         76.63         75.46        17.67 o                         
   8   7  -8        258.43        254.48        51.96 o                         
   9   7  -8        775.42        693.67        75.33 o                         
   0   8  -8      19150.59      19810.55       473.93 o                         
   1   8  -8       3370.55       3591.99        98.90 o                         
   2   8  -8      21244.68      21062.45       332.41 o                         
   3   8  -8        756.92        842.75        39.53 o                         
   4   8  -8       6679.74       6476.66       152.39 o                         
   5   8  -8         13.39         -3.27         7.94 o                         
   6   8  -8       3493.60       3605.78       111.35 o                         
   7   8  -8        942.42        915.94        53.87 o                         
   8   8  -8       5345.30       5602.11       138.68 o                         
   1   9  -8        992.77        963.40        46.76 o                         
   2   9  -8        272.78        286.54        25.64 o                         
   3   9  -8        106.09         75.68        14.38 o                         
   4   9  -8         96.77         87.58        14.42 o                         
   5   9  -8        189.48        150.35        22.76 o                         
   6   9  -8         21.06         20.02        16.52 o                         
   7   9  -8         40.22         35.91        15.69 o                         
   8   9  -8        330.94        285.63        33.60 o                         
   0  10  -8         26.79         -5.66        11.51 o                         
   1  10  -8       7503.15       7295.98       155.52 o                         
   2  10  -8       2335.89       2366.78        76.90 o                         
   3  10  -8      10684.36      10685.49       229.23 o                         
   4  10  -8       1345.41       1349.75        54.51 o                         
   5  10  -8       5228.13       5356.94       157.37 o                         
   6  10  -8        873.47        746.94        59.01 o                         
   7  10  -8       3705.48       3696.83       165.33 o                         
   8  10  -8       1819.79       1736.55       109.23 o                         
   1  11  -8        835.46        904.76        56.91 o                         
   2  11  -8        217.41        166.19        21.41 o                         
   3  11  -8        191.12        153.00        20.27 o                         
   4  11  -8       3336.15       3333.36        95.34 o                         
   5  11  -8         26.45         14.47        11.17 o                         
   6  11  -8          3.69         14.45        13.89 o                         
   7  11  -8        138.02        143.50        24.05 o                         
   8  11  -8        223.66        182.01        34.58 o                         
   0  12  -8       5040.50       4713.76       190.38 o                         
   1  12  -8       1886.24       1730.19        70.18 o                         
   2  12  -8       4141.22       4006.79       106.47 o                         
   3  12  -8       4937.01       4785.84       126.46 o                         
   4  12  -8       3160.57       3064.36       111.15 o                         
   5  12  -8        776.66        824.37        59.54 o                         
   6  12  -8       2643.24       2868.94        99.13 o                         
   7  12  -8       1393.21       1390.58        84.78 o                         
   1  13  -8       2498.09       2470.96        83.31 o                         
   2  13  -8        194.70        200.55        31.77 o                         
   3  13  -8         14.71         14.94        13.21 o                         
   4  13  -8        357.81        299.77        37.43 o                         
   5  13  -8         32.27          7.63        18.13 o                         
   6  13  -8       1052.32       1050.72        83.53 o                         
   7  13  -8         93.49         61.99        34.31 o                         
   0  14  -8       1000.76       1066.36        80.41 o                         
   1  14  -8       9741.20      10057.57       201.62 o                         
   2  14  -8       2608.80       2706.89       103.53 o                         
   3  14  -8       1952.04       1936.25        83.48 o                         
   4  14  -8        268.02        221.04        25.97 o                         
   5  14  -8       3093.50       3115.58       102.67 o                         
   6  14  -8        256.74        161.04        29.64 o                         
   7  14  -8       1651.72       1702.48       184.77 o                         
   1  15  -8        773.44        892.59        70.46 o                         
   2  15  -8        377.10        321.59        34.84 o                         
   3  15  -8        359.39        310.48        36.30 o                         
   4  15  -8          7.75          6.06        13.89 o                         
   5  15  -8        120.89        133.28        25.32 o                         
   6  15  -8        309.26        248.37        35.50 o                         
   0  16  -8       6018.87       6417.47       232.95 o                         
   1  16  -8       1122.81       1066.07        62.83 o                         
   2  16  -8        719.96        691.39        51.69 o                         
   3  16  -8       1723.72       1756.60        81.09 o                         
   4  16  -8       1227.11       1225.15        74.08 o                         
   5  16  -8       1066.02       1001.50        84.58 o                         
   1  17  -8        527.52        543.75        52.62 o                         
   2  17  -8        101.99         66.06        22.64 o                         
   3  17  -8        260.40        255.29        35.92 o                         
   4  17  -8          7.97          1.04        45.97 o                         
   5  17  -8         78.04         63.99        33.49 o                         
   0  18  -8       4265.43       4632.91       229.93 o                         
   1  18  -8       2288.26       2616.27       137.40 o                         
   2  18  -8       1183.78       1144.29        89.96 o                         
   3  18  -8        761.28        587.37       135.17 o                         
   4  18  -8       1188.31       1074.65        87.77 o                         
   1  19  -8        161.96        202.16        70.69 o                         
   2  19  -8         76.23         69.27        39.18 o                         
   3  19  -8        114.92         69.52        32.49 o                         
   0  20  -8       1726.23       2346.69       291.00 o                         
   1  20  -8        401.75        352.70        90.48 o                         
   2   0  -7       3627.59       3741.45       143.05 o                         
   4   0  -7      12057.39      12933.80       350.69 o                         
   6   0  -7       4092.25       4339.44       153.38 o                         
   8   0  -7       1222.15       1365.68        73.91 o                         
   0   1  -7      18492.85      17430.65       501.27 o                         
   1   1  -7      24714.72      24988.57       471.96 o                         
   2   1  -7        480.59        478.31        31.24 o                         
   3   1  -7      14578.18      14824.28       262.16 o                         
   4   1  -7       5967.51       5581.61       225.64 o                         
   5   1  -7       8920.00       8855.16       184.45 o                         
   6   1  -7       3249.94       3066.30       107.92 o                         
   7   1  -7       1785.54       1888.31        78.32 o                         
   8   1  -7       2969.67       2795.65       104.62 o                         
   9   1  -7       1829.52       1804.06       135.30 o                         
   1   2  -7       3689.44       3853.88       111.17 o                         
   2   2  -7       2097.02       2050.79        70.57 o                         
   3   2  -7       1378.00       1540.93        53.45 o                         
   4   2  -7         16.92         11.27         6.03 o                         
   5   2  -7        261.49        290.08        19.83 o                         
   6   2  -7       2201.77       2328.47       111.86 o                         
   7   2  -7        349.84        377.94        38.11 o                         
   8   2  -7        434.36        454.65        40.10 o                         
   9   2  -7        148.90        340.89        70.29 o                         
   0   3  -7      41041.61      43389.07      1501.72 o                         
   1   3  -7       9891.67       9688.82       211.87 o                         
   2   3  -7      11695.10      11243.25       229.57 o                         
   3   3  -7      13349.62      13401.01       425.93 o                         
   4   3  -7       8256.27       7911.71       210.90 o                         
   5   3  -7       4617.44       4588.55       122.87 o                         
   6   3  -7       8651.88       8659.39       166.81 o                         
   7   3  -7        917.15        932.93        59.26 o                         
   8   3  -7       1417.15       1403.61        71.44 o                         
   9   3  -7       1939.77       2112.38       166.29 o                         
   1   4  -7       1206.10       1128.39        52.29 o                         
   2   4  -7       3122.46       3463.04        93.32 o                         
   3   4  -7       5304.19       5304.36       191.48 o                         
   4   4  -7       1188.00       1150.91        57.34 o                         
   5   4  -7        551.56        581.27        31.74 o                         
   6   4  -7        854.23        811.20        41.74 o                         
   7   4  -7        284.61        280.41        36.53 o                         
   8   4  -7         67.32         91.31        49.49 o                         
   9   4  -7        675.39        575.88       101.28 o                         
   0   5  -7       7587.92       7309.50       200.95 o                         
   1   5  -7      22740.71      22118.28       360.95 o                         
   2   5  -7       5751.73       5228.70       122.38 o                         
   3   5  -7       9176.98       8731.53       198.93 o                         
   4   5  -7       5176.55       5190.69       157.05 o                         
   5   5  -7       7644.42       7528.60       146.51 o                         
   6   5  -7       1991.93       1974.82        85.77 o                         
   7   5  -7       3641.52       3804.60       140.34 o                         
   8   5  -7       2094.76       2164.02        97.63 o                         
   9   5  -7       1836.74       1922.66       181.40 o                         
   1   6  -7        230.51        215.09        20.51 o                         
   2   6  -7        445.46        414.73        25.59 o                         
   3   6  -7        576.79        603.57        28.78 o                         
   4   6  -7       1028.05       1086.57        48.01 o                         
   5   6  -7         59.97         59.70        13.53 o                         
   6   6  -7         89.02         68.58        16.64 o                         
   7   6  -7        442.46        417.97        34.03 o                         
   8   6  -7        200.11        179.60        30.89 o                         
   9   6  -7        345.49        372.63        91.46 o                         
   0   7  -7       9124.69       8580.63       240.76 o                         
   1   7  -7       1291.27       1234.20        46.73 o                         
   2   7  -7       9245.89       8345.29       154.38 o                         
   3   7  -7       7976.19       7638.77       144.63 o                         
   4   7  -7      10704.05      10933.23       216.54 o                         
   5   7  -7       3570.15       3670.86       103.07 o                         
   6   7  -7       4190.68       4082.42       115.35 o                         
   7   7  -7       2113.49       2192.04        76.71 o                         
   8   7  -7       3437.53       3345.21       117.35 o                         
   9   7  -7        896.01        740.71        64.50 o                         
   1   8  -7        371.95        387.25        27.87 o                         
   2   8  -7        934.53        850.80        40.17 o                         
   3   8  -7        490.66        514.91        38.57 o                         
   4   8  -7        292.94        280.69        28.75 o                         
   5   8  -7        105.78         97.84        18.74 o                         
   6   8  -7        676.71        723.51        46.55 o                         
   7   8  -7         36.65         31.24        18.69 o                         
   8   8  -7       1094.88       1180.42        50.90 o                         
   9   8  -7        114.63        110.30        28.86 o                         
   0   9  -7       5965.48       6110.97       298.52 o                         
   1   9  -7       9991.01      10026.30       187.60 o                         
   2   9  -7        886.61        804.13        42.76 o                         
   3   9  -7      11865.92      11843.62       208.89 o                         
   4   9  -7       1703.35       1663.15        55.46 o                         
   5   9  -7       4473.02       4435.07       125.36 o                         
   6   9  -7        170.83        119.58        22.01 o                         
   7   9  -7       2496.84       2456.61       108.20 o                         
   8   9  -7       1032.96       1054.08        59.59 o                         
   1  10  -7        225.73        231.33        26.53 o                         
   2  10  -7        461.42        495.48        34.53 o                         
   3  10  -7        135.14        117.85        15.31 o                         
   4  10  -7        312.03        350.47        27.84 o                         
   5  10  -7        473.18        522.40        36.06 o                         
   6  10  -7         26.01         30.99        15.47 o                         
   7  10  -7        411.44        349.93        37.56 o                         
   8  10  -7        217.30        214.00        33.17 o                         
   0  11  -7      12477.51      12462.60       355.27 o                         
   1  11  -7       1500.30       1482.74        61.24 o                         
   2  11  -7      11359.52      11216.83       199.46 o                         
   3  11  -7        786.01        875.46        43.76 o                         
   4  11  -7       4275.20       4323.24       122.08 o                         
   5  11  -7         55.73         48.49        13.12 o                         
   6  11  -7       4451.14       4465.44       133.61 o                         
   7  11  -7        517.64        556.20        46.72 o                         
   8  11  -7       4119.80       4374.25       152.83 o                         
   1  12  -7        479.53        485.34        34.49 o                         
   2  12  -7        506.28        496.84        36.10 o                         
   3  12  -7         77.10        136.33        20.58 o                         
   4  12  -7       1275.74       1222.59        93.39 o                         
   5  12  -7        519.94        561.88        42.67 o                         
   6  12  -7         39.38         34.44        15.97 o                         
   7  12  -7        108.78        134.71        26.05 o                         
   0  13  -7       2648.43       2689.53       121.03 o                         
   1  13  -7       5931.65       5624.93       133.92 o                         
   2  13  -7        573.39        434.33        44.02 o                         
   3  13  -7       8044.63       8041.57       193.91 o                         
   4  13  -7        994.96       1000.18        56.39 o                         
   5  13  -7       4532.57       4585.94       123.88 o                         
   6  13  -7       1326.28       1250.02        59.73 o                         
   7  13  -7       3734.25       3831.22       180.94 o                         
   1  14  -7        108.60         74.34        21.08 o                         
   2  14  -7         28.29         12.56        11.98 o                         
   3  14  -7        219.96        165.78        23.90 o                         
   4  14  -7        104.36        110.23        21.67 o                         
   5  14  -7          2.62        -11.97        13.07 o                         
   6  14  -7         55.73         25.26        17.84 o                         
   7  14  -7        277.20        397.15        79.18 o                         
   0  15  -7       4221.66       4534.32       175.87 o                         
   1  15  -7        250.54        239.60        27.49 o                         
   2  15  -7       4529.63       4551.67       125.21 o                         
   3  15  -7        531.00        522.05        45.69 o                         
   4  15  -7       2729.60       2852.85       108.08 o                         
   5  15  -7        719.27        736.79        59.32 o                         
   6  15  -7       2435.44       2494.68       112.24 o                         
   1  16  -7          3.30        -14.51        14.51 o                         
   2  16  -7        211.97        169.27        25.00 o                         
   3  16  -7         85.11         29.86        24.35 o                         
   4  16  -7        234.03        200.74        36.53 o                         
   5  16  -7         41.88          9.00        38.18 o                         
   6  16  -7        107.48        138.66        33.01 o                         
   0  17  -7        548.19        388.56        62.65 o                         
   1  17  -7       3297.21       3421.70       122.53 o                         
   2  17  -7        186.78        175.34        33.76 o                         
   3  17  -7       2250.18       2217.33       111.32 o                         
   4  17  -7         69.90         84.08        29.56 o                         
   5  17  -7       3236.94       3312.33       137.27 o                         
   1  18  -7         10.85        -18.16        18.16 o                         
   2  18  -7        132.61        103.01        28.94 o                         
   3  18  -7        232.27        258.06        40.46 o                         
   4  18  -7          6.53         10.61        26.29 o                         
   0  19  -7       2417.51       2641.19       212.90 o                         
   1  19  -7         66.46         71.54        40.56 o                         
   2  19  -7       2744.94       2746.58       139.31 o                         
   3  19  -7         32.38          3.45        23.91 o                         
   1  20  -7         97.77        117.44        55.08 o                         
   0   0  -6      63833.62      68780.80      2203.83 o                         
   2   0  -6      20390.94      20109.38       580.83 o                         
   4   0  -6      43697.11      45747.52       958.20 o                         
   6   0  -6      14045.83      13964.35       603.13 o                         
   8   0  -6       6875.40       7170.14       225.41 o                         
   1   1  -6       9240.60       9854.53       272.27 o                         
   2   1  -6       3359.57       3508.89        92.97 o                         
   3   1  -6        604.61        587.11        29.47 o                         
   4   1  -6        655.15        795.08        31.45 o                         
   5   1  -6       1902.67       2095.32        64.02 o                         
   6   1  -6        347.19        417.22        27.75 o                         
   7   1  -6        173.37        173.16        23.95 o                         
   8   1  -6        278.11        226.42        34.54 o                         
   9   1  -6        837.07        832.12        99.02 o                         
   0   2  -6        791.01        741.41        54.25 o                         
   1   2  -6      14547.12      13965.63       287.24 o                         
   2   2  -6       6007.72       5925.13       135.73 o                         
   3   2  -6      24018.59      23476.71       385.09 o                         
   4   2  -6       1572.83       1521.57        47.61 o                         
   5   2  -6       9846.61       9837.72       179.05 o                         
   6   2  -6        352.30        468.97        46.59 o                         
   7   2  -6       6773.45       6836.75       188.86 o                         
   8   2  -6         74.13         39.11        18.43 o                         
   9   2  -6       3167.38       3023.86       211.64 o                         
   1   3  -6       7727.32       8283.72       182.97 o                         
   2   3  -6        685.39        657.42        32.21 o                         
   3   3  -6        199.47        240.62        20.30 o                         
   4   3  -6         73.37         70.03        11.24 o                         
   5   3  -6        525.93        534.05        30.09 o                         
   6   3  -6        770.36        619.39        46.88 o                         
   7   3  -6        333.81        293.29        33.26 o                         
   8   3  -6        185.87        174.82        24.08 o                         
   9   3  -6        163.75        133.79        52.91 o                         
   0   4  -6      36184.13      34934.63       746.98 o                         
   1   4  -6       1501.23       1593.73        44.89 o                         
   2   4  -6      18267.23      18315.04       270.33 o                         
   3   4  -6        644.21        615.41        33.03 o                         
   4   4  -6      17907.00      16827.33       643.85 o                         
   5   4  -6       1409.23       1430.81        59.24 o                         
   6   4  -6       8123.18       8086.65       160.89 o                         
   7   4  -6       1732.31       1716.80        80.93 o                         
   8   4  -6       3688.01       3915.70       146.79 o                         
   9   4  -6         82.39         48.37        43.84 o                         
   1   5  -6        991.70        954.57        36.11 o                         
   2   5  -6       5204.43       5247.12       127.69 o                         
   3   5  -6        657.21        682.13        34.91 o                         
   4   5  -6        607.48        600.03        38.94 o                         
   5   5  -6        340.86        338.69        33.57 o                         
   6   5  -6        183.40        199.04        22.27 o                         
   7   5  -6         99.02         98.51        30.35 o                         
   8   5  -6        349.50        368.68        32.33 o                         
   9   5  -6        110.43        168.55        61.98 o                         
   0   6  -6       1425.73       1636.27       129.25 o                         
   1   6  -6      27797.06      28240.21       404.18 o                         
   2   6  -6        305.67        263.57        22.10 o                         
   3   6  -6      13338.05      12684.39       311.58 o                         
   4   6  -6        732.60        661.97        33.97 o                         
   5   6  -6      13237.70      13194.45       243.03 o                         
   6   6  -6        582.91        542.35        40.05 o                         
   7   6  -6       6064.76       6292.95       149.92 o                         
   8   6  -6        633.73        647.33        45.33 o                         
   9   6  -6       3331.41       3579.33       264.55 o                         
   1   7  -6        200.14        102.55        13.19 o                         
   2   7  -6        840.71        885.22        38.23 o                         
   3   7  -6       1251.25       1210.14        47.87 o                         
   4   7  -6        419.58        404.46        28.69 o                         
   5   7  -6        318.09        314.46        31.60 o                         
   6   7  -6        230.92        238.26        28.81 o                         
   7   7  -6        935.02        985.92        49.76 o                         
   8   7  -6        564.42        562.46        45.15 o                         
   9   7  -6        135.64         89.19        49.89 o                         
   0   8  -6      12747.72      12155.41       337.72 o                         
   1   8  -6       3743.76       3656.82        91.91 o                         
   2   8  -6      15131.18      14795.89       240.34 o                         
   3   8  -6       2913.96       2948.15       112.56 o                         
   4   8  -6       7711.81       7496.02       147.37 o                         
   5   8  -6       1658.60       1550.61        64.78 o                         
   6   8  -6       3622.67       3581.83       110.38 o                         
   7   8  -6        407.38        404.21        36.34 o                         
   8   8  -6       2697.77       2744.59        97.49 o                         
   9   8  -6        425.57        401.96        45.70 o                         
   1   9  -6         58.60         63.21        12.43 o                         
   2   9  -6        156.01        129.99        18.02 o                         
   3   9  -6       1581.58       1623.69        54.65 o                         
   4   9  -6       1378.35       1446.04        54.01 o                         
   5   9  -6        362.31        397.22        28.79 o                         
   6   9  -6        251.96        262.15        33.09 o                         
   7   9  -6        782.16        687.92        99.39 o                         
   8   9  -6        133.40         79.54        34.60 o                         
   0  10  -6       1127.39       1214.91        69.23 o                         
   1  10  -6      11357.33      11482.95       501.50 o                         
   2  10  -6       2664.96       2740.27        76.36 o                         
   3  10  -6      10843.66      10948.77       188.74 o                         
   4  10  -6        517.14        509.13        34.45 o                         
   5  10  -6       3344.12       3576.97       110.02 o                         
   6  10  -6       1981.98       1998.69        81.85 o                         
   7  10  -6       3634.25       3872.26       116.01 o                         
   8  10  -6        918.24        797.73        70.86 o                         
   1  11  -6         81.97         42.31        11.99 o                         
   2  11  -6        509.06        496.28        33.67 o                         
   3  11  -6          6.32         -1.28         8.48 o                         
   4  11  -6        462.78        450.59        37.15 o                         
   5  11  -6        578.25        581.83        40.44 o                         
   6  11  -6        585.45        668.21        51.54 o                         
   7  11  -6        223.39        220.38        31.93 o                         
   8  11  -6         10.00        -12.90        15.05 o                         
   0  12  -6       7445.24       7571.83       195.99 o                         
   1  12  -6       2440.45       2395.57        77.68 o                         
   2  12  -6       6898.74       6744.99       143.64 o                         
   3  12  -6       6935.29       7191.84       163.20 o                         
   4  12  -6       4044.92       4110.30       120.37 o                         
   5  12  -6         37.16         15.37        16.84 o                         
   6  12  -6       5464.86       5460.59       126.27 o                         
   7  12  -6       1306.90       1304.45        75.06 o                         
   8  12  -6       1543.28       1496.15        98.30 o                         
   1  13  -6        444.12        469.08        37.77 o                         
   2  13  -6        333.44        291.84        27.86 o                         
   3  13  -6         57.11         45.15        14.15 o                         
   4  13  -6        718.82        765.22        51.66 o                         
   5  13  -6         18.50         14.74        12.19 o                         
   6  13  -6         96.92         65.37        18.14 o                         
   7  13  -6        347.68        355.32        53.61 o                         
   0  14  -6       1252.16       1296.49        77.97 o                         
   1  14  -6       6419.48       6483.50       151.09 o                         
   2  14  -6       3352.39       3291.07       106.42 o                         
   3  14  -6       2991.55       3099.11       114.70 o                         
   4  14  -6       1585.12       1652.85        78.76 o                         
   5  14  -6       4139.41       4344.22       116.37 o                         
   6  14  -6       1978.05       2025.90        90.84 o                         
   7  14  -6       1258.38       1163.22        97.87 o                         
   1  15  -6        678.86        672.59        45.37 o                         
   2  15  -6         66.61         29.73        17.08 o                         
   3  15  -6         44.76         34.30        16.77 o                         
   4  15  -6        264.86        242.00        30.74 o                         
   5  15  -6          7.74         -9.15        17.49 o                         
   6  15  -6        127.99         87.77        26.44 o                         
   0  16  -6       3801.92       3893.71       220.17 o                         
   1  16  -6       1135.33       1229.00        68.89 o                         
   2  16  -6       1864.54       1770.27        89.01 o                         
   3  16  -6       1143.11       1152.03        67.38 o                         
   4  16  -6       2074.18       2119.68       105.03 o                         
   5  16  -6        934.31        926.31        70.60 o                         
   6  16  -6       1273.86       1225.90        81.34 o                         
   1  17  -6        332.95        276.62        35.43 o                         
   2  17  -6        478.83        374.30        39.74 o                         
   3  17  -6         75.17         78.67        25.70 o                         
   4  17  -6         74.26         67.19        26.42 o                         
   5  17  -6        175.05        127.05        32.89 o                         
   0  18  -6       2158.51       2201.26       152.59 o                         
   1  18  -6       1663.16       1674.49        89.99 o                         
   2  18  -6        862.35        907.95        83.44 o                         
   3  18  -6       2177.81       2263.17       119.27 o                         
   4  18  -6       1008.78        910.03        92.12 o                         
   1  19  -6        115.26         81.83        28.97 o                         
   2  19  -6        184.51        159.05        45.64 o                         
   3  19  -6         53.56         23.20        30.40 o                         
   0  20  -6       2238.82       3450.84       504.83 o                         
   1  20  -6       1501.53       1520.45       191.18 o                         
   2  20  -6        823.94        886.79        96.19 o                         
   2   0  -5      16223.76      17204.73       454.64 o                         
   4   0  -5       2084.66       2174.32        95.84 o                         
   6   0  -5        604.96        615.68        65.00 o                         
   8   0  -5        401.76        436.81        73.32 o                         
  10   0  -5        252.18        136.81        49.89 o                         
   0   1  -5       7335.33       7356.44       227.68 o                         
   1   1  -5       6587.74       6487.45       139.72 o                         
   2   1  -5      43145.10      43759.09       670.93 o                         
   3   1  -5      21225.17      21593.04       363.45 o                         
   4   1  -5      13534.25      13442.03       207.99 o                         
   5   1  -5       4192.14       3893.62       106.03 o                         
   6   1  -5       3425.39       3421.73        93.23 o                         
   7   1  -5       4739.74       4853.19       119.46 o                         
   8   1  -5       1624.66       1714.78        93.61 o                         
   9   1  -5       1488.41       1618.12       142.10 o                         
  10   1  -5       1556.68       1706.56       149.66 o                         
   1   2  -5        489.53        512.12        29.34 o                         
   2   2  -5        986.58       1109.12        41.80 o                         
   3   2  -5        123.21        156.59        15.12 o                         
   4   2  -5       1165.43       1201.13        38.75 o                         
   5   2  -5        525.77        572.03        39.96 o                         
   6   2  -5        468.78        448.52        29.67 o                         
   7   2  -5        440.77        468.96        32.50 o                         
   8   2  -5        293.95        291.56        45.73 o                         
   9   2  -5       1125.70       1141.94       128.49 o                         
   0   3  -5      14357.48      14297.32       398.04 o                         
   1   3  -5      15017.61      14316.93       212.76 o                         
   2   3  -5      33814.38      34297.23       506.45 o                         
   3   3  -5       9603.26       9919.80       189.44 o                         
   4   3  -5       4188.35       4085.58        90.20 o                         
   5   3  -5       4824.69       4658.63       102.61 o                         
   6   3  -5       2967.82       2982.57       104.77 o                         
   7   3  -5       3407.15       3642.64       117.16 o                         
   8   3  -5       3377.84       3417.43       146.55 o                         
   9   3  -5       1787.11       1715.63       165.53 o                         
   1   4  -5       5109.05       5262.01       104.03 o                         
   2   4  -5       1696.96       1865.95        49.32 o                         
   3   4  -5       4321.42       4682.76       101.13 o                         
   4   4  -5        199.96        269.71        19.30 o                         
   5   4  -5        657.39        768.70        41.08 o                         
   6   4  -5        153.94        145.58        19.01 o                         
   7   4  -5        255.42        299.94        33.45 o                         
   8   4  -5        540.45        712.69       105.06 o                         
   9   4  -5        368.17        493.49        99.77 o                         
   0   5  -5       8901.36       8505.11       228.58 o                         
   1   5  -5      25328.69      25252.59       351.81 o                         
   2   5  -5       1279.56       1295.50        45.33 o                         
   3   5  -5      13770.19      12834.55       205.30 o                         
   4   5  -5       6429.80       6543.61       125.05 o                         
   5   5  -5       5157.45       5212.24       124.14 o                         
   6   5  -5       4477.02       4468.51       108.57 o                         
   7   5  -5       6574.45       6642.12       195.40 o                         
   8   5  -5        522.04        474.76        38.17 o                         
   9   5  -5       2252.95       2258.25       207.86 o                         
   1   6  -5       4700.34       4693.79        97.41 o                         
   2   6  -5       5602.52       5840.64       128.17 o                         
   3   6  -5        978.45       1027.73        37.91 o                         
   4   6  -5       1079.01       1035.57        40.79 o                         
   5   6  -5        291.27        299.86        33.20 o                         
   6   6  -5        242.14        249.89        28.81 o                         
   7   6  -5       1200.28       1239.32        59.10 o                         
   8   6  -5        224.36        223.44        31.52 o                         
   9   6  -5        127.35        152.68        56.69 o                         
   0   7  -5      33565.86      33738.18       938.14 o                         
   1   7  -5       5300.47       5086.58       105.28 o                         
   2   7  -5      12171.62      11800.41       270.40 o                         
   3   7  -5       4015.18       4041.52       101.19 o                         
   4   7  -5       7435.68       7221.85       142.04 o                         
   5   7  -5       5132.95       5047.82       121.38 o                         
   6   7  -5       5310.04       5256.03       125.88 o                         
   7   7  -5        445.57        396.50        32.98 o                         
   8   7  -5       1633.82       1599.07        82.51 o                         
   9   7  -5        618.79        555.47       118.67 o                         
   1   8  -5       1777.15       1852.08        66.27 o                         
   2   8  -5        577.70        599.42        31.81 o                         
   3   8  -5        469.60        471.37        27.55 o                         
   4   8  -5       3517.37       3680.62        89.32 o                         
   5   8  -5        169.93        123.04        16.33 o                         
   6   8  -5        407.11        406.40        33.73 o                         
   7   8  -5         56.14         43.52        15.28 o                         
   8   8  -5          8.09         10.40        11.34 o                         
   9   8  -5         86.96         47.62        46.86 o                         
   0   9  -5       3515.88       3462.73       121.59 o                         
   1   9  -5      11456.11      11145.05       198.53 o                         
   2   9  -5       2789.03       2889.20        74.46 o                         
   3   9  -5       5449.12       5197.21       120.52 o                         
   4   9  -5       4068.89       3998.30        99.29 o                         
   5   9  -5       9072.67       9008.28       172.02 o                         
   6   9  -5       2261.03       2191.03        77.11 o                         
   7   9  -5       5464.87       5420.63       154.65 o                         
   8   9  -5        336.82        357.68        36.84 o                         
   9   9  -5       2423.08       2588.53       106.96 o                         
   1  10  -5       1071.22       1127.95        46.49 o                         
   2  10  -5        454.31        435.61        29.05 o                         
   3  10  -5         23.86         30.75        10.81 o                         
   4  10  -5       1924.65       1872.96        65.57 o                         
   5  10  -5        656.68        658.35        35.68 o                         
   6  10  -5        373.92        376.48        32.32 o                         
   7  10  -5        591.22        682.53        52.35 o                         
   8  10  -5        203.00        129.76        27.42 o                         
   0  11  -5       9600.76       9498.32       221.03 o                         
   1  11  -5        476.12        384.45        34.98 o                         
   2  11  -5       9968.79       9981.58       179.80 o                         
   3  11  -5       2858.84       2841.26        86.51 o                         
   4  11  -5       9645.76       9694.26       186.91 o                         
   5  11  -5        615.75        632.36        41.67 o                         
   6  11  -5       7723.30       7789.94       169.06 o                         
   7  11  -5        144.25        110.53        29.44 o                         
   8  11  -5       1533.12       1596.66       102.76 o                         
   1  12  -5        430.04        465.74        41.45 o                         
   2  12  -5         34.92         16.42         9.30 o                         
   3  12  -5        653.92        692.50        40.61 o                         
   4  12  -5         13.14         -5.15        10.22 o                         
   5  12  -5       1412.48       1381.47        64.02 o                         
   6  12  -5        370.52        368.31        36.33 o                         
   7  12  -5        298.94        322.95        38.65 o                         
   8  12  -5         32.29          7.56        32.40 o                         
   0  13  -5       2373.96       2286.84        97.10 o                         
   1  13  -5       9134.20       9165.76       169.73 o                         
   2  13  -5        429.51        365.44        39.91 o                         
   3  13  -5        697.64        766.76        56.19 o                         
   4  13  -5         54.38         33.84        14.26 o                         
   5  13  -5       2938.83       2994.06       111.92 o                         
   6  13  -5        127.00        116.61        21.60 o                         
   7  13  -5       1869.95       1750.36       105.37 o                         
   1  14  -5       1229.03       1243.27        60.00 o                         
   2  14  -5        741.81        786.52        50.26 o                         
   3  14  -5        865.29        968.25        60.38 o                         
   4  14  -5        949.02        963.12        65.38 o                         
   5  14  -5       1123.81       1177.24        62.66 o                         
   6  14  -5        366.03        389.39        55.55 o                         
   7  14  -5         41.04          3.47        20.36 o                         
   0  15  -5       7246.57       7021.14       260.58 o                         
   1  15  -5        130.33        108.92        22.19 o                         
   2  15  -5       7674.85       7969.21       185.42 o                         
   3  15  -5        451.76        427.42        44.35 o                         
   4  15  -5       6213.56       6194.46       158.15 o                         
   5  15  -5        396.43        404.15        54.20 o                         
   6  15  -5       1536.55       1508.51        85.16 o                         
   1  16  -5        414.28        297.34        33.63 o                         
   2  16  -5         59.34         20.70        17.22 o                         
   3  16  -5        130.98         68.08        22.74 o                         
   4  16  -5        762.23        816.48        66.98 o                         
   5  16  -5        101.84         82.78        26.84 o                         
   6  16  -5         24.95        -25.90        45.94 o                         
   0  17  -5        359.14        269.24        49.30 o                         
   1  17  -5       3796.38       3965.22       130.82 o                         
   2  17  -5        435.23        395.52        50.27 o                         
   3  17  -5       4188.70       4012.65       153.76 o                         
   4  17  -5         87.40         48.75        26.50 o                         
   5  17  -5       1895.18       1823.75       106.89 o                         
   1  18  -5        222.27        234.95        34.59 o                         
   2  18  -5        227.41        150.32        50.50 o                         
   3  18  -5        130.63        142.46        33.57 o                         
   4  18  -5        154.28        121.98        36.76 o                         
   0  19  -5        503.69        393.79        83.81 o                         
   1  19  -5        305.42        284.42        47.19 o                         
   2  19  -5       3502.65       3721.88       168.92 o                         
   3  19  -5         81.25         33.92        39.67 o                         
   4  19  -5       1354.99       1754.93       334.09 o                         
   1  20  -5          7.77          8.72        42.48 o                         
   2  20  -5         38.88          8.94        40.58 o                         
   0   0  -4       6699.13       6218.53       293.27 o                         
   4   0  -4       9661.94       9761.09       400.19 o                         
   6   0  -4       9351.17       9473.05       274.65 o                         
   8   0  -4       7948.72       8374.75       388.43 o                         
  10   0  -4       1479.51       1572.02       148.15 o                         
   1   1  -4       3413.28       3375.88        93.63 o                         
   2   1  -4       2649.20       2683.19        72.30 o                         
   3   1  -4       5364.97       5624.55        94.74 o                         
   4   1  -4         57.03         44.63         8.65 o                         
   5   1  -4       1142.23       1089.99        43.83 o                         
   6   1  -4        338.04        341.20        25.43 o                         
   7   1  -4         21.30         20.89        13.25 o                         
   8   1  -4          9.66        -14.71        14.71 o                         
   9   1  -4       1105.95       1121.82       145.46 o                         
  10   1  -4        121.61         73.56        32.67 o                         
   0   2  -4       3932.77       3888.64       176.22 o                         
   1   2  -4      15328.90      14702.38       238.01 o                         
   2   2  -4        327.38        351.28        20.18 o                         
   3   2  -4      27908.73      27188.76       445.70 o                         
   4   2  -4         46.77         51.06         7.01 o                         
   5   2  -4      11599.72      11879.69       235.99 o                         
   6   2  -4        150.71        187.74        24.33 o                         
   7   2  -4       9767.41       9817.97       282.09 o                         
   8   2  -4        500.44        493.17        54.48 o                         
   9   2  -4       3579.27       3746.39       172.04 o                         
  10   2  -4        144.00         78.46        35.26 o                         
   1   3  -4        883.79        843.18        27.44 o                         
   2   3  -4       1926.93       1994.58        55.75 o                         
   3   3  -4       8450.28       9111.26       157.30 o                         
   4   3  -4        876.21        816.13        38.51 o                         
   5   3  -4        386.29        381.55        19.36 o                         
   6   3  -4         35.46         50.15        10.83 o                         
   7   3  -4        750.72        814.35        48.51 o                         
   8   3  -4         23.48         63.18        19.78 o                         
   9   3  -4        528.40        576.64       104.31 o                         
   0   4  -4      31510.20      31170.97       855.65 o                         
   1   4  -4         53.21         39.18         7.83 o                         
   2   4  -4      19207.30      19252.21       273.25 o                         
   3   4  -4       6385.43       6642.81       125.29 o                         
   4   4  -4      16469.81      16302.02       266.43 o                         
   5   4  -4        861.72        836.58        36.71 o                         
   6   4  -4      10893.71      10889.63       201.31 o                         
   7   4  -4       1102.24       1170.66        49.92 o                         
   8   4  -4       5971.61       6437.65       363.56 o                         
   9   4  -4        391.38        418.67       102.04 o                         
   1   5  -4        817.74        918.63        33.18 o                         
   2   5  -4       2749.78       2896.50        79.66 o                         
   3   5  -4        682.52        659.17        25.34 o                         
   4   5  -4        941.13        846.66        31.43 o                         
   5   5  -4         29.06         24.09         7.37 o                         
   6   5  -4        416.61        435.54        24.24 o                         
   7   5  -4          8.73         14.49         9.48 o                         
   8   5  -4         71.98        111.87        49.89 o                         
   0   6  -4       8289.00       8975.69       237.83 o                         
   1   6  -4      19663.80      19174.47       419.38 o                         
   2   6  -4       1042.44        980.48        36.86 o                         
   3   6  -4      11531.27      10646.24       183.67 o                         
   4   6  -4       1148.27       1134.84        39.20 o                         
   5   6  -4      15761.65      15372.08       243.36 o                         
   6   6  -4       1039.77        999.12        35.83 o                         
   7   6  -4       2650.37       2754.99        71.10 o                         
   8   6  -4       1060.41       1141.18       148.90 o                         
   9   6  -4       1559.96       1783.66       222.98 o                         
   1   7  -4       1549.90       1547.76        53.73 o                         
   2   7  -4        603.30        586.94        29.90 o                         
   3   7  -4        247.54        251.06        19.63 o                         
   4   7  -4        651.32        642.03        31.99 o                         
   5   7  -4        324.01        350.56        34.56 o                         
   6   7  -4        830.65        852.04        30.72 o                         
   7   7  -4        860.35        910.73        44.10 o                         
   8   7  -4        125.48        115.27        23.57 o                         
   9   7  -4         93.27          3.02        55.18 o                         
   0   8  -4      29302.10      28187.16       537.02 o                         
   1   8  -4        820.94        783.16        37.41 o                         
   2   8  -4      20072.43      20796.52       299.24 o                         
   3   8  -4       3371.40       3577.98        80.61 o                         
   4   8  -4       5733.04       5198.05       116.48 o                         
   5   8  -4       2437.17       2286.59        67.24 o                         
   6   8  -4       7232.42       7179.04       131.65 o                         
   7   8  -4        446.20        459.77        56.72 o                         
   8   8  -4       1511.41       1486.53        57.11 o                         
   9   8  -4        288.86        212.39        75.59 o                         
   1   9  -4       2850.47       2795.09        73.26 o                         
   2   9  -4        618.64        629.38        32.80 o                         
   3   9  -4        684.77        736.57        39.31 o                         
   4   9  -4         61.35         69.89        12.22 o                         
   5   9  -4         25.95         22.37         8.75 o                         
   6   9  -4        109.68         81.90        16.94 o                         
   7   9  -4        967.96       1059.52        54.26 o                         
   8   9  -4        657.90        713.88        48.74 o                         
   9   9  -4        110.72        -15.12        49.89 o                         
   0  10  -4       9075.10       9843.55       214.49 o                         
   1  10  -4      15192.77      15012.59       254.31 o                         
   2  10  -4        184.30        104.32        14.79 o                         
   3  10  -4       8708.36       8738.82       161.13 o                         
   4  10  -4        950.41        928.47        45.75 o                         
   5  10  -4       6300.12       6362.35       128.76 o                         
   6  10  -4       2332.15       2572.68        82.52 o                         
   7  10  -4       3741.30       3731.37       103.74 o                         
   8  10  -4         61.68         -4.30        17.50 o                         
   1  11  -4        773.05        848.92        41.70 o                         
   2  11  -4         40.14         52.80        11.46 o                         
   3  11  -4         20.61          6.81         7.80 o                         
   4  11  -4         18.92         19.98        10.36 o                         
   5  11  -4         75.16         56.56        13.76 o                         
   6  11  -4       1020.61       1111.88        57.35 o                         
   7  11  -4        287.15        228.54        24.89 o                         
   8  11  -4         41.99         44.89        21.42 o                         
   0  12  -4       6823.00       7068.82       187.14 o                         
   1  12  -4       3000.13       3049.19        82.14 o                         
   2  12  -4       5997.63       5743.67       130.45 o                         
   3  12  -4        965.03        818.34        47.71 o                         
   4  12  -4       3679.63       3701.95       104.94 o                         
   5  12  -4       1065.13       1108.19        63.20 o                         
   6  12  -4       4139.99       4199.69       115.33 o                         
   7  12  -4        408.08        344.06        38.91 o                         
   8  12  -4       1653.76       1556.37        90.44 o                         
   1  13  -4       2135.15       2225.89        75.59 o                         
   2  13  -4        615.29        571.73        41.53 o                         
   3  13  -4        238.10        291.81        31.78 o                         
   4  13  -4       1006.48       1003.80        63.35 o                         
   5  13  -4        168.30        153.37        24.03 o                         
   6  13  -4         45.22         44.04        17.16 o                         
   7  13  -4        128.54        128.02        24.55 o                         
   0  14  -4       4967.66       5038.43       175.78 o                         
   1  14  -4       3405.36       3194.35       104.40 o                         
   2  14  -4       1797.92       1870.98        79.48 o                         
   3  14  -4       6037.00       6362.60       180.86 o                         
   4  14  -4        998.14       1016.66        69.19 o                         
   5  14  -4       3038.03       3089.31       102.54 o                         
   6  14  -4       2376.39       2312.88        92.47 o                         
   7  14  -4       1629.35       1811.90        86.98 o                         
   1  15  -4        547.83        656.09        47.96 o                         
   2  15  -4        715.47        789.25        54.02 o                         
   3  15  -4        283.51        313.11        38.03 o                         
   4  15  -4         58.52         31.20        19.28 o                         
   5  15  -4         60.31         57.60        20.25 o                         
   6  15  -4        118.91         51.52        42.69 o                         
   0  16  -4       3014.33       3007.23       141.08 o                         
   1  16  -4        772.09        796.66        57.05 o                         
   2  16  -4       2736.06       2741.83       106.62 o                         
   3  16  -4       2351.62       2303.35        93.21 o                         
   4  16  -4       3342.16       3431.28       119.83 o                         
   5  16  -4       1467.50       1570.60        89.84 o                         
   6  16  -4        565.53        425.10       102.97 o                         
   1  17  -4        371.40        309.03        37.34 o                         
   2  17  -4         20.31         36.02        20.97 o                         
   3  17  -4        367.37        346.38        54.35 o                         
   4  17  -4        117.94        107.01        35.45 o                         
   5  17  -4          2.06         -6.85        36.69 o                         
   0  18  -4       1332.94       1369.12       105.95 o                         
   1  18  -4       3094.56       3413.97       132.28 o                         
   2  18  -4       1925.51       2112.72       134.11 o                         
   3  18  -4       1974.46       2035.15       119.20 o                         
   4  18  -4        988.58        807.81        81.80 o                         
   5  18  -4        387.80        329.41        48.20 o                         
   1  19  -4        175.77        179.66        62.33 o                         
   2  19  -4         93.60         62.71        31.38 o                         
   3  19  -4         84.18         13.69        30.94 o                         
   4  19  -4        172.68        126.03        35.27 o                         
   0  20  -4       1245.80       1757.96       241.87 o                         
   1  20  -4        388.95        235.59        60.03 o                         
   2  20  -4       1136.59       1095.09       170.50 o                         
   2   0  -3      72381.55      72907.25      1431.03 o                         
   4   0  -3       3227.68       3667.86       122.08 o                         
   6   0  -3       1061.27        938.69        96.75 o                         
   8   0  -3       1946.15       2144.88       164.78 o                         
  10   0  -3       1022.67        933.40       127.74 o                         
   0   1  -3      26986.38      27389.06       638.10 o                         
   1   1  -3      45949.21      45873.47      1146.88 o                         
   2   1  -3      12570.32      12458.08       207.66 o                         
   3   1  -3      30041.73      30719.16       560.79 o                         
   4   1  -3       2134.67       1883.38        65.33 o                         
   5   1  -3       1583.10       1716.42        57.18 o                         
   6   1  -3       4617.71       4768.04       135.55 o                         
   7   1  -3       9815.56      10179.17       488.62 o                         
   8   1  -3       2111.70       2179.37       162.89 o                         
   9   1  -3       1709.54       1755.22       252.04 o                         
  10   1  -3       1267.11       1461.66       159.48 o                         
   1   2  -3        359.54        412.80        15.97 o                         
   2   2  -3      10707.02      10944.92       174.57 o                         
   3   2  -3       4308.72       4536.83        80.20 o                         
   4   2  -3       3868.68       4048.55        75.63 o                         
   5   2  -3        545.78        596.84        31.03 o                         
   6   2  -3       1266.32       1289.80        48.75 o                         
   7   2  -3        220.85        255.71        40.36 o                         
   8   2  -3        117.06        113.34        28.69 o                         
   9   2  -3          8.24         13.30        21.38 o                         
  10   2  -3         82.69         -6.93        28.23 o                         
   0   3  -3       8434.82       8888.17       293.34 o                         
   1   3  -3      27518.06      26972.67       389.93 o                         
   2   3  -3      25935.57      25641.09       352.53 o                         
   3   3  -3       6089.13       6114.40       104.95 o                         
   4   3  -3       9999.13      10014.24       169.34 o                         
   5   3  -3       7093.34       7102.68       124.48 o                         
   6   3  -3       6081.32       6087.82       147.28 o                         
   7   3  -3       2591.01       2627.21       125.38 o                         
   8   3  -3       5077.01       5229.96       312.92 o                         
   9   3  -3       1115.56       1391.08        93.49 o                         
  10   3  -3        802.98        729.76        77.54 o                         
   1   4  -3      11311.45      11907.37       189.77 o                         
   2   4  -3        453.69        447.83        23.87 o                         
   3   4  -3        262.74        337.31        18.83 o                         
   4   4  -3       2605.49       2679.58        67.78 o                         
   5   4  -3        651.71        629.10        26.41 o                         
   6   4  -3        527.65        541.69        27.48 o                         
   7   4  -3        545.51        548.30       104.31 o                         
   8   4  -3        351.95        413.13        55.61 o                         
   9   4  -3        324.32        255.48        74.07 o                         
   0   5  -3      21727.07      21360.89       512.95 o                         
   1   5  -3      16645.71      16597.27       243.33 o                         
   2   5  -3       6404.41       5967.63       107.55 o                         
   3   5  -3      11618.73      11144.10       194.21 o                         
   4   5  -3       3523.27       3300.71        75.08 o                         
   5   5  -3       6734.53       6582.74       121.85 o                         
   6   5  -3       5308.82       5342.17        99.11 o                         
   7   5  -3       3080.48       3329.93       100.68 o                         
   8   5  -3       1172.97       1243.97       107.33 o                         
   9   5  -3       1190.93       1115.38        63.34 o                         
   1   6  -3         89.43         91.38        13.18 o                         
   2   6  -3        121.74         83.90        10.35 o                         
   3   6  -3       4676.99       4337.79       115.86 o                         
   4   6  -3        452.77        443.83        24.82 o                         
   5   6  -3        228.64        247.83        34.24 o                         
   6   6  -3        534.70        523.79        25.68 o                         
   7   6  -3        665.82        706.87        28.99 o                         
   8   6  -3        207.20        161.17        26.25 o                         
   9   6  -3        136.47        121.69        58.96 o                         
   0   7  -3       9734.77       9450.99       307.12 o                         
   1   7  -3       5474.28       5367.76       142.57 o                         
   2   7  -3      28170.72      28155.43       380.75 o                         
   3   7  -3       2142.39       1947.22        65.12 o                         
   4   7  -3      11674.51      11235.14       238.03 o                         
   5   7  -3       6334.22       6187.87       114.23 o                         
   6   7  -3       7056.24       6955.41       124.97 o                         
   7   7  -3       1418.65       1476.83        45.18 o                         
   8   7  -3       3977.83       4073.49       109.62 o                         
   9   7  -3        454.61        439.07       111.11 o                         
   1   8  -3        927.31       1042.43        37.23 o                         
   2   8  -3       2210.02       2242.91        61.17 o                         
   3   8  -3       1026.46       1074.83        43.11 o                         
   4   8  -3        490.17        490.01        28.40 o                         
   5   8  -3        215.63        184.18        18.39 o                         
   6   8  -3        930.72       1009.64        42.95 o                         
   7   8  -3        137.22        131.53        17.75 o                         
   8   8  -3         80.80         80.69        13.50 o                         
   9   8  -3        285.63        247.92        71.81 o                         
   0   9  -3       5584.35       5478.25       138.47 o                         
   1   9  -3      10914.01      10809.48       159.69 o                         
   2   9  -3       3165.32       3113.78        78.92 o                         
   3   9  -3       3626.46       3489.37        88.41 o                         
   4   9  -3       1145.82       1107.27        43.62 o                         
   5   9  -3      12475.74      12648.58       205.35 o                         
   6   9  -3        928.31        935.24        44.21 o                         
   7   9  -3       2866.92       2867.17        75.86 o                         
   8   9  -3        500.69        455.22        36.55 o                         
   9   9  -3       1097.99       1238.69       179.89 o                         
   1  10  -3        128.42        109.71        16.60 o                         
   2  10  -3         66.22         51.20        11.30 o                         
   3  10  -3        169.71        196.45        20.45 o                         
   4  10  -3       2924.60       2887.29        83.47 o                         
   5  10  -3        104.64        138.33        18.67 o                         
   6  10  -3        169.11        122.87        18.75 o                         
   7  10  -3       1385.95       1449.41        61.98 o                         
   8  10  -3        195.99        167.72        32.62 o                         
   0  11  -3      16881.29      16491.68       328.55 o                         
   1  11  -3       1307.72       1333.95        50.46 o                         
   2  11  -3       5571.62       5293.02       163.25 o                         
   3  11  -3       1095.57       1074.75        47.40 o                         
   4  11  -3      12593.14      12750.09       216.74 o                         
   5  11  -3       1024.22        962.20        62.86 o                         
   6  11  -3       2893.97       2991.36        96.39 o                         
   7  11  -3        228.85        183.18        23.97 o                         
   8  11  -3       1772.44       1790.73        60.49 o                         
   1  12  -3       1284.25       1233.89        49.13 o                         
   2  12  -3        208.57        148.57        19.61 o                         
   3  12  -3       1381.42       1458.81        58.04 o                         
   4  12  -3        108.86         98.02        19.46 o                         
   5  12  -3        358.53        342.31        36.96 o                         
   6  12  -3        305.60        336.62        32.52 o                         
   7  12  -3        312.42        328.87        32.21 o                         
   8  12  -3         20.88          3.25        14.71 o                         
   0  13  -3       1401.42       1380.36        81.47 o                         
   1  13  -3      10080.12       9929.34       190.17 o                         
   2  13  -3       4375.72       4625.89       134.39 o                         
   3  13  -3       7761.41       7822.71       201.30 o                         
   4  13  -3        788.24        804.02        56.24 o                         
   5  13  -3       7966.48       8218.85       237.64 o                         
   6  13  -3        186.21        105.19        20.77 o                         
   7  13  -3       2515.93       2529.55        94.49 o                         
   1  14  -3        915.83        984.14        51.05 o                         
   2  14  -3        358.20        281.33        32.42 o                         
   3  14  -3       1883.80       2025.40        98.28 o                         
   4  14  -3        140.33        102.91        20.98 o                         
   5  14  -3         99.08         96.39        25.07 o                         
   6  14  -3        267.74        249.01        37.92 o                         
   7  14  -3        361.42        306.73        38.66 o                         
   0  15  -3       5293.54       5042.85       220.46 o                         
   1  15  -3        506.19        541.66        61.16 o                         
   2  15  -3       4209.89       4281.90       123.70 o                         
   3  15  -3        529.93        679.27        57.02 o                         
   4  15  -3       3794.34       3994.70       140.67 o                         
   5  15  -3        317.15        318.72        36.57 o                         
   6  15  -3       1638.28       1733.07        89.62 o                         
   7  15  -3        136.62        140.88        38.90 o                         
   1  16  -3         88.22         82.75        19.74 o                         
   2  16  -3        195.83        177.41        28.66 o                         
   3  16  -3        187.67        126.04        25.96 o                         
   4  16  -3        227.38        216.57        31.26 o                         
   5  16  -3         51.58         33.22        22.01 o                         
   6  16  -3         20.81        -10.59        23.03 o                         
   0  17  -3        363.25        302.94        47.93 o                         
   1  17  -3       3676.16       3896.65       130.29 o                         
   2  17  -3        199.92        126.30        24.22 o                         
   3  17  -3       4885.20       4912.24       149.41 o                         
   4  17  -3        264.27        166.51        32.69 o                         
   5  17  -3       1660.34       1570.82       100.68 o                         
   1  18  -3        230.04        223.96        45.10 o                         
   2  18  -3         83.70         -3.85        23.82 o                         
   3  18  -3        157.34        167.79        34.42 o                         
   4  18  -3        333.58        235.88        74.83 o                         
   5  18  -3         16.57        -25.24        25.24 o                         
   0  19  -3       2126.23       2225.01       136.69 o                         
   1  19  -3          8.70         -4.28        23.96 o                         
   2  19  -3       3523.30       3630.90       156.55 o                         
   3  19  -3         28.69         27.28        31.05 o                         
   4  19  -3       2225.96       2224.50       123.77 o                         
   1  20  -3        547.27        479.73        78.59 o                         
   2  20  -3         41.90        -27.37        27.37 o                         
   2   0  -2      26513.97      25874.84       529.50 o                         
   4   0  -2      19826.76      20834.58       536.26 o                         
   6   0  -2       8729.83       8988.42       445.12 o                         
   8   0  -2       4405.09       4490.05       270.59 o                         
  10   0  -2       2686.20       3042.75       233.56 o                         
   1   1  -2       7560.31       7759.10       119.90 o                         
   2   1  -2       1158.88       1192.33        27.22 o                         
   3   1  -2       3208.76       2989.21        71.82 o                         
   4   1  -2        499.26        540.98        44.62 o                         
   5   1  -2        313.59        288.85        37.39 o                         
   6   1  -2         90.29         75.10        22.60 o                         
   7   1  -2       1221.01       1242.52       125.06 o                         
   8   1  -2         16.86         48.90        23.96 o                         
   9   1  -2        556.99        563.09        72.30 o                         
  10   1  -2        521.30        383.86        58.51 o                         
   0   2  -2      27043.75      27042.80       550.95 o                         
   1   2  -2      45846.29      44666.39       582.35 o                         
   2   2  -2       1821.24       1872.61        42.55 o                         
   3   2  -2      17557.96      17522.02       261.26 o                         
   4   2  -2        943.00       1002.61        28.24 o                         
   5   2  -2      18006.50      18708.79       348.95 o                         
   6   2  -2         82.08         86.71        16.75 o                         
   7   2  -2       6405.56       6804.96       242.25 o                         
   8   2  -2         58.23         33.21        21.81 o                         
   9   2  -2       4250.94       4405.84       194.96 o                         
  10   2  -2         59.90         18.59        29.10 o                         
   1   3  -2        406.99        434.70        17.82 o                         
   2   3  -2        603.35        578.41        19.51 o                         
   3   3  -2        121.17        128.69        12.20 o                         
   4   3  -2       3378.72       3491.40        74.87 o                         
   5   3  -2       1957.29       2063.33        60.40 o                         
   6   3  -2       2530.92       2574.27        93.93 o                         
   7   3  -2       1341.30       1438.99       143.61 o                         
   8   3  -2        309.67        348.37        54.09 o                         
   9   3  -2        111.92         67.23        31.60 o                         
  10   3  -2        174.39         79.88        40.84 o                         
   0   4  -2      52271.25      49598.80       874.90 o                         
   1   4  -2      16889.12      17229.03       245.32 o                         
   2   4  -2      29710.17      29367.84       376.24 o                         
   3   4  -2       4201.56       4468.32        83.54 o                         
   4   4  -2      19560.96      19516.10       307.44 o                         
   5   4  -2        210.16        182.46        14.87 o                         
   6   4  -2       9934.47      10163.93       185.33 o                         
   7   4  -2        774.50        761.91        66.89 o                         
   8   4  -2       5728.93       5858.81       226.75 o                         
   9   4  -2        682.30        691.56        75.25 o                         
   1   5  -2       2287.54       2440.93        56.51 o                         
   2   5  -2       1037.66       1105.31        34.88 o                         
   3   5  -2       3385.39       3743.47        77.60 o                         
   4   5  -2       4735.81       4615.05        92.71 o                         
   5   5  -2        676.15        729.62        31.21 o                         
   6   5  -2       2197.94       2245.38        55.97 o                         
   7   5  -2        174.95        149.49        33.83 o                         
   8   5  -2        173.02        149.88        35.09 o                         
   9   5  -2        144.91        110.98        30.55 o                         
   0   6  -2        225.87        255.63        29.28 o                         
   1   6  -2      26527.78      24888.52       317.80 o                         
   2   6  -2       2598.97       2776.74        70.51 o                         
   3   6  -2      20774.63      19274.83       295.61 o                         
   4   6  -2       1695.12       1669.01        50.34 o                         
   5   6  -2       5085.76       4901.41        98.01 o                         
   6   6  -2       1522.28       1557.09        48.68 o                         
   7   6  -2       5492.11       5458.73       103.81 o                         
   8   6  -2        703.37        726.26        86.24 o                         
   9   6  -2       2648.43       2619.95       110.81 o                         
   1   7  -2       1519.37       1409.86        43.63 o                         
   2   7  -2        761.79        633.37        30.98 o                         
   3   7  -2        319.29        337.92        23.19 o                         
   4   7  -2        866.46        946.01        35.99 o                         
   5   7  -2        406.01        372.66        23.71 o                         
   6   7  -2       1063.35       1180.46        44.17 o                         
   7   7  -2        154.89        155.05        16.19 o                         
   8   7  -2        242.09        223.68        45.31 o                         
   9   7  -2        564.56        652.22        77.85 o                         
   0   8  -2      13571.42      12714.91       241.59 o                         
   1   8  -2       5170.67       5189.25        92.05 o                         
   2   8  -2      11189.81      10792.64       178.08 o                         
   3   8  -2       2111.70       2126.56        58.75 o                         
   4   8  -2      10199.61       9866.67       163.11 o                         
   5   8  -2        663.62        688.32        36.01 o                         
   6   8  -2      10624.09      10552.03       187.01 o                         
   7   8  -2        401.91        402.65        32.42 o                         
   8   8  -2       3751.48       3771.82        85.34 o                         
   9   8  -2        142.85        113.95        32.53 o                         
   1   9  -2        835.30        854.15        35.28 o                         
   2   9  -2        836.44        852.44        37.56 o                         
   3   9  -2        263.47        325.89        24.59 o                         
   4   9  -2       1995.33       2204.94        63.92 o                         
   5   9  -2        105.78        124.18        18.60 o                         
   6   9  -2         88.50         82.81        14.74 o                         
   7   9  -2        186.44        194.59        25.23 o                         
   8   9  -2         71.82         52.53        12.46 o                         
   9   9  -2        253.41        173.85        71.05 o                         
   0  10  -2       6550.76       6324.35       211.31 o                         
   1  10  -2      13690.18      13350.42       203.92 o                         
   2  10  -2       2679.80       2584.44        72.35 o                         
   3  10  -2      11075.31      11267.40       192.52 o                         
   4  10  -2       1116.72       1217.69        55.72 o                         
   5  10  -2       7820.89       7910.87       159.55 o                         
   6  10  -2        337.42        295.85        29.85 o                         
   7  10  -2       3292.38       3364.24       122.48 o                         
   8  10  -2        962.45        873.64        67.61 o                         
   1  11  -2         21.43         15.11         8.93 o                         
   2  11  -2        811.10        859.48        44.92 o                         
   3  11  -2       1416.83       1362.49        56.59 o                         
   4  11  -2        487.92        594.58        38.44 o                         
   5  11  -2        509.26        530.87        36.90 o                         
   6  11  -2         67.06         47.22        14.71 o                         
   7  11  -2        281.73        252.77        28.37 o                         
   8  11  -2        540.42        540.75        37.06 o                         
   0  12  -2       6669.59       6673.90       202.58 o                         
   1  12  -2       3293.79       3215.35        92.93 o                         
   2  12  -2       9120.41       9168.93       186.30 o                         
   3  12  -2       1956.64       1996.84        72.92 o                         
   4  12  -2       3917.67       3796.05       106.58 o                         
   5  12  -2       3637.26       3685.19       119.69 o                         
   6  12  -2       1723.59       1766.64        70.14 o                         
   7  12  -2       1349.53       1316.94        66.19 o                         
   8  12  -2       1953.12       1936.01        82.21 o                         
   1  13  -2       1079.45       1128.67        52.00 o                         
   2  13  -2        117.89        107.25        21.17 o                         
   3  13  -2        222.71        204.97        28.27 o                         
   4  13  -2        244.63        317.95        40.55 o                         
   5  13  -2        703.76        661.38        46.97 o                         
   6  13  -2        185.36        147.66        22.92 o                         
   7  13  -2        130.90        127.40        26.56 o                         
   0  14  -2        558.51        640.88        59.43 o                         
   1  14  -2       6568.11       6376.12       144.74 o                         
   2  14  -2       1851.34       1932.58        84.49 o                         
   3  14  -2       7494.29       7626.91       203.13 o                         
   4  14  -2       1062.17       1191.40        71.77 o                         
   5  14  -2       3608.42       3669.37       112.94 o                         
   6  14  -2       1002.21       1095.26        64.51 o                         
   7  14  -2       3559.42       3722.96       151.88 o                         
   1  15  -2        376.09        412.99        34.82 o                         
   2  15  -2        623.88        664.35        51.36 o                         
   3  15  -2        137.12        126.93        26.89 o                         
   4  15  -2         15.17         26.38        14.42 o                         
   5  15  -2         83.31        122.70        39.64 o                         
   6  15  -2        305.40        297.18        40.35 o                         
   7  15  -2         33.88         19.48        24.04 o                         
   0  16  -2       3341.54       3605.05       154.77 o                         
   1  16  -2       1994.17       1966.44        78.66 o                         
   2  16  -2       2592.05       2607.77        99.90 o                         
   3  16  -2       1360.56       1471.35        78.41 o                         
   4  16  -2       2173.46       2221.91        91.61 o                         
   5  16  -2        588.98        504.80        64.40 o                         
   6  16  -2        891.23        856.24        75.33 o                         
   1  17  -2        421.54        543.56        55.59 o                         
   2  17  -2         42.27         40.36        17.22 o                         
   3  17  -2         44.56         26.00        18.86 o                         
   4  17  -2        121.17         77.48        31.63 o                         
   5  17  -2        269.97        252.46        42.57 o                         
   0  18  -2       1695.33       1755.12       149.44 o                         
   1  18  -2       2226.33       2188.35        93.56 o                         
   2  18  -2       1823.58       1884.93       105.72 o                         
   3  18  -2        890.68        900.71        94.72 o                         
   4  18  -2       1380.92       1441.87       182.98 o                         
   5  18  -2       1147.34       1277.99        91.11 o                         
   1  19  -2        186.82        148.64        33.36 o                         
   2  19  -2        154.25        143.37        35.04 o                         
   3  19  -2         51.37        -17.59        29.95 o                         
   4  19  -2        241.06        228.29        42.43 o                         
   0  20  -2        401.33        380.73       109.94 o                         
   1  20  -2       1278.08       1149.74       142.05 o                         
   2  20  -2        926.77        867.10        91.36 o                         
   3  20  -2        998.19        937.05        90.44 o                         
   2   0  -1       5939.17       6280.28       168.69 o                         
   4   0  -1       2332.55       2230.29       139.83 o                         
   6   0  -1        933.11        991.60       105.06 o                         
   8   0  -1       1600.21       1598.47       153.44 o                         
  10   0  -1         29.68        -20.41        37.79 o                         
   1   1  -1      13460.63      13025.63       220.63 o                         
   2   1  -1      15019.41      15278.54       228.34 o                         
   3   1  -1       5989.19       5977.00       120.51 o                         
   4   1  -1      10631.04      10713.73       243.53 o                         
   5   1  -1      21218.65      22283.71       610.70 o                         
   6   1  -1       5272.47       5581.30       213.18 o                         
   7   1  -1       4476.24       4434.53       189.96 o                         
   8   1  -1       2829.76       2749.83       148.00 o                         
   9   1  -1       1343.70       1337.72       162.89 o                         
  10   1  -1       1002.32        838.57       213.15 o                         
   1   2  -1       6383.02       6384.26       106.80 o                         
   2   2  -1        448.05        487.70        19.29 o                         
   3   2  -1        809.23        729.34        27.63 o                         
   4   2  -1        372.25        429.62        16.77 o                         
   5   2  -1       1101.53       1169.08        59.47 o                         
   6   2  -1        191.57        238.68        49.89 o                         
   7   2  -1        217.33        186.73        39.02 o                         
   8   2  -1         49.90         15.24        26.45 o                         
   9   2  -1         37.24         38.04        35.90 o                         
  10   2  -1        241.86        101.83        47.19 o                         
   0   3  -1       6271.71       6290.89       184.94 o                         
   1   3  -1      32004.02      31361.84       397.69 o                         
   2   3  -1      17741.00      17825.62       343.27 o                         
   3   3  -1       8758.74       8470.81       143.10 o                         
   4   3  -1      14983.99      14956.81       264.95 o                         
   5   3  -1       3839.30       3757.92        65.60 o                         
   6   3  -1       9730.30       9867.18       326.46 o                         
   7   3  -1       4578.75       4808.37       200.78 o                         
   8   3  -1       2474.02       2517.12       140.01 o                         
   9   3  -1       1297.01       1278.04       104.38 o                         
  10   3  -1       2324.83       2248.52       222.60 o                         
   1   4  -1      19209.47      18988.55       322.01 o                         
   2   4  -1       8562.98       8429.90       135.68 o                         
   3   4  -1          3.92          8.01         5.05 o                         
   4   4  -1        387.21        403.68        23.21 o                         
   5   4  -1       1264.72       1341.45        41.55 o                         
   6   4  -1        285.20        295.80        25.75 o                         
   7   4  -1       1732.66       1802.58       111.68 o                         
   8   4  -1        479.43        541.39        66.11 o                         
   9   4  -1         79.46         56.07        31.52 o                         
   0   5  -1       2895.52       2719.35        79.82 o                         
   1   5  -1      22301.13      22066.02       272.16 o                         
   2   5  -1       8067.65       7919.96       134.88 o                         
   3   5  -1      12992.73      12972.79       199.33 o                         
   4   5  -1       6604.73       6460.07       115.84 o                         
   5   5  -1       5299.04       5152.00       108.94 o                         
   6   5  -1       2095.54       2189.45        53.26 o                         
   7   5  -1       6505.54       6783.37       256.11 o                         
   8   5  -1       3189.17       3409.57       260.73 o                         
   9   5  -1       2302.91       2505.39       207.07 o                         
   1   6  -1       4042.29       4079.58        73.73 o                         
   2   6  -1       2030.33       2117.95        55.66 o                         
   3   6  -1       2449.85       2496.95        60.23 o                         
   4   6  -1       2628.87       2641.43        62.32 o                         
   5   6  -1        696.94        677.10        31.30 o                         
   6   6  -1        503.82        509.97        32.89 o                         
   7   6  -1        202.57        266.95        24.30 o                         
   8   6  -1        122.50        119.63        34.69 o                         
   9   6  -1        298.68        333.38        45.07 o                         
   0   7  -1      18094.81      18558.47       366.37 o                         
   1   7  -1       9886.02       9947.93       166.00 o                         
   2   7  -1      14951.47      14038.10       208.73 o                         
   3   7  -1       5193.94       4904.06       105.69 o                         
   4   7  -1      13420.90      12932.53       324.08 o                         
   5   7  -1       2177.05       2051.88        60.75 o                         
   6   7  -1       5199.48       5120.40       107.18 o                         
   7   7  -1        530.95        536.42        35.28 o                         
   8   7  -1       2739.49       2904.84       121.83 o                         
   9   7  -1        736.71        587.30        63.00 o                         
   1   8  -1         28.15         30.33         6.72 o                         
   2   8  -1       1246.95       1276.78        44.27 o                         
   3   8  -1       1402.26       1466.88        47.96 o                         
   4   8  -1       1268.25       1313.77        51.63 o                         
   5   8  -1        110.04        102.39        14.47 o                         
   6   8  -1        433.43        476.14        30.32 o                         
   7   8  -1        150.76        154.31        22.63 o                         
   8   8  -1         69.04         53.23        20.96 o                         
   9   8  -1        102.09         65.98        24.06 o                         
   0   9  -1       6174.05       6401.16       170.12 o                         
   1   9  -1       8894.43       8446.10       146.84 o                         
   2   9  -1       3091.80       3181.62        84.46 o                         
   3   9  -1      16204.23      15665.63       261.92 o                         
   4   9  -1       2611.67       2572.60        75.07 o                         
   5   9  -1       4799.46       4779.13       126.79 o                         
   6   9  -1       1363.10       1413.02        54.00 o                         
   7   9  -1       4549.06       4595.20       113.28 o                         
   8   9  -1        924.17        884.49        44.71 o                         
   9   9  -1       2849.09       2781.49       121.32 o                         
   1  10  -1        940.46       1119.99        44.82 o                         
   2  10  -1        291.65        331.39        39.55 o                         
   3  10  -1        561.47        581.38        36.01 o                         
   4  10  -1       2036.20       2060.62        73.86 o                         
   5  10  -1       1298.68       1413.60        57.07 o                         
   6  10  -1        412.67        374.65        33.90 o                         
   7  10  -1          8.12         -9.16        17.69 o                         
   8  10  -1        712.66        746.16        49.49 o                         
   0  11  -1      11202.86      11276.57       276.34 o                         
   1  11  -1       2179.94       2001.95        70.17 o                         
   2  11  -1      14394.28      14277.48       250.84 o                         
   3  11  -1        782.68        728.39        41.35 o                         
   4  11  -1       9712.28       9382.89       185.30 o                         
   5  11  -1        623.05        636.13        42.00 o                         
   6  11  -1       3106.34       3174.26       109.98 o                         
   7  11  -1        363.77        298.16        29.80 o                         
   8  11  -1       2248.71       2204.94        78.00 o                         
   1  12  -1       1614.25       1642.24        60.43 o                         
   2  12  -1         24.54         41.55        14.95 o                         
   3  12  -1       1017.53       1077.26        52.49 o                         
   4  12  -1        644.97        607.76        45.50 o                         
   5  12  -1         93.34        130.26        23.36 o                         
   6  12  -1        110.69        116.38        20.76 o                         
   7  12  -1        603.55        672.62        44.27 o                         
   8  12  -1        424.98        399.13        48.83 o                         
   0  13  -1       2582.16       2737.99       117.25 o                         
   1  13  -1       8749.18       8721.35       166.82 o                         
   2  13  -1       1256.97       1266.55        60.16 o                         
   3  13  -1       5644.35       5844.80       167.97 o                         
   4  13  -1        497.05        563.90        58.09 o                         
   5  13  -1       2902.66       3048.60       103.04 o                         
   6  13  -1        417.73        443.96        39.92 o                         
   7  13  -1       2486.01       2678.65       115.71 o                         
   8  13  -1        117.06          8.31        71.81 o                         
   1  14  -1        556.79        566.29        39.39 o                         
   2  14  -1        123.73        118.43        22.48 o                         
   3  14  -1        344.75        258.39        34.81 o                         
   4  14  -1        573.89        584.62        52.09 o                         
   5  14  -1        132.27        138.57        22.90 o                         
   6  14  -1        161.50        147.45        25.54 o                         
   7  14  -1       1044.50       1098.21        71.40 o                         
   0  15  -1       8490.23       8751.16       259.91 o                         
   1  15  -1         18.26         13.51        11.10 o                         
   2  15  -1       5536.16       5293.78       141.89 o                         
   3  15  -1        537.07        470.21        62.78 o                         
   4  15  -1       4145.38       4267.77       162.47 o                         
   5  15  -1        753.24        851.51        56.39 o                         
   6  15  -1       3336.36       3390.33       129.84 o                         
   7  15  -1        131.26        117.63        30.04 o                         
   1  16  -1        142.90        114.62        19.36 o                         
   2  16  -1         30.60         37.49        19.56 o                         
   3  16  -1        211.90        164.04        29.88 o                         
   4  16  -1        219.16        183.69        27.82 o                         
   5  16  -1          7.53        -20.27        20.27 o                         
   6  16  -1        662.01        818.52       112.39 o                         
   0  17  -1        586.52        688.04        73.25 o                         
   1  17  -1       5240.32       5443.65       148.52 o                         
   2  17  -1        101.41         87.67        36.67 o                         
   3  17  -1       2810.58       2764.56       106.30 o                         
   4  17  -1         19.73        -12.56        19.14 o                         
   5  17  -1       3754.02       3842.08       153.76 o                         
   6  17  -1        143.14         55.18        77.85 o                         
   1  18  -1        355.69        273.83        33.18 o                         
   2  18  -1         81.97         77.24        27.21 o                         
   3  18  -1         63.33         99.96        25.60 o                         
   4  18  -1        455.21        549.65        93.58 o                         
   5  18  -1        139.20         74.43        58.47 o                         
   0  19  -1       3502.68       3732.95       181.53 o                         
   1  19  -1          4.63         10.75        24.88 o                         
   2  19  -1       1290.18       1165.28        89.65 o                         
   3  19  -1        186.86        151.60        38.89 o                         
   4  19  -1       1956.67       1981.42       134.29 o                         
   1  20  -1        224.56        202.40        94.86 o                         
   2  20  -1         78.60         26.17        37.64 o                         
   3  20  -1         32.55        -27.02        27.02 o                         
   2   0   0       6566.91       6567.66       267.57 o                         
   4   0   0      12907.24      12655.43       517.68 o                         
   6   0   0       6149.82       6653.07       344.67 o                         
   8   0   0       4842.66       5200.48       315.95 o                         
  10   0   0       4521.44       4176.38       295.54 o                         
   1   1   0       3394.73       3581.84       160.62 o                         
   2   1   0       2964.64       3062.31        67.66 o                         
   3   1   0         79.92         65.25        10.54 o                         
   4   1   0          0.69         16.23        11.19 o                         
   5   1   0        106.51         99.19        25.70 o                         
   6   1   0        693.84        709.56        66.04 o                         
   7   1   0       2915.76       3097.27       155.23 o                         
   8   1   0        173.44         90.32        33.14 o                         
   9   1   0          3.84         12.04        24.64 o                         
  10   1   0          8.94        -16.29        30.50 o                         
   0   2   0       1093.27       1038.45        43.20 o                         
   1   2   0       6691.54       6437.20       116.10 o                         
   2   2   0       8668.80       8872.05       155.07 o                         
   3   2   0      17743.58      17475.11       289.12 o                         
   4   2   0       1467.82       1504.48        44.54 o                         
   5   2   0      18671.12      19029.99       536.97 o                         
   6   2   0         10.55         11.76        12.53 o                         
   7   2   0       3238.87       3355.02       183.63 o                         
   8   2   0         13.27        -15.39        15.39 o                         
   9   2   0       6952.26       6865.99       279.40 o                         
  10   2   0        808.14        786.86        93.59 o                         
   1   3   0       1545.71       1512.37        39.49 o                         
   2   3   0         90.43         57.71         7.67 o                         
   3   3   0       3855.84       4070.09        73.90 o                         
   4   3   0        498.61        608.46        26.45 o                         
   5   3   0       3539.90       3565.64        86.64 o                         
   6   3   0       1502.54       1528.37        96.96 o                         
   7   3   0        122.67        121.77        34.93 o                         
   8   3   0         38.27         61.42        40.82 o                         
   9   3   0        270.56        382.43        65.97 o                         
  10   3   0         84.77         25.93        36.46 o                         
   0   4   0      13906.47      14096.73       269.78 o                         
   1   4   0      20533.63      20580.54       254.26 o                         
   2   4   0      17431.93      16527.94       223.55 o                         
   3   4   0        710.26        766.40        28.06 o                         
   4   4   0      15867.98      16005.17       255.79 o                         
   5   4   0       2681.30       2667.27        70.28 o                         
   6   4   0      13912.39      14334.36       265.97 o                         
   7   4   0       1048.66       1111.66        94.44 o                         
   8   4   0       3144.64       3394.63       172.70 o                         
   9   4   0         21.44         49.97        37.47 o                         
  10   4   0        940.49        976.60       105.57 o                         
   1   5   0       2382.77       2531.52        53.92 o                         
   2   5   0       6629.94       6860.09       112.57 o                         
   3   5   0        819.87        805.75        34.47 o                         
   4   5   0        210.33        218.95        19.39 o                         
   5   5   0         31.59         31.41         8.18 o                         
   6   5   0         44.78         55.57        10.61 o                         
   7   5   0        368.97        389.01        35.61 o                         
   8   5   0        121.56        111.98        38.74 o                         
   9   5   0        382.18        363.00        68.11 o                         
   0   6   0        159.91        192.38        22.34 o                         
   1   6   0      36755.13      34656.48       448.31 o                         
   2   6   0       2440.65       2235.04        57.87 o                         
   3   6   0      27606.85      26321.22       380.73 o                         
   4   6   0        666.69        758.47        34.55 o                         
   5   6   0       5843.32       5874.86       124.01 o                         
   6   6   0        119.44        107.17        16.53 o                         
   7   6   0       6136.81       6218.27       171.29 o                         
   8   6   0         47.43         52.22        26.45 o                         
   9   6   0       3950.12       4011.59       200.67 o                         
   1   7   0        971.21        959.75        35.04 o                         
   2   7   0         74.14         37.19         9.27 o                         
   3   7   0       3964.41       4016.01        89.80 o                         
   4   7   0          9.16          2.60         7.52 o                         
   5   7   0        111.26         91.27        13.86 o                         
   6   7   0        950.86        968.34        40.76 o                         
   7   7   0         44.46         44.95        10.31 o                         
   8   7   0        138.26        188.10        41.24 o                         
   9   7   0        529.01        449.96        56.72 o                         
   0   8   0      10998.92      10996.39       246.27 o                         
   1   8   0        538.67        533.01        29.59 o                         
   2   8   0      11780.74      11067.43       264.32 o                         
   3   8   0       3548.06       3746.10        89.56 o                         
   4   8   0       9870.02       9819.57       178.30 o                         
   5   8   0       6284.76       6643.12       134.21 o                         
   6   8   0       5335.38       5267.72       114.85 o                         
   7   8   0        198.40        205.33        21.55 o                         
   8   8   0       7470.26       7715.74       197.26 o                         
   9   8   0        678.81        616.42        66.87 o                         
   1   9   0       2081.30       2379.80        64.09 o                         
   2   9   0       1558.19       1753.61        63.72 o                         
   3   9   0       1762.21       1864.59        61.57 o                         
   4   9   0       1516.12       1567.53        56.65 o                         
   5   9   0        136.70        106.40        16.43 o                         
   6   9   0          2.69         -8.59         8.59 o                         
   7   9   0        537.29        527.13        35.17 o                         
   8   9   0        153.62        162.11        19.53 o                         
   9   9   0       1794.47       1944.30       108.37 o                         
   0  10   0       1073.69       1002.39        72.60 o                         
   1  10   0      11903.58      11753.45       201.21 o                         
   2  10   0       5192.91       5130.15       108.72 o                         
   3  10   0      15910.60      15877.59       266.23 o                         
   4  10   0         51.23         40.28        11.59 o                         
   5  10   0       3016.90       2880.60        84.73 o                         
   6  10   0         54.19         34.27        12.07 o                         
   7  10   0       4480.41       4615.50       123.46 o                         
   8  10   0       1218.90       1218.70        68.67 o                         
   1  11   0          1.74         -0.22         8.88 o                         
   2  11   0       1349.62       1388.03        53.20 o                         
   3  11   0         90.41         94.48        19.09 o                         
   4  11   0        271.68        290.69        42.56 o                         
   5  11   0        409.41        442.98        34.31 o                         
   6  11   0        338.90        382.33        43.51 o                         
   7  11   0          0.47        -12.09        12.09 o                         
   8  11   0       1254.05       1195.99        59.06 o                         
   0  12   0       4537.99       4339.80       167.34 o                         
   1  12   0         39.91         43.50        11.07 o                         
   2  12   0       8761.04       8819.22       167.49 o                         
   3  12   0       4032.05       4200.15       112.27 o                         
   4  12   0       7039.23       7099.95       180.34 o                         
   5  12   0        466.78        442.23        52.50 o                         
   6  12   0       3548.98       3530.74       116.20 o                         
   7  12   0        309.19        241.99        28.02 o                         
   8  12   0       1372.11       1311.23        69.98 o                         
   1  13   0        119.03        194.04        30.39 o                         
   2  13   0       4068.94       4226.40       106.89 o                         
   3  13   0       4111.66       4296.72       137.45 o                         
   4  13   0        495.27        518.37        48.97 o                         
   5  13   0         32.02          6.37        12.68 o                         
   6  13   0        206.34        196.01        25.53 o                         
   7  13   0        409.44        405.43        39.56 o                         
   8  13   0         62.37         29.82        20.90 o                         
   0  14   0       4271.44       4395.41       159.06 o                         
   1  14   0       1552.46       1462.47        64.60 o                         
   2  14   0       4544.37       4401.86       123.61 o                         
   3  14   0       5307.12       5248.05       160.08 o                         
   4  14   0       2480.46       2450.22       103.01 o                         
   5  14   0       5366.84       5734.81       147.61 o                         
   6  14   0       1366.35       1400.28        70.08 o                         
   7  14   0        980.54       1077.26        71.89 o                         
   1  15   0       1014.38        963.13        53.41 o                         
   2  15   0        129.75        134.23        23.35 o                         
   3  15   0         10.96         23.66        21.93 o                         
   4  15   0         19.85         11.22        17.41 o                         
   5  15   0         60.22         82.19        20.31 o                         
   6  15   0          7.88          5.66        18.65 o                         
   7  15   0         10.37        -20.03        20.03 o                         
   0  16   0       4565.24       4493.14       175.87 o                         
   1  16   0       2062.72       2062.40        80.03 o                         
   2  16   0       5066.67       5429.96       181.54 o                         
   3  16   0       1308.53       1403.82        92.63 o                         
   4  16   0        895.64        898.21        59.79 o                         
   5  16   0        421.67        281.01        49.86 o                         
   6  16   0       2211.45       2283.60       115.40 o                         
   1  17   0        720.64        832.88        57.32 o                         
   2  17   0        395.18        339.34        37.39 o                         
   3  17   0         26.68          7.68        19.11 o                         
   4  17   0         27.84         25.16        21.81 o                         
   5  17   0          7.36         42.87        27.52 o                         
   6  17   0        153.48        -44.60        54.42 o                         
   0  18   0       1224.01       1412.97       141.05 o                         
   1  18   0       2538.48       2484.77        96.06 o                         
   2  18   0       1287.34       1326.43        87.57 o                         
   3  18   0       1252.65       1282.96        95.18 o                         
   4  18   0        544.10        449.28        57.16 o                         
   5  18   0       2256.64       2445.10       142.36 o                         
   1  19   0        276.90        156.60        30.43 o                         
   2  19   0        115.61        157.44        33.26 o                         
   3  19   0        111.46         59.15        28.43 o                         
   4  19   0         48.59        -31.95        37.66 o                         
   0  20   0        744.43        692.06       109.72 o                         
   1  20   0       1597.82       1504.78       131.36 o                         
   2  20   0        551.83        401.11        59.68 o                         
   3  20   0        403.19        283.58        53.16 o                         
   2   0   1       5751.35       6029.62       179.83 o                         
   4   0   1       2246.18       2183.43       150.41 o                         
   6   0   1        966.47       1203.16       123.96 o                         
   8   0   1       1574.21       1418.58       158.73 o                         
  10   0   1         12.27        -37.79        37.79 o                         
   1   1   1      12141.52      11787.26       182.46 o                         
   2   1   1      16532.26      16711.70       590.24 o                         
   3   1   1       5652.54       5642.38       120.83 o                         
   4   1   1      10521.94      10366.82       261.15 o                         
   5   1   1      21249.00      22325.38       752.00 o                         
   6   1   1       5746.62       5903.63       226.74 o                         
   7   1   1       4342.08       4574.62       249.05 o                         
   8   1   1       3063.87       3189.33       168.34 o                         
   9   1   1       1126.78       1085.18       105.78 o                         
  10   1   1       1106.73       1064.43       110.34 o                         
   1   2   1       6528.53       6629.29       121.51 o                         
   2   2   1        468.10        496.68        24.11 o                         
   3   2   1        857.19        815.56        26.09 o                         
   4   2   1        380.76        439.43        38.02 o                         
   5   2   1       1051.50       1109.81        38.31 o                         
   6   2   1        204.03        132.70        31.85 o                         
   7   2   1        290.04        266.87        48.60 o                         
   8   2   1         50.78         12.04        21.60 o                         
   9   2   1         26.69         31.66        31.75 o                         
  10   2   1        240.58        149.53        48.75 o                         
   0   3   1       6074.96       6174.78       128.28 o                         
   1   3   1      32610.90      31810.80       440.35 o                         
   2   3   1      17566.74      17368.88       267.02 o                         
   3   3   1       8533.04       8281.26       155.48 o                         
   4   3   1      15016.23      15105.08       290.82 o                         
   5   3   1       3796.20       3711.95       100.84 o                         
   6   3   1      10143.91      10555.30       346.99 o                         
   7   3   1       4527.18       4771.29       210.96 o                         
   8   3   1       2243.34       2385.99       155.71 o                         
   9   3   1       1305.81       1259.54       110.33 o                         
  10   3   1       2168.76       2121.97       263.38 o                         
   1   4   1      19361.82      19350.04       269.36 o                         
   2   4   1       8554.46       8675.46       149.79 o                         
   3   4   1          4.11          4.10         6.11 o                         
   4   4   1        422.13        434.55        23.66 o                         
   5   4   1       1253.61       1407.04        46.17 o                         
   6   4   1        333.34        348.53        26.04 o                         
   7   4   1       1694.36       1838.82       120.67 o                         
   8   4   1        442.46        483.46        70.92 o                         
   9   4   1         87.49         42.51        29.06 o                         
   0   5   1       3047.19       2995.10       100.31 o                         
   1   5   1      22411.31      21199.74       313.44 o                         
   2   5   1       8503.13       8066.29       145.70 o                         
   3   5   1      12601.85      12383.53       265.12 o                         
   4   5   1       6131.77       6091.44       124.09 o                         
   5   5   1       5437.91       5381.32       109.92 o                         
   6   5   1       1661.40       1657.08        50.90 o                         
   7   5   1       6688.71       6864.78       152.85 o                         
   8   5   1       3285.20       3192.86       175.52 o                         
   9   5   1       2408.39       2355.60       154.45 o                         
   1   6   1       4018.37       3971.59        88.68 o                         
   2   6   1       1990.42       2222.78        61.95 o                         
   3   6   1       2557.46       2739.57        72.04 o                         
   4   6   1       2662.52       2782.19        74.85 o                         
   5   6   1        709.99        775.32        36.73 o                         
   6   6   1        521.14        584.00        30.96 o                         
   7   6   1        178.04        159.72        22.53 o                         
   8   6   1        122.22         23.31        32.50 o                         
   9   6   1        325.20        236.72        50.87 o                         
   0   7   1      17697.74      17684.68       415.19 o                         
   1   7   1       9432.21       9437.86       174.82 o                         
   2   7   1      14863.97      14035.75       221.63 o                         
   3   7   1       5319.11       5077.27       104.94 o                         
   4   7   1      13413.19      13141.98       215.35 o                         
   5   7   1       2219.00       2162.02        65.63 o                         
   6   7   1       4930.89       4953.46       115.30 o                         
   7   7   1        626.53        646.48        39.95 o                         
   8   7   1       2796.14       2952.48       110.30 o                         
   9   7   1        713.40        631.63        68.77 o                         
   1   8   1         29.13         12.87         6.97 o                         
   2   8   1       1217.95       1332.01        47.82 o                         
   3   8   1       1406.01       1378.78        50.55 o                         
   4   8   1       1219.08       1236.43        48.72 o                         
   5   8   1        106.17         97.11        14.83 o                         
   6   8   1        378.99        438.79        30.31 o                         
   7   8   1        154.51        135.23        18.08 o                         
   8   8   1         72.85         71.62        21.83 o                         
   9   8   1        100.55         59.22        27.57 o                         
   0   9   1       5999.53       6283.06       192.08 o                         
   1   9   1       8798.31       8253.82       145.74 o                         
   2   9   1       3571.72       3604.34        82.21 o                         
   3   9   1      16946.62      16652.58       324.95 o                         
   4   9   1       2534.39       2609.57        76.63 o                         
   5   9   1       4776.65       4831.80       113.03 o                         
   6   9   1       1354.84       1334.76        57.45 o                         
   7   9   1       4578.28       4763.32       116.61 o                         
   8   9   1        920.66        882.18        48.63 o                         
   9   9   1       2838.03       2733.61       186.87 o                         
   1  10   1        938.01       1094.57        44.24 o                         
   2  10   1        282.36        292.35        28.81 o                         
   3  10   1        559.25        576.12        39.34 o                         
   4  10   1       2068.17       2153.08        71.16 o                         
   5  10   1       1311.41       1357.86        55.91 o                         
   6  10   1        403.94        357.17        41.39 o                         
   7  10   1         16.33         17.89        12.88 o                         
   8  10   1        701.78        696.58        47.68 o                         
   0  11   1      11451.81      11920.54       320.50 o                         
   1  11   1       2367.21       2291.45        78.37 o                         
   2  11   1      14886.41      14587.14       234.72 o                         
   3  11   1        650.86        605.92        39.42 o                         
   4  11   1       9475.64       9414.80       186.49 o                         
   5  11   1        616.79        556.47        61.96 o                         
   6  11   1       3088.46       3229.09       117.53 o                         
   7  11   1        414.21        373.39        32.97 o                         
   8  11   1       2295.72       2160.06        75.90 o                         
   1  12   1       1561.74       1650.06        60.52 o                         
   2  12   1         19.27         51.17        12.95 o                         
   3  12   1       1001.04       1066.14        56.70 o                         
   4  12   1        684.68        625.09        45.37 o                         
   5  12   1        100.14         50.76        16.14 o                         
   6  12   1         82.76         86.73        21.06 o                         
   7  12   1        602.10        551.05        42.35 o                         
   8  12   1        373.53        316.18        42.32 o                         
   0  13   1       2596.27       2756.67       116.80 o                         
   1  13   1       7843.35       7700.92       161.45 o                         
   2  13   1       1126.64       1169.56        52.96 o                         
   3  13   1       5721.50       6065.73       169.16 o                         
   4  13   1        547.94        639.85        50.21 o                         
   5  13   1       2741.97       2857.01        95.84 o                         
   6  13   1        390.78        399.75        37.01 o                         
   7  13   1       2435.70       2496.54       102.83 o                         
   8  13   1         87.95         20.02        28.09 o                         
   1  14   1        555.46        580.56        39.82 o                         
   2  14   1        128.71         91.96        18.50 o                         
   3  14   1        319.33        270.32        35.18 o                         
   4  14   1        566.60        623.46        54.94 o                         
   5  14   1        110.19        116.35        20.41 o                         
   6  14   1        156.87        149.88        25.39 o                         
   7  14   1       1091.50       1067.22        73.26 o                         
   0  15   1       9334.66       9794.10       269.33 o                         
   1  15   1         38.14         31.28        15.42 o                         
   2  15   1       5447.34       5268.90       140.20 o                         
   3  15   1        499.39        590.72        53.22 o                         
   4  15   1       4269.23       4473.38       152.09 o                         
   5  15   1        814.73        806.10        56.80 o                         
   6  15   1       3426.62       3623.01       134.97 o                         
   7  15   1        110.93        118.04        31.95 o                         
   1  16   1        141.95        127.98        22.82 o                         
   2  16   1         33.17         31.35        14.81 o                         
   3  16   1        212.95        158.12        34.56 o                         
   4  16   1        199.68        159.22        27.57 o                         
   5  16   1          7.77          3.86        19.97 o                         
   6  16   1        693.83        856.57       100.09 o                         
   0  17   1        591.20        638.13        70.48 o                         
   1  17   1       5342.07       5507.12       151.86 o                         
   2  17   1         94.19         58.33        20.53 o                         
   3  17   1       2771.06       2815.29       107.94 o                         
   4  17   1         27.81        -13.99        21.06 o                         
   5  17   1       3970.35       4188.27       191.99 o                         
   6  17   1        145.98        136.05        75.59 o                         
   1  18   1        370.38        324.81        34.80 o                         
   2  18   1         75.73         45.27        26.05 o                         
   3  18   1         58.65         13.07        23.93 o                         
   4  18   1        450.58        404.39        59.82 o                         
   5  18   1        118.95         70.25        30.79 o                         
   0  19   1       3555.26       3902.85       205.05 o                         
   1  19   1          5.31        -18.80        18.80 o                         
   2  19   1       1196.32       1126.27        89.25 o                         
   3  19   1        190.67        140.43        55.01 o                         
   4  19   1       1873.98       1777.31       107.27 o                         
   1  20   1        232.34        152.36        42.27 o                         
   2  20   1         78.04          9.09        28.78 o                         
   3  20   1         32.23        -10.04        37.47 o                         
   0  21   1        159.33        137.56        67.27 o                         
   2   0   2      28684.38      27046.73       824.28 o                         
   4   0   2      20311.43      20665.70       544.82 o                         
   6   0   2       9239.74       9389.02       455.70 o                         
   8   0   2       4069.99       4432.61       304.61 o                         
  10   0   2       3140.77       3067.69       263.79 o                         
   1   1   2       7530.79       7641.05       119.60 o                         
   2   1   2       1193.31       1241.37        29.64 o                         
   3   1   2       3257.84       3007.54       118.48 o                         
   4   1   2        466.16        457.36        23.16 o                         
   5   1   2        291.41        320.46        48.35 o                         
   6   1   2         70.32         64.32        32.88 o                         
   7   1   2       1321.23       1276.14       103.14 o                         
   8   1   2         12.77         -0.11        21.92 o                         
   9   1   2        491.23        522.14        79.37 o                         
  10   1   2        548.10        477.55        88.18 o                         
   0   2   2      27350.73      27127.49       477.07 o                         
   1   2   2      46167.16      44265.54       691.44 o                         
   2   2   2       1732.90       1784.88        42.16 o                         
   3   2   2      16853.58      16621.31       320.93 o                         
   4   2   2        900.83        911.70        46.22 o                         
   5   2   2      17553.01      18092.88       364.80 o                         
   6   2   2         67.92         64.52        49.89 o                         
   7   2   2       6096.64       6340.13       262.60 o                         
   8   2   2         61.88         12.61        38.55 o                         
   9   2   2       4142.14       4325.88       219.37 o                         
  10   2   2         52.64        -27.85        31.60 o                         
   1   3   2        409.55        399.99        17.39 o                         
   2   3   2        587.16        566.84        24.21 o                         
   3   3   2        109.24        135.33        16.10 o                         
   4   3   2       3291.53       3492.14        79.47 o                         
   5   3   2       1892.67       2120.84        86.15 o                         
   6   3   2       2587.17       2580.03        75.73 o                         
   7   3   2       1384.82       1308.44       102.34 o                         
   8   3   2        275.74        206.77        40.53 o                         
   9   3   2        110.31        124.34        42.22 o                         
  10   3   2        178.16         94.90        46.75 o                         
   0   4   2      51980.47      50174.45      1008.52 o                         
   1   4   2      17117.83      17058.60       228.90 o                         
   2   4   2      29760.47      29194.39       436.91 o                         
   3   4   2       4039.32       4119.92        88.13 o                         
   4   4   2      19408.21      19480.26       307.62 o                         
   5   4   2        232.61        209.35        20.26 o                         
   6   4   2       9912.43       9890.88       203.11 o                         
   7   4   2        697.08        719.95        78.29 o                         
   8   4   2       5270.89       5297.50       243.80 o                         
   9   4   2        692.28        698.27        92.36 o                         
   1   5   2       2298.73       2372.87        55.25 o                         
   2   5   2       1006.34       1020.61        38.50 o                         
   3   5   2       3341.30       3693.32        86.63 o                         
   4   5   2       4846.58       4881.57       112.63 o                         
   5   5   2        736.78        785.35        39.34 o                         
   6   5   2       2083.00       2096.60        74.64 o                         
   7   5   2        168.65        124.86        22.55 o                         
   8   5   2        200.48        170.74        63.49 o                         
   9   5   2        122.04         93.27        35.93 o                         
   0   6   2        263.41        249.73        25.67 o                         
   1   6   2      26184.47      25655.69       337.63 o                         
   2   6   2       2388.29       2697.06        64.77 o                         
   3   6   2      21381.77      20684.77       299.93 o                         
   4   6   2       1739.95       1778.21        62.97 o                         
   5   6   2       5153.97       5091.61       112.35 o                         
   6   6   2       1529.65       1586.40        57.26 o                         
   7   6   2       5836.32       5613.36       155.88 o                         
   8   6   2        659.78        597.14        83.85 o                         
   9   6   2       2800.78       2843.80       176.28 o                         
   1   7   2       1469.97       1393.05        53.10 o                         
   2   7   2        729.48        707.87        32.17 o                         
   3   7   2        338.46        369.69        37.28 o                         
   4   7   2        834.59        968.60        44.26 o                         
   5   7   2        385.45        336.29        28.96 o                         
   6   7   2       1051.90       1133.13        47.52 o                         
   7   7   2        148.16        158.72        33.18 o                         
   8   7   2        253.57        261.20        31.86 o                         
   9   7   2        600.70        586.32        86.88 o                         
   0   8   2      11819.24      11142.05       299.00 o                         
   1   8   2       5603.36       5588.20       204.29 o                         
   2   8   2      11990.52      11660.51       192.05 o                         
   3   8   2       1879.04       1915.76        65.66 o                         
   4   8   2       9801.25       9246.60       187.73 o                         
   5   8   2        736.80        757.19        38.75 o                         
   6   8   2      10486.68      10382.86       188.95 o                         
   7   8   2        394.68        409.73        29.40 o                         
   8   8   2       4002.10       4175.05       118.90 o                         
   9   8   2        173.10         67.01        32.53 o                         
   1   9   2        835.64        843.00        38.81 o                         
   2   9   2        831.61        807.73        41.70 o                         
   3   9   2        236.86        311.73        29.25 o                         
   4   9   2       1980.02       2194.73        70.23 o                         
   5   9   2        132.45        106.15        16.91 o                         
   6   9   2         70.40         47.53        12.68 o                         
   7   9   2        162.40        143.24        22.51 o                         
   8   9   2         68.08         41.86        18.27 o                         
   9   9   2        301.16        361.27        43.72 o                         
   0  10   2       6524.50       6415.82       177.68 o                         
   1  10   2      13486.14      13579.31       216.59 o                         
   2  10   2       2688.66       2510.71        76.03 o                         
   3  10   2      11259.33      11482.08       208.41 o                         
   4  10   2       1098.75       1133.78        51.45 o                         
   5  10   2       7652.32       7784.46       161.84 o                         
   6  10   2        233.40        173.36        23.98 o                         
   7  10   2       3548.76       3634.21       112.21 o                         
   8  10   2       1075.40       1022.93        48.95 o                         
   1  11   2         24.21         17.14         7.61 o                         
   2  11   2        806.67        927.56        46.96 o                         
   3  11   2       1459.28       1377.21        58.29 o                         
   4  11   2        472.43        590.24        39.39 o                         
   5  11   2        471.98        449.21        59.70 o                         
   6  11   2         90.58         85.07        21.77 o                         
   7  11   2        311.67        287.94        33.32 o                         
   8  11   2        499.27        508.74        39.19 o                         
   0  12   2       6627.25       6818.50       206.72 o                         
   1  12   2       3092.47       3050.58        85.30 o                         
   2  12   2       9338.51       9271.67       173.58 o                         
   3  12   2       1918.09       1993.21        73.20 o                         
   4  12   2       3961.28       3955.85       110.53 o                         
   5  12   2       3489.62       3463.03       120.37 o                         
   6  12   2       1679.08       1778.68        72.64 o                         
   7  12   2       1483.60       1446.80        72.51 o                         
   8  12   2       2080.00       2092.43        97.57 o                         
   1  13   2       1055.64       1119.81        52.12 o                         
   2  13   2        128.48        131.07        18.91 o                         
   3  13   2        204.26        209.69        54.91 o                         
   4  13   2        270.70        173.03        38.87 o                         
   5  13   2        761.80        700.93        48.00 o                         
   6  13   2        179.52        160.93        25.64 o                         
   7  13   2        119.80        116.96        28.07 o                         
   0  14   2        595.16        652.98        78.55 o                         
   1  14   2       6849.30       6878.86       147.98 o                         
   2  14   2       2092.33       2123.90        83.38 o                         
   3  14   2       6862.83       6937.21       195.42 o                         
   4  14   2       1180.85       1115.38        65.84 o                         
   5  14   2       3741.75       3641.65       113.60 o                         
   6  14   2        912.21       1004.44        60.01 o                         
   7  14   2       3504.51       3486.74       144.70 o                         
   1  15   2        367.18        325.66        32.84 o                         
   2  15   2        644.56        734.14        49.78 o                         
   3  15   2        124.97        110.92        24.82 o                         
   4  15   2         13.88         12.16        14.36 o                         
   5  15   2         84.19         60.24        20.07 o                         
   6  15   2        272.41        225.96        35.79 o                         
   7  15   2         36.62         -5.61        23.41 o                         
   0  16   2       3683.01       3792.92       157.03 o                         
   1  16   2       1925.56       1951.20        83.79 o                         
   2  16   2       2480.46       2393.84        93.62 o                         
   3  16   2       1350.76       1366.45        77.93 o                         
   4  16   2       2230.09       2282.89       103.08 o                         
   5  16   2        591.40        468.00        63.81 o                         
   6  16   2        907.54        928.94        75.35 o                         
   1  17   2        429.86        485.05        43.57 o                         
   2  17   2         39.88          1.28        21.82 o                         
   3  17   2         49.28         32.86        18.67 o                         
   4  17   2        110.93         47.04        34.15 o                         
   5  17   2        285.09        259.23        42.48 o                         
   0  18   2       1735.31       1833.61       122.20 o                         
   1  18   2       2180.67       2187.58        89.43 o                         
   2  18   2       1769.14       1728.08        88.67 o                         
   3  18   2        832.90        847.64        72.54 o                         
   4  18   2       1341.82       1321.57       109.73 o                         
   5  18   2       1278.59       1451.97       100.73 o                         
   1  19   2        183.62        157.15        31.84 o                         
   2  19   2        147.56        116.60        39.85 o                         
   3  19   2         51.15         16.79        29.36 o                         
   4  19   2        233.26        205.33        41.26 o                         
   0  20   2        456.90        301.00        74.79 o                         
   1  20   2       1329.14       1152.69       102.09 o                         
   2  20   2        913.01        980.50        99.14 o                         
   3  20   2       1039.21        909.99       125.13 o                         
   2   0   3      72686.59      72275.73      1431.34 o                         
   4   0   3       3245.72       3207.84       161.71 o                         
   6   0   3       1112.40       1305.20       135.30 o                         
   8   0   3       1904.86       2223.49       208.61 o                         
  10   0   3       1009.09        832.12       151.93 o                         
   0   1   3      24044.03      23360.70       633.56 o                         
   1   1   3      45624.77      44690.79       638.29 o                         
   2   1   3      12821.13      12611.88       208.19 o                         
   3   1   3      30370.51      29891.73       477.34 o                         
   4   1   3       1941.10       1774.67        63.92 o                         
   5   1   3       1947.12       2063.23        62.36 o                         
   6   1   3       4535.20       4699.68       207.90 o                         
   7   1   3      10038.97      10364.22       368.17 o                         
   8   1   3       2027.22       2181.06       145.85 o                         
   9   1   3       1509.04       1706.09       135.76 o                         
  10   1   3       1352.65       1279.21       127.65 o                         
   1   2   3        372.54        409.51        16.83 o                         
   2   2   3      10727.06      11013.73       189.32 o                         
   3   2   3       4204.73       4397.23        84.37 o                         
   4   2   3       3817.48       3921.41       124.97 o                         
   5   2   3        472.76        446.43        27.07 o                         
   6   2   3       1256.84       1324.42       100.51 o                         
   7   2   3        219.75        210.88        66.51 o                         
   8   2   3        116.45        124.27        34.01 o                         
   9   2   3         25.45         28.27        30.67 o                         
  10   2   3         86.62        -32.52        37.04 o                         
   0   3   3       7726.41       7588.65       165.84 o                         
   1   3   3      27356.85      27531.79       398.82 o                         
   2   3   3      26360.44      26010.44       394.45 o                         
   3   3   3       6352.62       6478.62       119.45 o                         
   4   3   3       9821.02       9974.92       184.60 o                         
   5   3   3       7274.31       7319.52       197.76 o                         
   6   3   3       6580.61       6492.27       142.79 o                         
   7   3   3       2402.05       2433.93       148.28 o                         
   8   3   3       5064.14       5345.72       247.79 o                         
   9   3   3       1009.55       1062.45       111.96 o                         
  10   3   3        845.98        637.11       149.66 o                         
   1   4   3      11324.29      11779.41       166.80 o                         
   2   4   3        439.38        420.20        23.97 o                         
   3   4   3        257.76        352.66        25.91 o                         
   4   4   3       2624.10       2749.28        68.03 o                         
   5   4   3        660.96        668.18        27.89 o                         
   6   4   3        453.55        426.04        35.37 o                         
   7   4   3        559.92        531.10        41.70 o                         
   8   4   3        391.08        276.22        56.92 o                         
   9   4   3        320.44        243.01        57.90 o                         
   0   5   3      21475.22      20922.26       399.04 o                         
   1   5   3      16208.86      16264.26       226.51 o                         
   2   5   3       6397.08       6079.68       116.26 o                         
   3   5   3      11467.96      11486.46       216.65 o                         
   4   5   3       3961.01       4010.79        87.99 o                         
   5   5   3       6960.11       7010.64       147.41 o                         
   6   5   3       5152.77       5275.98       124.89 o                         
   7   5   3       3275.93       3466.85       118.22 o                         
   8   5   3       1295.48       1355.04       167.80 o                         
   9   5   3       1197.72       1249.59       125.06 o                         
   1   6   3         79.78         89.23        19.11 o                         
   2   6   3        113.54         99.09        11.74 o                         
   3   6   3       4804.99       4898.38       116.47 o                         
   4   6   3        468.62        461.08        29.00 o                         
   5   6   3        250.57        233.74        24.96 o                         
   6   6   3        549.43        544.21        30.77 o                         
   7   6   3        601.74        609.78       102.66 o                         
   8   6   3        207.06        225.54        30.49 o                         
   9   6   3        117.72        118.80        56.31 o                         
   0   7   3       9838.56       9406.35       243.70 o                         
   1   7   3       5832.91       5731.31       103.41 o                         
   2   7   3      28006.54      28239.02       405.79 o                         
   3   7   3       2219.52       2191.96        67.39 o                         
   4   7   3      11917.47      11636.91       233.07 o                         
   5   7   3       6033.36       5972.15       147.18 o                         
   6   7   3       6982.70       6982.68       147.24 o                         
   7   7   3       1401.14       1385.56        61.86 o                         
   8   7   3       3811.24       3609.24       118.85 o                         
   9   7   3        486.82        538.55        89.06 o                         
   1   8   3        926.24       1034.66        46.58 o                         
   2   8   3       2221.78       2481.53        72.00 o                         
   3   8   3       1029.31       1066.33        48.35 o                         
   4   8   3        533.67        482.22        33.35 o                         
   5   8   3        212.39        160.19        19.41 o                         
   6   8   3        954.04        978.64        48.61 o                         
   7   8   3        140.26        106.73        17.09 o                         
   8   8   3         91.41         84.51        25.42 o                         
   9   8   3        281.35        280.56        52.35 o                         
   0   9   3       5198.89       5170.19       170.87 o                         
   1   9   3      10820.13      10593.78       201.28 o                         
   2   9   3       3555.47       3661.34        94.22 o                         
   3   9   3       4007.39       3906.91       103.44 o                         
   4   9   3       1041.38       1028.21        50.52 o                         
   5   9   3      11833.69      12272.85       221.96 o                         
   6   9   3        812.81        806.67        46.84 o                         
   7   9   3       3051.62       3114.05        98.27 o                         
   8   9   3        460.97        404.88        42.07 o                         
   9   9   3       1085.79       1106.33        69.52 o                         
   1  10   3        144.45        125.75        26.80 o                         
   2  10   3         65.99         55.45        12.71 o                         
   3  10   3        173.23        160.85        29.52 o                         
   4  10   3       2928.31       2905.08        86.31 o                         
   5  10   3        125.85        110.14        17.37 o                         
   6  10   3        169.56        122.53        18.58 o                         
   7  10   3       1361.43       1440.57        67.55 o                         
   8  10   3        190.19        175.85        24.20 o                         
   0  11   3      16383.85      16282.53       533.20 o                         
   1  11   3       1216.95       1191.09        51.81 o                         
   2  11   3       5915.71       5496.38       124.83 o                         
   3  11   3        947.28        942.05        51.93 o                         
   4  11   3      11976.34      12638.94       236.97 o                         
   5  11   3       1092.60       1099.36        54.02 o                         
   6  11   3       3077.40       3072.28       142.58 o                         
   7  11   3        214.51        255.96        28.91 o                         
   8  11   3       1997.07       1916.44        82.89 o                         
   1  12   3       1307.50       1225.98        51.75 o                         
   2  12   3        197.38        204.07        44.47 o                         
   3  12   3       1399.23       1394.32        77.27 o                         
   4  12   3        104.97        111.63        20.77 o                         
   5  12   3        362.51        397.22        46.14 o                         
   6  12   3        337.93        275.82        33.58 o                         
   7  12   3        296.45        338.79        37.60 o                         
   8  12   3          9.48        -17.46        17.46 o                         
   0  13   3       1562.69       1699.64        90.11 o                         
   1  13   3      10751.84      10605.02       193.02 o                         
   2  13   3       4233.63       4409.82       111.47 o                         
   3  13   3       7908.30       7812.03       187.22 o                         
   4  13   3        871.78        880.65        60.44 o                         
   5  13   3       7801.80       8085.95       183.57 o                         
   6  13   3        231.18        166.81        25.04 o                         
   7  13   3       2631.99       2550.88       106.21 o                         
   1  14   3        901.95        944.90        49.35 o                         
   2  14   3        371.10        384.77        38.05 o                         
   3  14   3       1822.55       2024.73       110.34 o                         
   4  14   3        139.99        109.89        31.94 o                         
   5  14   3         95.01         73.37        18.74 o                         
   6  14   3        275.31        261.75        33.38 o                         
   7  14   3        408.29        514.25        54.34 o                         
   0  15   3       5150.28       4904.69       273.80 o                         
   1  15   3        580.01        543.12        43.29 o                         
   2  15   3       3703.46       3599.12       113.82 o                         
   3  15   3        462.69        448.96        49.42 o                         
   4  15   3       3900.72       3940.15       131.95 o                         
   5  15   3        345.58        229.44        32.58 o                         
   6  15   3       1697.98       1738.70       145.53 o                         
   7  15   3        115.72         53.69        31.75 o                         
   1  16   3         89.74         75.58        19.84 o                         
   2  16   3        206.42        139.68        28.62 o                         
   3  16   3        190.92        124.80        25.29 o                         
   4  16   3        227.73        265.43        36.08 o                         
   5  16   3         47.50         17.69        39.60 o                         
   6  16   3         31.33        -20.58        20.58 o                         
   0  17   3        394.15        360.52        65.22 o                         
   1  17   3       3651.16       4009.72       124.50 o                         
   2  17   3        182.91        170.35        26.51 o                         
   3  17   3       4716.76       4809.38       148.95 o                         
   4  17   3        248.18        250.99        41.41 o                         
   5  17   3       1791.31       1808.18       108.25 o                         
   1  18   3        235.42        139.83        27.52 o                         
   2  18   3         82.48         58.16        23.96 o                         
   3  18   3        144.66        128.12        33.87 o                         
   4  18   3        332.52        350.44        78.02 o                         
   5  18   3         14.54        -15.93        23.22 o                         
   0  19   3       2466.57       2512.38       161.89 o                         
   1  19   3          8.17        -23.57        23.57 o                         
   2  19   3       3386.26       3578.13       151.53 o                         
   3  19   3         27.14        -20.04        26.30 o                         
   4  19   3       2245.58       2192.98       136.44 o                         
   1  20   3        551.84        580.48       134.41 o                         
   2  20   3         36.90         71.35        52.26 o                         
   3  20   3        136.08        -30.99        74.07 o                         
   0   0   4       7022.76       7022.68       277.40 o                         
   4   0   4       9198.12       9386.40       445.16 o                         
   6   0   4       8789.97       8551.62       461.75 o                         
   8   0   4       7473.52       8039.15       466.28 o                         
  10   0   4       1441.93       1072.48       183.67 o                         
   1   1   4       3365.33       3398.34        79.80 o                         
   2   1   4       2684.66       2696.57        57.09 o                         
   3   1   4       5198.55       5529.49       100.19 o                         
   4   1   4         52.37         21.21         8.99 o                         
   5   1   4       1152.78       1129.70        43.93 o                         
   6   1   4        373.32        342.60        34.54 o                         
   7   1   4         21.86         -7.75        19.91 o                         
   8   1   4          9.33         -3.52        20.04 o                         
   9   1   4       1093.52       1277.67       250.15 o                         
  10   1   4         97.13         31.64        69.54 o                         
   0   2   4       3919.18       4125.57       109.23 o                         
   1   2   4      16277.70      15843.39       217.16 o                         
   2   2   4        379.68        389.46        20.36 o                         
   3   2   4      28627.61      28254.54       430.85 o                         
   4   2   4         34.91         35.45         6.92 o                         
   5   2   4      11571.20      11543.23       287.88 o                         
   6   2   4        146.87        138.83        25.16 o                         
   7   2   4       9539.87       9737.01       361.96 o                         
   8   2   4        486.94        560.52       101.28 o                         
   9   2   4       3837.13       3660.63       208.92 o                         
  10   2   4        148.50         59.67        69.54 o                         
   1   3   4        861.43        801.50        26.65 o                         
   2   3   4       1928.64       2057.98        56.46 o                         
   3   3   4       8443.97       9082.15       157.64 o                         
   4   3   4        890.92        835.22        32.13 o                         
   5   3   4        385.22        354.26        36.21 o                         
   6   3   4         45.42         52.14        11.27 o                         
   7   3   4        751.68        710.19        39.95 o                         
   8   3   4         10.33         27.11        18.99 o                         
   9   3   4        572.26        737.56       121.69 o                         
   0   4   4      33770.75      33125.93       585.39 o                         
   1   4   4         32.48         19.44         6.03 o                         
   2   4   4      18926.44      18711.73       272.18 o                         
   3   4   4       6358.47       6363.65       125.03 o                         
   4   4   4      16424.12      16343.77       292.45 o                         
   5   4   4        927.15        887.18        37.04 o                         
   6   4   4      10936.09      11114.88       379.16 o                         
   7   4   4       1147.94       1187.62        63.29 o                         
   8   4   4       6167.58       6385.82       321.09 o                         
   9   4   4        343.33        181.30        57.30 o                         
   1   5   4        822.74        931.53        40.09 o                         
   2   5   4       2651.74       2766.98        74.00 o                         
   3   5   4        652.09        626.20        31.79 o                         
   4   5   4        934.09        860.23        41.28 o                         
   5   5   4         36.45         48.65         9.16 o                         
   6   5   4        428.62        439.02        32.26 o                         
   7   5   4          3.21          4.06         9.29 o                         
   8   5   4         53.40         87.40        33.41 o                         
   9   5   4        657.53        525.30       125.09 o                         
   0   6   4       8594.58       8799.53       198.88 o                         
   1   6   4      19599.34      18581.99       262.46 o                         
   2   6   4       1170.16       1174.05        37.44 o                         
   3   6   4      11016.83      10842.05       196.58 o                         
   4   6   4       1056.91       1012.51        48.17 o                         
   5   6   4      15852.54      15782.28       267.07 o                         
   6   6   4        909.99        905.97        45.13 o                         
   7   6   4       2667.34       2738.84       124.81 o                         
   8   6   4       1062.37       1082.07        56.02 o                         
   9   6   4       1414.92       1414.52       133.15 o                         
   1   7   4       1595.93       1592.97        49.62 o                         
   2   7   4        632.44        644.43        29.40 o                         
   3   7   4        252.38        222.06        26.93 o                         
   4   7   4        625.50        659.91        37.36 o                         
   5   7   4        331.96        325.22        45.55 o                         
   6   7   4        886.32        880.96        43.29 o                         
   7   7   4        830.24        835.71        38.86 o                         
   8   7   4        158.84        124.29        28.54 o                         
   9   7   4         85.50         29.70        39.38 o                         
   0   8   4      28838.55      26937.04       792.83 o                         
   1   8   4        880.06        860.44        35.48 o                         
   2   8   4      20235.18      20943.91       298.64 o                         
   3   8   4       3186.02       3384.66        94.54 o                         
   4   8   4       5921.15       5800.44       145.27 o                         
   5   8   4       2348.91       2322.97        83.96 o                         
   6   8   4       7192.22       7144.90       157.56 o                         
   7   8   4        383.28        360.17        31.71 o                         
   8   8   4       1540.45       1409.51       202.57 o                         
   9   8   4        287.83        233.76        42.23 o                         
   1   9   4       2822.70       2879.97        77.35 o                         
   2   9   4        627.01        708.91        37.42 o                         
   3   9   4        664.28        733.90        42.52 o                         
   4   9   4         67.96         63.47        14.99 o                         
   5   9   4         25.24         47.87        13.89 o                         
   6   9   4         99.19         89.04        16.94 o                         
   7   9   4        930.59       1034.38        55.67 o                         
   8   9   4        703.55        678.57        48.21 o                         
   9   9   4        117.13         64.03        21.53 o                         
   0  10   4       8644.78       8785.29       377.68 o                         
   1  10   4      15173.89      15111.29       270.24 o                         
   2  10   4        202.57        151.67        20.10 o                         
   3  10   4       9129.36       8945.87       189.04 o                         
   4  10   4       1030.43        956.59        52.42 o                         
   5  10   4       6030.93       6055.28       140.22 o                         
   6  10   4       2546.90       2803.98        92.91 o                         
   7  10   4       3751.46       3650.03       115.90 o                         
   8  10   4         57.28         24.66        15.67 o                         
   1  11   4        774.63        788.19        49.53 o                         
   2  11   4         41.36         49.11        12.60 o                         
   3  11   4         22.67          2.04         8.85 o                         
   4  11   4         21.01         22.37        11.73 o                         
   5  11   4         70.83         47.97        14.83 o                         
   6  11   4       1012.64       1152.46        69.16 o                         
   7  11   4        268.13        275.83        32.34 o                         
   8  11   4         59.09         15.66        17.35 o                         
   0  12   4       6531.78       6537.64       222.90 o                         
   1  12   4       3181.75       3221.22        93.09 o                         
   2  12   4       5554.80       5438.87       130.97 o                         
   3  12   4       1030.17        945.66        61.87 o                         
   4  12   4       3629.42       3856.82       112.35 o                         
   5  12   4       1167.93       1242.49        68.69 o                         
   6  12   4       4444.31       4295.14       119.80 o                         
   7  12   4        441.73        340.59        35.27 o                         
   8  12   4       1652.10       1513.30        89.54 o                         
   1  13   4       2138.13       2397.95       122.52 o                         
   2  13   4        616.34        635.60        39.20 o                         
   3  13   4        255.12        369.04        39.42 o                         
   4  13   4       1044.59       1156.94        69.33 o                         
   5  13   4        157.67        152.23        25.53 o                         
   6  13   4         46.86          6.02        16.06 o                         
   7  13   4        100.21        103.04        25.76 o                         
   0  14   4       4727.88       4742.91       169.41 o                         
   1  14   4       3702.56       3746.95       108.89 o                         
   2  14   4       1779.49       1934.37        79.89 o                         
   3  14   4       6245.19       6225.58       182.05 o                         
   4  14   4        900.71        869.87        59.94 o                         
   5  14   4       2926.82       3217.09       107.51 o                         
   6  14   4       2227.45       2204.92        97.45 o                         
   7  14   4       1674.35       1730.28       111.22 o                         
   1  15   4        556.51        562.52        52.66 o                         
   2  15   4        712.88        786.19        51.72 o                         
   3  15   4        297.51        206.16        33.21 o                         
   4  15   4         60.99         31.52        19.78 o                         
   5  15   4         60.20         15.30        18.55 o                         
   6  15   4        119.12         76.61        27.22 o                         
   7  15   4         38.55        -39.30        39.30 o                         
   0  16   4       2916.97       2789.85       134.02 o                         
   1  16   4        813.24        768.90        50.10 o                         
   2  16   4       2861.26       2949.00       111.14 o                         
   3  16   4       2301.34       2323.81       101.28 o                         
   4  16   4       3265.64       3398.94       121.29 o                         
   5  16   4       1480.47       1564.32       112.70 o                         
   6  16   4        576.90        502.62        69.68 o                         
   1  17   4        377.01        309.40        41.56 o                         
   2  17   4         19.33        -14.89        19.20 o                         
   3  17   4        390.33        340.78        45.60 o                         
   4  17   4        118.49        105.02        27.69 o                         
   5  17   4          6.41        -27.41        31.09 o                         
   0  18   4       1323.47       1393.12       102.16 o                         
   1  18   4       2871.22       2988.55       108.75 o                         
   2  18   4       2041.47       2238.49       102.09 o                         
   3  18   4       1958.27       1891.13       110.16 o                         
   4  18   4        991.70       1059.61       123.79 o                         
   5  18   4        442.87        344.46        49.25 o                         
   1  19   4        180.45        141.29        48.82 o                         
   2  19   4         94.97         -1.47        27.47 o                         
   3  19   4         86.20         58.46        31.22 o                         
   4  19   4        165.32        209.59        50.20 o                         
   0  20   4       1232.24       1157.46       148.91 o                         
   1  20   4        404.61        307.21        48.04 o                         
   2  20   4       1202.53       1297.30        98.26 o                         
   2   0   5      16342.01      17086.37       363.39 o                         
   4   0   5       2159.63       2358.71        67.18 o                         
   6   0   5        537.41        571.34        50.86 o                         
   8   0   5        406.91        549.43       114.89 o                         
  10   0   5        242.72        220.71        90.70 o                         
   0   1   5       7809.45       8378.53       329.55 o                         
   1   1   5       6410.01       6260.03       138.84 o                         
   2   1   5      41838.66      41270.94       673.91 o                         
   3   1   5      22545.31      22869.47       340.96 o                         
   4   1   5      13842.50      13568.68       216.50 o                         
   5   1   5       3748.04       3535.96       132.11 o                         
   6   1   5       3518.50       3609.64       105.04 o                         
   7   1   5       4849.57       5088.80       235.42 o                         
   8   1   5       1856.49       1957.00       200.26 o                         
   9   1   5       1556.13       1737.48       142.88 o                         
  10   1   5       1526.97       1467.58       145.19 o                         
   1   2   5        473.33        486.62        21.71 o                         
   2   2   5        969.04       1026.81        34.75 o                         
   3   2   5        125.29        133.45        12.90 o                         
   4   2   5       1184.81       1196.89        38.57 o                         
   5   2   5        501.91        549.43        42.68 o                         
   6   2   5        467.93        422.50        29.98 o                         
   7   2   5        378.55        413.35        42.20 o                         
   8   2   5        294.75        331.31       129.59 o                         
   9   2   5       1229.99       1328.29       139.46 o                         
   0   3   5      14450.17      14570.38       282.86 o                         
   1   3   5      14771.65      14506.94       212.11 o                         
   2   3   5      34326.71      34014.20       505.78 o                         
   3   3   5      10088.28      10604.55       178.21 o                         
   4   3   5       3841.14       3631.54        84.71 o                         
   5   3   5       4922.01       4757.93       114.47 o                         
   6   3   5       2746.34       2686.91       108.10 o                         
   7   3   5       3043.33       3166.74       128.45 o                         
   8   3   5       3399.14       3740.66       241.30 o                         
   9   3   5       1797.92       1921.40       182.33 o                         
   1   4   5       5120.33       5299.00        96.38 o                         
   2   4   5       1651.60       1817.78        47.97 o                         
   3   4   5       4354.36       4941.54       128.60 o                         
   4   4   5        231.85        268.55        21.40 o                         
   5   4   5        649.79        731.92        36.68 o                         
   6   4   5        177.69        168.77        24.16 o                         
   7   4   5        271.43        280.57        33.65 o                         
   8   4   5        546.02        526.08        83.50 o                         
   9   4   5        357.27        350.88        75.83 o                         
   0   5   5       9583.74       9544.95       230.15 o                         
   1   5   5      23521.81      23791.71       326.30 o                         
   2   5   5        863.20        918.65        33.81 o                         
   3   5   5      13833.13      13855.78       230.76 o                         
   4   5   5       6541.40       6853.45       139.03 o                         
   5   5   5       5425.49       5567.56       117.09 o                         
   6   5   5       4601.03       4603.29       109.56 o                         
   7   5   5       6658.38       6626.12       332.62 o                         
   8   5   5        389.18        331.84        43.96 o                         
   9   5   5       2231.12       2495.34       187.78 o                         
   1   6   5       4733.54       4851.17        91.32 o                         
   2   6   5       5630.09       6061.10       113.51 o                         
   3   6   5       1022.53       1159.03        53.69 o                         
   4   6   5       1063.37       1064.07        58.79 o                         
   5   6   5        300.93        251.24        25.58 o                         
   6   6   5        236.26        317.35        29.41 o                         
   7   6   5       1189.88       1314.50        77.79 o                         
   8   6   5        231.84        197.02        31.14 o                         
   9   6   5        135.49        216.92        73.52 o                         
   0   7   5      34739.21      33296.78       629.20 o                         
   1   7   5       5130.38       4845.17        95.60 o                         
   2   7   5      12813.12      12502.76       189.40 o                         
   3   7   5       3733.07       4015.79       102.26 o                         
   4   7   5       7130.80       7294.73       169.05 o                         
   5   7   5       5221.86       4923.21       118.45 o                         
   6   7   5       5493.48       5542.80       137.97 o                         
   7   7   5        424.54        391.05        28.79 o                         
   8   7   5       1781.28       1773.46        78.71 o                         
   9   7   5        655.69        697.92       123.96 o                         
   1   8   5       1775.50       1868.29        55.55 o                         
   2   8   5        557.49        588.16        30.28 o                         
   3   8   5        473.41        512.19        34.84 o                         
   4   8   5       3417.01       3668.19       101.82 o                         
   5   8   5        170.18        140.58        20.35 o                         
   6   8   5        440.73        489.43        39.42 o                         
   7   8   5         56.73         50.39        12.95 o                         
   8   8   5          1.19          2.92        24.17 o                         
   9   8   5         91.70         69.03        36.37 o                         
   0   9   5       4029.29       4213.17       199.84 o                         
   1   9   5      11632.36      11060.44       183.24 o                         
   2   9   5       2668.84       2741.62        79.52 o                         
   3   9   5       5344.45       5205.90       131.95 o                         
   4   9   5       4285.04       4262.72       106.06 o                         
   5   9   5       9015.66       9114.74       192.93 o                         
   6   9   5       2111.43       2116.01        72.50 o                         
   7   9   5       5336.50       5192.25       141.35 o                         
   8   9   5        290.65        254.13        29.60 o                         
   9   9   5       2470.52       2450.48       117.17 o                         
   1  10   5       1057.44       1107.07        45.48 o                         
   2  10   5        471.09        398.39        29.89 o                         
   3  10   5         21.94         18.57         9.74 o                         
   4  10   5       1894.06       1782.09        72.20 o                         
   5  10   5        682.95        687.94        46.61 o                         
   6  10   5        369.81        309.00        38.90 o                         
   7  10   5        582.80        668.63        44.19 o                         
   8  10   5        198.35        174.73        23.52 o                         
   0  11   5       9873.35       9262.75       274.00 o                         
   1  11   5        458.43        417.09        31.83 o                         
   2  11   5       9520.31       9544.87       187.01 o                         
   3  11   5       2881.00       2955.68        87.46 o                         
   4  11   5       9307.29       9063.50       228.15 o                         
   5  11   5        659.95        712.85        48.59 o                         
   6  11   5       8015.36       8357.35       205.11 o                         
   7  11   5        136.46         92.79        21.16 o                         
   8  11   5       1456.41       1360.53        62.69 o                         
   1  12   5        411.82        448.83        37.71 o                         
   2  12   5         40.10         28.00        15.09 o                         
   3  12   5        641.97        693.72        43.08 o                         
   4  12   5         17.93         -5.77        19.45 o                         
   5  12   5       1413.93       1328.88        73.15 o                         
   6  12   5        417.40        500.52        41.47 o                         
   7  12   5        314.65        260.28        48.48 o                         
   8  12   5         16.45        -19.48        19.48 o                         
   0  13   5       2366.69       2133.41       117.31 o                         
   1  13   5       9208.22       8965.55       199.78 o                         
   2  13   5        473.89        523.07        38.26 o                         
   3  13   5        870.24        908.27        53.85 o                         
   4  13   5         24.60         22.80        14.43 o                         
   5  13   5       3105.96       3281.52       105.63 o                         
   6  13   5        113.71         42.46        19.33 o                         
   7  13   5       1784.39       1677.56        88.32 o                         
   1  14   5       1213.99       1242.33        62.12 o                         
   2  14   5        721.49        724.28        56.95 o                         
   3  14   5        847.46        815.12        55.49 o                         
   4  14   5        930.11       1023.42        63.46 o                         
   5  14   5       1114.19       1171.10        65.23 o                         
   6  14   5        374.49        298.64        36.82 o                         
   7  14   5         29.23          4.22        23.36 o                         
   0  15   5       7199.29       7187.95       226.39 o                         
   1  15   5        144.23        142.68        23.11 o                         
   2  15   5       7682.25       7743.34       181.02 o                         
   3  15   5        421.11        430.54        73.10 o                         
   4  15   5       5963.34       5869.17       185.14 o                         
   5  15   5        362.78        293.15        37.75 o                         
   6  15   5       1628.46       1666.39        98.54 o                         
   1  16   5        417.78        408.04        49.54 o                         
   2  16   5         54.38          6.69        15.87 o                         
   3  16   5        132.56         90.13        23.70 o                         
   4  16   5        770.68        846.83        67.36 o                         
   5  16   5         96.71         71.77        42.63 o                         
   6  16   5         19.88        -21.14        21.14 o                         
   0  17   5        337.23        393.55        51.71 o                         
   1  17   5       3801.90       3782.26       116.32 o                         
   2  17   5        431.18        317.25        34.14 o                         
   3  17   5       4330.79       4491.09       162.05 o                         
   4  17   5         89.25         36.52        25.21 o                         
   5  17   5       1776.27       1661.79       202.01 o                         
   1  18   5        216.41        183.38        31.22 o                         
   2  18   5        229.90        203.05        34.93 o                         
   3  18   5        129.35        116.68        32.71 o                         
   4  18   5        153.55        125.76        34.28 o                         
   0  19   5        643.49        736.13       155.69 o                         
   1  19   5        314.43        316.43        44.46 o                         
   2  19   5       3568.69       3824.40       160.63 o                         
   3  19   5         82.16         14.66        30.79 o                         
   4  19   5       1372.33       1245.49       235.83 o                         
   1  20   5          6.93        -11.62        22.62 o                         
   2  20   5         34.76          6.41        29.24 o                         
   0   0   6      59307.95      56812.37      2187.96 o                         
   2   0   6      20591.62      20035.85       426.68 o                         
   4   0   6      46853.73      48717.53       850.64 o                         
   6   0   6      14293.04      14378.92       431.06 o                         
   8   0   6       7179.62       7464.78       453.43 o                         
   1   1   6       9254.67       9428.67       200.51 o                         
   2   1   6       3375.73       3473.74        74.80 o                         
   3   1   6        642.49        634.32        27.66 o                         
   4   1   6        624.48        833.50        35.81 o                         
   5   1   6       1961.14       2109.23        51.45 o                         
   6   1   6        306.96        277.55        46.36 o                         
   7   1   6        140.19         96.30        29.86 o                         
   8   1   6        297.47        332.81        78.19 o                         
   9   1   6        865.76        743.17       102.95 o                         
   0   2   6        808.31        891.41        74.07 o                         
   1   2   6      15140.40      15012.14       216.26 o                         
   2   2   6       6000.16       6065.25       114.62 o                         
   3   2   6      23000.12      22137.45       349.30 o                         
   4   2   6       1503.87       1561.69        53.30 o                         
   5   2   6       9394.78       9474.94       168.94 o                         
   6   2   6        328.19        273.29        32.07 o                         
   7   2   6       6752.78       6971.02       174.09 o                         
   8   2   6         71.73         51.30        38.78 o                         
   9   2   6       3368.06       3589.60       216.19 o                         
   1   3   6       7776.40       8144.43       134.31 o                         
   2   3   6        683.85        640.00        30.45 o                         
   3   3   6        217.70        274.02        22.63 o                         
   4   3   6         60.56         55.32         9.92 o                         
   5   3   6        529.86        526.64        27.59 o                         
   6   3   6        722.37        721.07        55.20 o                         
   7   3   6        286.61        276.18        34.19 o                         
   8   3   6        228.18        204.13        53.91 o                         
   9   3   6        148.29        103.41        41.52 o                         
   0   4   6      36979.99      35774.72       646.87 o                         
   1   4   6       1344.31       1308.67        44.06 o                         
   2   4   6      18325.26      18418.51       290.49 o                         
   3   4   6        716.29        666.47        32.63 o                         
   4   4   6      17862.14      17860.43       286.68 o                         
   5   4   6       1401.91       1422.33        49.79 o                         
   6   4   6       7522.21       7621.51       233.51 o                         
   7   4   6       1744.67       1508.92        84.67 o                         
   8   4   6       3418.57       3512.37       114.29 o                         
   9   4   6        107.54        117.08        39.75 o                         
   1   5   6        976.79        919.74        34.82 o                         
   2   5   6       5270.85       5520.47       103.37 o                         
   3   5   6        696.43        725.37        35.93 o                         
   4   5   6        608.36        586.66        33.01 o                         
   5   5   6        360.74        388.16        30.33 o                         
   6   5   6        206.42        221.64        20.16 o                         
   7   5   6         99.87         84.52        23.59 o                         
   8   5   6        360.95        302.52        53.72 o                         
   9   5   6         94.12         12.98        51.40 o                         
   0   6   6       1301.38       1631.47        78.77 o                         
   1   6   6      27060.58      27764.99       376.35 o                         
   2   6   6        241.29        212.71        21.93 o                         
   3   6   6      13470.26      13418.46       233.94 o                         
   4   6   6        752.15        732.85        38.74 o                         
   5   6   6      13847.48      13844.10       268.82 o                         
   6   6   6        635.95        598.45        34.52 o                         
   7   6   6       6086.43       6194.91       213.04 o                         
   8   6   6        718.81        643.99        65.75 o                         
   9   6   6       3325.92       3119.58       211.89 o                         
   1   7   6        183.76        170.36        18.34 o                         
   2   7   6        841.85        954.72        36.92 o                         
   3   7   6       1223.52       1293.01        53.22 o                         
   4   7   6        415.64        396.48        31.39 o                         
   5   7   6        323.08        276.35        29.81 o                         
   6   7   6        192.85        167.85        21.25 o                         
   7   7   6        998.21        991.02        47.38 o                         
   8   7   6        535.31        386.27        73.16 o                         
   9   7   6        126.80         97.01        29.90 o                         
   0   8   6      14264.82      14390.54       299.35 o                         
   1   8   6       3981.83       4192.97        94.48 o                         
   2   8   6      14477.30      14156.25       221.66 o                         
   3   8   6       2934.79       3091.70        75.14 o                         
   4   8   6       7835.21       7900.90       184.18 o                         
   5   8   6       1590.05       1579.24        63.60 o                         
   6   8   6       3663.31       3616.24       112.56 o                         
   7   8   6        439.47        371.69        34.65 o                         
   8   8   6       2499.19       2412.99       155.35 o                         
   9   8   6        423.76        351.88        41.52 o                         
   1   9   6         69.63         76.43        12.37 o                         
   2   9   6        159.02        137.86        18.57 o                         
   3   9   6       1570.92       1745.99        60.19 o                         
   4   9   6       1341.86       1397.09        62.37 o                         
   5   9   6        399.03        442.53        36.50 o                         
   6   9   6        240.25        156.75        24.92 o                         
   7   9   6        866.07        928.34        57.91 o                         
   8   9   6        111.15         64.40        18.82 o                         
   0  10   6       1190.37       1296.49        70.51 o                         
   1  10   6      11564.85      11599.19       219.41 o                         
   2  10   6       2536.95       2591.79        78.59 o                         
   3  10   6      10484.10      10528.00       219.12 o                         
   4  10   6        684.81        712.11        45.66 o                         
   5  10   6       3657.40       3861.38       113.78 o                         
   6  10   6       1991.79       2061.36        93.06 o                         
   7  10   6       3615.51       3518.70       137.31 o                         
   8  10   6        785.48        710.01        55.77 o                         
   1  11   6         85.12         50.96        12.30 o                         
   2  11   6        518.20        472.71        34.14 o                         
   3  11   6          6.52         -6.38         8.15 o                         
   4  11   6        444.44        474.76        41.01 o                         
   5  11   6        574.24        550.06        44.42 o                         
   6  11   6        595.45        638.57        50.19 o                         
   7  11   6        198.16        171.57        25.99 o                         
   8  11   6          7.52        -20.00        20.00 o                         
   0  12   6       7520.13       7488.34       214.46 o                         
   1  12   6       2605.17       2623.83        91.34 o                         
   2  12   6       7049.99       6816.48       151.28 o                         
   3  12   6       6384.89       6580.82       162.78 o                         
   4  12   6       3896.71       3885.38       134.53 o                         
   5  12   6         54.81         21.30        25.03 o                         
   6  12   6       5460.38       5638.28       143.70 o                         
   7  12   6       1292.94       1215.74        71.21 o                         
   8  12   6       1579.19       1587.33        89.79 o                         
   1  13   6        441.18        416.65        38.21 o                         
   2  13   6        321.59        357.70        38.69 o                         
   3  13   6         61.53         60.72        14.90 o                         
   4  13   6        760.56        851.89        63.24 o                         
   5  13   6         28.37          2.08        14.54 o                         
   6  13   6         93.09         22.21        16.92 o                         
   7  13   6        373.10        303.86        41.78 o                         
   0  14   6       1508.51       1627.68       105.00 o                         
   1  14   6       6240.15       6269.08       196.85 o                         
   2  14   6       3510.23       3464.11       115.33 o                         
   3  14   6       2986.24       3164.66       111.94 o                         
   4  14   6       1683.82       1804.56        86.81 o                         
   5  14   6       3722.80       3775.02       121.78 o                         
   6  14   6       1986.55       1925.15        93.60 o                         
   7  14   6       1375.22       1331.31        83.81 o                         
   1  15   6        655.18        717.59        59.15 o                         
   2  15   6         59.37          3.20        13.92 o                         
   3  15   6         46.11         24.96        16.80 o                         
   4  15   6        253.07        171.27        27.94 o                         
   5  15   6          6.04         14.57        29.38 o                         
   6  15   6        104.40         28.92        25.48 o                         
   0  16   6       3517.49       3381.79       153.87 o                         
   1  16   6        979.77        989.81        60.87 o                         
   2  16   6       2140.48       1959.87        85.11 o                         
   3  16   6       1147.30       1126.99        62.84 o                         
   4  16   6       2191.54       2043.04       108.55 o                         
   5  16   6       1080.99       1193.01        84.34 o                         
   6  16   6       1331.70       1356.31        96.47 o                         
   1  17   6        332.53        259.62        30.28 o                         
   2  17   6        472.54        456.36        50.31 o                         
   3  17   6         86.51         82.56        25.64 o                         
   4  17   6         77.82        106.26        27.93 o                         
   5  17   6        200.80        212.09        42.81 o                         
   0  18   6       2050.44       2267.44       150.94 o                         
   1  18   6       1639.72       1700.15        88.12 o                         
   2  18   6        889.59        864.34        68.69 o                         
   3  18   6       2214.52       2377.78       177.63 o                         
   4  18   6       1022.40        937.39        91.65 o                         
   1  19   6        114.64        128.40        31.48 o                         
   2  19   6        173.98         85.44        31.82 o                         
   3  19   6         57.98         44.87        32.85 o                         
   0  20   6       2359.31       2355.43       192.95 o                         
   1  20   6       1477.07       1668.19       119.68 o                         
   2  20   6        899.76        918.67       126.63 o                         
   2   0   7       3489.28       3738.79       108.93 o                         
   4   0   7      12268.57      13283.39       275.57 o                         
   6   0   7       3972.96       4013.66       291.72 o                         
   8   0   7       1200.97       1091.37       198.79 o                         
   0   1   7      18584.48      19365.37       507.15 o                         
   1   1   7      25509.46      25486.38       473.11 o                         
   2   1   7        673.99        649.21        42.37 o                         
   3   1   7      14016.88      15040.69       365.49 o                         
   4   1   7       6081.25       5749.39       112.68 o                         
   5   1   7       8277.82       8268.19       144.36 o                         
   6   1   7       3350.03       3244.06       132.29 o                         
   7   1   7       1486.45       1544.05        69.94 o                         
   8   1   7       3157.69       3298.70       213.18 o                         
   9   1   7       1965.14       1871.60       190.81 o                         
   1   2   7       3664.09       3730.48       102.16 o                         
   2   2   7       2052.71       2128.40        50.53 o                         
   3   2   7       1444.06       1488.27        47.71 o                         
   4   2   7         16.41         -3.19         5.63 o                         
   5   2   7        213.99        244.36        19.42 o                         
   6   2   7       2185.97       2166.93        88.28 o                         
   7   2   7        387.44        391.70        71.56 o                         
   8   2   7        433.12        560.71       204.42 o                         
   9   2   7        153.90        111.33        59.33 o                         
   0   3   7      41667.46      40421.09       857.76 o                         
   1   3   7       9948.71       9557.56       156.46 o                         
   2   3   7      12084.23      11936.01       196.25 o                         
   3   3   7      13433.25      13769.25       230.12 o                         
   4   3   7       8465.55       8455.74       155.83 o                         
   5   3   7       4542.20       4583.99       101.83 o                         
   6   3   7       8413.90       8499.27       207.76 o                         
   7   3   7       1030.73        943.98        56.87 o                         
   8   3   7       1545.67       1591.57        88.23 o                         
   9   3   7       1819.71       1559.79       240.36 o                         
   1   4   7       1220.62       1176.62        43.92 o                         
   2   4   7       3066.85       3332.33        72.23 o                         
   3   4   7       5274.04       5469.05       116.31 o                         
   4   4   7       1115.81       1124.24        44.91 o                         
   5   4   7        551.27        571.10        32.34 o                         
   6   4   7        904.21        928.56        43.07 o                         
   7   4   7        278.13        231.91        33.57 o                         
   8   4   7         98.39         43.72        39.22 o                         
   9   4   7        690.76        481.13        87.91 o                         
   0   5   7       7346.61       6799.78       249.92 o                         
   1   5   7      22609.97      22698.59       332.01 o                         
   2   5   7       5697.15       5156.11       106.37 o                         
   3   5   7       9816.75       9769.05       179.27 o                         
   4   5   7       4908.95       5056.98       116.12 o                         
   5   5   7       7457.61       7359.36       152.53 o                         
   6   5   7       2161.10       2195.36        65.47 o                         
   7   5   7       3845.72       3892.28       127.88 o                         
   8   5   7       2033.79       1966.02        96.24 o                         
   9   5   7       1903.56       1831.02       162.96 o                         
   1   6   7        238.37        223.93        19.09 o                         
   2   6   7        430.94        407.35        24.57 o                         
   3   6   7        551.10        551.71        34.54 o                         
   4   6   7       1051.37       1088.66        48.65 o                         
   5   6   7         61.89         28.97         9.34 o                         
   6   6   7         89.93         77.62        13.89 o                         
   7   6   7        506.76        462.89        55.20 o                         
   8   6   7        198.40        157.72        39.03 o                         
   9   6   7        319.36        364.02        46.34 o                         
   0   7   7       8713.18       8381.13       234.14 o                         
   1   7   7       1265.72       1190.50        42.31 o                         
   2   7   7       8935.35       8275.53       164.50 o                         
   3   7   7       7708.41       7701.03       159.14 o                         
   4   7   7      10379.76      11061.35       213.36 o                         
   5   7   7       3795.45       3869.54       114.32 o                         
   6   7   7       4042.78       4008.46       107.50 o                         
   7   7   7       2123.91       2064.20        74.33 o                         
   8   7   7       3265.19       3433.19       154.82 o                         
   9   7   7        977.89       1075.51        96.01 o                         
   1   8   7        372.37        378.78        28.68 o                         
   2   8   7        965.92        914.69        38.37 o                         
   3   8   7        484.63        461.47        28.30 o                         
   4   8   7        259.58        272.19        28.22 o                         
   5   8   7        102.49         83.83        19.15 o                         
   6   8   7        630.57        620.18        41.03 o                         
   7   8   7         35.75         10.54        12.10 o                         
   8   8   7       1076.25       1087.45        90.14 o                         
   9   8   7        117.65         67.57        33.21 o                         
   0   9   7       6418.75       6518.73       177.51 o                         
   1   9   7      10085.28      10144.89       184.82 o                         
   2   9   7        826.47        708.04        35.74 o                         
   3   9   7      11482.49      11333.47       193.94 o                         
   4   9   7       1752.86       1820.32        67.42 o                         
   5   9   7       5025.54       4882.60       129.56 o                         
   6   9   7        153.23        114.80        21.31 o                         
   7   9   7       2479.28       2653.99       115.60 o                         
   8   9   7        955.96        908.21        60.51 o                         
   1  10   7        220.17        234.30        23.75 o                         
   2  10   7        462.60        512.51        31.71 o                         
   3  10   7        122.74         96.85        14.99 o                         
   4  10   7        320.45        280.27        29.28 o                         
   5  10   7        462.42        493.19        37.90 o                         
   6  10   7         24.29         10.95        14.93 o                         
   7  10   7        471.87        470.70        46.81 o                         
   8  10   7        219.87        146.66        30.51 o                         
   0  11   7      12899.94      12795.28       304.28 o                         
   1  11   7       1395.13       1410.42        54.71 o                         
   2  11   7      10912.03      10900.20       194.51 o                         
   3  11   7        757.73        776.51        44.19 o                         
   4  11   7       4795.84       4900.44       146.50 o                         
   5  11   7         89.73         65.56        17.46 o                         
   6  11   7       4445.20       4127.89       137.44 o                         
   7  11   7        563.90        555.71        45.65 o                         
   8  11   7       4116.56       4137.51       154.92 o                         
   1  12   7        501.14        460.06        44.01 o                         
   2  12   7        516.76        557.00        36.76 o                         
   3  12   7         70.53         66.44        15.96 o                         
   4  12   7       1294.08       1390.91        64.90 o                         
   5  12   7        505.58        554.08        50.68 o                         
   6  12   7         23.38          7.14        14.21 o                         
   7  12   7        108.01         59.78        22.76 o                         
   8  12   7         36.38        -36.28        36.28 o                         
   0  13   7       2461.88       2500.99       129.80 o                         
   1  13   7       5827.26       5965.40       153.35 o                         
   2  13   7        655.18        697.51        64.70 o                         
   3  13   7       7926.70       8299.51       208.91 o                         
   4  13   7        989.23       1061.15        69.63 o                         
   5  13   7       4601.97       4746.91       145.04 o                         
   6  13   7       1278.65       1225.04        69.65 o                         
   7  13   7       3421.24       3809.89       170.32 o                         
   1  14   7        110.02        111.90        23.14 o                         
   2  14   7         29.38         28.70        14.51 o                         
   3  14   7        208.55        184.31        28.92 o                         
   4  14   7        100.90         94.61        22.28 o                         
   5  14   7          0.80         -6.02        14.94 o                         
   6  14   7         57.29          8.50        23.94 o                         
   7  14   7        259.63        364.88        61.49 o                         
   0  15   7       4193.36       4183.35       193.85 o                         
   1  15   7        297.32        285.68        55.85 o                         
   2  15   7       4589.07       4542.02       140.37 o                         
   3  15   7        571.46        538.88        44.63 o                         
   4  15   7       2851.09       3148.73       111.62 o                         
   5  15   7        666.60        850.26        67.60 o                         
   6  15   7       2474.03       2387.35       112.76 o                         
   1  16   7          3.01        -15.03        15.03 o                         
   2  16   7        233.29        213.30        30.80 o                         
   3  16   7         88.53         67.22        25.25 o                         
   4  16   7        254.41        249.99        39.55 o                         
   5  16   7         44.92         24.28        25.92 o                         
   6  16   7        120.48         84.99        35.94 o                         
   0  17   7        507.22        381.98        64.00 o                         
   1  17   7       3327.27       3620.23       114.43 o                         
   2  17   7        179.63        121.53        30.60 o                         
   3  17   7       2321.79       2333.54       103.83 o                         
   4  17   7         76.28         52.93        26.46 o                         
   5  17   7       3150.20       3154.46       156.90 o                         
   1  18   7          9.16        -12.00        19.41 o                         
   2  18   7        138.11         85.18        32.86 o                         
   3  18   7        235.08        192.52        38.47 o                         
   4  18   7          7.69        -30.45        30.45 o                         
   0  19   7       2130.21       2083.88       279.25 o                         
   1  19   7         69.34         60.61        26.08 o                         
   2  19   7       2839.20       2772.35       132.74 o                         
   3  19   7         29.18         -1.67        30.83 o                         
   1  20   7         91.48         90.37        47.24 o                         
   2   0   8       5439.03       5153.31       175.33 o                         
   4   0   8      22969.33      23650.91       506.82 o                         
   6   0   8       6253.95       6141.54       245.52 o                         
   8   0   8       3690.14       3578.15       159.81 o                         
   1   1   8       4521.08       4385.13       119.88 o                         
   2   1   8       2956.66       3078.63       124.29 o                         
   3   1   8        822.24        837.83        34.79 o                         
   4   1   8       2442.74       2526.03        66.31 o                         
   5   1   8        605.03        669.37        31.48 o                         
   6   1   8        180.89        124.10        17.98 o                         
   7   1   8         98.13         62.38        20.13 o                         
   8   1   8         97.57         95.17        17.26 o                         
   9   1   8         16.87        -11.66        28.59 o                         
   0   2   8       4096.48       4473.94       235.07 o                         
   1   2   8      39406.50      39207.92       642.24 o                         
   2   2   8       1493.28       1624.04        55.27 o                         
   3   2   8      14385.16      14276.20       240.44 o                         
   4   2   8       2784.61       3143.42        77.48 o                         
   5   2   8      17802.48      17871.68       288.93 o                         
   6   2   8        799.10        719.69        45.58 o                         
   7   2   8       3051.64       3143.54       135.19 o                         
   8   2   8        185.27        101.71        24.64 o                         
   9   2   8       2558.59       2474.34       191.73 o                         
   1   3   8        285.12        342.39        22.18 o                         
   2   3   8        152.34        158.50        14.45 o                         
   3   3   8        254.26        236.99        23.04 o                         
   4   3   8        504.09        436.13        27.99 o                         
   5   3   8        257.65        257.32        22.88 o                         
   6   3   8       1257.46       1283.00        46.83 o                         
   7   3   8        368.55        340.69        33.83 o                         
   8   3   8        392.96        406.86        59.95 o                         
   9   3   8       1182.36       1290.89       139.97 o                         
   0   4   8      21524.11      23317.72      1073.77 o                         
   1   4   8       3257.00       3351.59        90.13 o                         
   2   4   8      21804.96      22121.37       320.02 o                         
   3   4   8        317.40        336.52        27.93 o                         
   4   4   8      16575.11      16469.24       279.15 o                         
   5   4   8       2610.66       2669.74        75.84 o                         
   6   4   8       8761.00       8808.38       189.99 o                         
   7   4   8         28.20         21.84        22.47 o                         
   8   4   8       4481.91       4747.33       248.58 o                         
   9   4   8        389.98        201.25        60.45 o                         
   1   5   8        330.96        338.40        23.26 o                         
   2   5   8         68.19         72.02        11.14 o                         
   3   5   8       1120.61       1258.74        50.63 o                         
   4   5   8        770.00        829.31        41.57 o                         
   5   5   8        311.40        335.19        28.22 o                         
   6   5   8        548.06        492.42        36.53 o                         
   7   5   8        301.59        230.54        39.37 o                         
   8   5   8         75.75         85.52        43.98 o                         
   9   5   8        105.66         57.74        39.38 o                         
   0   6   8       6625.75       7116.93       208.35 o                         
   1   6   8       7062.60       6966.62       120.98 o                         
   2   6   8         61.63         56.93        10.58 o                         
   3   6   8      18262.50      17948.19       309.02 o                         
   4   6   8       1250.78       1271.75        53.89 o                         
   5   6   8       4853.08       4992.91       119.37 o                         
   6   6   8       1407.40       1378.45        62.88 o                         
   7   6   8       6113.21       6177.21       133.12 o                         
   8   6   8         91.02         39.52        22.04 o                         
   9   6   8       2211.96       2269.89       120.30 o                         
   1   7   8        547.39        620.25        31.11 o                         
   2   7   8       1952.28       2189.42        60.21 o                         
   3   7   8       1763.22       1930.18        57.63 o                         
   4   7   8        560.28        562.52        41.38 o                         
   5   7   8         54.20         78.15        16.70 o                         
   6   7   8        331.92        363.24        37.68 o                         
   7   7   8         74.55         66.33        15.05 o                         
   8   7   8        264.07        254.67        43.13 o                         
   9   7   8        749.18        658.59        80.28 o                         
   0   8   8      19200.75      19134.32       514.01 o                         
   1   8   8       3430.05       3430.60        96.63 o                         
   2   8   8      21285.16      21439.93       309.85 o                         
   3   8   8        680.61        663.04        35.35 o                         
   4   8   8       6402.10       6505.20       156.25 o                         
   5   8   8         22.95          9.95        11.65 o                         
   6   8   8       3146.63       3202.01        99.01 o                         
   7   8   8        898.19        886.24        51.61 o                         
   8   8   8       5318.00       5644.61       221.97 o                         
   9   8   8        222.38         77.10        58.96 o                         
   1   9   8       1002.84       1042.17        43.72 o                         
   2   9   8        267.03        186.46        20.08 o                         
   3   9   8        115.79         90.63        13.15 o                         
   4   9   8        107.95         84.67        15.74 o                         
   5   9   8        157.13        134.19        24.50 o                         
   6   9   8         28.13         18.94        13.17 o                         
   7   9   8         36.40         -2.21        13.68 o                         
   8   9   8        344.30        278.06        29.67 o                         
   0  10   8         31.54         -0.57        10.54 o                         
   1  10   8       7600.27       7370.44       142.96 o                         
   2  10   8       2129.57       2140.68        67.13 o                         
   3  10   8      10338.69      10342.80       185.35 o                         
   4  10   8       1603.92       1568.62        65.12 o                         
   5  10   8       5324.78       5592.22       147.90 o                         
   6  10   8        887.50        837.22        51.08 o                         
   7  10   8       3581.24       3708.23       128.76 o                         
   8  10   8       1834.91       1872.41        73.78 o                         
   1  11   8        824.39        914.26        44.22 o                         
   2  11   8        219.14        193.69        21.25 o                         
   3  11   8        182.04        187.10        21.46 o                         
   4  11   8       3353.27       3319.36       109.95 o                         
   5  11   8         21.11          8.91        13.39 o                         
   6  11   8          2.30        -12.55        14.97 o                         
   7  11   8        149.83        145.33        26.98 o                         
   8  11   8        220.40        192.54        30.80 o                         
   0  12   8       4723.39       4676.99       160.27 o                         
   1  12   8       1857.57       1814.51        65.35 o                         
   2  12   8       4223.20       4263.44       106.77 o                         
   3  12   8       5137.23       5084.58       129.56 o                         
   4  12   8       3404.19       3233.63       121.61 o                         
   5  12   8        816.92        914.96        65.70 o                         
   6  12   8       2685.95       2735.46       114.31 o                         
   7  12   8       1329.38       1323.29        76.52 o                         
   1  13   8       2501.04       2505.94        87.56 o                         
   2  13   8        193.70        129.50        19.76 o                         
   3  13   8         10.74         -3.37        13.69 o                         
   4  13   8        357.90        286.68        42.45 o                         
   5  13   8         23.09         -3.76        16.22 o                         
   6  13   8       1061.72       1150.94        72.54 o                         
   7  13   8         80.65         66.92        23.85 o                         
   0  14   8       1275.17       1454.37       121.93 o                         
   1  14   8       9875.21      10049.57       244.21 o                         
   2  14   8       2419.30       2451.92        95.84 o                         
   3  14   8       2035.37       2035.55        87.27 o                         
   4  14   8        243.35        146.41        25.95 o                         
   5  14   8       3037.79       3195.65       122.04 o                         
   6  14   8        263.54        182.02        33.39 o                         
   7  14   8       1591.05       1763.24       112.15 o                         
   1  15   8        783.02        937.74        63.49 o                         
   2  15   8        361.64        257.96        51.66 o                         
   3  15   8        361.23        256.27        36.32 o                         
   4  15   8          8.43        -16.33        16.33 o                         
   5  15   8        112.81         76.75        27.93 o                         
   6  15   8        313.77        282.46        45.63 o                         
   0  16   8       6041.91       5922.07       239.50 o                         
   1  16   8       1124.05       1104.54        74.36 o                         
   2  16   8        689.78        686.08        81.29 o                         
   3  16   8       1693.48       1633.20        78.73 o                         
   4  16   8       1158.83       1286.16       104.76 o                         
   5  16   8        950.33       1006.80        88.48 o                         
   1  17   8        524.62        434.19        53.23 o                         
   2  17   8         96.52         99.86        28.25 o                         
   3  17   8        248.20        206.22        33.68 o                         
   4  17   8          8.89         11.01        22.69 o                         
   5  17   8         69.73         35.08        41.26 o                         
   0  18   8       4194.78       4406.77       243.11 o                         
   1  18   8       2148.61       2317.98       114.21 o                         
   2  18   8       1148.91       1155.69        84.27 o                         
   3  18   8        809.71        774.55       110.86 o                         
   4  18   8       1163.10       1210.49       137.47 o                         
   1  19   8        160.94        123.22        44.67 o                         
   2  19   8         65.81         16.17        36.63 o                         
   3  19   8        119.29         58.78        31.97 o                         
   0  20   8       1872.16       1856.09       174.40 o                         
   1  20   8        462.62        411.06        73.05 o                         
   2   0   9       5853.57       6273.11       169.26 o                         
   4   0   9        948.98       1013.52        72.09 o                         
   6   0   9        337.54        445.82        40.36 o                         
   8   0   9        140.08         16.63        59.71 o                         
   0   1   9      15115.60      14609.10       430.46 o                         
   1   1   9      13303.21      13415.80       279.60 o                         
   2   1   9      10482.35      10580.27       203.45 o                         
   3   1   9       5641.57       5450.69       106.67 o                         
   4   1   9      10400.95      10595.13       190.87 o                         
   5   1   9      17064.89      17161.36       283.78 o                         
   6   1   9       3630.30       3588.71        80.90 o                         
   7   1   9       3375.97       3524.76       155.93 o                         
   8   1   9       1305.69       1229.14        72.72 o                         
   9   1   9       1314.15       1271.26       191.57 o                         
   1   2   9        180.56        120.25        18.66 o                         
   2   2   9        685.30        788.72        36.34 o                         
   3   2   9         60.80         39.90         9.58 o                         
   4   2   9       3083.08       3405.72        85.24 o                         
   5   2   9        452.22        417.09        27.32 o                         
   6   2   9        902.92        924.46        37.52 o                         
   7   2   9       2508.82       2403.04       130.76 o                         
   8   2   9        218.63        164.84        28.19 o                         
   9   2   9          6.64         61.09        66.89 o                         
   0   3   9      18433.69      17932.67       405.41 o                         
   1   3   9       8302.34       8149.66       147.07 o                         
   2   3   9       3774.40       3750.66        81.20 o                         
   3   3   9       7471.04       7492.48       146.79 o                         
   4   3   9       8757.14       8639.35       167.19 o                         
   5   3   9       2453.71       2484.75        72.75 o                         
   6   3   9       5993.47       5920.09       128.97 o                         
   7   3   9       2976.00       3029.25       103.85 o                         
   8   3   9        930.51        979.68        69.43 o                         
   9   3   9       1019.55       1003.08       130.38 o                         
   1   4   9       1360.31       1469.28        75.21 o                         
   2   4   9        406.10        457.39        25.44 o                         
   3   4   9        687.96        726.34        37.86 o                         
   4   4   9         37.50         39.12        11.05 o                         
   5   4   9        462.86        442.61        34.43 o                         
   6   4   9         16.88         15.72         9.62 o                         
   7   4   9         60.31         51.13        16.32 o                         
   8   4   9        749.25        885.21       161.37 o                         
   9   4   9        149.21        168.73        45.33 o                         
   0   5   9       5551.95       5493.98       173.23 o                         
   1   5   9      11720.94      11372.26       194.64 o                         
   2   5   9       9257.34       9576.86       164.52 o                         
   3   5   9       4720.43       4714.04       112.10 o                         
   4   5   9       2762.53       2968.75        84.53 o                         
   5   5   9       6221.90       6194.82       139.55 o                         
   6   5   9        766.96        722.48        40.35 o                         
   7   5   9       2332.65       2359.04        80.41 o                         
   8   5   9       1894.46       2031.53        85.27 o                         
   9   5   9       3006.60       3099.58       144.19 o                         
   1   6   9       1393.42       1570.43        60.22 o                         
   2   6   9        259.24        258.17        21.32 o                         
   3   6   9       1567.19       1633.18        62.16 o                         
   4   6   9        103.56         82.72        15.91 o                         
   5   6   9       1020.73        982.69        48.80 o                         
   6   6   9        635.93        646.03        44.28 o                         
   7   6   9        165.75        101.14        17.72 o                         
   8   6   9        125.81         61.37        25.25 o                         
   9   6   9        203.01        200.58        54.94 o                         
   0   7   9      20557.71      20984.06       424.65 o                         
   1   7   9       3322.04       3300.14        79.46 o                         
   2   7   9      17342.98      17720.13       279.33 o                         
   3   7   9       5233.27       5304.73       111.58 o                         
   4   7   9      11867.41      12112.63       233.39 o                         
   5   7   9        558.16        557.38        41.66 o                         
   6   7   9       4739.46       4749.72       134.90 o                         
   7   7   9       1074.62       1085.26        50.91 o                         
   8   7   9       3151.65       3190.30       155.18 o                         
   9   7   9        598.04        370.99       189.68 o                         
   1   8   9        304.38        263.94        32.14 o                         
   2   8   9       3339.29       3594.24        88.64 o                         
   3   8   9       1597.65       1716.12        58.04 o                         
   4   8   9       2258.24       2440.14        84.81 o                         
   5   8   9        111.26        144.70        22.51 o                         
   6   8   9         32.97         23.12        14.68 o                         
   7   8   9        163.32        109.95        20.06 o                         
   8   8   9         52.68         30.29        65.37 o                         
   0   9   9        780.95        756.11        54.27 o                         
   1   9   9       8077.97       8097.00       152.31 o                         
   2   9   9       3642.56       3667.73        99.97 o                         
   3   9   9       6602.16       6609.10       130.18 o                         
   4   9   9       1572.75       1575.71        64.90 o                         
   5   9   9       5168.44       5096.43       144.40 o                         
   6   9   9        962.16        998.02        56.38 o                         
   7   9   9       3095.48       3010.83       121.83 o                         
   8   9   9        513.10        490.59        43.78 o                         
   1  10   9        388.89        387.45        28.70 o                         
   2  10   9         21.52         17.43         9.16 o                         
   3  10   9       1617.49       1613.15        57.67 o                         
   4  10   9        216.38        144.20        22.28 o                         
   5  10   9        359.21        250.99        31.08 o                         
   6  10   9        196.71        168.48        24.21 o                         
   7  10   9        102.70         56.97        31.34 o                         
   8  10   9        135.34         76.56        24.94 o                         
   0  11   9       7192.30       7352.74       209.39 o                         
   1  11   9       1672.93       1607.06        60.29 o                         
   2  11   9       6341.22       6226.94       133.89 o                         
   3  11   9        466.49        399.91        31.20 o                         
   4  11   9       7430.67       7428.86       184.75 o                         
   5  11   9       1217.79       1329.74        75.84 o                         
   6  11   9       1374.42       1398.89        71.92 o                         
   7  11   9        796.60        786.71        58.35 o                         
   8  11   9       3673.59       3676.95       127.05 o                         
   1  12   9        618.90        557.98        38.39 o                         
   2  12   9         87.86         61.09        16.00 o                         
   3  12   9        215.13        208.12        23.83 o                         
   4  12   9         61.96         34.03        15.85 o                         
   5  12   9        382.41        403.06        42.85 o                         
   6  12   9        103.63         71.78        30.76 o                         
   7  12   9        254.99        152.63        28.82 o                         
   0  13   9         19.19         -2.65        15.36 o                         
   1  13   9       7056.31       7037.04       166.70 o                         
   2  13   9        693.89        621.43        47.25 o                         
   3  13   9       4362.86       4604.64       133.48 o                         
   4  13   9        232.04        187.35        43.57 o                         
   5  13   9       3184.84       3266.63       116.52 o                         
   6  13   9        732.01        804.17        64.84 o                         
   7  13   9       2205.87       2219.93       104.62 o                         
   1  14   9        329.01        329.50        33.84 o                         
   2  14   9        139.78        134.40        26.46 o                         
   3  14   9        507.17        501.52        42.99 o                         
   4  14   9         22.46          2.73        14.29 o                         
   5  14   9        399.36        348.22        43.11 o                         
   6  14   9        181.55        150.19        33.84 o                         
   0  15   9       6414.02       6628.59       303.83 o                         
   1  15   9        218.97        152.16        26.88 o                         
   2  15   9       4662.00       4666.97       162.13 o                         
   3  15   9         54.77         17.80        24.00 o                         
   4  15   9       3373.79       3445.56       129.74 o                         
   5  15   9        108.15         67.97        36.50 o                         
   6  15   9       2436.59       2700.55       138.25 o                         
   1  16   9         77.73         27.67        23.66 o                         
   2  16   9        397.26        345.66        63.19 o                         
   3  16   9         19.74         18.34        18.19 o                         
   4  16   9         97.89         71.26        28.70 o                         
   5  16   9         57.30         34.19        27.57 o                         
   0  17   9        546.29        445.67       121.06 o                         
   1  17   9       2489.39       2481.19       108.21 o                         
   2  17   9        113.88         78.04        28.06 o                         
   3  17   9       2098.21       2080.53       108.84 o                         
   4  17   9         53.74          8.60        59.57 o                         
   5  17   9       2638.45       2867.68       149.42 o                         
   1  18   9         83.55        106.99        31.49 o                         
   2  18   9         83.68        102.49        28.43 o                         
   3  18   9        144.84        139.21        36.54 o                         
   4  18   9         56.49        -33.06        33.06 o                         
   0  19   9       4091.89       4258.96       263.92 o                         
   1  19   9         99.56         49.48        33.07 o                         
   2  19   9       1552.83       1641.15       115.79 o                         
   0   0  10      48721.81      50987.63      1855.46 o                         
   2   0  10      22985.42      23517.60       655.09 o                         
   4   0  10      15087.70      14501.75       337.82 o                         
   6   0  10       9831.74      10270.01       276.07 o                         
   8   0  10       3932.12       3959.09       191.92 o                         
   1   1  10       2316.08       2279.23       170.24 o                         
   2   1  10        414.20        521.03        33.00 o                         
   3   1  10        875.49        854.67        41.66 o                         
   4   1  10       2968.55       3100.84        86.00 o                         
   5   1  10        169.11        154.81        19.04 o                         
   6   1  10        172.32        146.32        17.28 o                         
   7   1  10       1745.90       1826.76        89.06 o                         
   8   1  10         26.10         -5.19        15.39 o                         
   9   1  10        245.39        209.33        70.29 o                         
   0   2  10       9966.53       9954.80       331.56 o                         
   1   2  10      25319.48      26172.08       692.08 o                         
   2   2  10        278.14        281.45        24.16 o                         
   3   2  10       9244.53       9234.68       192.11 o                         
   4   2  10        581.27        613.73        40.34 o                         
   5   2  10       8119.19       8195.97       160.07 o                         
   6   2  10       1655.78       1636.94        56.54 o                         
   7   2  10       4623.91       4516.46       155.63 o                         
   8   2  10        300.71        207.97        43.44 o                         
   9   2  10       3356.98       3518.67       146.60 o                         
   1   3  10       3515.97       4007.83        89.81 o                         
   2   3  10       1893.06       1944.10        56.96 o                         
   3   3  10        300.29        275.91        28.45 o                         
   4   3  10        396.53        385.95        29.36 o                         
   5   3  10       1485.95       1491.96        55.82 o                         
   6   3  10        628.74        688.28        42.15 o                         
   7   3  10        208.71        178.33        26.45 o                         
   8   3  10        222.61        173.42        38.95 o                         
   9   3  10        196.96        131.82        32.85 o                         
   0   4  10      12797.28      12843.67       321.15 o                         
   1   4  10         63.64         44.49         9.69 o                         
   2   4  10      26960.05      26694.15       431.00 o                         
   3   4  10       1135.18       1139.85        49.84 o                         
   4   4  10       8923.05       8986.41       177.72 o                         
   5   4  10       1800.06       1851.99        72.77 o                         
   6   4  10       5171.37       5141.31       123.88 o                         
   7   4  10        235.75        175.44        22.07 o                         
   8   4  10       3199.23       3247.98       110.18 o                         
   9   4  10        181.23         88.43        50.78 o                         
   1   5  10        448.50        431.59        28.23 o                         
   2   5  10        250.56        243.92        20.34 o                         
   3   5  10         12.11         -4.38         6.84 o                         
   4   5  10        379.40        390.33        34.01 o                         
   5   5  10        952.17       1043.65        49.83 o                         
   6   5  10        210.34        231.88        24.93 o                         
   7   5  10        288.49        271.07        28.98 o                         
   8   5  10         87.31         46.75        20.09 o                         
   9   5  10        123.97        129.77        92.97 o                         
   0   6  10       3971.65       4017.37       127.20 o                         
   1   6  10       8965.34       8185.00       154.86 o                         
   2   6  10       1126.84       1065.45        43.26 o                         
   3   6  10      10795.27      10890.22       213.41 o                         
   4   6  10       1549.10       1552.60        62.46 o                         
   5   6  10      10302.01      10360.54       211.51 o                         
   6   6  10        942.24        900.31        48.00 o                         
   7   6  10       8311.97       8585.72       175.59 o                         
   8   6  10        439.37        395.89        56.78 o                         
   9   6  10       1713.50       1654.59       192.96 o                         
   1   7  10       1270.16       1325.13        54.71 o                         
   2   7  10         45.97         38.60         9.38 o                         
   3   7  10        989.84        935.90        42.24 o                         
   4   7  10        153.99        126.63        20.28 o                         
   5   7  10        243.39        196.94        26.02 o                         
   6   7  10        745.43        730.47        46.99 o                         
   7   7  10        758.55        733.53        44.05 o                         
   8   7  10        111.68         79.68        31.02 o                         
   0   8  10      10200.21      10052.62       251.98 o                         
   1   8  10       2249.83       2235.27        71.24 o                         
   2   8  10      14403.35      14227.48       224.55 o                         
   3   8  10       1677.00       1717.58        63.08 o                         
   4   8  10       8280.35       8439.26       185.06 o                         
   5   8  10       1041.64       1006.87        56.32 o                         
   6   8  10       4718.99       4866.61       143.83 o                         
   7   8  10        619.41        620.90        42.16 o                         
   8   8  10       2059.77       2041.84       101.17 o                         
   1   9  10        749.86        800.53        40.02 o                         
   2   9  10       1497.86       1462.49        59.18 o                         
   3   9  10        732.15        769.01        38.75 o                         
   4   9  10        109.24        108.24        20.24 o                         
   5   9  10        387.52        404.35        41.36 o                         
   6   9  10        327.28        274.82        51.68 o                         
   7   9  10        370.62        376.12        47.10 o                         
   8   9  10        206.98        163.39        28.28 o                         
   0  10  10        569.88        686.10        55.24 o                         
   1  10  10      10006.46       9936.84       183.47 o                         
   2  10  10       1192.88       1233.24        51.00 o                         
   3  10  10       5584.72       5572.38       120.49 o                         
   4  10  10       2713.99       2724.95        92.79 o                         
   5  10  10       4115.32       4107.59       117.70 o                         
   6  10  10        864.42        824.54        62.30 o                         
   7  10  10       3758.12       3718.83       126.35 o                         
   8  10  10        564.74        413.32        51.59 o                         
   1  11  10        205.47        224.14        25.92 o                         
   2  11  10         63.29         42.74        12.39 o                         
   3  11  10        693.41        674.48        40.05 o                         
   4  11  10        320.65        290.38        32.09 o                         
   5  11  10        145.89        113.79        26.96 o                         
   6  11  10        550.01        521.26        47.71 o                         
   7  11  10        181.30        120.28        26.57 o                         
   0  12  10       4164.16       4093.10       173.12 o                         
   1  12  10       2461.21       2567.97        81.44 o                         
   2  12  10       3328.53       3455.86       103.97 o                         
   3  12  10       1108.39       1064.83        51.62 o                         
   4  12  10       6490.82       6402.55       172.95 o                         
   5  12  10        528.66        598.74        53.48 o                         
   6  12  10       2461.78       2446.71        95.09 o                         
   7  12  10        414.66        422.47        43.88 o                         
   1  13  10        115.27         57.62        21.92 o                         
   2  13  10       1015.42       1055.99        58.72 o                         
   3  13  10         90.86         53.70        15.87 o                         
   4  13  10        504.05        422.64        61.59 o                         
   5  13  10         52.86         52.51        18.43 o                         
   6  13  10        281.72        256.60        37.90 o                         
   7  13  10         42.20         29.95        26.59 o                         
   0  14  10       3755.27       3531.66       171.10 o                         
   1  14  10       4243.11       4432.42       132.43 o                         
   2  14  10       1489.54       1470.09        66.69 o                         
   3  14  10       3972.68       4120.14       124.44 o                         
   4  14  10       2038.99       1975.61        93.28 o                         
   5  14  10       1797.75       1772.09        91.26 o                         
   6  14  10        636.21        610.98        82.27 o                         
   1  15  10       1088.59       1096.66        63.89 o                         
   2  15  10        632.30        663.76        51.50 o                         
   3  15  10        292.42        206.91        28.30 o                         
   4  15  10         94.90          8.42        21.03 o                         
   5  15  10         55.26        -10.04        26.90 o                         
   6  15  10        268.84        254.32        49.68 o                         
   0  16  10       3194.17       3239.30       166.79 o                         
   1  16  10       1235.37       1213.13        76.26 o                         
   2  16  10       2090.97       2109.28        96.50 o                         
   3  16  10        876.50        784.90        66.57 o                         
   4  16  10       2258.54       2279.49       132.63 o                         
   5  16  10        984.91       1154.33       118.92 o                         
   1  17  10        270.60        204.02        43.97 o                         
   2  17  10         29.47         11.40        24.66 o                         
   3  17  10         46.71         17.73        22.73 o                         
   4  17  10        188.55        122.40        41.38 o                         
   0  18  10        845.88        914.04       153.06 o                         
   1  18  10       1692.54       1761.60       102.76 o                         
   2  18  10       2152.74       2266.21       141.82 o                         
   3  18  10        696.43        504.40        58.21 o                         
   1  19  10          3.82         24.11        28.28 o                         
   2  19  10        167.13        125.23        36.54 o                         
   2   0  11        219.13        310.65        61.22 o                         
   4   0  11       4298.51       4555.69       139.05 o                         
   6   0  11        539.88        542.06        51.63 o                         
   8   0  11       1090.94        923.57       171.58 o                         
   0   1  11      15715.72      16883.31       523.39 o                         
   1   1  11       5285.61       5062.91       144.72 o                         
   2   1  11       8717.09       8912.96       211.29 o                         
   3   1  11       7775.46       7569.96       145.43 o                         
   4   1  11       2728.97       2639.24        76.01 o                         
   5   1  11       3680.58       3676.70        94.15 o                         
   6   1  11       7089.43       7301.01       139.09 o                         
   7   1  11       2992.88       3054.64        99.00 o                         
   8   1  11       2202.56       2210.32       175.89 o                         
   9   1  11       1318.82       1374.37        69.48 o                         
   1   2  11       5348.37       5463.24       165.96 o                         
   2   2  11       1240.11       1298.35        52.40 o                         
   3   2  11        757.81        783.45        32.30 o                         
   4   2  11       1113.90       1096.97        47.32 o                         
   5   2  11        840.04        864.79        46.48 o                         
   6   2  11        997.80       1051.83        45.61 o                         
   7   2  11        106.62         92.03        16.11 o                         
   8   2  11         67.06         36.01        27.55 o                         
   9   2  11        638.51        688.29        72.28 o                         
   0   3  11       8994.01       8906.44       302.98 o                         
   1   3  11       8232.35       8200.29       152.43 o                         
   2   3  11      18323.91      18038.43       280.95 o                         
   3   3  11       6989.18       6898.89       148.14 o                         
   4   3  11       8408.79       8287.51       169.29 o                         
   5   3  11       3839.28       3859.47       100.19 o                         
   6   3  11       3741.51       3863.51       109.01 o                         
   7   3  11        905.09        883.19        40.53 o                         
   8   3  11       4296.11       4513.12       192.77 o                         
   9   3  11        829.04        732.64        61.53 o                         
   1   4  11       1621.46       1870.44        58.68 o                         
   2   4  11        874.45        973.48        40.40 o                         
   3   4  11        182.33        254.72        28.00 o                         
   4   4  11        475.06        495.98        37.83 o                         
   5   4  11        155.18        157.61        24.11 o                         
   6   4  11       1280.16       1341.30        56.45 o                         
   7   4  11         14.80         13.65        15.39 o                         
   8   4  11         64.39         25.18        24.33 o                         
   9   4  11        389.66        395.87        43.71 o                         
   0   5  11       8829.58       9396.18       222.89 o                         
   1   5  11       6791.61       6598.01       131.50 o                         
   2   5  11       3589.74       3524.43        85.91 o                         
   3   5  11      16183.81      16887.25       298.42 o                         
   4   5  11       3937.85       3958.09       123.48 o                         
   5   5  11       9935.00      10216.43       205.55 o                         
   6   5  11       1221.00       1344.35        58.65 o                         
   7   5  11       4419.78       4464.82       127.28 o                         
   8   5  11        843.61        737.01        69.59 o                         
   9   5  11       1119.15       1305.17       171.75 o                         
   1   6  11       2658.98       2637.25        75.45 o                         
   2   6  11       1714.89       1775.04        62.59 o                         
   3   6  11        569.95        582.05        32.97 o                         
   4   6  11       1559.14       1591.09        65.22 o                         
   5   6  11        335.14        353.86        32.02 o                         
   6   6  11        261.68        269.78        29.01 o                         
   7   6  11         47.12         35.49        15.48 o                         
   8   6  11         93.66         55.72        22.36 o                         
   0   7  11      11055.16      11318.48       274.14 o                         
   1   7  11       6711.54       6842.48       134.50 o                         
   2   7  11       4008.93       3979.47        97.83 o                         
   3   7  11       1074.65       1058.69        44.01 o                         
   4   7  11       2311.01       2184.81       106.00 o                         
   5   7  11       4202.46       4424.98       127.32 o                         
   6   7  11       4088.94       4349.64       120.69 o                         
   7   7  11        891.66        867.91        55.74 o                         
   8   7  11       2036.70       2046.02       104.24 o                         
   1   8  11         69.30         44.89        14.29 o                         
   2   8  11        227.24        194.97        21.22 o                         
   3   8  11        255.48        231.26        22.52 o                         
   4   8  11        197.94        175.52        24.95 o                         
   5   8  11         71.54         53.89        17.21 o                         
   6   8  11        960.16        974.35        56.19 o                         
   7   8  11         60.10         12.52        15.91 o                         
   8   8  11        153.24        105.24        20.84 o                         
   0   9  11       1549.67       1461.18        77.97 o                         
   1   9  11      14063.52      14192.19       236.38 o                         
   2   9  11       1415.13       1462.80        55.05 o                         
   3   9  11       6532.20       6699.37       134.08 o                         
   4   9  11        560.47        611.97        55.83 o                         
   5   9  11       5061.77       5199.28       145.96 o                         
   6   9  11        685.52        703.59        58.82 o                         
   7   9  11        813.82        825.35        57.80 o                         
   8   9  11        227.24        163.37        34.26 o                         
   1  10  11        137.64        125.93        18.64 o                         
   2  10  11        977.57       1021.11        47.72 o                         
   3  10  11        117.56        106.16        16.38 o                         
   4  10  11        130.47        194.21        34.86 o                         
   5  10  11        354.45        300.86        31.98 o                         
   6  10  11         82.53         51.19        23.15 o                         
   7  10  11        811.75        850.64        60.60 o                         
   8  10  11        145.14         31.63        33.34 o                         
   0  11  11      16159.49      16166.70       374.70 o                         
   1  11  11        970.83       1025.45        49.07 o                         
   2  11  11       5814.71       5833.61       129.17 o                         
   3  11  11        968.32       1018.41        51.91 o                         
   4  11  11       6649.79       6578.40       160.27 o                         
   5  11  11        237.38        180.97        29.19 o                         
   6  11  11       5285.00       5547.27       174.68 o                         
   7  11  11        346.72        214.10        36.03 o                         
   1  12  11       1649.15       1628.40        69.78 o                         
   2  12  11         94.28         40.00        13.17 o                         
   3  12  11        302.81        285.93        50.08 o                         
   4  12  11         20.52         12.57        16.01 o                         
   5  12  11          2.66        -14.64        14.64 o                         
   6  12  11        177.40        157.47        27.43 o                         
   7  12  11         40.96         -0.09        22.97 o                         
   0  13  11         77.25         70.59        23.89 o                         
   1  13  11       3639.57       3928.68       126.35 o                         
   2  13  11       1430.42       1480.09        75.67 o                         
   3  13  11       4930.42       4910.11       131.05 o                         
   4  13  11        151.40        141.84        35.35 o                         
   5  13  11       3174.14       3156.43       120.80 o                         
   6  13  11        106.49         12.78        23.43 o                         
   1  14  11         49.10         31.10        19.76 o                         
   2  14  11        611.19        629.92        52.64 o                         
   3  14  11         14.28        -14.59        14.64 o                         
   4  14  11        192.36        190.43        31.15 o                         
   5  14  11         75.40         69.74        23.97 o                         
   6  14  11        399.64        293.21        51.63 o                         
   0  15  11       6453.25       6489.79       282.06 o                         
   1  15  11        108.66         73.65        19.86 o                         
   2  15  11       4056.07       4328.68       121.17 o                         
   3  15  11        640.92        538.83        46.00 o                         
   4  15  11       2647.25       2804.73       129.52 o                         
   5  15  11        325.96        254.37        51.17 o                         
   1  16  11        200.55        182.41        31.21 o                         
   2  16  11        302.89        281.36        36.28 o                         
   3  16  11        137.48        133.09        31.53 o                         
   4  16  11        368.49        366.57        56.30 o                         
   5  16  11         17.29        -22.85        22.85 o                         
   0  17  11         49.04        -23.05        70.67 o                         
   1  17  11       2413.57       2526.29       129.87 o                         
   2  17  11        219.58        211.62        43.10 o                         
   3  17  11       3258.33       3501.20       220.86 o                         
   4  17  11         89.14         52.81        34.84 o                         
   1  18  11        164.22        161.31        36.97 o                         
   2  18  11         66.56         26.74        25.73 o                         
   3  18  11        177.57        151.25        35.17 o                         
   0  19  11       1300.79       1420.25       155.05 o                         
   1  19  11          1.73         -4.55        26.73 o                         
   0   0  12       7727.36       7425.48       378.61 o                         
   2   0  12       9700.97       9555.15       324.32 o                         
   4   0  12      17720.02      18017.54       414.40 o                         
   6   0  12       9441.77       9574.73       477.46 o                         
   8   0  12       3941.79       3911.41       206.30 o                         
   1   1  12       1536.42       1611.39        74.87 o                         
   2   1  12        131.03         95.95        16.39 o                         
   3   1  12        516.71        507.77        28.67 o                         
   4   1  12        208.79        152.71        20.45 o                         
   5   1  12        682.59        664.26        37.09 o                         
   6   1  12        614.46        634.05        46.51 o                         
   7   1  12        174.62        155.00        23.37 o                         
   8   1  12        324.55        251.86        36.52 o                         
   9   1  12        440.65        384.38        56.30 o                         
   0   2  12       1582.72       1608.41       107.16 o                         
   1   2  12      20025.04      19629.24       466.61 o                         
   2   2  12       1576.37       1775.33        63.38 o                         
   3   2  12      16128.83      16035.95       252.96 o                         
   4   2  12        980.75        993.86        50.11 o                         
   5   2  12       2554.64       2608.37        79.72 o                         
   6   2  12       1463.81       1443.65        55.92 o                         
   7   2  12       4440.95       4595.58       116.51 o                         
   8   2  12        357.74        351.42        45.81 o                         
   9   2  12       2725.35       2633.30       183.92 o                         
   1   3  12       1560.30       1492.20        58.26 o                         
   2   3  12         75.36         69.68        12.29 o                         
   3   3  12        595.99        610.32        26.64 o                         
   4   3  12        465.23        457.75        34.41 o                         
   5   3  12        141.06        119.71        18.35 o                         
   6   3  12          6.31         -0.15         9.92 o                         
   7   3  12        577.82        597.10        36.37 o                         
   8   3  12        135.64         71.40        26.48 o                         
   9   3  12         38.09        -13.67        29.26 o                         
   0   4  12      21468.40      20940.36       508.09 o                         
   1   4  12        474.97        481.31        30.84 o                         
   2   4  12      14317.41      14077.08       233.84 o                         
   3   4  12       1480.33       1480.47        59.83 o                         
   4   4  12       6947.67       6931.38       155.15 o                         
   5   4  12        880.72        832.62        46.56 o                         
   6   4  12       5690.84       5497.20       131.83 o                         
   7   4  12        204.11        201.09        24.39 o                         
   8   4  12       3557.30       3419.68       119.41 o                         
   9   4  12         72.16         35.85        22.40 o
[truncated: 107,004 more chars]
