# Supplementary material for: Heterocyclic 1,3-diazepine-based thio­nes and selones as versatile halogen-bond acceptors
Source: Acta Crystallogr B Struct Sci Cryst Eng Mater. 2022 Aug 31;78(Pt 5):745–55. doi: 10.1107/S2052520622008150 (PMC9533313; doi:10.1107/S2052520622008150)
Supplement: Supplementary file 25 [file b-78-00745-2SDiazMesSe_5F5IBsup25.hkl]

data_2SDiazMesSe_5F5IB                                                          
_shelx_title ' d8_5650_p21c_a.res in P2(1)/c'                                   
_shelx_refln_list_code          4                                               
_shelx_F_calc_maximum      390.04                                               
_exptl_crystal_F_000      2204.00                                               
_reflns_d_resolution_high  0.7687                                               
                                                                                
loop_                                                                           
 _space_group_symop_operation_xyz                                               
 'x, y, z'                                                                      
 '-x, y+1/2, -z+1/2'                                                            
 '-x, -y, -z'                                                                   
 'x, -y-1/2, z-1/2'                                                             
                                                                                
_cell_length_a    25.9292                                                       
_cell_length_b     8.0709                                                       
_cell_length_c    20.4309                                                       
_cell_angle_alpha  90.000                                                       
_cell_angle_beta  113.037                                                       
_cell_angle_gamma  90.000                                                       
                                                                                
_shelx_F_squared_multiplier     1.000                                           
                                                                                
loop_                                                                           
 _refln_index_h                                                                 
 _refln_index_k                                                                 
 _refln_index_l                                                                 
 _refln_F_squared_calc                                                          
 _refln_F_squared_meas                                                          
 _refln_F_squared_sigma                                                         
 _refln_observed_status                                                         
   4   0   0        291.25        315.34        18.06 o                         
   5   0   0      17634.68      16659.02       310.45 o                         
   6   0   0      13107.34      12212.53       281.84 o                         
   7   0   0        815.23        768.22        36.09 o                         
   8   0   0       2549.76       2565.68        54.34 o                         
   9   0   0      32651.50      31293.27       452.16 o                         
  10   0   0      57691.03      54866.45       781.28 o                         
  11   0   0      66325.89      62249.73      1218.44 o                         
  12   0   0       7629.19       8142.36       149.21 o                         
  13   0   0       4398.67       4149.11       105.16 o                         
  14   0   0        768.07        807.16        57.69 o                         
  15   0   0      26809.05      25817.61       387.16 o                         
  16   0   0        761.29        714.64        37.03 o                         
  17   0   0        678.70        681.62        50.12 o                         
  18   0   0       5892.83       6195.01       143.77 o                         
  19   0   0       3362.29       3620.80       124.41 o                         
  20   0   0      39574.69      41185.20       691.31 o                         
  21   0   0      19877.37      20041.09       366.94 o                         
  22   0   0       9634.35       9863.87       225.26 o                         
  23   0   0       2586.29       2287.06       100.09 o                         
  24   0   0       4032.44       4190.48       131.81 o                         
  25   0   0        258.00        436.58       113.36 o                         
  26   0   0       1705.85       1792.62       103.37 o                         
  27   0   0        331.15        423.91        68.11 o                         
  28   0   0       2230.23       2145.90       137.94 o                         
  29   0   0       1516.27       1472.84       138.89 o                         
  30   0   0       4758.39       5211.12       424.15 o                         
   2   1   0      36794.61      38876.34       498.18 o                         
   3   1   0        171.13        171.66        10.53 o                         
   4   1   0        428.15        456.88        14.98 o                         
   5   1   0      25122.89      24992.54       267.24 o                         
   6   1   0      18004.71      17923.13       207.62 o                         
   7   1   0        412.98        326.28        20.21 o                         
   8   1   0      44220.27      43881.95       443.13 o                         
   9   1   0      60185.19      59751.36       632.26 o                         
  10   1   0      23716.93      23353.62       273.53 o                         
  11   1   0        940.14        865.57        29.85 o                         
  12   1   0      69977.73      66353.93       740.57 o                         
  13   1   0       1645.68       1644.76        39.37 o                         
  14   1   0       6092.12       6453.58        89.72 o                         
  15   1   0       3186.77       3239.38        58.94 o                         
  16   1   0       3038.69       3031.56        57.63 o                         
  17   1   0        409.51        401.06        27.79 o                         
  18   1   0       9953.12       9830.19       130.92 o                         
  19   1   0        441.05        493.40        32.19 o                         
  20   1   0       7759.31       7727.23       112.70 o                         
  21   1   0      21678.08      21975.89       278.39 o                         
  22   1   0       6297.72       6202.33       128.28 o                         
  23   1   0       9284.91       9119.15       167.67 o                         
  24   1   0        132.65        116.46        39.83 o                         
  25   1   0         67.93         42.85        40.15 o                         
  26   1   0        424.31        316.08        45.15 o                         
  27   1   0        238.11        340.93        52.94 o                         
  28   1   0        706.72        655.96        61.09 o                         
  29   1   0        228.12        283.26        52.14 o                         
  30   1   0          6.45         11.89        52.14 o                         
   0   2   0      13677.59      14390.63       238.69 o                         
   1   2   0       1195.41       1308.46        27.23 o                         
   2   2   0      24182.91      25958.58       262.93 o                         
   4   2   0      97786.10      97779.13      1770.30 o                         
   5   2   0       3346.46       3799.40        59.24 o                         
   6   2   0      13119.07      13509.20       160.63 o                         
   7   2   0       7460.56       7696.54        92.73 o                         
   8   2   0      27493.47      26807.64       290.80 o                         
   9   2   0         22.92         47.91        16.51 o                         
  10   2   0       2185.33       1911.82        41.75 o                         
  11   2   0        184.09        152.59        16.71 o                         
  12   2   0       9344.61       9160.50       122.76 o                         
  13   2   0      20979.24      21521.84       259.80 o                         
  14   2   0       3004.57       2705.11        55.92 o                         
  15   2   0        707.48        748.67        38.33 o                         
  16   2   0       4551.57       4224.01        96.88 o                         
  17   2   0      18538.29      18375.18       232.12 o                         
  18   2   0       6511.49       6433.03       112.63 o                         
  19   2   0       2272.31       2256.99        62.41 o                         
  20   2   0         53.60         98.64        29.27 o                         
  21   2   0       1154.44       1325.76        78.94 o                         
  22   2   0         40.31         45.62        31.76 o                         
  23   2   0        578.52        498.09        44.89 o                         
  24   2   0       7650.63       7610.84       151.40 o                         
  25   2   0       3294.40       3332.62        93.98 o                         
  26   2   0       3242.86       3274.67       106.79 o                         
  27   2   0       1501.70       1536.78        86.20 o                         
  28   2   0       3855.15       3934.17       110.06 o                         
  29   2   0        672.52        602.79        59.38 o                         
  30   2   0       5383.69       5379.63       161.35 o                         
   1   3   0         59.53         15.79        16.39 o                         
   2   3   0       5258.99       5383.49        87.21 o                         
   3   3   0         76.08        339.48        55.40 o                         
   4   3   0      52258.09      53218.80       533.24 o                         
   5   3   0     114670.45     116490.76      1634.79 o                         
   6   3   0       1363.78       1442.03        46.28 o                         
   7   3   0       8366.50       8764.15       112.51 o                         
   8   3   0         39.90         51.15        17.20 o                         
   9   3   0      30469.62      31653.15       391.81 o                         
  10   3   0       3847.37       3675.26        58.10 o                         
  11   3   0      10080.33       9960.04       116.39 o                         
  12   3   0        314.43        379.23        22.06 o                         
  13   3   0       2339.71       2070.90        42.01 o                         
  14   3   0       6920.75       6426.02        89.69 o                         
  15   3   0        872.97        863.50        40.55 o                         
  16   3   0      31279.13      30513.74       389.41 o                         
  17   3   0       1733.49       1787.64        56.77 o                         
  18   3   0      13993.76      13583.18       183.39 o                         
  19   3   0        418.71        389.61        34.46 o                         
  20   3   0       4367.59       4221.84        91.77 o                         
  21   3   0       1314.54       1206.81        59.12 o                         
  22   3   0          3.88          9.23        32.14 o                         
  23   3   0         94.80        108.89        34.83 o                         
  24   3   0       4245.64       4351.49       112.21 o                         
  25   3   0       5814.67       6366.90       164.98 o                         
  26   3   0        668.45        679.59        56.35 o                         
  27   3   0      10134.04      10265.86       283.42 o                         
  28   3   0        166.06        213.71        52.34 o                         
  29   3   0        767.16        697.88        63.14 o                         
   0   4   0        334.71        458.30        45.36 o                         
   1   4   0      18825.89      21145.83       328.86 o                         
   2   4   0       4837.16       5084.83       130.63 o                         
   3   4   0       3166.15       3797.52        74.12 o                         
   4   4   0      53890.57      54928.94       788.61 o                         
   5   4   0        643.18        585.36        23.53 o                         
   6   4   0        387.65        266.63        18.85 o                         
   7   4   0      62544.68      63610.82       674.56 o                         
   8   4   0        111.49        213.53        18.93 o                         
   9   4   0       4221.94       4230.93        68.03 o                         
  10   4   0        116.75        104.48        19.10 o                         
  11   4   0       9931.04      10183.58       163.02 o                         
  12   4   0         83.81         74.31        21.43 o                         
  13   4   0       8781.77       8568.51       114.56 o                         
  14   4   0       6131.91       5857.29        88.28 o                         
  15   4   0       3739.86       3412.74        66.93 o                         
  16   4   0       9144.71       8843.25       128.41 o                         
  17   4   0      10065.30       9893.46       156.55 o                         
  18   4   0       1817.65       1842.80        56.01 o                         
  19   4   0         20.65         37.74        27.39 o                         
  20   4   0       3372.64       3225.32        90.58 o                         
  21   4   0         89.59        120.45        41.57 o                         
  22   4   0        203.80        169.68        32.57 o                         
  23   4   0       2310.38       2320.29        75.37 o                         
  24   4   0        885.57        857.80        64.83 o                         
  25   4   0        495.44        463.31        45.84 o                         
  26   4   0       7038.54       6964.89       169.82 o                         
  27   4   0        195.87        211.79        46.27 o                         
  28   4   0       2455.37       2544.98       100.16 o                         
   1   5   0       1225.53       1191.98        62.16 o                         
   2   5   0      63371.23      66956.36       878.65 o                         
   3   5   0       9404.73       9974.92       157.26 o                         
   4   5   0         47.31         71.68        25.72 o                         
   5   5   0      12911.67      13443.20       221.57 o                         
   6   5   0       9888.50       9951.95       168.92 o                         
   7   5   0      22992.84      23655.81       263.76 o                         
   8   5   0      50457.00      49757.84       607.27 o                         
   9   5   0      15287.88      15124.85       188.39 o                         
  10   5   0       9290.60       9374.66       127.22 o                         
  11   5   0       2105.12       2008.28        49.84 o                         
  12   5   0       1509.40       1400.45        61.12 o                         
  13   5   0      20411.00      20303.28       239.76 o                         
  14   5   0      13212.60      13315.97       166.86 o                         
  15   5   0       7622.74       7139.42       112.54 o                         
  16   5   0       7102.71       6901.97       121.85 o                         
  17   5   0       7686.19       7054.31       172.82 o                         
  18   5   0        979.29        915.73        54.15 o                         
  19   5   0      10882.87      11166.76       173.27 o                         
  20   5   0       1964.26       1998.79        66.29 o                         
  21   5   0       6321.49       6011.45       105.47 o                         
  22   5   0       5157.02       5253.20        99.71 o                         
  23   5   0         17.16          1.25        44.38 o                         
  24   5   0      10118.47       9691.30       157.94 o                         
  25   5   0       1607.68       1612.78        73.25 o                         
  26   5   0       1843.79       1789.32       114.67 o                         
  27   5   0        523.56        550.86        58.10 o                         
   0   6   0       2032.55       1963.18        87.01 o                         
   1   6   0      13822.68      15000.05       226.44 o                         
   2   6   0       7994.24       8185.98       166.63 o                         
   3   6   0      16168.78      16605.17       290.72 o                         
   4   6   0      32618.66      34612.80       521.98 o                         
   5   6   0        497.59        506.65        44.76 o                         
   6   6   0       3493.01       3681.34        93.66 o                         
   7   6   0      14427.11      14055.40       238.13 o                         
   8   6   0       2831.93       2796.03        77.10 o                         
   9   6   0       7495.21       7431.01       114.63 o                         
  10   6   0        443.10        506.39        32.59 o                         
  11   6   0       1067.79       1026.03        40.83 o                         
  12   6   0       2578.93       2733.79        64.09 o                         
  13   6   0       4377.42       4097.06        82.23 o                         
  14   6   0      26273.83      25808.09       316.50 o                         
  15   6   0        301.86        354.18        34.44 o                         
  16   6   0        219.09        238.61        36.76 o                         
  17   6   0        836.54        877.14        51.58 o                         
  18   6   0      12434.46      12438.06       177.75 o                         
  19   6   0       4001.51       3969.99       106.92 o                         
  20   6   0       4139.00       4274.40        97.29 o                         
  21   6   0          5.31         15.34        31.67 o                         
  22   6   0         83.63         70.14        33.49 o                         
  23   6   0       4907.33       4947.66       101.84 o                         
  24   6   0          6.08         73.08        54.14 o                         
  25   6   0       3193.06       3283.89       123.07 o                         
   1   7   0        643.01        764.64        52.28 o                         
   2   7   0       1850.60       1819.83        71.44 o                         
   3   7   0       1932.79       1801.36        71.70 o                         
   4   7   0       2402.18       2484.54        81.41 o                         
   5   7   0      10037.24      10127.35       189.83 o                         
   6   7   0       2550.65       2606.31        85.43 o                         
   7   7   0       1572.45       1805.28        75.56 o                         
   8   7   0       3024.84       2890.61        90.75 o                         
   9   7   0       1819.91       1656.88        86.06 o                         
  10   7   0        293.40        342.05        42.18 o                         
  11   7   0       1241.41       1228.97        58.51 o                         
  12   7   0         86.67        122.36        29.89 o                         
  13   7   0        115.01        125.53        35.47 o                         
  14   7   0       4040.21       4022.07        83.73 o                         
  15   7   0        443.98        459.32        35.73 o                         
  16   7   0       5610.03       5517.73        93.81 o                         
  17   7   0       5480.30       5451.16        94.99 o                         
  18   7   0       5054.97       5013.34        95.03 o                         
  19   7   0        282.12        244.37        35.75 o                         
  20   7   0         10.11         25.97        29.68 o                         
  21   7   0        179.00        232.84        40.74 o                         
  22   7   0        216.76        227.02        44.03 o                         
  23   7   0        371.47        383.60        60.81 o                         
   0   8   0        732.26        842.79        99.48 o                         
   1   8   0       1495.94       1483.11        82.03 o                         
   2   8   0         25.15         -1.95        37.51 o                         
   3   8   0       7868.74       8103.93       170.44 o                         
   4   8   0       1629.13       1639.73        77.29 o                         
   5   8   0       5098.03       5342.74       129.07 o                         
   6   8   0      10482.05      10622.70       202.38 o                         
   7   8   0       1395.81       1332.23        84.42 o                         
   8   8   0       2243.19       2399.74        99.03 o                         
   9   8   0         39.17         17.03        47.81 o                         
  10   8   0       3431.15       3235.74       118.89 o                         
  11   8   0       1842.31       1756.70        96.92 o                         
  12   8   0       1829.44       1920.81       101.27 o                         
  13   8   0        118.82        212.74        59.72 o                         
  14   8   0       3891.48       3779.42        94.82 o                         
  15   8   0       3950.13       3911.79        82.28 o                         
  16   8   0       1459.68       1320.11        70.57 o                         
  17   8   0       6362.06       6100.18       118.48 o                         
  18   8   0       1390.46       1333.86        57.85 o                         
  19   8   0       2803.80       2815.82        84.87 o                         
  20   8   0       1040.82       1011.50        82.23 o                         
   1   9   0       2136.26       2270.43       119.12 o                         
   2   9   0       5287.87       5316.76       152.75 o                         
   3   9   0          6.11         23.04        54.89 o                         
   4   9   0       2313.65       2376.77       103.22 o                         
   5   9   0        159.22        125.51        51.60 o                         
   6   9   0        272.72        341.05        60.53 o                         
   7   9   0       8147.85       8015.32       328.40 o                         
   8   9   0        741.40        934.93        90.55 o                         
   9   9   0       7441.59       6976.40       255.21 o                         
  10   9   0        698.48        842.30       120.08 o                         
  11   9   0          0.43         86.86        63.98 o                         
  12   9   0       3276.06       3157.29       145.12 o                         
  13   9   0       4410.82       4192.48       167.19 o                         
  14   9   0       1058.59       1166.09       133.17 o                         
  15   9   0         58.23         78.78        63.39 o                         
   0  10   0       6331.52       6205.50       239.17 o                         
   1  10   0        218.03        123.27        59.81 o                         
   2  10   0       7202.35       7100.09       241.09 o                         
   3  10   0        922.61        960.37        84.47 o                         
   4  10   0       1011.07        897.56        83.07 o                         
   5  10   0        672.75        698.18        73.90 o                         
   6  10   0        175.89        217.53        61.46 o                         
   7  10   0       4060.88       3732.82       148.57 o                         
   8  10   0        760.39        857.94        94.43 o                         
   9  10   0       2336.09       2226.44       225.00 o                         
 -31   1   1       2056.23       2073.06       109.39 o                         
 -30   1   1        397.84        440.30        57.97 o                         
 -29   1   1       1308.22       1323.57        88.84 o                         
 -28   1   1        209.33        219.99        48.47 o                         
 -27   1   1       4709.56       5055.45       117.74 o                         
 -26   1   1        565.30        543.36        56.23 o                         
 -25   1   1        330.64        374.65        44.46 o                         
 -24   1   1          8.50         36.49        29.17 o                         
 -23   1   1       5706.61       5883.04        98.64 o                         
 -22   1   1       7509.73       7978.40       132.79 o                         
 -21   1   1        636.35        625.67        37.84 o                         
 -20   1   1       5240.52       5208.41        95.04 o                         
 -19   1   1       1806.54       1664.70        51.23 o                         
 -18   1   1      13423.42      13611.30       186.86 o                         
 -17   1   1          6.59         21.20        20.71 o                         
 -16   1   1      24391.98      24087.04       275.60 o                         
 -15   1   1       1034.03        950.08        35.06 o                         
 -14   1   1       3834.36       3456.29        63.59 o                         
 -13   1   1       8823.13       9057.13       114.59 o                         
 -12   1   1      51216.21      52273.77       778.30 o                         
 -11   1   1      27752.74      26244.80       289.05 o                         
 -10   1   1      18812.65      19259.39       215.32 o                         
  -9   1   1        332.02        433.12        22.59 o                         
  -8   1   1        276.65        292.94        17.38 o                         
  -7   1   1      36969.88      37339.96       451.75 o                         
  -6   1   1       7890.16       8022.58       101.02 o                         
  -5   1   1      19069.53      19068.53       218.26 o                         
  -4   1   1        500.43        635.34        16.99 o                         
  -3   1   1      12694.27      13039.82       159.78 o                         
  -2   1   1      12530.15      12678.59       143.03 o                         
  -1   1   1      27954.87      29616.47       417.66 o                         
   0   1   1      34230.94      35747.67       501.83 o                         
   1   1   1       1518.71       1611.44        20.96 o                         
   2   1   1      17898.36      18201.41       183.45 o                         
   3   1   1      25094.14      25238.52       282.82 o                         
   4   1   1      24369.65      23899.37       240.79 o                         
   5   1   1       6786.94       6657.00        83.99 o                         
   6   1   1      49282.93      49210.27       519.56 o                         
   7   1   1       3256.43       2972.74        47.33 o                         
   8   1   1       8972.86       8439.50       101.42 o                         
   9   1   1       9259.19       9140.20       109.69 o                         
  10   1   1      84574.52      82464.38       921.82 o                         
  11   1   1       3749.29       4091.26        60.61 o                         
  12   1   1       8820.35       8615.13       116.17 o                         
  13   1   1       1065.58        850.61        33.35 o                         
  14   1   1        616.55        532.81        31.66 o                         
  15   1   1      15928.94      16166.42       233.85 o                         
  16   1   1       7377.79       7127.89       106.53 o                         
  17   1   1       3312.90       3591.38        69.03 o                         
  18   1   1       1210.33       1208.27        57.35 o                         
  19   1   1      11307.00      11616.19       175.91 o                         
  20   1   1          4.78         68.22        31.83 o                         
  21   1   1       6575.27       6327.13       136.45 o                         
  22   1   1        504.32        649.34        51.52 o                         
  23   1   1       1206.28       1166.14        82.97 o                         
  24   1   1         15.98         15.92        37.43 o                         
  25   1   1       1948.48       2010.03        80.54 o                         
  26   1   1       3165.39       3348.33        99.22 o                         
  27   1   1       2100.36       2312.76       103.94 o                         
  28   1   1       1307.57       1157.76        77.94 o                         
  29   1   1         79.95         75.10        49.28 o                         
  30   1   1       1701.60       1891.74       105.11 o                         
 -30   2   1         15.72         72.28        47.42 o                         
 -29   2   1        378.86        402.33        55.23 o                         
 -28   2   1       5564.62       5747.10       140.27 o                         
 -27   2   1       5132.13       5227.98       120.57 o                         
 -26   2   1       1384.86       1481.05        63.43 o                         
 -25   2   1          5.12         71.80        34.15 o                         
 -24   2   1         79.25        224.46        47.90 o                         
 -23   2   1       4492.50       4640.72        98.91 o                         
 -22   2   1       3696.07       3916.56        88.95 o                         
 -21   2   1      16167.57      15717.65       350.77 o                         
 -20   2   1         23.33        -11.68        25.94 o                         
 -19   2   1       1304.89       1302.39        49.48 o                         
 -18   2   1       2041.18       1875.34        54.02 o                         
 -17   2   1      24141.79      23461.51       371.34 o                         
 -16   2   1       7609.45       7333.42       135.02 o                         
 -15   2   1      12808.34      12692.79       195.86 o                         
 -14   2   1        232.54        301.90        22.44 o                         
 -13   2   1       6776.44       6338.10        85.58 o                         
 -12   2   1      24415.53      24191.70       286.86 o                         
 -11   2   1      16077.38      14897.23       183.47 o                         
 -10   2   1       9060.53       8363.62       126.23 o                         
  -9   2   1        895.47        786.63        25.29 o                         
  -8   2   1        976.46        968.58        28.31 o                         
  -7   2   1       1514.44       1728.46        30.55 o                         
  -6   2   1     115402.35     110386.35      1995.80 o                         
  -5   2   1      27183.65      29145.95       311.89 o                         
  -4   2   1        339.76        354.02        16.29 o                         
  -3   2   1        127.53        215.90        11.84 o                         
  -2   2   1      78484.27      85290.87      1340.94 o                         
  -1   2   1       8730.55       9371.95       123.59 o                         
   0   2   1      39662.63      41605.04       500.75 o                         
   1   2   1      44666.90      46828.08       557.81 o                         
   2   2   1      10112.25      10327.89       109.41 o                         
   3   2   1        460.89        617.61        25.25 o                         
   4   2   1       9676.94       9534.70       114.58 o                         
   5   2   1      80454.96      81600.75       967.99 o                         
   6   2   1       6066.37       6306.46        77.39 o                         
   7   2   1         72.47         92.18        15.53 o                         
   8   2   1       5212.99       4869.15        65.19 o                         
   9   2   1       7916.48       7558.03        93.69 o                         
  10   2   1       2297.83       2526.99        48.57 o                         
  11   2   1      51765.49      51706.73       588.07 o                         
  12   2   1       9744.68      10083.15       133.30 o                         
  13   2   1       1493.55       1622.10        43.52 o                         
  14   2   1      14549.49      14083.34       180.62 o                         
  15   2   1      15613.98      15026.42       290.11 o                         
  16   2   1      14525.14      14325.33       186.57 o                         
  17   2   1         75.68         98.69        28.74 o                         
  18   2   1        290.42        268.91        34.85 o                         
  19   2   1       8166.60       7983.88       123.06 o                         
  20   2   1      10930.59      10720.22       183.68 o                         
  21   2   1        601.37        604.67        49.90 o                         
  22   2   1      17901.31      18095.19       280.99 o                         
  23   2   1          2.34         98.08        39.58 o                         
  24   2   1       1560.26       1543.92        88.67 o                         
  25   2   1        943.07        968.88        65.99 o                         
  26   2   1       8278.96       8362.76       156.50 o                         
  27   2   1       3017.87       3194.02        98.70 o                         
  28   2   1         57.64         41.88        47.59 o                         
  29   2   1        130.59        119.02        52.02 o                         
 -30   3   1       3873.18       3687.30       164.59 o                         
 -29   3   1         21.81         13.33        46.73 o                         
 -28   3   1        201.84        185.40        47.32 o                         
 -27   3   1       1403.24       1414.80        81.89 o                         
 -26   3   1       4423.99       4466.05       100.20 o                         
 -25   3   1       2409.20       2626.08        77.45 o                         
 -24   3   1       3350.25       3261.57        86.65 o                         
 -23   3   1       6116.03       6288.76       119.76 o                         
 -22   3   1       1602.06       1742.21        91.88 o                         
 -21   3   1        964.84        935.12        59.28 o                         
 -20   3   1      13796.69      13458.74       201.90 o                         
 -19   3   1       3302.25       3306.60        78.58 o                         
 -18   3   1       4547.26       4186.65        80.71 o                         
 -17   3   1       4579.31       4474.82        87.28 o                         
 -16   3   1         96.88        131.49        21.84 o                         
 -15   3   1      29047.96      28746.78       375.58 o                         
 -14   3   1        666.50        512.17        28.10 o                         
 -13   3   1       5860.02       5489.04        80.34 o                         
 -12   3   1      15017.12      14034.43       166.80 o                         
 -11   3   1       2671.96       2711.41        49.17 o                         
 -10   3   1       3240.48       3036.12        51.79 o                         
  -9   3   1      25566.63      26736.58       333.90 o                         
  -8   3   1      10264.25       9494.61       121.68 o                         
  -7   3   1       7493.99       7842.70       102.90 o                         
  -6   3   1       3301.93       3086.94        78.02 o                         
  -5   3   1       2553.26       2581.97        40.97 o                         
  -4   3   1      45888.13      47552.28       503.01 o                         
  -3   3   1       7530.84       7792.13       126.24 o                         
  -2   3   1       4303.77       4334.72        74.49 o                         
  -1   3   1      13944.71      15103.34       258.10 o                         
   0   3   1      20470.80      21569.08       291.22 o                         
   1   3   1      15859.33      17307.97       237.48 o                         
   2   3   1         26.42         60.57        11.24 o                         
   3   3   1      54190.29      54246.16       572.12 o                         
   4   3   1       4795.38       4969.12        67.83 o                         
   5   3   1       6861.68       7177.21        87.16 o                         
   6   3   1       7827.01       7449.79        91.00 o                         
   7   3   1      46829.21      46801.52       566.78 o                         
   8   3   1       4771.52       5239.53        82.23 o                         
   9   3   1      12365.55      12498.72       147.03 o                         
  10   3   1      18778.97      18779.61       213.04 o                         
  11   3   1       7028.26       6498.80        82.98 o                         
  12   3   1       2281.21       2330.01        43.69 o                         
  13   3   1      17846.46      17583.85       193.93 o                         
  14   3   1       5741.59       5840.87        92.16 o                         
  15   3   1        230.70        301.10        31.25 o                         
  16   3   1        254.21        184.91        27.33 o                         
  17   3   1       8916.45       9160.22       143.58 o                         
  18   3   1      15158.28      14892.17       272.36 o                         
  19   3   1         42.49         80.98        28.39 o                         
  20   3   1       4713.27       4688.25       100.52 o                         
  21   3   1       7875.28       7911.95       136.16 o                         
  22   3   1       2535.60       2356.97        83.09 o                         
  23   3   1         86.90         65.81        33.56 o                         
  24   3   1       2981.19       3123.68        91.23 o                         
  25   3   1       2078.08       1946.02        95.77 o                         
  26   3   1        226.79        369.26        53.04 o                         
  27   3   1        176.54        156.11        45.37 o                         
  28   3   1       1562.39       1756.84        94.88 o                         
  29   3   1       2533.98       2510.18       132.25 o                         
 -29   4   1       3934.14       3807.81       120.30 o                         
 -28   4   1       1002.96       1026.71        76.63 o                         
 -27   4   1         66.41         98.53        41.26 o                         
 -26   4   1       4481.08       4397.60       157.81 o                         
 -25   4   1       2496.12       2452.83        76.62 o                         
 -24   4   1       8348.78       8116.82       138.66 o                         
 -23   4   1       4612.88       4364.22        93.75 o                         
 -22   4   1         22.20         29.26        27.51 o                         
 -21   4   1        727.40        761.22        52.33 o                         
 -20   4   1       4322.81       4467.67        96.34 o                         
 -19   4   1          5.49        -12.67        21.62 o                         
 -18   4   1      14261.99      13581.40       173.90 o                         
 -17   4   1       5708.11       5797.55       103.16 o                         
 -16   4   1       3707.40       3696.35        69.46 o                         
 -15   4   1        490.85        651.99        41.25 o                         
 -14   4   1      55419.71      54958.22       594.42 o                         
 -13   4   1      25883.79      25277.01       304.08 o                         
 -12   4   1       2865.35       2758.13        56.80 o                         
 -11   4   1       2423.97       2409.10        51.18 o                         
 -10   4   1       1135.55       1275.56        37.85 o                         
  -9   4   1      56666.38      55741.14       631.21 o                         
  -8   4   1      22113.62      21798.40       258.19 o                         
  -7   4   1         56.36         40.70        14.08 o                         
  -6   4   1       2250.36       2384.40        41.06 o                         
  -5   4   1      21091.68      22334.88       302.55 o                         
  -4   4   1        634.11        535.05        37.35 o                         
  -3   4   1      90728.01      91443.55      1273.54 o                         
  -2   4   1         10.14         22.38        19.89 o                         
  -1   4   1       3059.48       3332.54        66.44 o                         
   0   4   1        395.00        445.06        33.78 o                         
   1   4   1      23910.27      24533.90       334.62 o                         
   2   4   1      46006.66      48037.16       702.77 o                         
   3   4   1      18376.83      18515.10       283.24 o                         
   4   4   1       4914.96       5454.89        88.60 o                         
   5   4   1        922.87        940.99        25.13 o                         
   6   4   1      16487.39      15131.59       164.01 o                         
   7   4   1       6235.79       6871.81        93.93 o                         
   8   4   1      29813.94      29588.99       344.32 o                         
   9   4   1        374.67        409.79        25.79 o                         
  10   4   1       2379.97       2153.90        50.75 o                         
  11   4   1       3114.79       3098.67        64.74 o                         
  12   4   1      27525.26      26834.81       302.19 o                         
  13   4   1        282.59        247.32        24.12 o                         
  14   4   1       6716.35       6556.06       102.07 o                         
  15   4   1       4164.34       4225.48        75.06 o                         
  16   4   1        609.20        483.35        32.10 o                         
  17   4   1      11317.23      11100.10       189.28 o                         
  18   4   1        255.27        264.62        35.72 o                         
  19   4   1      25718.70      25710.53       324.31 o                         
  20   4   1        681.69        621.22        44.19 o                         
  21   4   1        444.98        390.07        39.58 o                         
  22   4   1        215.68        162.36        36.56 o                         
  23   4   1       7565.40       7326.52       130.66 o                         
  24   4   1        543.96        613.11        53.02 o                         
  25   4   1       3993.64       4170.34       127.20 o                         
  26   4   1        749.18        749.45        56.52 o                         
  27   4   1       1203.50       1513.71        94.18 o                         
  28   4   1       6575.19       6426.90       169.96 o                         
 -27   5   1        567.31        503.81        63.58 o                         
 -26   5   1        446.43        451.03        56.53 o                         
 -25   5   1       2652.57       2559.29        76.88 o                         
 -24   5   1         36.79         10.76        33.43 o                         
 -23   5   1         14.47         27.51        32.74 o                         
 -22   5   1       1450.39       1366.91        59.72 o                         
 -21   5   1        295.25        355.18        38.21 o                         
 -20   5   1       1210.09       1183.09        56.81 o                         
 -19   5   1       1504.72       1545.13        61.80 o                         
 -18   5   1        932.57        970.78        53.64 o                         
 -17   5   1       3121.35       3101.94        82.70 o                         
 -16   5   1       7910.04       7578.91       133.44 o                         
 -15   5   1       6396.24       6241.36        95.06 o                         
 -14   5   1          8.00         15.94        21.24 o                         
 -13   5   1        309.17        286.81        30.85 o                         
 -12   5   1       9720.63       9779.99       143.31 o                         
 -11   5   1       5634.08       5548.47        86.90 o                         
 -10   5   1       4449.96       4541.75        74.45 o                         
  -9   5   1      12261.53      12019.42       166.36 o                         
  -8   5   1         16.41         15.06        16.12 o                         
  -7   5   1       2566.85       2592.34        52.20 o                         
  -6   5   1         28.67         38.40        27.13 o                         
  -5   5   1      11440.33      12438.60       207.50 o                         
  -4   5   1       4167.94       4324.03       148.46 o                         
  -3   5   1      11443.53      12299.35       205.04 o                         
  -2   5   1       8972.48       9132.25       202.75 o                         
  -1   5   1       6426.78       6747.56       114.99 o                         
   0   5   1        378.57        495.23        35.44 o                         
   1   5   1       2315.90       2296.16        60.19 o                         
   2   5   1       2917.62       3139.57        70.69 o                         
   3   5   1        405.12        391.67        45.66 o                         
   4   5   1      11092.33      12512.99       313.82 o                         
   5   5   1      13101.75      13433.66       197.68 o                         
   6   5   1       2506.68       2720.99        47.90 o                         
   7   5   1       9163.04       9162.99       122.56 o                         
   8   5   1        109.48        120.77        18.88 o                         
   9   5   1       3164.96       3088.66        58.17 o                         
  10   5   1        167.33        156.54        21.80 o                         
  11   5   1        673.02        704.05        37.04 o                         
  12   5   1         59.67         70.06        23.76 o                         
  13   5   1         13.88         48.07        25.16 o                         
  14   5   1       1892.35       1666.22        53.16 o                         
  15   5   1       2132.39       2009.87        60.93 o                         
  16   5   1         62.37         25.65        25.96 o                         
  17   5   1         42.58         42.26        26.69 o                         
  18   5   1       6722.74       6562.71       118.89 o                         
  19   5   1       1162.64       1146.75        56.86 o                         
  20   5   1        510.30        564.53        43.51 o                         
  21   5   1        408.07        432.54        39.94 o                         
  22   5   1       2159.53       2160.02        78.37 o                         
  23   5   1        133.40        160.64        39.00 o                         
  24   5   1        604.05        614.30        61.57 o                         
  25   5   1        156.50        136.41        50.90 o                         
  26   5   1          0.13         56.18        63.33 o                         
 -25   6   1       5630.62       5772.83       125.68 o                         
 -24   6   1        147.29        121.64        44.22 o                         
 -23   6   1        646.98        678.66        57.95 o                         
 -22   6   1         72.89         20.90        31.88 o                         
 -21   6   1       1204.17       1140.80        62.30 o                         
 -20   6   1      11755.01      11769.57       174.47 o                         
 -19   6   1         33.91         60.19        27.95 o                         
 -18   6   1       4642.89       4527.42       122.73 o                         
 -17   6   1        326.47        331.82        38.25 o                         
 -16   6   1        219.55        228.54        32.69 o                         
 -15   6   1        344.75        348.08        42.89 o                         
 -14   6   1        427.56        448.15        36.50 o                         
 -13   6   1         75.65         98.94        25.03 o                         
 -12   6   1       7861.15       7635.15       113.11 o                         
 -11   6   1       9065.74       9155.58       127.70 o                         
 -10   6   1       1084.14       1066.97        39.60 o                         
  -9   6   1       6483.58       6251.62        92.57 o                         
  -8   6   1        136.21        177.23        28.14 o                         
  -7   6   1       9084.60       8854.25       166.76 o                         
  -6   6   1        810.61        871.75        55.45 o                         
  -5   6   1      15532.73      15755.83       260.56 o                         
  -4   6   1       1505.55       1443.52        69.28 o                         
  -3   6   1       2835.34       3213.68        93.44 o                         
  -2   6   1         60.80        130.29        33.93 o                         
  -1   6   1       4737.03       4925.26       100.29 o                         
   0   6   1       5964.23       6648.66       120.17 o                         
   1   6   1       3801.76       4136.09        96.45 o                         
   2   6   1      11901.47      12748.80       224.20 o                         
   3   6   1       5800.44       5989.63       112.91 o                         
   4   6   1       4629.12       5255.47       104.01 o                         
   5   6   1         32.47         26.26        27.84 o                         
   6   6   1          1.21         15.14        29.82 o                         
   7   6   1       1418.45       1451.15        58.35 o                         
   8   6   1      21477.82      21870.25       265.82 o                         
   9   6   1       2414.50       2338.15        56.05 o                         
  10   6   1       2285.47       2209.58        51.94 o                         
  11   6   1        473.58        465.54        33.33 o                         
  12   6   1      11067.63      11145.98       154.03 o                         
  13   6   1       7107.74       6942.87       109.07 o                         
  14   6   1       2404.30       2551.62        64.64 o                         
  15   6   1       1352.27       1454.70        56.62 o                         
  16   6   1          0.09        -25.57        25.57 o                         
  17   6   1       2696.47       2642.06        74.04 o                         
  18   6   1       3212.93       2890.42        74.70 o                         
  19   6   1         80.60         97.02        39.69 o                         
  20   6   1        676.03        594.86        54.78 o                         
  21   6   1         14.46         18.05        31.88 o                         
  22   6   1       1006.31        946.41        59.84 o                         
  23   6   1       4853.55       4555.32       114.07 o                         
  24   6   1         60.82         97.43        51.12 o                         
 -23   7   1        819.66        791.35        77.31 o                         
 -22   7   1        596.98        609.62        49.45 o                         
 -21   7   1       3005.16       3044.72        78.46 o                         
 -20   7   1        176.59        147.15        34.34 o                         
 -19   7   1      14522.55      14362.28       200.36 o                         
 -18   7   1         39.64         54.43        29.65 o                         
 -17   7   1        716.01        657.29        40.00 o                         
 -16   7   1        966.78        961.59        47.05 o                         
 -15   7   1       2329.29       2209.22        57.92 o                         
 -14   7   1       8429.33       8055.43       148.75 o                         
 -13   7   1      23635.06      22568.32       329.90 o                         
 -12   7   1       6505.47       6271.29       121.03 o                         
 -11   7   1       3490.82       3511.97        85.42 o                         
 -10   7   1       7045.54       6974.53       168.60 o                         
  -9   7   1         16.05          0.82        35.82 o                         
  -8   7   1      28011.12      27235.62       463.46 o                         
  -7   7   1       4843.54       4597.62       114.31 o                         
  -6   7   1       8907.60       8965.47       173.83 o                         
  -5   7   1         49.86         91.58        35.91 o                         
  -4   7   1      15003.34      15732.50       269.66 o                         
  -3   7   1         17.83        252.27       138.86 o                         
  -2   7   1       6131.74       6299.20       140.23 o                         
  -1   7   1        882.57        905.98        65.39 o                         
   0   7   1        970.83       1060.43        61.63 o                         
   1   7   1      23088.59      24354.21       414.75 o                         
   2   7   1      21543.72      22422.38       326.06 o                         
   3   7   1      11475.50      11843.81       192.36 o                         
   4   7   1        447.34        462.38        42.32 o                         
   5   7   1         15.60        -17.59        33.32 o                         
   6   7   1       1532.85       1454.25        70.19 o                         
   7   7   1      26901.53      25778.64       407.84 o                         
   8   7   1       4831.58       4726.57       117.05 o                         
   9   7   1       5733.14       5723.07       109.05 o                         
  10   7   1         22.50         14.54        39.93 o                         
  11   7   1       4909.13       4570.41        95.32 o                         
  12   7   1       3609.33       3578.59        84.24 o                         
  13   7   1      14271.93      13856.03       213.95 o                         
  14   7   1      12926.96      12528.46       182.86 o                         
  15   7   1       1956.33       1982.72        63.05 o                         
  16   7   1        808.94        862.20        45.38 o                         
  17   7   1       4636.83       4655.76        89.51 o                         
  18   7   1       3792.20       3696.44        86.70 o                         
  19   7   1       1005.26        942.75        54.38 o                         
  20   7   1        788.81        904.63        55.19 o                         
  21   7   1        497.63        468.70        45.50 o                         
  22   7   1       4791.88       4765.92       127.44 o                         
 -20   8   1       6483.36       6376.44       178.06 o                         
 -19   8   1         13.61        -11.58        31.28 o                         
 -18   8   1       2268.18       2328.22        64.94 o                         
 -17   8   1       6111.04       6080.15       105.45 o                         
 -16   8   1        411.41        409.02        41.11 o                         
 -15   8   1       4100.73       3954.98        92.59 o                         
 -14   8   1       2272.93       2491.15        93.93 o                         
 -13   8   1       1770.85       1631.03        97.73 o                         
 -12   8   1         25.77        -47.75        47.75 o                         
 -11   8   1         13.25         46.64        58.64 o                         
 -10   8   1       4412.20       4334.90       136.13 o                         
  -9   8   1       5161.21       5236.67       131.64 o                         
  -8   8   1       1968.95       1927.63        95.22 o                         
  -7   8   1      19409.50      19892.79       340.57 o                         
  -6   8   1       8142.13       8127.12       167.93 o                         
  -5   8   1       1990.33       1871.56        81.31 o                         
  -4   8   1       6490.85       6714.93       146.91 o                         
  -3   8   1       3493.62       3531.28       102.52 o                         
  -2   8   1       2335.44       2378.56        86.92 o                         
  -1   8   1          6.81        -36.65        36.65 o                         
   0   8   1         27.15         25.22        36.71 o                         
   1   8   1       8721.56       8990.11       232.93 o                         
   2   8   1      11480.35      12402.14       365.83 o                         
   3   8   1        312.73        308.98        49.76 o                         
   4   8   1       3318.41       3385.96       111.71 o                         
   5   8   1      13890.70      13942.15       275.33 o                         
   6   8   1       1699.75       1682.52       101.02 o                         
   7   8   1        161.63        138.95        44.05 o                         
   8   8   1       4450.78       4538.23       125.19 o                         
   9   8   1        120.92        114.78        50.79 o                         
  10   8   1       5131.73       4997.77       146.40 o                         
  11   8   1        416.70        459.80        63.16 o                         
  12   8   1       5627.63       5733.49       148.02 o                         
  13   8   1       4950.11       4757.26       147.94 o                         
  14   8   1        103.48         81.39        34.93 o                         
  15   8   1       7770.61       7505.67       137.00 o                         
  16   8   1       1647.94       1628.93       103.93 o                         
  17   8   1         53.57         98.34        31.01 o                         
  18   8   1        881.19        866.49       107.17 o                         
  19   8   1        170.66        270.63        61.28 o                         
 -16   9   1      19034.65      18766.61       369.53 o                         
 -15   9   1        644.59        687.76        76.92 o                         
 -14   9   1        171.94        131.04        67.33 o                         
 -13   9   1         32.00        114.08        58.44 o                         
 -12   9   1        266.44        417.86        67.76 o                         
 -11   9   1       9468.03       9180.44       221.21 o                         
 -10   9   1       1996.13       2071.30       126.35 o                         
  -9   9   1          1.90         37.53        43.89 o                         
  -8   9   1       2672.75       2625.28       139.34 o                         
  -7   9   1      10425.26      10529.14       263.44 o                         
  -6   9   1        996.56        970.83       110.39 o                         
  -5   9   1      16619.77      16804.69       357.36 o                         
  -4   9   1          7.92         59.55        51.62 o                         
  -3   9   1       1924.31       1848.01        86.29 o                         
  -2   9   1       7079.17       7609.93       182.78 o                         
  -1   9   1       4854.22       5127.50       267.83 o                         
   0   9   1        394.02        445.10        63.10 o                         
   1   9   1        214.80        225.48        73.18 o                         
   2   9   1       1074.67       1115.03        83.06 o                         
   3   9   1       4498.84       4340.04       159.53 o                         
   4   9   1      20628.48      20413.09       383.69 o                         
   5   9   1       8439.40       7979.59       190.45 o                         
   6   9   1       2073.61       2280.83       102.78 o                         
   7   9   1       2147.24       2065.46       100.60 o                         
   8   9   1         28.53         33.90        66.62 o                         
   9   9   1       2264.08       2160.78       127.06 o                         
  10   9   1       5092.61       4830.17       171.05 o                         
  11   9   1        951.99        958.19       144.86 o                         
  12   9   1        795.30        719.29        84.98 o                         
  13   9   1        427.78        544.59        87.99 o                         
  14   9   1       7528.31       7202.85       267.38 o                         
  15   9   1       3294.64       3478.49       120.18 o                         
  -9  10   1         23.06        -36.23        70.66 o                         
  -8  10   1       2006.61       1987.59       168.87 o                         
  -7  10   1       1712.00       1476.59       113.27 o                         
  -6  10   1       5124.83       4998.65       195.78 o                         
  -5  10   1        294.43        341.60        61.67 o                         
  -4  10   1       3623.77       3551.89       128.85 o                         
  -3  10   1       2130.66       2032.69       148.48 o                         
  -2  10   1        195.23        217.99        57.20 o                         
  -1  10   1        583.37        579.24        68.51 o                         
   0  10   1       1701.68       1524.60        94.51 o                         
   1  10   1        325.89        378.64        63.97 o                         
   2  10   1        203.23        126.34        54.26 o                         
   3  10   1         68.43         69.10        52.35 o                         
   4  10   1        444.84        437.18        62.55 o                         
   5  10   1       7049.51       6969.82       259.41 o                         
   6  10   1       3505.55       3973.29       222.34 o                         
   7  10   1         23.35         68.20        55.54 o                         
   8  10   1        748.08        797.05       106.89 o                         
 -31   0   2       1220.22       1436.57       135.18 o                         
 -30   0   2         34.47          6.65        57.18 o                         
 -29   0   2       3242.37       3233.01       148.01 o                         
 -28   0   2       1188.28       1228.64       102.63 o                         
 -27   0   2      28132.97      28399.94       629.03 o                         
 -26   0   2        562.73        570.13        64.14 o                         
 -25   0   2       1013.36       1152.78        86.29 o                         
 -24   0   2      17328.99      17009.72       326.50 o                         
 -23   0   2      19033.56      18336.42       303.30 o                         
 -22   0   2         45.75        129.41        33.24 o                         
 -21   0   2      27608.58      27538.26       422.60 o                         
 -20   0   2       1923.12       2117.47        67.02 o                         
 -19   0   2        678.02        712.63        44.62 o                         
 -18   0   2      19373.69      19100.23       299.67 o                         
 -17   0   2      37755.50      37523.24       570.04 o                         
 -16   0   2      29941.30      31000.75       597.97 o                         
 -15   0   2       9428.00       9263.44       214.52 o                         
 -14   0   2        451.95        504.00        42.60 o                         
 -13   0   2      33850.47      33798.19       723.09 o                         
 -12   0   2      93573.60      90265.41      1581.74 o                         
 -11   0   2      38550.55      36475.57       618.97 o                         
 -10   0   2      27075.17      26684.38       437.87 o                         
  -9   0   2       3556.25       3893.21        95.92 o                         
  -8   0   2      15301.34      14794.94       285.81 o                         
  -7   0   2     100627.88      97090.77      3051.64 o                         
  -6   0   2      42423.14      42468.31       924.09 o                         
  -5   0   2      32576.01      31576.22       500.85 o                         
  -4   0   2       1319.06       1220.32        33.78 o                         
  -3   0   2       3527.82       2408.26        86.13 o                         
   0   0   2      32933.50      34518.87      1087.04 o                         
   4   0   2      35487.94      36628.88       581.10 o                         
   5   0   2      86170.53      84820.81      3652.12 o                         
   6   0   2      19275.67      19822.65       321.84 o                         
   7   0   2      11655.16      12053.35       345.57 o                         
   8   0   2       1344.74       1168.20        57.23 o                         
   9   0   2      58161.88      55629.05       955.31 o                         
  10   0   2      15258.01      15116.19       347.95 o                         
  11   0   2      52916.81      49860.02       933.70 o                         
  12   0   2        133.70        164.25        31.20 o                         
  13   0   2       2267.39       2291.98        72.87 o                         
  14   0   2      36541.32      36144.70      1044.24 o                         
  15   0   2       6826.28       6723.91       146.60 o                         
  16   0   2      58799.44      57976.19       943.69 o                         
  17   0   2       1428.41       1447.06        71.52 o                         
  18   0   2      31476.68      31187.07       534.12 o                         
  19   0   2       1361.53       1307.39        76.43 o                         
  20   0   2      23448.88      23329.18       483.35 o                         
  21   0   2       3298.93       3289.41       163.82 o                         
  22   0   2      19437.35      19788.34       441.30 o                         
  23   0   2        227.36        203.07        56.00 o                         
  24   0   2       1460.99       1544.30       113.94 o                         
  25   0   2      17273.35      17685.41       431.40 o                         
  26   0   2        189.20        288.38        76.29 o                         
  27   0   2       3387.94       3251.27       157.63 o                         
  28   0   2       4852.77       4788.73       222.55 o                         
  29   0   2        480.31        400.23        98.29 o                         
 -31   1   2        834.97        882.64       105.60 o                         
 -30   1   2        137.71         53.98        45.43 o                         
 -29   1   2        298.48        213.09        47.85 o                         
 -28   1   2       3440.25       3507.33       105.87 o                         
 -27   1   2       1293.26       1303.93        58.74 o                         
 -26   1   2       4938.88       4842.45       104.66 o                         
 -25   1   2       3131.97       3150.75        72.92 o                         
 -24   1   2       4096.23       4236.88        82.47 o                         
 -23   1   2      15585.37      15593.28       198.29 o                         
 -22   1   2      11117.84      11149.67       150.49 o                         
 -21   1   2         21.56         74.81        25.23 o                         
 -20   1   2       8384.70       8494.32       119.66 o                         
 -19   1   2       9792.02       9706.03       130.64 o                         
 -18   1   2      12003.88      12569.44       149.38 o                         
 -17   1   2      13080.74      12989.59       161.05 o                         
 -16   1   2       6217.58       5976.69        87.22 o                         
 -15   1   2      18996.26      18950.72       245.21 o                         
 -14   1   2      11193.33      11200.19       137.90 o                         
 -13   1   2        714.59        644.03        29.26 o                         
 -12   1   2      43705.13      43378.30       515.96 o                         
 -11   1   2      39541.63      39143.11       472.06 o                         
 -10   1   2       7087.54       7114.15        98.03 o                         
  -9   1   2       7128.27       7094.47        87.93 o                         
  -8   1   2       2670.95       3057.06        48.25 o                         
  -7   1   2       4814.69       4794.54        69.52 o                         
  -6   1   2      48578.92      48207.74       538.59 o                         
  -5   1   2      22872.79      23133.31       262.13 o                         
  -4   1   2        210.79        236.60        13.74 o                         
  -3   1   2      51066.51      50886.93       919.08 o                         
  -2   1   2       2014.68       1942.06        29.51 o                         
  -1   1   2       8866.40       8930.10       103.38 o                         
   0   1   2       3873.79       3721.67        39.08 o                         
   1   1   2       1518.69       1582.83        22.89 o                         
   2   1   2       3402.16       3349.25        43.91 o                         
   3   1   2       4903.39       4963.32        84.44 o                         
   4   1   2      51230.97      51009.75       607.13 o                         
   5   1   2       2910.42       2926.17        56.05 o                         
   6   1   2         93.03        102.63        13.24 o                         
   7   1   2      86790.67      85948.16       956.82 o                         
   8   1   2      52629.39      53132.59       597.39 o                         
   9   1   2      16164.39      16110.23       182.30 o                         
  10   1   2      52630.18      51227.09       743.93 o                         
  11   1   2       5638.55       6411.70        90.96 o                         
  12   1   2        337.37        305.37        22.28 o                         
  13   1   2       2181.04       2161.16        57.73 o                         
  14   1   2         47.43         27.42        21.24 o                         
  15   1   2      16216.43      15705.96       215.84 o                         
  16   1   2       9682.88       9899.20       150.33 o                         
  17   1   2       4501.30       4572.60        99.41 o                         
  18   1   2       6340.65       6462.60       114.92 o                         
  19   1   2      19369.98      19859.04       273.27 o                         
  20   1   2       3468.51       3688.53        96.32 o                         
  21   1   2       3665.77       3724.68        97.09 o                         
  22   1   2       5672.22       5413.31       121.09 o                         
  23   1   2        594.64        694.81        68.42 o                         
  24   1   2      11338.08      11902.33       250.76 o                         
  25   1   2        654.16        678.69        61.81 o                         
  26   1   2       2279.81       2395.35        95.73 o                         
  27   1   2       3220.07       3212.69       101.83 o                         
  28   1   2        572.20        761.48       102.21 o                         
  29   1   2       2989.17       3033.41       136.51 o                         
 -31   2   2          1.73         56.43        52.05 o                         
 -30   2   2        122.29         81.29        48.11 o                         
 -29   2   2       3501.23       3468.69       133.57 o                         
 -28   2   2       5153.22       4989.11       108.48 o                         
 -27   2   2       2225.42       2424.71        76.92 o                         
 -26   2   2      11792.18      11842.33       177.00 o                         
 -25   2   2       1481.04       1681.85        70.02 o                         
 -24   2   2      13564.61      13263.14       205.35 o                         
 -23   2   2       4545.19       4730.69       135.81 o                         
 -22   2   2         87.40         75.58        47.06 o                         
 -21   2   2        892.38        992.05        48.60 o                         
 -20   2   2       1454.15       1303.68        51.57 o                         
 -19   2   2        889.70        884.97        46.50 o                         
 -18   2   2        864.88        855.09        43.05 o                         
 -17   2   2       1127.87       1153.31        44.10 o                         
 -16   2   2       1797.07       1826.90        49.38 o                         
 -15   2   2      43071.70      40864.07       517.52 o                         
 -14   2   2      17057.24      17101.42       212.17 o                         
 -13   2   2      11246.82      11192.97       153.17 o                         
 -12   2   2       1916.11       1964.69        44.68 o                         
 -11   2   2       7317.62       7572.38       103.13 o                         
 -10   2   2        187.52        176.35        18.29 o                         
  -9   2   2       6646.12       6977.89        93.60 o                         
  -8   2   2      11475.24      11462.46       142.43 o                         
  -7   2   2      15325.23      16014.80       188.93 o                         
  -6   2   2      25031.98      25742.03       315.20 o                         
  -5   2   2        890.73       1230.04        37.24 o                         
  -4   2   2      21443.25      22529.30       242.17 o                         
  -3   2   2     114959.97     121847.55      2692.75 o                         
  -2   2   2      49963.22      51317.22       539.28 o                         
  -1   2   2      39506.99      41646.81       439.78 o                         
   0   2   2      14542.17      14969.83       162.86 o                         
   1   2   2       1320.36       1609.17        21.75 o                         
   2   2   2      12715.44      13655.89       166.82 o                         
   3   2   2         61.78         91.74        12.42 o                         
   4   2   2        113.29        144.61        12.32 o                         
   5   2   2       7187.57       7004.78        79.16 o                         
   6   2   2      58898.48      58391.39       727.52 o                         
   7   2   2       7854.12       8660.79       193.54 o                         
   8   2   2      42649.40      42012.76       510.01 o                         
   9   2   2       1149.60       1183.04        34.08 o                         
  10   2   2        113.42        113.12        18.74 o                         
  11   2   2         17.76         22.07        17.08 o                         
  12   2   2          4.02         -0.04        17.69 o                         
  13   2   2       5024.75       4855.90        94.59 o                         
  14   2   2      11705.42      11305.10       178.63 o                         
  15   2   2      13792.05      13321.59       174.35 o                         
  16   2   2         94.78         93.06        27.18 o                         
  17   2   2      30889.06      30289.38       391.70 o                         
  18   2   2       1588.92       1680.58        64.72 o                         
  19   2   2      12412.36      12173.79       184.12 o                         
  20   2   2        138.71        104.18        35.29 o                         
  21   2   2         78.15        116.68        37.37 o                         
  22   2   2        323.83        253.96        41.61 o                         
  23   2   2       1801.72       1771.88        84.41 o                         
  24   2   2        210.48        215.49        40.43 o                         
  25   2   2        729.30        789.87        61.65 o                         
  26   2   2       1934.85       1973.61        84.96 o                         
  27   2   2          7.32          7.81        45.87 o                         
  28   2   2       8135.76       8157.57       239.94 o                         
  29   2   2       1485.07       1640.67       107.90 o                         
 -30   3   2        434.65        466.38        59.66 o                         
 -29   3   2       1344.00       1263.06        71.65 o                         
 -28   3   2       2970.04       3065.33       130.74 o                         
 -27   3   2       3586.65       3630.76        91.65 o                         
 -26   3   2          0.21         13.69        36.05 o                         
 -25   3   2       5909.91       6054.49       114.03 o                         
 -24   3   2        662.77        611.28        47.43 o                         
 -23   3   2       6351.56       6271.18       119.04 o                         
 -22   3   2       6377.57       6516.30       120.10 o                         
 -21   3   2       1410.87       1330.00        58.05 o                         
 -20   3   2        150.42        173.35        32.32 o                         
 -19   3   2        145.29        117.54        23.19 o                         
 -18   3   2      13247.63      13337.51       203.00 o                         
 -17   3   2       1140.44       1042.38        45.65 o                         
 -16   3   2      37468.00      36613.79       450.39 o                         
 -15   3   2       4358.46       4241.96        75.03 o                         
 -14   3   2       9161.40       8838.27       116.03 o                         
 -13   3   2      19271.69      18550.20       214.17 o                         
 -12   3   2       1744.73       1736.31        40.35 o                         
 -11   3   2       4998.10       4557.79        67.39 o                         
 -10   3   2        369.91        324.26        22.31 o                         
  -9   3   2       2602.61       2585.97        47.97 o                         
  -8   3   2      24642.83      25336.85       294.66 o                         
  -7   3   2      68682.45      71434.54       799.21 o                         
  -6   3   2      23135.89      23963.91       277.01 o                         
  -5   3   2      53864.06      55996.93       592.50 o                         
  -4   3   2        694.51        751.99        26.74 o                         
  -3   3   2      10567.87      10856.92       141.87 o                         
  -2   3   2      12476.43      12486.01       173.42 o                         
  -1   3   2       2255.50       2108.99        43.64 o                         
   0   3   2       3041.43       3121.71        50.58 o                         
   1   3   2         35.35         98.60        11.00 o                         
   2   3   2      26271.42      27213.11       346.99 o                         
   3   3   2       9800.35      10461.63       120.74 o                         
   4   3   2      14714.47      14084.90       150.05 o                         
   5   3   2       6200.20       6115.06        73.16 o                         
   6   3   2      63009.83      62712.79       703.19 o                         
   7   3   2      65244.19      65458.09       734.36 o                         
   8   3   2        604.23        459.37        23.71 o                         
   9   3   2      12565.65      12255.25       160.98 o                         
  10   3   2       1427.99       1529.35        38.32 o                         
  11   3   2      25747.15      25790.52       272.53 o                         
  12   3   2        286.62        261.35        22.89 o                         
  13   3   2       5167.56       4968.92        77.27 o                         
  14   3   2       5602.05       5122.76        85.23 o                         
  15   3   2       3856.60       4009.44        75.12 o                         
  16   3   2      14344.88      14217.41       189.36 o                         
  17   3   2        876.47        897.74        53.49 o                         
  18   3   2       3612.87       3661.85        85.60 o                         
  19   3   2       1565.56       1656.31        70.04 o                         
  20   3   2      19080.81      18765.51       285.74 o                         
  21   3   2       8290.40       8285.67       156.09 o                         
  22   3   2         95.64         50.54        33.43 o                         
  23   3   2       1263.12       1296.73        68.33 o                         
  24   3   2         91.05        108.38        40.17 o                         
  25   3   2        493.46        430.73        50.12 o                         
  26   3   2       1963.01       2099.50        86.66 o                         
  27   3   2       6406.42       6449.99       177.44 o                         
  28   3   2        208.87        190.13        56.80 o                         
 -29   4   2        157.12        260.55        47.87 o                         
 -28   4   2       5849.54       5377.77       117.34 o                         
 -27   4   2         46.95         42.98        36.19 o                         
 -26   4   2        373.36        377.02        46.99 o                         
 -25   4   2        601.32        584.90        45.54 o                         
 -24   4   2        445.02        467.21        40.84 o                         
 -23   4   2       2343.66       2586.10        74.01 o                         
 -22   4   2       3628.38       3464.09        83.91 o                         
 -21   4   2        131.79        176.98        36.17 o                         
 -20   4   2      14996.64      15156.15       281.79 o                         
 -19   4   2       5432.63       5205.79        95.85 o                         
 -18   4   2       1296.76       1270.08        48.31 o                         
 -17   4   2      24938.29      24810.19       287.26 o                         
 -16   4   2      11068.68      11283.02       146.07 o                         
 -15   4   2       2314.27       2357.95        53.76 o                         
 -14   4   2        284.07        313.89        26.29 o                         
 -13   4   2       2527.51       2623.80        56.49 o                         
 -12   4   2       1482.12       1359.83        38.38 o                         
 -11   4   2      12646.06      12145.05       147.13 o                         
 -10   4   2       6368.69       6643.46        95.05 o                         
  -9   4   2       6952.83       6968.70        97.19 o                         
  -8   4   2      35757.48      36270.33       416.69 o                         
  -7   4   2      11147.25      11345.46       134.10 o                         
  -6   4   2       5595.10       4850.21        68.93 o                         
  -5   4   2        223.72        243.14        20.80 o                         
  -4   4   2        261.38        344.73        31.98 o                         
  -3   4   2       3675.46       3879.72        82.13 o                         
  -2   4   2        177.96        265.40        27.97 o                         
  -1   4   2      11690.72      11512.03       207.37 o                         
   0   4   2       5980.78       6494.13       137.48 o                         
   1   4   2       4524.68       5125.28        89.59 o                         
   2   4   2      90166.07      92626.57      1104.64 o                         
   3   4   2        218.93        248.22        19.04 o                         
   4   4   2       5155.63       5201.08        69.65 o                         
   5   4   2       6690.65       5892.61        76.45 o                         
   6   4   2         98.69         98.77        14.70 o                         
   7   4   2        176.76        134.87        16.41 o                         
   8   4   2       2155.28       2087.75        41.63 o                         
   9   4   2         67.72         66.02        24.42 o                         
  10   4   2       3177.75       3085.71        63.58 o                         
  11   4   2      10691.86      10395.73       158.60 o                         
  12   4   2       5582.76       5343.73        81.80 o                         
  13   4   2      11418.86      10968.64       141.41 o                         
  14   4   2       1443.54       1445.94        65.75 o                         
  15   4   2       2670.48       2688.80        59.92 o                         
  16   4   2       8650.68       8459.26       120.61 o                         
  17   4   2        372.69        380.51        34.55 o                         
  18   4   2          1.72         18.55        30.41 o                         
  19   4   2        634.86        681.29        52.67 o                         
  20   4   2       1540.78       1602.46        65.04 o                         
  21   4   2       9248.55       9379.44       149.13 o                         
  22   4   2       1209.08       1166.43        63.34 o                         
  23   4   2       4235.17       4040.81        97.58 o                         
  24   4   2       8956.13       9011.05       152.41 o                         
  25   4   2         31.43         10.48        37.62 o                         
  26   4   2        835.79        880.96        99.53 o                         
  27   4   2       1220.02       1243.97        83.74 o                         
 -28   5   2        124.48        184.62        44.27 o                         
 -27   5   2         73.25        138.94        41.75 o                         
 -26   5   2       1901.59       1901.09        71.52 o                         
 -25   5   2       5435.26       5461.72       111.83 o                         
 -24   5   2       1350.62       1397.95        62.29 o                         
 -23   5   2         72.32         73.81        33.43 o                         
 -22   5   2         22.44         30.24        30.78 o                         
 -21   5   2      18909.68      18775.76       248.52 o                         
 -20   5   2       3694.94       3789.42        83.88 o                         
 -19   5   2      38829.11      37919.43       486.94 o                         
 -18   5   2       2880.00       2781.32        72.86 o                         
 -17   5   2          4.99         14.80        29.49 o                         
 -16   5   2         37.89         23.04        23.47 o                         
 -15   5   2       6414.22       6479.62        96.95 o                         
 -14   5   2       5304.39       5396.78       151.29 o                         
 -13   5   2         61.60         40.45        20.68 o                         
 -12   5   2        129.10        156.37        23.77 o                         
 -11   5   2         33.83         27.26        19.70 o                         
 -10   5   2      92697.44      92691.67      1040.57 o                         
  -9   5   2         65.84        106.38        18.77 o                         
  -8   5   2      42353.18      42550.13       487.05 o                         
  -7   5   2       8512.87       8399.08       114.11 o                         
  -6   5   2       1830.04       2022.37       111.07 o                         
  -5   5   2       6998.15       7389.94       137.57 o                         
  -4   5   2      19772.74      19222.51       336.16 o                         
  -3   5   2       1033.34        919.62        47.59 o                         
  -2   5   2        736.29        671.87        43.62 o                         
  -1   5   2       6965.67       7313.37       133.77 o                         
   0   5   2       6512.05       6748.27       140.49 o                         
   1   5   2      78891.54      81858.28      1067.11 o                         
   2   5   2         54.97         51.97        23.68 o                         
   3   5   2      33448.64      33506.53       454.68 o                         
   4   5   2        543.41        647.01        30.56 o                         
   5   5   2       4256.05       4509.58        66.46 o                         
   6   5   2       1263.89       1292.57        32.86 o                         
   7   5   2       9631.81       9481.64       112.43 o                         
   8   5   2       5434.68       5486.60        83.05 o                         
   9   5   2       2823.98       2872.83        56.76 o                         
  10   5   2      19667.36      19267.63       249.20 o                         
  11   5   2      29314.78      27823.48       353.88 o                         
  12   5   2      37251.05      36658.90       432.67 o                         
  13   5   2       8422.95       8036.16       176.42 o                         
  14   5   2      21631.61      21146.11       301.10 o                         
  15   5   2       1024.19        954.12        46.82 o                         
  16   5   2          6.57          0.53        26.98 o                         
  17   5   2        938.84        883.87        53.01 o                         
  18   5   2       5773.42       5727.74       165.18 o                         
  19   5   2         34.38         38.67        33.57 o                         
  20   5   2       2258.25       2227.13        73.34 o                         
  21   5   2        409.47        409.96        41.03 o                         
  22   5   2       7609.21       7652.55       142.54 o                         
  23   5   2      12235.91      11944.88       183.85 o                         
  24   5   2       5973.07       5897.59       215.64 o                         
  25   5   2       2449.19       2400.79        94.97 o                         
  26   5   2        301.74        331.89        52.88 o                         
 -26   6   2       2206.06       2217.88        86.08 o                         
 -25   6   2       1141.60       1147.11        69.97 o                         
 -24   6   2       1033.48       1125.76        77.74 o                         
 -23   6   2        316.60        341.68        41.33 o                         
 -22   6   2       1681.39       1680.27        68.53 o                         
 -21   6   2        689.61        820.79        66.89 o                         
 -20   6   2      14150.87      14233.83       187.63 o                         
 -19   6   2       5655.26       5679.74       104.50 o                         
 -18   6   2       3890.66       4040.13        87.31 o                         
 -17   6   2        746.07        711.28        50.13 o                         
 -16   6   2       1429.91       1500.54        56.24 o                         
 -15   6   2       3402.55       3198.35        74.39 o                         
 -14   6   2       5671.53       5596.05        96.62 o                         
 -13   6   2       3563.73       3379.85        68.24 o                         
 -12   6   2       3278.27       3239.59        64.89 o                         
 -11   6   2      20667.48      20514.44       251.80 o                         
 -10   6   2       2690.99       2747.09        64.70 o                         
  -9   6   2      33582.16      32693.48       385.35 o                         
  -8   6   2       2399.26       2251.69        63.76 o                         
  -7   6   2      11723.73      11654.66       208.05 o                         
  -6   6   2       4365.35       4569.04       106.16 o                         
  -5   6   2       5383.27       5596.91       192.06 o                         
  -4   6   2        231.05        187.09        34.14 o                         
  -3   6   2      12469.72      12973.24       243.69 o                         
  -2   6   2        831.71        813.14        52.77 o                         
  -1   6   2       5562.69       5557.52       116.41 o                         
   0   6   2      20994.58      22064.00       344.91 o                         
   1   6   2        216.00        232.88        39.56 o                         
   2   6   2      43902.50      45515.73       671.52 o                         
   3   6   2       3564.44       3531.78        82.14 o                         
   4   6   2       9732.18      10161.86       165.78 o                         
   5   6   2       3931.46       3981.57        78.91 o                         
   6   6   2       3553.98       3587.34        67.16 o                         
   7   6   2       1060.27       1027.32        45.57 o                         
   8   6   2       1771.66       1686.07        47.97 o                         
   9   6   2       1870.71       1866.51        47.40 o                         
  10   6   2      15082.79      15092.87       193.28 o                         
  11   6   2      11880.32      11596.41       157.65 o                         
  12   6   2       7077.17       6975.66       117.48 o                         
  13   6   2      37023.23      35862.09       458.20 o                         
  14   6   2         21.66         41.66        27.73 o                         
  15   6   2       1592.96       1417.66        59.86 o                         
  16   6   2        116.03         90.67        35.62 o                         
  17   6   2       7424.22       7167.91       128.02 o                         
  18   6   2         58.97         65.64        34.67 o                         
  19   6   2        872.62        796.81        61.44 o                         
  20   6   2         18.09        -10.11        30.72 o                         
  21   6   2       4941.70       4829.95       103.68 o                         
  22   6   2       2885.66       2954.19       110.95 o                         
  23   6   2       5590.30       5931.20       162.18 o                         
  24   6   2       7408.05       7196.51       164.82 o                         
 -23   7   2        168.06        172.76        40.06 o                         
 -22   7   2        794.99        751.09        73.19 o                         
 -21   7   2        460.78        554.07        41.69 o                         
 -20   7   2       1394.65       1507.63        62.07 o                         
 -19   7   2       1849.61       2026.46        76.60 o                         
 -18   7   2       7174.37       7064.24       111.49 o                         
 -17   7   2         14.49        128.16        62.87 o                         
 -16   7   2       2815.15       2893.67        65.48 o                         
 -15   7   2         14.03         -0.96        25.75 o                         
 -14   7   2       1187.60       1139.51        61.11 o                         
 -13   7   2       3291.16       3218.39        74.92 o                         
 -12   7   2        375.20        333.05        35.69 o                         
 -11   7   2       3309.74       3166.57        91.56 o                         
 -10   7   2       2817.37       2795.42       104.62 o                         
  -9   7   2         32.88        105.32        43.77 o                         
  -8   7   2       1572.21       1650.30        75.97 o                         
  -7   7   2      10362.68      11135.29       230.36 o                         
  -6   7   2         20.86         43.96        35.83 o                         
  -5   7   2        234.84        387.96        44.29 o                         
  -4   7   2        367.15        389.58        50.89 o                         
  -3   7   2       1835.20       1993.92        85.49 o                         
  -2   7   2       8203.46       8679.73       167.78 o                         
  -1   7   2        116.60         68.98        36.02 o                         
   0   7   2       2006.08       2062.73        78.85 o                         
   1   7   2       1766.98       1848.52        73.58 o                         
   2   7   2       2220.24       2330.04       128.05 o                         
   3   7   2       7867.33       8072.13       225.00 o                         
   4   7   2       7784.97       7879.23       156.54 o                         
   5   7   2         23.70         14.55        33.56 o                         
   6   7   2       4472.79       4444.21       122.92 o                         
   7   7   2        450.09        554.43        55.98 o                         
   8   7   2       3272.55       3285.25        93.57 o                         
   9   7   2       4297.11       4088.68       184.32 o                         
  10   7   2         17.88         18.60        34.04 o                         
  11   7   2       3714.57       3902.61        85.21 o                         
  12   7   2       1214.51       1246.54        58.68 o                         
  13   7   2        136.98        127.29        27.86 o                         
  14   7   2       3835.14       3706.55        85.58 o                         
  15   7   2       2980.10       2827.47        69.33 o                         
  16   7   2        493.85        604.08        59.65 o                         
  17   7   2         13.39         27.73        36.93 o                         
  18   7   2        538.73        523.08        40.87 o                         
  19   7   2         10.92         25.80        32.29 o                         
  20   7   2       1450.11       1338.46       111.87 o                         
  21   7   2        123.87        109.11        43.14 o                         
 -20   8   2        258.90        336.07        45.98 o                         
 -19   8   2         76.49        142.25        34.93 o                         
 -18   8   2       1497.93       1526.26        64.96 o                         
 -17   8   2       4198.52       4109.34        79.71 o                         
 -16   8   2          8.81         48.47        25.14 o                         
 -15   8   2      10826.57      10331.93       164.99 o                         
 -14   8   2       4633.22       4268.89       149.76 o                         
 -13   8   2        750.13        840.97        78.68 o                         
 -12   8   2       2703.38       2697.11       113.14 o                         
 -11   8   2        164.27        224.94        56.30 o                         
 -10   8   2        337.43        398.68        60.25 o                         
  -9   8   2        450.60        437.66        68.02 o                         
  -8   8   2       5936.29       5807.08       136.21 o                         
  -7   8   2        744.35        751.90        64.26 o                         
  -6   8   2       3657.93       3729.78       119.15 o                         
  -5   8   2      13336.23      13247.41       237.34 o                         
  -4   8   2      10993.86      11235.61       210.81 o                         
  -3   8   2       8119.32       8315.04       168.68 o                         
  -2   8   2        257.23        396.06        48.54 o                         
  -1   8   2       8095.84       8364.78       202.91 o                         
   0   8   2       1187.09       1383.29        72.81 o                         
   1   8   2        125.64        171.45        42.20 o                         
   2   8   2        635.27        784.21        62.83 o                         
   3   8   2       4359.10       4508.51       121.81 o                         
   4   8   2         19.58         10.38        42.45 o                         
   5   8   2       5711.36       5787.47       172.67 o                         
   6   8   2       4437.16       4360.56       129.56 o                         
   7   8   2        243.08        315.58        51.99 o                         
   8   8   2       3818.37       3835.63       123.20 o                         
   9   8   2         97.21         51.80        58.65 o                         
  10   8   2       2962.69       2792.88       126.00 o                         
  11   8   2        493.57        450.69        54.44 o                         
  12   8   2        414.84        348.48        42.95 o                         
  13   8   2        755.92        685.96        51.07 o                         
  14   8   2       2750.06       2540.99        67.91 o                         
  15   8   2       1534.73       1442.04        60.80 o                         
  16   8   2       1640.87       1516.36        61.63 o                         
  17   8   2       6641.10       6400.78       116.10 o                         
  18   8   2         70.31         76.99        47.71 o                         
 -16   9   2       1330.18       1433.78       210.34 o                         
 -15   9   2       2028.00       2082.40       126.64 o                         
 -14   9   2       7830.38       7787.34       194.23 o                         
 -13   9   2         56.79        160.50        63.40 o                         
 -12   9   2       1717.20       1849.50       126.45 o                         
 -11   9   2          5.75         90.75        55.35 o                         
 -10   9   2       1378.70       1489.89        95.85 o                         
  -9   9   2         13.13        -38.73        42.43 o                         
  -8   9   2       1245.58       1149.08        79.02 o                         
  -7   9   2          3.82         43.60        57.95 o                         
  -6   9   2       3355.06       3441.53       109.44 o                         
  -5   9   2       1110.65       1083.69        76.08 o                         
  -4   9   2       4424.15       4414.59       122.10 o                         
  -3   9   2       6466.02       6752.70       193.31 o                         
  -2   9   2       1951.46       2001.17       120.00 o                         
  -1   9   2       1234.09       1319.39        79.29 o                         
   0   9   2       1557.03       1590.81        82.67 o                         
   1   9   2       1418.19       1375.06        92.76 o                         
   2   9   2          7.60        -15.48        46.00 o                         
   3   9   2        376.82        352.36        58.76 o                         
   4   9   2         67.88          8.38        57.70 o                         
   5   9   2       2635.87       2532.38       107.04 o                         
   6   9   2       3813.55       3641.63       124.62 o                         
   7   9   2       5080.23       4931.65       176.60 o                         
   8   9   2       1779.96       1764.46       134.66 o                         
   9   9   2       3791.74       3733.13       172.85 o                         
  10   9   2         84.32        117.88        62.63 o                         
  11   9   2        182.18        254.85        66.38 o                         
  12   9   2        163.31        214.24        71.24 o                         
  13   9   2        141.86        144.33        71.36 o                         
  14   9   2         38.93         39.28        53.86 o                         
 -10  10   2       1078.80       1241.69       126.32 o                         
  -9  10   2        624.33        707.42        87.77 o                         
  -8  10   2       1877.89       1812.08       114.70 o                         
  -7  10   2        807.77        709.05        77.64 o                         
  -6  10   2       2626.76       2483.18       227.01 o                         
  -5  10   2       3685.10       3805.94       152.28 o                         
  -4  10   2        580.71        517.87        65.96 o                         
  -3  10   2          6.32         12.91        51.63 o                         
  -2  10   2       7882.89       7837.46       193.81 o                         
  -1  10   2       3982.31       3909.41       132.67 o                         
   0  10   2       3272.19       3465.82       150.36 o                         
   1  10   2       1767.43       1596.11       111.65 o                         
   2  10   2         69.68         56.24        51.92 o                         
   3  10   2       5007.98       4786.61       146.58 o                         
   4  10   2        462.44        512.56        66.37 o                         
   5  10   2       3469.10       3725.40       132.51 o                         
   6  10   2       2138.05       2233.01       189.11 o                         
   7  10   2         20.36         98.97       100.32 o                         
   8  10   2         63.90        103.90        72.42 o                         
 -32   1   3        606.35        695.83        73.69 o                         
 -31   1   3        863.78        833.92        70.59 o                         
 -30   1   3       3109.12       2985.36       110.39 o                         
 -29   1   3         55.84         50.71        35.81 o                         
 -28   1   3       4690.33       4912.17       102.26 o                         
 -27   1   3        429.12        534.09        51.00 o                         
 -26   1   3        226.78        286.47        34.78 o                         
 -25   1   3        342.14        328.64        35.27 o                         
 -24   1   3      12428.26      12551.61       179.19 o                         
 -23   1   3       1095.68       1210.89        70.90 o                         
 -22   1   3      15436.19      15433.80       181.69 o                         
 -21   1   3         29.36         93.52        22.52 o                         
 -20   1   3          5.05         11.93        20.80 o                         
 -19   1   3      18733.69      18866.79       224.91 o                         
 -18   1   3       2677.86       2608.07        55.99 o                         
 -17   1   3      20331.00      19944.19       298.98 o                         
 -16   1   3       1961.89       2048.33        46.90 o                         
 -15   1   3      11615.36      12351.93       214.26 o                         
 -14   1   3       6018.98       6243.62        86.32 o                         
 -13   1   3      27142.68      26350.38       316.21 o                         
 -12   1   3       1729.43       2263.96        50.31 o                         
 -11   1   3      20722.54      20662.20       231.63 o                         
 -10   1   3       1264.45       1543.43        35.72 o                         
  -9   1   3       9259.98       9634.70       128.92 o                         
  -8   1   3      10988.55      10937.05       153.08 o                         
  -7   1   3      42427.52      43192.88       485.00 o                         
  -6   1   3      67666.73      67271.84      1226.19 o                         
  -5   1   3       5473.30       5732.19        76.54 o                         
  -4   1   3       7673.09       7599.41       115.85 o                         
  -3   1   3        859.28        879.07        26.55 o                         
  -2   1   3      29502.50      29612.94       419.99 o                         
  -1   1   3          7.55         18.46         7.56 o                         
   0   1   3      32019.57      32786.62       345.43 o                         
   1   1   3        702.13        753.97        16.32 o                         
   2   1   3      13763.84      13536.99       167.42 o                         
   3   1   3      37736.93      37425.31       484.47 o                         
   4   1   3      42681.48      42015.29       503.78 o                         
   5   1   3        102.01        116.59        14.06 o                         
   6   1   3      16870.10      17202.99       202.01 o                         
   7   1   3      18002.79      17656.09       209.53 o                         
   8   1   3        984.01        863.93        28.85 o                         
   9   1   3       9627.60       8816.59       139.85 o                         
  10   1   3       3020.45       2379.86        46.54 o                         
  11   1   3      16437.06      16842.29       220.66 o                         
  12   1   3       2738.88       2760.32        53.38 o                         
  13   1   3      10474.76       9535.87       163.01 o                         
  14   1   3       4053.38       3868.21        77.18 o                         
  15   1   3      19817.33      19989.62       267.52 o                         
  16   1   3        295.00        297.81        31.59 o                         
  17   1   3       2351.54       2308.01        67.38 o                         
  18   1   3      10003.45      10622.07       177.62 o                         
  19   1   3       3088.39       3246.99        87.63 o                         
  20   1   3       3109.10       3424.22        94.67 o                         
  21   1   3       5921.73       5801.43       142.17 o                         
  22   1   3        261.78        221.06        41.88 o                         
  23   1   3          1.36         50.32        49.41 o                         
  24   1   3       5553.00       6031.57       126.41 o                         
  25   1   3        268.73        244.77        49.32 o                         
  26   1   3       4649.34       4842.99       118.23 o                         
  27   1   3         14.85        -13.45        47.01 o                         
  28   1   3        175.32        204.28        71.79 o                         
  29   1   3        477.27        506.40        75.42 o                         
 -31   2   3         63.95         18.94        46.26 o                         
 -30   2   3        254.14        191.66        43.42 o                         
 -29   2   3       5197.30       5352.62       151.54 o                         
 -28   2   3         65.57         97.70        38.56 o                         
 -27   2   3       3730.71       3618.67        88.75 o                         
 -26   2   3         85.09        120.69        45.05 o                         
 -25   2   3        921.29       1052.22        58.96 o                         
 -24   2   3       1676.28       1784.25        65.11 o                         
 -23   2   3      17681.00      17377.14       263.49 o                         
 -22   2   3       3683.66       3656.19        82.32 o                         
 -21   2   3        477.92        455.51        37.24 o                         
 -20   2   3        375.84        473.31        34.70 o                         
 -19   2   3        466.08        473.23        35.63 o                         
 -18   2   3      17745.54      17613.42       224.18 o                         
 -17   2   3      10390.40      10242.62       154.11 o                         
 -16   2   3      10415.35       9630.42       133.49 o                         
 -15   2   3       2790.56       2483.61        55.39 o                         
 -14   2   3      14347.79      13819.81       190.92 o                         
 -13   2   3        946.12        997.70        35.61 o                         
 -12   2   3      32518.34      31753.43       369.01 o                         
 -11   2   3       5476.13       5782.39        83.57 o                         
 -10   2   3       5000.79       5262.18        76.26 o                         
  -9   2   3       9553.78       9209.69       117.58 o                         
  -8   2   3      19787.12      20017.04       234.38 o                         
  -7   2   3      10940.23      10742.29       131.13 o                         
  -6   2   3      31994.94      33060.04       374.24 o                         
  -5   2   3     104638.05     107285.88      1676.75 o                         
  -4   2   3      43106.46      45714.16       482.28 o                         
  -3   2   3     102297.30     105996.22      1655.01 o                         
  -2   2   3       7241.25       7384.97        80.40 o                         
  -1   2   3      97466.18     100335.49      1805.96 o                         
   0   2   3       2470.49       2746.83        39.65 o                         
   1   2   3       1646.05       1589.46        26.29 o                         
   2   2   3       3005.13       2822.19        41.88 o                         
   3   2   3      35255.82      34820.54       370.56 o                         
   4   2   3      24310.75      24260.86       277.64 o                         
   5   2   3      18997.27      18462.93       218.36 o                         
   6   2   3      13556.15      13577.81       162.74 o                         
   7   2   3       2986.42       2795.35        49.39 o                         
   8   2   3      12797.50      12336.41       176.90 o                         
   9   2   3       5113.19       4983.46        88.16 o                         
  10   2   3      57536.01      55970.93       679.11 o                         
  11   2   3         38.11         47.42        20.64 o                         
  12   2   3      24217.68      23670.66       322.77 o                         
  13   2   3        656.54        717.88        57.40 o                         
  14   2   3      25143.20      24372.18       420.21 o                         
  15   2   3       6426.18       6231.12       107.02 o                         
  16   2   3       5865.94       6114.17       109.56 o                         
  17   2   3        169.20        197.86        31.14 o                         
  18   2   3       3230.05       3287.69        95.09 o                         
  19   2   3       5648.49       5778.72       115.30 o                         
  20   2   3       4282.69       3974.28       115.59 o                         
  21   2   3       2926.91       3040.80       119.34 o                         
  22   2   3         22.36         34.29        37.23 o                         
  23   2   3        833.71        923.41        65.73 o                         
  24   2   3        138.19        126.50        40.98 o                         
  25   2   3       8279.38       8353.96       183.83 o                         
  26   2   3          2.27         42.94        41.04 o                         
  27   2   3       1016.99       1017.64       103.28 o                         
  28   2   3        356.25        502.47        86.57 o                         
 -30   3   3         19.05         34.37        44.75 o                         
 -29   3   3       1016.96       1226.33        73.85 o                         
 -28   3   3        774.00        762.10        65.95 o                         
 -27   3   3       4590.24       4601.92       112.13 o                         
 -26   3   3        445.77        477.90        44.08 o                         
 -25   3   3       5072.67       5566.82       130.19 o                         
 -24   3   3        887.56        930.93        57.06 o                         
 -23   3   3        104.76        109.59        35.68 o                         
 -22   3   3         59.65         66.87        38.65 o                         
 -21   3   3       4343.02       4080.72        92.61 o                         
 -20   3   3       5165.13       5046.18       107.25 o                         
 -19   3   3         92.62         78.37        27.86 o                         
 -18   3   3       1132.80       1094.59        47.52 o                         
 -17   3   3       4171.92       4179.15        92.42 o                         
 -16   3   3      21604.36      21907.15       269.13 o                         
 -15   3   3         87.97        120.73        22.93 o                         
 -14   3   3      17163.04      16795.09       197.48 o                         
 -13   3   3       3038.10       2939.36        57.23 o                         
 -12   3   3       2486.26       2506.13        47.56 o                         
 -11   3   3       1457.84       1498.49        36.55 o                         
 -10   3   3      34708.70      35395.02       413.26 o                         
  -9   3   3      14081.78      14330.54       177.84 o                         
  -8   3   3          4.35         36.51        16.28 o                         
  -7   3   3      15465.12      16566.32       197.62 o                         
  -6   3   3      67320.85      69774.27       735.25 o                         
  -5   3   3      26349.30      26546.10       287.25 o                         
  -4   3   3      10804.74      11959.66       153.37 o                         
  -3   3   3      24858.11      26484.91       354.74 o                         
  -2   3   3      15591.44      15757.69       185.83 o                         
  -1   3   3       2252.89       2164.43        37.70 o                         
   0   3   3       2555.61       2885.89        48.83 o                         
   1   3   3      49847.86      50258.27       504.19 o                         
   2   3   3       6524.75       7319.82        78.45 o                         
   3   3   3       8274.78       8890.34       104.28 o                         
   4   3   3      12977.22      13357.62       151.26 o                         
   5   3   3      35468.95      36599.11       445.56 o                         
   6   3   3       9634.31       9294.91       126.15 o                         
   7   3   3       7705.32       7862.44       103.27 o                         
   8   3   3      43717.59      45060.53       512.41 o                         
   9   3   3       1307.20       1279.80        39.52 o                         
  10   3   3       4236.54       4280.54       106.40 o                         
  11   3   3       1324.96       1292.13        40.77 o                         
  12   3   3      10949.56      10750.22       144.68 o                         
  13   3   3       5272.80       4838.34        82.31 o                         
  14   3   3       1744.09       1832.97        52.27 o                         
  15   3   3          7.50         27.03        27.57 o                         
  16   3   3      11664.11      11817.50       175.77 o                         
  17   3   3        772.82        785.71        49.90 o                         
  18   3   3       1175.27       1151.71        62.95 o                         
  19   3   3       4785.70       5130.07       115.89 o                         
  20   3   3         54.26        105.00        36.32 o                         
  21   3   3       3127.52       3131.38        87.03 o                         
  22   3   3        289.74        286.78        41.67 o                         
  23   3   3       3177.36       3154.62        98.51 o                         
  24   3   3        675.10        748.47        59.09 o                         
  25   3   3        319.13        279.86        46.99 o                         
  26   3   3       1396.75       1486.64       108.98 o                         
  27   3   3       5504.67       5766.05       154.66 o                         
  28   3   3       1522.02       1160.17       203.14 o                         
 -29   4   3         17.93         30.16        64.56 o                         
 -28   4   3       1356.84       1158.70        71.35 o                         
 -27   4   3        181.30        127.93        39.31 o                         
 -26   4   3      13190.58      13433.11       208.02 o                         
 -25   4   3        185.83        194.84        38.44 o                         
 -24   4   3       8643.28       8348.84       169.75 o                         
 -23   4   3         91.36         74.22        32.94 o                         
 -22   4   3        124.30        162.13        54.40 o                         
 -21   4   3      20475.76      20093.73       259.89 o                         
 -20   4   3       8936.45       8985.82       136.53 o                         
 -19   4   3        184.43        189.03        31.19 o                         
 -18   4   3         50.36         35.99        24.95 o                         
 -17   4   3       3454.01       3421.38        67.43 o                         
 -16   4   3        639.36        633.42        35.49 o                         
 -15   4   3      38014.68      36788.77       407.39 o                         
 -14   4   3        964.40        891.54        39.68 o                         
 -13   4   3       6043.84       5699.23        89.06 o                         
 -12   4   3       6293.95       6167.85        86.66 o                         
 -11   4   3       9511.12       9229.89       116.63 o                         
 -10   4   3       7527.51       7537.10       104.53 o                         
  -9   4   3       7612.54       7379.14       101.56 o                         
  -8   4   3       7805.91       7835.36        99.02 o                         
  -7   4   3       1203.82       1352.14        33.30 o                         
  -6   4   3      45173.99      45377.36       491.69 o                         
  -5   4   3      29065.24      29973.62       363.29 o                         
  -4   4   3      40673.07      43503.59       530.99 o                         
  -3   4   3       9585.26      10440.81       140.69 o                         
  -2   4   3       5292.37       5392.44        80.99 o                         
  -1   4   3       7772.95       8387.31       116.41 o                         
   0   4   3      21039.90      21515.92       270.56 o                         
   1   4   3       2332.93       2492.80        47.53 o                         
   2   4   3      23544.73      24136.81       280.54 o                         
   3   4   3       2276.90       2691.88        45.20 o                         
   4   4   3       5869.60       5548.65        72.73 o                         
   5   4   3      30607.86      31841.55       345.22 o                         
   6   4   3       5917.79       5154.34        74.38 o                         
   7   4   3      25060.77      25324.04       326.48 o                         
   8   4   3      28006.65      27878.60       326.66 o                         
   9   4   3        870.13        774.26        48.18 o                         
  10   4   3       1975.68       1948.87        51.44 o                         
  11   4   3      11125.15      10723.73       153.87 o                         
  12   4   3        582.05        558.78        44.53 o                         
  13   4   3      17590.41      17178.05       218.99 o                         
  14   4   3        556.41        573.33        38.32 o                         
  15   4   3       8734.70       8750.79       130.71 o                         
  16   4   3       2895.13       2876.72        74.32 o                         
  17   4   3      16828.68      16573.46       276.17 o                         
  18   4   3       1301.85       1315.57        61.38 o                         
  19   4   3       3947.19       4139.61        95.24 o                         
  20   4   3        106.31        168.38        34.75 o                         
  21   4   3        561.19        587.76        47.34 o                         
  22   4   3       4402.19       4458.17        99.67 o                         
  23   4   3       1528.43       1702.89        75.26 o                         
  24   4   3        979.60        901.83        62.25 o                         
  25   4   3          4.31         38.61        39.30 o                         
  26   4   3       1646.60       1712.88       146.32 o                         
 -28   5   3        102.98        218.95        54.48 o                         
 -27   5   3       2122.16       2179.54        84.91 o                         
 -26   5   3        581.58        556.42        47.07 o                         
 -25   5   3       2433.42       2262.74        72.39 o                         
 -24   5   3        525.12        481.86        41.91 o                         
 -23   5   3        884.61        828.45        53.03 o                         
 -22   5   3        510.94        666.31        92.97 o                         
 -21   5   3          1.32         48.77        30.01 o                         
 -20   5   3        276.21        277.23        58.34 o                         
 -19   5   3        387.47        377.75        43.70 o                         
 -18   5   3       2038.42       1950.88        64.37 o                         
 -17   5   3        720.14        721.59        50.09 o                         
 -16   5   3        126.27        119.24        26.52 o                         
 -15   5   3         85.44         56.64        22.39 o                         
 -14   5   3       9667.38       9593.22       126.87 o                         
 -13   5   3       3137.70       3053.65        68.96 o                         
 -12   5   3         50.28         50.10        19.99 o                         
 -11   5   3       1692.44       1679.66        45.13 o                         
 -10   5   3         17.58          1.55        23.60 o                         
  -9   5   3         74.17         59.36        18.38 o                         
  -8   5   3       1213.99       1110.49        32.39 o                         
  -7   5   3         18.61         -0.73        16.05 o                         
  -6   5   3       1651.65       1694.14        43.96 o                         
  -5   5   3      13188.47      13360.68       220.50 o                         
  -4   5   3       4359.49       4055.16        91.87 o                         
  -3   5   3       9723.81      10097.51       172.50 o                         
  -2   5   3         49.69         22.01        25.89 o                         
  -1   5   3        444.72        482.65        51.55 o                         
   0   5   3       7550.49       7471.42       136.77 o                         
   1   5   3       7565.95       7213.24       133.21 o                         
   2   5   3       4919.82       5252.03        83.63 o                         
   3   5   3        855.08        904.13        31.53 o                         
   4   5   3        929.31        975.51        32.69 o                         
   5   5   3       5446.33       5843.23        84.96 o                         
   6   5   3       8129.99       8317.08       105.39 o                         
   7   5   3      11126.00      11139.94       143.07 o                         
   8   5   3       2668.83       2590.73        51.83 o                         
   9   5   3        464.47        569.73        53.12 o                         
  10   5   3       6000.85       6057.92       139.42 o                         
  11   5   3         78.05         42.38        23.16 o                         
  12   5   3         55.91         76.58        24.28 o                         
  13   5   3       1829.33       1917.59        64.34 o                         
  14   5   3         55.04        106.25        31.75 o                         
  15   5   3       2875.52       2880.54        78.10 o                         
  16   5   3       8176.44       8059.10       202.78 o                         
  17   5   3        129.71         94.70        37.04 o                         
  18   5   3       1265.45       1117.93        64.00 o                         
  19   5   3        638.25        714.31        51.35 o                         
  20   5   3        711.63        791.29        51.83 o                         
  21   5   3        919.97       1175.92        62.88 o                         
  22   5   3          2.32        108.07        44.30 o                         
  23   5   3          1.34         26.64        36.70 o                         
  24   5   3         21.29         23.47        48.47 o                         
  25   5   3        906.56        943.22       105.12 o                         
 -26   6   3         34.58          4.05        39.97 o                         
 -25   6   3        407.31        414.74        46.47 o                         
 -24   6   3        721.46        798.59        50.17 o                         
 -23   6   3       1823.35       1927.52        72.51 o                         
 -22   6   3       2751.83       3141.13        83.92 o                         
 -21   6   3       1432.94       1606.38        64.00 o                         
 -20   6   3       3553.62       3616.03        83.17 o                         
 -19   6   3       6881.52       6663.48       115.58 o                         
 -18   6   3       1520.56       1658.01        59.79 o                         
 -17   6   3       1577.73       1548.58        57.53 o                         
 -16   6   3        198.70        218.49        30.61 o                         
 -15   6   3       3774.51       3590.35       147.61 o                         
 -14   6   3        223.41        217.70        27.36 o                         
 -13   6   3        675.51        573.12        40.13 o                         
 -12   6   3        564.32        530.98        39.83 o                         
 -11   6   3       3912.62       3911.88        69.95 o                         
 -10   6   3       4287.96       4438.29        84.87 o                         
  -9   6   3      26936.79      27445.62       352.62 o                         
  -8   6   3        142.93        151.37        28.78 o                         
  -7   6   3         23.30        -12.79        34.84 o                         
  -6   6   3         34.17        118.62        37.86 o                         
  -5   6   3        504.20        618.15        46.42 o                         
  -4   6   3      21183.70      22067.12       345.67 o                         
  -3   6   3       3959.29       4034.54       105.88 o                         
  -2   6   3       1415.39       1402.76        61.53 o                         
  -1   6   3         45.98         82.31        31.26 o                         
   0   6   3      24894.12      27172.14       415.90 o                         
   1   6   3        895.05       1128.75        56.18 o                         
   2   6   3       8937.65       9208.31       168.03 o                         
   3   6   3        372.66        444.98        41.80 o                         
   4   6   3       6480.13       6664.92       117.25 o                         
   5   6   3       3566.95       3674.20        71.51 o                         
   6   6   3       7762.18       7671.83       110.39 o                         
   7   6   3        219.54        246.24        21.28 o                         
   8   6   3        154.83        133.97        21.11 o                         
   9   6   3         12.35        -10.58        20.96 o                         
  10   6   3       2412.55       2517.63        60.39 o                         
  11   6   3      12926.70      12808.48       181.83 o                         
  12   6   3       3438.50       3527.53        89.31 o                         
  13   6   3        865.39        900.94        52.04 o                         
  14   6   3         60.97         72.18        31.58 o                         
  15   6   3        325.10        298.94        38.16 o                         
  16   6   3       1436.79       1395.75        75.45 o                         
  17   6   3       1982.25       1898.94        70.51 o                         
  18   6   3       2166.43       2121.40        76.05 o                         
  19   6   3          5.09        -21.64        30.52 o                         
  20   6   3        727.54        777.85        62.78 o                         
  21   6   3       1784.32       1847.96        80.27 o                         
  22   6   3       2254.83       2503.64        88.01 o                         
  23   6   3        113.25        169.38        46.23 o                         
 -24   7   3         97.11        170.53        60.87 o                         
 -23   7   3       1688.83       1794.32        73.95 o                         
 -22   7   3       1071.35       1127.43        64.86 o                         
 -21   7   3       5112.43       5275.25       107.05 o                         
 -20   7   3       6879.10       6774.47       112.09 o                         
 -19   7   3       6689.24       6415.58       109.27 o                         
 -18   7   3       4430.85       4299.24        82.62 o                         
 -17   7   3        588.25        717.74        44.83 o                         
 -16   7   3      10275.84      10332.31       148.26 o                         
 -15   7   3        661.74        773.30        55.77 o                         
 -14   7   3       3540.09       3427.53        83.82 o                         
 -13   7   3       1428.33       1399.06        53.92 o                         
 -12   7   3        742.49        755.65        53.35 o                         
 -11   7   3       6433.59       6524.13       232.22 o                         
 -10   7   3      29362.98      28365.60       574.97 o                         
  -9   7   3       3080.04       3085.44        97.62 o                         
  -8   7   3      12761.06      12918.75       258.43 o                         
  -7   7   3        930.87        909.33        60.56 o                         
  -6   7   3       1460.71       1550.96        68.37 o                         
  -5   7   3      16220.51      16107.40       270.80 o                         
  -4   7   3       1670.51       1695.89        70.28 o                         
  -3   7   3      17100.63      17295.87       286.26 o                         
  -2   7   3        540.23        659.30        64.39 o                         
  -1   7   3       6427.37       6598.14       137.56 o                         
   0   7   3         32.34         80.03        34.73 o                         
   1   7   3      42022.55      43384.78       854.38 o                         
   2   7   3       2335.48       2542.86        96.83 o                         
   3   7   3      13835.02      13611.61       235.72 o                         
   4   7   3       4854.20       4795.28       113.98 o                         
   5   7   3       8399.77       8433.90       164.89 o                         
   6   7   3       4438.64       4327.86       112.54 o                         
   7   7   3       4527.31       4486.71        93.85 o                         
   8   7   3        882.11        893.93        55.35 o                         
   9   7   3        272.10        272.46        31.09 o                         
  10   7   3       3647.80       3533.04        72.44 o                         
  11   7   3        158.58        181.29        27.09 o                         
  12   7   3      34203.16      33172.26       501.40 o                         
  13   7   3        124.44        162.87        29.97 o                         
  14   7   3         45.69         50.77        27.97 o                         
  15   7   3         53.79         18.48        28.56 o                         
  16   7   3        409.89        359.51        54.99 o                         
  17   7   3       4078.49       4111.02        89.32 o                         
  18   7   3       3005.18       3019.95        83.12 o                         
  19   7   3          0.07        -18.25        35.23 o                         
  20   7   3       2289.13       2306.34        81.61 o                         
  21   7   3       4484.02       4296.79       140.24 o                         
 -21   8   3         68.28        126.91        39.52 o                         
 -20   8   3        980.14        956.08        60.88 o                         
 -19   8   3       5348.36       5121.14        97.97 o                         
 -18   8   3         15.30          5.97        27.06 o                         
 -17   8   3        221.70        141.49        31.28 o                         
 -16   8   3       1875.73       1718.54        65.46 o                         
 -15   8   3       1491.96       1370.02        71.34 o                         
 -14   8   3       2212.29       2206.02        81.87 o                         
 -13   8   3         40.98         10.39        34.67 o                         
 -12   8   3       5040.62       5025.96       149.61 o                         
 -11   8   3       4416.90       4459.76       138.69 o                         
 -10   8   3       1007.02        851.15        96.66 o                         
  -9   8   3      12987.39      13287.95       240.19 o                         
  -8   8   3       5070.42       4862.41       122.86 o                         
  -7   8   3       6035.10       5877.65       135.93 o                         
  -6   8   3        130.56        105.46        42.90 o                         
  -5   8   3       1243.26       1259.46        80.09 o                         
  -4   8   3       2771.39       2910.98        95.01 o                         
  -3   8   3        694.78        897.21        65.09 o                         
  -2   8   3       1712.59       1822.75        79.11 o                         
  -1   8   3       9511.36       9835.00       189.31 o                         
   0   8   3       8182.46       8563.88       171.69 o                         
   1   8   3         76.25         30.43        43.38 o                         
   2   8   3       7715.68       7954.04       163.34 o                         
   3   8   3      10444.38      10485.09       198.28 o                         
   4   8   3         47.15         68.87        57.23 o                         
   5   8   3         31.11         57.81        40.35 o                         
   6   8   3       2867.05       2804.16       105.49 o                         
   7   8   3        169.24        220.50        51.76 o                         
   8   8   3       6976.07       6794.93       195.69 o                         
   9   8   3        894.23        805.67        85.10 o                         
  10   8   3       1913.84       1826.81        70.97 o                         
  11   8   3      14593.25      14065.00       243.20 o                         
  12   8   3        576.12        639.89        50.49 o                         
  13   8   3       1723.98       1639.89        65.10 o                         
  14   8   3       1383.73       1315.39        54.93 o                         
  15   8   3         21.10         16.34        29.75 o                         
  16   8   3          2.59        -18.89        32.17 o                         
  17   8   3        605.86        676.91        57.66 o                         
  18   8   3       2457.76       2527.92        82.33 o                         
 -17   9   3       1755.35       1655.05       156.01 o                         
 -16   9   3       1932.33       2033.53       215.03 o                         
 -15   9   3          5.78         -5.20        52.97 o                         
 -14   9   3       1857.31       1913.26       104.66 o                         
 -13   9   3      17072.28      16406.33       391.15 o                         
 -12   9   3       2872.56       2922.61       120.15 o                         
 -11   9   3       1845.58       1720.96        99.07 o                         
 -10   9   3       2498.95       2326.94       106.97 o                         
  -9   9   3        162.73        212.73        56.00 o                         
  -8   9   3       2290.00       2409.84        95.28 o                         
  -7   9   3       6018.97       6342.38       241.82 o                         
  -6   9   3       1559.28       1639.91        88.38 o                         
  -5   9   3       3275.81       3493.85       109.38 o                         
  -4   9   3       2788.05       2820.76        99.64 o                         
  -3   9   3          8.34         53.58        43.28 o                         
  -2   9   3      12711.33      13074.88       340.70 o                         
  -1   9   3       1414.27       1446.54        80.23 o                         
   0   9   3      12696.48      13170.68       281.72 o                         
   1   9   3         37.62         27.33        48.27 o                         
   2   9   3       5788.37       5757.51       140.39 o                         
   3   9   3         22.36         -0.87        71.09 o                         
   4   9   3      10244.80      10006.67       222.30 o                         
   5   9   3        161.87        180.30        58.30 o                         
   6   9   3        393.77        389.89        70.75 o                         
   7   9   3       4582.01       4340.51       143.73 o                         
   8   9   3       1508.99       1460.24       121.95 o                         
   9   9   3      15685.90      15481.56       415.39 o                         
  10   9   3         32.67         62.15        60.72 o                         
  11   9   3       1492.81       1415.65       111.35 o                         
  12   9   3       1166.51       1063.20       106.15 o                         
  13   9   3        287.51        399.12        68.41 o                         
  14   9   3         33.71         -5.72        52.65 o                         
 -10  10   3        298.29        323.00        89.29 o                         
  -9  10   3        148.81        185.90       103.65 o                         
  -8  10   3        372.71        399.27        67.44 o                         
  -7  10   3        612.88        668.60        76.53 o                         
  -6  10   3       6184.31       6320.61       259.17 o                         
  -5  10   3       1354.36       1410.65       112.36 o                         
  -4  10   3       1203.84       1110.54       129.76 o                         
  -3  10   3       1964.81       1958.53       101.40 o                         
  -2  10   3       1239.79       1179.38        94.66 o                         
  -1  10   3       6943.77       7061.92       333.95 o                         
   0  10   3         18.45          6.20        51.22 o                         
   1  10   3         33.16          7.87        60.52 o                         
   2  10   3        329.05        387.25        62.66 o                         
   3  10   3       3544.79       3195.69       123.82 o                         
   4  10   3        208.40        348.86        63.88 o                         
   5  10   3        270.68        423.91        73.41 o                         
   6  10   3         94.71         72.05        60.15 o                         
   7  10   3        716.35        686.41       101.58 o                         
 -32   0   4        132.09         98.27        69.94 o                         
 -31   0   4       2759.25       2712.32       126.82 o                         
 -30   0   4       2255.29       2395.66       121.07 o                         
 -29   0   4      26218.13      26651.58       587.05 o                         
 -28   0   4       3333.78       3292.98        97.13 o                         
 -27   0   4       2227.15       2130.11        79.73 o                         
 -26   0   4        593.55        538.49        48.90 o                         
 -25   0   4        215.13        302.65        43.82 o                         
 -24   0   4      12664.68      12455.00       222.70 o                         
 -23   0   4       8642.27       8605.69       164.46 o                         
 -22   0   4        805.93        696.93        50.68 o                         
 -21   0   4          4.31          1.87        36.26 o                         
 -20   0   4      33620.57      33950.65       510.20 o                         
 -19   0   4         12.37         43.31        29.29 o                         
 -18   0   4      57142.11      55351.27       902.21 o                         
 -17   0   4      21045.98      20133.00       352.93 o                         
 -16   0   4      18068.03      16879.34       422.17 o                         
 -15   0   4       1459.56       1186.28        57.23 o                         
 -14   0   4       8720.98       7535.61       153.03 o                         
 -13   0   4        204.51        262.62        67.84 o                         
 -12   0   4      68450.14      67797.52      1078.57 o                         
 -11   0   4       1836.80       2066.45        59.68 o                         
 -10   0   4        629.28        652.44        37.62 o                         
  -8   0   4       2519.44       2496.14        60.92 o                         
  -7   0   4      95386.58      95943.71      2132.55 o                         
  -6   0   4       6443.84       6628.45       134.38 o                         
  -5   0   4         66.77         76.42        16.01 o                         
  -4   0   4       9754.77       9830.48       231.50 o                         
  -3   0   4      13165.15      13200.90       245.44 o                         
  -2   0   4      35295.16      35822.95       650.41 o                         
  -1   0   4      88066.73      88092.14      1949.84 o                         
   0   0   4       9873.29       9729.65       230.40 o                         
   2   0   4      25094.02      25287.61       573.93 o                         
   3   0   4      11019.32      11582.73       275.79 o                         
   5   0   4      19850.51      19577.03       456.20 o                         
   6   0   4       9821.13      10570.70       317.01 o                         
   7   0   4       8461.66       8455.09       361.87 o                         
   8   0   4      24781.37      24415.69       515.06 o                         
   9   0   4       1984.96       2079.98        50.67 o                         
  10   0   4        236.36        143.70        20.53 o                         
  11   0   4        297.45        260.58        32.35 o                         
  12   0   4       3879.71       3406.84        90.38 o                         
  13   0   4      70894.25      66416.71      1235.90 o                         
  14   0   4      60460.20      59055.12      1107.05 o                         
  15   0   4      25120.04      24357.81       422.61 o                         
  16   0   4        198.99        260.32        49.60 o                         
  17   0   4       5173.93       4922.69       147.69 o                         
  18   0   4        408.18        245.72        50.76 o                         
  19   0   4       9421.05       9451.47       388.40 o                         
  20   0   4       6150.15       6235.10       424.97 o                         
  21   0   4        194.72        175.62        68.49 o                         
  22   0   4          5.46        -66.46       140.57 o                         
  23   0   4      14707.79      15011.87       432.85 o                         
  24   0   4       5209.85       5179.30       407.09 o                         
  25   0   4      12730.22      13732.99       339.30 o                         
  26   0   4       7874.21       7732.02       272.94 o                         
  27   0   4        986.77        914.56       149.43 o                         
  28   0   4        211.71        145.09        86.63 o                         
 -32   1   4         77.22        141.65        53.21 o                         
 -31   1   4       1419.04       1475.71        67.21 o                         
 -30   1   4       5318.59       5729.53       117.14 o                         
 -29   1   4       1788.03       1986.72        80.18 o                         
 -28   1   4       4520.18       4584.43        92.93 o                         
 -27   1   4       4995.54       4896.80        95.82 o                         
 -26   1   4        202.53        202.12        33.77 o                         
 -25   1   4       1915.79       2028.59        53.70 o                         
 -24   1   4       2862.10       2800.11        60.93 o                         
 -23   1   4       2497.20       2617.28        58.19 o                         
 -22   1   4       1241.03       1295.57        43.54 o                         
 -21   1   4       6264.50       6633.30       128.82 o                         
 -20   1   4       5641.79       5755.32       103.01 o                         
 -19   1   4      15489.34      15284.90       187.55 o                         
 -18   1   4      17322.62      17696.69       210.67 o                         
 -17   1   4      37726.43      36474.55       426.71 o                         
 -16   1   4        105.83        222.13        22.50 o                         
 -15   1   4       4826.37       4565.99        71.30 o                         
 -14   1   4       8316.87       8570.61       109.96 o                         
 -13   1   4       4334.45       3857.39       103.02 o                         
 -12   1   4       8921.04       9750.18       135.13 o                         
 -11   1   4       2549.85       2405.41        46.92 o                         
 -10   1   4        260.41        221.50        18.37 o                         
  -9   1   4       4936.26       5369.80        75.72 o                         
  -8   1   4     136089.89     133758.52      2965.56 o                         
  -7   1   4      22563.53      23084.07       282.25 o                         
  -6   1   4      61860.77      63319.98       815.76 o                         
  -4   1   4         29.74         30.72        12.66 o                         
  -3   1   4       2413.29       2480.07        43.63 o                         
  -2   1   4      52860.20      53120.67       747.34 o                         
  -1   1   4      11848.07      11888.29       124.10 o                         
   0   1   4       2117.53       2032.83        27.43 o                         
   1   1   4      21183.64      21511.38       244.68 o                         
   2   1   4       9703.77       9741.51       124.86 o                         
   3   1   4      62317.27      63312.64       891.97 o                         
   4   1   4       1488.27       1289.58        33.13 o                         
   5   1   4      89313.85      89613.27      1149.84 o                         
   6   1   4      21213.69      21693.21       252.57 o                         
   7   1   4       3893.63       3755.33        59.46 o                         
   8   1   4        215.10        109.94        16.51 o                         
   9   1   4        487.23        487.90        27.26 o                         
  10   1   4         89.01         22.45        16.14 o                         
  11   1   4        835.13        825.40        32.84 o                         
  12   1   4      13284.95      12919.93       279.30 o                         
  13   1   4      48665.69      46852.68       662.84 o                         
  14   1   4      16228.63      16153.75       221.55 o                         
  15   1   4         52.01         27.81        24.34 o                         
  16   1   4       8852.20       9059.66       169.81 o                         
  17   1   4        355.80        492.16        59.60 o                         
  18   1   4        282.46        309.27        35.08 o                         
  19   1   4        557.05        603.41        54.53 o                         
  20   1   4       3235.38       3345.74       128.21 o                         
  21   1   4        130.80         87.59        44.35 o                         
  22   1   4       8807.41       9125.56       174.26 o                         
  23   1   4          5.93         34.84        35.78 o                         
  24   1   4       5846.12       6377.51       132.65 o                         
  25   1   4       7604.93       8087.95       168.03 o                         
  26   1   4       1786.26       1948.10        97.57 o                         
  27   1   4       1384.31       1330.41       109.31 o                         
  28   1   4        476.98        435.62        68.81 o                         
 -32   2   4        588.42        657.16        60.75 o                         
 -31   2   4        747.86        710.57        55.79 o                         
 -30   2   4         57.65         76.01        41.80 o                         
 -29   2   4         93.54        137.11        41.68 o                         
 -28   2   4       2004.65       2012.62        77.27 o                         
 -27   2   4       1823.62       2038.27        72.30 o                         
 -26   2   4      18495.48      18474.47       248.84 o                         
 -25   2   4          1.34         31.31        33.86 o                         
 -24   2   4       4667.54       4890.64       125.07 o                         
 -23   2   4          0.48        -22.75        28.76 o                         
 -22   2   4       2857.32       2901.48        76.96 o                         
 -21   2   4       4666.13       4339.06        89.70 o                         
 -20   2   4         83.59        156.07        28.41 o                         
 -19   2   4       2175.33       2088.11        57.32 o                         
 -18   2   4         40.11         62.97        22.21 o                         
 -17   2   4      23821.11      22996.51       264.94 o                         
 -16   2   4       1475.71       1718.62        63.98 o                         
 -15   2   4      30497.60      29647.04       331.30 o                         
 -14   2   4        452.30        413.65        25.03 o                         
 -13   2   4      26445.55      25321.86       299.97 o                         
 -12   2   4      30008.28      29458.08       343.79 o                         
 -11   2   4         92.16        121.30        18.03 o                         
 -10   2   4       7255.31       6854.20       102.42 o                         
  -9   2   4       1506.01       1483.05        35.05 o                         
  -8   2   4       1946.11       2240.50        38.81 o                         
  -7   2   4       2053.07       2049.39        37.14 o                         
  -6   2   4      27899.66      28856.33       352.47 o                         
  -5   2   4      44877.48      46030.52       600.19 o                         
  -4   2   4     125512.81     131235.36      2048.01 o                         
  -3   2   4       1805.31       2075.77        35.11 o                         
  -2   2   4      10091.60      10283.17       116.16 o                         
  -1   2   4       7071.87       7421.38        81.80 o                         
   0   2   4        906.15        936.00        19.63 o                         
   1   2   4      55660.35      56374.02       562.20 o                         
   2   2   4       5595.39       5655.15        65.68 o                         
   3   2   4      14798.04      14697.45       172.70 o                         
   4   2   4       7084.91       6485.57        84.69 o                         
   5   2   4       2274.67       2069.38        38.35 o                         
   6   2   4        383.28        357.73        29.33 o                         
   7   2   4       9198.68       8008.58       137.00 o                         
   8   2   4      13300.51      12965.27       170.09 o                         
   9   2   4       3061.12       3301.66        68.57 o                         
  10   2   4      21858.96      21129.15       273.17 o                         
  11   2   4      10962.29      10589.81       213.03 o                         
  12   2   4       2417.46       2226.45        55.89 o                         
  13   2   4       2755.88       2524.83        61.13 o                         
  14   2   4       6802.29       6851.75       113.42 o                         
  15   2   4       7443.77       7390.00       121.94 o                         
  16   2   4      22955.49      23199.27       309.05 o                         
  17   2   4      12061.64      11657.08       176.41 o                         
  18   2   4        175.14        252.12        34.34 o                         
  19   2   4       5908.90       5652.03       111.28 o                         
  20   2   4         27.15         58.90        37.95 o                         
  21   2   4       5352.97       5188.97       119.27 o                         
  22   2   4       1973.57       2163.58        84.36 o                         
  23   2   4        619.89        528.71        49.44 o                         
  24   2   4         29.95         55.51        42.55 o                         
  25   2   4         13.36         19.41        41.46 o                         
  26   2   4       2700.04       2709.39        97.24 o                         
  27   2   4          1.76         81.33        51.45 o                         
  28   2   4        920.61        896.54       188.10 o                         
 -31   3   4         45.52         82.11        49.48 o                         
 -30   3   4        183.71        173.74        45.51 o                         
 -29   3   4       1058.70        953.44        69.09 o                         
 -28   3   4       5179.26       5139.69       109.94 o                         
 -27   3   4       1624.34       1609.01        72.84 o                         
 -26   3   4         62.80        173.67        39.48 o                         
 -25   3   4      16437.13      16386.73       228.08 o                         
 -24   3   4       2213.63       2324.38        75.20 o                         
 -23   3   4       7359.46       7515.62       132.90 o                         
 -22   3   4       1613.20       1881.70        77.63 o                         
 -21   3   4       2315.17       2374.94        77.56 o                         
 -20   3   4       3620.36       3596.78        77.01 o                         
 -19   3   4       2509.24       2518.53        63.60 o                         
 -18   3   4       7882.55       8404.15       143.96 o                         
 -17   3   4        896.78        879.75        42.70 o                         
 -16   3   4       5065.33       4913.09        83.44 o                         
 -15   3   4        682.88        678.83        34.08 o                         
 -14   3   4      31051.61      30436.89       338.10 o                         
 -13   3   4      23673.71      24146.40       271.52 o                         
 -12   3   4      16672.83      15807.30       221.49 o                         
 -11   3   4      15267.25      14806.62       202.99 o                         
 -10   3   4        125.24        181.21        18.90 o                         
  -9   3   4         20.26         40.21        14.42 o                         
  -8   3   4        114.73        157.78        17.49 o                         
  -7   3   4       2422.65       2624.38        48.29 o                         
  -6   3   4      17829.45      17873.95       242.96 o                         
  -5   3   4      49117.80      49099.13       521.01 o                         
  -4   3   4      50987.26      52273.50       587.15 o                         
  -3   3   4      13077.98      13619.17       151.47 o                         
  -2   3   4      35503.90      36395.17       367.44 o                         
  -1   3   4      26459.44      27696.02       338.59 o                         
   0   3   4      14138.25      14132.11       142.09 o                         
   1   3   4       1489.41       1426.56        27.34 o                         
   2   3   4        473.06        495.51        18.13 o                         
   3   3   4       5639.52       5503.01        70.44 o                         
   4   3   4      19081.02      19314.16       226.94 o                         
   5   3   4       3946.15       3663.33        57.38 o                         
   6   3   4        508.52        331.87        20.92 o                         
   7   3   4      21172.80      20686.70       244.54 o                         
   8   3   4      15524.89      15716.87       191.41 o                         
   9   3   4      93605.88      92909.54      1039.60 o                         
  10   3   4        410.89        403.31        29.68 o                         
  11   3   4        967.30        870.81        37.83 o                         
  12   3   4       1478.65       1545.23        46.24 o                         
  13   3   4        738.12        662.44        38.87 o                         
  14   3   4       2208.13       2085.26        57.76 o                         
  15   3   4       3262.76       3240.80        75.24 o                         
  16   3   4      10525.45      10396.70       160.14 o                         
  17   3   4        987.45       1044.09        87.34 o                         
  18   3   4      10555.33      10198.25       318.41 o                         
  19   3   4        388.27        376.36        42.07 o                         
  20   3   4       3552.63       3651.18        93.81 o                         
  21   3   4        166.76        211.82        38.73 o                         
  22   3   4       3085.41       2953.37        89.05 o                         
  23   3   4        940.27        857.52        61.06 o                         
  24   3   4       1610.22       1716.01        84.77 o                         
  25   3   4        164.01        115.35        44.14 o                         
  26   3   4         35.49         18.47        59.26 o                         
  27   3   4       1657.48       1585.55       168.65 o                         
 -30   4   4       1389.98       1355.92        77.55 o                         
 -29   4   4          5.48         59.20        39.63 o                         
 -28   4   4          3.06        -34.51        34.51 o                         
 -27   4   4          8.07         33.74        35.57 o                         
 -26   4   4        261.16        234.56        38.30 o                         
 -25   4   4       5128.61       5182.37        99.56 o                         
 -24   4   4       3771.61       3767.15        87.28 o                         
 -23   4   4        355.46        570.24       106.42 o                         
 -22   4   4      15367.15      15044.19       205.72 o                         
 -21   4   4       6685.57       6827.06       116.77 o                         
 -20   4   4         59.37         54.18        29.14 o                         
 -19   4   4       3130.55       3281.59        73.44 o                         
 -18   4   4       1065.62       1052.26        45.65 o                         
 -17   4   4         14.87        -22.31        22.31 o                         
 -16   4   4       6731.05       6771.95       122.76 o                         
 -15   4   4        418.33        375.77        27.39 o                         
 -14   4   4        528.67        480.88        31.87 o                         
 -13   4   4      23705.13      23502.05       266.64 o                         
 -12   4   4       9237.70       9145.93       129.74 o                         
 -11   4   4       9234.88       8628.87       110.30 o                         
 -10   4   4      14863.44      15043.55       175.03 o                         
  -9   4   4      10854.02      10600.40       136.82 o                         
  -8   4   4        586.56        602.61        25.97 o                         
  -7   4   4        180.98        304.27        21.31 o                         
  -6   4   4       9285.04       9864.99       119.01 o                         
  -5   4   4        774.06        654.61        27.82 o                         
  -4   4   4        819.33        767.22        27.06 o                         
  -3   4   4      55536.71      58546.85       658.86 o                         
  -2   4   4       7942.07       8446.02       109.04 o                         
  -1   4   4       4702.05       4603.66        72.89 o                         
   0   4   4      38250.25      39849.61       486.09 o                         
   1   4   4        642.23        659.14        25.47 o                         
   2   4   4        302.20        310.95        18.99 o                         
   3   4   4       4704.72       4640.46        57.69 o                         
   4   4   4        189.73        212.42        14.60 o                         
   5   4   4       1649.40       1510.14        33.94 o                         
   6   4   4        644.69        631.90        27.90 o                         
   7   4   4       4683.19       4983.33        80.85 o                         
   8   4   4      36928.46      38061.31       469.14 o                         
   9   4   4       4507.07       4491.90        72.32 o                         
  10   4   4       5758.36       5661.82        94.18 o                         
  11   4   4       9170.72       9171.98       137.07 o                         
  12   4   4       4262.55       4367.06       130.37 o                         
  13   4   4       3456.09       3384.05        70.90 o                         
  14   4   4        144.69        214.19        28.92 o                         
  15   4   4        445.42        426.65        36.54 o                         
  16   4   4        129.78        127.76        38.58 o                         
  17   4   4       4637.69       4872.70       108.10 o                         
  18   4   4       5467.45       5428.98       108.86 o                         
  19   4   4       4549.25       4518.63        98.01 o                         
  20   4   4       1601.55       1718.35        70.12 o                         
  21   4   4       4773.99       4916.10       103.64 o                         
  22   4   4       2173.17       2137.20        82.01 o                         
  23   4   4        126.87        131.86        39.33 o                         
  24   4   4        990.09        879.37        63.21 o                         
  25   4   4        134.21        126.29        56.06 o                         
  26   4   4        154.91        227.61        53.90 o                         
 -28   5   4        430.24        304.87        46.36 o                         
 -27   5   4        857.42        814.01        70.91 o                         
 -26   5   4       5349.04       5231.83       103.83 o                         
 -25   5   4          9.40         43.17        33.51 o                         
 -24   5   4        755.20        844.56        62.48 o                         
 -23   5   4       2221.59       2246.02       121.05 o                         
 -22   5   4      12154.00      12217.28       176.47 o                         
 -21   5   4      13485.21      13727.70       209.42 o                         
 -20   5   4      11668.15      11474.26       175.55 o                         
 -19   5   4        805.63        796.94        52.45 o                         
 -18   5   4         12.84         10.46        29.14 o                         
 -17   5   4       9115.61       8510.15       185.58 o                         
 -16   5   4      14414.57      14226.28       178.26 o                         
 -15   5   4      15764.56      15454.82       188.55 o                         
 -14   5   4        664.25        657.20        36.42 o                         
 -13   5   4       1298.71       1148.34        41.71 o                         
 -12   5   4      15700.12      15694.03       202.71 o                         
 -11   5   4      12895.84      12748.91       189.17 o                         
 -10   5   4      31997.40      32614.02       382.09 o                         
  -9   5   4      26985.79      26461.86       294.89 o                         
  -8   5   4       8232.97       8189.82       104.82 o                         
  -7   5   4       4249.67       4236.38        82.26 o                         
  -6   5   4       1412.57       1372.36        69.53 o                         
  -5   5   4      35976.53      37458.10       431.38 o                         
  -4   5   4      12285.98      12631.86       170.99 o                         
  -3   5   4       6840.19       7725.92       202.22 o                         
  -2   5   4        138.89        173.20        21.81 o                         
  -1   5   4      55251.04      55814.51       677.34 o                         
   0   5   4       1180.49       1162.41        47.60 o                         
   1   5   4      37199.16      37384.83       461.66 o                         
   2   5   4      10119.55      10381.86       144.99 o                         
   3   5   4       8095.37       8395.35       113.03 o                         
   4   5   4       2944.81       2897.26        48.88 o                         
   5   5   4       3099.93       3238.41        46.91 o                         
   6   5   4      57203.27      57038.12       578.41 o                         
   7   5   4        463.34        427.42        26.25 o                         
   8   5   4       1136.69        941.64        35.78 o                         
   9   5   4       6571.76       6923.08       102.17 o                         
  10   5   4      17743.53      17247.30       248.41 o                         
  11   5   4       1030.87        985.83        50.12 o                         
  12   5   4      35368.10      34984.34       488.46 o                         
  13   5   4        157.65        174.82        30.55 o                         
  14   5   4       1556.56       1508.98        58.47 o                         
  15   5   4      10106.69      10322.04       161.61 o                         
  16   5   4       2499.32       2387.65        76.32 o                         
  17   5   4       9442.65       9143.87       163.47 o                         
  18   5   4       1166.06       1122.41        62.14 o                         
  19   5   4          4.78        -12.32        31.63 o                         
  20   5   4       1662.87       1774.61        73.29 o                         
  21   5   4       9829.85       9794.76       168.56 o                         
  22   5   4        230.91        226.17        39.74 o                         
  23   5   4       5981.06       5485.77       143.92 o                         
  24   5   4        344.62        329.63        50.87 o                         
 -26   6   4        965.90       1004.01        65.45 o                         
 -25   6   4       2561.51       2468.89        90.65 o                         
 -24   6   4        808.18        834.76        60.35 o                         
 -23   6   4       1312.23       1296.12        64.63 o                         
 -22   6   4       5001.57       5052.85       123.46 o                         
 -21   6   4       6856.91       7132.49       115.32 o                         
 -20   6   4       3284.45       3199.13        81.89 o                         
 -19   6   4      10683.23      10733.76       157.76 o                         
 -18   6   4        125.85        182.26        31.02 o                         
 -17   6   4       2474.86       2383.86        66.60 o                         
 -16   6   4       1902.27       1876.16        59.87 o                         
 -15   6   4       7728.73       7634.41       124.70 o                         
 -14   6   4       5266.27       4981.01        86.48 o                         
 -13   6   4       3096.39       3031.26        61.74 o                         
 -12   6   4         65.86         90.04        23.50 o                         
 -11   6   4      22100.75      21847.83       266.45 o                         
 -10   6   4      30612.12      30568.30       388.56 o                         
  -9   6   4      12160.89      11785.05       169.15 o                         
  -8   6   4       1364.83       1291.89        67.60 o                         
  -7   6   4       2354.83       2120.30        82.83 o                         
  -6   6   4      11333.51      11496.29       192.05 o                         
  -5   6   4       1978.19       1873.13        66.26 o                         
  -4   6   4       8779.25       8956.45       163.66 o                         
  -3   6   4      28273.85      29946.66       735.25 o                         
  -2   6   4       1855.36       1998.28        73.90 o                         
  -1   6   4       4670.29       5122.10       110.39 o                         
   0   6   4      50473.70      52101.94       763.18 o                         
   1   6   4       8949.30       9166.82       167.32 o                         
   2   6   4       6904.59       6893.03       107.96 o                         
   3   6   4        315.19        422.13        40.30 o                         
   4   6   4         62.79         71.08        19.42 o                         
   5   6   4      28703.32      28341.22       336.07 o                         
   6   6   4        152.78        213.21        20.25 o                         
   7   6   4       9403.34       9105.56       124.03 o                         
   8   6   4       2345.37       2249.83        51.99 o                         
   9   6   4       6393.36       6250.94        95.78 o                         
  10   6   4        143.92        176.03        26.56 o                         
  11   6   4      23163.59      22384.44       295.88 o                         
  12   6   4       1302.00       1293.31        56.24 o                         
  13   6   4       5241.60       5154.29       106.14 o                         
  14   6   4       2024.47       1878.27        65.87 o                         
  15   6   4        782.25        803.20        76.39 o                         
  16   6   4       4148.08       4230.16       103.24 o                         
  17   6   4        689.19        672.27        52.06 o                         
  18   6   4       4193.67       4250.20       111.46 o                         
  19   6   4        894.34        918.53        55.37 o                         
  20   6   4       4268.54       4351.06       112.20 o                         
  21   6   4       2309.29       2425.64        89.69 o                         
  22   6   4      10410.97      10325.51       280.45 o                         
  23   6   4         20.80         29.25        63.73 o                         
 -24   7   4        367.02        389.84        45.80 o                         
 -23   7   4       4225.36       4371.38       104.13 o                         
 -22   7   4        290.91        499.72        72.79 o                         
 -21   7   4       2615.24       2706.00        72.26 o                         
 -20   7   4       1404.49       1331.09        57.17 o                         
 -19   7   4       1413.08       1441.18        59.22 o                         
 -18   7   4        359.72        422.07        35.08 o                         
 -17   7   4         29.76         62.20        26.88 o                         
 -16   7   4         59.89         32.48        25.64 o                         
 -15   7   4       1736.05       1758.91        55.71 o                         
 -14   7   4       2955.36       3087.90        70.45 o                         
 -13   7   4       6915.28       6884.28       139.02 o                         
 -12   7   4       9544.11       9573.83       173.92 o                         
 -11   7   4        313.64        355.79        49.33 o                         
 -10   7   4       1379.82       1239.29        78.73 o                         
  -9   7   4       2420.56       2183.63       103.15 o                         
  -8   7   4       1213.45       1170.20        71.31 o                         
  -7   7   4        256.83        345.10        47.51 o                         
  -6   7   4        772.86        759.13        57.30 o                         
  -5   7   4       1151.98       1211.07        63.68 o                         
  -4   7   4       7824.55       7726.25       153.77 o                         
  -3   7   4        146.31        186.83        39.30 o                         
  -2   7   4       8400.32       9119.85       188.22 o                         
  -1   7   4       8413.88       8874.46       169.03 o                         
   0   7   4         56.39         93.54        35.68 o                         
   1   7   4       2193.46       2185.60        84.43 o                         
   2   7   4        168.43        232.83        47.01 o                         
   3   7   4         27.80         61.99        34.56 o                         
   4   7   4        836.19        722.84        58.72 o                         
   5   7   4       1306.08       1263.89        48.57 o                         
   6   7   4        311.03        309.86        30.22 o                         
   7   7   4       3148.88       3122.31        70.36 o                         
   8   7   4       1978.17       1925.16        60.40 o                         
   9   7   4       7499.71       7441.57       129.99 o                         
  10   7   4         73.10         61.42        24.09 o                         
  11   7   4        895.06        964.60        42.68 o                         
  12   7   4        636.61        784.25        44.85 o                         
  13   7   4        279.87        229.01        32.12 o                         
  14   7   4        156.59        128.31        37.43 o                         
  15   7   4         58.76         22.26        29.94 o                         
  16   7   4         59.48         34.30        30.70 o                         
  17   7   4       1112.78       1149.56        58.83 o                         
  18   7   4       5188.66       4910.90       121.95 o                         
  19   7   4         12.83         46.33        35.76 o                         
  20   7   4       4063.96       4235.08       112.70 o                         
 -21   8   4       1971.90       2077.05        73.69 o                         
 -20   8   4         35.14         44.56        33.23 o                         
 -19   8   4        109.35        136.49        31.47 o                         
 -18   8   4       1682.46       1832.08        64.82 o                         
 -17   8   4       2249.65       2337.54        66.95 o                         
 -16   8   4        347.44        367.23        35.40 o                         
 -15   8   4       9664.71       9723.96       156.37 o                         
 -14   8   4       1344.11       1302.54        67.06 o                         
 -13   8   4       7669.93       7554.52       223.26 o                         
 -12   8   4       3660.70       3500.38       148.04 o                         
 -11   8   4        336.34        323.39        72.42 o                         
 -10   8   4       2875.71       3121.08        98.82 o                         
  -9   8   4       1596.23       1712.02        95.65 o                         
  -8   8   4        540.43        600.89        55.74 o                         
  -7   8   4        779.68        815.21        63.37 o                         
  -6   8   4      10070.91      10416.86       198.17 o                         
  -5   8   4        107.93        142.36        42.29 o                         
  -4   8   4       3770.95       3878.33       106.98 o                         
  -3   8   4       8153.63       8289.89       171.24 o                         
  -2   8   4       3492.93       3690.22       116.84 o                         
  -1   8   4       6492.67       6729.49       171.91 o                         
   0   8   4        297.34        309.68        72.61 o                         
   1   8   4       6320.31       6269.21       155.25 o                         
   2   8   4       3680.89       3830.05       117.70 o                         
   3   8   4        412.00        460.30        84.91 o                         
   4   8   4        483.33        668.35       108.32 o                         
   5   8   4       8608.97       8598.49       175.17 o                         
   6   8   4       6525.75       6634.81       148.29 o                         
   7   8   4       6700.94       6647.15       166.92 o                         
   8   8   4       1942.74       1981.09       110.85 o                         
   9   8   4        102.80        126.88        37.95 o                         
  10   8   4       5949.07       5762.48       127.86 o                         
  11   8   4       2203.94       2089.14        72.36 o                         
  12   8   4        663.81        660.42        53.50 o                         
  13   8   4        110.36         56.44        27.48 o                         
  14   8   4       2964.50       2720.02        78.59 o                         
  15   8   4        269.37        234.49        30.90 o                         
  16   8   4        834.49        799.74        52.38 o                         
  17   8   4       6262.10       5938.88       111.95 o                         
 -17   9   4         42.36         61.82        41.52 o                         
 -16   9   4       3550.57       3612.95       134.49 o                         
 -15   9   4        175.28        193.96        58.25 o                         
 -14   9   4       1045.21       1432.38       169.88 o                         
 -13   9   4        232.97        286.57        61.94 o                         
 -12   9   4         50.14         89.53        56.76 o                         
 -11   9   4       1227.55       1241.94        90.16 o                         
 -10   9   4         27.09         37.49        50.77 o                         
  -9   9   4       1723.85       1645.31        84.41 o                         
  -8   9   4       1482.53       1519.08        81.42 o                         
  -7   9   4        572.01        665.90        62.01 o                         
  -6   9   4         61.80        155.48        50.65 o                         
  -5   9   4       5919.78       5755.07       196.16 o                         
  -4   9   4        495.79        548.11        58.14 o                         
  -3   9   4       2312.32       2414.19        93.82 o                         
  -2   9   4       1115.97       1230.37        77.60 o                         
  -1   9   4        101.09        199.44        60.34 o                         
   0   9   4       1807.06       1812.27       125.09 o                         
   1   9   4         18.38        -26.17        41.29 o                         
   2   9   4       2070.44       1976.08        91.18 o                         
   3   9   4       2052.47       2044.78        91.95 o                         
   4   9   4        823.51        822.05        87.75 o                         
   5   9   4       5111.48       5101.30       148.40 o                         
   6   9   4       7605.23       7737.65       219.56 o                         
   7   9   4       1095.45       1203.00       101.41 o                         
   8   9   4       2540.22       2446.00       132.14 o                         
   9   9   4         11.47        119.05        62.40 o                         
  10   9   4       1253.27       1032.29       103.71 o                         
  11   9   4       1418.55       1375.76       139.17 o                         
  12   9   4        135.88        693.22       261.41 o                         
  13   9   4        891.73        987.54        94.18 o                         
 -10  10   4        418.38        416.97        87.81 o                         
  -9  10   4       4233.05       4086.21       157.43 o                         
  -8  10   4        633.11        719.79       113.70 o                         
  -7  10   4      11453.02      11749.57       261.02 o                         
  -6  10   4        323.92        327.22        65.07 o                         
  -5  10   4        835.01        770.04        78.31 o                         
  -4  10   4        784.94        847.40       116.08 o                         
  -3  10   4       4238.86       4217.10       139.01 o                         
  -2  10   4        405.38        339.53        67.74 o                         
  -1  10   4        659.49        633.71       122.44 o                         
   0  10   4          2.30          6.32        54.59 o                         
   1  10   4       1504.90       1419.06       113.84 o                         
   2  10   4       4680.26       4389.73       208.92 o                         
   3  10   4       2779.97       2835.96       131.02 o                         
   4  10   4      10308.98       9348.74       387.71 o                         
   5  10   4        525.78        450.20        73.36 o                         
   6  10   4        469.33        703.83       112.61 o                         
 -32   1   5         77.97        170.92        46.05 o                         
 -31   1   5       2013.13       2098.76        80.23 o                         
 -30   1   5       4055.28       4099.41        92.10 o                         
 -29   1   5       6559.28       6810.21       118.12 o                         
 -28   1   5       2225.09       2264.58        69.54 o                         
 -27   1   5        112.26        104.61        31.18 o                         
 -26   1   5         10.24         -2.01        26.47 o                         
 -25   1   5       5394.26       5176.20        96.21 o                         
 -24   1   5         48.33         92.09        28.71 o                         
 -23   1   5      12422.90      11948.61       159.80 o                         
 -22   1   5       1320.82       1556.74        52.61 o                         
 -21   1   5       3012.94       3499.97        71.48 o                         
 -20   1   5       4925.24       5179.33        85.25 o                         
 -19   1   5      13543.01      13801.95       171.94 o                         
 -18   1   5       3169.42       3055.16        59.98 o                         
 -17   1   5       6441.59       6076.61        90.04 o                         
 -16   1   5          8.28         26.59        20.35 o                         
 -15   1   5        451.63        399.68        27.80 o                         
 -14   1   5      45271.56      44624.34       563.35 o                         
 -13   1   5       8443.38       8433.87       122.31 o                         
 -12   1   5      19053.41      18242.29       219.26 o                         
 -11   1   5      13743.34      13084.38       162.93 o                         
 -10   1   5      14726.83      14939.84       180.68 o                         
  -9   1   5          9.17         32.53        13.68 o                         
  -8   1   5      50144.17      49098.28       551.50 o                         
  -7   1   5        309.89        287.03        16.59 o                         
  -6   1   5       6103.95       5863.25        90.11 o                         
  -5   1   5      21590.89      22155.38       294.02 o                         
  -4   1   5         94.50        153.12        15.44 o                         
  -3   1   5      34934.36      35230.93       397.86 o                         
  -2   1   5      67685.48      67932.52       756.82 o                         
  -1   1   5         30.18         17.92         8.62 o                         
   0   1   5      31036.95      31089.45       299.33 o                         
   1   1   5      16861.33      16304.62       189.60 o                         
   2   1   5         74.24         28.23        11.68 o                         
   3   1   5      27157.93      26320.12       347.36 o                         
   4   1   5         20.79         37.42        14.43 o                         
   5   1   5       1819.61       1918.72        44.93 o                         
   6   1   5         37.96         20.29        16.15 o                         
   7   1   5      57236.49      57137.79       848.53 o                         
   8   1   5      16584.57      16590.20       265.42 o                         
   9   1   5       9498.86       9058.37       129.96 o                         
  10   1   5         16.77        -13.01        17.60 o                         
  11   1   5        873.99        787.41        39.81 o                         
  12   1   5       6661.11       5888.51       104.22 o                         
  13   1   5       2098.47       2018.34        56.49 o                         
  14   1   5      22262.58      21797.33       289.12 o                         
  15   1   5       3108.50       3015.88        96.48 o                         
  16   1   5       1145.07       1249.20        54.86 o                         
  17   1   5        227.91        217.90        33.81 o                         
  18   1   5      17311.63      16901.14       264.90 o                         
  19   1   5       5608.70       5400.50       129.67 o                         
  20   1   5       3515.98       3458.77       106.78 o                         
  21   1   5        197.42        383.81        89.30 o                         
  22   1   5        511.21        494.82        55.84 o                         
  23   1   5       4149.96       4552.84       120.19 o                         
  24   1   5       2606.28       2899.72       102.85 o                         
  25   1   5       2442.46       2678.72       114.82 o                         
  26   1   5        165.94        135.44        57.90 o                         
  27   1   5        452.76        468.64        70.37 o                         
 -32   2   5        140.94        120.01        45.33 o                         
 -31   2   5       2044.37       2046.97        86.56 o                         
 -30   2   5       2653.21       2451.67        82.34 o                         
 -29   2   5       5853.27       5531.95       113.46 o                         
 -28   2   5       4775.81       5018.43       105.87 o                         
 -27   2   5         29.78         95.03        35.69 o                         
 -26   2   5        702.02        621.14        54.99 o                         
 -25   2   5       2510.02       2385.54        77.22 o                         
 -24   2   5      12677.55      13419.68       207.43 o                         
 -23   2   5        297.34        314.32        38.82 o                         
 -22   2   5       2717.14       2885.47        66.07 o                         
 -21   2   5        534.22        619.01        40.51 o                         
 -20   2   5      17667.28      17706.61       228.09 o                         
 -19   2   5       3579.61       3460.97        67.08 o                         
 -18   2   5      30098.68      29755.09       337.90 o                         
 -17   2   5      12620.83      12159.73       152.54 o                         
 -16   2   5        429.41        494.09        30.20 o                         
 -15   2   5       5300.44       5025.47       102.25 o                         
 -14   2   5      19152.59      19743.11       228.59 o                         
 -13   2   5      27332.88      25930.24       388.15 o                         
 -12   2   5       3443.97       3467.88        55.77 o                         
 -11   2   5        977.09        944.58        35.27 o                         
 -10   2   5        919.14       1242.82        33.93 o                         
  -9   2   5      34565.91      32916.78       355.12 o                         
  -8   2   5      23938.93      24582.96       285.19 o                         
  -7   2   5      35998.10      33992.62       545.48 o                         
  -6   2   5       2123.25       2254.18        45.64 o                         
  -5   2   5      11775.70      11752.17       163.36 o                         
  -4   2   5      13229.47      13983.03       208.16 o                         
  -3   2   5       9641.61       9179.59       105.81 o                         
  -2   2   5      59693.14      59389.69       663.12 o                         
  -1   2   5       1297.91       1265.47        25.73 o                         
   0   2   5        723.88        871.52        21.58 o                         
   1   2   5      12081.03      12160.79       136.86 o                         
   2   2   5     152132.42     152758.44     10402.11 o                         
   3   2   5          0.22          2.14        11.54 o                         
   4   2   5       3362.77       3011.87        48.50 o                         
   5   2   5        985.56       1252.64        30.62 o                         
   6   2   5       5258.83       4996.42        78.04 o                         
   7   2   5       6104.68       5527.66        78.48 o                         
   8   2   5      31398.81      30624.72       377.86 o                         
   9   2   5      10179.24      10342.96       177.31 o                         
  10   2   5        518.90        524.32        33.69 o                         
  11   2   5          1.30        -10.11        19.79 o                         
  12   2   5       5893.36       5874.00        98.87 o                         
  13   2   5      46779.11      45951.83       614.80 o                         
  14   2   5         42.03          5.82        23.90 o                         
  15   2   5        557.97        672.62        70.13 o                         
  16   2   5       2720.56       2812.71        73.07 o                         
  17   2   5       3166.85       3118.96        78.60 o                         
  18   2   5         57.54        153.19        34.00 o                         
  19   2   5      14446.21      14301.83       231.57 o                         
  20   2   5       3566.67       3543.57        99.77 o                         
  21   2   5          5.36        -13.03        34.78 o                         
  22   2   5        618.21        651.46        56.97 o                         
  23   2   5       5177.70       5342.42       132.31 o                         
  24   2   5       5133.73       5233.67       121.51 o                         
  25   2   5        101.78        197.70        57.29 o                         
  26   2   5        666.98        792.16       119.11 o                         
  27   2   5         59.42        105.19        56.67 o                         
 -31   3   5         39.62         54.56        43.85 o                         
 -30   3   5        425.89        578.43        64.16 o                         
 -29   3   5       1019.21       1009.90        69.23 o                         
 -28   3   5         93.09         71.31        43.78 o                         
 -27   3   5       1504.31       1709.35        70.52 o                         
 -26   3   5       7621.22       7592.18       134.53 o                         
 -25   3   5          0.92        339.32        81.94 o                         
 -24   3   5         95.52        116.49        39.13 o                         
 -23   3   5       4781.23       5388.18       111.67 o                         
 -22   3   5      13495.16      13197.14       196.85 o                         
 -21   3   5       9263.77       9010.80       138.98 o                         
 -20   3   5      10260.85      10459.08       171.41 o                         
 -19   3   5      10538.39      10987.60       202.22 o                         
 -18   3   5       6743.33       6898.99       157.28 o                         
 -17   3   5       1478.61       1525.99        49.21 o                         
 -16   3   5      29431.88      29089.99       347.58 o                         
 -15   3   5       8717.79       8472.34       112.66 o                         
 -14   3   5       3036.95       3030.87        55.60 o                         
 -13   3   5       2463.07       2597.74        49.59 o                         
 -12   3   5         79.43         82.52        17.09 o                         
 -11   3   5      18359.78      17768.29       215.30 o                         
 -10   3   5        953.52        767.36        32.89 o                         
  -9   3   5      15463.73      16027.77       194.74 o                         
  -8   3   5       1021.63        615.79        28.68 o                         
  -7   3   5      22340.07      22365.54       247.69 o                         
  -6   3   5       1268.90       1498.71        32.07 o                         
  -5   3   5       9566.04       9083.77       121.86 o                         
  -4   3   5       4108.21       3880.37        50.95 o                         
  -3   3   5       1129.09       1275.05        28.10 o                         
  -2   3   5       6107.39       6308.02        73.78 o                         
  -1   3   5      11443.49      10638.40       130.27 o                         
   0   3   5      22242.67      23529.18       242.02 o                         
   1   3   5       3450.40       3407.10        46.15 o                         
   2   3   5      12756.11      13352.05       143.49 o                         
   3   3   5       4084.10       4221.40        53.10 o                         
   4   3   5      27553.08      27338.08       315.33 o                         
   5   3   5       1140.31       1160.35        31.12 o                         
   6   3   5       8635.72       8173.24       107.60 o                         
   7   3   5      12980.60      13529.10       167.31 o                         
   8   3   5       2474.99       2612.57        50.07 o                         
   9   3   5       2979.66       2804.04        52.90 o                         
  10   3   5       6400.25       6210.78       100.29 o                         
  11   3   5      22076.81      21669.46       265.06 o                         
  12   3   5        326.58        331.63        29.26 o                         
  13   3   5       1013.21        941.16        50.28 o                         
  14   3   5      14371.64      14647.42       195.56 o                         
  15   3   5       4808.50       4923.97        99.58 o                         
  16   3   5        730.68        678.05        45.80 o                         
  17   3   5      21743.96      21718.29       302.92 o                         
  18   3   5       1936.91       1967.19        74.62 o                         
  19   3   5       5271.98       5281.53       118.83 o                         
  20   3   5        447.98        508.78        45.37 o                         
  21   3   5       5717.28       5547.27       120.36 o                         
  22   3   5       7438.95       7378.54       141.80 o                         
  23   3   5         66.65        121.42        41.24 o                         
  24   3   5        757.03        683.53        61.18 o                         
  25   3   5       3295.94       3693.18       140.77 o                         
  26   3   5       1018.05        985.47       136.73 o                         
 -30   4   5         53.87         71.38        52.04 o                         
 -29   4   5        352.33        294.91        44.30 o                         
 -28   4   5        285.02        304.77        44.75 o                         
 -27   4   5       4288.11       4269.18        94.81 o                         
 -26   4   5       3963.87       3698.87        89.08 o                         
 -25   4   5       2228.37       2153.89        68.83 o                         
 -24   4   5       1906.86       2053.85        68.59 o                         
 -23   4   5      11482.84      11294.84       165.90 o                         
 -22   4   5        612.28        569.45        41.59 o                         
 -21   4   5      12067.74      11925.94       170.00 o                         
 -20   4   5       1755.59       1673.61        60.52 o                         
 -19   4   5       4596.15       4538.36        84.94 o                         
 -18   4   5       1801.12       1946.41        54.11 o                         
 -17   4   5      18366.66      18045.30       249.41 o                         
 -16   4   5       6931.84       6920.02       119.46 o                         
 -15   4   5       7350.63       7178.24       107.65 o                         
 -14   4   5        827.49        784.55        37.56 o                         
 -13   4   5       2533.09       2486.65        50.08 o                         
 -12   4   5      30888.05      29982.79       438.31 o                         
 -11   4   5       1031.53       1042.98        35.63 o                         
 -10   4   5      16577.01      15913.21       196.87 o                         
  -9   4   5       1926.00       2074.25        47.77 o                         
  -8   4   5       1380.82       1565.18        35.46 o                         
  -7   4   5        491.17        548.08        25.01 o                         
  -6   4   5      14741.46      15072.00       183.04 o                         
  -5   4   5      24282.37      24382.40       267.63 o                         
  -4   4   5      23579.06      22765.40       266.54 o                         
  -3   4   5      11587.80      12187.09       162.50 o                         
  -2   4   5          1.55         -8.12        14.22 o                         
  -1   4   5      31253.82      31659.85       390.75 o                         
   0   4   5       8745.41       9127.67       125.68 o                         
   1   4   5      40470.02      41424.32       400.53 o                         
   2   4   5        125.55        187.59        13.48 o                         
   3   4   5       2711.62       2779.47        42.72 o                         
   4   4   5        180.96        188.05        14.40 o                         
   5   4   5      42300.63      41807.32       476.92 o                         
   6   4   5       1637.61       1670.29        42.76 o                         
   7   4   5      12309.79      12473.70       169.17 o                         
   8   4   5         66.37         47.94        18.57 o                         
   9   4   5         65.32         36.42        18.19 o                         
  10   4   5      32926.04      32173.95       377.80 o                         
  11   4   5      10658.04      10195.76       152.38 o                         
  12   4   5       7905.01       8242.28       129.73 o                         
  13   4   5        400.40        352.11        32.23 o                         
  14   4   5       1375.63       1289.41        54.38 o                         
  15   4   5       1419.98       1387.39        62.82 o                         
  16   4   5      21695.40      21340.68       293.71 o                         
  17   4   5         30.58         90.75        32.27 o                         
  18   4   5        501.61        549.44        43.47 o                         
  19   4   5        671.10        691.85        54.76 o                         
  20   4   5       5691.25       5846.64       113.20 o                         
  21   4   5       5130.42       5082.45       107.85 o                         
  22   4   5       1988.85       1894.22        84.48 o                         
  23   4   5       2603.54       2472.11        83.80 o                         
  24   4   5        316.91        340.65        50.00 o                         
  25   4   5       1381.99       1286.10        89.27 o                         
 -29   5   5        146.34        204.65        62.16 o                         
 -28   5   5         48.65        130.40        51.22 o                         
 -27   5   5        291.85        238.14        48.06 o                         
 -26   5   5       1105.12       1301.59        70.60 o                         
 -25   5   5       3194.13       3227.66        80.90 o                         
 -24   5   5        457.32        374.89        40.29 o                         
 -23   5   5        259.41        297.81        37.03 o                         
 -22   5   5       1143.00       1483.53        65.79 o                         
 -21   5   5        893.65       1012.68        57.42 o                         
 -20   5   5        706.46        681.06        50.01 o                         
 -19   5   5        957.34        928.42        58.05 o                         
 -18   5   5        737.56        809.44        53.63 o                         
 -17   5   5        365.62        404.03        33.91 o                         
 -16   5   5       6004.98       6002.17        93.94 o                         
 -15   5   5         38.05         49.69        22.18 o                         
 -14   5   5       1440.98       1359.44        42.61 o                         
 -13   5   5        567.86        567.50        33.56 o                         
 -12   5   5       1543.47       1484.60        42.37 o                         
 -11   5   5      12369.00      11877.43       153.61 o                         
 -10   5   5        254.73        234.65        22.62 o                         
  -9   5   5        537.45        546.83        28.76 o                         
  -8   5   5       1557.18       1505.25        36.85 o                         
  -7   5   5       3000.39       2868.50        64.32 o                         
  -6   5   5       1246.01       1120.39        37.43 o                         
  -5   5   5       1503.14       1497.45        58.51 o                         
  -4   5   5        185.86        244.08        21.06 o                         
  -3   5   5       9056.88       8973.11       128.08 o                         
  -2   5   5       8435.62       8040.28       117.51 o                         
  -1   5   5       1262.95       1257.48        38.13 o                         
   0   5   5       2805.63       2916.13        57.65 o                         
   1   5   5       3532.89       3517.54        65.06 o                         
   2   5   5       5585.48       5573.72        82.25 o                         
   3   5   5       4793.81       4913.60        69.83 o                         
   4   5   5      10926.77      10857.13       124.19 o                         
   5   5   5        587.34        546.39        24.82 o                         
   6   5   5         66.09         48.24        15.96 o                         
   7   5   5        728.37        646.36        30.49 o                         
   8   5   5        333.20        301.52        29.94 o                         
   9   5   5       6033.38       5839.57        90.32 o                         
  10   5   5        911.64        958.19        43.43 o                         
  11   5   5       4183.22       4160.92        89.94 o                         
  12   5   5          4.31        -14.71        24.68 o                         
  13   5   5       1147.59       1128.85        55.92 o                         
  14   5   5        923.02       1010.68        59.79 o                         
  15   5   5        171.39        216.70        35.13 o                         
  16   5   5         68.14        179.01        37.55 o                         
  17   5   5       2116.91       2219.10        79.25 o                         
  18   5   5       3012.86       3115.89        80.35 o                         
  19   5   5        369.35        329.62        40.45 o                         
  20   5   5         39.56        256.10        63.74 o                         
  21   5   5        131.02        143.56        62.14 o                         
  22   5   5       2305.47       2539.08        93.24 o                         
  23   5   5         35.85         65.79        44.51 o                         
  24   5   5        129.17        154.88        50.23 o                         
 -27   6   5       2417.70       2752.43        90.10 o                         
 -26   6   5          5.14         47.61        47.27 o                         
 -25   6   5        582.20        578.90        56.52 o                         
 -24   6   5         21.59         70.54        37.07 o                         
 -23   6   5       1415.31       1521.47        66.39 o                         
 -22   6   5          7.27         37.83        31.15 o                         
 -21   6   5      12617.28      12878.88       175.08 o                         
 -20   6   5        727.10        848.25        52.04 o                         
 -19   6   5         14.07         43.04        23.92 o                         
 -18   6   5       1940.71       2247.06        70.78 o                         
 -17   6   5          9.03         -3.57        26.35 o                         
 -16   6   5       6862.43       7092.98       129.88 o                         
 -15   6   5       1525.80       1483.76        53.28 o                         
 -14   6   5        220.99        260.63        46.24 o                         
 -13   6   5          9.53        -17.56        20.31 o                         
 -12   6   5       1066.51       1051.69        39.62 o                         
 -11   6   5       6700.73       6795.49       101.70 o                         
 -10   6   5       9983.65       9976.99       148.28 o                         
  -9   6   5        253.13        175.26        28.50 o                         
  -8   6   5        335.54        397.70        44.10 o                         
  -7   6   5      14808.60      15869.81       259.12 o                         
  -6   6   5       6973.84       6824.19       126.82 o                         
  -5   6   5       4864.59       4997.53        95.65 o                         
  -4   6   5        425.35        493.27        40.09 o                         
  -2   6   5       1172.65       1218.00        53.66 o                         
  -1   6   5       3735.85       3673.54        74.95 o                         
   0   6   5       5079.55       5078.32        91.77 o                         
   1   6   5       2208.22       2289.98        55.08 o                         
   2   6   5       6456.46       6408.91       103.32 o                         
   3   6   5        178.47        119.31        23.42 o                         
   4   6   5       2132.07       2270.89        54.32 o                         
   5   6   5       7673.69       7587.92       109.75 o                         
   6   6   5       8437.88       8498.89       112.73 o                         
   7   6   5       7011.94       6869.77        88.90 o                         
   8   6   5        477.29        440.86        25.09 o                         
   9   6   5       7910.41       8022.15       105.11 o                         
  10   6   5        248.59        185.90        26.50 o                         
  11   6   5        207.16        138.54        28.03 o                         
  12   6   5       4751.46       4674.25        99.57 o                         
  13   6   5       2942.74       2840.14        73.17 o                         
  14   6   5       3577.92       3573.68        99.89 o                         
  15   6   5         41.61          6.35        34.08 o                         
  16   6   5       5097.92       5021.14       119.32 o                         
  17   6   5         72.64        133.00        42.48 o                         
  18   6   5        763.00        769.53        50.80 o                         
  19   6   5         96.84        186.41        41.64 o                         
  20   6   5        231.68        261.99        47.06 o                         
  21   6   5        320.15        492.39        87.09 o                         
  22   6   5       2955.11       2865.66       107.73 o                         
 -24   7   5         28.77         43.29        36.51 o                         
 -23   7   5        153.05        250.50        57.93 o                         
 -22   7   5       9154.28       9262.23       148.86 o                         
 -21   7   5        277.22        296.08        34.79 o                         
 -20   7   5       5679.38       5872.37       104.48 o                         
 -19   7   5       1812.96       1755.28        64.21 o                         
 -18   7   5        874.09        899.46        49.26 o                         
 -17   7   5       6931.19       6707.83       130.99 o                         
 -16   7   5       1342.82       1451.68        70.38 o                         
 -15   7   5      16911.28      16649.75       216.78 o                         
 -14   7   5        493.50        560.29        39.97 o                         
 -13   7   5       2153.28       2331.00        68.30 o                         
 -12   7   5      13769.31      13600.73       263.74 o                         
 -11   7   5      18100.80      18008.87       289.88 o                         
 -10   7   5        264.65        277.39        43.82 o                         
  -9   7   5      10594.06      10364.81       183.97 o                         
  -8   7   5       4459.50       4507.75       119.21 o                         
  -7   7   5       7733.69       7700.70       186.22 o                         
  -6   7   5       4885.67       4858.08       124.26 o                         
  -5   7   5       9916.91       9965.28       202.94 o                         
  -4   7   5       4925.17       4980.87       115.06 o                         
  -3   7   5         10.34         42.34        34.58 o                         
  -2   7   5        518.78        541.23        50.81 o                         
  -1   7   5       1227.04       1335.32        64.20 o                         
   0   7   5      32161.83      32345.39       887.48 o                         
   1   7   5       7394.68       7440.69       215.29 o                         
   2   7   5       1297.00       1168.19        72.65 o                         
   3   7   5        430.04        476.32        41.35 o                         
   4   7   5       5967.38       5876.75       101.96 o                         
   5   7   5      13496.32      13225.15       213.54 o                         
   6   7   5      19183.40      19075.47       240.21 o                         
   7   7   5       2855.47       2794.78        69.97 o                         
   8   7   5       2320.96       2308.03        62.67 o                         
   9   7   5        183.13        267.14        30.63 o                         
  10   7   5      15706.81      15467.86       198.86 o                         
  11   7   5       5143.67       5153.30        82.52 o                         
  12   7   5       1047.46       1198.22        46.36 o                         
  13   7   5         25.79          7.08        29.35 o                         
  14   7   5        744.13        783.04        51.62 o                         
  15   7   5      10989.83      10876.71       162.16 o                         
  16   7   5         42.75         61.66        32.09 o                         
  17   7   5       3876.09       3920.55        92.44 o                         
  18   7   5       1901.00       1798.00        82.78 o                         
  19   7   5        252.90        351.59        44.45 o                         
 -21   8   5       2774.22       2917.88        90.27 o                         
 -20   8   5         90.74         50.15        32.55 o                         
 -19   8   5        332.25        340.84        33.62 o                         
 -18   8   5        459.64        524.57        39.58 o                         
 -17   8   5        380.16        419.70        41.61 o                         
 -16   8   5       7815.33       7895.23       124.87 o                         
 -15   8   5        134.42        158.13        38.61 o                         
 -14   8   5       1553.68       1588.69        72.73 o                         
 -13   8   5       4091.89       4167.66       146.09 o                         
 -12   8   5        965.57        916.33        80.53 o                         
 -11   8   5       4041.87       4013.87       195.74 o                         
 -10   8   5       2221.52       2313.24       131.53 o                         
  -9   8   5       1528.58       1598.98        77.27 o                         
  -8   8   5          7.99        -14.24        38.55 o                         
  -7   8   5       1408.69       1390.37        72.87 o                         
  -6   8   5       6573.12       6810.32       147.28 o                         
  -5   8   5       8006.37       7968.51       163.07 o                         
  -4   8   5        507.57        602.05        56.93 o                         
  -3   8   5      10341.23      11023.02       205.83 o                         
  -2   8   5       5774.82       6132.36       137.99 o                         
  -1   8   5        514.35        539.75        53.09 o                         
   0   8   5       6740.30       6636.31       145.56 o                         
   1   8   5        910.29        962.88        67.89 o                         
   2   8   5        388.31        415.11        55.18 o                         
   3   8   5       1055.38       1076.83        70.09 o                         
   4   8   5        356.34        408.15        50.95 o                         
   5   8   5       5240.58       5444.16       171.47 o                         
   6   8   5      10960.94      10462.63       201.61 o                         
   7   8   5        844.88        868.19        53.04 o                         
   8   8   5       3408.22       3366.73        92.65 o                         
   9   8   5      15314.70      14823.39       262.41 o                         
  10   8   5         91.88         84.33        33.26 o                         
  11   8   5         76.26         72.52        33.88 o                         
  12   8   5       1791.24       1818.20        69.68 o                         
  13   8   5         43.69         37.39        29.61 o                         
  14   8   5        523.86        519.48        37.54 o                         
  15   8   5       1498.40       1540.92        55.81 o                         
  16   8   5       5703.09       5720.46       100.44 o                         
 -17   9   5        437.63        609.93        72.33 o                         
 -16   9   5       1623.81       1744.79       202.81 o                         
 -15   9   5       5959.62       6064.52       168.42 o                         
 -14   9   5       7085.19       6813.17       168.95 o                         
 -13   9   5       1370.72       1325.19        93.06 o                         
 -12   9   5       9921.31       9513.96       220.26 o                         
 -11   9   5       3223.94       3214.43       176.52 o                         
 -10   9   5        656.41        968.70       105.63 o                         
  -9   9   5        327.56        366.05        53.44 o                         
  -8   9   5       2813.26       2751.17       123.17 o                         
  -7   9   5        769.69        698.11        73.07 o                         
  -6   9   5         12.98         74.36        43.99 o                         
  -5   9   5        729.40        950.40        71.96 o                         
  -4   9   5       4176.39       4379.70       140.46 o                         
  -3   9   5      14167.39      14321.62       268.43 o                         
  -2   9   5      10545.79      11061.83       222.76 o                         
  -1   9   5       2846.53       3040.65       123.31 o                         
   0   9   5        159.38        155.33        51.41 o                         
   1   9   5        303.57        396.79        63.84 o                         
   2   9   5       1476.88       1579.33        99.59 o                         
   3   9   5       9595.45       9837.08       197.58 o                         
   4   9   5        131.32        202.99        48.08 o                         
   5   9   5       2947.08       2842.80       112.90 o                         
   6   9   5        155.72        132.37        58.37 o                         
   7   9   5       5528.81       5173.51       203.87 o                         
   8   9   5       2894.29       2913.28       138.10 o                         
   9   9   5       7290.87       6748.09       207.45 o                         
  10   9   5       1029.06        845.54       168.37 o                         
  11   9   5        120.68        100.38        64.28 o                         
  12   9   5       1923.35       1621.37        82.64 o                         
  -9  10   5       1491.86       1539.01       123.51 o                         
  -8  10   5        138.62        139.68        57.88 o                         
  -7  10   5        210.07        272.12        78.34 o                         
  -6  10   5          3.28         18.83        52.78 o                         
  -5  10   5         69.47         85.02        69.45 o                         
  -4  10   5       6379.25       5821.07       161.67 o                         
  -3  10   5       8490.59       8569.80       205.01 o                         
  -2  10   5       2467.53       2342.61       131.78 o                         
  -1  10   5        419.79        378.83       126.25 o                         
   0  10   5        206.94        192.94       117.75 o                         
   1  10   5        616.15        628.45        73.17 o                         
   2  10   5       1020.35       1187.18       100.63 o                         
   3  10   5         42.82        147.69        66.99 o                         
   4  10   5         36.32         76.22        61.61 o                         
 -33   0   6         47.58         16.92        66.64 o                         
 -32   0   6       1719.49       1636.95        81.67 o                         
 -31   0   6       3729.85       3731.29       128.35 o                         
 -30   0   6      12999.67      12834.47       239.37 o                         
 -29   0   6       1309.36       1326.16        84.00 o                         
 -28   0   6       4875.41       4775.46       122.02 o                         
 -27   0   6       2692.16       2659.82        90.78 o                         
 -26   0   6       6689.34       6593.05       174.15 o                         
 -25   0   6       3805.47       3716.55       130.88 o                         
 -24   0   6       1185.91       1081.83        62.53 o                         
 -23   0   6       2048.19       1949.40        73.42 o                         
 -22   0   6        767.14        781.07       101.05 o                         
 -21   0   6       8402.29       8440.11       182.21 o                         
 -20   0   6      32717.93      32025.71       544.39 o                         
 -19   0   6      40211.34      38070.87       635.85 o                         
 -18   0   6      33040.30      32289.75       543.02 o                         
 -17   0   6      10424.37      10601.68       208.01 o                         
 -16   0   6       2553.02       2692.28        84.12 o                         
 -15   0   6      14632.13      13792.27       247.49 o                         
 -14   0   6      39259.55      38358.69       846.94 o                         
 -13   0   6      34279.93      32892.21       538.58 o                         
 -12   0   6        399.71        348.39        35.65 o                         
 -11   0   6      54171.68      52079.07       978.98 o                         
 -10   0   6        128.44         99.57        21.73 o                         
  -9   0   6      79523.73      78903.31      1421.56 o                         
  -8   0   6      51490.12      51196.38      1266.49 o                         
  -7   0   6     137534.31     133478.36      4185.80 o                         
  -6   0   6       8594.08       9211.94       158.82 o                         
  -5   0   6        116.72        268.60        49.96 o                         
  -3   0   6       2722.34       2761.38        70.37 o                         
  -2   0   6       5493.54       6032.34       151.50 o                         
  -1   0   6      50156.18      50700.46       803.33 o                         
   0   0   6      14447.68      13418.81       318.31 o                         
   1   0   6        503.36        563.69        35.86 o                         
   3   0   6       7163.73       7344.18       154.81 o                         
   4   0   6      19098.81      18925.78       364.04 o                         
   5   0   6        158.40        228.29        30.83 o                         
   6   0   6        362.78       1009.40        51.24 o                         
   7   0   6      98648.48      96824.32      1771.21 o                         
   8   0   6       3454.98       3479.21       150.50 o                         
   9   0   6         34.02         88.78        20.78 o                         
  10   0   6      16825.97      17064.68       292.81 o                         
  11   0   6       7842.80       7376.95       144.14 o                         
  12   0   6       5868.09       5728.21       150.12 o                         
  13   0   6      34910.22      34178.97       662.00 o                         
  14   0   6       5052.86       5309.49       175.61 o                         
  15   0   6       5703.03       5926.41       265.09 o                         
  16   0   6       1765.30       1728.05        93.43 o                         
  17   0   6       5862.43       5736.51       172.74 o                         
  18   0   6      12370.50      11567.44       766.16 o                         
  19   0   6       1436.85       1373.93       185.26 o                         
  20   0   6       5250.93       5001.48       255.14 o                         
  21   0   6       2343.39       2492.33       155.83 o                         
  22   0   6       7776.68       8866.02       327.51 o                         
  23   0   6       2771.77       3202.69       226.70 o                         
  24   0   6      17514.97      18583.72       425.70 o                         
  25   0   6        326.89        277.84        76.25 o                         
  26   0   6        317.10        354.25        95.27 o                         
  27   0   6        708.75       1121.32       150.31 o                         
 -33   1   6          4.44         85.57        51.65 o                         
 -32   1   6       7215.10       7082.03       134.97 o                         
 -31   1   6       2791.42       2948.38        97.39 o                         
 -30   1   6       1720.08       1916.02        59.95 o                         
 -29   1   6      10608.25      10481.17       144.26 o                         
 -28   1   6        504.87        549.32        40.13 o                         
 -27   1   6       1036.15       1050.67        49.28 o                         
 -26   1   6         34.07        228.60        46.77 o                         
 -25   1   6       1281.18       1206.26        54.46 o                         
 -24   1   6       2956.84       3011.88        74.45 o                         
 -23   1   6       1494.34       1443.35        54.66 o                         
 -22   1   6       5979.89       5970.92        96.83 o                         
 -21   1   6      16100.20      16479.81       203.70 o                         
 -20   1   6      27719.24      27825.71       318.69 o                         
 -19   1   6      15708.07      15743.52       203.48 o                         
 -18   1   6       4353.36       4425.26        79.06 o                         
 -17   1   6        423.19        469.65        36.78 o                         
 -16   1   6       1213.41       1196.94        40.42 o                         
 -15   1   6         80.41         22.42        18.92 o                         
 -14   1   6      11564.21      11796.50       151.74 o                         
 -13   1   6      15157.06      14653.38       181.38 o                         
 -12   1   6        579.82        748.20        35.44 o                         
 -11   1   6       5637.29       5679.60        81.64 o                         
 -10   1   6      89186.99      85265.02      1206.00 o                         
  -9   1   6       3067.64       3236.04        51.50 o                         
  -8   1   6      14689.40      14259.42       170.15 o                         
  -7   1   6      36176.42      36002.31       518.11 o                         
  -6   1   6      33222.98      34209.92       448.87 o                         
  -5   1   6      65961.14      65499.71       924.96 o                         
  -4   1   6       6306.86       6149.00       101.44 o                         
  -3   1   6       1639.53       1932.83        34.96 o                         
  -2   1   6      94064.75      94709.90      1328.39 o                         
  -1   1   6       1952.45       1758.89        27.86 o                         
   0   1   6         30.15         35.38         9.81 o                         
   1   1   6      88035.18      87945.50      1129.28 o                         
   2   1   6        151.40        176.45        14.35 o                         
   3   1   6      58202.50      59748.68       773.29 o                         
   4   1   6       7248.44       7452.12       127.50 o                         
   5   1   6       3645.10       3913.48        76.45 o                         
   6   1   6       3293.28       3146.94        62.11 o                         
   7   1   6       2830.62       2878.71        56.12 o                         
   8   1   6      23388.41      22850.83       351.35 o                         
   9   1   6       4461.21       4211.27        90.02 o                         
  10   1   6       3664.94       3121.88        64.21 o                         
  11   1   6      28652.06      28291.43       370.77 o                         
  12   1   6      16633.20      16468.00       223.84 o                         
  13   1   6       1773.29       1866.61        60.58 o                         
  14   1   6      14409.17      14519.77       207.95 o                         
  15   1   6       3201.78       2971.05        73.09 o                         
  16   1   6        661.94        623.37        42.78 o                         
  17   1   6        456.14       1163.83       186.22 o                         
  18   1   6        607.95        764.41        73.50 o                         
  19   1   6       6114.63       5975.70       204.52 o                         
  20   1   6       4213.41       4251.21       134.28 o                         
  21   1   6         38.02          3.73        38.47 o                         
  22   1   6       4409.02       4789.05       121.73 o                         
  23   1   6       9880.44      10433.72       199.21 o                         
  24   1   6        887.45       1060.93        84.02 o                         
  25   1   6       1223.79       1173.39        85.32 o                         
  26   1   6        110.76         54.58        57.66 o                         
  27   1   6        101.41         30.80       101.10 o                         
 -32   2   6        612.34        640.60        67.56 o                         
 -31   2   6       5100.70       5321.48       139.61 o                         
 -30   2   6          6.67         38.04        43.25 o                         
 -29   2   6          1.06         49.63        39.85 o                         
 -28   2   6       4055.58       3919.60        83.29 o                         
 -27   2   6       1008.79       1007.14        61.28 o                         
 -26   2   6        720.95        870.26        54.54 o                         
 -25   2   6          1.59        544.38       119.37 o                         
 -24   2   6      19078.28      19132.66       258.76 o                         
 -23   2   6       4870.06       4899.72        91.40 o                         
 -22   2   6      11162.01      10682.42       146.00 o                         
 -21   2   6       2590.14       2895.46        85.92 o                         
 -20   2   6       4603.15       4649.63        82.39 o                         
 -19   2   6        248.50        330.79        35.87 o                         
 -18   2   6        124.89        159.94        23.51 o                         
 -17   2   6        315.08        329.76        25.77 o                         
 -16   2   6      12169.75      11730.08       146.22 o                         
 -15   2   6      21402.46      20166.73       241.41 o                         
 -14   2   6       9299.42       9026.06       120.98 o                         
 -13   2   6       1420.10       1461.74        36.85 o                         
 -12   2   6      15434.07      15161.19       175.72 o                         
 -11   2   6      62562.08      60598.51       730.93 o                         
 -10   2   6      37934.20      38111.68       434.67 o                         
  -9   2   6        115.94        110.82        16.21 o                         
  -8   2   6       4375.95       4673.10       104.29 o                         
  -7   2   6         20.34         20.32        15.82 o                         
  -6   2   6       3854.88       4005.39       204.02 o                         
  -5   2   6          6.43          5.62        16.91 o                         
  -4   2   6      22235.04      22639.61       280.24 o                         
  -3   2   6      16623.69      16756.96       210.82 o                         
  -2   2   6      16573.18      17265.79       216.42 o                         
  -1   2   6      84564.55      86322.40      1590.02 o                         
   0   2   6         25.57         52.71        12.10 o                         
   1   2   6        385.65        432.62        18.91 o                         
   2   2   6      16355.22      16461.61       183.18 o                         
   3   2   6        675.23        839.90        25.04 o                         
   4   2   6      19198.87      19291.68       245.92 o                         
   5   2   6      54242.73      55085.58       620.46 o                         
   6   2   6      12459.61      11789.29       160.99 o                         
   7   2   6          1.65         28.21        15.59 o                         
   8   2   6       3935.33       3627.51        63.87 o                         
   9   2   6          6.53          3.62        16.37 o                         
  10   2   6      23652.08      22755.00       333.73 o                         
  11   2   6        537.19        524.32        34.89 o                         
  12   2   6       6763.63       6613.26       154.02 o                         
  13   2   6       1776.75       1755.47        55.21 o                         
  14   2   6         73.50         47.79        27.07 o                         
  15   2   6         74.69         85.78        28.64 o                         
  16   2   6       1717.96       1839.60        63.40 o                         
  17   2   6       2144.11       2151.26        77.51 o                         
  18   2   6       1301.38       1863.08        82.48 o                         
  19   2   6       6573.74       6649.98       149.69 o                         
  20   2   6       1094.61       1154.54        66.24 o                         
  21   2   6       8478.04       8371.59       163.59 o                         
  22   2   6          9.50         65.61        39.98 o                         
  23   2   6       4262.03       4226.74       109.00 o                         
  24   2   6         25.01         62.83        46.90 o                         
  25   2   6        100.50        130.75        56.97 o                         
  26   2   6         27.98          6.33        57.56 o                         
 -31   3   6       2459.25       2464.01        97.30 o                         
 -30   3   6          5.82        -27.94        40.14 o                         
 -29   3   6        219.05        197.23        44.28 o                         
 -28   3   6         91.29        140.35        40.12 o                         
 -27   3   6       2120.33       2158.33        75.17 o                         
 -26   3   6        426.41        446.84        56.96 o                         
 -25   3   6      14839.81      14579.25       205.71 o                         
 -24   3   6        305.59        432.77        40.71 o                         
 -23   3   6      18501.12      18733.62       253.05 o                         
 -22   3   6        379.36        426.33        37.94 o                         
 -21   3   6       1732.28       1652.60        57.74 o                         
 -20   3   6       5173.18       5089.42        92.34 o                         
 -19   3   6        219.68        209.66        29.78 o                         
 -18   3   6       1921.14       1878.46        64.64 o                         
 -17   3   6       3357.90       3457.72        69.34 o                         
 -16   3   6      21410.43      21218.96       245.52 o                         
 -15   3   6       2504.34       2440.68        50.62 o                         
 -14   3   6      34249.12      33828.42       453.47 o                         
 -13   3   6       1189.28       1245.97        35.69 o                         
 -12   3   6      25860.30      24657.44       311.36 o                         
 -11   3   6       3145.55       2920.79        58.46 o                         
 -10   3   6        136.40        174.92        20.54 o                         
  -9   3   6      67553.80      68654.13       891.13 o                         
  -8   3   6       5826.40       5651.34        80.80 o                         
  -7   3   6      13996.93      14007.77       160.46 o                         
  -6   3   6       1712.95       1601.93        35.51 o                         
  -5   3   6       2356.49       2284.58        39.19 o                         
  -4   3   6       1710.91       1732.60        31.66 o                         
  -3   3   6      93043.81      95437.16       949.51 o                         
  -2   3   6      35518.53      35485.09       380.86 o                         
  -1   3   6       2319.52       2379.17        39.65 o                         
   0   3   6      29895.64      31683.13       323.62 o                         
   1   3   6        367.82        290.72        17.33 o                         
   2   3   6      21345.34      21507.85       214.36 o                         
   3   3   6       2597.70       3081.12        45.20 o                         
   4   3   6       3068.71       2821.41        48.80 o                         
   5   3   6        577.05        670.83        27.35 o                         
   6   3   6      10168.43       9986.30       128.59 o                         
   7   3   6      19586.68      18385.53       231.84 o                         
   8   3   6       1522.83       1284.73        37.30 o                         
   9   3   6      11323.08      11178.73       149.34 o                         
  10   3   6       3229.47       3258.25        61.59 o                         
  11   3   6      17696.80      17277.25       218.52 o                         
  12   3   6      11289.40      11237.23       154.90 o                         
  13   3   6        129.25        162.49        25.81 o                         
  14   3   6         81.06        141.58        26.92 o                         
  15   3   6        149.38         86.89        30.87 o                         
  16   3   6        465.77       1371.38       180.13 o                         
  17   3   6       4186.97       4082.24        93.34 o                         
  18   3   6       6050.27       6401.82       131.55 o                         
  19   3   6       1505.28       1565.79        68.88 o                         
  20   3   6      12222.70      12401.29       197.10 o                         
  21   3   6        158.15        380.56        46.53 o                         
  22   3   6        419.41        449.52        48.85 o                         
  23   3   6        641.62        684.18        67.08 o                         
  24   3   6        951.18       1168.71        97.83 o                         
  25   3   6        764.31        693.43        68.91 o                         
 -30   4   6        251.32        238.37        48.65 o                         
 -29   4   6        453.26        420.38        47.55 o                         
 -28   4   6        444.87        536.12        46.28 o                         
 -27   4   6       6796.93       6634.32       118.76 o                         
 -26   4   6       1713.31       1839.65        70.03 o                         
 -25   4   6        137.45        118.50        34.69 o                         
 -24   4   6       5222.18       5375.02       120.54 o                         
 -23   4   6        567.01        582.00        43.14 o                         
 -22   4   6         13.33        425.98       114.74 o                         
 -21   4   6         22.67        219.86        41.42 o                         
 -20   4   6        127.99        129.02        31.19 o                         
 -19   4   6       3401.79       3396.71        72.50 o                         
 -18   4   6       9652.46       9889.04       133.49 o                         
 -17   4   6       1294.44       1374.85        48.49 o                         
 -16   4   6       9256.40       9195.22       124.97 o                         
 -15   4   6      17818.91      17587.51       221.28 o                         
 -14   4   6       9350.50       8851.08       123.88 o                         
 -13   4   6       4368.07       4401.90        83.31 o                         
 -12   4   6       6245.90       6452.95        96.23 o                         
 -11   4   6      15742.38      15881.77       228.55 o                         
 -10   4   6         20.93        -16.53        16.89 o                         
  -9   4   6      12095.27      12751.13       161.49 o                         
  -8   4   6       6965.46       6638.46        87.41 o                         
  -7   4   6      19152.54      18888.82       263.18 o                         
  -6   4   6       3028.33       3135.88        49.52 o                         
  -5   4   6      27552.40      27739.33       287.47 o                         
  -4   4   6      21087.69      21622.59       238.24 o                         
  -3   4   6         33.53         44.97        12.21 o                         
  -2   4   6       6929.48       6592.55        84.53 o                         
  -1   4   6        739.61        801.52        28.48 o                         
   0   4   6        327.19        359.90        19.33 o                         
   1   4   6       7288.26       8047.79        89.42 o                         
   2   4   6       2621.59       2759.92        41.00 o                         
   3   4   6      28650.21      28873.49       299.88 o                         
   4   4   6        308.88        450.42        31.15 o                         
   5   4   6         28.45         19.85        15.21 o                         
   6   4   6      38191.14      37806.47       410.51 o                         
   7   4   6       3884.53       4041.02        67.42 o                         
   8   4   6       1877.84       1774.96        44.35 o                         
   9   4   6      12552.20      12401.30       161.04 o                         
  10   4   6        144.13        200.84        24.28 o                         
  11   4   6          3.97        -20.68        20.68 o                         
  12   4   6       2792.29       2636.07        67.13 o                         
  13   4   6        817.61        754.69        46.96 o                         
  14   4   6       4961.88       4868.89       101.34 o                         
  15   4   6       5468.43       5868.35       132.71 o                         
  16   4   6       1404.10       1415.52        61.74 o                         
  17   4   6      10953.65      11144.54       176.46 o                         
  18   4   6       1571.32       1686.25        68.45 o                         
  19   4   6       7343.59       7384.71       129.12 o                         
  20   4   6        267.43        476.92        44.21 o                         
  21   4   6        153.51        193.32        41.08 o                         
  22   4   6         90.79         95.36        38.31 o                         
  23   4   6        268.53        252.07        43.88 o                         
  24   4   6       1129.93       1169.14        86.63 o                         
 -29   5   6        304.70        276.89        48.27 o                         
 -28   5   6      16144.36      15986.54       250.94 o                         
 -27   5   6       1013.34        953.70        56.45 o                         
 -26   5   6       8898.94       8746.53       138.48 o                         
 -25   5   6       1402.63       1593.06        64.97 o                         
 -24   5   6        233.91        277.44        36.41 o                         
 -23   5   6         34.68        454.13        51.05 o                         
 -22   5   6       7691.74       7796.32       127.79 o                         
 -21   5   6       2981.60       2926.51        77.42 o                         
 -20   5   6       1831.42       1727.51        62.13 o                         
 -19   5   6       9734.39       9307.25       159.87 o                         
 -18   5   6       3000.38       2931.90        78.35 o                         
 -17   5   6      27482.42      26721.87       355.20 o                         
 -16   5   6        298.29        299.63        29.73 o                         
 -15   5   6      23893.34      22795.90       263.88 o                         
 -14   5   6        102.17        159.27        22.60 o                         
 -13   5   6       7043.34       7318.90       106.22 o                         
 -12   5   6        372.55        375.50        27.79 o                         
 -11   5   6      23144.03      23114.80       279.89 o                         
 -10   5   6        395.59        305.14        31.63 o                         
  -9   5   6         14.17         28.78        16.60 o                         
  -8   5   6       5417.07       5113.91        78.39 o                         
  -7   5   6       7265.25       7087.00       107.34 o                         
  -6   5   6      74033.32      73755.66       890.62 o                         
  -5   5   6       9520.83       9562.46       136.59 o                         
  -4   5   6      17492.18      17845.15       233.59 o                         
  -3   5   6       4293.23       3889.11        88.34 o                         
  -2   5   6       7452.44       7590.25       112.76 o                         
  -1   5   6        106.70        161.52        20.86 o                         
   0   5   6      22552.81      22682.62       290.91 o                         
   1   5   6       1255.75       1148.56        46.46 o                         
   2   5   6       1328.66       1346.31        39.30 o                         
   3   5   6      11138.91      10689.71       116.79 o                         
   4   5   6      25747.45      25282.87       254.13 o                         
   5   5   6      44327.88      44860.30       459.00 o                         
   6   5   6       1331.39       1347.42        35.22 o                         
   7   5   6      21539.38      21256.31       230.82 o                         
   8   5   6       2435.88       2202.20        51.74 o                         
   9   5   6      10248.08       9990.44       146.63 o                         
  10   5   6       7001.88       6896.50       106.03 o                         
  11   5   6       5399.58       5407.00        91.27 o                         
  12   5   6        713.25        639.45        46.77 o                         
  13   5   6       4091.61       4344.89       150.42 o                         
  14   5   6       4990.69       4761.80        98.39 o                         
  15   5   6      20984.70      20965.29       311.82 o                         
  16   5   6      13298.46      13172.41       218.82 o                         
  17   5   6       4325.49       4293.61        92.38 o                         
  18   5   6       2374.03       2374.39        77.44 o                         
  19   5   6       2056.72       1916.36        70.52 o                         
  20   5   6        897.45        896.90        71.72 o                         
  21   5   6        355.94        459.12        49.98 o                         
  22   5   6       2512.81       2497.62       139.95 o                         
  23   5   6        358.90        303.59        54.48 o                         
 -27   6   6      11030.74      11136.31       186.77 o                         
 -26   6   6       1130.74       1049.19        64.58 o                         
 -25   6   6        164.95        190.03        37.77 o                         
 -24   6   6       1034.56       1140.74        64.15 o                         
 -23   6   6       3351.37       3549.30       103.88 o                         
 -22   6   6       1458.77       1502.34        64.03 o                         
 -21   6   6       4302.27       4407.46        86.35 o                         
 -20   6   6         28.84         91.24        28.63 o                         
 -19   6   6        199.67        227.50        35.40 o                         
 -18   6   6      16170.99      16354.20       230.08 o                         
 -17   6   6         48.82         31.78        27.44 o                         
 -16   6   6      21490.48      21238.78       307.82 o                         
 -15   6   6       2001.07       2152.33        60.61 o                         
 -14   6   6       4112.22       4254.95        79.30 o                         
 -13   6   6       1065.33       1135.29        44.10 o                         
 -12   6   6      28157.96      28094.69       337.13 o                         
 -11   6   6       1467.51       1412.93        43.55 o                         
 -10   6   6          7.85        -21.69        21.69 o                         
  -9   6   6       1853.17       1941.69        58.90 o                         
  -8   6   6        171.99        157.65        27.96 o                         
  -7   6   6      36138.31      36611.43       457.99 o                         
  -6   6   6       6771.32       6557.00       104.28 o                         
  -5   6   6      34758.62      34925.24       474.94 o                         
  -4   6   6        495.27        590.46        48.68 o                         
  -3   6   6        997.53       1047.76        40.33 o                         
  -2   6   6      13471.52      13735.32       285.82 o                         
  -1   6   6      11920.08      12102.23       206.14 o                         
   0   6   6       2297.14       2472.16        57.55 o                         
   1   6   6       5668.37       5818.12        96.86 o                         
   2   6   6       3228.35       3256.57        67.78 o                         
   3   6   6      12048.72      12036.95       183.85 o                         
   4   6   6      14395.26      14477.17       173.66 o                         
   5   6   6       7750.55       7781.27       106.41 o                         
   6   6   6      20802.29      20782.60       224.64 o                         
   7   6   6        424.83        385.63        24.86 o                         
   8   6   6        629.16        602.51        32.40 o                         
   9   6   6        705.26        673.87        33.66 o                         
  10   6   6       6658.97       6561.62        96.44 o                         
  11   6   6        777.17        785.51        46.39 o                         
  12   6   6        101.14         77.25        29.03 o                         
  13   6   6        195.82        162.13        38.50 o                         
  14   6   6       7941.95       7906.29       160.66 o                         
  15   6   6       9429.66       9198.74       153.53 o                         
  16   6   6       9909.18       9715.76       162.03 o                         
  17   6   6       2138.94       2081.58        70.37 o                         
  18   6   6         52.92         59.18        34.29 o                         
  19   6   6         38.96         16.99        35.23 o                         
  20   6   6       2505.38       2370.62        96.08 o                         
  21   6   6       1671.11       1552.14        85.76 o                         
 -24   7   6        111.61        194.72        38.61 o                         
 -23   7   6       2736.55       2792.59        93.31 o                         
 -22   7   6        162.23        177.11        34.03 o                         
 -21   7   6         77.87        160.90        32.69 o                         
 -20   7   6          3.78         30.46        31.44 o                         
 -19   7   6        229.80        276.48        33.90 o                         
 -18   7   6        422.91        478.87        34.68 o                         
 -17   7   6        863.68        913.97        45.63 o                         
 -16   7   6       3338.74       3280.88        71.61 o                         
 -15   7   6       3149.00       3005.52        65.67 o                         
 -14   7   6       5142.10       5171.77       117.29 o                         
 -13   7   6         82.87         46.54        32.72 o                         
 -12   7   6       2303.25       2346.52       115.59 o                         
 -11   7   6       1222.48       1053.62        81.09 o                         
 -10   7   6        191.38        160.31        43.00 o                         
  -9   7   6        778.22        785.75        50.70 o                         
  -8   7   6         22.90         -0.95        26.57 o                         
  -7   7   6        402.97        398.05        37.01 o                         
  -6   7   6       3066.02       3215.39        93.57 o                         
  -5   7   6       2131.10       2110.63        81.68 o                         
  -4   7   6       1068.50       1004.38        77.17 o                         
  -3   7   6       9569.68       9631.68       197.64 o                         
  -2   7   6        412.06        480.40        42.68 o                         
  -1   7   6       4417.03       4346.83       124.72 o                         
   0   7   6          9.77         26.13        27.90 o                         
   1   7   6        258.53        210.18        26.66 o                         
   2   7   6       1942.86       2010.03        59.38 o                         
   3   7   6       1016.45       1056.17        56.35 o                         
   4   7   6       8358.71       8309.70       132.85 o                         
   5   7   6       9512.70       9697.64       149.32 o                         
   6   7   6       4111.81       3818.29        82.94 o                         
   7   7   6       7139.23       6947.93       115.01 o                         
   8   7   6       4672.84       4531.00        80.47 o                         
   9   7   6        430.21        509.07        34.86 o                         
  10   7   6        831.33        790.18        60.93 o                         
  11   7   6        494.22        441.92        31.75 o                         
  12   7   6       1444.17       1320.37        53.13 o                         
  13   7   6        991.64        926.36        46.27 o                         
  14   7   6         89.89        195.20        40.56 o                         
  15   7   6        737.21        725.65        48.34 o                         
  16   7   6       2119.82       2179.76        67.91 o                         
  17   7   6         67.29         96.50        41.71 o                         
  18   7   6       1891.50       1802.56       103.66 o                         
  19   7   6       1282.50       1194.16        92.07 o                         
 -21   8   6       2021.40       2077.07        97.66 o                         
 -20   8   6       1509.21       1605.72       139.75 o                         
 -19   8   6       1185.92       1132.28        55.49 o                         
 -18   8   6        385.80        469.68        64.54 o                         
 -17   8   6       1097.38       1261.95        73.48 o                         
 -16   8   6       2111.91       2093.10        74.04 o                         
 -15   8   6       6596.81       6384.70       150.19 o                         
 -14   8   6        263.72        253.30        40.43 o                         
 -13   8   6       9089.88       9051.09       199.06 o                         
 -12   8   6       4179.54       4039.30       145.85 o                         
 -11   8   6       3596.75       3420.38       146.99 o                         
 -10   8   6       7639.34       8078.56       194.70 o                         
  -9   8   6          8.24        -19.00        53.12 o                         
  -8   8   6          6.00         22.77        62.82 o                         
  -7   8   6        491.78        565.17        73.59 o                         
  -6   8   6       1220.77       1249.64       166.95 o                         
  -5   8   6        938.80       1098.00        68.15 o                         
  -4   8   6       5541.50       5913.32       158.76 o                         
  -3   8   6       3422.56       3721.93       124.48 o                         
  -2   8   6       5818.12       5889.15       134.53 o                         
  -1   8   6       8738.29       9063.69       178.77 o                         
   0   8   6         26.60        107.17        41.49 o                         
   1   8   6       4423.58       4348.38       114.21 o                         
   2   8   6       2487.51       2479.83        97.67 o                         
   3   8   6        938.56        923.51        67.45 o                         
   4   8   6        873.95        891.18        65.81 o                         
   5   8   6       1014.35       1054.72        51.11 o                         
   6   8   6        994.28        935.01        70.82 o                         
   7   8   6      10065.29       9806.54       167.31 o                         
   8   8   6       9135.92       9058.66       158.97 o                         
   9   8   6       2667.78       2747.73       133.34 o                         
  10   8   6       5590.80       5607.31       122.77 o                         
  11   8   6         90.42         82.76        32.03 o                         
  12   8   6       3166.97       3044.33        76.74 o                         
  13   8   6       1042.21        918.77        49.12 o                         
  14   8   6        373.44        389.35        33.49 o                         
  15   8   6         61.78        177.18        35.50 o                         
 -17   9   6        868.05       1038.14        74.92 o                         
 -16   9   6        653.96        756.53       102.42 o                         
 -15   9   6        119.93         60.02       161.70 o                         
 -14   9   6        218.86        211.50        64.63 o                         
 -13   9   6       2179.62       1963.93       140.93 o                         
 -12   9   6       2110.94       1856.24       150.80 o                         
 -11   9   6       7019.39       6465.25       212.25 o                         
 -10   9   6       3620.21       3462.25       130.64 o                         
  -9   9   6         48.30         52.35        55.50 o                         
  -8   9   6       1755.58       1878.61       105.92 o                         
  -7   9   6       2248.80       2237.15       109.27 o                         
  -6   9   6        598.81        887.45        83.54 o                         
  -5   9   6       1686.87       1821.16       111.20 o                         
  -4   9   6        139.71        124.09        57.28 o                         
  -3   9   6        108.82        196.06        60.61 o                         
  -2   9   6       4924.90       5082.52       130.23 o                         
  -1   9   6         36.10         35.48        43.30 o                         
   0   9   6       7294.62       7289.58       161.73 o                         
   1   9   6        843.11       1018.86        75.66 o                         
   2   9   6        157.10        169.55        46.70 o                         
   3   9   6        286.38        242.31        52.67 o                         
   4   9   6         47.13         33.52        48.60 o                         
   5   9   6         14.36          4.05        44.69 o                         
   6   9   6        358.82        437.18        70.33 o                         
   7   9   6        405.31        397.66        72.69 o                         
   8   9   6        780.26        876.32       133.69 o                         
   9   9   6       4900.52       4871.99       143.44 o                         
  10   9   6          9.25         15.82        41.72 o                         
  11   9   6       3428.00       3482.30       104.35 o                         
  -9  10   6       9331.87       9047.97       316.30 o                         
  -8  10   6       2978.90       2774.64       146.20 o                         
  -7  10   6        716.65        824.24       151.92 o                         
  -6  10   6        294.60        316.33        76.62 o                         
  -5  10   6          4.86        -63.82        63.82 o                         
  -4  10   6       3902.72       4086.37       194.24 o                         
  -3  10   6        300.36        367.05        80.46 o                         
  -2  10   6       1878.93       1846.71       100.19 o                         
  -1  10   6       1196.66       1185.14        91.44 o                         
   0  10   6       2487.14       2415.20       183.54 o                         
   1  10   6          1.40        -65.91        65.91 o                         
   2  10   6       7698.81       7320.13       212.82 o                         
   3  10   6       1428.35       1350.16       103.64 o                         
 -33   1   7        206.74        228.26        45.04 o                         
 -32   1   7         41.96         68.67        39.15 o                         
 -31   1   7       7803.17       7980.57       124.00 o                         
 -30   1   7         22.68         40.54        32.85 o                         
 -29   1   7       2491.26       2430.10        66.46 o                         
 -28   1   7        850.87        874.68        49.37 o                         
 -27   1   7        104.70        112.53        31.61 o                         
 -26   1   7       6500.88       7387.28       127.09 o                         
 -25   1   7       1459.98       1458.30        58.44 o                         
 -24   1   7       1642.08       1885.84        60.00 o                         
 -23   1   7        304.47        522.15        46.65 o                         
 -22   1   7        327.26        534.88        38.55 o                         
 -21   1   7        519.58        591.12        50.35 o                         
 -20   1   7       8880.48       8802.60       130.65 o                         
 -19   1   7         81.17        141.22        25.99 o                         
 -18   1   7      16692.99      16458.99       209.84 o                         
 -17   1   7       1382.05       1274.73        43.27 o                         
 -16   1   7      13232.85      13567.21       216.95 o                         
 -15   1   7      10113.54       9374.32       153.62 o                         
 -14   1   7      19739.85      19087.76       305.29 o                         
 -13   1   7       4016.80       4094.08        89.80 o                         
 -12   1   7      12808.61      13222.73       175.21 o                         
 -11   1   7      10023.64       9586.29       195.86 o                         
 -10   1   7       8370.54       7994.56       135.34 o                         
  -9   1   7      80759.80      79536.84       949.90 o                         
  -8   1   7       6703.95       6464.93        96.06 o                         
  -7   1   7      24259.91      24955.71       399.81 o                         
  -6   1   7      17400.45      18112.07       356.52 o                         
  -5   1   7      78055.59      77552.69      1093.79 o                         
  -4   1   7         34.49         19.96        12.69 o                         
  -3   1   7      17133.43      17109.66       201.02 o                         
  -2   1   7        903.07       1072.89        24.80 o                         
  -1   1   7        359.87        424.30        21.63 o                         
   0   1   7       8931.24       8750.48        98.61 o                         
   1   1   7      29831.69      30081.22       344.94 o                         
   2   1   7      87701.52      90365.77      1076.54 o                         
   3   1   7       4968.71       4507.71        70.76 o                         
   4   1   7       5284.22       6035.57       145.70 o                         
   5   1   7         71.37         58.89        19.70 o                         
   6   1   7      38183.81      36991.00       537.59 o                         
   7   1   7         98.20         86.59        19.84 o                         
   8   1   7      12902.31      12183.21       218.00 o                         
   9   1   7        199.30        122.83        23.47 o                         
  10   1   7       3612.79       3518.85        76.05 o                         
  11   1   7      12076.58      11779.04       181.78 o                         
  12   1   7      13867.57      13586.42       206.88 o                         
  13   1   7        704.47        740.10        81.84 o                         
  14   1   7      11435.77      11375.70       183.85 o                         
  15   1   7       2963.31       2893.91        79.77 o                         
  16   1   7         21.91         35.95        35.94 o                         
  17   1   7      16289.22      15787.21       271.49 o                         
  18   1   7        734.41        919.40        74.29 o                         
  19   1   7       2775.62       2976.16       114.03 o                         
  20   1   7         18.75         42.95        42.28 o                         
  21   1   7       2926.89       3255.08       101.68 o                         
  22   1   7        271.78        499.11        72.44 o                         
  23   1   7       2904.20       2980.31       135.94 o                         
  24   1   7        448.80        434.08        57.63 o                         
  25   1   7         43.77         65.81        60.59 o                         
  26   1   7        783.81        846.72       102.22 o                         
 -32   2   7       2338.23       2309.39        88.66 o                         
 -31   2   7        138.45        150.40        48.79 o                         
 -30   2   7       4750.29       4807.86       100.20 o                         
 -29   2   7        296.38        308.78        40.17 o                         
 -28   2   7          1.58         39.24        36.84 o                         
 -27   2   7        315.69        300.31        45.86 o                         
 -26   2   7       6195.72       6201.92       108.52 o                         
 -25   2   7      16229.34      15499.97       202.72 o                         
 -24   2   7        208.56        593.07        69.51 o                         
 -23   2   7        632.80        704.08        42.66 o                         
 -22   2   7       1406.63       2205.22       156.64 o                         
 -21   2   7      20607.00      20901.15       249.30 o                         
 -20   2   7       1599.66       1681.60        53.15 o                         
 -19   2   7      26203.06      25762.79       404.61 o                         
 -18   2   7       1125.18       1086.90        43.10 o                         
 -17   2   7        353.16        314.51        25.39 o                         
 -16   2   7          7.30        -14.12        18.42 o                         
 -15   2   7      19240.95      18433.56       237.27 o                         
 -14   2   7      26752.29      25462.70       301.94 o                         
 -13   2   7       7313.87       6582.35       102.07 o                         
 -12   2   7        991.60       1101.96        33.37 o                         
 -11   2   7      23849.77      23957.93       280.93 o                         
 -10   2   7      62107.40      61799.87       744.26 o                         
  -9   2   7      17054.94      17958.38       273.11 o                         
  -8   2   7      19568.86      21200.06       289.36 o                         
  -7   2   7       4315.81       4388.48        76.67 o                         
  -6   2   7       2396.76       2516.80        52.60 o                         
  -5   2   7       2933.24       2844.20        48.08 o                         
  -4   2   7      60245.41      60148.07       674.69 o                         
  -3   2   7       2553.26       2714.66        45.77 o                         
  -2   2   7       1470.04       1513.47        29.68 o                         
  -1   2   7       6301.22       7053.19        83.40 o                         
   0   2   7      27333.16      27439.95       297.67 o                         
   1   2   7      14720.16      14375.38       162.46 o                         
   2   2   7      18587.58      18788.72       208.64 o                         
   3   2   7       7532.01       7653.82        94.99 o                         
   4   2   7         35.33          8.78        14.68 o                         
   5   2   7       6128.84       6283.35        94.36 o                         
   6   2   7        408.14        423.48        29.42 o                         
   7   2   7      33807.31      32418.33       375.51 o                         
   8   2   7       3574.48       3746.59       129.22 o                         
   9   2   7       2549.03       2686.23        56.81 o                         
  10   2   7        425.34        351.09        28.16 o                         
  11   2   7       8390.93       8334.03       132.36 o                         
  12   2   7       3432.97       3389.30        89.83 o                         
  13   2   7       3387.62       3366.86        75.68 o                         
  14   2   7       4726.77       4630.02       100.06 o                         
  15   2   7          9.90         44.94        30.55 o                         
  16   2   7       5526.36       5852.42       120.28 o                         
  17   2   7       2182.52       2323.70        86.92 o                         
  18   2   7       9391.36       9221.82       184.72 o                         
  19   2   7         78.21         77.88        38.76 o                         
  20   2   7          4.80        214.06        45.18 o                         
  21   2   7        658.11        575.90        56.22 o                         
  22   2   7       5199.79       5866.34       139.06 o                         
  23   2   7        694.70        619.42        60.25 o                         
  24   2   7       3278.87       3529.53       117.96 o                         
  25   2   7        750.51        695.06       101.78 o                         
 -32   3   7       1175.85       1209.33       103.05 o                         
 -31   3   7       1230.19       1263.90        74.68 o                         
 -30   3   7        237.10        429.44       110.03 o                         
 -29   3   7         90.00         88.33        42.33 o                         
 -28   3   7       7314.30       7153.99       133.00 o                         
 -27   3   7       1791.61       1711.57        70.72 o                         
 -26   3   7        534.51        629.58        48.35 o                         
 -25   3   7       1645.29       1673.10        66.20 o                         
 -24   3   7       2660.43       2758.36        76.97 o                         
 -23   3   7       7075.93       7750.89       139.42 o                         
 -22   3   7         65.40        118.99        32.40 o                         
 -21   3   7       1054.67       1330.14        61.74 o                         
 -20   3   7       2562.43       2628.29        65.88 o                         
 -19   3   7        855.08        885.33        46.58 o                         
 -18   3   7        421.48        380.93        33.15 o                         
 -17   3   7        781.82        704.92        36.44 o                         
 -16   3   7      15052.70      14462.44       175.49 o                         
 -15   3   7        215.87        246.23        22.50 o                         
 -14   3   7       1229.64       1231.38        41.58 o                         
 -13   3   7      17460.07      17285.67       214.09 o                         
 -12   3   7      11913.98      11391.71       148.21 o                         
 -11   3   7      13309.16      14096.69       177.55 o                         
 -10   3   7      82925.31      84829.01      1017.18 o                         
  -9   3   7      15968.82      17468.27       226.61 o                         
  -8   3   7      38306.25      39957.96       490.31 o                         
  -7   3   7       4276.55       4111.18        63.52 o                         
  -6   3   7      18604.53      19923.55       236.02 o                         
  -5   3   7      16588.96      16769.21       188.47 o                         
  -4   3   7       1392.59       1441.81        29.93 o                         
  -3   3   7       2280.63       2354.51        40.95 o                         
  -2   3   7      30535.28      30373.33       329.64 o                         
  -1   3   7      17030.93      17927.43       190.96 o                         
   0   3   7      10883.70      10940.66       115.85 o                         
   1   3   7      13746.22      14401.88       148.57 o                         
   2   3   7       6188.57       5900.83        73.65 o                         
   3   3   7       6772.87       7143.25        90.69 o                         
   4   3   7       1063.46       1104.13        30.42 o                         
   5   3   7      18238.01      18142.64       195.23 o                         
   6   3   7       4000.35       4143.57        66.66 o                         
   7   3   7       2976.65       2676.77        69.99 o                         
   8   3   7       4046.32       4162.24        69.25 o                         
   9   3   7      41082.89      40122.98       465.26 o                         
  10   3   7       9793.54       9775.11       133.00 o                         
  11   3   7       4736.27       4527.78       100.40 o                         
  12   3   7        439.76        461.63        32.21 o                         
  13   3   7        327.50        396.71        33.03 o                         
  14   3   7       2275.99       2066.81        65.95 o                         
  15   3   7       4787.33       4794.50        92.78 o                         
  16   3   7        561.16        756.38        48.82 o                         
  17   3   7        810.89       1128.69        61.24 o                         
  18   3   7        788.63        749.15        53.00 o                         
  19   3   7        774.73       1395.52        64.55 o                         
  20   3   7       7555.10       7620.70       134.35 o                         
  21   3   7        377.14        345.40        44.22 o                         
  22   3   7        549.68        569.00        48.53 o                         
  23   3   7       1077.12       1388.55        75.41 o                         
  24   3   7       2627.37       2826.78       104.19 o                         
  25   3   7        576.27        725.40        96.15 o                         
 -30   4   7        940.75        975.94        72.84 o                         
 -29   4   7       2404.47       2550.67        86.66 o                         
 -28   4   7       1051.44       1075.67        59.90 o                         
 -27   4   7       3279.23       3159.68        92.52 o                         
 -26   4   7        470.64        494.58        42.62 o                         
 -25   4   7       1060.15       1054.70        54.13 o                         
 -24   4   7       6865.76       7022.26       116.73 o                         
 -23   4   7        100.13        123.83        33.11 o                         
 -22   4   7      21574.88      20877.68       270.42 o                         
 -21   4   7      13091.29      13225.79       182.55 o                         
 -20   4   7        183.91        215.12        31.37 o                         
 -19   4   7         36.43         22.19        25.71 o                         
 -18   4   7       7458.95       7603.75       109.87 o                         
 -17   4   7       4652.21       4315.82        75.04 o                         
 -16   4   7      30303.29      30144.22       341.17 o                         
 -15   4   7        186.29        208.23        28.59 o                         
 -14   4   7      10656.61      10415.47       152.68 o                         
 -13   4   7      11815.65      11941.37       157.87 o                         
 -12   4   7      12342.76      12824.98       176.57 o                         
 -11   4   7      22424.02      22681.23       273.21 o                         
 -10   4   7      15849.58      15936.58       198.10 o                         
  -9   4   7       2236.26       2293.43        47.83 o                         
  -8   4   7       2180.77       2518.52        49.15 o                         
  -7   4   7      63967.41      63093.80       711.94 o                         
  -6   4   7       2549.35       2398.27        41.12 o                         
  -5   4   7       2566.04       2507.47        41.23 o                         
  -4   4   7        814.00        857.87        25.47 o                         
  -3   4   7       3499.65       3258.11        48.16 o                         
  -2   4   7      12010.83      11781.08       148.23 o                         
  -1   4   7      71281.97      72831.44       875.29 o                         
   0   4   7       3088.91       2984.64        43.32 o                         
   1   4   7         88.90        154.71        15.21 o                         
   2   4   7       1128.30       1173.30        41.83 o                         
   3   4   7         97.80         84.86        15.98 o                         
   4   4   7      21610.02      20848.54       222.02 o                         
   5   4   7       2334.49       2321.06        42.63 o                         
   6   4   7       3827.70       3670.89        59.40 o                         
   7   4   7       1654.52       1672.36        48.72 o                         
   8   4   7      19333.76      19454.79       238.02 o                         
   9   4   7       4634.31       4359.81        74.61 o                         
  10   4   7      25730.00      25610.89       308.29 o                         
  11   4   7       8084.40       8236.84       119.66 o                         
  12   4   7       1414.91       1472.39        63.19 o                         
  13   4   7       2731.71       2922.28        75.66 o                         
  14   4   7        858.73       1105.97        55.82 o                         
  15   4   7       3152.80       3136.07        83.57 o                         
  16   4   7        716.15       1160.21        61.70 o                         
  17   4   7        148.26        203.08        38.36 o                         
  18   4   7        165.38        494.04        64.11 o                         
  19   4   7      11126.36      11205.77       172.67 o                         
  20   4   7         42.94          2.32        34.93 o                         
  21   4   7       7346.68       7246.76       134.45 o                         
  22   4   7        136.78         81.13        48.68 o                         
  23   4   7         30.22         61.02        49.64 o                         
 -29   5   7       1172.22       1424.90        76.06 o                         
 -28   5   7        797.70        977.68        78.00 o                         
 -27   5   7        304.16        841.96        81.12 o                         
 -26   5   7        473.19        570.20        46.02 o                         
 -25   5   7         87.79         52.00        35.14 o                         
 -24   5   7        172.70        232.24        36.85 o                         
 -23   5   7      10264.43      10581.75       151.27 o                         
 -22   5   7       1420.25       1357.28        58.51 o                         
 -21   5   7       1121.91       1144.39        56.95 o                         
 -20   5   7        547.50        616.07        46.78 o                         
 -19   5   7        434.41        647.58        52.09 o                         
 -18   5   7        105.03         93.82        26.16 o                         
 -17   5   7       1265.57       1275.69        68.70 o                         
 -16   5   7         40.62         55.28        25.44 o                         
 -15   5   7        121.57        119.43        24.28 o                         
 -14   5   7      11818.64      11583.33       157.59 o                         
 -13   5   7      12422.52      12217.84       162.83 o                         
 -12   5   7        220.88        222.63        27.56 o                         
 -11   5   7        168.60        170.97        22.60 o                         
 -10   5   7       6461.97       6423.58        96.92 o                         
  -9   5   7       3953.98       3886.51        69.84 o                         
  -8   5   7       3457.60       3347.53        55.24 o                         
  -7   5   7       1243.00       1393.08        32.84 o                         
  -6   5   7       1925.75       1982.71        40.49 o                         
  -5   5   7        225.85        297.12        21.50 o                         
  -4   5   7       1903.39       1870.69        47.61 o                         
  -3   5   7       3711.61       3750.25        77.08 o                         
  -2   5   7       6806.07       7292.62       134.76 o                         
  -1   5   7       4220.21       4417.92        85.75 o                         
   0   5   7       1523.53       1609.12        91.39 o                         
   1   5   7        125.74        100.81        16.08 o                         
   2   5   7        544.09        584.35        24.42 o                         
   3   5   7        266.86        358.30        25.95 o                         
   4   5   7        247.89        306.92        20.37 o                         
   5   5   7        873.16        803.40        30.71 o                         
   6   5   7       1188.53       1128.57        34.60 o                         
   7   5   7       2812.25       2644.67        52.43 o                         
   8   5   7        177.14        150.97        24.51 o                         
   9   5   7        336.58        323.89        25.85 o                         
  10   5   7         97.68         69.31        25.82 o                         
  11   5   7       2360.78       2227.79        73.16 o                         
  12   5   7          1.25         32.25        29.37 o                         
  13   5   7       1364.00       1402.49        64.83 o                         
  14   5   7        876.28       1637.10       138.86 o                         
  15   5   7        617.56       1110.76        79.56 o                         
  16   5   7         43.94        228.16        37.08 o                         
  17   5   7        503.22        539.36        43.27 o                         
  18   5   7        187.67        252.04        38.57 o                         
  19   5   7        873.83        807.90        54.29 o                         
  20   5   7       1432.86       1422.27        77.05 o                         
  21   5   7         19.19         69.73        43.49 o                         
  22   5   7        936.62        908.18       104.45 o                         
 -27   6   7       2749.54       2813.81        89.28 o                         
 -26   6   7        606.58        672.06        65.80 o                         
 -25   6   7        213.22        242.16        42.06 o                         
 -24   6   7       2063.14       2165.95        74.74 o                         
 -23   6   7       2484.48       2280.44        66.92 o                         
 -22   6   7        117.34        168.88        34.21 o                         
 -21   6   7          5.75         18.72        28.82 o                         
 -20   6   7        148.77        141.43        34.92 o                         
 -19   6   7       4386.68       4373.72        91.91 o                         
 -18   6   7      15554.15      15741.31       242.46 o                         
 -17   6   7          5.71         35.84        30.54 o                         
 -16   6   7       2875.94       3060.36        80.25 o                         
 -15   6   7       2270.93       2218.20        67.22 o                         
 -14   6   7       4371.83       4399.64        80.56 o                         
 -13   6   7       2315.32       2328.69        59.54 o                         
 -12   6   7       5398.83       5673.71        91.74 o                         
 -11   6   7       1642.58       1647.28        49.83 o                         
 -10   6   7         55.44         61.76        23.18 o                         
  -9   6   7       8479.44       8700.23       123.46 o                         
  -8   6   7         23.18         50.85        22.34 o                         
  -7   6   7       8601.70       8819.08       133.11 o                         
  -6   6   7        142.22        163.11        27.51 o                         
  -5   6   7      14956.87      15283.53       227.73 o                         
  -4   6   7        743.33        596.84        42.38 o                         
  -3   6   7       5821.81       5515.22       103.14 o                         
  -2   6   7         83.18         26.72        23.45 o                         
  -1   6   7        967.33        893.48        42.44 o                         
   0   6   7       1086.29       1052.43        44.18 o                         
   1   6   7       3028.94       3351.28       112.16 o                         
   2   6   7       1706.78       1662.46        50.60 o                         
   3   6   7       7494.16       7640.87       119.89 o                         
   4   6   7      12278.87      12213.81       143.28 o                         
   5   6   7       1173.34       1083.64        34.95 o                         
   6   6   7       5785.12       5938.67       100.14 o                         
   7   6   7         54.26         48.03        19.63 o                         
   8   6   7        592.87        505.50        30.27 o                         
   9   6   7       7827.72       7720.47       107.90 o                         
  10   6   7       1835.16       1811.52        50.06 o                         
  11   6   7       1449.64       1327.40        46.93 o                         
  12   6   7         16.25        -27.94        27.94 o                         
  13   6   7        482.60        535.20        47.56 o                         
  14   6   7        835.86       1165.99        60.09 o                         
  15   6   7       4275.09       4589.87       101.75 o                         
  16   6   7       1526.40       1701.42        65.85 o                         
  17   6   7        780.13        667.12        55.04 o                         
  18   6   7        122.97        125.70        37.72 o                         
  19   6   7        669.63        684.66        55.76 o                         
  20   6   7        380.43        375.50        51.79 o                         
 -25   7   7        891.71       1091.70        65.24 o                         
 -24   7   7        630.24        713.63        62.33 o                         
 -23   7   7       2392.99       2316.94        86.70 o                         
 -22   7   7         64.92        158.01        33.48 o                         
 -21   7   7       1754.45       1845.55        62.72 o                         
 -20   7   7         55.23        132.77        32.21 o                         
 -19   7   7       9448.93       9741.16       160.92 o                         
 -18   7   7        451.04        466.51        39.78 o                         
 -17   7   7      29692.90      29685.49       363.99 o                         
 -16   7   7          9.88         48.27        24.85 o                         
 -15   7   7        613.55        613.87        41.29 o                         
 -14   7   7         27.56          8.83        24.72 o                         
 -13   7   7       1062.70       1170.76        67.93 o                         
 -12   7   7      19430.43      19467.72       349.31 o                         
 -11   7   7       4949.23       4882.73       123.83 o                         
 -10   7   7       2570.01       2438.77        75.38 o                         
  -9   7   7       1393.31       1577.65        68.17 o                         
  -8   7   7       9657.38       9312.42       208.74 o                         
  -7   7   7        393.09        461.03        45.33 o                         
  -6   7   7      33252.09      33811.79       519.69 o                         
  -5   7   7        301.56        377.60        38.25 o                         
  -4   7   7        382.97        414.26        38.44 o                         
  -3   7   7         17.56          9.08        26.32 o                         
  -2   7   7      11065.57      10746.63       168.32 o                         
  -1   7   7       4814.28       5006.75       118.92 o                         
   0   7   7       3455.50       3522.18        89.78 o                         
   1   7   7       1827.66       1844.34        68.19 o                         
   2   7   7        376.00        399.04        56.32 o                         
   3   7   7      24222.61      24174.30       342.13 o                         
   4   7   7       6492.74       6583.06       120.67 o                         
   5   7   7       9476.32       9411.02       158.28 o                         
   6   7   7        759.04        804.79        53.68 o                         
   7   7   7        377.66        421.68        31.67 o                         
   8   7   7        382.82        421.24        31.45 o                         
   9   7   7       3592.10       3540.42        63.63 o                         
  10   7   7        221.63        208.88        27.27 o                         
  11   7   7       2764.59       2802.27        65.61 o                         
  12   7   7         78.52         25.13        26.95 o                         
  13   7   7       3994.41       3857.48        78.41 o                         
  14   7   7       4593.48       4651.54        86.67 o                         
  15   7   7       2058.15       2273.79        62.06 o                         
  16   7   7       8208.60       8019.89       169.45 o                         
  17   7   7        817.89        837.91        51.71 o                         
  18   7   7        150.83        249.24        45.92 o                         
 -21   8   7       2048.59       2282.40        73.08 o                         
 -20   8   7        141.52        158.71        36.23 o                         
 -19   8   7        421.25        605.07        75.45 o                         
 -18   8   7      14251.66      14066.13       211.34 o                         
 -17   8   7        397.32        459.79        41.23 o                         
 -16   8   7        675.02        688.92        69.21 o                         
 -15   8   7       8823.74       8712.49       176.07 o                         
 -14   8   7          0.68        -33.01        33.01 o                         
 -13   8   7        154.58        130.47        31.60 o                         
 -12   8   7       2033.13       1921.70        74.69 o                         
 -11   8   7        981.29        904.61        75.31 o                         
 -10   8   7       1605.15       1723.33        94.51 o                         
  -9   8   7        219.24        226.46        56.85 o                         
  -8   8   7       8360.14       8336.95       224.45 o                         
  -7   8   7      10493.64       9933.49       253.43 o                         
  -6   8   7       2058.11       1968.81       109.35 o                         
  -5   8   7      14310.73      13999.88       326.33 o                         
  -4   8   7       2651.35       2716.72       126.02 o                         
  -3   8   7       1338.28       1547.49        98.00 o                         
  -2   8   7        290.54        365.65        62.29 o                         
  -1   8   7         50.59         58.57        40.97 o                         
   0   8   7       8384.27       8325.38       169.47 o                         
   1   8   7       2783.08       2756.03       101.25 o                         
   2   8   7        537.24        610.40        57.79 o                         
   3   8   7       7955.24       8270.72       153.41 o                         
   4   8   7       7320.30       7165.96       123.97 o                         
   5   8   7        886.07        899.23        51.45 o                         
   6   8   7       2493.36       2693.38       142.81 o                         
   7   8   7       3632.16       3412.63        88.67 o                         
   8   8   7        187.48        200.48        36.30 o                         
   9   8   7        372.90        359.23        51.36 o                         
  10   8   7       1080.10       1125.96        67.69 o                         
  11   8   7        482.28        438.60        47.55 o                         
  12   8   7       5588.42       5616.38       111.85 o                         
  13   8   7         93.29         62.56        26.56 o                         
  14   8   7       2599.01       2427.79        68.30 o                         
 -17   9   7        205.94        174.03        43.67 o                         
 -16   9   7       3435.07       3023.39       148.00 o                         
 -15   9   7        730.72        965.15       219.39 o                         
 -14   9   7      10401.34       9888.85       429.03 o                         
 -13   9   7        454.39        303.40        98.28 o                         
 -12   9   7          8.59         44.56        82.90 o                         
 -11   9   7       3033.40       2837.21       188.86 o                         
 -10   9   7          8.87          4.91        54.13 o                         
  -9   9   7      16644.84      16297.42       331.48 o                         
  -8   9   7         71.27         -3.26        53.39 o                         
  -7   9   7        224.86        325.12        64.73 o                         
  -6   9   7       1734.87       1732.41       102.48 o                         
  -5   9   7       7730.26       7898.72       219.08 o                         
  -4   9   7          5.35         69.77        58.17 o                         
  -3   9   7      10957.57      11381.58       253.28 o                         
  -2   9   7        135.24        195.36        56.33 o                         
  -1   9   7        215.83        368.32        66.00 o                         
   0   9   7       9966.22      10041.27       200.92 o                         
   1   9   7        819.12        859.16        71.31 o                         
   2   9   7       2968.30       2995.15       102.87 o                         
   3   9   7        435.89        562.58        66.82 o                         
   4   9   7       1221.58       1306.35        80.85 o                         
   5   9   7        311.47        552.11        95.35 o                         
   6   9   7       6838.69       6811.66       181.47 o                         
   7   9   7       3083.97       3008.22       307.15 o                         
   8   9   7       2390.76       2319.54        84.09 o                         
   9   9   7         31.72         62.27        48.22 o                         
  10   9   7        766.91        774.55        77.55 o                         
  -8  10   7       3004.35       2536.48       292.52 o                         
  -7  10   7        129.79        297.00        97.55 o                         
  -6  10   7        588.96        755.33       148.50 o                         
  -5  10   7         77.04         95.05        72.56 o                         
  -4  10   7        930.95        997.59       111.00 o                         
  -3  10   7         17.25         30.97        68.96 o                         
  -2  10   7       4966.42       5072.95       186.85 o                         
  -1  10   7       5128.45       5174.49       180.12 o                         
   0  10   7          0.41         50.43        77.51 o                         
   1  10   7       2966.13       2928.23       173.89 o                         
 -33   0   8         97.64        105.68        51.92 o                         
 -32   0   8       3016.16       3006.32       107.06 o                         
 -31   0   8       1526.23       1580.55        87.69 o                         
 -30   0   8      11528.75      11105.39       217.67 o                         
 -29   0   8        100.62        121.27        47.06 o                         
 -28   0   8       1039.08        969.79        71.05 o                         
 -27   0   8      13258.02      13372.58       241.57 o                         
 -26   0   8         47.66        136.44        54.74 o                         
 -25   0   8      52283.85      50705.66       990.73 o                         
 -24   0   8       3949.12       3839.52       186.22 o                         
 -23   0   8       1940.73       1814.50       101.52 o                         
 -22   0   8       4177.49       4267.05       120.49 o                         
 -21   0   8      22921.21      23389.00       413.10 o                         
 -20   0   8       2389.63       2393.04       110.90 o                         
 -19   0   8      45811.43      46533.59       765.64 o                         
 -18   0   8       7837.31       7673.12       160.46 o                         
 -17   0   8      13960.27      14358.92       261.63 o                         
 -16   0   8      41147.11      39871.99       653.53 o                         
 -15   0   8      18340.37      17832.46       495.12 o                         
 -14   0   8      50280.11      49230.62      1776.41 o                         
 -13   0   8      20675.47      19256.91       333.53 o                         
 -12   0   8        209.90        175.72        27.54 o                         
 -11   0   8       1988.26       2193.11        61.66 o                         
 -10   0   8      29354.37      26906.04       777.04 o                         
  -9   0   8      10247.71      10633.42       219.05 o                         
  -8   0   8       3397.85       2911.98        66.69 o                         
  -7   0   8       3804.78       3507.23        84.46 o                         
  -6   0   8      13969.07      13575.92       265.21 o                         
  -5   0   8      88612.61      86444.66      1216.00 o                         
  -4   0   8      28896.27      28506.44       527.96 o                         
  -3   0   8     139490.81     138300.12      2461.89 o                         
  -2   0   8       1160.07       1019.72        36.16 o                         
  -1   0   8       6226.13       6249.59       138.82 o                         
   0   0   8       7969.43       7907.96       146.04 o                         
   1   0   8      58617.65      58588.07      1077.03 o                         
   2   0   8       1775.75       1682.08        80.00 o                         
   3   0   8        996.50       1287.64        69.55 o                         
   4   0   8      50385.25      49423.12      1033.16 o                         
   5   0   8      73662.03      70935.25      1303.15 o                         
   6   0   8      19185.15      18889.98       584.10 o                         
   7   0   8      40825.29      40538.52      1179.45 o                         
   8   0   8      41600.93      39927.35       981.80 o                         
   9   0   8       2451.67       2758.89       189.93 o                         
  10   0   8        484.19        380.00        44.55 o                         
  11   0   8      16040.56      15721.06       279.97 o                         
  12   0   8      28541.76      27915.60       966.31 o                         
  13   0   8        994.91       1041.38        96.11 o                         
  14   0   8       5748.15       5574.68       219.31 o                         
  15   0   8       2659.25       2601.98       110.99 o                         
  16   0   8      12290.41      11555.28       273.35 o                         
  17   0   8      10624.80      10876.03       599.59 o                         
  18   0   8      18862.80      18978.91       838.48 o                         
  19   0   8       2262.71       2214.74       148.41 o                         
  20   0   8       3730.22       4150.65       319.25 o                         
  21   0   8         29.65         73.13        60.34 o                         
  22   0   8       1371.46       1389.14       119.05 o                         
  23   0   8        515.69        312.20        74.01 o                         
  24   0   8       2039.73       2645.15       182.79 o                         
  25   0   8       1199.97       1209.82       177.14 o                         
 -33   1   8        276.74        237.95        48.82 o                         
 -32   1   8         99.04        159.06        39.44 o                         
 -31   1   8       5621.39       5808.46       169.75 o                         
 -30   1   8        121.85        121.56        35.25 o                         
 -29   1   8         41.25         91.39        33.68 o                         
 -28   1   8        209.58        284.61        42.52 o                         
 -27   1   8        111.12        106.85        34.42 o                         
 -26   1   8      22059.64      22103.27       270.64 o                         
 -25   1   8        560.19        649.03        45.61 o                         
 -24   1   8      12846.26      13074.30       178.97 o                         
 -23   1   8       8959.18       8634.85       155.76 o                         
 -22   1   8       4589.14       4657.46        89.81 o                         
 -21   1   8       6271.55       6410.09       114.70 o                         
 -20   1   8       1217.16       1238.19        49.14 o                         
 -19   1   8        381.85        442.64        31.82 o                         
 -18   1   8        303.26        325.32        28.21 o                         
 -17   1   8      29811.96      28969.56       345.35 o                         
 -16   1   8       8444.64       8301.83       117.03 o                         
 -15   1   8      23940.24      22297.47       385.39 o                         
 -14   1   8       6698.91       6723.09        96.67 o                         
 -13   1   8      19065.55      17898.89       217.18 o                         
 -12   1   8       2423.35       2057.57        43.79 o                         
 -11   1   8      15011.77      15193.59       206.81 o                         
 -10   1   8       9938.12       9319.04       176.57 o                         
  -9   1   8       7597.16       7315.31       110.59 o                         
  -8   1   8       1953.55       2136.75        49.93 o                         
  -7   1   8       9828.83       9516.27       140.27 o                         
  -6   1   8        471.87        511.99        31.40 o                         
  -5   1   8       1778.25       1578.96        34.74 o                         
  -4   1   8      91137.89      89653.80       998.33 o                         
  -3   1   8       7155.14       7072.98       126.86 o                         
  -2   1   8        100.66         68.31        13.37 o                         
  -1   1   8       6517.58       6011.21        82.21 o                         
   0   1   8         23.76         13.60        12.91 o                         
   1   1   8      14387.74      14233.38       185.28 o                         
   2   1   8      11061.23      10814.91       146.69 o                         
   3   1   8       5113.61       5076.26        83.98 o                         
   4   1   8       5839.36       6180.44        93.34 o                         
   5   1   8      19875.08      19209.56       376.42 o                         
   6   1   8      29000.69      27743.43       525.60 o                         
   7   1   8      16636.73      15770.56       228.23 o                         
   8   1   8         78.52         53.10        26.09 o                         
   9   1   8      23558.75      22878.26       320.34 o                         
  10   1   8       7085.97       7111.41       123.06 o                         
  11   1   8       2873.19       2902.39        72.16 o                         
  12   1   8      18825.14      18502.73       435.89 o                         
  13   1   8        360.82        591.77        92.26 o                         
  14   1   8        583.04        703.19        51.60 o                         
  15   1   8       3934.55       3726.22        97.83 o                         
  16   1   8       1366.65       2287.64       146.91 o                         
  17   1   8      15071.73      14737.09       290.63 o                         
  18   1   8      12728.12      12544.82       260.17 o                         
  19   1   8        594.99        643.16        59.47 o                         
  20   1   8       1962.09       2209.12        87.27 o                         
  21   1   8       4615.82       4560.36       135.55 o                         
  22   1   8        116.12        110.31        46.21 o                         
  23   1   8          4.20        -36.48        44.54 o                         
  24   1   8         69.61         69.83        63.27 o                         
  25   1   8        306.04        236.29        64.22 o                         
 -32   2   8         44.65        152.48        43.11 o                         
 -31   2   8       2481.21       2613.49        85.23 o                         
 -30   2   8        201.53        199.89        44.11 o                         
 -29   2   8        831.31        809.91        56.91 o                         
 -28   2   8       4556.83       4300.79        92.08 o                         
 -27   2   8        488.65       1010.39        77.60 o                         
 -26   2   8       7342.76       7255.18       118.29 o                         
 -25   2   8       2154.95       2462.57        73.85 o                         
 -24   2   8      13588.01      13263.34       206.97 o                         
 -23   2   8         40.62        186.33        30.99 o                         
 -22   2   8      42119.97      41530.18       464.20 o                         
 -21   2   8       7734.15       8118.66       117.87 o                         
 -20   2   8         41.18        112.24        25.80 o                         
 -19   2   8       1435.74       1361.61        46.08 o                         
 -18   2   8        846.00        754.00        37.77 o                         
 -17   2   8        907.35        829.51        38.64 o                         
 -16   2   8         27.42         39.71        19.85 o                         
 -15   2   8       2917.87       2916.91        57.27 o                         
 -14   2   8       2697.50       2580.39        51.84 o                         
 -13   2   8      33189.48      31261.34       364.13 o                         
 -12   2   8      11623.45      11539.61       158.26 o                         
 -11   2   8       2467.13       2182.13        64.04 o                         
 -10   2   8        140.39        206.36        22.42 o                         
  -9   2   8       6742.89       6186.11       102.35 o                         
  -8   2   8      19444.58      20003.10       275.54 o                         
  -7   2   8         15.71         -6.27        17.32 o                         
  -6   2   8        137.76        205.39        19.91 o                         
  -5   2   8       2400.46       2351.42        45.39 o                         
  -4   2   8        324.55        232.88        18.44 o                         
  -3   2   8      11297.07      10808.87       135.12 o                         
  -2   2   8      44573.77      44587.93       451.97 o                         
  -1   2   8      22994.69      21973.55       219.07 o                         
   0   2   8      23167.08      22743.05       265.78 o                         
   1   2   8      36887.55      35603.29       407.21 o                         
   2   2   8       8165.35       8101.60       106.74 o                         
   3   2   8         27.17          1.17        13.89 o                         
   4   2   8         60.84         81.77        16.33 o                         
   5   2   8         33.09         73.25        15.20 o                         
   6   2   8        504.97        571.52        37.37 o                         
   7   2   8      10431.55      10268.06       233.99 o                         
   8   2   8      15191.56      14522.45       257.68 o                         
   9   2   8       7500.86       7441.86       106.34 o                         
  10   2   8      15626.43      15613.28       215.23 o                         
  11   2   8       1557.43       1464.56        65.99 o                         
  12   2   8         37.59         52.74        27.62 o                         
  13   2   8          2.60         49.54        27.13 o                         
  14   2   8       1189.37       1199.38        59.44 o                         
  15   2   8       3182.54       3292.75        87.63 o                         
  16   2   8        795.04        924.56        75.65 o                         
  17   2   8       5717.62       6089.97       157.54 o                         
  18   2   8       1908.74       1837.41       124.44 o                         
  19   2   8       3837.55       4119.51       115.18 o                         
  20   2   8       1579.98       1708.64        83.45 o                         
  21   2   8       9061.77       9632.36       374.62 o                         
  22   2   8        218.45        281.98        50.49 o                         
  23   2   8        765.47        873.69        73.39 o                         
  24   2   8        480.84        390.66        81.60 o                         
 -32   3   8       2594.18       2469.55       110.01 o                         
 -31   3   8        627.86        707.49        90.08 o                         
 -30   3   8       7072.30       6963.37       134.08 o                         
 -29   3   8       2414.17       2594.96        86.27 o                         
 -28   3   8        480.29        470.73        49.58 o                         
 -27   3   8        387.49        409.60        45.70 o                         
 -26   3   8       3655.32       3437.51        86.95 o                         
 -25   3   8       2591.45       3054.59        82.80 o                         
 -24   3   8        743.06        787.00        63.74 o                         
 -23   3   8      20448.16      20269.82       268.77 o                         
 -22   3   8       1675.15       1925.13        64.10 o                         
 -21   3   8      14631.48      14526.46       197.34 o                         
 -20   3   8      10634.77      11051.26       168.27 o                         
 -19   3   8        958.14       1013.66        47.78 o                         
 -18   3   8       1541.17       1543.00        48.86 o                         
 -17   3   8         19.27         26.28        20.84 o                         
 -16   3   8       1604.49       1614.03        44.82 o                         
 -15   3   8       6793.24       6892.42        95.78 o                         
 -14   3   8      38012.11      37917.12       441.98 o                         
 -13   3   8      11310.17      11569.83       151.99 o                         
 -12   3   8      22310.78      22716.41       290.95 o                         
 -11   3   8      20188.81      20020.04       242.18 o                         
 -10   3   8      15739.36      16222.89       233.22 o                         
  -9   3   8       8863.29       8913.50       139.89 o                         
  -8   3   8       1049.95       1010.14        40.41 o                         
  -7   3   8       8909.64       9194.85       141.86 o                         
  -6   3   8       3503.02       3724.38        57.51 o                         
  -5   3   8       7366.71       7278.66        87.49 o                         
  -4   3   8       1592.14       1504.47        31.50 o                         
  -3   3   8      24890.98      26070.10       286.78 o                         
  -2   3   8       3425.24       3420.60        52.88 o                         
  -1   3   8      17317.36      17637.63       200.19 o                         
   0   3   8      43566.67      43051.71       438.30 o                         
   1   3   8        348.35        385.41        20.37 o                         
   2   3   8      40640.33      42857.25       460.36 o                         
   3   3   8        633.06        770.43        28.40 o                         
   4   3   8         72.13        103.39        15.87 o                         
   5   3   8         91.00        128.88        16.74 o                         
   6   3   8       2475.95       2363.12        46.73 o                         
   7   3   8       1184.37       1178.94        37.81 o                         
   8   3   8       9264.18       9148.69       125.07 o                         
   9   3   8      26725.54      25960.42       310.56 o                         
  10   3   8        262.44        293.37        28.37 o                         
  11   3   8       4072.88       3957.51        77.37 o                         
  12   3   8       4025.77       3928.64        78.53 o                         
  13   3   8      24393.92      24184.58       322.70 o                         
  14   3   8        604.79        829.76        53.85 o                         
  15   3   8        849.54        881.89        57.31 o                         
  16   3   8        195.06        128.04        31.79 o                         
  17   3   8       2027.70       2055.62        73.91 o                         
  18   3   8       1443.36       1493.14        99.05 o                         
  19   3   8        330.37        528.25        50.06 o                         
  20   3   8       2088.65       2403.75        86.96 o                         
  21   3   8         65.97        133.78        65.62 o                         
  22   3   8       6288.41       5990.83       133.63 o                         
  23   3   8       2638.22       2717.44       122.27 o                         
  24   3   8        317.40        552.90       201.57 o                         
 -31   4   8       3050.61       2909.15        94.19 o                         
 -30   4   8        638.30        701.48        58.43 o                         
 -29   4   8       4556.49       4350.68        98.12 o                         
 -28   4   8       2506.18       2871.76        99.05 o                         
 -27   4   8         34.00         20.39        38.30 o                         
 -26   4   8       3192.78       3316.09        81.69 o                         
 -25   4   8          3.86        -32.65        32.65 o                         
 -24   4   8       1836.48       2372.57       108.45 o                         
 -23   4   8         78.94        134.34        31.59 o                         
 -22   4   8        105.43        355.71        62.99 o                         
 -21   4   8       8318.06       8231.08       127.80 o                         
 -20   4   8       7777.21       7974.36       131.10 o                         
 -19   4   8          2.18         23.34        24.14 o                         
 -18   4   8      15972.74      15976.16       196.21 o                         
 -17   4   8        961.59        958.66        41.54 o                         
 -16   4   8       4064.79       3887.34        74.72 o                         
 -15   4   8       4293.55       4397.00       101.58 o                         
 -14   4   8       5349.06       5437.56       171.33 o                         
 -13   4   8        461.05        492.33        30.87 o                         
 -12   4   8      15094.37      15250.04       193.19 o                         
 -11   4   8        156.88        171.22        21.05 o                         
 -10   4   8       5142.80       4979.89        90.07 o                         
  -9   4   8      29149.06      29417.07       371.12 o                         
  -8   4   8       2857.99       2355.06        58.26 o                         
  -7   4   8       4008.54       3846.00        56.41 o                         
  -6   4   8       9052.84       8934.21       123.63 o                         
  -5   4   8       4384.61       4247.13        61.80 o                         
  -4   4   8       4765.73       4374.11        60.34 o                         
  -3   4   8        207.25        245.18        16.88 o                         
  -2   4   8       8066.20       7887.28       114.75 o                         
  -1   4   8       1060.94        931.03        34.02 o                         
   0   4   8         11.28         37.86        13.88 o                         
   1   4   8      38252.61      38489.94       377.51 o                         
   2   4   8       7604.72       7707.01        89.74 o                         
   3   4   8        631.35        578.05        26.38 o                         
   4   4   8      38592.49      38447.02       395.86 o                         
   5   4   8          0.61        -12.78        15.13 o                         
   6   4   8         14.23         11.99        15.14 o                         
   7   4   8       3014.46       3009.88        56.90 o                         
   8   4   8        374.33        402.60        29.45 o                         
   9   4   8       2335.20       2253.84        63.34 o                         
  10   4   8      11361.01      11548.81       156.48 o                         
  11   4   8         45.74         26.89        24.77 o                         
  12   4   8      12609.45      12665.75       187.24 o                         
  13   4   8       2785.49       2607.14        73.29 o                         
  14   4   8       4954.78       4989.69       102.31 o                         
  15   4   8       3785.88       3827.52        90.67 o                         
  16   4   8       3138.48       2991.44        83.15 o                         
  17   4   8       3165.99       3045.66        81.00 o                         
  18   4   8        417.28        950.27        58.11 o                         
  19   4   8        783.04        782.51        53.94 o                         
  20   4   8       2195.59       2381.54       135.13 o                         
  21   4   8       3709.64       3531.37        96.74 o                         
  22   4   8       1250.91       1344.49       130.32 o                         
  23   4   8       1687.09       1617.46        95.28 o                         
 -29   5   8       6168.93       6117.66       129.72 o                         
 -28   5   8       4076.07       4009.25       111.80 o                         
 -27   5   8      13418.91      13358.30       187.44 o                         
 -26   5   8       1708.66       1960.96        69.20 o                         
 -25   5   8          0.34        123.64        36.47 o                         
 -24   5   8        967.41       1002.53        55.02 o                         
 -23   5   8       7716.94       7861.21       122.97 o                         
 -22   5   8        711.31        729.95        59.17 o                         
 -21   5   8        219.52        334.88        36.14 o                         
 -20   5   8         41.84         26.89        33.28 o                         
 -19   5   8      20125.35      19453.71       286.50 o                         
 -18   5   8       9098.12       8893.82       185.22 o                         
 -17   5   8      32860.46      32865.90       460.36 o                         
 -16   5   8       2613.77       2501.95        70.71 o                         
 -15   5   8         17.59         34.25        24.02 o                         
 -14   5   8       4866.02       4781.04        83.68 o                         
 -13   5   8        358.75        376.29        29.15 o                         
 -12   5   8      22658.41      22487.23       342.22 o                         
 -11   5   8       1944.33       1965.86        58.75 o                         
 -10   5   8       1034.51        914.76        44.32 o                         
  -9   5   8         95.62        118.13        18.37 o                         
  -8   5   8      53606.68      52265.32       560.75 o                         
  -7   5   8       4245.07       4192.08        76.70 o                         
  -6   5   8      34945.99      35132.46       364.17 o                         
  -5   5   8      10233.48      10307.22       119.96 o                         
  -4   5   8       2080.92       1966.01        39.46 o                         
  -3   5   8      24307.35      24936.03       319.03 o                         
  -2   5   8       1886.38       1909.83        43.88 o                         
  -1   5   8      11541.04      11661.81       150.91 o                         
   0   5   8       3640.90       3666.03        67.34 o                         
   1   5   8        108.67         66.40        16.83 o                         
   2   5   8       2423.85       2511.40        43.33 o                         
   3   5   8      65439.76      63856.89       649.50 o                         
   4   5   8        123.13        157.43        26.71 o                         
   5   5   8      25156.35      24795.54       278.88 o                         
   6   5   8          6.63         18.19        18.46 o                         
   7   5   8       2113.24       2103.38        45.67 o                         
   8   5   8       3649.54       3363.05        58.63 o                         
   9   5   8       1583.72       1553.00        45.90 o                         
  10   5   8       7890.26       7601.82       107.46 o                         
  11   5   8       2205.52       2094.95        57.09 o                         
  12   5   8       2521.00       2422.14        65.31 o                         
  13   5   8       7530.98       7502.32       131.04 o                         
  14   5   8      23745.90      23378.91       348.10 o                         
  15   5   8        619.19        667.46        48.92 o                         
  16   5   8       9216.00       8945.19       144.89 o                         
  17   5   8        240.57        218.53        38.39 o                         
  18   5   8        129.51        115.13        37.49 o                         
  19   5   8       5063.33       4631.73       106.37 o                         
  20   5   8       1078.87        963.88        64.86 o                         
  21   5   8       2349.81       2244.17       104.48 o                         
 -27   6   8        470.72        537.85        49.37 o                         
 -26   6   8       1512.70       1698.12        72.42 o                         
 -25   6   8         41.82        172.09        44.07 o                         
 -24   6   8       3859.52       3786.52       102.03 o                         
 -23   6   8        153.93        227.37        39.19 o                         
 -22   6   8       2028.90       2076.91        72.06 o                         
 -21   6   8       1691.61       1720.71        58.39 o                         
 -20   6   8       3131.94       3234.55        79.45 o                         
 -19   6   8       5698.93       5512.57       108.67 o                         
 -18   6   8      13684.95      13595.55       201.61 o                         
 -17   6   8      16178.34      16048.14       247.74 o                         
 -16   6   8       6109.98       6142.31       118.85 o                         
 -15   6   8        816.40        775.10        50.50 o                         
 -14   6   8         31.63          8.34        23.04 o                         
 -13   6   8       3315.79       3273.33        68.53 o                         
 -12   6   8        832.32        871.15        44.24 o                         
 -11   6   8       5348.38       5141.61       112.16 o                         
 -10   6   8         17.35         14.70        20.41 o                         
  -9   6   8      21549.74      21474.89       283.78 o                         
  -8   6   8          4.84         23.02        21.75 o                         
  -7   6   8      36470.19      36971.88       464.42 o                         
  -6   6   8       5310.11       5582.22       109.94 o                         
  -5   6   8       7545.64       7493.06       130.33 o                         
  -4   6   8        620.78        565.11        46.38 o                         
  -3   6   8       1762.64       1667.27        60.04 o                         
  -2   6   8      10759.35      10527.61       168.82 o                         
  -1   6   8         23.61         21.36        24.81 o                         
   0   6   8        176.40        209.01        29.50 o                         
   1   6   8       4868.40       4914.42        96.52 o                         
   2   6   8      10773.80      10511.24       200.18 o                         
   3   6   8         86.48         76.54        19.70 o                         
   4   6   8      37885.27      38010.25       414.51 o                         
   5   6   8        220.76        221.66        21.76 o                         
   6   6   8       1314.47       1355.81        42.76 o                         
   7   6   8        880.00        931.51        38.86 o                         
   8   6   8         19.13         26.02        21.14 o                         
   9   6   8      10615.70      10460.60       140.38 o                         
  10   6   8       1893.68       1820.51        56.12 o                         
  11   6   8       6695.77       6405.88        99.03 o                         
  12   6   8       4858.56       4977.82        91.94 o                         
  13   6   8      13374.90      13219.96       183.16 o                         
  14   6   8       3206.58       3434.25        79.37 o                         
  15   6   8       9836.62      10097.24       150.66 o                         
  16   6   8         19.73         30.51        33.19 o                         
  17   6   8        109.28         96.49        36.94 o                         
  18   6   8        746.30        632.56        53.56 o                         
  19   6   8       2995.90       2778.35        97.43 o                         
 -25   7   8       2361.51       2627.26        84.82 o                         
 -24   7   8       1334.68       1703.14        81.06 o                         
 -23   7   8        179.55        458.91        76.40 o                         
 -22   7   8       2076.18       2154.88        65.68 o                         
 -21   7   8       2812.13       3037.38        79.20 o                         
 -20   7   8       2505.95       2706.54        73.95 o                         
 -19   7   8       3611.36       3649.61        90.13 o                         
 -18   7   8        362.45        451.98        55.38 o                         
 -17   7   8       1156.42       1132.98        63.69 o                         
 -16   7   8       3394.00       3310.30        79.87 o                         
 -15   7   8        120.12        101.74        27.33 o                         
 -14   7   8       1835.76       1867.39        70.28 o                         
 -13   7   8        183.55        171.77        31.87 o                         
 -12   7   8         10.87         12.80        31.40 o                         
 -11   7   8       6215.42       6240.92       146.86 o                         
 -10   7   8        983.05       1015.04        57.17 o                         
  -9   7   8       4589.10       4647.64       105.92 o                         
  -8   7   8       8318.63       8201.58       154.64 o                         
  -7   7   8        724.43        826.25        51.86 o                         
  -6   7   8        152.19        163.92        33.94 o                         
  -5   7   8       9133.92       9012.00       170.82 o                         
  -4   7   8       1577.28       1540.04        70.85 o                         
  -3   7   8        119.19        137.49        33.52 o                         
  -2   7   8         11.38         -7.02        27.53 o                         
  -1   7   8       1041.29        941.69        53.19 o                         
   0   7   8       9592.33       9664.46       157.56 o                         
   1   7   8        667.47        732.34        46.14 o                         
   2   7   8       1676.78       1658.17        60.98 o                         
   3   7   8       1817.18       1809.77        86.85 o                         
   4   7   8        265.24        260.58        44.33 o                         
   5   7   8       1142.17       1075.71        50.91 o                         
   6   7   8        925.06        946.75        45.50 o                         
   7   7   8        199.49        158.91        24.25 o                         
   8   7   8        712.31        588.53        33.69 o                         
   9   7   8        646.27        531.44        33.66 o                         
  10   7   8       1728.09       1701.49        50.94 o                         
  11   7   8       6048.67       5816.49        99.17 o                         
  12   7   8        630.77        689.05        46.23 o                         
  13   7   8       2365.09       2382.76        63.42 o                         
  14   7   8        933.58       1022.61        51.32 o                         
  15   7   8         61.44        302.96        35.37 o                         
  16   7   8        556.81        645.02        92.03 o                         
  17   7   8        754.95        649.73        51.89 o                         
 -21   8   8       2804.80       2839.02       100.98 o                         
 -20   8   8       2133.59       2212.94       116.70 o                         
 -19   8   8       5811.96       5738.15       168.87 o                         
 -18   8   8          2.48         49.40        34.93 o                         
 -17   8   8        707.85        726.23        55.93 o                         
 -16   8   8        572.53        601.97        54.90 o                         
 -15   8   8       1919.47       1949.67        97.48 o                         
 -14   8   8       1041.33        970.03        56.89 o                         
 -13   8   8       7470.56       7591.86       141.06 o                         
 -12   8   8       1988.90       2067.46        68.91 o                         
 -11   8   8       4702.35       4796.72       115.70 o                         
 -10   8   8       5147.28       4964.66       108.32 o                         
  -9   8   8        801.94        797.27        62.94 o                         
  -8   8   8       7489.01       7198.11       156.57 o                         
  -7   8   8       1444.54       1483.95        73.05 o                         
  -6   8   8        962.68        876.96       125.84 o                         
  -5   8   8        122.24        137.77        41.95 o                         
  -4   8   8       4152.82       4104.75       114.35 o                         
  -3   8   8        618.99        700.57        80.07 o                         
  -2   8   8       4674.41       4770.56       118.29 o                         
  -1   8   8       7689.21       7800.58       221.25 o                         
   0   8   8       5324.13       5307.52        99.51 o                         
   1   8   8       5363.36       5390.64       152.45 o                         
   2   8   8       1334.12       1335.05        55.23 o                         
   3   8   8        786.34        882.80        50.79 o                         
   4   8   8       3884.51       3805.08        85.79 o                         
   5   8   8        308.68        301.58        37.82 o                         
   6   8   8        253.72        446.80        79.92 o                         
   7   8   8       2500.57       2352.92        79.10 o                         
   8   8   8       1879.50       1788.00        87.46 o                         
   9   8   8       2506.17       2384.35        75.77 o                         
  10   8   8       5617.24       5363.83       109.85 o                         
  11   8   8        741.82        692.24        67.31 o                         
  12   8   8       4616.43       4282.03        87.16 o                         
  13   8   8        118.88        151.20        30.99 o                         
 -16   9   8        613.07        777.75        96.74 o                         
 -15   9   8       1338.98       1474.44       198.95 o                         
 -14   9   8       2584.32       2508.93       217.00 o                         
 -13   9   8        479.25        602.51       117.52 o                         
 -12   9   8       8697.93       8351.61       305.35 o                         
 -11   9   8        768.95        893.37       101.01 o                         
 -10   9   8        354.09        467.93        81.16 o                         
  -9   9   8        169.60        167.93        57.22 o                         
  -8   9   8        176.19        208.71        62.77 o                         
  -7   9   8        417.32        355.26        63.94 o                         
  -6   9   8        292.13        312.51        62.44 o                         
  -5   9   8         27.26        107.08        56.44 o                         
  -4   9   8       4313.88       4286.85       144.39 o                         
  -3   9   8       1081.85       1340.29        97.46 o                         
  -2   9   8       5464.94       5570.32       163.34 o                         
  -1   9   8       7452.23       7648.08       197.29 o                         
   0   9   8         13.69         61.67        54.32 o                         
   1   9   8         36.74         47.30        59.66 o                         
   2   9   8         20.80         94.83        46.55 o                         
   3   9   8       1785.52       1949.03        99.74 o                         
   4   9   8       1121.84       1182.80        83.40 o                         
   5   9   8         89.02         68.58        35.15 o                         
   6   9   8       2289.15       2125.58        87.83 o                         
   7   9   8       2995.64       3085.89       103.73 o                         
   8   9   8        941.83        845.53        63.01 o                         
  -5  10   8       5419.17       5003.24       338.02 o                         
  -4  10   8       1884.64       1780.96       227.52 o                         
  -3  10   8       4939.33       4709.09       377.03 o                         
 -33   1   9         72.88         61.48        41.08 o                         
 -32   1   9       3821.79       3787.71        87.57 o                         
 -31   1   9       3836.23       3868.88        85.10 o                         
 -30   1   9        766.28        748.08        49.08 o                         
 -29   1   9       1971.90       1939.45        69.32 o                         
 -28   1   9       4352.50       4583.33        96.69 o                         
 -27   1   9          5.17        219.09        58.83 o                         
 -26   1   9      14879.05      14816.88       195.43 o                         
 -25   1   9       3137.87       3258.67        76.86 o                         
 -24   1   9       1703.63       1740.46        59.26 o                         
 -23   1   9         21.00         -1.80        28.72 o                         
 -22   1   9       4745.23       5281.55       102.35 o                         
 -21   1   9       3518.72       3469.42        74.90 o                         
 -20   1   9       3042.58       2976.28        67.33 o                         
 -19   1   9        480.06        439.11        32.54 o                         
 -18   1   9        227.00        222.78        30.42 o                         
 -17   1   9      13991.72      13581.79       179.88 o                         
 -16   1   9        252.12        287.50        25.73 o                         
 -15   1   9      32242.39      30569.09       419.66 o                         
 -14   1   9          1.43         16.93        17.54 o                         
 -13   1   9        137.37        165.44        19.80 o                         
 -12   1   9      14467.72      15279.06       187.74 o                         
 -11   1   9      19413.32      18670.97       307.89 o                         
 -10   1   9      23736.88      24969.57       312.83 o                         
  -9   1   9      22511.02      22649.73       284.28 o                         
  -8   1   9        157.85        267.90        23.33 o                         
  -7   1   9       2852.24       2507.73        61.99 o                         
  -6   1   9      14699.28      13688.78       241.29 o                         
  -5   1   9        207.21         73.84        14.96 o                         
  -4   1   9      59947.91      59756.89       848.93 o                         
  -3   1   9          8.64         13.63        13.20 o                         
  -2   1   9        349.53        195.81        16.76 o                         
  -1   1   9      16437.34      16276.51       291.04 o                         
   0   1   9      26879.60      26054.13       303.43 o                         
   1   1   9       5932.89       6254.00       100.89 o                         
   2   1   9       4285.12       4019.15        65.23 o                         
   3   1   9       3003.38       2724.13        50.73 o                         
   4   1   9       2296.20       2859.48        56.92 o                         
   5   1   9      13527.60      12905.16       178.68 o                         
   6   1   9       6262.47       5994.76        89.84 o                         
   7   1   9      16843.32      16778.68       241.60 o                         
   8   1   9        430.74        419.86        33.76 o                         
   9   1   9       9874.88       9928.77       158.56 o                         
  10   1   9       1005.85        981.16        49.14 o                         
  11   1   9      36055.43      36953.21       552.70 o                         
  12   1   9        501.26        537.46        42.18 o                         
  13   1   9       3016.01       2842.86        98.84 o                         
  14   1   9       3432.35       3539.10        90.07 o                         
  15   1   9       4376.51       4491.06       114.62 o                         
  16   1   9       5390.46       6436.72       170.44 o                         
  17   1   9       7386.23       7924.85       188.62 o                         
  18   1   9        919.11        958.03        72.09 o                         
  19   1   9        117.89        132.47        57.90 o                         
  20   1   9       2557.29       3012.93       105.87 o                         
  21   1   9        493.17        545.11        58.72 o                         
  22   1   9       1497.96       1425.43        86.78 o                         
  23   1   9         75.19         53.56        61.00 o                         
  24   1   9         70.84        -19.74        56.99 o                         
 -33   2   9       1471.69       1441.24        96.19 o                         
 -32   2   9        774.82        793.72        55.21 o                         
 -31   2   9       5052.33       5084.05       115.43 o                         
 -30   2   9         34.56        106.54        58.25 o                         
 -29   2   9         97.60        188.67        38.39 o                         
 -28   2   9        143.33        133.58        36.52 o                         
 -27   2   9      13540.66      13369.20       183.59 o                         
 -26   2   9       2274.81       2236.77        67.80 o                         
 -25   2   9       7004.59       6922.46       121.05 o                         
 -24   2   9         28.29        406.13        62.50 o                         
 -23   2   9       3173.19       3157.50        82.10 o                         
 -22   2   9       1448.90       1598.75        61.20 o                         
 -21   2   9      16603.98      16759.07       207.86 o                         
 -20   2   9      14275.47      14782.32       185.64 o                         
 -19   2   9        284.50        314.93        33.03 o                         
 -18   2   9        758.24        720.56        39.17 o                         
 -17   2   9         95.39        111.33        22.73 o                         
 -16   2   9      31420.75      30689.90       389.31 o                         
 -15   2   9       1992.79       2068.13        51.23 o                         
 -14   2   9      11039.33      10831.03       160.68 o                         
 -13   2   9         57.14         18.26        22.01 o                         
 -12   2   9       4028.96       3750.58        83.54 o                         
 -11   2   9        160.75         96.22        21.72 o                         
 -10   2   9      14705.75      13805.53       200.34 o                         
  -9   2   9      13987.50      13713.47       198.13 o                         
  -8   2   9        165.64        194.17        22.47 o                         
  -7   2   9      35971.23      37746.38       571.73 o                         
  -6   2   9       2580.28       2075.70        43.58 o                         
  -5   2   9      32022.04      31039.22       358.53 o                         
  -4   2   9       3009.43       3238.68        78.50 o                         
  -3   2   9      18537.40      17665.85       211.64 o                         
  -2   2   9       1789.57       2068.64        38.06 o                         
  -1   2   9      21300.61      20272.85       238.05 o                         
   0   2   9        318.03        440.35        25.86 o                         
   1   2   9      31260.46      30834.11       357.98 o                         
   2   2   9       7491.51       7118.61        98.11 o                         
   3   2   9       2018.67       1942.86        42.94 o                         
   4   2   9       3372.92       3459.36        60.40 o                         
   5   2   9      13040.52      12575.24       160.78 o                         
   6   2   9      37149.38      36562.15       424.54 o                         
   7   2   9       7754.01       8050.59       147.95 o                         
   8   2   9        611.58        622.75        42.48 o                         
   9   2   9       3067.97       3111.78        68.65 o                         
  10   2   9       7490.75       7577.24       121.24 o                         
  11   2   9        901.08        822.74        51.26 o                         
  12   2   9      27993.47      28732.56       406.43 o                         
  13   2   9       2422.29       2642.42        84.25 o                         
  14   2   9       9915.87      10259.82       191.13 o                         
  15   2   9        321.21        341.04        49.87 o                         
  16   2   9       9180.66       9685.92       212.62 o                         
  17   2   9       6061.12       6066.71       224.17 o                         
  18   2   9        193.13        428.71        51.95 o                         
  19   2   9        279.78        325.97        47.55 o                         
  20   2   9       1442.73       2142.21       129.49 o                         
  21   2   9       4978.25       5094.97       130.56 o                         
  22   2   9        677.98        776.74        65.43 o                         
  23   2   9       2562.07       2319.05       147.51 o                         
  24   2   9        175.66        196.78        66.10 o                         
 -32   3   9         77.88        158.85        52.91 o                         
 -31   3   9        491.28        522.04        58.27 o                         
 -30   3   9        522.36        526.78        57.58 o                         
 -29   3   9       2986.93       2915.27        88.90 o                         
 -28   3   9        535.48        520.20        48.71 o                         
 -27   3   9        506.18        533.73        47.22 o                         
 -26   3   9       1978.60       2106.08        73.09 o                         
 -25   3   9      11385.03      11398.77       171.32 o                         
 -24   3   9         66.83        101.46        33.07 o                         
 -23   3   9        385.59        742.41        62.71 o                         
 -22   3   9       7361.77       7294.75       122.78 o                         
 -21   3   9        296.50        460.71        57.67 o                         
 -20   3   9        311.45        395.78        34.77 o                         
 -19   3   9       3256.35       3511.55        73.16 o                         
 -18   3   9      17917.94      18015.02       232.64 o                         
 -17   3   9       3544.18       3468.97        69.65 o                         
 -16   3   9        750.90        830.87        36.79 o                         
 -15   3   9       7503.82       7084.34       105.71 o                         
 -14   3   9      13570.65      13468.28       185.90 o                         
 -13   3   9        852.07        785.69        40.43 o                         
 -12   3   9      17044.75      16677.53       224.27 o                         
 -11   3   9       5346.20       5551.63        99.26 o                         
 -10   3   9       5519.86       5176.80        93.38 o                         
  -9   3   9       7879.43       8370.41       148.83 o                         
  -8   3   9        877.68        740.10        41.09 o                         
  -7   3   9      27634.81      26574.92       334.19 o                         
  -6   3   9        319.88        278.28        41.73 o                         
  -5   3   9       1537.55       1691.67        42.39 o                         
  -4   3   9      10804.14      10643.82       145.99 o                         
  -3   3   9      17868.00      17234.17       222.94 o                         
  -2   3   9        209.22        155.49        18.31 o                         
  -1   3   9       6482.58       6624.75       100.33 o                         
   0   3   9      13026.62      13701.01       170.09 o                         
   1   3   9        162.37        155.91        17.36 o                         
   2   3   9       6016.28       6271.73        79.76 o                         
   3   3   9      16322.10      16566.43       181.15 o                         
   4   3   9      23745.60      23980.90       254.70 o                         
   5   3   9       2564.74       2561.35        46.59 o                         
   6   3   9       7030.55       7069.04        90.97 o                         
   7   3   9       5345.13       5283.76        74.87 o                         
   8   3   9      33261.74      33227.85       368.64 o                         
   9   3   9        116.73        148.77        24.06 o                         
  10   3   9        717.44        680.47        37.79 o                         
  11   3   9         11.46         45.21        23.76 o                         
  12   3   9       1739.82       2110.35        89.10 o                         
  13   3   9        148.48        163.06        35.15 o                         
  14   3   9      13542.38      13118.84       196.84 o                         
  15   3   9       8368.44       7782.86       148.27 o                         
  16   3   9         63.57        124.58        38.44 o                         
  17   3   9        230.69        419.91        79.69 o                         
  18   3   9       8105.24       7930.79       137.25 o                         
  19   3   9       4378.85       4220.73       119.34 o                         
  20   3   9          9.72         28.11        38.92 o                         
  21   3   9       1288.04       1468.38        90.97 o                         
  22   3   9        536.73        626.47        80.90 o                         
  23   3   9       2865.30       2989.95       154.16 o                         
 -31   4   9          3.48         71.99        43.24 o                         
 -30   4   9       2669.63       2603.52        97.26 o                         
 -29   4   9          7.94         72.24        38.65 o                         
 -28   4   9       7682.39       7479.75       133.59 o                         
 -27   4   9          1.44        -37.66        39.39 o                         
 -26   4   9       1621.57       1627.62        66.01 o                         
 -25   4   9        564.50        795.10        48.09 o                         
 -24   4   9      20553.58      20575.15       254.35 o                         
 -23   4   9       1167.74       1443.16        56.72 o                         
 -22   4   9       9378.21       9161.32       140.07 o                         
 -21   4   9        824.10        703.63        50.25 o                         
 -20   4   9        490.91        529.65        37.02 o                         
 -19   4   9      19126.94      18933.42       244.17 o                         
 -18   4   9       3041.22       3059.45        63.14 o                         
 -17   4   9      20625.09      20307.13       256.08 o                         
 -16   4   9        953.58        959.92        62.23 o                         
 -15   4   9       3080.20       3278.35        72.52 o                         
 -14   4   9       4397.86       4323.98        82.57 o                         
 -13   4   9      21931.03      21778.32       306.42 o                         
 -12   4   9        288.24        318.32        25.14 o                         
 -11   4   9       4283.35       4129.88        77.92 o                         
 -10   4   9      16515.24      16800.87       225.34 o                         
  -9   4   9       4937.66       4679.03        82.42 o                         
  -8   4   9      22500.88      22694.29       243.84 o                         
  -7   4   9       5125.75       4954.35        73.16 o                         
  -6   4   9      11247.83      11185.49       128.77 o                         
  -5   4   9       2139.85       2000.26        39.19 o                         
  -4   4   9      26468.54      25472.18       286.64 o                         
  -3   4   9      12617.33      12404.19       140.49 o                         
  -2   4   9      33862.49      34055.95       424.01 o                         
  -1   4   9       5371.89       5372.85        87.53 o                         
   0   4   9        332.12        312.08        20.09 o                         
   1   4   9       9546.44       9381.07       106.09 o                         
   2   4   9      16281.08      16404.74       180.54 o                         
   3   4   9      21284.22      21488.38       230.48 o                         
   4   4   9      10833.00      10930.68       127.88 o                         
   5   4   9        194.07        234.93        21.74 o                         
   6   4   9        395.49        431.54        27.13 o                         
   7   4   9       5568.57       5374.27        78.26 o                         
   8   4   9       1095.35       1021.82        37.08 o                         
   9   4   9      30127.99      29773.58       355.30 o                         
  10   4   9       2057.38       2071.56        55.83 o                         
  11   4   9        910.40       1057.66        48.41 o                         
  12   4   9        446.06        661.22        93.35 o                         
  13   4   9       3137.81       3411.99        83.31 o                         
  14   4   9       5456.29       5379.57       109.94 o                         
  15   4   9       4211.77       4378.48        99.08 o                         
  16   4   9         40.11        125.81        35.44 o                         
  17   4   9       5537.34       5650.16       138.02 o                         
  18   4   9        956.47        944.60        59.86 o                         
  19   4   9       3140.50       3338.86        97.29 o                         
  20   4   9        832.61        916.43        74.84 o                         
  21   4   9       1258.31       1594.37       113.66 o                         
  22   4   9         57.43         46.44        47.78 o                         
 -29   5   9        883.93       1140.80        74.10 o                         
 -28   5   9        180.66        195.68        47.48 o                         
 -27   5   9        875.85        911.08        55.84 o                         
 -26   5   9       1212.94       1469.59        65.19 o                         
 -25   5   9       1819.54       1910.48        66.14 o                         
 -24   5   9         10.42        656.47       146.17 o                         
 -23   5   9       2265.36       2181.19        65.41 o                         
 -22   5   9        545.22        669.29        45.05 o                         
 -21   5   9       2752.79       2819.73        83.51 o                         
 -20   5   9       2255.11       2206.07        82.00 o                         
 -19   5   9        375.55        474.65        47.63 o                         
 -18   5   9       2827.59       2600.49        74.26 o                         
 -17   5   9        321.08        379.66        34.60 o                         
 -16   5   9      10035.56       9438.80       151.74 o                         
 -15   5   9       7402.19       7159.87       119.55 o                         
 -14   5   9        388.82        408.62        30.82 o                         
 -13   5   9        947.10       1068.34        42.53 o                         
 -12   5   9      11522.61      11278.86       164.41 o                         
 -11   5   9       2198.91       2080.48        57.81 o                         
 -10   5   9         39.38         59.94        19.99 o                         
  -9   5   9       1425.19       1496.13        44.48 o                         
  -8   5   9        296.09        365.75        23.07 o                         
  -7   5   9       4367.52       4060.94        60.47 o                         
  -6   5   9        226.36        290.62        20.30 o                         
  -5   5   9          4.59          2.19        14.84 o                         
  -4   5   9        497.39        567.75        30.73 o                         
  -3   5   9       6394.79       6557.06        96.06 o                         
  -2   5   9      11321.72      11277.27       148.09 o                         
  -1   5   9       9483.22       9544.08       138.06 o                         
   0   5   9        857.24        831.46        38.96 o                         
   1   5   9        467.29        438.34        26.79 o                         
   2   5   9       6462.59       6435.77        86.98 o                         
   3   5   9       4336.08       4337.18        67.86 o                         
   4   5   9        990.78        962.77        35.53 o                         
   5   5   9       2927.59       2896.70        52.64 o                         
   6   5   9       1714.70       1624.64        42.30 o                         
   7   5   9         64.25         97.26        20.73 o                         
   8   5   9       4292.69       4300.97        73.11 o                         
   9   5   9       3561.56       3538.35        67.11 o                         
  10   5   9        225.87        197.86        29.48 o                         
  11   5   9        240.99        223.19        30.03 o                         
  12   5   9       1301.17       1292.84        59.00 o                         
  13   5   9         23.73        152.69        47.59 o                         
  14   5   9        350.40        392.66        40.61 o                         
  15   5   9       3430.77       3583.63       109.87 o                         
  16   5   9         35.70         26.30        32.94 o                         
  17   5   9        183.53        171.18        38.03 o                         
  18   5   9        500.30        690.47        53.24 o                         
  19   5   9        151.43        213.91        47.25 o                         
  20   5   9          3.67         32.70        45.35 o                         
 -27   6   9        525.26        617.92        51.74 o                         
 -26   6   9          7.61        114.69        45.95 o                         
 -25   6   9       1916.09       2099.13        76.67 o                         
 -24   6   9       1106.68       1211.76        66.84 o                         
 -23   6   9       2393.57       2582.58       105.33 o                         
 -22   6   9        948.18       1025.48        60.27 o                         
 -21   6   9        124.81        127.90        32.40 o                         
 -20   6   9       3015.51       3049.78        75.48 o                         
 -19   6   9       5853.50       5871.50       112.77 o                         
 -18   6   9       1064.85       1102.47        56.53 o                         
 -17   6   9       8789.03       8796.88       159.50 o                         
 -16   6   9       7889.13       7910.01       140.82 o                         
 -15   6   9         63.44        162.57        31.32 o                         
 -14   6   9        157.54        137.60        28.95 o                         
 -13   6   9       4514.08       4401.98        86.33 o                         
 -12   6   9       3056.24       3036.81        70.91 o                         
 -11   6   9        956.33        934.01        38.40 o                         
 -10   6   9         83.82         96.16        19.87 o                         
  -9   6   9       5108.05       5232.70        81.65 o                         
  -8   6   9      10277.67       9906.58       148.63 o                         
  -7   6   9      11601.85      11441.87       155.16 o                         
  -6   6   9        326.49        339.44        30.03 o                         
  -5   6   9        353.75        363.08        34.05 o                         
  -4   6   9       2877.28       2887.86        72.96 o                         
  -3   6   9       1917.72       2074.99        62.86 o                         
  -2   6   9       4668.71       4672.15        95.99 o                         
  -1   6   9       1486.94       1466.51        55.68 o                         
   0   6   9        438.58        489.00        38.68 o                         
   1   6   9         12.02         31.44        28.50 o                         
   2   6   9       4208.96       4121.92        75.78 o                         
   3   6   9       2049.72       2116.54        50.07 o                         
   4   6   9       4660.99       4507.04        70.30 o                         
   5   6   9       1069.95       1020.60        46.33 o                         
   6   6   9       3505.75       3306.96        62.91 o                         
   7   6   9       6494.15       6298.86        94.28 o                         
   8   6   9         54.90         62.51        21.17 o                         
   9   6   9        784.45        826.67        46.15 o                         
  10   6   9       1460.85       1429.61        49.93 o                         
  11   6   9       1034.24       1182.69        45.29 o                         
  12   6   9         95.97        125.77        29.67 o                         
  13   6   9       8432.34       8677.83       144.74 o                         
  14   6   9        187.70        463.80        46.69 o                         
  15   6   9        590.63        657.79        45.79 o                         
  16   6   9         19.11         18.60        30.87 o                         
  17   6   9        153.78        149.47        38.84 o                         
  18   6   9       1284.72       1502.30        74.02 o                         
 -25   7   9        227.56        321.82        58.92 o                         
 -24   7   9       6060.95       5998.35       208.74 o                         
 -23   7   9       5725.82       6102.60       131.88 o                         
 -22   7   9        875.99       1141.04        61.06 o                         
 -21   7   9        600.74        769.98        78.09 o                         
 -20   7   9       1947.31       1985.64        66.02 o                         
 -19   7   9       3115.76       3253.70        78.08 o                         
 -18   7   9       9565.08       9822.87       150.09 o                         
 -17   7   9       2668.88       2580.85        67.53 o                         
 -16   7   9        136.96         77.63        31.33 o                         
 -15   7   9       3811.07       3868.77        84.18 o                         
 -14   7   9      20849.53      20458.21       277.39 o                         
 -13   7   9        340.26        294.75        29.87 o                         
 -12   7   9       5715.34       5493.73       120.38 o                         
 -11   7   9       3815.75       3527.38       121.50 o                         
 -10   7   9          8.47         23.02        28.58 o                         
  -9   7   9       5500.29       5286.38       115.94 o                         
  -8   7   9      22304.05      21727.22       344.34 o                         
  -7   7   9       6213.91       5977.32       124.60 o                         
  -6   7   9       3986.24       3916.41        96.32 o                         
  -5   7   9        305.77        265.66        49.33 o                         
  -4   7   9        971.28       1129.05        59.05 o                         
  -3   7   9      11322.01      11412.84       200.37 o                         
  -2   7   9        872.31        898.79        59.04 o                         
  -1   7   9       6553.77       6752.50       136.48 o                         
   0   7   9        163.42        161.91        33.66 o                         
   1   7   9       8916.20       8743.88       164.75 o                         
   2   7   9         84.27         87.60        30.46 o                         
   3   7   9       8027.09       7884.71       139.25 o                         
   4   7   9       6460.48       6196.46       128.74 o                         
   5   7   9       5770.61       5721.59       102.11 o                         
   6   7   9       3692.21       3631.62        79.57 o                         
   7   7   9       2369.07       2309.97        52.32 o                         
   8   7   9       3089.35       3188.63        61.40 o                         
   9   7   9          9.25          4.47        25.16 o                         
  10   7   9       4545.21       4627.44        97.74 o                         
  11   7   9       1911.43       1879.38        55.45 o                         
  12   7   9       5621.96       5612.40       100.65 o                         
  13   7   9         40.06          7.94        26.59 o                         
  14   7   9      11449.06      10806.79       202.76 o                         
  15   7   9        140.79        126.54        36.19 o                         
  16   7   9         41.09         58.35        36.78 o                         
 -21   8   9        320.44        411.35        62.50 o                         
 -20   8   9       6920.65       6743.50       147.17 o                         
 -19   8   9        107.93        185.59        52.60 o                         
 -18   8   9        607.02        658.56        79.45 o                         
 -17   8   9       4846.68       4709.88       108.20 o                         
 -16   8   9        259.84        255.36        36.89 o                         
 -15   8   9        512.56        528.46        53.30 o                         
 -14   8   9        498.44        492.18        44.74 o                         
 -13   8   9        968.10        936.60        55.62 o                         
 -12   8   9       8120.38       8046.44       148.39 o                         
 -11   8   9       1612.97       1424.92        59.20 o                         
 -10   8   9       2117.11       2241.25        75.69 o                         
  -9   8   9       6477.46       6693.25       144.14 o                         
  -8   8   9       1776.48       1641.11        63.85 o                         
  -7   8   9       2099.79       1996.19        67.68 o                         
  -6   8   9       3313.24       3064.66        81.19 o                         
  -5   8   9       3011.93       2944.99        81.07 o                         
  -4   8   9        187.67        207.25        34.00 o                         
  -3   8   9       2876.21       2813.71        79.23 o                         
  -2   8   9       8438.07       8649.13       153.87 o                         
  -1   8   9       5688.80       5380.42       112.31 o                         
   0   8   9       1302.90       1450.68        69.43 o                         
   1   8   9       4868.67       4685.79       105.22 o                         
   2   8   9       5841.08       5922.07       113.20 o                         
   3   8   9        474.79        583.87        44.03 o                         
   4   8   9       2023.61       2046.37        70.56 o                         
   5   8   9       2172.76       1839.09        74.71 o                         
   6   8   9        714.56        781.02        71.68 o                         
   7   8   9       5745.25       5576.98       118.17 o                         
   8   8   9        550.90        634.77        48.31 o                         
   9   8   9       1509.96       1624.37        66.97 o                         
  10   8   9       9479.18       8749.81       159.31 o                         
  11   8   9          8.26          0.26        34.77 o                         
  12   8   9       1542.31       1477.69        57.37 o                         
 -16   9   9        364.72        352.00        49.05 o                         
 -15   9   9       3199.43       2945.41       126.88 o                         
 -14   9   9          0.83          3.76        48.53 o                         
 -13   9   9        166.47        234.13        85.32 o                         
 -12   9   9       4992.28       4945.49       233.08 o                         
 -11   9   9      17230.20      16276.12       482.98 o                         
 -10   9   9       2248.50       2152.45       111.09 o                         
  -9   9   9       3174.46       3282.66       128.19 o                         
  -8   9   9       1311.91       1393.80        99.16 o                         
  -7   9   9        294.79        314.40        62.24 o                         
  -6   9   9       2312.94       2612.12       116.92 o                         
  -5   9   9       1234.46       1274.45       109.93 o                         
  -4   9   9       1562.70       1420.12       100.99 o                         
  -3   9   9         19.19         43.52        55.52 o                         
  -2   9   9       2753.86       2749.78       130.86 o                         
  -1   9   9         26.61        102.76        60.95 o                         
   0   9   9      12478.85      12438.47       273.02 o                         
   1   9   9       5488.90       5358.64       162.62 o                         
   2   9   9       7254.99       7011.57       177.64 o                         
   3   9   9        430.72        546.31        67.61 o                         
   4   9   9       3438.97       3194.46        87.56 o                         
   5   9   9        248.03        205.06        38.40 o                         
   6   9   9        157.71        163.50        42.69 o                         
   7   9   9        834.52        788.98        59.81 o                         
 -33   0  10        598.38        526.49        64.24 o                         
 -32   0  10        661.00        657.67        80.70 o                         
 -31   0  10       4742.60       4841.80       282.86 o                         
 -30   0  10        191.59        345.65        75.86 o                         
 -29   0  10       6715.29       6671.31       158.86 o                         
 -28   0  10      16327.75      16189.72       322.79 o                         
 -27   0  10      19919.85      20234.68       382.10 o                         
 -26   0  10       5979.34       5843.02       161.52 o                         
 -25   0  10        677.90        723.59        72.46 o                         
 -24   0  10        290.59        324.86        52.92 o                         
 -23   0  10       2422.53       2525.90        96.90 o                         
 -22   0  10      42042.98      41843.10       701.34 o                         
 -21   0  10       6607.37       6851.48       157.41 o                         
 -20   0  10       3865.59       3882.97       127.09 o                         
 -19   0  10        181.58        162.75        38.59 o                         
 -18   0  10      17519.47      17697.58       316.35 o                         
 -17   0  10       2818.75       2686.94        83.03 o                         
 -16   0  10      95012.51      93472.95      1486.76 o                         
 -15   0  10      48166.38      45094.68      1245.89 o                         
 -14   0  10      14809.45      13766.83       384.17 o                         
 -13   0  10       7776.80       7001.29       265.25 o                         
 -12   0  10      23330.79      22209.68       549.46 o                         
 -11   0  10       8865.48       8795.00       162.73 o                         
 -10   0  10       6259.25       6093.43       143.06 o                         
  -9   0  10       2005.40       2391.16        62.49 o                         
  -8   0  10       1160.84       1215.28        44.69 o                         
  -7   0  10     117428.74     110890.20      2655.72 o                         
  -6   0  10       8311.78       7728.00       272.54 o                         
  -5   0  10     119181.90     115038.80      2906.66 o                         
  -4   0  10      18810.23      19674.73       455.69 o                         
  -3   0  10      31377.82      30811.17       760.59 o                         
  -2   0  10       3795.32       3278.13       103.90 o                         
  -1   0  10      29235.69      30971.80       640.19 o                         
   0   0  10      48835.20      48781.25       907.19 o                         
   1   0  10       1567.59       1530.62        63.68 o                         
   2   0  10       3693.00       3894.87       125.17 o                         
   3   0  10      38745.70      38168.21       705.95 o                         
   4   0  10      24992.64      23991.58       404.62 o                         
   5   0  10        108.36         80.87        38.36 o                         
   6   0  10      68793.08      68588.19      1099.91 o                         
   7   0  10      14349.30      14070.77       256.35 o                         
   8   0  10       1150.71       1165.53        69.10 o                         
   9   0  10       1208.60       1189.92        75.72 o                         
  10   0  10         38.29        101.30        38.89 o                         
  11   0  10       9113.18       8888.70       215.46 o                         
  12   0  10       1210.21       1053.24        80.96 o                         
  13   0  10         60.64         26.76        45.79 o                         
  14   0  10       4879.92       4794.75       151.99 o                         
  15   0  10      15690.43      15419.90       506.14 o                         
  16   0  10       9636.98       9613.41       408.72 o                         
  17   0  10      11470.51      11658.36       287.69 o                         
  18   0  10        213.73        145.46        60.84 o                         
  19   0  10         67.29         78.32        57.54 o                         
  20   0  10        445.00        372.11        76.43 o                         
  21   0  10       5396.10       5306.14       190.67 o                         
  22   0  10       1080.19        752.36       174.62 o                         
  23   0  10         16.68        -77.86        77.86 o                         
 -33   1  10        355.93        400.21        45.34 o                         
 -32   1  10        233.72        244.69        41.98 o                         
 -31   1  10       1596.97       1463.57        66.97 o                         
 -30   1  10       1732.44       1574.63        67.80 o                         
 -29   1  10       2007.27       2038.19        71.06 o                         
 -28   1  10       8083.69       8138.26       132.31 o                         
 -27   1  10       6800.73       7098.10       118.23 o                         
 -26   1  10       3593.35       3487.09        79.68 o                         
 -25   1  10       4696.94       4709.53        96.45 o                         
 -24   1  10         61.73         16.34        30.70 o                         
 -23   1  10         79.33        109.09        30.80 o                         
 -22   1  10       1690.90       1736.10        60.74 o                         
 -21   1  10       4343.51       4273.05        83.54 o                         
 -20   1  10       1903.91       1833.50        55.78 o                         
 -19   1  10      15676.29      15739.74       204.17 o                         
 -18   1  10       5110.68       5093.04        86.20 o                         
 -17   1  10      24769.09      25194.84       305.82 o                         
 -16   1  10       6527.67       6294.61        98.54 o                         
 -15   1  10      55075.97      53522.48       937.94 o                         
 -14   1  10       5354.46       5301.21       106.49 o                         
 -13   1  10       1501.06       1445.31        41.53 o                         
 -12   1  10        211.94        270.68        26.12 o                         
 -11   1  10        331.42        342.16        23.82 o                         
 -10   1  10      16915.86      17254.13       243.19 o                         
  -9   1  10       9872.94       9998.54       164.95 o                         
  -8   1  10        104.73        148.65        21.24 o                         
  -7   1  10       1258.60       1320.83        35.18 o                         
  -6   1  10     134410.98     130324.34      1904.39 o                         
  -5   1  10       6453.26       6635.75        91.85 o                         
  -4   1  10        861.25        761.73        29.44 o                         
  -3   1  10      38920.76      38869.42       588.07 o                         
  -2   1  10       7496.96       7089.23       121.90 o                         
  -1   1  10       4705.54       4588.34        90.80 o                         
   0   1  10      13883.15      13692.02       169.73 o                         
   1   1  10       4917.10       5786.38        84.24 o                         
   2   1  10      17179.44      16965.81       206.90 o                         
   3   1  10       6797.26       6785.81       123.69 o                         
   4   1  10      13369.85      13617.22       184.08 o                         
   5   1  10      46727.55      46181.31       567.40 o                         
   6   1  10          5.33         -0.60        18.01 o                         
   7   1  10      10958.24      10690.55       145.73 o                         
   8   1  10         76.04         78.50        25.54 o                         
   9   1  10       1721.88       1798.25        70.05 o                         
  10   1  10        453.55        520.33        92.42 o                         
  11   1  10       3983.55       3919.25        98.24 o                         
  12   1  10       3524.70       3638.20        90.99 o                         
  13   1  10        742.90        789.85        55.36 o                         
  14   1  10       5394.54       5508.26       133.19 o                         
  15   1  10      16795.69      17041.57       358.13 o                         
  16   1  10       6113.17       6413.09       166.46 o                         
  17   1  10          6.83         78.09        34.88 o                         
  18   1  10       6431.70       6312.06       138.42 o                         
  19   1  10        314.59        349.88        52.93 o                         
  20   1  10       1232.53       1437.81        87.28 o                         
  21   1  10       2708.35       2512.66       100.46 o                         
  22   1  10        134.89         40.10        64.00 o                         
  23   1  10        430.84        492.20        72.10 o                         
 -33   2  10       3574.29       3507.73       124.12 o                         
 -32   2  10         14.20        -33.10        58.12 o                         
 -31   2  10       4977.77       4922.43       114.25 o                         
 -30   2  10       3208.43       3155.50        85.35 o                         
 -29   2  10       4920.64       4989.88       101.44 o                         
 -28   2  10        374.84        486.92        43.57 o                         
 -27   2  10        322.36        419.52        40.42 o                         
 -26   2  10         82.44         78.94        37.13 o                         
 -25   2  10       5437.74       5576.46       100.00 o                         
 -24   2  10      14178.29      14314.32       188.26 o                         
 -23   2  10        476.09        513.03        37.02 o                         
 -22   2  10      12786.21      13246.70       181.09 o                         
 -21   2  10        798.83        912.31        51.47 o                         
 -20   2  10      12871.50      12698.54       175.10 o                         
 -19   2  10      22924.52      23409.24       288.51 o                         
 -18   2  10       3073.58       2943.60        63.65 o                         
 -17   2  10       2285.34       2346.89        54.67 o                         
 -16   2  10         37.81         25.09        20.32 o                         
 -15   2  10      19186.91      19259.37       254.49 o                         
 -14   2  10        865.89        835.97        48.76 o                         
 -13   2  10       8713.67       8572.30       179.97 o                         
 -12   2  10         64.88         48.43        21.90 o                         
 -11   2  10      18041.23      17254.71       246.23 o                         
 -10   2  10      36797.03      36358.68       487.11 o                         
  -9   2  10       2266.74       2327.02        56.74 o                         
  -8   2  10       5394.31       5185.90        91.38 o                         
  -7   2  10      10309.27       9830.37       139.08 o                         
  -6   2  10      20618.36      20496.88       245.25 o                         
  -5   2  10       1559.90       1727.96        51.46 o                         
  -4   2  10      18144.11      18552.97       223.41 o                         
  -3   2  10       3814.56       3578.38        60.74 o                         
  -2   2  10      14850.46      14728.66       164.35 o                         
  -1   2  10       4444.39       4236.20        63.18 o                         
   0   2  10         56.01         48.60        15.71 o                         
   1   2  10      10950.98      10678.91       138.10 o                         
   2   2  10       1485.13       1527.63        51.29 o                         
   3   2  10      45420.89      44322.35       523.41 o                         
   4   2  10        639.76        653.88        32.94 o                         
   5   2  10        589.73        637.84        33.97 o                         
   6   2  10       6262.06       6248.13       122.30 o                         
   7   2  10        892.81        923.51        39.60 o                         
   8   2  10         18.22         -7.61        20.36 o                         
   9   2  10       8823.03       8748.92       136.34 o                         
  10   2  10       4530.37       4375.53        80.49 o                         
  11   2  10         47.62         77.81        40.26 o                         
  12   2  10       4250.22       4424.52        99.91 o                         
  13   2  10        141.97        271.57        59.17 o                         
  14   2  10       9367.67       9183.51       188.08 o                         
  15   2  10        779.87       1173.89        82.83 o                         
  16   2  10        348.28        649.81       117.73 o                         
  17   2  10        143.13        148.26        38.43 o                         
  18   2  10       2303.08       2404.64        90.90 o                         
  19   2  10       2688.09       2982.54       100.33 o                         
  20   2  10         14.88        183.65        49.91 o                         
  21   2  10       1089.83       1248.53       106.96 o                         
  22   2  10        309.55        235.65        68.65 o                         
  23   2  10       3464.64       3406.06       239.00 o                         
 -32   3  10      11048.70      11046.62       199.73 o                         
 -31   3  10        319.89        394.90        53.56 o                         
 -30   3  10       2429.47       2664.21        87.59 o                         
 -29   3  10        856.50        874.25        58.39 o                         
 -28   3  10       1116.61       1190.45        66.96 o                         
 -27   3  10       3074.46       3261.70       101.35 o                         
 -26   3  10        353.11        434.13        45.38 o                         
 -25   3  10       1481.67       1485.23        64.96 o                         
 -24   3  10        768.38        852.64        53.76 o                         
 -23   3  10      10924.10      10868.30       162.21 o                         
 -22   3  10       2838.48       2787.40        78.21 o                         
 -21   3  10      11595.23      11643.26       154.79 o                         
 -20   3  10       3336.24       3418.17        80.47 o                         
 -19   3  10      11272.32      11320.90       148.25 o                         
 -18   3  10      12325.76      12299.84       166.62 o                         
 -17   3  10       3005.49       3209.09        67.67 o                         
 -16   3  10        830.43        843.24        39.84 o                         
 -15   3  10         27.71         31.17        25.26 o                         
 -14   3  10       1187.03       1236.69        50.63 o                         
 -13   3  10         51.54        111.35        25.21 o                         
 -12   3  10      26829.34      26820.54       370.45 o                         
 -11   3  10      14671.54      14317.14       211.27 o                         
 -10   3  10      47491.44      48748.36       646.22 o                         
  -9   3  10      22260.10      21560.15       300.70 o                         
  -8   3  10       1793.84       1813.04        44.13 o                         
  -7   3  10       3628.19       3661.83        79.00 o                         
  -6   3  10         11.75         26.49        16.92 o                         
  -5   3  10         76.60         44.92        17.21 o                         
  -4   3  10      16632.76      16828.24       227.07 o                         
  -3   3  10      18173.89      17841.74       231.99 o                         
  -2   3  10      23882.52      23880.24       283.89 o                         
  -1   3  10       7597.96       7787.20       108.00 o                         
   0   3  10      10122.99       9829.64       128.71 o                         
   1   3  10      19784.39      19755.97       238.20 o                         
   2   3  10      27612.11      27213.59       320.55 o                         
   3   3  10        638.78        580.24        32.57 o                         
   4   3  10       1106.31       1061.08        35.31 o                         
   5   3  10       4896.89       4939.43        75.14 o                         
   6   3  10        213.80        267.53        34.77 o                         
   7   3  10       2929.60       3045.09        62.12 o                         
   8   3  10         32.97         19.59        19.28 o                         
   9   3  10       5241.93       5186.34        78.02 o                         
  10   3  10       4513.01       4382.14        76.05 o                         
  11   3  10      34088.09      35128.78       493.44 o                         
  12   3  10        650.74        630.78        49.00 o                         
  13   3  10       2345.13       2917.87        84.94 o                         
  14   3  10         50.57        174.90        47.48 o                         
  15   3  10       1078.92        910.63        71.39 o                         
  16   3  10       3436.74       3411.39        94.37 o                         
  17   3  10          8.04        252.12        42.18 o                         
  18   3  10        295.13        500.19        49.07 o                         
  19   3  10        138.64        131.76        44.36 o                         
  20   3  10       3430.40       3445.27       105.86 o                         
  21   3  10        243.47        195.55        54.67 o                         
  22   3  10       2322.68       2320.52       139.75 o                         
 -31   4  10       2626.59       2840.74        93.65 o                         
 -30   4  10       1068.56       1173.62        80.77 o                         
 -29   4  10         20.55         63.26        37.90 o                         
 -28   4  10       1108.46       1250.64        74.61 o                         
 -27   4  10        293.06        320.78        44.51 o                         
 -26   4  10        490.96        582.87        44.52 o                         
 -25   4  10       5751.63       5800.87       103.88 o                         
 -24   4  10        975.18        947.63        52.69 o                         
 -23   4  10       5670.87       5970.18       101.69 o                         
 -22   4  10       1882.42       1853.30        61.68 o                         
 -21   4  10       1410.71       1466.65        52.70 o                         
 -20   4  10       9779.84       9877.80       136.27 o                         
 -19   4  10       1076.55       1229.34        52.58 o                         
 -18   4  10        787.56        896.52        51.92 o                         
 -17   4  10       1245.98       1205.11        50.75 o                         
 -16   4  10         87.20        115.41        27.03 o                         
 -15   4  10      13496.76      13977.41       184.46 o                         
 -14   4  10      18955.38      18855.59       273.15 o                         
 -13   4  10        290.54        356.19        34.32 o                         
 -12   4  10       3400.51       3449.77        72.41 o                         
 -11   4  10      29725.22      29724.56       407.93 o                         
 -10   4  10      12984.89      13220.01       184.64 o                         
  -9   4  10      10695.34      10687.88       134.93 o                         
  -8   4  10       5265.75       5250.09        78.12 o                         
  -7   4  10        317.95        329.47        22.25 o                         
  -6   4  10       3728.02       3784.59        64.79 o                         
  -5   4  10       1348.00       1426.37        34.93 o                         
  -4   4  10      12268.46      12360.53       141.29 o                         
  -3   4  10       4139.29       4057.98        63.98 o                         
  -2   4  10         67.60         98.60        20.33 o                         
  -1   4  10      27880.12      28292.20       358.29 o                         
   0   4  10       1425.91       1267.03        37.19 o                         
   1   4  10       1790.01       1772.78        37.08 o                         
   2   4  10      11234.25      11249.46       130.99 o                         
   3   4  10        283.69        322.01        35.41 o                         
   4   4  10       5509.45       5414.82        81.28 o                         
   5   4  10        322.67        385.19        25.77 o                         
   6   4  10       2104.72       2105.22        46.33 o                         
   7   4  10       4050.03       4176.74        68.02 o                         
   8   4  10       1996.22       1881.41        54.15 o                         
   9   4  10         35.08         65.71        25.72 o                         
  10   4  10      13507.18      13495.00       171.76 o                         
  11   4  10       1021.64       1060.41        44.38 o                         
  12   4  10       1719.24       1917.95        55.93 o                         
  13   4  10       3115.85       3214.68       100.66 o                         
  14   4  10        363.53        444.56        41.12 o                         
  15   4  10        197.37        144.93        36.74 o                         
  16   4  10        409.12        564.26        46.50 o                         
  17   4  10        258.52        236.42        40.22 o                         
  18   4  10        709.70        760.96        63.93 o                         
  19   4  10       4404.35       4521.29       117.59 o                         
  20   4  10       2013.41       2110.19       103.71 o                         
  21   4  10       2087.27       2325.54       117.92 o                         
 -29   5  10       8226.87       8024.59       200.47 o
[truncated: 336,315 more chars]
